# Supplementary material for: Sex differences in the transcriptome of extracellular vesicles secreted by fetal neural stem cells and effects of chronic alcohol exposure
Source: Biol Sex Differ. 2023 Apr 15;14:19. doi: 10.1186/s13293-023-00503-0 (PMC10105449; doi:10.1186/s13293-023-00503-0)
Supplement: Supplementary file 7 — Additional file 7: Table S1. RNA-seq Gene Counts of 36 Samples DESeq2-normalized HTSeq gene counts of all 18 EV and 18 cell samples. [file 13293_2023_503_MOESM7_ESM.csv]

	3F_Cell_120_htseq-count	3F_Cell_320_htseq-count	3F_Cell_0_htseq-count	3M_Cell_120_htseq-count	3M_Cell_320_htseq-count	3M_Cell_0_htseq-count	4F_Cell_120_htseq-count	4F_Cell_320_htseq-count	4F_Cell_0_htseq-count	4M_Cell_120_htseq-count	4M_Cell_320_htseq-count	4M_Cell_0_htseq-count	5F_Cell_120_htseq-count	5F_Cell_320_htseq-count	5F_Cell_0_htseq-count	5M_Cell_320_htseq-count	5M_Cell_0_htseq-count	5M_Cell_120_htseq-count	3F_EV_0_htseq-count	3F_EV_120_htseq-count	3F_EV_320_htseq-count	3M_EV_0_htseq-count	3M_EV_120_htseq-count	3M_EV_320_htseq-count	4F_EV_0_htseq-count	4F_EV_120_htseq-count	4F_EV_320_htseq-count	4M_EV_0_htseq-count	4M_EV_120_htseq-count	4M_EV_320_htseq-count	5F_EV_0_htseq-count	5F_EV_120_htseq-count	5F_EV_320_htseq-count	5M_EV_0_htseq-count	5M_EV_120_htseq-count	5M_EV_320_htseq-count
gene-0610005C13Rik	0.380852791	0	0.420951413	0.180839235	0	0	0.460071513	0	0	0	0	0.244712242	0.764400163	0.524306614	0.229575057	0.676025664	1.131978278	0.234724746	0	0	4.915267576	0	0	0	0	0	0	0	0	0	0	0	0	0	2.638487573	3.083974088
gene-0610006L08Rik	3.427675119	2.874188131	2.525708479	2.531749291	0.994391198	2.190812781	1.610250297	1.884482317	2.083685922	1.966217277	1.083385185	1.46827345	2.67540057	2.621533072	1.377450344	1.014038495	1.414972847	2.347247457	0	5.926044989	7.372901363	2.720127064	0	0	11.95685662	7.313977792	9.663087705	4.266221043	6.731212323	2.37819763	13.85524077	25.89849007	3.812968112	5.394628915	7.915462718	0
gene-0610009B22Rik	198.8051569	207.4205768	115.5511629	149.7348866	131.7568338	207.579511	112.487485	111.5613532	76.05453616	103.3668511	104.7272346	86.38342132	134.1522286	159.3892108	106.7524017	74.70083583	110.9338712	95.76769625	24.4585233	11.85208998	19.6610703	38.0817789	0	13.51965222	3.985618873	14.62795558	19.32617541	29.8635473	15.70616209	26.16017393	8.313144463	11.09935289	15.25187245	19.78030602	15.83092544	12.33589635
gene-0610009E02Rik	16.37667001	10.53868981	14.10187234	17.72224504	20.38501957	18.34805704	11.96185935	13.94516915	8.682024676	15.72973822	15.88964938	13.94859778	14.52360309	15.46704512	13.31535333	17.23865442	18.39464701	14.31820949	32.61136439	15.80278664	7.372901363	13.60063532	0	13.51965222	27.89933211	14.62795558	19.32617541	12.79866313	11.2186872	11.89098815	5.542096309	9.249460739	15.25187245	10.78925783	13.19243786	12.33589635
gene-0610009L18Rik	26.27884258	32.0951008	26.94089045	30.74266996	26.84856236	30.12367574	27.1442193	26.00585598	29.5188839	25.84171278	28.52914321	26.67363434	37.83780806	38.27438285	40.63478515	31.09718053	30.56341349	25.58499728	32.61136439	13.82743831	9.830535151	24.48114358	49.26968725	31.54585517	7.971237745	58.51182234	19.32617541	12.79866313	20.19363697	26.16017393	5.542096309	16.64902933	19.06484056	10.78925783	15.83092544	9.251922264
gene-0610010F05Rik	672.2051761	675.4342108	618.377626	788.2782257	738.5840626	916.3074455	727.3730628	650.1463994	656.7083465	585.090084	536.9979235	624.750353	502.2109069	539.2493529	599.6500498	579.6920066	663.0562761	613.1010358	211.9738686	284.4501595	213.8141395	350.8963913	160.1264836	211.8078847	171.3816115	204.7913782	164.272491	309.3010256	311.8795043	266.3581346	180.11813	183.1393226	202.0873099	266.1350265	200.5250555	225.1301084
gene-0610010K14Rik	120.349482	134.1287795	91.55693238	164.7445432	140.209159	223.7367552	129.9702026	128.8985905	113.2136018	77.24425017	71.86455062	85.40457235	79.11541684	102.7640964	84.25404604	97.68570839	103.5760124	108.2081078	57.06988769	53.3344049	46.69504197	84.32393899	61.58710906	58.5851596	19.92809436	36.56988896	28.98926311	36.26287886	42.63101138	45.18575498	30.4815297	22.19870577	34.31671301	62.93733734	50.13126388	40.09166314
gene-0610012G03Rik	188.5221316	196.881887	163.3291483	185.5410552	162.0857653	273.577746	180.8081048	185.43306	190.6572619	154.4885003	143.0068444	141.6883879	140.6496299	164.1079703	151.2899628	102.417888	164.1368503	153.7447084	203.8210275	150.1264731	167.1190976	163.2076239	73.90453087	153.2227251	47.82742647	124.3376225	77.30470164	172.7819522	159.3053583	145.0700555	85.90249279	57.34665658	57.19452168	138.4621422	105.5395029	95.60319672
gene-0610025J13Rik	7.236203029	4.790313552	4.840941252	7.776087108	2.237380196	5.203180354	5.290822405	4.145861098	4.167371844	5.336875466	3.611283951	3.915395867	8.026201709	7.078139294	4.821076204	2.704102654	5.942885957	4.225045423	16.3056822	7.901393319	2.457633788	0	0	0	23.91371324	43.88386675	0	10.66555261	4.487474882	14.26918578	8.313144463	11.09935289	19.06484056	17.98209638	21.10790058	15.41987044
gene-0610030E20Rik	73.88544146	79.51920496	79.13886569	92.95136683	73.58494868	98.31272354	80.97258637	69.34894927	71.88716431	105.8948448	96.06015309	106.9392496	90.1992192	100.1425633	110.8847527	107.1500677	115.1787897	103.0441634	456.5591015	387.1682726	380.9332371	641.9499872	320.2529671	491.2140305	195.2953248	314.5010451	154.6094033	656.9980405	637.2214332	530.3380716	185.6602263	146.1414797	125.8279477	490.9112313	274.4027076	283.7256161
gene-0610031O16Rik	0.761705582	0	0	0.36167847	0	0.273851598	0.69010727	0.753792927	0	0	0.361128395	0	0.382200081	0	0.229575057	0	0	0.234724746	0	0	0	0	0	0	3.985618873	0	0	0	0	0	2.771048154	1.849892148	3.812968112	0	2.638487573	3.083974088
gene-0610038B21Rik	0.761705582	2.395156776	1.052378533	1.627553116	0.994391198	1.09540639	1.150178784	1.507585854	1.389123948	1.966217277	1.083385185	0.978848967	1.146600244	0.786459922	0.459150115	0.676025664	0.848983708	0.469449491	0	1.97534833	0	2.720127064	0	0	3.985618873	0	0	0	0	0	5.542096309	1.849892148	0	0	5.276975145	0
gene-0610039H22Rik	0	0	0	0	0	0	0	0	0	0	0	0	0	0	0	0	0	0	0	0	0	0	0	0	0	0	0	0	0	0	0	0	0	0	0	0
gene-0610039K10Rik	0	0.95806271	0.63142712	0.180839235	0	1.916961183	0.460071513	0	0	0	0	0.244712242	0.764400163	0.786459922	0	0	0.565989139	0.234724746	0	0	0	0	0	0	0	0	0	0	0	0	0	1.849892148	0	0	0	0
gene-0610040B10Rik	14.85325885	20.59834827	13.89139664	13.56294263	13.92147678	17.52650225	11.27175208	13.56827268	9.723867637	17.69595549	21.6677037	16.15100795	16.81680358	19.39934473	14.0040785	11.83044911	15.56470132	14.78765898	0	0	2.457633788	2.720127064	0	13.51965222	0	0	0	6.399331564	4.487474882	11.89098815	8.313144463	0	3.812968112	1.798209638	2.638487573	3.083974088
gene-0610040F04Rik	17.1383756	22.99350505	17.67995936	20.6156728	15.91025917	22.7296826	19.32300357	20.72930549	14.93308244	25.84171278	25.27898765	22.75823848	30.57600651	29.62332371	23.64623091	21.2948084	20.375609	25.81972203	48.91704659	49.38370824	44.23740818	13.60063532	49.26968725	22.53275369	71.74113971	80.45375571	57.97852623	34.12976834	35.89979906	16.64738341	52.64991493	31.44816651	45.75561734	35.96419277	36.93882602	24.6717927
gene-0610040J01Rik	12.5681421	17.72416014	16.83805653	18.44560198	12.92708558	10.68021231	16.33253873	10.55310098	18.40589231	14.88707367	16.25077778	19.82169158	20.25660431	22.0208778	13.31535333	17.23865442	14.71571761	17.13490644	40.76420549	19.7534833	9.830535151	16.32076239	0	40.55895665	19.92809436	43.88386675	77.30470164	19.19799469	20.19363697	26.16017393	33.25257785	33.29805866	49.56858545	26.97314458	26.38487573	18.50384453
gene-0610042G04Rik	10.66387815	11.01772117	9.260931091	5.425177052	2.983173595	8.489399525	6.441001189	5.653446952	6.94561974	7.303092744	7.583696296	6.607230526	6.115201302	6.291679373	5.280226319	3.380128318	5.942885957	6.807017625	8.152841099	9.876741648	0	0	0	4.506550738	7.971237745	7.313977792	0	6.399331564	11.2186872	9.512790521	0	3.699784296	7.625936224	1.798209638	5.276975145	6.167948176
gene-0610043K17Rik	7.236203029	10.05965846	5.682844079	14.46713881	7.457933988	7.667844733	10.81168057	11.68379037	10.41842961	7.583980926	10.83385185	13.45917329	10.70160228	16.51565835	10.56045264	9.126346459	9.055826221	10.09316407	32.61136439	15.80278664	22.11870409	10.88050826	12.31742181	4.506550738	27.89933211	29.25591117	86.96778934	23.46421573	13.46242465	33.29476682	16.62628893	40.69762725	15.25187245	25.17493494	29.0233633	15.41987044
gene-1100001I12Rik	4.570233492	4.790313552	3.367611306	1.446713881	1.491586798	2.464664378	2.070321811	1.507585854	1.389123948	2.24710546	0.72225679	2.447122417	1.146600244	1.83507315	2.984475745	3.380128318	1.980961986	2.816696948	16.3056822	5.926044989	2.457633788	5.440254128	0	4.506550738	3.985618873	14.62795558	9.663087705	2.133110521	4.487474882	2.37819763	0	7.399568591	19.06484056	5.394628915	13.19243786	3.083974088
gene-1110002E22Rik	1.142558373	1.916125421	0.420951413	0.36167847	0.497195599	0.547703195	0	0.376896463	0.347280987	0.280888182	1.44451358	0.489424483	0.382200081	1.310766536	2.066175516	1.014038495	0	1.173623729	8.152841099	0	0	0	0	0	3.985618873	0	0	2.133110521	2.243737441	2.37819763	2.771048154	1.849892148	0	0	2.638487573	3.083974088
gene-1110002J07Rik	3.046822328	8.143533039	2.104757066	2.350910056	2.485977996	5.750883549	2.990464838	6.784136342	4.514652831	6.741316379	7.583696296	11.50147536	6.115201302	7.602445909	3.902775975	11.15442345	4.244918541	5.163944405	0	3.950696659	4.915267576	13.60063532	12.31742181	13.51965222	3.985618873	21.94193338	28.98926311	4.266221043	13.46242465	4.756395261	5.542096309	5.549676444	3.812968112	16.18388675	5.276975145	9.251922264
gene-1110002L01Rik	87.21528914	80.95629903	112.3940273	96.74899077	87.00922986	93.65724638	73.84147791	71.61032805	56.60680088	74.99714471	79.80937531	81.73388872	50.06821066	58.98449412	76.44849409	78.75698981	82.06842513	70.65214846	24.4585233	33.5809216	36.86450682	65.28304954	0	54.07860886	11.95685662	14.62795558	19.32617541	53.32776303	44.87474882	45.18575498	41.56572232	33.29805866	61.00748979	28.77135421	18.46941301	24.6717927
gene-1110002O04Rik	1.142558373	0.95806271	0.210475707	0.904196175	0	0.547703195	1.38021454	0	0	0.842664547	0	0.734136725	0.382200081	0.262153307	0.229575057	0.338012832	0.565989139	0.234724746	0	0	0	0	0	0	0	7.313977792	9.663087705	0	4.487474882	2.37819763	2.771048154	3.699784296	7.625936224	0	0	0
gene-1110004F10Rik	727.0479781	644.2971728	588.4900757	610.6940969	717.2046518	913.8427812	735.1942785	666.3529474	651.1518507	647.1663724	590.8060543	580.7021495	582.472924	595.0880073	605.1598511	580.3680322	780.782017	725.2994642	65.22272879	132.3483381	125.3393232	87.04406606	110.8567963	99.14411625	83.69799632	73.13977792	38.65235082	110.9217471	118.9180844	76.10232417	91.44458909	77.69547021	106.7631071	73.72659517	79.15462718	104.855119
gene-1110006O24Rik	55.2236547	102.9917414	4.209514132	3.435945466	22.37380196	12.32332189	2.530393324	2.638275244	112.1717588	3.089770007	31.41817037	2.9365469	1.528800325	2.359379765	3.673200917	41.57557831	13.8667339	42.95462846	16.3056822	3.950696659	14.74580273	27.20127064	135.4916399	27.03930443	67.75552083	36.56988896	657.0899639	6.399331564	6.731212323	9.512790521	2.771048154	0	15.25187245	1.798209638	18.46941301	24.6717927
gene-1110008P14Rik	138.2495631	191.6125421	87.34741825	174.6907011	188.9343277	253.0388762	177.5876042	209.9313301	169.8204027	77.24425017	76.55921975	68.27471543	82.93741766	115.0853019	107.6707019	116.9524398	145.1762141	136.1403525	16.3056822	25.67952829	46.69504197	24.48114358	0	27.03930443	15.94247549	21.94193338	48.31543852	23.46421573	20.19363697	19.02558104	13.85524077	14.79913718	22.87780867	21.57851566	39.57731359	40.09166314
gene-1110015O18Rik	32.75334003	26.34672454	21.88947349	20.07315509	21.87660636	23.82508899	18.17282478	13.19137622	14.23852047	41.00967464	44.41879259	27.65248331	24.46080521	31.72055017	14.92237873	13.52051327	10.75379364	19.24742915	8.152841099	11.85208998	7.372901363	2.720127064	24.63484362	9.013101477	11.95685662	0	9.663087705	17.06488417	17.94989953	33.29476682	0	9.249460739	7.625936224	14.38567711	13.19243786	3.083974088
gene-1110017D15Rik	3.046822328	2.874188131	5.893319785	2.170070821	5.717749391	3.012367574	2.990464838	3.392068171	2.778247896	8.426645473	5.055797531	7.830791734	4.204200895	5.243066144	9.183002293	8.112307963	5.376896819	6.337568134	0	9.876741648	2.457633788	0	0	0	7.971237745	7.313977792	9.663087705	2.133110521	0	4.756395261	5.542096309	1.849892148	0	0	0	6.167948176
gene-1110018N20Rik	6.474497447	10.05965846	11.36568816	7.414408638	6.960738389	6.024735147	7.361144216	7.914825732	4.861933818	4.494210919	3.611283951	7.586079492	3.439800732	4.194452915	4.361926089	5.070192477	5.942885957	6.337568134	8.152841099	5.926044989	2.457633788	2.720127064	12.31742181	9.013101477	3.985618873	0	0	4.266221043	6.731212323	2.37819763	16.62628893	14.79913718	15.25187245	12.58746747	5.276975145	3.083974088
gene-1110019D14Rik	24.75543142	23.47253641	18.10091077	18.98811968	21.62800856	24.92049538	15.18235994	12.06068683	10.41842961	17.97684368	26.36237284	18.35341813	20.25660431	24.90456418	15.38152884	13.8585261	13.01775019	14.55293423	8.152841099	0	7.372901363	5.440254128	0	0	11.95685662	7.313977792	19.32617541	6.399331564	2.243737441	2.37819763	2.771048154	16.64902933	11.43890434	8.991048192	13.19243786	6.167948176
gene-1110020A21Rik	9.140466984	8.143533039	4.840941252	4.340141642	3.231771395	5.203180354	7.131108459	5.276550488	7.987462701	5.617763649	7.583696296	6.117806042	10.3194022	8.126752523	8.035127007	7.098269468	6.508875096	5.633393897	8.152841099	7.901393319	7.372901363	5.440254128	12.31742181	4.506550738	11.95685662	0	9.663087705	6.399331564	4.487474882	2.37819763	11.08419262	18.49892148	3.812968112	3.596419277	10.55395029	6.167948176
gene-1110025L11Rik	0	0	0	0.180839235	0	0	0	0	0	0	0	0	0	0	0	0	0	0	0	0	0	0	0	0	0	0	0	0	0	0	0	0	0	0	0	0
gene-1110025M09Rik	31.99163445	13.41287795	25.04660909	26.22168909	22.87099756	24.37279219	19.78307508	15.82965146	16.66948738	30.05503552	31.77929877	29.85489349	24.84300529	24.38025757	24.56453113	24.33692389	15.56470132	19.95160338	40.76420549	35.55626993	46.69504197	8.160381193	0	13.51965222	3.985618873	29.25591117	38.65235082	21.33110521	35.89979906	28.53837156	27.71048154	42.5475194	68.63342601	30.56956385	36.93882602	24.6717927
gene-1110028F11Rik	0	0	0	0	0	0	0	0	0	0	0	0	0	0	0	0	0	0	0	0	0	0	0	0	0	0	0	0	0	0	0	0	0	0	0	0
gene-1110028F18Rik	0	0	0	0	0	0	0.230035757	0.376896463	0.347280987	0.280888182	0	0.489424483	0.382200081	0.262153307	0	0	0.282994569	0	0	0	4.915267576	0	0	0	0	0	0	0	0	0	5.542096309	1.849892148	3.812968112	0	0	0
gene-1110032A03Rik	53.70024353	49.81926094	40.41133567	49.91162888	49.71955992	63.80742224	54.05840283	52.01171195	50.70302411	66.57049924	74.75357778	81.48917648	74.91121595	92.54011744	60.37824008	49.34987344	81.78543056	87.55233015	8.152841099	5.926044989	7.372901363	13.60063532	0	54.07860886	11.95685662	14.62795558	9.663087705	17.06488417	13.46242465	16.64738341	19.39733708	7.399568591	22.87780867	19.78030602	7.915462718	18.50384453
gene-1110032F04Rik	10.28302536	9.580627104	6.945698318	6.329373228	7.955129587	5.203180354	10.1215733	9.422411586	6.598338753	7.303092744	6.500311111	4.649532592	12.61260269	10.22397898	7.575976892	4.394166814	6.225880527	4.694494914	0	0	0	0	0	0	0	7.313977792	9.663087705	4.266221043	4.487474882	7.134592891	0	0	0	1.798209638	7.915462718	0
gene-1110036E04Rik	0	0	0.210475707	0.180839235	0.2485978	0	0.230035757	0	0.347280987	0.561776365	0	0	0	0.262153307	0	0	0	0	0	0	0	0	12.31742181	0	0	0	0	0	0	2.37819763	0	0	3.812968112	0	2.638487573	0
gene-1110038B12Rik	724.3820085	1073.988298	467.6770201	484.2874715	556.8590711	686.8198068	603.8438614	471.4974758	550.0930834	417.9616155	456.105163	391.7842989	305.377865	247.472722	303.7278009	260.6078933	463.5451047	350.4440453	211.9738686	221.2390129	174.4919989	174.0881321	49.26968725	139.7030729	87.6836152	131.6516003	19.32617541	349.8301255	361.241728	318.6784825	199.5154671	223.8369499	194.4613737	217.5833662	263.8487573	197.3743416
gene-1110038F14Rik	97.87916729	93.89014562	88.82074819	106.5143095	105.9026626	131.4487668	82.81287243	78.3944644	71.88716431	69.94115743	71.86455062	74.14780923	73.00021554	82.31613846	63.36271582	70.98269468	73.0125989	67.60072676	48.91704659	21.72883163	86.01718257	73.44343073	24.63484362	36.05240591	27.89933211	36.56988896	9.663087705	74.65886824	56.09343602	57.07674313	52.64991493	46.2473037	72.44639412	25.17493494	42.21580116	46.25961132
gene-1110046J04Rik	0	0	0	0	0	0	0	0	0	0	0	0	0	0	0	0	0	0	0	0	0	0	0	0	0	0	0	0	0	0	0	0	0	0	0	0
gene-1110051M20Rik	339.3398368	307.53813	410.4276279	415.9302407	405.9602067	377.0936499	377.2586411	321.4926833	336.5152764	474.7010283	475.2449679	486.2432242	518.2633103	577.5237357	512.8706781	416.4318088	447.4144142	483.0635267	293.5022796	201.4855296	226.1023085	315.5347395	258.6658581	279.4061458	195.2953248	160.9075114	125.6201402	245.3077099	282.7109176	311.5438896	210.5996597	190.5388912	255.4688635	244.5565108	232.1869064	265.2217716
gene-1110057P08Rik	0	0	0	0	0	0	0	0	0	0	0	0	0	0	0	0	0	0	0	0	0	0	0	0	0	0	0	0	0	0	0	0	0	0	0	0
gene-1110058D11Rik	0	0	0	0	0	0	0	0	0	0	0	0	0	0	0	0	0	0	0	0	0	0	0	0	0	0	0	0	0	0	0	0	0	0	0	0
gene-1110059E24Rik	118.445218	103.4707727	121.0235313	113.3862004	115.1007812	133.0918764	111.1072705	106.2848027	93.7658665	92.13132384	105.8106198	85.64928459	98.60762099	101.4533299	94.81449868	82.81314379	85.18136539	90.36902709	130.4454576	130.3729898	172.0343651	214.8900381	98.5393745	202.7947832	127.5398039	131.6516003	115.9570525	130.1197418	141.3554588	154.582846	130.2392633	79.54536236	99.13717091	143.8567711	100.2625278	77.0993522
gene-1110059G10Rik	127.9665378	195.4447929	97.02930075	122.9706799	107.3942494	166.2279197	100.5256257	94.22411586	94.46042847	102.5241866	106.1717482	105.2262639	93.63901994	112.9880754	86.0906465	81.7991053	119.9896974	104.2177871	0	5.926044989	7.372901363	2.720127064	12.31742181	4.506550738	11.95685662	0	0	10.66555261	8.974949764	4.756395261	33.25257785	22.19870577	15.25187245	1.798209638	18.46941301	9.251922264
gene-1110065P20Rik	62.84071052	28.74188131	58.09129503	100.9082932	82.03727387	138.2950568	72.23122762	83.29411842	76.40181714	64.0425056	63.19746914	49.43187282	81.79081741	88.34566452	67.49506686	62.87038672	80.37045771	74.64246913	260.8909152	49.38370824	474.323321	114.2453367	172.4439054	108.1572177	31.88495098	43.88386675	77.30470164	243.1745994	112.186872	102.2624981	27.71048154	51.79698014	34.31671301	100.6997397	63.32370174	49.34358541
gene-1190005I06Rik	0	0	0	0	0	0	0	0	0	0	0	0	0	0	0	0	0	0	0	0	0	0	0	0	0	0	0	0	0	0	0	0	0	0	0	0
gene-1190007I07Rik	55.98536028	60.83698211	31.36088029	41.05050636	52.45413571	61.61660946	40.9463647	49.37343671	41.67371844	37.07724008	40.08525185	29.12075676	44.33520944	40.109456	39.2573348	26.36500088	36.78929402	35.91288609	0	9.876741648	19.6610703	8.160381193	0	4.506550738	0	21.94193338	0	8.532442085	11.2186872	4.756395261	11.08419262	3.699784296	11.43890434	16.18388675	5.276975145	3.083974088
gene-1190028D05Rik	0.761705582	0.95806271	0.210475707	0.36167847	1.242988998	0.273851598	0.230035757	0.376896463	1.041842961	0.561776365	0.361128395	0.489424483	1.146600244	0.524306614	0.918300229	0.338012832	0.282994569	0.704174237	0	3.950696659	7.372901363	0	0	9.013101477	3.985618873	0	19.32617541	2.133110521	0	0	11.08419262	7.399568591	11.43890434	5.394628915	2.638487573	3.083974088
gene-1300002E11Rik	55.98536028	58.44182534	54.51320801	58.59191216	58.17188511	57.2349839	59.34922524	65.20308817	53.13399101	64.88517014	63.19746914	60.19921146	69.17821473	76.5487657	60.83739019	69.96865618	54.90094646	63.84513083	40.76420549	29.63022494	34.40687303	10.88050826	0	27.03930443	15.94247549	21.94193338	9.663087705	31.99665782	20.19363697	23.7819763	16.62628893	24.04859792	22.87780867	16.18388675	23.74638815	6.167948176
gene-1300017J02Rik	2.665969537	2.874188131	1.89428136	3.616784702	1.740184597	2.190812781	2.300357567	2.261378781	1.389123948	5.055987284	4.333540741	2.9365469	3.822000814	2.097226458	5.968951491	2.704102654	3.395934833	3.28614644	0	3.950696659	4.915267576	0	0	13.51965222	11.95685662	0	0	4.266221043	2.243737441	4.756395261	8.313144463	5.549676444	0	0	7.915462718	3.083974088
gene-1500002C15Rik	1.142558373	0	0.63142712	0.72335694	0.745793399	0.273851598	0.460071513	0.753792927	0.347280987	0.280888182	0.361128395	0.244712242	0	1.83507315	0.459150115	0	1.131978278	0.938898983	0	0	0	0	0	0	0	0	0	2.133110521	0	0	0	0	0	0	0	0
gene-1500002F19Rik	19.04263955	17.72416014	18.9428136	19.16895892	21.62800856	17.52650225	17.94278903	18.84482317	17.36404935	24.43727187	27.44575803	27.16305883	16.81680358	21.7587245	25.71240642	25.01294955	18.39464701	24.17664881	0	13.82743831	9.830535151	13.60063532	24.63484362	9.013101477	15.94247549	21.94193338	28.98926311	8.532442085	8.974949764	4.756395261	13.85524077	5.549676444	7.625936224	7.192838553	13.19243786	6.167948176
gene-1500004A13Rik	180.5242229	144.6674693	187.3233789	157.3301345	206.5847715	192.2438215	168.6162097	142.0899667	136.1341469	183.7008713	168.2858321	171.5432814	154.0266328	148.9030785	153.1265632	167.9923774	178.5695733	167.5934684	407.6420549	355.5626993	368.6450682	590.2675729	295.6181235	423.6157694	215.2234191	248.6752449	115.9570525	435.1545463	439.7725384	354.3514469	166.2628893	166.4902933	228.7780867	307.4938482	240.1023691	234.3820307
gene-1500009C09Rik	0	0	0	0.36167847	0	0.273851598	0	0	0	0	0	0.489424483	0	0	0	0	0	0	0	0	0	0	0	0	0	0	0	0	2.243737441	0	0	0	0	1.798209638	0	0
gene-1500009L16Rik	22.47031467	34.96928893	25.25708479	92.58968836	52.70273351	63.80742224	48.07747316	47.48895439	35.76994166	18.25773186	16.97303457	321.0624611	25.98960553	19.13719143	25.02368125	25.68897522	22.63956555	23.23774982	47041.89314	29171.94413	21782.00826	36188.57046	49.26968725	49.57205812	27.89933211	7.313977792	38.65235082	53118.7182	20.19363697	28.53837156	64687.34812	20.34881363	22.87780867	99752.08327	74067.62314	108151.8873
gene-1500011B03Rik	111.5898678	83.35145581	104.3959505	102.1741678	92.47838145	125.4240317	82.12276516	80.65584318	78.48550307	95.22109385	91.00435556	108.8969476	136.8276291	126.8822007	113.6396534	67.94057919	102.4440341	102.8094386	73.37556989	57.28510156	61.44084469	87.04406606	61.58710906	27.03930443	31.88495098	43.88386675	19.32617541	55.46087355	74.04333555	59.45494076	27.71048154	27.74838222	30.50374489	61.1391277	36.93882602	52.42755949
gene-1500012K07Rik	9.140466984	7.664501683	6.314271199	7.956926343	2.983173595	7.94169633	5.290822405	1.507585854	4.861933818	3.651546372	5.416925926	5.873093801	3.439800732	6.291679373	6.657676663	3.71814115	4.52791311	4.694494914	8.152841099	13.82743831	12.28816894	8.160381193	36.95226544	4.506550738	15.94247549	14.62795558	57.97852623	12.79866313	13.46242465	16.64738341	13.85524077	14.79913718	11.43890434	16.18388675	5.276975145	9.251922264
gene-1500015A07Rik	14.85325885	12.93384659	11.36568816	16.45637039	12.42988998	19.16961183	10.1215733	10.92999744	10.07114862	9.831086386	6.139182716	8.075503976	8.790601872	6.815985987	8.953427236	6.422243804	5.942885957	8.450090845	0	0	4.915267576	0	12.31742181	0	0	0	0	0	2.243737441	2.37819763	2.771048154	1.849892148	7.625936224	3.596419277	5.276975145	0
gene-1500015L24Rik	0.761705582	0.479031355	0.420951413	0.72335694	0.497195599	0.273851598	1.840286054	1.507585854	0.694561974	1.12355273	0	0.489424483	1.911000407	1.048613229	0	0	0.848983708	0.469449491	0	1.97534833	0	0	0	0	0	0	0	0	0	0	5.542096309	5.549676444	0	1.798209638	0	3.083974088
gene-1500026H17Rik	1.142558373	3.832250842	0.841902826	1.989231586	1.491586798	2.738515976	4.600715135	1.884482317	3.820090857	3.651546372	4.694669136	4.160108109	4.968601058	8.126752523	6.198526548	2.366089823	4.244918541	3.520871186	0	3.950696659	4.915267576	0	0	0	3.985618873	7.313977792	0	2.133110521	4.487474882	2.37819763	5.542096309	5.549676444	11.43890434	3.596419277	2.638487573	0
gene-1500035N22Rik	0	0	0	0	0	0	0	0	0	0	0	0	0	0	0	0	0	0	0	0	0	0	0	0	0	0	0	0	0	0	0	0	0	0	0	0
gene-1520401A03Rik	1.142558373	5.748376262	3.157135599	3.435945466	3.480369194	2.190812781	2.760429081	2.638275244	3.820090857	3.932434554	4.694669136	5.628381559	3.439800732	2.883686379	6.198526548	3.71814115	1.697967416	5.163944405	8.152841099	9.876741648	7.372901363	2.720127064	0	4.506550738	7.971237745	7.313977792	0	2.133110521	4.487474882	9.512790521	8.313144463	7.399568591	7.625936224	1.798209638	0	3.083974088
gene-1600002D24Rik	4.189380701	6.227407618	4.209514132	1.989231586	1.491586798	2.190812781	5.060786648	4.522757561	4.514652831	4.494210919	3.250155556	1.223561208	4.586400976	3.670146301	3.902775975	1.352051327	2.546951125	2.347247457	8.152841099	11.85208998	4.915267576	2.720127064	0	4.506550738	7.971237745	21.94193338	48.31543852	6.399331564	13.46242465	14.26918578	33.25257785	18.49892148	15.25187245	8.991048192	15.83092544	15.41987044
gene-1600010M07Rik	1.523411164	2.395156776	5.682844079	1.08503541	2.734575796	1.916961183	2.530393324	1.13068939	1.736404935	2.808881824	3.250155556	4.40482035	1.146600244	2.883686379	2.066175516	1.352051327	3.112940263	3.28614644	8.152841099	0	2.457633788	0	24.63484362	4.506550738	23.91371324	21.94193338	0	2.133110521	8.974949764	4.756395261	11.08419262	12.94924503	11.43890434	3.596419277	13.19243786	6.167948176
gene-1600012H06Rik	186.9987204	143.7094066	158.4882071	207.0609242	166.5605257	262.6236821	198.9809296	207.2930549	167.0421548	153.926724	173.3416296	158.3288204	120.0108256	128.9794271	120.29733	166.9783389	202.3411171	191.5353925	73.37556989	51.35905657	36.86450682	78.88368486	36.95226544	36.05240591	27.89933211	21.94193338	0	42.66221043	53.84969858	42.80755735	16.62628893	16.64902933	22.87780867	43.15703132	50.13126388	30.83974088
gene-1600012P17Rik	0.380852791	2.395156776	1.052378533	0.36167847	0.497195599	0	0.460071513	0	0	0	0	0.734136725	1.146600244	1.048613229	1.147875287	0	0	0.234724746	0	3.950696659	2.457633788	0	0	0	3.985618873	0	9.663087705	2.133110521	2.243737441	0	2.771048154	5.549676444	3.812968112	1.798209638	2.638487573	3.083974088
gene-1600014C10Rik	12.94899489	19.16125421	13.04949381	20.79651203	19.63922617	40.25618485	13.11203813	11.68379037	10.07114862	7.022204561	7.222567901	6.607230526	21.02100448	17.56427158	16.52940413	12.16846195	12.45176105	19.24742915	16.3056822	7.901393319	7.372901363	16.32076239	24.63484362	4.506550738	7.971237745	7.313977792	9.663087705	8.532442085	11.2186872	4.756395261	2.771048154	7.399568591	3.812968112	8.991048192	13.19243786	9.251922264
gene-1600014C23Rik	1.523411164	2.395156776	1.052378533	1.627553116	1.988782397	5.203180354	1.38021454	3.392068171	0.694561974	0.842664547	0.72225679	0.489424483	0.764400163	0.786459922	0.229575057	1.014038495	1.697967416	0.704174237	0	3.950696659	2.457633788	0	0	0	3.985618873	0	0	0	0	0	2.771048154	0	0	0	0	0
gene-1600015H23Rik	1.523411164	0	0.841902826	0	0.994391198	0.547703195	0.69010727	1.884482317	1.389123948	1.12355273	0.72225679	1.46827345	1.911000407	1.048613229	0.918300229	0.676025664	0.565989139	1.64307322	0	0	0	0	0	9.013101477	0	0	0	0	0	0	0	0	0	0	0	0
gene-1600019K03Rik	0	0	0	0	0	0.273851598	0.230035757	0.376896463	0	0.280888182	0	0	0.764400163	0.524306614	0.459150115	0	0.282994569	0	0	0	0	0	12.31742181	4.506550738	0	0	19.32617541	0	0	0	2.771048154	0	0	1.798209638	0	0
gene-1600020E01Rik	112.7324261	158.5593786	147.3329946	143.4055134	175.7586443	102.4204975	154.8140643	147.7434137	158.0128491	455.6006319	349.9334148	520.7476503	183.4560391	184.293775	325.7670064	416.093796	439.7735608	457.0090799	32.61136439	37.53161826	44.23740818	35.36165183	36.95226544	31.54585517	39.85618873	21.94193338	9.663087705	29.8635473	38.1435365	33.29476682	24.93943339	66.59611732	57.19452168	28.77135421	36.93882602	33.92371497
gene-1600023N17Rik	1.523411164	0.95806271	1.683805653	0.542517705	0.2485978	2.738515976	0.920143027	0	0.694561974	1.12355273	0.72225679	1.712985692	0.382200081	1.310766536	0.688725172	0	0.565989139	1.173623729	0	0	0	0	0	0	0	0	0	2.133110521	0	0	0	0	0	0	0	0
gene-1600025M17Rik	4.570233492	3.832250842	3.788562719	5.425177052	1.740184597	4.107773964	1.840286054	3.015171708	3.125528883	3.089770007	0.361128395	2.447122417	3.439800732	3.145839686	1.147875287	2.028076991	3.112940263	2.112522711	0	1.97534833	7.372901363	10.88050826	0	4.506550738	15.94247549	21.94193338	0	2.133110521	4.487474882	4.756395261	11.08419262	11.09935289	0	7.192838553	13.19243786	3.083974088
gene-1600027J07Rik	0	0	0.210475707	0	0	0	0	0	0	0	0	0	0	0.262153307	0.229575057	0	0	0.234724746	0	0	0	0	0	0	0	0	0	0	0	0	2.771048154	0	0	0	0	0
gene-1600029I14Rik	0	0	0	0	0	0	0	0	0	0	0	0	0	0	0	0	0	0	0	0	0	0	0	0	0	0	0	0	0	0	0	0	0	0	0	0
gene-1700001C19Rik	2.285116746	0.95806271	3.367611306	1.808392351	1.988782397	2.738515976	2.300357567	2.261378781	3.820090857	1.685329095	1.805641975	2.202410175	2.67540057	4.718759529	2.066175516	3.042115486	0.848983708	0.704174237	8.152841099	0	4.915267576	8.160381193	0	4.506550738	11.95685662	7.313977792	19.32617541	8.532442085	11.2186872	14.26918578	5.542096309	9.249460739	7.625936224	10.78925783	2.638487573	6.167948176
gene-1700001D01Rik	0	0	0	0	0	0	0	0	0	0	0	0	0	0	0	0	0	0	0	0	0	0	0	0	0	0	0	0	0	0	0	0	0	0	0	0
gene-1700001F09Rik	0	0	0	0	0	0	0.230035757	0	0	0	0	0	0	0	0.229575057	0	0	0	0	1.97534833	0	0	0	0	0	0	9.663087705	0	0	0	2.771048154	0	0	0	0	3.083974088
gene-1700001G01Rik	4.570233492	4.311282197	5.051416959	11.57371104	3.231771395	4.929328757	4.370679378	3.015171708	5.209214805	4.494210919	2.527898765	2.691834659	4.586400976	6.291679373	5.968951491	4.732179645	4.244918541	2.347247457	16.3056822	25.67952829	14.74580273	5.440254128	0	9.013101477	23.91371324	21.94193338	28.98926311	8.532442085	6.731212323	14.26918578	16.62628893	27.74838222	11.43890434	19.78030602	23.74638815	18.50384453
gene-1700001G11Rik	5.331939074	4.790313552	3.578087012	3.435945466	0.994391198	6.572438342	3.910607865	1.507585854	2.083685922	6.179540014	3.250155556	2.202410175	3.057600651	3.670146301	3.44362586	3.71814115	5.093902249	2.816696948	0	0	4.915267576	2.720127064	0	0	3.985618873	7.313977792	9.663087705	4.266221043	0	4.756395261	2.771048154	7.399568591	0	5.394628915	0	3.083974088
gene-1700001G17Rik	3.80852791	4.311282197	1.683805653	1.808392351	1.491586798	3.012367574	2.070321811	3.392068171	2.430966909	1.12355273	1.805641975	0.978848967	2.293200488	0.786459922	1.836600459	0.676025664	2.263956555	0.469449491	0	0	2.457633788	2.720127064	12.31742181	0	0	0	0	0	0	2.37819763	2.771048154	0	3.812968112	0	2.638487573	3.083974088
gene-1700001J03Rik	2.665969537	1.437094066	7.787601145	5.244337817	3.480369194	3.560070769	5.980929675	3.768964634	4.514652831	9.269310021	7.583696296	7.830791734	15.28800325	14.6805852	11.47875287	7.774295132	7.640853374	6.337568134	16.3056822	5.926044989	7.372901363	8.160381193	12.31742181	13.51965222	0	7.313977792	0	6.399331564	2.243737441	7.134592891	8.313144463	5.549676444	15.25187245	0	15.83092544	9.251922264
gene-1700001J04Rik	0	0	0	0	0.2485978	0	0	0	0	0	0	0	0	0	0	0	0	0.234724746	0	1.97534833	0	0	0	0	3.985618873	0	0	0	0	0	0	0	0	0	0	0
gene-1700001K19Rik	38.46613189	31.13703809	52.40845095	40.32714942	43.25601713	24.64664378	34.73539927	24.87516659	45.14652831	32.86391735	27.44575803	38.1751097	16.81680358	17.56427158	27.31943182	29.7451292	29.99742436	31.68784067	8.152841099	5.926044989	9.830535151	13.60063532	12.31742181	9.013101477	3.985618873	7.313977792	9.663087705	8.532442085	2.243737441	7.134592891	5.542096309	9.249460739	11.43890434	19.78030602	5.276975145	18.50384453
gene-1700001K23Rik	7.236203029	5.748376262	7.366649732	9.765318694	11.93269438	3.560070769	3.220500594	2.261378781	4.514652831	11.79730366	7.583696296	11.50147536	4.968601058	4.194452915	7.346401835	5.746218141	5.093902249	5.398669151	0	13.82743831	2.457633788	21.76101651	12.31742181	18.02620295	0	0	9.663087705	17.06488417	22.43737441	9.512790521	0	7.399568591	0	8.991048192	0	6.167948176
gene-1700001L05Rik	4.570233492	5.269344907	5.051416959	4.701820112	7.706531788	4.929328757	8.511322999	9.045515123	7.640181714	4.213322737	4.333540741	11.01205088	4.204200895	7.602445909	9.412577351	13.52051327	8.772831651	9.623714574	16.3056822	9.876741648	4.915267576	0	12.31742181	4.506550738	7.971237745	7.313977792	9.663087705	4.266221043	2.243737441	0	8.313144463	3.699784296	15.25187245	12.58746747	2.638487573	0
gene-1700001L19Rik	0	0.95806271	0.210475707	0	0.497195599	0.547703195	0.69010727	0	0.347280987	0.280888182	1.44451358	0.978848967	0.764400163	0.786459922	0.229575057	0	0.282994569	0	0	0	4.915267576	0	0	0	0	0	0	2.133110521	0	0	8.313144463	5.549676444	3.812968112	3.596419277	0	6.167948176
gene-1700001O22Rik	1.523411164	1.916125421	3.157135599	7.595247873	4.226162593	6.84628994	5.980929675	6.030343415	5.556495792	3.089770007	4.333540741	3.425971384	3.057600651	2.359379765	5.280226319	10.14038495	5.376896819	6.57229288	0	0	0	5.440254128	0	4.506550738	3.985618873	7.313977792	19.32617541	4.266221043	2.243737441	9.512790521	0	1.849892148	0	7.192838553	5.276975145	6.167948176
gene-1700001P01Rik	2.665969537	3.353219486	4.419989839	6.510212463	6.46354279	4.929328757	4.370679378	5.653446952	6.598338753	5.898651831	7.944824692	7.096655009	4.968601058	5.767372758	13.08577827	6.084230973	5.942885957	3.990320677	0	1.97534833	0	0	0	0	3.985618873	7.313977792	0	0	4.487474882	0	0	5.549676444	0	3.596419277	2.638487573	0
gene-1700003C15Rik	0.380852791	0	0	0.180839235	0	0	0	0	0	0	0	0	0	0	0	0	0.282994569	0	0	0	0	0	0	0	0	0	0	0	0	0	0	0	0	0	0	3.083974088
gene-1700003D09Rik	0.380852791	0	0.420951413	0	0.497195599	0	0.69010727	0	0	0	0.72225679	0.734136725	0	0.262153307	0.918300229	0	0	0	0	0	0	0	0	0	0	0	0	0	2.243737441	0	0	0	0	0	0	0
gene-1700003E16Rik	6.474497447	9.580627104	5.051416959	7.052730168	5.469151591	8.215547928	3.450536351	1.884482317	2.778247896	2.24710546	1.805641975	1.712985692	2.67540057	1.83507315	2.066175516	5.746218141	1.697967416	3.28614644	0	1.97534833	0	10.88050826	0	13.51965222	3.985618873	0	0	10.66555261	8.974949764	2.37819763	2.771048154	5.549676444	3.812968112	5.394628915	2.638487573	3.083974088
gene-1700003F12Rik	0	0	0	0	0	0	0	0	0	0	0	0	0	0	0	0	0	0	0	0	0	0	0	0	0	0	0	0	0	0	0	0	0	0	0	0
gene-1700003G18Rik	0	0	0	0	0	0	0	0	0	0	0	0	0	0	0	0	0	0	0	0	0	0	0	0	0	0	0	0	0	0	0	0	0	0	0	0
gene-1700003H04Rik	0.380852791	0.479031355	0	0	0	0	0.230035757	0.376896463	0	0.280888182	0	0.244712242	0	0.262153307	0.688725172	0.338012832	0	0.234724746	8.152841099	1.97534833	0	0	0	0	7.971237745	0	0	0	0	2.37819763	2.771048154	7.399568591	0	0	7.915462718	0
gene-1700003I22Rik	0	0	0	0.36167847	0	0	0	0	0	0	0	0	0	0	0.229575057	0	0	0	0	0	0	0	0	0	0	0	0	0	0	0	0	0	0	0	0	0
gene-1700003L19Rik	0.380852791	0	0.63142712	0.542517705	0.2485978	0	0.230035757	0.376896463	0.347280987	0	0.361128395	0.244712242	0	0	0.688725172	0.338012832	0	0	0	0	2.457633788	2.720127064	0	4.506550738	0	0	0	0	4.487474882	0	0	3.699784296	0	1.798209638	0	0
gene-1700003M07Rik	14.47240606	10.53868981	13.68092093	6.871890933	8.700922986	6.298586745	14.72228843	7.537929269	13.89123948	10.39286275	9.028209877	12.23561208	17.19900366	20.44795796	17.2181293	8.112307963	13.01775019	8.2153661	8.152841099	9.876741648	12.28816894	19.04088945	0	18.02620295	7.971237745	0	0	25.59732626	22.43737441	9.512790521	16.62628893	9.249460739	3.812968112	8.991048192	10.55395029	0
gene-1700003P14Rik	2.285116746	1.916125421	1.89428136	1.989231586	0.994391198	1.09540639	1.150178784	0	0.694561974	0.280888182	1.083385185	1.223561208	0.764400163	1.83507315	1.607025401	1.014038495	1.697967416	1.877797966	16.3056822	7.901393319	0	0	0	9.013101477	19.92809436	0	0	0	4.487474882	11.89098815	8.313144463	3.699784296	3.812968112	5.394628915	2.638487573	9.251922264
gene-1700006A11Rik	0	2.395156776	0.841902826	0.904196175	0.497195599	0.547703195	0.69010727	0.753792927	0.347280987	0.280888182	0.72225679	0.489424483	1.528800325	0.786459922	0.688725172	0.338012832	0.848983708	0.234724746	0	9.876741648	4.915267576	8.160381193	0	0	11.95685662	0	0	4.266221043	0	7.134592891	2.771048154	3.699784296	0	0	0	9.251922264
gene-1700006F04Rik	0	0	0	0	0	0	0	0	0	0	0	0	0	0	0	0	0	0	0	0	0	0	0	0	0	0	0	0	0	0	0	0	0	0	0	0
gene-1700006H20Rik	1.904263955	0.479031355	2.315232773	2.531749291	1.491586798	1.09540639	0.460071513	1.507585854	2.430966909	1.685329095	0.361128395	2.691834659	3.822000814	3.145839686	1.147875287	0.338012832	1.414972847	0.938898983	0	0	2.457633788	0	0	0	11.95685662	7.313977792	0	2.133110521	2.243737441	0	5.542096309	9.249460739	3.812968112	0	5.276975145	0
gene-1700006H21Rik	0	0.95806271	1.26285424	0.904196175	0.497195599	1.916961183	0.920143027	1.13068939	0.347280987	0.280888182	0	0.489424483	1.146600244	0.786459922	1.147875287	0.676025664	0.848983708	0.938898983	0	0	0	0	12.31742181	4.506550738	0	0	9.663087705	0	2.243737441	2.37819763	5.542096309	7.399568591	3.812968112	5.394628915	0	3.083974088
gene-1700007F19Rik	0	0	0	0	0	0	0	0	0	0	0	0	0	0	0	0	0	0	0	0	0	0	0	0	0	0	0	0	0	0	0	0	0	0	0	0
gene-1700007J10Rik	0	0	0	0	0	0	0	0	0	0	0	0	0	0	0	0	0	0	0	0	0	0	0	0	0	0	0	0	0	0	0	0	0	0	0	0
gene-1700007K13Rik	12.94899489	8.622564394	14.94377517	3.616784702	5.717749391	6.024735147	4.830750892	5.276550488	5.209214805	5.617763649	6.500311111	5.873093801	6.879601465	8.651059137	4.591501147	9.464359291	10.1878045	8.2153661	0	3.950696659	7.372901363	8.160381193	12.31742181	4.506550738	3.985618873	7.313977792	9.663087705	2.133110521	4.487474882	9.512790521	2.771048154	5.549676444	0	5.394628915	5.276975145	6.167948176
gene-1700007L15Rik	9.521319775	7.664501683	3.999038426	4.159302407	5.220553792	9.310954318	5.060786648	7.537929269	8.682024676	2.527993642	6.500311111	2.691834659	4.586400976	6.291679373	4.591501147	3.71814115	4.244918541	3.755595931	0	0	9.830535151	0	0	0	0	0	0	4.266221043	0	4.756395261	0	0	3.812968112	0	0	3.083974088
gene-1700007P06Rik	0	0	0	0	0	0	0	0	0	0	0	0	0	0	0	0	0	0	0	0	0	0	0	0	0	0	0	0	0	0	0	0	0	0	0	0
gene-1700008C04Rik	9.140466984	2.395156776	7.156174025	13.20126416	0.497195599	7.120141537	6.671036945	1.13068939	3.47280987	5.336875466	6.139182716	0.734136725	3.439800732	29.62332371	11.93790298	1.690064159	2.263956555	3.755595931	8.152841099	7.901393319	7.372901363	2.720127064	12.31742181	13.51965222	15.94247549	29.25591117	19.32617541	12.79866313	29.16858673	11.89098815	13.85524077	16.64902933	26.69077678	8.991048192	7.915462718	6.167948176
gene-1700008J07Rik	11.42558373	9.580627104	13.68092093	9.222800989	6.712140589	13.14487668	9.20143027	6.030343415	9.029305663	5.055987284	4.333540741	9.299065184	5.733001221	8.38890583	8.494277121	6.422243804	5.659891388	8.450090845	0	11.85208998	0	0	24.63484362	0	3.985618873	7.313977792	0	10.66555261	2.243737441	4.756395261	2.771048154	5.549676444	0	1.798209638	5.276975145	3.083974088
gene-1700008K24Rik	0	0	0.210475707	0.180839235	0	0	0	0.376896463	0.347280987	0	0	0	0	0	0.229575057	0	0	0	0	0	0	0	0	0	0	0	0	0	0	0	2.771048154	0	0	1.798209638	0	0
gene-1700008O03Rik	3.80852791	8.143533039	4.419989839	5.063498582	3.977564794	4.107773964	4.600715135	3.768964634	3.125528883	4.494210919	3.972412346	3.670683625	4.586400976	5.243066144	3.44362586	3.042115486	3.678929402	4.459770168	8.152841099	7.901393319	2.457633788	2.720127064	0	9.013101477	7.971237745	7.313977792	19.32617541	4.266221043	2.243737441	2.37819763	8.313144463	16.64902933	11.43890434	5.394628915	7.915462718	0
gene-1700008P02Rik	0	0	0	0	0	0	0	0	0	0	0	0	0	0	0	0	0	0	0	0	0	0	0	0	0	0	0	0	0	0	0	0	0	0	0	0
gene-1700009C05Rik	0	0	0	0	0	0	0.460071513	0.376896463	0.694561974	0.280888182	0.361128395	0.244712242	0	0.262153307	0	0	0.282994569	0	0	0	0	0	0	0	0	0	0	0	0	4.756395261	2.771048154	3.699784296	0	0	0	0
gene-1700009J07Rik	0	0	0.210475707	0	0.2485978	0	0	0.376896463	0	0.280888182	0	0	0	0	0	0	0	0.234724746	0	0	0	0	0	0	0	0	0	0	0	0	0	0	0	1.798209638	2.638487573	0
gene-1700009N14Rik	0	0	0	0.180839235	0	0	0.230035757	0.376896463	0	0	0	0	0.382200081	0.262153307	0	0.338012832	0	0	0	0	0	0	0	9.013101477	0	0	0	0	2.243737441	0	0	0	0	0	0	0
gene-1700010B08Rik	0	0	0	0.36167847	0.497195599	0	0	0	0	0.280888182	0.361128395	0	0	0	0	0	0.282994569	0.234724746	0	0	0	2.720127064	0	0	0	0	0	0	0	0	0	0	3.812968112	0	0	0
gene-1700010D01Rik	0	0	0	0	0	0	0	0	0	0	0	0	0	0	0	0	0	0	0	0	0	0	0	0	0	0	0	0	0	0	0	0	0	0	0	0
gene-1700010G06Rik	0	0	0	0	0	0	0	0	0	0	0	0	0	0	0	0	0	0	0	0	0	0	0	0	0	0	0	0	0	0	0	0	0	0	0	0
gene-1700010H22Rik	0	0	0	0	0	0	0	0	0	0	0	0	0	0	0	0	0	0	0	0	0	0	0	0	0	0	0	0	0	0	0	0	0	0	0	0
gene-1700010I02Rik	2.665969537	0.479031355	2.104757066	2.350910056	1.491586798	1.916961183	1.150178784	0.753792927	0.347280987	1.685329095	1.083385185	1.46827345	1.528800325	1.572919843	1.377450344	0.338012832	0.848983708	0.234724746	8.152841099	3.950696659	0	2.720127064	0	4.506550738	0	7.313977792	9.663087705	0	0	4.756395261	8.313144463	9.249460739	3.812968112	3.596419277	2.638487573	0
gene-1700010I14Rik	7.61705582	5.748376262	5.893319785	6.510212463	3.977564794	6.84628994	6.671036945	5.276550488	5.556495792	4.775099102	3.611283951	6.362518284	7.261801546	10.22397898	10.33087758	2.028076991	2.263956555	2.347247457	0	1.97534833	2.457633788	2.720127064	0	0	15.94247549	0	9.663087705	10.66555261	6.731212323	2.37819763	11.08419262	7.399568591	7.625936224	1.798209638	10.55395029	0
gene-1700010J16Rik	1.904263955	2.395156776	1.89428136	1.808392351	2.485977996	0.821554793	3.220500594	2.638275244	3.47280987	1.685329095	1.44451358	1.46827345	1.911000407	2.097226458	2.754900688	1.014038495	1.414972847	2.112522711	16.3056822	7.901393319	14.74580273	2.720127064	12.31742181	0	19.92809436	7.313977792	19.32617541	2.133110521	8.974949764	2.37819763	19.39733708	20.34881363	26.69077678	3.596419277	2.638487573	6.167948176
gene-1700010K23Rik	0	0	0	0	0	0	0	0	0	0	0	0	0	0	0	0	0	0	0	0	0	0	0	0	0	0	0	0	0	0	0	0	0	0	0	0
gene-1700010L04Rik	3.046822328	1.916125421	0.63142712	1.08503541	1.242988998	1.643109586	0.460071513	0	0.347280987	0.842664547	1.083385185	0.734136725	0.764400163	0.262153307	1.377450344	0.338012832	0	1.408348474	0	0	0	0	0	0	0	0	0	0	2.243737441	2.37819763	2.771048154	0	0	0	0	0
gene-1700010N08Rik	0	0	0.420951413	0.72335694	0	0	0.230035757	0.753792927	0.694561974	0.280888182	1.44451358	0	0.382200081	0.262153307	0.459150115	0	0.565989139	0.469449491	0	1.97534833	4.915267576	0	0	0	3.985618873	0	9.663087705	4.266221043	4.487474882	4.756395261	0	3.699784296	0	1.798209638	0	0
gene-1700011B04Rik	0.380852791	1.437094066	0.210475707	0.180839235	0	0	0.69010727	0.376896463	0.694561974	0.561776365	0.72225679	0.734136725	0	0	0.459150115	1.352051327	0.848983708	1.173623729	0	0	0	0	0	0	0	0	0	0	0	0	0	3.699784296	0	3.596419277	0	3.083974088
gene-1700011C11Rik	0	1.437094066	1.052378533	1.627553116	1.491586798	0.821554793	1.38021454	1.13068939	1.736404935	0.561776365	1.44451358	2.202410175	2.293200488	1.572919843	0.918300229	1.352051327	1.131978278	1.173623729	16.3056822	5.926044989	12.28816894	0	0	4.506550738	15.94247549	0	9.663087705	6.399331564	4.487474882	7.134592891	13.85524077	12.94924503	19.06484056	3.596419277	13.19243786	6.167948176
gene-1700011L22Rik	2.285116746	2.395156776	5.893319785	2.350910056	4.723358192	1.369257988	3.220500594	4.145861098	2.430966909	1.966217277	2.16677037	3.181259142	3.822000814	2.359379765	3.673200917	1.690064159	3.395934833	2.816696948	8.152841099	3.950696659	9.830535151	2.720127064	24.63484362	4.506550738	15.94247549	14.62795558	9.663087705	4.266221043	4.487474882	4.756395261	5.542096309	12.94924503	7.625936224	7.192838553	2.638487573	3.083974088
gene-1700011M02Rik	0	0	0	0	0	0	0	0	0	0	0	0	0	0	0	0	0	0	0	0	0	0	0	0	0	0	0	0	0	0	0	0	0	0	0	0
gene-1700012A03Rik	0.380852791	0	0.210475707	0.180839235	0	0	0.230035757	0	0	0	0	0	0	0.524306614	0	0	0.282994569	0	0	0	0	0	0	0	0	0	9.663087705	0	0	0	0	0	11.43890434	1.798209638	0	0
gene-1700012B07Rik	0.380852791	1.437094066	0.210475707	0.72335694	0.2485978	0.273851598	5.520858162	1.13068939	2.430966909	0.842664547	0.72225679	0.978848967	0.382200081	0.786459922	1.836600459	0.676025664	1.414972847	0.234724746	0	7.901393319	4.915267576	8.160381193	12.31742181	4.506550738	11.95685662	7.313977792	9.663087705	8.532442085	0	4.756395261	13.85524077	16.64902933	3.812968112	1.798209638	5.276975145	0
gene-1700012B09Rik	0.380852791	0.95806271	0.63142712	1.446713881	0.497195599	0.547703195	0.230035757	0.753792927	0.694561974	0	0.361128395	0.244712242	0.764400163	0.524306614	0.459150115	0.338012832	0.282994569	0.938898983	8.152841099	3.950696659	2.457633788	2.720127064	0	0	7.971237745	7.313977792	0	0	2.243737441	0	2.771048154	5.549676444	0	1.798209638	2.638487573	6.167948176
gene-1700012C14Rik	0.761705582	0.479031355	0.420951413	1.08503541	0.745793399	0.273851598	0.460071513	0.376896463	0	0	0	0.244712242	0.382200081	0.524306614	0.688725172	0.338012832	0.282994569	0.234724746	0	0	0	0	0	0	0	0	0	0	0	0	0	0	3.812968112	0	0	3.083974088
gene-1700012D01Rik	6.474497447	4.790313552	3.788562719	7.414408638	5.220553792	6.572438342	4.830750892	3.768964634	5.209214805	11.51641548	9.389338272	10.27791415	8.40840179	9.437519059	10.56045264	8.112307963	12.73475562	8.450090845	8.152841099	7.901393319	4.915267576	5.440254128	12.31742181	0	0	0	0	2.133110521	4.487474882	4.756395261	2.771048154	3.699784296	11.43890434	5.394628915	0	9.251922264
gene-1700012D14Rik	13.32984769	24.90963047	19.36376501	20.97735127	17.65044377	19.99116662	18.17282478	16.58344439	15.62764442	21.06661368	19.50093333	20.5558283	17.96340382	17.30211827	22.49835562	14.19653894	10.75379364	15.02238372	16.3056822	7.901393319	2.457633788	5.440254128	0	4.506550738	0	7.313977792	0	4.266221043	11.2186872	7.134592891	0	0	7.625936224	0	7.915462718	3.083974088
gene-1700012D16Rik	0	0	0	0	0	0	0	0	0	0	0	0	0	0	0	0	0	0	0	0	0	0	0	0	0	0	0	0	0	0	0	0	0	0	0	0
gene-1700012H19Rik	0	0	0	0	0.2485978	0.547703195	0.230035757	0	0	0.280888182	0	0.244712242	0	0	0.229575057	0	0	0.469449491	0	0	0	0	0	0	0	0	0	0	0	0	0	0	0	1.798209638	0	0
gene-1700012I11Rik	6.855350238	4.790313552	4.840941252	4.340141642	3.480369194	2.464664378	5.290822405	6.407239878	5.209214805	4.213322737	3.250155556	3.181259142	4.968601058	5.243066144	5.050651261	2.704102654	3.112940263	4.225045423	24.4585233	25.67952829	22.11870409	10.88050826	24.63484362	18.02620295	67.75552083	14.62795558	48.31543852	12.79866313	15.70616209	11.89098815	49.87886678	33.29805866	26.69077678	10.78925783	18.46941301	18.50384453
gene-1700012J15Rik	0.761705582	0.479031355	0.420951413	0.542517705	0	0.547703195	0	0	0.347280987	0.561776365	0.361128395	0	0	0.524306614	0.229575057	0	0	0.469449491	0	7.901393319	0	0	0	4.506550738	0	7.313977792	0	2.133110521	2.243737441	2.37819763	0	3.699784296	0	1.798209638	2.638487573	3.083974088
gene-1700012P22Rik	1.523411164	0.95806271	1.26285424	0.904196175	0.745793399	1.643109586	2.530393324	1.884482317	2.083685922	1.966217277	0.72225679	1.46827345	0.764400163	1.048613229	0.918300229	2.366089823	1.131978278	0.938898983	0	7.901393319	0	2.720127064	0	0	3.985618873	0	9.663087705	0	2.243737441	2.37819763	16.62628893	11.09935289	3.812968112	1.798209638	5.276975145	6.167948176
gene-1700013D24Rik	0	0	0.210475707	0.180839235	0	0	0	0.753792927	0	0	0	0	0	0.262153307	0	0	0	0	0	0	2.457633788	0	0	0	3.985618873	7.313977792	0	0	0	2.37819763	0	1.849892148	0	0	2.638487573	0
gene-1700013F07Rik	1.142558373	0.479031355	0.841902826	0.542517705	0.745793399	0.547703195	0.920143027	0.376896463	0.347280987	1.966217277	1.083385185	2.447122417	0.764400163	1.048613229	1.836600459	1.014038495	2.263956555	1.64307322	16.3056822	0	0	2.720127064	0	4.506550738	3.985618873	7.313977792	9.663087705	2.133110521	0	7.134592891	2.771048154	1.849892148	0	0	0	0
gene-1700013G24Rik	0	0	0	0	0	0	0	0	0	0	0	0	0	0	0	0	0	0	0	0	0	0	0	0	0	0	0	0	0	0	0	0	0	0	0	0
gene-1700013H16Rik	0	0.479031355	0	0.180839235	0	0	0.69010727	0.753792927	1.041842961	0.280888182	0	0.244712242	0	0.262153307	0.459150115	0	0	0	0	1.97534833	2.457633788	2.720127064	0	0	11.95685662	0	0	2.133110521	2.243737441	4.756395261	0	0	0	1.798209638	0	0
gene-1700013N06Rik	0.761705582	0	0.420951413	0.542517705	0.745793399	0.273851598	0.230035757	0.753792927	0.347280987	0.280888182	0.72225679	0	0	0	0.459150115	0	1.131978278	0.234724746	0	3.950696659	2.457633788	0	12.31742181	0	3.985618873	7.313977792	9.663087705	4.266221043	0	4.756395261	0	5.549676444	0	0	5.276975145	6.167948176
gene-1700014D04Rik	0.761705582	0.95806271	1.683805653	1.989231586	2.734575796	2.738515976	2.760429081	1.13068939	3.47280987	0.561776365	0.361128395	2.691834659	1.146600244	0.524306614	1.377450344	2.028076991	0.565989139	0.469449491	0	1.97534833	7.372901363	2.720127064	0	0	0	0	0	0	0	4.756395261	2.771048154	0	0	0	0	0
gene-1700014L14Rik	0.380852791	0.479031355	1.473329946	0.72335694	0.2485978	0	1.150178784	0.753792927	2.083685922	0.280888182	0.361128395	0.489424483	0.382200081	0.524306614	0.688725172	0.338012832	0.282994569	0.469449491	0	0	2.457633788	2.720127064	0	0	7.971237745	0	0	4.266221043	8.974949764	7.134592891	5.542096309	12.94924503	15.25187245	5.394628915	0	3.083974088
gene-1700015C15Rik	0	0.479031355	0	0.36167847	0.497195599	0.273851598	0.460071513	0.376896463	0	0	0	0	0	0.262153307	0	0	0	0.234724746	0	0	0	0	0	0	0	0	0	0	0	0	0	3.699784296	0	0	0	3.083974088
gene-1700015G11Rik	0	0	0.210475707	0.180839235	0.497195599	0.273851598	0	0	0	0	0	0.244712242	0.382200081	0	0.459150115	0	0.282994569	0.469449491	0	0	0	0	0	0	3.985618873	0	0	0	0	0	0	1.849892148	0	0	0	0
gene-1700015I17Rik	0	0.95806271	1.26285424	0.542517705	1.491586798	0	2.300357567	0.753792927	1.389123948	0.842664547	0.72225679	0.489424483	0	2.359379765	2.066175516	0.338012832	1.697967416	0.469449491	8.152841099	1.97534833	0	2.720127064	0	0	7.971237745	14.62795558	0	0	4.487474882	0	2.771048154	0	3.812968112	1.798209638	0	0
gene-1700016A09Rik	0	0	0	0	0	0	0	0	0	0	0	0	0	0	0	0	0	0	0	0	0	0	0	0	0	0	0	0	0	0	0	0	0	0	0	0
gene-1700016B01Rik	11.04473094	7.664501683	16.83805653	14.82881728	5.220553792	7.120141537	6.210965432	7.161032805	8.334743689	7.303092744	3.972412346	8.320216217	3.439800732	13.36981867	7.805551949	4.394166814	3.678929402	4.92921966	0	1.97534833	2.457633788	0	0	0	0	7.313977792	9.663087705	0	2.243737441	4.756395261	8.313144463	9.249460739	11.43890434	3.596419277	13.19243786	3.083974088
gene-1700016C15Rik	3.427675119	6.227407618	15.57520229	9.403640224	15.91025917	4.107773964	9.20143027	6.784136342	7.987462701	8.145757291	6.139182716	14.92744674	6.115201302	3.145839686	8.264702064	4.056153982	7.074864235	8.450090845	0	5.926044989	7.372901363	8.160381193	24.63484362	9.013101477	19.92809436	14.62795558	0	4.266221043	6.731212323	7.134592891	11.08419262	3.699784296	15.25187245	5.394628915	5.276975145	0
gene-1700016C19Rik	0	0.479031355	0.63142712	0.542517705	0.2485978	0	0.230035757	0.376896463	0.347280987	0.280888182	0	0.489424483	0.382200081	0.262153307	1.147875287	0.338012832	0.282994569	0	0	1.97534833	0	0	0	0	3.985618873	0	9.663087705	0	4.487474882	0	0	3.699784296	0	0	0	0
gene-1700016D06Rik	2.665969537	3.832250842	7.577125438	21.70070821	15.41306358	8.489399525	8.741358756	10.92999744	8.682024676	5.617763649	7.944824692	5.873093801	9.172801953	6.815985987	7.116826777	9.126346459	4.244918541	5.398669151	40.76420549	13.82743831	31.94923924	46.24216009	24.63484362	45.06550738	19.92809436	29.25591117	19.32617541	29.8635473	22.43737441	19.02558104	5.542096309	9.249460739	15.25187245	14.38567711	23.74638815	24.6717927
gene-1700016G22Rik	0.761705582	0.479031355	1.473329946	0.72335694	0.994391198	0.273851598	0.920143027	1.884482317	0.694561974	2.527993642	2.889027161	4.160108109	1.911000407	2.621533072	3.214050803	5.070192477	3.395934833	2.581972203	0	3.950696659	0	0	0	4.506550738	0	0	9.663087705	0	0	0	0	0	0	1.798209638	0	0
gene-1700016H13Rik	0.380852791	3.832250842	0	0.180839235	0.2485978	0.273851598	0.920143027	0.753792927	1.041842961	0	0.361128395	0.244712242	0.382200081	0	0.229575057	0.338012832	1.131978278	0.469449491	0	0	2.457633788	0	0	0	0	0	0	0	0	0	2.771048154	0	0	0	0	0
gene-1700016J18Rik	59.79388819	101.0756159	117.2349686	1.265874646	29.08594255	43.81625561	89.94398089	94.97790879	103.4897341	57.02030104	49.11346173	59.22036249	108.9270232	123.9985143	78.51466961	47.65980929	32.54437548	52.57834304	260.8909152	61.23579822	81.101915	250.2516899	1083.933119	324.4716532	561.972261	643.6300457	1120.918174	46.92843147	47.11848626	42.80755735	72.04725201	75.84557806	72.44639412	169.031706	139.8398414	135.6948599
gene-1700016K05Rik	0	0	0	0	0	0	0	0	0	0	0	0	0	0	0	0	0	0	0	0	0	0	0	0	0	0	0	0	0	0	0	0	0	0	0	0
gene-1700016K19Rik	0	0	0.210475707	0	0	0.273851598	0.230035757	0.753792927	0.347280987	0	0	0	0.382200081	0.262153307	0.688725172	0.676025664	0	0	0	1.97534833	0	0	0	4.506550738	7.971237745	0	0	0	0	2.37819763	0	0	0	0	0	0
gene-1700016L04Rik	11.04473094	8.143533039	9.892358211	10.3078364	9.446716385	9.858657513	7.591179972	5.276550488	11.11299158	6.179540014	10.47272346	7.830791734	4.204200895	6.291679373	5.280226319	4.732179645	4.244918541	6.57229288	8.152841099	21.72883163	19.6610703	19.04088945	12.31742181	4.506550738	7.971237745	21.94193338	19.32617541	4.266221043	8.974949764	14.26918578	16.62628893	7.399568591	3.812968112	10.78925783	10.55395029	9.251922264
gene-1700016L21Rik	0	0	0	0	0	0	0	0	0	0	0	0	0	0	0	0	0	0	0	0	0	0	0	0	0	0	0	0	0	0	0	0	0	0	0	0
gene-1700016P04Rik	0	0	0.420951413	0.180839235	0	0.273851598	0.460071513	0	0.347280987	0	1.083385185	0	0	0.262153307	0	0.676025664	0.565989139	0.234724746	0	0	0	0	0	0	0	0	0	0	0	0	0	0	0	0	0	0
gene-1700017B05Rik	143.962355	102.51271	192.3747958	133.097677	132.5026272	123.7809221	170.6865315	180.1565095	201.4229725	178.3639959	135.7842765	181.0870589	102.0474217	137.6304863	168.7376671	207.2018659	157.061986	165.0114962	529.9346714	300.2529461	309.6618573	568.5065564	344.8878107	653.4498571	195.2953248	226.7333115	154.6094033	396.758557	381.435365	394.7808066	166.2628893	114.6933132	122.0149796	257.1439783	255.9332946	191.2063934
gene-1700017G19Rik	0.761705582	0.479031355	0.841902826	0.36167847	0	1.09540639	1.38021454	0	0.694561974	0	0.361128395	0.489424483	3.439800732	0.524306614	0.918300229	0.338012832	0.282994569	0	0	3.950696659	0	0	0	0	11.95685662	0	9.663087705	0	2.243737441	0	0	0	3.812968112	0	2.638487573	3.083974088
gene-1700017J07Rik	0	0	0	0	0	0	0	0	0	0	0	0	0	0	0	0	0	0	0	0	0	0	0	0	0	0	0	0	0	0	0	0	0	0	0	0
gene-1700017L05Rik	0	0	0	0	0	0	0	0	0.347280987	0	0	0	0	0	0	0	0.282994569	0	0	0	0	0	0	0	0	0	0	0	0	0	0	0	0	0	0	0
gene-1700017M07Rik	2.665969537	0.479031355	0.63142712	1.08503541	0.994391198	0.547703195	1.38021454	1.884482317	0	1.966217277	1.083385185	0.734136725	1.911000407	1.048613229	1.377450344	1.690064159	3.112940263	3.28614644	0	3.950696659	0	2.720127064	0	4.506550738	0	14.62795558	0	2.133110521	4.487474882	0	8.313144463	9.249460739	3.812968112	5.394628915	5.276975145	3.083974088
gene-1700017N19Rik	3.80852791	4.311282197	3.999038426	3.255106231	1.242988998	2.738515976	1.840286054	3.392068171	2.083685922	1.404440912	1.44451358	3.915395867	2.67540057	3.407992994	1.377450344	1.352051327	0.848983708	1.64307322	0	3.950696659	0	0	24.63484362	0	11.95685662	0	19.32617541	2.133110521	4.487474882	2.37819763	8.313144463	5.549676444	3.812968112	3.596419277	5.276975145	3.083974088
gene-1700018A04Rik	0.761705582	1.916125421	0.210475707	0.36167847	0.745793399	0	0.920143027	0.376896463	0.694561974	0.280888182	1.083385185	0.244712242	0.382200081	0.262153307	0.688725172	0.338012832	1.131978278	0.469449491	0	3.950696659	0	2.720127064	0	0	15.94247549	0	0	4.266221043	0	2.37819763	5.542096309	1.849892148	0	5.394628915	2.638487573	6.167948176
gene-1700018A23Rik	19.80434513	13.8919093	25.4675605	20.97735127	16.65605257	18.07420544	20.24314659	13.19137622	17.36404935	19.66217277	17.69529136	26.91834659	14.52360309	18.3507315	20.66175516	14.19653894	17.26266873	16.66545694	8.152841099	0	4.915267576	13.60063532	0	0	0	0	0	4.266221043	8.974949764	7.134592891	11.08419262	3.699784296	3.812968112	5.394628915	2.638487573	12.33589635
gene-1700018B08Rik	1.142558373	0.479031355	0.841902826	1.265874646	0.2485978	0	0.920143027	0.753792927	1.041842961	1.12355273	0.361128395	1.46827345	0.764400163	1.572919843	1.377450344	0	1.131978278	0.234724746	0	1.97534833	0	2.720127064	0	0	0	7.313977792	28.98926311	2.133110521	6.731212323	2.37819763	5.542096309	3.699784296	19.06484056	5.394628915	5.276975145	3.083974088
gene-1700018F24Rik	0	0	0	0	0	0	0.230035757	0	0	0	0	0.244712242	0	0	0.229575057	0	0	0.234724746	0	0	0	0	0	0	0	0	0	0	0	0	0	0	0	1.798209638	0	3.083974088
gene-1700018G05Rik	0	0	0.210475707	0	0.2485978	0	0	0	0	0	0.361128395	0	0	0.262153307	0	0	0	0	0	0	0	0	0	0	0	0	0	0	0	0	0	0	0	0	0	0
gene-1700018L02Rik	0	0.95806271	0	0	0	0	0	0	0	0	0	0	0	0.524306614	0	0	0	0	0	0	2.457633788	0	0	0	0	0	0	0	0	0	0	0	0	0	0	0
gene-1700019A02Rik	7.236203029	9.101595749	8.208552558	7.776087108	8.452325186	5.203180354	4.830750892	3.392068171	5.903776779	7.022204561	5.778054321	7.830791734	9.555002034	7.602445909	8.953427236	5.746218141	5.659891388	4.92921966	0	7.901393319	7.372901363	5.440254128	0	13.51965222	15.94247549	21.94193338	9.663087705	19.19799469	8.974949764	9.512790521	22.16838523	11.09935289	22.87780867	8.991048192	10.55395029	6.167948176
gene-1700019C18Rik	0	0	0	0	0	0	0	0	0	0	0	0	0	0.262153307	0	0.338012832	0	0	0	0	0	0	0	0	0	0	0	0	0	0	0	0	0	0	0	0
gene-1700019D03Rik	8.378761402	11.97578388	8.208552558	6.871890933	7.706531788	5.477031952	11.96185935	9.799308049	12.50211553	9.831086386	6.861439506	7.096655009	16.4346035	16.51565835	13.54492838	7.4362823	12.45176105	11.73623729	16.3056822	5.926044989	7.372901363	8.160381193	24.63484362	9.013101477	7.971237745	14.62795558	9.663087705	14.93177365	2.243737441	4.756395261	5.542096309	20.34881363	19.06484056	5.394628915	15.83092544	9.251922264
gene-1700019E08Rik	0	0	0	0	0	0	0	0	0	0	0	0	0	0	0	0	0	0	0	0	0	0	0	0	0	7.313977792	0	0	0	0	0	0	0	0	0	0
gene-1700019F05Rik	0	0.95806271	0	0.36167847	0.2485978	0	0.230035757	0.376896463	0	0	0	0.244712242	0.382200081	0	0.459150115	0	0	0	8.152841099	0	0	0	0	4.506550738	3.985618873	0	0	0	0	2.37819763	11.08419262	0	3.812968112	0	0	0
gene-1700019G24Rik	0	0	0	0	0	0	0	0	0	0	0	0	0	0	0	0	0	0	0	0	0	0	0	0	0	0	0	0	0	0	0	0	0	0	0	0
gene-1700019J19Rik	0.761705582	0	0.210475707	0.180839235	0	0.821554793	0.69010727	0	0.347280987	0.561776365	1.805641975	0.244712242	0.382200081	0.786459922	0.688725172	0.676025664	0.565989139	0.469449491	0	1.97534833	0	0	0	0	19.92809436	0	0	0	2.243737441	0	0	3.699784296	0	0	0	3.083974088
gene-1700019N19Rik	0.380852791	0.95806271	0.210475707	0.36167847	0.497195599	0.273851598	0.920143027	0	0.694561974	0	1.083385185	0	1.146600244	1.048613229	0.229575057	0.338012832	1.414972847	0	0	0	2.457633788	0	0	0	0	0	0	2.133110521	0	2.37819763	0	3.699784296	0	1.798209638	2.638487573	0
gene-1700019P21Rik	0	0	0	0	0	0	0	0	0	0	0	0	0	0	0	0	0	0	0	0	0	2.720127064	0	0	3.985618873	0	0	0	0	0	0	0	0	0	0	0
gene-1700020A23Rik	1.904263955	1.916125421	3.157135599	1.989231586	1.988782397	0.547703195	0.920143027	0.753792927	1.041842961	1.404440912	2.16677037	1.712985692	1.911000407	0.524306614	1.836600459	0.676025664	2.263956555	1.408348474	0	0	4.915267576	0	0	0	0	0	0	0	0	0	0	0	0	0	0	0
gene-1700020D12Rik	0.761705582	0.479031355	1.683805653	2.531749291	1.740184597	1.916961183	1.610250297	0.376896463	1.389123948	0.280888182	1.44451358	0.489424483	0.382200081	2.359379765	0.688725172	0.676025664	1.980961986	0.469449491	0	5.926044989	0	0	24.63484362	0	3.985618873	0	9.663087705	6.399331564	8.974949764	4.756395261	11.08419262	12.94924503	11.43890434	3.596419277	10.55395029	0
gene-1700020D14Rik	0	0	0	0	0	0	0	0	0	0	0	0	0	0	0	0	0	0	0	0	0	0	0	0	0	0	0	0	0	0	0	0	0	0	0	0
gene-1700020G03Rik	0.380852791	0	0.210475707	0.180839235	0.2485978	0	0.460071513	0.376896463	0.347280987	0.561776365	0.361128395	0.244712242	0	0	0	0	0	0	0	1.97534833	0	0	0	0	0	0	0	0	0	2.37819763	0	0	0	0	2.638487573	0
gene-1700020G17Rik	5.712791865	5.748376262	3.578087012	3.074266996	2.983173595	0.547703195	4.140643621	4.522757561	2.778247896	3.932434554	3.250155556	4.160108109	3.822000814	3.145839686	3.44362586	2.028076991	3.395934833	3.755595931	8.152841099	7.901393319	9.830535151	5.440254128	12.31742181	13.51965222	55.79866422	7.313977792	57.97852623	4.266221043	4.487474882	4.756395261	30.4815297	16.64902933	15.25187245	10.78925783	7.915462718	12.33589635
gene-1700020L13Rik	2.665969537	3.353219486	4.630465546	3.255106231	4.226162593	3.833922366	3.680572108	2.261378781	2.778247896	3.651546372	6.500311111	4.649532592	4.586400976	3.407992994	4.132351032	7.4362823	2.829945694	3.28614644	8.152841099	7.901393319	2.457633788	2.720127064	0	13.51965222	3.985618873	7.313977792	0	8.532442085	8.974949764	2.37819763	0	3.699784296	7.625936224	8.991048192	5.276975145	3.083974088
gene-1700020L24Rik	6.855350238	6.706438973	5.893319785	5.244337817	10.93830318	5.203180354	14.72228843	14.32206561	15.9749254	19.66217277	13.72287901	12.48032433	26.37180561	31.19624356	39.71648492	7.774295132	21.79058184	13.3793105	97.83409318	67.16184321	71.27137985	27.20127064	61.58710906	4.506550738	3.985618873	146.2795558	57.97852623	31.99665782	6.731212323	28.53837156	41.56572232	61.04644088	95.32420279	26.97314458	84.43160233	98.68717081
gene-1700020M21Rik	0.380852791	1.437094066	0	0	0	0	0.69010727	0	0	0	1.083385185	0.244712242	0.382200081	0	0	0	0	0	8.152841099	0	0	0	0	4.506550738	3.985618873	7.313977792	9.663087705	0	0	0	2.771048154	0	0	0	0	0
gene-1700020N01Rik	0.761705582	1.916125421	1.473329946	2.531749291	2.237380196	1.916961183	3.220500594	2.261378781	2.778247896	2.808881824	3.611283951	5.383669317	2.67540057	2.097226458	4.132351032	3.042115486	3.678929402	2.816696948	8.152841099	7.901393319	2.457633788	8.160381193	0	67.59826108	7.971237745	0	19.32617541	4.266221043	6.731212323	2.37819763	11.08419262	3.699784296	11.43890434	14.38567711	5.276975145	3.083974088
gene-1700020N15Rik	0	0	0	0	0	0	0	0	0	0	0	0	0	0	0	0	0	0	0	0	0	0	0	0	0	0	0	0	0	0	0	0	0	0	0	0
gene-1700020N18Rik	0.380852791	0	0.210475707	0	0.497195599	0	0	0	0	0	0	0	0.382200081	0	0.229575057	0	0	0	0	0	0	0	0	0	0	0	0	0	2.243737441	0	2.771048154	0	0	0	0	0
gene-1700021F02Rik	0	0	0.63142712	0.904196175	0	0	0.460071513	1.13068939	0	0.280888182	0	0	0	0	0	0.676025664	0.282994569	0.469449491	0	1.97534833	0	0	0	0	3.985618873	7.313977792	9.663087705	0	0	0	0	3.699784296	0	0	0	0
gene-1700021F07Rik	0.380852791	0.479031355	0.841902826	0.542517705	0.497195599	0.273851598	0.920143027	1.507585854	0.347280987	0.280888182	0	0	0.382200081	1.310766536	0.229575057	0	0.565989139	0.704174237	0	1.97534833	0	5.440254128	0	4.506550738	7.971237745	0	0	0	0	2.37819763	0	3.699784296	0	1.798209638	0	0
gene-1700021G15Rik	0	0.479031355	0.420951413	0.904196175	0.497195599	0.547703195	0.230035757	0	0.694561974	0	0	0	0	0.524306614	0	0	0.565989139	0.234724746	0	0	0	0	0	0	0	0	0	0	0	0	2.771048154	1.849892148	0	0	2.638487573	0
gene-1700021L23Rik	0.761705582	1.916125421	1.473329946	1.627553116	1.988782397	0.547703195	3.450536351	2.638275244	2.430966909	1.966217277	2.16677037	1.712985692	2.67540057	1.048613229	2.754900688	1.014038495	1.980961986	1.877797966	8.152841099	5.926044989	7.372901363	2.720127064	0	0	7.971237745	0	19.32617541	2.133110521	2.243737441	2.37819763	8.313144463	16.64902933	3.812968112	1.798209638	13.19243786	12.33589635
gene-1700021N21Rik	0	0	0	0	0	0	0	0	0	0	0	0	0.382200081	0	0	0	0	0	0	0	0	0	0	0	0	0	0	0	0	0	0	1.849892148	0	0	0	0
gene-1700022A22Rik	3.427675119	6.227407618	5.893319785	6.871890933	3.728966994	2.190812781	4.370679378	5.276550488	2.778247896	4.775099102	3.972412346	2.202410175	4.204200895	3.670146301	3.214050803	2.366089823	3.395934833	2.816696948	16.3056822	15.80278664	4.915267576	8.160381193	12.31742181	13.51965222	19.92809436	7.313977792	28.98926311	6.399331564	17.94989953	9.512790521	11.08419262	16.64902933	0	19.78030602	13.19243786	9.251922264
gene-1700022E09Rik	0.380852791	0.479031355	0.420951413	0	0	0	0.230035757	0	0	0	0	0	0	0	0	0	0	0	0	0	2.457633788	0	0	0	0	0	0	0	2.243737441	0	2.771048154	0	3.812968112	0	0	3.083974088
gene-1700022H01Rik	4.951086283	3.832250842	3.157135599	5.425177052	4.474760393	3.833922366	3.450536351	3.015171708	3.820090857	5.336875466	9.028209877	9.054352943	3.822000814	3.407992994	4.821076204	5.746218141	8.489837082	7.511191862	0	0	2.457633788	0	12.31742181	4.506550738	7.971237745	0	0	2.133110521	11.2186872	2.37819763	2.771048154	7.399568591	11.43890434	7.192838553	15.83092544	6.167948176
gene-1700022H16Rik	0	0	0.420951413	0	0	0	0	0	0	0	0.361128395	0.244712242	0	0	0.229575057	0	0	0	0	0	0	0	12.31742181	0	3.985618873	0	0	0	0	0	2.771048154	0	7.625936224	0	2.638487573	0
gene-1700022I11Rik	2.285116746	1.437094066	2.315232773	3.255106231	2.734575796	1.09540639	3.220500594	2.261378781	1.041842961	3.932434554	4.694669136	4.894244834	9.172801953	7.340292601	8.723852179	2.704102654	2.263956555	3.28614644	0	0	4.915267576	0	0	4.506550738	7.971237745	7.313977792	0	4.266221043	0	2.37819763	2.771048154	5.549676444	3.812968112	1.798209638	0	0
gene-1700022N22Rik	8.759614193	7.664501683	12.41806669	9.584479459	9.943911984	6.572438342	5.750893919	6.784136342	9.37658665	11.79730366	13.72287901	12.23561208	9.172801953	6.55383268	11.70832792	12.16846195	9.33882079	9.388989828	8.152841099	11.85208998	22.11870409	35.36165183	49.26968725	36.05240591	19.92809436	21.94193338	0	17.06488417	20.19363697	7.134592891	5.542096309	3.699784296	0	25.17493494	7.915462718	18.50384453
gene-1700023A20Rik	0.380852791	0	0.420951413	0.180839235	0.2485978	0.273851598	0	0.753792927	0.694561974	1.12355273	1.44451358	0.978848967	0	0.524306614	0.688725172	1.014038495	0.282994569	0.234724746	0	0	0	0	0	0	0	0	0	0	0	0	0	0	0	1.798209638	0	0
gene-1700023C21Rik	0.380852791	0	0.210475707	0.180839235	0.2485978	0	0	0	0	0	0	0	0	0	0	0	0	0	0	0	2.457633788	0	0	0	0	0	0	0	0	0	0	0	0	0	0	0
gene-1700023D09Rik	5.331939074	5.269344907	4.419989839	5.425177052	3.728966994	6.298586745	5.750893919	4.145861098	4.514652831	6.179540014	6.500311111	7.830791734	7.261801546	8.913212445	7.575976892	6.084230973	7.074864235	7.980641354	0	3.950696659	2.457633788	2.720127064	0	0	3.985618873	0	9.663087705	2.133110521	4.487474882	9.512790521	8.313144463	0	0	10.78925783	13.19243786	6.167948176
gene-1700023F02Rik	2.285116746	1.437094066	1.26285424	1.08503541	1.242988998	1.09540639	0.460071513	0.376896463	1.389123948	0.280888182	0.361128395	0.978848967	1.911000407	1.83507315	2.066175516	0.676025664	0.848983708	0.938898983	0	7.901393319	2.457633788	5.440254128	0	4.506550738	7.971237745	0	0	0	2.243737441	2.37819763	13.85524077	9.249460739	15.25187245	1.798209638	2.638487573	0
gene-1700023G09Rik	0	0	0	0	0	0	0	0	0	0	0	0	0	0	0	0	0	0	0	0	0	0	0	0	0	0	0	0	0	0	0	0	0	0	0	0
gene-1700024B05Rik	0.380852791	0	0	0.542517705	0.2485978	0	0.230035757	0	0	0	0	0.734136725	0	0	0.229575057	0	0.282994569	0.234724746	8.152841099	1.97534833	0	0	0	0	0	0	0	0	2.243737441	2.37819763	0	3.699784296	3.812968112	1.798209638	0	0
gene-1700024B18Rik	0	0	0	0	0	0	0	0	0	0	0	0	0	0	0	0	0	0	0	0	0	0	0	0	0	0	0	0	0	0	0	0	0	0	0	0
gene-1700024G13Rik	1.904263955	2.874188131	2.946659893	3.797623937	1.242988998	1.916961183	2.990464838	3.392068171	2.083685922	1.12355273	2.527898765	2.9365469	4.204200895	2.359379765	2.754900688	1.014038495	1.131978278	1.64307322	0	3.950696659	14.74580273	0	0	0	7.971237745	0	0	10.66555261	6.731212323	2.37819763	5.542096309	12.94924503	19.06484056	12.58746747	2.638487573	15.41987044
gene-1700024I08Rik	1.142558373	1.916125421	2.525708479	2.350910056	1.491586798	3.286219171	1.38021454	2.638275244	3.47280987	1.404440912	3.972412346	2.447122417	1.528800325	3.932299608	3.902775975	1.352051327	0.848983708	0.704174237	8.152841099	7.901393319	7.372901363	0	0	4.506550738	15.94247549	0	9.663087705	12.79866313	6.731212323	0	22.16838523	18.49892148	19.06484056	7.192838553	5.276975145	12.33589635
gene-1700024J04Rik	0	0	0	0	0	0	0	0	0	0	0	0	0	0	0	0	0	0	0	0	0	0	0	4.506550738	0	0	0	0	0	0	0	0	0	0	0	0
gene-1700024N05Rik	0	0	0	0.36167847	0.497195599	0	0	0.376896463	0	0.280888182	0	0.244712242	0.382200081	0.262153307	0	0	0.282994569	0	0	7.901393319	0	0	0	0	0	0	0	0	0	2.37819763	0	3.699784296	0	0	2.638487573	0
gene-1700025B11Rik	0	0	0	0	0	0	0.230035757	0.376896463	0.347280987	0	0	0	0	0	0.229575057	0	0	0	8.152841099	0	0	0	0	0	0	0	0	0	0	0	2.771048154	0	0	0	0	3.083974088
gene-1700025C18Rik	0.380852791	2.395156776	0.63142712	2.531749291	0.497195599	0.547703195	0.230035757	0.376896463	0.347280987	1.12355273	0.361128395	0.244712242	0.382200081	0.262153307	0.229575057	0.338012832	0	0.469449491	0	5.926044989	0	0	0	0	0	0	0	0	0	0	2.771048154	7.399568591	3.812968112	0	0	0
gene-1700025D23Rik	0	0.95806271	0.210475707	0.904196175	0	0.273851598	0.230035757	0	0	0.842664547	0.361128395	0.244712242	0.764400163	0.524306614	0.229575057	0	0.282994569	0	0	0	0	0	0	0	0	0	0	2.133110521	0	2.37819763	2.771048154	5.549676444	3.812968112	7.192838553	2.638487573	0
gene-1700025F24Rik	12.18728931	7.185470328	14.10187234	9.403640224	10.19250978	10.9540639	6.671036945	5.276550488	7.640181714	4.775099102	2.527898765	8.320216217	3.439800732	6.029526065	7.346401835	5.408205309	5.659891388	3.520871186	24.4585233	1.97534833	4.915267576	13.60063532	0	0	3.985618873	0	19.32617541	8.532442085	4.487474882	9.512790521	8.313144463	7.399568591	0	3.596419277	7.915462718	6.167948176
gene-1700025G04Rik	456.2616436	445.9781917	625.1128487	436.5459135	479.2965576	356.8286317	487.2157328	430.4157612	422.6409612	1062.038218	1064.24538	1070.371345	656.6197398	779.3817823	637.5299342	1032.629201	641.2656943	801.8197313	554.3931947	476.0589474	496.4420251	456.9813468	418.7923416	410.0961172	298.9214154	446.1526453	270.5664557	637.8000459	697.8023441	727.7284749	332.5257785	321.8812337	449.9302372	388.4132819	430.0734743	419.4204759
gene-1700025H01Rik	0	0	0	0	0	0	0	0	0	0	0	0	0	0	0	0	0	0	0	0	0	0	0	0	0	0	0	0	0	0	0	0	0	0	0	0
gene-1700025J12Rik	0	0	0	0	0	0	0	0	0	0	0	0	0	0	0	0	0	0	0	0	0	0	0	0	0	0	0	0	0	0	0	0	0	0	0	0
gene-1700025K04Rik	0	0	0	0	0	0	0	0	0	0	0	0	0	0.262153307	0	0	0.282994569	0	0	1.97534833	0	0	0	0	0	0	0	0	0	0	0	1.849892148	0	0	0	0
gene-1700025K24Rik	0	0.95806271	0.210475707	0.180839235	0.2485978	0	0.230035757	0	0	0	0.72225679	0.489424483	1.146600244	0.262153307	0	0.676025664	0.282994569	0.234724746	0	1.97534833	0	0	0	0	0	7.313977792	0	0	0	0	11.08419262	5.549676444	7.625936224	0	2.638487573	0
gene-1700025M24Rik	1.904263955	0.479031355	0.420951413	0	0	0	0.230035757	0.753792927	0.694561974	0.561776365	0	0.244712242	0	0.524306614	0.918300229	0.338012832	0.565989139	1.173623729	0	5.926044989	2.457633788	5.440254128	0	4.506550738	3.985618873	0	9.663087705	0	2.243737441	0	2.771048154	0	3.812968112	0	0	0
gene-1700025N23Rik	0	0	0	0	0	0	0	0	0	0	0	0	0	0	0	0	0	0	0	0	0	0	0	0	0	0	0	0	0	0	0	0	0	0	0	0
gene-1700025O08Rik	0	1.437094066	1.473329946	1.808392351	0.745793399	1.09540639	0	1.13068939	0.694561974	0.842664547	0.361128395	0.734136725	2.67540057	1.572919843	1.147875287	0.676025664	0.565989139	0.234724746	0	3.950696659	0	2.720127064	12.31742181	0	0	7.313977792	0	0	2.243737441	0	2.771048154	3.699784296	0	1.798209638	0	6.167948176
gene-1700026D11Rik	1.142558373	1.916125421	0.63142712	0.904196175	1.491586798	1.369257988	1.610250297	0	1.041842961	1.404440912	1.44451358	0.489424483	0.764400163	1.310766536	0.688725172	1.352051327	1.980961986	1.173623729	0	1.97534833	7.372901363	0	0	9.013101477	11.95685662	7.313977792	57.97852623	0	2.243737441	4.756395261	5.542096309	3.699784296	3.812968112	1.798209638	10.55395029	0
gene-1700026F02Rik	2.285116746	2.874188131	6.314271199	3.435945466	5.469151591	1.369257988	4.370679378	5.653446952	2.430966909	5.336875466	4.333540741	5.138957075	2.293200488	1.83507315	2.754900688	5.408205309	2.829945694	3.520871186	0	1.97534833	4.915267576	0	12.31742181	0	0	14.62795558	0	2.133110521	0	2.37819763	11.08419262	5.549676444	0	0	5.276975145	0
gene-1700026J12Rik	3.427675119	4.311282197	3.999038426	5.425177052	2.734575796	3.560070769	2.300357567	5.276550488	3.47280987	4.775099102	3.250155556	3.181259142	3.057600651	6.815985987	3.44362586	3.380128318	2.829945694	3.520871186	8.152841099	7.901393319	14.74580273	2.720127064	24.63484362	4.506550738	19.92809436	0	48.31543852	6.399331564	6.731212323	9.512790521	13.85524077	12.94924503	34.31671301	5.394628915	23.74638815	18.50384453
gene-1700026J14Rik	21.70860909	37.36444571	49.25131535	5.967694757	3.480369194	3.286219171	43.24672227	32.03619939	47.92477621	11.2355273	7.583696296	11.25676312	43.57080928	36.70146301	25.25325631	11.49243628	7.074864235	15.72655796	0	5.926044989	12.28816894	2.720127064	49.26968725	9.013101477	11.95685662	21.94193338	154.6094033	4.266221043	0	2.37819763	0	3.699784296	0	25.17493494	18.46941301	6.167948176
gene-1700027A15Rik	0.380852791	0	0.63142712	0.180839235	0	0.547703195	0.230035757	0.753792927	0.694561974	0.561776365	1.44451358	1.223561208	3.439800732	3.145839686	5.509801376	4.394166814	2.829945694	3.051421694	0	1.97534833	0	0	0	4.506550738	7.971237745	7.313977792	0	0	0	2.37819763	0	7.399568591	0	1.798209638	0	0
gene-1700027F06Rik	0	0	0	0.180839235	0	0	0	0	0	0	0.361128395	0	0	0	0	0	0	0	0	0	0	0	0	0	0	0	0	0	0	2.37819763	0	1.849892148	0	0	0	0
gene-1700027F09Rik	0	0.479031355	0	0.36167847	0.497195599	0	0.69010727	0	0.347280987	0.280888182	0	0.244712242	0	0	0.459150115	0	0.282994569	0.704174237	0	0	0	0	0	4.506550738	3.985618873	0	0	4.266221043	4.487474882	2.37819763	0	3.699784296	3.812968112	1.798209638	2.638487573	3.083974088
gene-1700027H10Rik	9.140466984	9.580627104	16.62758082	6.510212463	6.46354279	10.13250911	14.49225267	8.668618659	9.37658665	26.40348915	22.0288321	30.09960573	19.87440423	14.4184319	15.84067896	16.90064159	13.30074476	16.4307322	8.152841099	13.82743831	4.915267576	2.720127064	0	0	0	7.313977792	0	8.532442085	13.46242465	9.512790521	2.771048154	7.399568591	11.43890434	1.798209638	2.638487573	6.167948176
gene-1700027I24Rik	2.285116746	3.353219486	3.788562719	4.701820112	2.734575796	3.012367574	2.990464838	5.276550488	4.861933818	5.617763649	5.416925926	9.054352943	3.057600651	7.340292601	12.62662815	9.464359291	7.923847943	9.388989828	8.152841099	3.950696659	7.372901363	5.440254128	0	0	11.95685662	7.313977792	19.32617541	8.532442085	6.731212323	2.37819763	11.08419262	7.399568591	3.812968112	8.991048192	5.276975145	6.167948176
gene-1700027J07Rik	0	1.916125421	0.420951413	0.180839235	0.497195599	0.547703195	0.69010727	0	1.736404935	0.280888182	0	0.244712242	1.528800325	0	0.688725172	0.338012832	0.282994569	0.234724746	0	1.97534833	2.457633788	0	12.31742181	0	3.985618873	0	9.663087705	2.133110521	2.243737441	7.134592891	0	3.699784296	0	5.394628915	5.276975145	3.083974088
gene-1700028D13Rik	0	0.479031355	0	0	0	0	0	0	0	0	0.361128395	0.244712242	0	0.524306614	0	0	0	0	0	0	0	0	0	4.506550738	0	0	0	0	0	0	0	1.849892148	0	0	0	0
gene-1700028E10Rik	0	0	0	0	0	0	0	0	0	0	0	0	0	0	0	0	0	0	0	0	0	0	0	0	0	0	0	0	0	0	0	0	0	0	0	0
gene-1700028I16Rik	1.142558373	0.479031355	0.841902826	0.542517705	0.2485978	0.273851598	1.610250297	1.884482317	1.041842961	1.12355273	0.361128395	0.734136725	0.764400163	0.524306614	0.688725172	0.338012832	0.282994569	0.704174237	0	0	2.457633788	2.720127064	0	0	3.985618873	7.313977792	28.98926311	0	2.243737441	4.756395261	2.771048154	3.699784296	7.625936224	0	0	3.083974088
gene-1700028J19Rik	0.380852791	0	1.89428136	0.542517705	2.237380196	1.369257988	2.990464838	1.507585854	2.083685922	2.24710546	2.16677037	1.957697934	0.764400163	2.359379765	2.066175516	2.028076991	0.848983708	1.64307322	0	1.97534833	0	0	0	0	0	7.313977792	0	2.133110521	2.243737441	2.37819763	0	1.849892148	0	0	0	0
gene-1700028K03Rik	3.427675119	9.580627104	8.839979678	8.680283284	7.457933988	6.572438342	6.210965432	4.522757561	2.430966909	7.583980926	4.333540741	6.607230526	5.350801139	5.505219451	5.050651261	3.042115486	4.52791311	2.816696948	8.152841099	1.97534833	4.915267576	2.720127064	0	4.506550738	0	0	9.663087705	2.133110521	4.487474882	7.134592891	11.08419262	3.699784296	11.43890434	3.596419277	10.55395029	0
gene-1700028M03Rik	0	0.479031355	0.420951413	0.180839235	0.2485978	0.273851598	0.230035757	0	1.041842961	0.561776365	0	0.244712242	0	0	0.688725172	0	0.282994569	0.234724746	0	0	2.457633788	5.440254128	0	4.506550738	0	7.313977792	0	2.133110521	0	0	5.542096309	9.249460739	7.625936224	10.78925783	0	3.083974088
gene-1700028P14Rik	103.5919592	8.622564394	61.03795492	7.052730168	6.960738389	4.381625561	5.980929675	5.276550488	4.861933818	5.898651831	5.778054321	5.628381559	8.026201709	6.55383268	61.75569042	3.042115486	8.772831651	55.16031524	16.3056822	219.2636646	12.28816894	13.60063532	0	22.53275369	51.81304534	14.62795558	28.98926311	19.19799469	11.2186872	16.64738341	49.87886678	53.64687229	26.69077678	282.3189132	23.74638815	37.00768905
gene-1700028P15Rik	0	0	0	0.180839235	0	0.273851598	0.460071513	0.376896463	0	0	0	0	0	0	0.229575057	0	0	0	0	0	2.457633788	2.720127064	0	0	3.985618873	0	9.663087705	2.133110521	0	0	0	3.699784296	0	0	0	0
gene-1700029B22Rik	0	0	0.210475707	0	0	0	0	0	0	0.561776365	0	0.244712242	0.382200081	0.524306614	0.459150115	0	0.282994569	0	0	0	2.457633788	0	0	0	0	7.313977792	0	0	0	0	2.771048154	1.849892148	3.812968112	0	0	6.167948176
gene-1700029F12Rik	0	0	0	0	0	0	0	0	0	0	0	0	0	0	0	0	0	0	0	0	0	0	0	0	0	0	0	0	0	0	0	0	0	0	0	0
gene-1700029H14Rik	0	0	0	0	0	0	0	0	0	0	0	0	0	0	0	0	0	0	0	0	0	0	0	0	0	0	0	0	0	0	0	0	0	0	0	0
gene-1700029I15Rik	2.285116746	0.479031355	2.525708479	3.435945466	2.734575796	2.190812781	2.760429081	3.768964634	1.041842961	3.651546372	1.083385185	3.181259142	1.911000407	2.359379765	2.066175516	2.028076991	3.961923972	3.051421694	8.152841099	3.950696659	0	0	0	0	0	0	0	0	0	0	0	0	0	1.798209638	0	0
gene-1700029J03Rik	4.189380701	3.353219486	3.157135599	2.712588526	1.740184597	1.09540639	2.530393324	3.015171708	2.083685922	2.527993642	3.250155556	2.447122417	3.439800732	2.097226458	3.44362586	1.690064159	1.697967416	2.816696948	8.152841099	3.950696659	4.915267576	2.720127064	12.31742181	9.013101477	15.94247549	0	57.97852623	12.79866313	11.2186872	4.756395261	16.62628893	12.94924503	11.43890434	14.38567711	2.638487573	6.167948176
gene-1700029J07Rik	22.47031467	21.07737963	25.25708479	32.18938384	23.86538876	33.13604331	22.3134684	14.69896207	18.7531733	23.59460733	22.0288321	23.00295072	37.45560797	34.86638986	43.61926089	28.39307787	38.20426687	38.26013355	0	9.876741648	7.372901363	16.32076239	24.63484362	13.51965222	15.94247549	7.313977792	0	8.532442085	8.974949764	4.756395261	2.771048154	20.34881363	15.25187245	8.991048192	23.74638815	15.41987044
gene-1700029M03Rik	0	0	0	0	0	0	0	0	0	0	0.361128395	0	0	0	0	0	0	0	0	0	0	0	0	0	0	0	0	0	2.243737441	0	2.771048154	0	3.812968112	0	0	0
gene-1700029M20Rik	0.761705582	0	0.210475707	0	0	0	0	0	0	0.280888182	0	0.244712242	0	0	0.229575057	0	0	0	0	0	0	0	0	0	0	7.313977792	0	0	0	0	2.771048154	1.849892148	0	0	2.638487573	3.083974088
gene-1700029N11Rik	1.523411164	0.479031355	0.420951413	1.265874646	0.497195599	1.09540639	1.150178784	1.13068939	1.736404935	0.561776365	0	1.223561208	1.911000407	1.048613229	0.918300229	0.338012832	1.131978278	0.704174237	0	1.97534833	0	2.720127064	0	9.013101477	3.985618873	0	9.663087705	0	2.243737441	2.37819763	2.771048154	1.849892148	3.812968112	7.192838553	5.276975145	3.083974088
gene-1700029P11Rik	0	0	0.420951413	0	0	0	0.230035757	0	0	0	0	0	0	0	0	0	0	0	0	0	0	0	0	0	0	0	0	0	0	0	0	0	0	0	0	0
gene-1700030A11Rik	0	0	0	0	0	0	0	0	0	0	0	0	0	0	0	0	0	0	0	0	0	0	0	0	0	0	0	0	0	0	0	0	0	0	0	0
gene-1700030C10Rik	0.761705582	0.479031355	0.210475707	7.233569403	5.469151591	6.298586745	3.450536351	1.884482317	1.736404935	1.966217277	0.72225679	0.489424483	0.764400163	1.048613229	0.918300229	0.676025664	0.848983708	0	0	3.950696659	2.457633788	0	12.31742181	9.013101477	11.95685662	14.62795558	0	2.133110521	2.243737441	0	2.771048154	5.549676444	15.25187245	0	0	0
gene-1700030C12Rik	1.904263955	1.916125421	2.104757066	0.36167847	0.745793399	0	0.69010727	2.638275244	1.736404935	0.842664547	2.16677037	1.223561208	2.293200488	1.572919843	2.066175516	1.352051327	1.131978278	0.469449491	0	0	2.457633788	0	0	0	3.985618873	0	0	0	2.243737441	0	0	0	7.625936224	5.394628915	0	3.083974088
gene-1700030C14Rik	0	0.479031355	0.210475707	0	0.2485978	0	0	0	0	0.280888182	0	0.244712242	0.382200081	0.524306614	0	0.676025664	0	0	0	1.97534833	4.915267576	5.440254128	0	9.013101477	3.985618873	0	9.663087705	0	4.487474882	0	19.39733708	11.09935289	0	10.78925783	44.85428874	55.51153358
gene-1700030F04Rik	3.80852791	2.395156776	2.525708479	6.148533993	1.242988998	1.916961183	2.300357567	2.261378781	3.125528883	1.685329095	1.083385185	1.46827345	2.67540057	1.572919843	2.066175516	1.352051327	2.263956555	0.704174237	8.152841099	13.82743831	7.372901363	5.440254128	0	4.506550738	15.94247549	7.313977792	28.98926311	2.133110521	6.731212323	9.512790521	16.62628893	12.94924503	11.43890434	8.991048192	7.915462718	0
gene-1700030I03Rik	0	0	0	0	0	0	0	0	0	0	0	0	0	0	0	0	0	0	0	0	0	0	0	0	0	0	0	0	0	0	0	0	0	0	0	0
gene-1700030J22Rik	12.18728931	9.580627104	16.20662941	11.03119334	10.44110758	6.84628994	7.361144216	6.407239878	9.723867637	7.583980926	5.778054321	6.362518284	6.497401383	4.718759529	7.346401835	6.084230973	9.62181536	10.32788881	24.4585233	7.901393319	17.20343651	8.160381193	24.63484362	0	7.971237745	0	9.663087705	2.133110521	22.43737441	19.02558104	8.313144463	7.399568591	3.812968112	8.991048192	5.276975145	12.33589635
gene-1700030K09Rik	109.304751	81.43533039	99.34453352	112.6628435	98.69332644	113.1007098	80.2824791	73.87170683	70.15075938	78.08691472	78.36486173	80.26561527	91.72801953	86.77274468	79.89211995	73.01077167	83.48339797	80.98003727	32.61136439	47.40835991	39.3221406	46.24216009	49.26968725	40.55895665	31.88495098	65.82580013	125.6201402	55.46087355	51.60596114	54.6985455	30.4815297	51.79698014	34.31671301	26.97314458	34.30033845	37.00768905
gene-1700030L20Rik	2.285116746	0.479031355	0.841902826	1.265874646	0.745793399	1.643109586	0.230035757	0.753792927	1.389123948	0.561776365	0.72225679	0.978848967	1.911000407	1.572919843	2.295750573	0.338012832	1.980961986	0.469449491	0	3.950696659	4.915267576	0	0	0	3.985618873	0	19.32617541	2.133110521	2.243737441	0	2.771048154	1.849892148	3.812968112	0	0	3.083974088
gene-1700030L22Rik	0	0	0	0	0	0	0	0	0	0	0	0	0	0	0	0	0	0	0	0	0	0	0	0	0	0	0	0	0	0	0	0	0	0	0	0
gene-1700030M09Rik	1.142558373	0	0.63142712	0.542517705	0	0.547703195	0.230035757	0.376896463	0	0	1.083385185	0	0.382200081	0.786459922	0.229575057	0	0	0.469449491	0	1.97534833	2.457633788	0	0	0	0	0	0	2.133110521	2.243737441	2.37819763	5.542096309	0	3.812968112	0	0	3.083974088
gene-1700030N03Rik	7.61705582	5.269344907	5.472368372	1.627553116	0.2485978	1.09540639	6.901072702	1.507585854	1.389123948	3.089770007	3.972412346	3.425971384	2.293200488	1.572919843	2.295750573	1.352051327	1.697967416	0.704174237	24.4585233	0	2.457633788	5.440254128	0	13.51965222	3.985618873	14.62795558	9.663087705	6.399331564	2.243737441	14.26918578	2.771048154	9.249460739	11.43890434	5.394628915	7.915462718	6.167948176
gene-1700030O20Rik	0	0.479031355	0	0	0	0	0	0	0.347280987	0	0.361128395	0	0	0.262153307	0	0.338012832	0	0	0	0	0	0	0	4.506550738	0	0	0	2.133110521	2.243737441	0	0	3.699784296	7.625936224	3.596419277	0	0
gene-1700031A10Rik	0	2.395156776	0	0.180839235	0.497195599	0.273851598	0.69010727	0	1.041842961	0.561776365	0	0.489424483	0	1.048613229	0.918300229	0	0.282994569	0.469449491	0	0	0	2.720127064	0	0	3.985618873	7.313977792	0	6.399331564	4.487474882	2.37819763	0	0	11.43890434	0	0	6.167948176
gene-1700031F05Rik	0	0	0.210475707	0	0	0	0	0	1.041842961	0	0	0	0	0	0.459150115	0	0	0	0	0	0	0	0	0	3.985618873	0	0	0	0	0	2.771048154	1.849892148	0	0	2.638487573	0
gene-1700031L13Rik	0	0	0	0.180839235	0.497195599	0.273851598	0	0	0	0	0	0	0	0	0	0	0.282994569	0	0	0	0	0	0	0	0	7.313977792	0	0	0	0	0	1.849892148	0	0	0	0
gene-1700031M16Rik	0.761705582	0.95806271	0.63142712	0.180839235	0	0.273851598	0	0.376896463	0.694561974	0.280888182	0	0.489424483	0	0.786459922	0.459150115	1.014038495	0.565989139	0.234724746	0	1.97534833	0	0	0	0	0	0	19.32617541	2.133110521	0	0	2.771048154	5.549676444	0	1.798209638	0	0
gene-1700031P21Rik	1.523411164	3.353219486	0.210475707	0.36167847	1.242988998	0.273851598	1.610250297	0.753792927	0.347280987	0.561776365	1.083385185	1.46827345	1.146600244	1.572919843	0.229575057	0	0.282994569	0.234724746	0	0	2.457633788	0	0	0	3.985618873	0	0	0	0	0	0	1.849892148	0	0	0	0
gene-1700034B16Rik	0	0	0	0.180839235	0	0	0	0	0	0.280888182	0	0	0	0	0	0	0	0	0	0	0	0	0	0	0	0	0	0	0	0	0	0	0	0	0	0
gene-1700034E13Rik	1.142558373	0	0.210475707	0.180839235	0.2485978	0.273851598	0.69010727	0.376896463	1.041842961	0.280888182	0.361128395	0.244712242	0.382200081	0.786459922	0.688725172	0.338012832	0.565989139	0.234724746	0	1.97534833	2.457633788	0	0	0	3.985618873	0	0	2.133110521	2.243737441	0	2.771048154	3.699784296	0	1.798209638	2.638487573	6.167948176
gene-1700034G24Rik	4.189380701	3.353219486	3.788562719	3.797623937	2.237380196	2.738515976	2.990464838	4.522757561	4.167371844	2.527993642	1.805641975	4.894244834	4.968601058	1.572919843	2.754900688	3.042115486	2.263956555	1.877797966	0	3.950696659	2.457633788	2.720127064	0	9.013101477	7.971237745	14.62795558	19.32617541	19.19799469	4.487474882	9.512790521	8.313144463	7.399568591	0	12.58746747	7.915462718	12.33589635
gene-1700034H15Rik	4.570233492	8.622564394	5.893319785	8.137765578	5.717749391	6.572438342	7.361144216	4.522757561	4.514652831	6.741316379	5.055797531	4.40482035	8.40840179	8.126752523	7.575976892	7.098269468	7.357858804	6.57229288	8.152841099	5.926044989	4.915267576	13.60063532	0	0	3.985618873	0	9.663087705	17.06488417	8.974949764	14.26918578	11.08419262	7.399568591	11.43890434	7.192838553	2.638487573	3.083974088
gene-1700034I23Rik	0	0	0	0	0	0	0	0	0	0	0	0	0	0	0	0	0	0	0	0	0	0	0	0	0	0	0	0	0	0	0	0	0	0	0	0
gene-1700034J05Rik	0	0	0	0	0	0	0	0	0	0	0	0	0	0	0	0	0	0	0	0	0	0	0	0	0	0	0	0	0	0	0	0	0	0	0	0
gene-1700034K08Rik	0.380852791	0.479031355	0.210475707	0.36167847	0.497195599	0	0.230035757	0.753792927	0.694561974	0.280888182	0.72225679	0	0	0.524306614	1.147875287	0.338012832	0.282994569	0.234724746	0	1.97534833	4.915267576	0	0	0	7.971237745	7.313977792	9.663087705	0	4.487474882	2.37819763	5.542096309	7.399568591	7.625936224	0	2.638487573	3.083974088
gene-1700034P13Rik	9.140466984	5.269344907	4.630465546	5.063498582	5.220553792	9.037102721	5.060786648	4.899654025	4.514652831	5.617763649	5.416925926	5.628381559	6.879601465	4.456606222	4.132351032	5.408205309	6.791869666	2.581972203	0	3.950696659	0	2.720127064	24.63484362	9.013101477	7.971237745	7.313977792	0	10.66555261	6.731212323	2.37819763	5.542096309	11.09935289	3.812968112	5.394628915	7.915462718	3.083974088
gene-1700036A12Rik	0.380852791	0	0.210475707	0.36167847	0.2485978	1.369257988	0.920143027	1.13068939	0.347280987	0.561776365	0.361128395	0.734136725	0.382200081	0.524306614	0.229575057	0	0.282994569	0.234724746	0	0	0	0	0	0	0	0	0	0	0	0	0	0	3.812968112	0	0	0
gene-1700036G14Rik	0	0	0.210475707	0.36167847	0.2485978	0.273851598	0.460071513	0	0.347280987	0	0.361128395	0	0	0.262153307	0.229575057	0	0.565989139	0.704174237	0	3.950696659	0	0	0	4.506550738	7.971237745	0	0	0	0	2.37819763	5.542096309	1.849892148	0	0	2.638487573	0
gene-1700037C18Rik	0	0	0	0	0	0.273851598	0	0	0	0	0	0	0	0	0	0	0.282994569	0.234724746	0	0	0	0	0	0	0	0	0	0	0	0	0	0	0	0	0	0
gene-1700037F03Rik	3.427675119	3.353219486	3.578087012	4.520980877	2.485977996	1.916961183	3.910607865	4.145861098	5.209214805	7.864869108	5.778054321	8.809640701	2.293200488	7.340292601	5.280226319	15.54859026	7.640853374	7.041742371	8.152841099	7.901393319	7.372901363	8.160381193	12.31742181	0	7.971237745	0	19.32617541	14.93177365	6.731212323	4.756395261	5.542096309	20.34881363	3.812968112	7.192838553	2.638487573	6.167948176
gene-1700037H04Rik	193.8540706	176.2835387	181.0091077	234.3676487	196.6408595	262.3498305	177.5876042	189.9558176	165.6530308	104.7712921	116.2833432	115.2594658	103.9584221	131.8631135	118.9198797	107.1500677	113.7638169	110.0859057	163.056822	132.3483381	172.0343651	198.5692757	258.6658581	184.7685803	55.79866422	109.7096669	67.64161393	151.450847	195.2051574	161.7174389	83.13144463	70.29590162	95.32420279	127.6728843	92.34706504	123.3589635
gene-1700039E22Rik	0	0	0	0	0	0	0	0	0	0	0	0	0	0	0	0	0	0	0	0	0	0	0	0	0	0	0	0	0	0	0	0	0	0	0	0
gene-1700039I01Rik	0	0	0	0	0	0	0	0	0	0	0	0	0	0	0	0	0	0	0	0	0	0	0	0	0	0	0	0	0	0	0	0	0	0	0	0
gene-1700039M10Rik	0	0	1.473329946	0.904196175	2.237380196	0.273851598	0.920143027	0.753792927	1.389123948	1.404440912	0.361128395	1.223561208	0.764400163	1.310766536	1.607025401	1.352051327	1.131978278	1.877797966	0	0	0	0	0	0	0	0	0	0	0	0	0	1.849892148	0	0	0	0
gene-1700040D17Rik	16.37667001	26.34672454	19.57424072	19.53063739	23.86538876	27.65901136	25.533969	26.00585598	26.39335501	41.29056282	39.00186667	44.0482035	40.13100854	37.48792293	41.78266043	38.53346283	50.65602792	42.95462846	65.22272879	45.43301158	54.06794333	54.40254128	98.5393745	94.63756551	35.87056985	36.56988896	19.32617541	70.3926472	62.82464835	76.10232417	27.71048154	22.19870577	41.94264923	53.94628915	65.96218932	49.34358541
gene-1700040F15Rik	3.046822328	1.916125421	0.841902826	2.350910056	0.745793399	1.09540639	0.230035757	0.753792927	0.694561974	0.561776365	1.44451358	0.489424483	1.911000407	1.572919843	1.377450344	0.338012832	0.565989139	0.234724746	0	0	0	0	0	4.506550738	0	0	9.663087705	2.133110521	0	4.756395261	0	1.849892148	0	0	5.276975145	0
gene-1700040G22Rik	0	0	0	0	0	0	0	0	0	0	0	0	0	0	0	0	0	0	0	0	0	0	0	0	0	0	0	0	0	0	0	0	0	0	0	0
gene-1700040K01Rik	0.761705582	1.437094066	1.052378533	0.904196175	0.2485978	1.369257988	0	0	0	0.561776365	0.72225679	0.244712242	0.382200081	0.262153307	0.688725172	0.338012832	0.848983708	0.704174237	0	0	4.915267576	2.720127064	0	0	3.985618873	0	0	0	2.243737441	0	0	1.849892148	0	0	0	0
gene-1700040P09Rik	0.380852791	0.95806271	3.157135599	0.36167847	0.745793399	0.273851598	2.070321811	0.753792927	0.347280987	1.404440912	0.361128395	0.734136725	0	1.048613229	1.377450344	0.676025664	0.848983708	0.704174237	0	1.97534833	2.457633788	0	0	0	3.985618873	7.313977792	0	0	0	2.37819763	0	1.849892148	0	0	0	3.083974088
gene-1700041A01Rik	0	0	0	0.180839235	0	0	0	0	0	0.280888182	0.361128395	0.244712242	0	0.262153307	0	0.338012832	0	0	0	0	0	0	0	0	0	0	0	0	2.243737441	0	0	1.849892148	0	0	0	3.083974088
gene-1700041B01Rik	0	0	0	0	0	0	0	0	0	0	0	0	0	0	0	0	0	0	0	0	0	0	0	0	0	0	0	0	0	0	0	0	0	0	0	0
gene-1700041C23Rik	0.761705582	0.95806271	0.420951413	0.542517705	1.242988998	0.547703195	1.150178784	1.13068939	1.736404935	0.842664547	0	0.734136725	1.146600244	1.048613229	0.918300229	0.676025664	1.131978278	0.704174237	0	0	0	0	0	0	0	0	0	0	0	2.37819763	0	3.699784296	0	0	0	0
gene-1700041G16Rik	6.855350238	4.790313552	4.419989839	3.797623937	4.723358192	7.120141537	4.140643621	3.392068171	2.778247896	8.988421838	11.19498025	11.50147536	11.08380236	9.437519059	11.93790298	5.746218141	5.942885957	6.807017625	0	0	0	0	0	4.506550738	0	0	0	2.133110521	0	4.756395261	5.542096309	1.849892148	0	0	0	0
gene-1700041I07Rik	0.380852791	0	0.841902826	0.36167847	0.745793399	0.821554793	0.230035757	1.507585854	0.347280987	0.280888182	0	0.244712242	1.911000407	1.048613229	0.459150115	0.338012832	0	0.469449491	0	1.97534833	2.457633788	0	0	0	0	0	9.663087705	0	0	0	8.313144463	7.399568591	3.812968112	5.394628915	10.55395029	0
gene-1700041M19Rik	0	0	0	0.72335694	0	0	0	0	0	0	1.083385185	0	0	0	0	0	0.282994569	0.234724746	8.152841099	0	2.457633788	0	0	4.506550738	3.985618873	7.313977792	0	0	0	0	0	0	3.812968112	0	0	0
gene-1700042G07Rik	0	0	0	0	0	0	0	0	0.694561974	0.280888182	0.361128395	0.244712242	0	0	0	0	0	0	0	1.97534833	0	0	0	0	0	0	0	0	0	0	2.771048154	0	0	0	0	0
gene-1700042G15Rik	0.761705582	0	0.420951413	0.904196175	0	0	0.230035757	0.376896463	0.347280987	0.561776365	0	0.244712242	0	0	0.229575057	0	0	0.234724746	0	0	2.457633788	2.720127064	0	0	0	0	9.663087705	0	0	0	2.771048154	1.849892148	3.812968112	0	7.915462718	0
gene-1700042O10Rik	0	0	0	0	0	0	0	0	0	0	0	0	0	0	0	0	0	0	0	0	0	0	0	0	0	0	0	0	0	0	0	0	0	0	0	0
gene-1700044C05Rik	10.66387815	4.790313552	2.315232773	32.37022308	0.745793399	8.763251123	6.901072702	12.81447976	3.125528883	7.583980926	1.083385185	6.117806042	2.293200488	1.83507315	17.67727941	8.450320795	4.52791311	0.704174237	0	3.950696659	9.830535151	5.440254128	36.95226544	0	3.985618873	29.25591117	19.32617541	4.266221043	2.243737441	2.37819763	13.85524077	27.74838222	3.812968112	10.78925783	15.83092544	0
gene-1700044K03Rik	0	0	0	0	0	0	0	0	0	0	0	0	0	0	0	0	0	0	0	0	0	0	0	0	0	0	0	0	0	0	0	0	0	0	0	0
gene-1700045H11Rik	2.665969537	2.395156776	0.420951413	0.180839235	1.988782397	0.273851598	1.610250297	0.753792927	0.694561974	1.404440912	1.805641975	2.202410175	1.146600244	0.786459922	0.918300229	0.676025664	1.980961986	1.64307322	16.3056822	9.876741648	2.457633788	5.440254128	0	0	7.971237745	0	19.32617541	8.532442085	6.731212323	0	8.313144463	18.49892148	7.625936224	1.798209638	2.638487573	9.251922264
gene-1700046C09Rik	1.523411164	0.95806271	0.210475707	1.08503541	0	0.273851598	0.230035757	1.507585854	0.694561974	0.280888182	0.72225679	1.223561208	1.146600244	1.048613229	0.229575057	0.338012832	0.565989139	1.408348474	8.152841099	7.901393319	4.915267576	0	12.31742181	4.506550738	7.971237745	14.62795558	9.663087705	4.266221043	2.243737441	7.134592891	8.313144463	5.549676444	3.812968112	0	2.638487573	12.33589635
gene-1700047A11Rik	0	0	0	0	0	0	0	0	0	0	0	0	0	0	0	0	0	0	0	0	0	0	0	0	0	0	0	0	0	0	0	0	0	0	0	0
gene-1700047E10Rik	0.380852791	0.95806271	0.210475707	0.180839235	0	0	0.460071513	0.376896463	0.694561974	0	0.361128395	0.244712242	0.764400163	0.262153307	0	0.338012832	0.282994569	0	0	0	0	2.720127064	0	0	0	0	0	0	2.243737441	0	2.771048154	3.699784296	0	1.798209638	2.638487573	0
gene-1700047F07Rik	5.712791865	10.05965846	3.157135599	2.170070821	2.485977996	1.643109586	5.060786648	3.768964634	3.125528883	1.404440912	4.694669136	2.447122417	2.67540057	1.83507315	2.066175516	2.028076991	1.697967416	1.64307322	8.152841099	11.85208998	4.915267576	10.88050826	0	0	11.95685662	29.25591117	0	4.266221043	4.487474882	11.89098815	19.39733708	24.04859792	19.06484056	7.192838553	21.10790058	6.167948176
gene-1700047G03Rik	0	0	0.210475707	0.180839235	0.497195599	0	0.230035757	0	0	0.561776365	0.361128395	0	0	0	0.918300229	0	0.282994569	9.154265082	0	0	2.457633788	0	0	0	0	0	0	0	0	2.37819763	0	1.849892148	0	0	2.638487573	0
gene-1700047L14Rik	0	0	0	0	0	0	0	0	0	0	0	0	0	0	0	0	0	0	0	0	0	0	0	0	0	0	0	0	0	0	0	0	0	0	0	0
gene-1700047M11Rik	0.380852791	0	0.420951413	0.36167847	0.745793399	0.273851598	0.230035757	0	0.347280987	0.280888182	0	0.244712242	0.382200081	0.524306614	0.688725172	0.676025664	0	0	0	0	0	2.720127064	0	0	7.971237745	0	0	0	0	0	0	1.849892148	3.812968112	1.798209638	0	0
gene-1700048B10Rik	0	0.95806271	0.63142712	0.36167847	0	0	0.69010727	0	0	0	0	0.244712242	0.382200081	0.524306614	0.459150115	0	0	0.234724746	0	0	0	2.720127064	12.31742181	0	3.985618873	0	9.663087705	0	2.243737441	0	5.542096309	0	3.812968112	0	0	0
gene-1700048F04Rik	0.380852791	0.95806271	0.210475707	0.542517705	0	0.273851598	0.920143027	0.376896463	1.389123948	0.561776365	0	0.734136725	0	0.524306614	1.607025401	0.338012832	0	0	0	3.950696659	0	0	0	0	0	0	9.663087705	6.399331564	2.243737441	2.37819763	0	7.399568591	3.812968112	0	0	0
gene-1700048M11Rik	0	0	0	0	0	0	0	0	0	0	0	0	0	0	0	0	0	0	0	0	0	0	0	0	0	0	0	0	0	0	0	0	0	0	0	0
gene-1700048O14Rik	0.761705582	0.479031355	0.841902826	1.08503541	0.2485978	0.273851598	1.150178784	0.376896463	0	0.280888182	0.361128395	0	0.764400163	0.524306614	1.377450344	0.676025664	0.848983708	0.234724746	0	0	2.457633788	0	0	4.506550738	0	7.313977792	0	2.133110521	4.487474882	4.756395261	2.771048154	3.699784296	0	1.798209638	2.638487573	0
gene-1700048O20Rik	44.55977655	44.07088468	31.15040458	27.48756373	17.15324817	29.84982414	43.70679378	46.73516147	35.76994166	39.04345736	38.64073827	40.86694436	27.51840586	27.26394395	20.4321801	17.91468009	19.24363072	24.88082304	24.4585233	13.82743831	9.830535151	10.88050826	0	0	15.94247549	7.313977792	9.663087705	8.532442085	13.46242465	9.512790521	2.771048154	12.94924503	7.625936224	5.394628915	5.276975145	9.251922264
gene-1700049E15Rik	0	0	0	0	0	0.273851598	0.460071513	0	0	0	0	0.244712242	0	0.524306614	0.229575057	0	0.282994569	0	0	1.97534833	0	0	0	0	7.971237745	0	9.663087705	2.133110521	2.243737441	0	11.08419262	0	0	0	5.276975145	0
gene-1700049E17Rik1	0	0	0	0	0	0.273851598	0.230035757	0	0	0	0	0	0	0	0	0.338012832	0.282994569	0	0	0	0	0	0	0	0	0	0	0	0	0	2.771048154	0	0	0	0	0
gene-1700049E17Rik2	0	0	0	0.36167847	0	0	0	0	0	0	0	0	0	0	0	0	0	0	0	0	0	0	0	0	0	0	0	0	0	0	0	0	0	0	0	0
gene-1700049E22Rik	0	0	0.210475707	0.180839235	0.2485978	0	0.230035757	0	1.041842961	0	0	0.244712242	0.764400163	0.262153307	0	0.338012832	0	0.469449491	8.152841099	0	0	0	0	0	0	0	0	2.133110521	2.243737441	0	0	0	3.812968112	1.798209638	0	0
gene-1700049J03Rik	2.285116746	1.437094066	2.946659893	2.170070821	0.2485978	0.547703195	1.610250297	1.884482317	1.389123948	2.808881824	1.44451358	1.712985692	1.911000407	2.621533072	2.066175516	0.676025664	1.697967416	2.816696948	16.3056822	11.85208998	12.28816894	5.440254128	12.31742181	13.51965222	15.94247549	7.313977792	19.32617541	0	8.974949764	11.89098815	5.542096309	22.19870577	3.812968112	5.394628915	10.55395029	3.083974088
gene-1700051A21Rik	0	0	0	0	0	0	0	0.376896463	0	0	0	0	0	0	0.229575057	0	0	0	0	0	0	0	0	0	0	0	0	0	0	0	0	0	0	0	0	0
gene-1700052H01Rik	0.380852791	0.95806271	1.052378533	0.36167847	0.2485978	0.547703195	0.460071513	0.753792927	1.041842961	0.561776365	0	0.489424483	0.764400163	0.524306614	0.229575057	0.338012832	0	0.704174237	0	7.901393319	2.457633788	2.720127064	0	0	3.985618873	0	0	4.266221043	2.243737441	4.756395261	8.313144463	11.09935289	3.812968112	0	7.915462718	3.083974088
gene-1700052I22Rik	0	0	0	0	0	0	0	0	0	0.280888182	0	0	0	0	0.229575057	0.338012832	0.282994569	0	0	0	0	0	0	0	0	0	0	0	0	0	0	0	0	0	0	0
gene-1700052K11Rik	0	0	0	0	0	0	0	0	0	0	0	0	0	0	0	0	0	0	0	0	0	0	0	0	0	0	0	0	0	0	0	0	0	0	0	0
gene-1700054A03Rik	0	0	0	0	0	0	0	0	0	0	0	0	0	0	0	0	0	0	0	0	0	0	0	0	0	0	0	0	0	0	0	0	0	0	0	0
gene-1700054K19Rik	0	0.479031355	0	0	0	0.273851598	0	0	0.347280987	0	0	0	0	0.262153307	0	0	0	0	0	0	0	0	0	0	0	0	0	0	0	0	0	0	0	0	0	0
gene-1700054M17Rik	0	0	0	0	0	0	0	0	0	0	0	0	0	0	0	0	0	0	0	0	0	0	0	0	0	0	0	0	0	0	0	0	0	0	0	0
gene-1700054O19Rik	4.570233492	3.353219486	6.945698318	6.148533993	10.44110758	2.738515976	4.140643621	4.145861098	3.820090857	2.527993642	2.527898765	3.670683625	2.293200488	5.243066144	3.214050803	1.352051327	0.848983708	1.64307322	0	0	0	2.720127064	0	0	0	0	0	0	0	4.756395261	0	0	0	0	2.638487573	0
gene-1700055C04Rik	0	0.479031355	13.68092093	0	0	0.547703195	0	0.376896463	0.347280987	0	0	0	0	0.262153307	0.229575057	0	0	0	0	0	0	0	0	0	0	0	0	0	0	0	0	0	0	0	0	0
gene-1700055D16Rik	5.712791865	6.706438973	6.945698318	7.595247873	3.728966994	6.572438342	4.370679378	4.899654025	5.903776779	13.76352094	10.11159506	8.809640701	9.172801953	11.79689882	14.69280367	12.50647478	5.942885957	8.450090845	0	3.950696659	4.915267576	10.88050826	0	4.506550738	3.985618873	7.313977792	19.32617541	12.79866313	2.243737441	9.512790521	11.08419262	11.09935289	3.812968112	3.596419277	7.915462718	3.083974088
gene-1700055D18Rik	2.665969537	2.395156776	1.89428136	2.350910056	2.485977996	3.012367574	2.300357567	1.507585854	2.778247896	3.089770007	1.805641975	3.425971384	3.057600651	2.097226458	3.902775975	1.690064159	1.414972847	1.408348474	0	0	0	2.720127064	12.31742181	0	0	0	0	0	0	4.756395261	0	0	7.625936224	0	0	0
gene-1700055K11Rik	0	0	0	0.36167847	0	0	0.460071513	0	0	0	0	0.489424483	0	0.524306614	0.229575057	0.338012832	0	0	0	0	0	0	0	0	0	0	0	0	0	0	0	0	0	0	0	0
gene-1700055L01Rik	0	0	0	0	0	0	0	0	0	0	0	0	0	0	0	0	0	0	0	0	0	0	0	0	0	0	0	0	0	0	0	0	0	0	0	0
gene-1700056E22Rik	3.80852791	1.916125421	8.629503971	4.882659347	3.728966994	4.107773964	5.060786648	4.899654025	3.125528883	3.651546372	7.944824692	6.607230526	4.968601058	7.340292601	4.591501147	3.380128318	4.244918541	7.276467117	8.152841099	5.926044989	7.372901363	2.720127064	0	13.51965222	0	0	0	8.532442085	2.243737441	2.37819763	2.771048154	0	3.812968112	0	2.638487573	0
gene-1700057G04Rik	3.80852791	6.706438973	7.998076851	3.616784702	2.734575796	5.203180354	8.281287243	5.653446952	5.903776779	3.651546372	2.527898765	3.670683625	8.790601872	8.913212445	5.739376433	1.690064159	2.546951125	3.520871186	0	3.950696659	4.915267576	2.720127064	0	4.506550738	19.92809436	29.25591117	48.31543852	10.66555261	4.487474882	9.512790521	16.62628893	12.94924503	11.43890434	1.798209638	5.276975145	3.083974088
gene-1700057H15Rik	3.80852791	1.437094066	6.945698318	55.33680593	6.21494499	4.381625561	2.530393324	8.291722196	3.47280987	1.685329095	0.361128395	1.712985692	1.911000407	1.83507315	3.44362586	2.028076991	53.76896819	9.623714574	0	5.926044989	4.915267576	8.160381193	24.63484362	9.013101477	3.985618873	14.62795558	0	4.266221043	0	4.756395261	2.771048154	14.79913718	3.812968112	7.192838553	308.703046	6.167948176
gene-1700057H21Rik	0.761705582	0.95806271	1.052378533	0.180839235	0.497195599	0.273851598	0.920143027	1.507585854	2.083685922	0.561776365	0.72225679	0.978848967	2.67540057	3.932299608	1.607025401	0	0.848983708	0.469449491	0	1.97534833	0	2.720127064	12.31742181	0	3.985618873	0	19.32617541	0	2.243737441	2.37819763	5.542096309	3.699784296	7.625936224	0	5.276975145	0
gene-1700060C16Rik	2.285116746	22.99350505	2.525708479	1.265874646	1.491586798	0.547703195	3.910607865	4.145861098	4.861933818	1.685329095	1.44451358	3.181259142	3.057600651	3.145839686	2.066175516	2.366089823	1.414972847	1.408348474	40.76420549	11.85208998	7.372901363	13.60063532	49.26968725	4.506550738	23.91371324	43.88386675	77.30470164	10.66555261	6.731212323	9.512790521	8.313144463	18.49892148	11.43890434	7.192838553	13.19243786	15.41987044
gene-1700060C20Rik	0	0	0	0	0	0	0	0	0	0	0	0	0	0	0	0	0	0	0	0	0	0	0	0	0	0	0	0	0	0	0	0	0	0	0	0
gene-1700060J05Rik	0	0	0	0	0	0	0	0	0	0	0	0	0	0	0	0	0	0	0	0	0	0	0	0	0	0	0	0	0	0	0	0	0	0	0	0
gene-1700061F12Rik	2.285116746	5.269344907	1.473329946	1.265874646	1.242988998	1.643109586	3.220500594	1.507585854	1.389123948	1.404440912	2.16677037	1.712985692	2.67540057	2.621533072	2.525325631	2.028076991	2.829945694	2.347247457	0	1.97534833	2.457633788	2.720127064	0	0	7.971237745	0	0	0	0	0	0	5.549676444	3.812968112	0	0	0
gene-1700061I17Rik	1.142558373	1.916125421	2.946659893	1.808392351	0	1.369257988	1.150178784	0.753792927	1.736404935	1.12355273	0.72225679	0.734136725	0.764400163	1.048613229	2.525325631	1.690064159	0.282994569	0.704174237	8.152841099	3.950696659	2.457633788	0	12.31742181	0	3.985618873	7.313977792	9.663087705	2.133110521	2.243737441	7.134592891	5.542096309	7.399568591	3.812968112	5.394628915	0	3.083974088
gene-1700061J23Rik	13.71070048	18.68222285	14.10187234	17.5414058	7.209336188	11.7756187	9.661501783	7.537929269	9.723867637	10.39286275	10.11159506	9.054352943	10.70160228	11.0104389	7.805551949	6.760256636	8.206842513	5.868118643	130.4454576	35.55626993	31.94923924	32.64152477	320.2529671	67.59826108	67.75552083	102.3956891	106.2939648	29.8635473	38.1435365	28.53837156	49.87886678	40.69762725	61.00748979	59.34091807	81.79311475	37.00768905
gene-1700061N14Rik	0.761705582	0.479031355	0.210475707	0.542517705	0	0	0.230035757	0.376896463	0.347280987	0.280888182	1.083385185	0.978848967	0.764400163	0.262153307	1.147875287	0	0.565989139	0.469449491	0	0	4.915267576	0	0	0	0	0	0	0	0	0	2.771048154	1.849892148	0	0	0	0
gene-1700062C10Rik	1.142558373	0.479031355	1.683805653	0.72335694	0.745793399	0.273851598	0.920143027	0.376896463	2.430966909	0.280888182	0.72225679	0.244712242	1.146600244	1.83507315	1.607025401	0.338012832	0.282994569	0.234724746	0	0	7.372901363	0	0	0	3.985618873	0	0	2.133110521	2.243737441	0	2.771048154	14.79913718	0	0	5.276975145	3.083974088
gene-1700063A18Rik	0.761705582	0.95806271	0.420951413	0.542517705	0	0.547703195	0.69010727	0	0.347280987	0	0	0.489424483	0.382200081	1.310766536	0.459150115	0.338012832	0.565989139	0.469449491	0	5.926044989	2.457633788	0	0	4.506550738	0	0	0	4.266221043	0	9.512790521	5.542096309	5.549676444	7.625936224	3.596419277	0	9.251922264
gene-1700063D05Rik	0	1.437094066	1.26285424	0.542517705	0.497195599	0.821554793	0.69010727	0.753792927	0.694561974	1.404440912	1.083385185	0.489424483	0	2.359379765	1.147875287	0	0.565989139	0.469449491	0	1.97534833	0	0	0	0	0	0	0	2.133110521	0	0	2.771048154	5.549676444	0	0	2.638487573	0
gene-1700063H04Rik	0	0	0	0	0	0.273851598	0	0	0	0	0	0	0	0	0	0	0	0	0	0	0	0	0	0	0	0	0	0	0	2.37819763	0	0	0	0	0	0
gene-1700063H06Rik	0	0	0	0.180839235	0	0	0	0	0	0	0	0	0	0.262153307	0	0	0	0	0	1.97534833	0	0	0	0	0	0	0	0	0	0	2.771048154	0	0	1.798209638	0	0
gene-1700063O14Rik	0	0	0	0	0	0	0	0	0	0	0	0	0	0	0.229575057	0	0	0	0	0	0	0	0	0	0	0	0	0	0	0	0	1.849892148	0	0	0	0
gene-1700064F23Rik	0.380852791	0.95806271	0	0.36167847	0	0.273851598	0.230035757	0.376896463	0.694561974	0.561776365	0	0.244712242	0.764400163	0.786459922	0.459150115	0	0	0.469449491	0	0	0	0	0	0	0	0	0	0	0	2.37819763	0	3.699784296	0	0	0	0
gene-1700064J06Rik	77.31311658	83.83048716	144.3863347	35.44449007	28.58874695	21.08657301	130.4302741	119.4761789	134.397742	58.14385377	45.86330617	59.70978697	114.6600244	142.6113991	83.10617076	49.68788628	26.88448409	65.48820405	57.06988769	13.82743831	24.57633788	59.84279541	98.5393745	58.5851596	111.5973284	124.3376225	937.3195074	10.66555261	17.94989953	7.134592891	8.313144463	16.64902933	19.06484056	149.2514	50.13126388	46.25961132
gene-1700064M15Rik	0.380852791	1.437094066	1.052378533	0.904196175	0.745793399	1.369257988	0.920143027	0.376896463	1.041842961	1.12355273	1.44451358	1.957697934	2.293200488	1.048613229	1.607025401	1.352051327	0.848983708	1.173623729	0	0	0	0	0	0	3.985618873	0	0	0	0	0	0	0	0	0	2.638487573	0
gene-1700065D16Rik	0.761705582	1.916125421	2.315232773	1.989231586	2.237380196	1.369257988	1.38021454	0.753792927	1.041842961	0.280888182	0.72225679	2.202410175	0.764400163	1.048613229	1.377450344	1.014038495	1.131978278	0.704174237	0	0	0	0	0	4.506550738	0	0	0	0	2.243737441	0	0	0	0	1.798209638	2.638487573	0
gene-1700065J11Rik	0.380852791	0	0	0.72335694	0	0	0.230035757	0.376896463	0	0.280888182	0.361128395	0	0	0	0.229575057	0.676025664	0.282994569	0	0	0	0	0	12.31742181	0	0	0	0	0	0	0	0	1.849892148	0	0	2.638487573	0
gene-1700065J18Rik	0	0	0	0	0	0	0	0	0	0	0.361128395	0	0	0	0	0	0	0	0	0	0	0	0	0	0	0	0	0	0	2.37819763	0	0	0	0	0	0
gene-1700065L07Rik	0.380852791	0	1.052378533	1.446713881	0.2485978	0	0.69010727	0	0.694561974	0.280888182	1.083385185	0.244712242	0	1.572919843	0.459150115	0.338012832	0.282994569	0	0	1.97534833	4.915267576	0	0	0	11.95685662	21.94193338	9.663087705	0	4.487474882	0	8.313144463	7.399568591	3.812968112	1.798209638	0	9.251922264
gene-1700065O20Rik	0.761705582	0.479031355	0	0.180839235	0.2485978	0.273851598	0.460071513	0	0	0	0	0.244712242	0	1.572919843	0.229575057	0	0	0	8.152841099	1.97534833	2.457633788	0	0	0	3.985618873	0	9.663087705	0	2.243737441	2.37819763	8.313144463	3.699784296	3.812968112	3.596419277	5.276975145	3.083974088
gene-1700066B17Rik	0	0	1.052378533	0.180839235	0.497195599	0.273851598	0.230035757	0	0	0	0.361128395	0	0	0	0.229575057	0	0.282994569	0.234724746	8.152841099	0	0	0	0	4.506550738	0	0	0	2.133110521	0	2.37819763	0	0	0	0	0	0
gene-1700066B19Rik	0.380852791	0	0	0.180839235	0	0.273851598	0	0	0	0.280888182	0	0.244712242	0.382200081	0.524306614	0.688725172	0	0	0.234724746	0	0	0	0	0	0	0	0	0	0	0	4.756395261	2.771048154	1.849892148	3.812968112	1.798209638	5.276975145	0
gene-1700066C05Rik	0	0	0	0	0	0	0	0	0	0	0	0	0	0	0	0	0	0	0	0	0	0	0	0	0	0	0	0	0	0	0	0	0	0	0	0
gene-1700066J03Rik	4.570233492	3.832250842	1.89428136	1.989231586	2.734575796	5.203180354	2.530393324	1.507585854	3.125528883	0.561776365	1.083385185	1.46827345	0.382200081	0.786459922	1.147875287	1.014038495	0.565989139	1.64307322	16.3056822	7.901393319	17.20343651	16.32076239	0	40.55895665	7.971237745	0	9.663087705	14.93177365	15.70616209	9.512790521	5.542096309	7.399568591	15.25187245	10.78925783	10.55395029	15.41987044
gene-1700066M21Rik	424.650862	361.1896418	337.8135091	409.4200282	375.3826774	624.3816425	315.839094	302.2709637	255.9460874	421.6131618	425.048121	382.729946	643.624937	720.6594415	470.1697174	282.9167402	341.8574398	368.0484013	89.68125209	71.11253987	86.01718257	119.6855908	73.90453087	72.10481182	71.74113971	73.13977792	77.30470164	91.72375241	85.26202276	78.4805218	58.19201124	59.19654873	57.19452168	55.74449879	79.15462718	55.51153358
gene-1700066N21Rik	0.380852791	1.916125421	1.052378533	1.446713881	0.2485978	0.547703195	1.840286054	0.376896463	1.041842961	0.280888182	0.72225679	0.978848967	1.911000407	1.310766536	0.688725172	0.676025664	1.131978278	1.173623729	8.152841099	7.901393319	0	2.720127064	0	0	11.95685662	0	9.663087705	0	2.243737441	2.37819763	5.542096309	14.79913718	7.625936224	0	7.915462718	9.251922264
gene-1700066O22Rik	0.761705582	1.437094066	1.26285424	0.904196175	0.745793399	0.273851598	0.460071513	1.13068939	0.694561974	0.842664547	0.361128395	1.46827345	0.382200081	1.310766536	1.147875287	0	0.848983708	0	8.152841099	5.926044989	2.457633788	0	0	0	3.985618873	14.62795558	0	2.133110521	0	0	13.85524077	14.79913718	11.43890434	1.798209638	5.276975145	3.083974088
gene-1700067G17Rik	0.380852791	0	0	0.180839235	0.2485978	0.273851598	0.460071513	0	0	0	0.72225679	0	0	0	0.229575057	0	0	0.234724746	0	1.97534833	0	0	0	0	0	0	0	0	0	4.756395261	2.771048154	0	3.812968112	0	0	3.083974088
gene-1700067K01Rik	20.56605071	68.50148379	17.04853224	11.21203257	13.42428118	19.44346343	22.3134684	19.22171964	19.10045429	14.04440912	10.83385185	13.45917329	14.14140301	11.79689882	11.70832792	10.47839779	13.30074476	14.08348474	16.3056822	5.926044989	4.915267576	8.160381193	12.31742181	13.51965222	3.985618873	0	0	10.66555261	6.731212323	2.37819763	5.542096309	5.549676444	7.625936224	10.78925783	5.276975145	0
gene-1700067P10Rik	0	0	0	0.180839235	0	0	0	0	0	0	0	0	0	0	0	0	0	0	0	0	0	0	0	0	0	0	0	0	0	0	0	0	0	0	0	0
gene-1700069L16Rik	0.761705582	1.437094066	1.052378533	0.904196175	0.497195599	1.369257988	0.230035757	0	0	0.280888182	0	0.244712242	0.382200081	0	0.918300229	0.676025664	0	0.469449491	0	0	0	0	12.31742181	0	11.95685662	0	9.663087705	2.133110521	6.731212323	2.37819763	2.771048154	9.249460739	7.625936224	5.394628915	7.915462718	3.083974088
gene-1700069P05Rik	0	0	0	0	0	0	0	0	0	0	0	0	0	0.262153307	0	0	0	0	0	0	0	0	0	0	0	0	0	0	0	2.37819763	0	0	0	0	0	0
gene-1700071G01Rik	0	0	0	0	0	0	0	0	0	0	0	0	0	0	0	0	0	0	0	0	0	0	0	0	0	0	0	0	0	0	0	0	0	0	0	0
gene-1700071K01Rik	0	0	0	0	0	0	0	0	0	0	0	0	0	0	0	0	0	0	0	0	0	0	0	0	0	0	0	0	0	0	0	0	0	0	0	0
gene-1700071M16Rik	0	0	0	0	0	0	0	0	0	0	0	0	0	0	0	0	0	0	0	0	0	0	0	0	0	0	0	0	0	0	0	0	0	0	0	0
gene-1700072B07Rik	0	0	0	0.180839235	0	0	0	0.376896463	0.694561974	0	0	0	0	0	0.229575057	0	0	0	0	0	0	0	0	0	3.985618873	0	0	0	0	0	2.771048154	1.849892148	3.812968112	0	0	0
gene-1700072F12Rik	0	0	0.841902826	0	0	0	0	0	0.347280987	0.280888182	0	0.489424483	0	0	0	0	0	0	0	0	0	0	0	0	0	0	0	2.133110521	2.243737441	0	0	0	0	3.596419277	0	0
gene-1700072I22Rik	0.380852791	0.95806271	1.26285424	0.904196175	0.745793399	0.821554793	0.920143027	0.753792927	1.041842961	1.12355273	0.361128395	0.978848967	0.764400163	1.048613229	0.918300229	0.338012832	0.282994569	0.938898983	0	3.950696659	4.915267576	2.720127064	0	0	0	7.313977792	0	2.133110521	4.487474882	0	2.771048154	3.699784296	0	5.394628915	5.276975145	0
gene-1700072O05Rik	1.904263955	0.95806271	1.473329946	1.446713881	0.497195599	2.190812781	1.38021454	2.261378781	1.736404935	1.12355273	1.805641975	0.489424483	1.528800325	0.786459922	0.688725172	0.338012832	1.414972847	0.234724746	8.152841099	1.97534833	4.915267576	2.720127064	12.31742181	0	3.985618873	7.313977792	19.32617541	0	4.487474882	0	0	7.399568591	3.812968112	3.596419277	2.638487573	3.083974088
gene-1700074H08Rik	0	0	0.63142712	0	0	0.547703195	0.230035757	0.376896463	0.347280987	0.280888182	1.083385185	0.978848967	0.764400163	0	0.229575057	1.014038495	0.282994569	0.938898983	0	0	0	0	0	0	0	0	0	0	0	0	0	1.849892148	0	1.798209638	0	6.167948176
gene-1700074P13Rik	0	0	0	0	0	0	0	0	0	0	0	0	0	0	0	0	0	0	0	0	0	0	0	0	0	0	0	0	0	0	0	0	0	0	0	0
gene-1700080F18Rik	0	0	0	0	0	0	0	0	0	0	0	0	0	0	0	0	0	0	0	0	0	0	0	0	0	0	0	0	0	0	0	0	0	0	0	0
gene-1700080G11Rik	0	0	0	0	0	0	0	0	0.347280987	0	0	0	0	0	0	0	0	0.234724746	0	0	0	2.720127064	0	0	0	0	0	0	0	0	0	0	0	0	0	0
gene-1700080N15Rik	0	0	0	0	0	0	0	0	0	0	0	0	0	0	0	0	0	0	0	0	0	0	0	0	0	0	0	0	0	0	0	0	0	0	0	0
gene-1700081B01Rik	0	0.95806271	0.420951413	0	0	0	0.920143027	1.13068939	1.389123948	0.280888182	0	1.46827345	0.764400163	1.048613229	0.918300229	1.014038495	0.848983708	0.469449491	16.3056822	7.901393319	0	2.720127064	0	0	7.971237745	7.313977792	9.663087705	2.133110521	0	2.37819763	8.313144463	12.94924503	11.43890434	8.991048192	0	3.083974088
gene-1700081H04Rik	0	0	0.210475707	0.542517705	0.2485978	0.547703195	0.460071513	0.376896463	0	0.280888182	0	0	0.382200081	0	0	0	0.848983708	0.234724746	0	0	0	0	0	0	0	0	0	2.133110521	0	0	2.771048154	3.699784296	3.812968112	0	0	0
gene-1700082M22Rik	3.427675119	5.748376262	3.157135599	3.616784702	4.474760393	3.833922366	5.520858162	3.015171708	3.820090857	5.617763649	9.389338272	5.873093801	7.261801546	4.718759529	7.346401835	4.394166814	3.961923972	3.520871186	0	3.950696659	7.372901363	5.440254128	12.31742181	13.51965222	23.91371324	0	9.663087705	17.06488417	6.731212323	9.512790521	8.313144463	12.94924503	26.69077678	23.3767253	13.19243786	12.33589635
gene-1700083H02Rik	0	0	0	0	0	0	0	0	0.347280987	0	0	0.244712242	0.382200081	0	0.229575057	0.338012832	0	0	0	0	0	0	0	4.506550738	3.985618873	0	0	0	0	0	0	0	0	0	0	3.083974088
gene-1700084D21Rik	0	0	0.210475707	0.180839235	0	0	0.460071513	0	0	0	0.361128395	0	0	0.262153307	0	0	0.282994569	0	0	1.97534833	2.457633788	0	0	0	0	0	9.663087705	0	0	0	0	0	0	0	0	0
gene-1700084E18Rik	3.046822328	2.874188131	1.052378533	1.808392351	2.237380196	2.738515976	3.220500594	1.13068939	2.778247896	1.404440912	5.778054321	3.425971384	5.350801139	4.194452915	5.509801376	4.056153982	4.52791311	3.520871186	0	1.97534833	4.915267576	0	0	0	0	0	0	4.266221043	2.243737441	7.134592891	0	1.849892148	7.625936224	1.798209638	5.276975145	6.167948176
gene-1700084F23Rik	1.142558373	0.479031355	1.26285424	0.904196175	0.2485978	0.273851598	0.920143027	1.507585854	1.736404935	0.842664547	0.72225679	0.489424483	0.382200081	1.83507315	0.459150115	0.338012832	0.565989139	0.938898983	0	1.97534833	7.372901363	2.720127064	0	0	11.95685662	0	19.32617541	0	2.243737441	0	5.542096309	5.549676444	3.812968112	3.596419277	2.638487573	0
gene-1700085C21Rik	0	0	0	0	0	0	0	0	0	0	0	0	0	0	0	0	0	0	0	0	0	0	0	0	0	0	0	0	0	0	0	0	0	0	0	0
gene-1700086D15Rik	0	0	0	0	0	0	0	0	0	0	0	0	0	0	0	0	0	0	0	0	0	0	0	0	0	0	0	0	0	0	0	0	0	0	0	0
gene-1700086L19Rik	11.80643652	22.99350505	27.78279327	15.37133498	8.949520785	8.763251123	28.06436232	29.77482061	22.22598317	15.72973822	19.13980494	22.02410175	23.69640505	40.63376261	22.0392055	14.8725646	14.43272304	20.18632813	326.1136439	333.8338677	235.9328436	165.9277509	394.157498	157.7292758	147.4678983	226.7333115	289.8926311	381.8267833	421.8226389	337.7040635	665.051557	497.6209878	407.987588	1886.321911	1754.594236	1079.390931
gene-1700086O06Rik	46.4640405	39.28057113	51.77702383	62.93205381	65.13262349	57.2349839	31.97497019	32.78999232	28.82432192	34.54924644	27.80688642	33.28086487	30.19380643	26.21533072	38.79818469	35.82936017	28.01646237	29.10586847	8.152841099	13.82743831	7.372901363	10.88050826	0	22.53275369	3.985618873	0	9.663087705	17.06488417	17.94989953	14.26918578	2.771048154	1.849892148	0	5.394628915	10.55395029	15.41987044
gene-1700086P04Rik	5.331939074	4.790313552	3.578087012	4.520980877	2.983173595	5.750883549	5.060786648	3.015171708	2.083685922	3.089770007	4.333540741	3.670683625	8.790601872	6.815985987	5.050651261	6.422243804	6.225880527	5.163944405	0	1.97534833	0	2.720127064	0	4.506550738	3.985618873	0	9.663087705	2.133110521	2.243737441	0	2.771048154	5.549676444	0	0	0	6.167948176
gene-1700087M22Rik	0	0	0	0	0	0	0	0	0	0	0	0	0	0	0	0	0	0	0	0	0	0	0	0	0	0	0	0	0	0	0	0	0	0	0	0
gene-1700088E04Rik	7.61705582	9.580627104	9.892358211	11.57371104	10.19250978	12.32332189	11.96185935	10.92999744	11.11299158	15.72973822	11.19498025	13.45917329	19.49220415	14.94273851	16.29982907	12.50647478	17.26266873	18.54325491	32.61136439	3.950696659	9.830535151	2.720127064	0	13.51965222	0	14.62795558	0	12.79866313	4.487474882	16.64738341	19.39733708	22.19870577	19.06484056	12.58746747	13.19243786	12.33589635
gene-1700091H14Rik	0	0	0	0	0.497195599	0	0	0	0	0	0.361128395	0	0	0	0	0	0	0	0	1.97534833	0	0	0	0	7.971237745	0	0	0	0	0	0	1.849892148	0	0	0	0
gene-1700091J24Rik	0	0.95806271	0	0.180839235	0	0	0	0	0	0.561776365	0	0	0.764400163	1.048613229	1.377450344	0	0.282994569	0.234724746	0	0	0	0	0	0	0	0	0	0	0	0	0	3.699784296	0	0	0	0
gene-1700092C02Rik	0	0.95806271	0.210475707	0	0.497195599	0	0.230035757	0.376896463	0.694561974	0.280888182	0	0	0.382200081	0.524306614	0	0	0	0	0	1.97534833	0	0	0	0	0	0	0	0	0	0	0	1.849892148	0	0	0	0
gene-1700092C10Rik	0	0.479031355	0	0.180839235	0	0	0	0	0	0.280888182	0	0	0.382200081	0	0.229575057	0	0.565989139	0	0	0	0	0	0	0	3.985618873	0	0	0	0	0	0	1.849892148	3.812968112	0	7.915462718	0
gene-1700092E19Rik	1.142558373	1.437094066	0.63142712	1.627553116	0.497195599	0.273851598	0.69010727	0.753792927	1.041842961	1.404440912	1.805641975	1.712985692	0.764400163	1.83507315	2.525325631	0.676025664	1.131978278	1.408348474	0	5.926044989	2.457633788	0	0	4.506550738	15.94247549	7.313977792	0	0	0	7.134592891	13.85524077	5.549676444	11.43890434	1.798209638	5.276975145	3.083974088
gene-1700092K14Rik	0	0	0	0	0.2485978	0.273851598	0	0.376896463	0	0	0	0	0	0	0	0	0	0	0	0	0	0	0	0	0	0	0	0	0	0	0	0	0	0	0	0
gene-1700092M07Rik	2.665969537	1.437094066	3.367611306	3.435945466	0.994391198	1.369257988	2.070321811	4.522757561	2.430966909	1.685329095	2.527898765	1.957697934	0.764400163	1.048613229	2.066175516	2.704102654	1.414972847	3.755595931	0	0	0	0	0	4.506550738	7.971237745	0	0	0	0	0	0	1.849892148	0	1.798209638	0	0
gene-1700093K21Rik	19.80434513	40.23863384	16.20662941	11.21203257	10.93830318	10.9540639	17.25268176	9.422411586	19.10045429	9.831086386	11.91723704	7.586079492	15.28800325	12.32120544	7.116826777	8.450320795	7.923847943	11.97096203	48.91704659	23.70417996	27.03397167	35.36165183	36.95226544	49.57205812	83.69799632	168.2214892	125.6201402	10.66555261	17.94989953	14.26918578	13.85524077	31.44816651	45.75561734	30.56956385	50.13126388	46.25961132
gene-1700094D03Rik	28.94481212	22.51447369	36.41229724	31.64686614	33.06350735	32.58834011	30.13468413	26.7596489	29.17160291	40.44789827	38.27960988	57.26266456	60.00541278	56.88726766	61.06696525	21.2948084	35.65731574	35.4434366	8.152841099	9.876741648	14.74580273	19.04088945	0	4.506550738	0	0	0	12.79866313	15.70616209	4.756395261	8.313144463	7.399568591	3.812968112	19.78030602	7.915462718	3.083974088
gene-1700094J05Rik	0	0	0	0	0	0	0	0	0	0	0	0	0	0	0	0	0	0	0	0	0	0	0	0	0	0	0	0	0	0	0	0	0	0	0	0
gene-1700094M23Rik	2.285116746	0.95806271	1.052378533	0.904196175	0	0.273851598	1.38021454	0	1.389123948	2.24710546	2.527898765	4.160108109	4.968601058	3.670146301	3.673200917	3.380128318	2.546951125	2.347247457	8.152841099	1.97534833	2.457633788	2.720127064	0	0	3.985618873	0	9.663087705	4.266221043	2.243737441	0	8.313144463	14.79913718	7.625936224	1.798209638	0	3.083974088
gene-1700094M24Rik	0	0.95806271	0	0.36167847	0	0	0.230035757	0	0.347280987	0	0	0.489424483	0	0	0.229575057	0	0	0.234724746	0	0	2.457633788	0	12.31742181	0	0	0	0	2.133110521	2.243737441	0	0	5.549676444	0	0	0	0
gene-1700095A13Rik	0	0	0	0	0	0	0	0	0	0	0	0	0	0	0	0	0	0	0	0	0	0	0	0	0	0	0	0	0	0	0	0	0	0	0	0
gene-1700095A21Rik	0	0	0	0	0	0	0	0	0	0	0	0	0	0	0.229575057	0	0	0	0	0	2.457633788	0	0	0	3.985618873	0	0	0	0	0	0	0	0	0	0	0
gene-1700095B10Rik	0	0	0	0	0	0	0	0	0	0	0	0	0	0	0	0	0	0	0	0	0	0	0	0	0	0	0	0	0	0	0	0	0	0	0	0
gene-1700095J03Rik	0.761705582	3.353219486	4.209514132	6.691051698	4.474760393	5.750883549	4.830750892	7.161032805	6.94561974	3.651546372	6.139182716	2.9365469	9.555002034	7.602445909	5.050651261	9.126346459	7.923847943	10.56261356	0	5.926044989	0	0	0	0	0	0	0	0	0	2.37819763	2.771048154	0	0	0	2.638487573	0
gene-1700095J07Rik	0.761705582	1.437094066	1.26285424	1.808392351	1.242988998	1.916961183	2.300357567	2.638275244	1.041842961	1.404440912	1.805641975	0.734136725	1.911000407	1.048613229	0.688725172	1.352051327	1.131978278	1.64307322	8.152841099	13.82743831	4.915267576	2.720127064	24.63484362	0	15.94247549	7.313977792	19.32617541	8.532442085	2.243737441	4.756395261	11.08419262	5.549676444	7.625936224	5.394628915	10.55395029	0
gene-1700095J12Rik	0	0	0	0	0	0	0	0	0	0	0	0	0	0	0	0	0	0	0	0	0	0	0	0	0	0	0	0	0	0	0	0	0	0	0	0
gene-1700095K22Rik	0	0	0	0	0	0	0	0	0	0.280888182	0	0	0	0	0	0	0	0	0	0	0	0	0	0	0	0	0	0	0	0	2.771048154	0	0	0	0	0
gene-1700096J18Rik	4.951086283	4.790313552	3.367611306	2.531749291	6.46354279	3.286219171	2.070321811	1.884482317	2.083685922	3.370658189	3.972412346	4.40482035	3.439800732	2.883686379	3.214050803	2.028076991	3.961923972	3.051421694	0	0	0	2.720127064	0	0	3.985618873	7.313977792	0	2.133110521	4.487474882	2.37819763	0	1.849892148	0	1.798209638	0	6.167948176
gene-1700096K18Rik	14.85325885	21.07737963	15.15425088	18.08392351	16.65605257	18.34805704	18.86293205	12.81447976	19.79501626	28.36970643	28.89027161	32.05730366	36.69120781	30.14763033	32.14050803	17.91468009	29.43143522	27.2280705	0	9.876741648	12.28816894	24.48114358	24.63484362	9.013101477	15.94247549	14.62795558	9.663087705	12.79866313	22.43737441	16.64738341	5.542096309	5.549676444	11.43890434	16.18388675	21.10790058	15.41987044
gene-1700096P03Rik	0.761705582	0.95806271	0.210475707	1.446713881	0.745793399	0.273851598	0.460071513	1.507585854	1.041842961	0.280888182	1.083385185	0.489424483	0.764400163	1.310766536	0.229575057	0.338012832	0.282994569	0.704174237	8.152841099	3.950696659	4.915267576	8.160381193	12.31742181	0	0	0	28.98926311	0	0	9.512790521	5.542096309	5.549676444	0	7.192838553	2.638487573	0
gene-1700097N02Rik	0	0.479031355	0	0.36167847	0.2485978	0.821554793	0.230035757	0.376896463	0	0.280888182	0	0.244712242	0.382200081	0	0.459150115	0.338012832	0	1.408348474	0	0	0	0	0	0	0	0	0	0	0	0	0	0	0	0	0	0
gene-1700099I09Rik	0	0	0	0	0	0	0	0	0	0	0	0	0	0	0	0	0	0	0	0	0	0	0	0	0	0	0	0	0	0	0	0	0	0	0	0
gene-1700100I10Rik	2.285116746	2.874188131	2.104757066	5.786855522	0.745793399	1.09540639	1.610250297	2.638275244	1.389123948	2.808881824	0.361128395	2.447122417	2.67540057	2.097226458	2.525325631	1.014038495	1.414972847	0.938898983	0	0	0	5.440254128	12.31742181	9.013101477	11.95685662	7.313977792	9.663087705	2.133110521	2.243737441	0	5.542096309	5.549676444	3.812968112	10.78925783	5.276975145	3.083974088
gene-1700100L14Rik	1.523411164	1.437094066	1.89428136	2.350910056	0.994391198	0.821554793	2.760429081	2.261378781	1.736404935	2.527993642	2.889027161	2.9365469	0.764400163	3.145839686	2.295750573	1.014038495	1.414972847	1.877797966	0	0	0	0	0	0	3.985618873	0	0	0	0	0	0	0	0	0	0	0
gene-1700101I11Rik	1.142558373	1.437094066	2.315232773	1.808392351	0.745793399	1.643109586	1.150178784	2.638275244	2.083685922	3.370658189	3.972412346	2.202410175	0.764400163	1.310766536	1.836600459	4.732179645	3.112940263	3.28614644	8.152841099	0	0	0	0	0	0	0	0	0	0	0	0	1.849892148	0	5.394628915	0	0
gene-1700101O22Rik	0	0	0.420951413	0	0	0	0	0	0.347280987	0.280888182	0	0.244712242	0.382200081	0	0.229575057	0	0.282994569	0.234724746	0	0	2.457633788	0	0	0	3.985618873	0	0	0	0	0	5.542096309	0	0	0	5.276975145	0
gene-1700102H20Rik	4.570233492	7.185470328	5.051416959	6.148533993	6.21494499	9.310954318	4.370679378	3.768964634	4.861933818	5.336875466	2.16677037	4.894244834	4.586400976	4.194452915	2.295750573	2.704102654	1.697967416	3.051421694	8.152841099	3.950696659	0	2.720127064	12.31742181	4.506550738	7.971237745	7.313977792	19.32617541	0	0	2.37819763	5.542096309	3.699784296	0	3.596419277	0	6.167948176
gene-1700102J08Rik	0	0	0.210475707	0	0	0	0	0	0.347280987	0	0.361128395	0.244712242	0.382200081	0.262153307	0.229575057	0	0	0	0	0	2.457633788	0	0	0	0	0	0	0	0	0	0	3.699784296	0	0	0	0
gene-1700102P08Rik	8.378761402	9.580627104	11.36568816	11.75455028	9.198118585	8.763251123	8.511322999	7.537929269	10.7657106	18.53862004	14.4451358	22.75823848	11.46600244	12.32120544	27.31943182	11.83044911	16.69667959	14.31820949	16.3056822	5.926044989	9.830535151	2.720127064	24.63484362	4.506550738	3.985618873	0	9.663087705	8.532442085	8.974949764	14.26918578	2.771048154	1.849892148	3.812968112	10.78925783	7.915462718	0
gene-1700104B16Rik	0.761705582	0	0.841902826	0.72335694	0.745793399	1.09540639	0.69010727	0	0	0	0.72225679	0.978848967	1.146600244	0.524306614	0.918300229	0	0.565989139	0.469449491	0	1.97534833	0	0	0	0	0	0	0	0	0	0	0	0	0	0	0	0
gene-1700104L18Rik	0.761705582	0.95806271	0.420951413	1.627553116	1.242988998	1.643109586	0.69010727	0.376896463	0.347280987	0	0.361128395	0.734136725	0.764400163	1.83507315	0.918300229	0	0.565989139	0.704174237	24.4585233	19.7534833	9.830535151	0	0	0	3.985618873	0	19.32617541	14.93177365	26.92484929	28.53837156	47.10781862	38.8477351	95.32420279	3.596419277	18.46941301	9.251922264
gene-1700105F02Rik	3.046822328	4.790313552	2.315232773	1.627553116	1.988782397	1.369257988	1.610250297	1.13068939	3.820090857	2.527993642	2.16677037	1.957697934	2.293200488	2.359379765	2.066175516	0.338012832	1.414972847	1.173623729	24.4585233	7.901393319	4.915267576	5.440254128	12.31742181	9.013101477	15.94247549	14.62795558	28.98926311	8.532442085	6.731212323	4.756395261	13.85524077	12.94924503	19.06484056	5.394628915	5.276975145	12.33589635
gene-1700105P06Rik	0	0	0	0	0	0	0	0	0	0	0	0	0	0	0	0	0	0	0	0	0	0	0	0	0	0	0	0	0	0	0	0	0	0	0	0
gene-1700108F19Rik	1.904263955	1.916125421	2.315232773	1.265874646	1.491586798	1.916961183	1.150178784	1.13068939	1.736404935	1.12355273	0	0.489424483	1.528800325	1.310766536	0.688725172	1.014038495	1.131978278	1.64307322	0	0	0	0	0	0	3.985618873	0	0	2.133110521	0	0	0	1.849892148	3.812968112	0	2.638487573	0
gene-1700108I11Rik	2.665969537	1.437094066	2.736184186	1.989231586	1.988782397	2.464664378	0.920143027	2.261378781	3.125528883	5.898651831	2.527898765	6.607230526	0.764400163	2.621533072	2.984475745	4.056153982	5.093902249	5.398669151	0	0	0	0	0	0	3.985618873	0	0	0	0	0	0	0	0	0	0	0
gene-1700108J01Rik	0	0	0	0	0	0	0	0	0	0	0	0	0	0	0	0	0	0	0	0	0	0	0	0	0	0	0	0	0	0	0	0	0	0	0	0
gene-1700108N06Rik	3.046822328	5.269344907	1.473329946	1.808392351	1.242988998	2.464664378	1.840286054	1.507585854	2.430966909	1.404440912	2.16677037	2.202410175	2.67540057	2.883686379	2.754900688	1.352051327	1.131978278	1.408348474	8.152841099	7.901393319	7.372901363	2.720127064	12.31742181	4.506550738	7.971237745	36.56988896	38.65235082	2.133110521	6.731212323	11.89098815	5.542096309	12.94924503	26.69077678	14.38567711	21.10790058	15.41987044
gene-1700109G14Rik	1.523411164	0.479031355	5.261892665	0.36167847	2.734575796	1.916961183	2.300357567	3.392068171	2.778247896	1.685329095	2.527898765	0.978848967	3.057600651	3.407992994	1.836600459	0.338012832	0.282994569	1.408348474	8.152841099	0	2.457633788	8.160381193	12.31742181	0	3.985618873	0	38.65235082	2.133110521	2.243737441	0	0	11.09935289	7.625936224	7.192838553	7.915462718	3.083974088
gene-1700109G15Rik	0	0	0.210475707	0.180839235	0.2485978	0.273851598	0.230035757	0	0.347280987	0	0	0.244712242	0	0	0.229575057	0	0	0	0	1.97534833	0	0	0	0	0	0	0	0	0	0	2.771048154	1.849892148	0	0	0	0
gene-1700109H08Rik	91.40466984	67.54342108	137.019685	121.8856444	114.8521834	82.97703407	120.3087008	90.45515123	106.962544	150.2751776	124.5892963	177.4163752	124.9794266	128.4551205	128.102882	103.7699394	110.3678821	102.8094386	0	9.876741648	2.457633788	0	0	9.013101477	11.95685662	7.313977792	0	17.06488417	8.974949764	9.512790521	5.542096309	20.34881363	15.25187245	5.394628915	13.19243786	6.167948176
gene-1700109I08Rik	3.80852791	4.311282197	2.736184186	2.170070821	0.994391198	3.560070769	5.520858162	3.768964634	4.514652831	2.527993642	2.527898765	2.202410175	2.67540057	3.145839686	2.295750573	2.028076991	2.546951125	2.581972203	8.152841099	13.82743831	9.830535151	2.720127064	36.95226544	4.506550738	35.87056985	7.313977792	9.663087705	8.532442085	4.487474882	2.37819763	16.62628893	12.94924503	11.43890434	1.798209638	18.46941301	9.251922264
gene-1700109K24Rik	0	0	0	0	0	0	0	0	0	0	0	0	0	0	0	0	0	0	0	0	0	0	0	0	0	0	0	0	0	0	0	0	0	0	0	0
gene-1700110C19Rik	5.712791865	9.101595749	9.050455385	9.222800989	8.452325186	12.32332189	4.830750892	7.161032805	2.778247896	9.550198203	15.16739259	11.01205088	13.37700285	10.74828559	13.54492838	4.732179645	7.357858804	9.388989828	16.3056822	5.926044989	4.915267576	10.88050826	0	22.53275369	3.985618873	7.313977792	0	6.399331564	2.243737441	4.756395261	2.771048154	3.699784296	15.25187245	5.394628915	2.638487573	3.083974088
gene-1700110I01Rik	0	0	0	0	0	0	0	0	0	0	0	0	0	0	0	0.338012832	0	0	0	1.97534833	2.457633788	2.720127064	0	4.506550738	0	0	0	2.133110521	0	0	0	0	0	0	0	0
gene-1700110I07Rik	0.761705582	1.437094066	0.841902826	0.72335694	0.994391198	0	1.38021454	0.753792927	0.694561974	1.12355273	1.083385185	0.978848967	1.146600244	0.786459922	0.688725172	0.338012832	0.282994569	0.469449491	0	0	0	2.720127064	0	0	11.95685662	7.313977792	9.663087705	2.133110521	4.487474882	0	0	3.699784296	0	0	2.638487573	3.083974088
gene-1700110K17Rik	0	0	0	0	0	0	0	0	0	0	0	0	0	0	0	0	0	0	0	0	0	0	0	0	0	0	0	0	0	0	0	0	0	0	0	0
gene-1700111N16Rik	15.99581722	7.664501683	14.31234805	13.20126416	5.717749391	30.12367574	16.56257449	10.17620451	11.80755356	11.51641548	9.028209877	8.075503976	8.790601872	6.55383268	9.871727465	7.098269468	8.206842513	7.980641354	8.152841099	47.40835991	34.40687303	27.20127064	36.95226544	9.013101477	67.75552083	58.51182234	77.30470164	25.59732626	15.70616209	19.02558104	41.56572232	55.49676444	72.44639412	39.56061204	52.76975145	15.41987044
gene-1700112D23Rik	17.90008118	18.2031915	16.41710512	18.80728045	17.40184597	15.88339266	19.09296781	20.35240903	16.66948738	19.94306095	18.41754815	21.77938951	15.28800325	14.15627859	29.6151824	8.112307963	17.82865787	15.49183322	0	23.70417996	9.830535151	8.160381193	0	9.013101477	15.94247549	21.94193338	9.663087705	8.532442085	8.974949764	16.64738341	19.39733708	18.49892148	34.31671301	1.798209638	21.10790058	15.41987044
gene-1700112H15Rik	1.904263955	0.95806271	2.525708479	3.616784702	2.237380196	0.821554793	2.070321811	3.015171708	3.125528883	1.685329095	2.16677037	3.425971384	1.911000407	0.262153307	1.147875287	3.042115486	4.52791311	3.990320677	0	0	2.457633788	0	0	0	11.95685662	7.313977792	0	0	8.974949764	2.37819763	2.771048154	16.64902933	3.812968112	8.991048192	5.276975145	0
gene-1700112J05Rik	0.761705582	0.95806271	0.63142712	1.08503541	0.497195599	0	0.460071513	0.753792927	0	0.842664547	1.083385185	1.223561208	0.764400163	0.524306614	1.147875287	0	0.848983708	0.234724746	0	0	0	0	12.31742181	0	0	7.313977792	9.663087705	0	0	0	0	1.849892148	0	0	0	0
gene-1700112J16Rik	2.285116746	0.95806271	4.209514132	2.712588526	2.734575796	3.012367574	2.070321811	1.884482317	1.736404935	2.527993642	1.805641975	3.425971384	3.057600651	2.883686379	2.066175516	2.366089823	1.697967416	2.112522711	8.152841099	3.950696659	0	2.720127064	12.31742181	0	3.985618873	7.313977792	0	2.133110521	6.731212323	9.512790521	5.542096309	5.549676444	3.812968112	5.394628915	0	6.167948176
gene-1700112M02Rik	5.331939074	6.227407618	2.736184186	4.882659347	3.480369194	3.286219171	6.210965432	2.638275244	4.167371844	3.370658189	2.527898765	3.670683625	5.350801139	4.456606222	4.132351032	1.690064159	4.81090768	2.816696948	24.4585233	9.876741648	24.57633788	5.440254128	24.63484362	4.506550738	51.81304534	7.313977792	9.663087705	14.93177365	13.46242465	9.512790521	16.62628893	33.29805866	26.69077678	7.192838553	10.55395029	33.92371497
gene-1700112N08Rik	0	0	0	0.542517705	0	0.547703195	0	0	0	0	0.361128395	0	0	0	0.459150115	0	0.565989139	0.234724746	0	3.950696659	0	0	0	0	0	0	0	2.133110521	0	0	2.771048154	0	0	0	0	0
gene-1700113A16Rik	12.18728931	7.664501683	12.20759098	9.584479459	7.706531788	10.13250911	10.35160905	7.537929269	10.7657106	16.0106264	19.13980494	20.5558283	12.61260269	12.05905213	17.67727941	15.21057743	19.52662529	15.72655796	8.152841099	9.876741648	0	8.160381193	0	0	0	7.313977792	0	4.266221043	4.487474882	4.756395261	5.542096309	5.549676444	3.812968112	7.192838553	5.276975145	6.167948176
gene-1700113B09Rik	0	0.479031355	0.210475707	0	0.2485978	0	0.230035757	0	0	0	0.361128395	0	0.382200081	0	0.459150115	0	0	0	0	0	0	0	0	0	0	0	0	2.133110521	0	0	0	0	0	1.798209638	0	0
gene-1700113H08Rik	8.378761402	8.143533039	12.8390181	12.47790722	6.46354279	10.9540639	10.58164481	11.68379037	11.11299158	9.550198203	6.861439506	9.543777426	14.14140301	11.27259221	7.116826777	6.422243804	7.640853374	5.868118643	73.37556989	37.53161826	29.49160545	27.20127064	61.58710906	18.02620295	83.69799632	58.51182234	77.30470164	44.79532095	51.60596114	28.53837156	55.42096309	68.44600947	34.31671301	37.76240241	42.21580116	24.6717927
gene-1700116B05Rik	0	0	0	0	0	0	0	0	0	0	0	0	0	0	0	0	0	0	0	0	0	0	0	0	0	0	0	0	0	0	0	0	0	0	0	0
gene-1700116H05Rik	0	0	0	0	0	0	0	0	0	0	0	0	0	0	0	0	0	0	0	0	0	0	0	0	0	0	0	0	0	0	0	0	0	0	0	0
gene-1700119H24Rik	0	0	0	0	0	0	0	0	0	0	0	0	0	0	0	0	0	0	0	0	0	0	0	0	0	0	0	0	0	0	0	0	0	0	0	0
gene-1700120B22Rik	1.142558373	0.479031355	1.683805653	1.265874646	1.242988998	0	0.230035757	0.753792927	0.694561974	1.685329095	1.44451358	0.978848967	2.67540057	1.83507315	1.607025401	1.690064159	1.980961986	0.704174237	0	0	2.457633788	0	0	0	0	0	0	4.266221043	0	0	0	0	0	0	0	3.083974088
gene-1700120C14Rik	9.140466984	18.2031915	6.524746905	5.967694757	7.457933988	7.120141537	6.441001189	6.407239878	10.07114862	6.460428196	6.500311111	11.01205088	4.968601058	6.029526065	6.198526548	6.084230973	9.904809929	8.684815591	16.3056822	0	2.457633788	0	0	4.506550738	0	0	0	4.266221043	4.487474882	4.756395261	0	1.849892148	15.25187245	1.798209638	2.638487573	0
gene-1700120E14Rik	0	0	0	0	0	0	0	0	0	0	0	0	0	0	0	0	0	0	0	0	0	0	0	0	0	0	0	0	0	0	0	0	0	0	0	0
gene-1700120G07Rik	0.761705582	0.479031355	1.473329946	0.72335694	1.491586798	0.273851598	1.38021454	0.753792927	1.041842961	0.561776365	0.361128395	0.978848967	1.528800325	1.310766536	1.147875287	0	1.131978278	0.938898983	0	0	0	0	0	0	3.985618873	0	9.663087705	0	0	0	2.771048154	0	0	0	0	3.083974088
gene-1700120K04Rik	1.904263955	1.916125421	4.419989839	3.074266996	3.231771395	2.190812781	2.530393324	3.015171708	2.430966909	3.089770007	4.694669136	3.670683625	1.911000407	2.097226458	3.44362586	3.380128318	3.112940263	1.408348474	0	0	4.915267576	0	0	0	0	0	0	0	0	2.37819763	2.771048154	1.849892148	0	3.596419277	0	0
gene-1700121C08Rik	0	0	0.210475707	0.36167847	0.745793399	0	0.460071513	0.376896463	0	0.280888182	0	1.223561208	0.382200081	0.524306614	1.147875287	1.352051327	0.848983708	0.704174237	8.152841099	3.950696659	0	0	0	4.506550738	7.971237745	7.313977792	9.663087705	2.133110521	0	2.37819763	2.771048154	1.849892148	0	0	0	0
gene-1700121C10Rik	1.904263955	2.395156776	1.89428136	2.170070821	3.231771395	2.738515976	5.980929675	4.522757561	2.430966909	5.055987284	4.694669136	6.607230526	2.293200488	3.932299608	6.88725172	2.028076991	2.546951125	1.64307322	0	1.97534833	2.457633788	5.440254128	0	4.506550738	3.985618873	0	19.32617541	10.66555261	8.974949764	2.37819763	13.85524077	0	7.625936224	1.798209638	0	3.083974088
gene-1700121L16Rik	0.380852791	1.437094066	0.63142712	0.72335694	0.745793399	0.821554793	0	0	1.736404935	0.561776365	0.72225679	0	0.764400163	0.262153307	0	0.338012832	0.282994569	0.234724746	16.3056822	0	4.915267576	0	0	0	7.971237745	0	9.663087705	0	0	4.756395261	8.313144463	7.399568591	0	0	0	3.083974088
gene-1700121M21Rik	1.523411164	1.437094066	0.63142712	0.72335694	0.745793399	1.09540639	0.230035757	0.376896463	0.694561974	0.280888182	1.083385185	0.489424483	0.764400163	0	0.229575057	0	0	0.234724746	0	1.97534833	2.457633788	0	0	0	7.971237745	0	0	2.133110521	0	2.37819763	5.542096309	0	0	10.78925783	0	0
gene-1700121N20Rik	0.380852791	0	0.210475707	0.36167847	0	0	0.230035757	0	0	0	0	0.489424483	0	0	0	0.338012832	0	0	0	0	0	2.720127064	0	0	0	0	0	0	0	0	0	1.849892148	3.812968112	0	2.638487573	3.083974088
gene-1700122C19Rik	0.380852791	0	0.210475707	0	0.497195599	0.273851598	0	0	0	0	0	0.734136725	0.382200081	0	0	0.338012832	0	0	0	5.926044989	0	0	0	0	3.985618873	0	0	0	2.243737441	0	0	1.849892148	3.812968112	0	5.276975145	0
gene-1700122E12Rik	3.046822328	3.832250842	2.525708479	3.797623937	2.734575796	3.012367574	1.840286054	1.884482317	4.167371844	1.12355273	1.805641975	3.915395867	0.382200081	1.83507315	1.607025401	0.338012832	3.112940263	1.64307322	16.3056822	9.876741648	4.915267576	2.720127064	0	4.506550738	3.985618873	0	9.663087705	4.266221043	6.731212323	4.756395261	11.08419262	3.699784296	3.812968112	5.394628915	7.915462718	12.33589635
gene-1700122H20Rik	0.380852791	0.479031355	0.63142712	0.180839235	0.497195599	0.273851598	0.460071513	0	0.694561974	0.280888182	0	0.244712242	0.764400163	0.524306614	0.688725172	0	0	0	0	0	0	0	0	4.506550738	3.985618873	0	0	0	0	2.37819763	0	1.849892148	0	0	0	0
gene-1700122O11Rik	0	0.479031355	0	0	0.2485978	0.547703195	0	0	0.347280987	0.280888182	0	0	0	0.262153307	0	0	0	0	0	0	0	0	0	0	0	0	0	0	0	2.37819763	0	0	0	0	0	0
gene-1700123J17Rik	8.759614193	5.748376262	11.36568816	15.19049575	5.469151591	2.464664378	4.830750892	4.899654025	4.861933818	4.494210919	4.333540741	5.873093801	11.84820252	14.4184319	14.23365355	2.366089823	4.52791311	5.868118643	0	13.82743831	7.372901363	0	12.31742181	0	3.985618873	7.313977792	9.663087705	2.133110521	6.731212323	4.756395261	11.08419262	5.549676444	3.812968112	7.192838553	2.638487573	6.167948176
gene-1700123K08Rik	0.380852791	0	0	0.36167847	0	0.273851598	0	0	0	0	0.72225679	0	0.764400163	0.262153307	0.229575057	0.338012832	0	0.469449491	0	0	0	0	0	0	7.971237745	7.313977792	0	2.133110521	0	0	2.771048154	0	0	0	0	0
gene-1700123M08Rik	36.94272073	35.44832029	36.20182154	59.49610834	44.99620173	50.66254555	40.71632894	33.16688878	26.04607403	38.76256918	39.72412346	42.33521781	22.16760472	23.59379765	32.8292332	77.40493848	76.97452288	71.59104744	0	13.82743831	12.28816894	5.440254128	0	0	23.91371324	43.88386675	9.663087705	14.93177365	11.2186872	2.37819763	5.542096309	9.249460739	3.812968112	12.58746747	7.915462718	6.167948176
gene-1700123O12Rik	11.80643652	9.101595749	7.998076851	9.222800989	4.723358192	5.750883549	11.04171632	9.799308049	7.292900727	8.707533656	6.861439506	8.564928459	7.644001627	11.0104389	9.871727465	6.084230973	7.357858804	5.633393897	40.76420549	45.43301158	61.44084469	16.32076239	36.95226544	27.03930443	71.74113971	80.45375571	115.9570525	42.66221043	31.41232417	45.18575498	94.21563725	75.84557806	57.19452168	28.77135421	26.38487573	37.00768905
gene-1700123O20Rik	210.6115934	188.738354	143.1234805	159.3193661	154.8764291	202.9240338	166.7759236	161.6885828	138.9123948	139.3205385	141.9234593	112.0782067	122.304026	138.1547929	120.7564802	92.27750308	147.4401707	139.8959484	65.22272879	31.60557327	24.57633788	27.20127064	24.63484362	40.55895665	7.971237745	7.313977792	9.663087705	38.39598938	44.87474882	42.80755735	19.39733708	22.19870577	49.56858545	28.77135421	52.76975145	37.00768905
gene-1700123O21Rik	0	0	0	0	0	0	0	0	0	0	0	0	0	0	0	0	0	0	0	0	0	0	0	0	0	0	0	0	0	0	0	0	0	0	0	0
gene-1700124L16Rik	1.904263955	2.874188131	2.315232773	1.989231586	3.977564794	1.916961183	3.910607865	3.015171708	2.778247896	4.213322737	3.611283951	1.712985692	1.528800325	2.097226458	4.361926089	1.690064159	2.546951125	1.64307322	48.91704659	11.85208998	9.830535151	19.04088945	0	18.02620295	7.971237745	14.62795558	9.663087705	4.266221043	11.2186872	16.64738341	5.542096309	1.849892148	3.812968112	16.18388675	10.55395029	9.251922264
gene-1700124M09Rik	0	0	0	0	0	0	0	0	0	0	0	0	0	0	0	0	0	0	0	0	0	0	0	0	0	0	0	0	0	0	0	0	0	0	0	0
gene-1700125G02Rik	0	0	0	0	0	0	0	0	0	0	0	0	0	0	0	0	0	0	0	0	0	0	0	0	0	0	0	0	0	0	0	0	0	0	0	0
gene-1700125G22Rik	0.761705582	0.479031355	0.63142712	0.542517705	0.497195599	0.273851598	0.460071513	0.376896463	0	0	0.361128395	0.489424483	0	0.524306614	0.688725172	0	0.282994569	0.469449491	0	0	0	0	0	0	0	0	0	0	0	0	0	1.849892148	0	0	0	0
gene-1700125H03Rik	0	0	0	0	0	0	0	0	0	0	0	0	0	0	0	0	0	0	0	0	0	0	0	0	0	0	0	0	0	0	0	0	0	0	0	0
gene-1700125H20Rik	10.66387815	33.05316351	11.78663957	42.85889871	16.90465037	19.99116662	10.58164481	20.35240903	10.41842961	10.95463912	8.305953087	19.08755485	19.87440423	27.52609726	28.23773205	24.67493672	17.5456633	24.17664881	32.61136439	41.48231492	12.28816894	5.440254128	135.4916399	45.06550738	15.94247549	7.313977792	28.98926311	2.133110521	8.974949764	11.89098815	16.62628893	7.399568591	19.06484056	5.394628915	10.55395029	3.083974088
gene-1700126A01Rik	0.761705582	0	0.210475707	0	0	0	0	0	0	0	0	0.489424483	0	0.262153307	0.229575057	0.338012832	0	0	0	0	0	0	0	0	0	0	9.663087705	0	0	2.37819763	0	0	0	0	0	0
gene-1700126G02Rik	8.759614193	6.706438973	12.8390181	19.34979815	6.960738389	12.32332189	13.11203813	10.55310098	10.7657106	8.988421838	7.222567901	8.809640701	10.3194022	12.05905213	11.93790298	4.732179645	7.357858804	7.041742371	16.3056822	23.70417996	12.28816894	19.04088945	61.58710906	27.03930443	19.92809436	29.25591117	28.98926311	17.06488417	17.94989953	26.16017393	22.16838523	27.74838222	41.94264923	21.57851566	34.30033845	30.83974088
gene-1700126H18Rik	0.761705582	1.916125421	1.052378533	0.904196175	1.242988998	0.547703195	1.840286054	0.753792927	0.347280987	0.561776365	0.361128395	1.223561208	0	0.262153307	1.147875287	0.338012832	0.565989139	0.469449491	0	5.926044989	2.457633788	0	0	9.013101477	0	7.313977792	0	2.133110521	4.487474882	0	24.93943339	9.249460739	3.812968112	21.57851566	29.0233633	6.167948176
gene-1700127F24Rik	0	0.479031355	0.210475707	0.36167847	0	0	0	0	0.347280987	0	0	0.244712242	0.382200081	0.262153307	0.459150115	0	0.565989139	0.469449491	0	0	2.457633788	0	0	0	3.985618873	0	0	0	0	0	0	0	3.812968112	0	0	3.083974088
gene-1700128A07Rik	1.523411164	1.437094066	1.26285424	0.72335694	0	0.547703195	0.69010727	1.13068939	0.347280987	0.280888182	0.72225679	0.734136725	0.764400163	0.786459922	0.688725172	0.676025664	1.131978278	0.938898983	8.152841099	3.950696659	2.457633788	8.160381193	0	9.013101477	3.985618873	14.62795558	19.32617541	2.133110521	4.487474882	11.89098815	13.85524077	7.399568591	0	5.394628915	2.638487573	12.33589635
gene-1700128E19Rik	0	1.437094066	0.420951413	0.542517705	0.2485978	0.821554793	0.230035757	0	1.389123948	0.561776365	0.361128395	0.734136725	0.382200081	0.262153307	0.459150115	0	0.282994569	0.469449491	8.152841099	0	0	0	0	0	7.971237745	0	0	0	0	0	2.771048154	3.699784296	0	3.596419277	0	3.083974088
gene-1700129C05Rik	0.380852791	0.95806271	0.210475707	0.180839235	0.497195599	0	0.230035757	0	1.041842961	0	0	0.244712242	0	0	0.459150115	0	0.565989139	0.234724746	0	0	0	0	0	0	0	0	9.663087705	0	0	0	0	0	0	1.798209638	0	0
gene-1810006J02Rik	0.380852791	0	0.420951413	0.904196175	0	0.547703195	0.460071513	0.376896463	0.347280987	0.280888182	0	0.489424483	0.382200081	0.524306614	0.229575057	1.014038495	0.565989139	0.469449491	8.152841099	1.97534833	0	0	0	0	3.985618873	0	0	0	0	0	2.771048154	1.849892148	3.812968112	0	0	3.083974088
gene-1810007C17Rik	1.523411164	0	0.841902826	0.36167847	0.497195599	0.273851598	0	0	0.694561974	0.561776365	0	0.244712242	0.764400163	1.310766536	0	0	0	0.234724746	0	0	0	0	0	0	0	0	0	0	0	0	0	0	3.812968112	0	0	0
gene-1810007D17Rik	3.046822328	2.395156776	3.999038426	5.063498582	1.740184597	0.547703195	1.840286054	1.507585854	3.47280987	2.527993642	1.805641975	1.46827345	3.057600651	1.572919843	3.214050803	2.366089823	3.112940263	1.64307322	0	5.926044989	4.915267576	2.720127064	49.26968725	9.013101477	11.95685662	21.94193338	9.663087705	8.532442085	0	4.756395261	13.85524077	5.549676444	7.625936224	8.991048192	10.55395029	6.167948176
gene-1810008I18Rik	0	0	0	0.180839235	0	0	0.230035757	0	0	0.280888182	0	0	0	0.262153307	0	0	0	0.234724746	0	1.97534833	0	0	0	0	3.985618873	0	0	0	0	0	0	0	0	0	0	0
gene-1810009A15Rik	0	0	0	0	0	0	0	0	0	0	0	0	0	0	0	0	0	0	0	0	0	0	0	0	0	0	0	0	0	0	0	0	0	0	0	0
gene-1810009J06Rik	0	0	0	0	0	0	0	0	0	0	0	0	0	0	0	0	0	0	0	0	0	0	0	0	0	0	0	0	0	0	0	0	0	0	0	0
gene-1810010H24Rik	20.94690351	20.59834827	24.62565767	17.17972733	15.41306358	19.99116662	40.71632894	33.92068171	43.75740436	40.44789827	35.02945432	37.68568522	51.59701099	47.71190191	62.90356571	28.39307787	42.44918541	41.31155524	32.61136439	19.7534833	29.49160545	8.160381193	36.95226544	9.013101477	23.91371324	7.313977792	9.663087705	12.79866313	31.41232417	23.7819763	27.71048154	16.64902933	41.94264923	8.991048192	21.10790058	18.50384453
gene-1810010K12Rik	0.761705582	0	0	0.180839235	0.497195599	0	0.230035757	0.376896463	0.694561974	0	0.361128395	0.244712242	0.382200081	0.524306614	0.459150115	0	0.282994569	0.469449491	0	3.950696659	2.457633788	0	0	0	0	14.62795558	28.98926311	0	0	4.756395261	0	7.399568591	3.812968112	0	0	0
gene-1810012K16Rik	0.380852791	0.95806271	0.210475707	0.36167847	0.745793399	0.547703195	0.920143027	1.13068939	2.083685922	0.842664547	0.72225679	0.734136725	0	0.262153307	0.918300229	0.338012832	0.565989139	1.64307322	0	0	0	0	0	0	0	0	0	2.133110521	0	0	0	0	0	0	2.638487573	3.083974088
gene-1810013A23Rik	0	0	0	0	0	0	0	0	0	0	0	0	0	0	0	0	0	0	0	0	0	0	0	0	0	0	0	0	0	0	0	0	0	0	0	0
gene-1810013D15Rik	1.523411164	0.479031355	1.052378533	1.08503541	0.2485978	0.273851598	0.460071513	0	0.694561974	1.12355273	1.44451358	0	1.146600244	0.524306614	0.459150115	1.352051327	0.282994569	0.704174237	0	0	0	2.720127064	0	0	0	0	0	0	0	4.756395261	5.542096309	3.699784296	7.625936224	0	0	0
gene-1810013L24Rik	1292.614373	1147.280096	1515.846039	1694.463633	1681.266919	1615.450574	1515.24553	1403.185533	1477.6806	2137.27818	1890.507148	2183.077908	1752.005173	1943.080313	2219.072504	2286.99482	2446.488052	2420.246853	562.5460358	697.2979604	678.3069254	832.3588817	677.4581997	847.2315388	286.9645588	511.9784454	241.5771926	733.7900193	726.9709309	699.1901033	457.2229455	392.1771353	541.4414719	701.301759	535.6129773	542.7794395
gene-1810018F18Rik	0	0	0	0.180839235	0	0	0.230035757	0	0	0	0	0.244712242	0	0	0	0	0	0	0	0	0	2.720127064	0	0	0	0	0	0	0	0	0	0	0	0	0	0
gene-1810019D21Rik	0	0	0	0.542517705	0.497195599	0	0	0	0	0.280888182	0	0	0.382200081	0.524306614	0.459150115	0.338012832	0.282994569	0.234724746	0	0	2.457633788	0	0	0	0	0	0	0	0	0	2.771048154	1.849892148	0	0	0	0
gene-1810019N24Rik	1.142558373	2.395156776	0.420951413	0.542517705	1.242988998	1.369257988	2.070321811	2.638275244	1.041842961	0.561776365	2.527898765	1.223561208	0.764400163	0.524306614	0.688725172	1.352051327	1.131978278	0.704174237	0	0	0	8.160381193	12.31742181	0	3.985618873	0	0	2.133110521	0	2.37819763	2.771048154	0	0	1.798209638	2.638487573	0
gene-1810020O05Rik	8.378761402	25.86769318	32.62373453	228.2191147	4.971955992	27.11130816	150.6734207	8.668618659	141.6906427	21.06661368	6.139182716	10.52262639	8.790601872	8.913212445	8.494277121	17.23865442	4.244918541	6.807017625	16.3056822	11.85208998	2.457633788	2.720127064	12.31742181	9.013101477	19.92809436	36.56988896	86.96778934	6.399331564	4.487474882	7.134592891	19.39733708	22.19870577	22.87780867	21.57851566	10.55395029	21.58781861
gene-1810021B22Rik	2.285116746	2.874188131	3.788562719	3.616784702	3.231771395	4.655477159	5.750893919	3.015171708	2.430966909	7.022204561	6.139182716	6.362518284	13.75920293	10.74828559	8.035127007	6.084230973	9.33882079	9.623714574	0	13.82743831	9.830535151	8.160381193	0	9.013101477	3.985618873	0	9.663087705	4.266221043	2.243737441	7.134592891	13.85524077	7.399568591	7.625936224	8.991048192	7.915462718	6.167948176
gene-1810021M19Rik	0	0	0	0	0	0	0	0	0	0	0	0	0	0	0	0	0	0	0	0	0	0	0	0	0	0	0	0	0	0	0	0	0	0	0	0
gene-1810024B03Rik	43.41721818	54.60957449	52.61892665	43.94393412	42.75882153	44.91166201	43.93682954	45.22757561	31.25528883	31.45947643	31.77929877	32.05730366	23.69640505	27.00179064	28.69688217	21.63282124	25.46951125	21.5946766	0	15.80278664	19.6610703	16.32076239	12.31742181	4.506550738	15.94247549	14.62795558	9.663087705	17.06488417	4.487474882	7.134592891	11.08419262	3.699784296	15.25187245	8.991048192	18.46941301	12.33589635
gene-1810030O07Rik	225.0839995	215.0850785	229.2080445	256.972553	240.64267	298.4982414	218.9940404	196.3630575	201.4229725	218.5310059	201.8707728	204.8241463	191.8644408	222.3060045	260.7972651	204.1597504	229.7915904	241.5317633	32.61136439	53.3344049	63.89847848	111.5252096	61.58710906	72.10481182	35.87056985	58.51182234	67.64161393	57.59398407	65.06838579	73.72412654	69.27620386	44.39741155	45.75561734	62.93733734	44.85428874	52.42755949
gene-1810034E14Rik	0	0	0	0	0	0	0	0	0	0	0	0	0	0	0	0	0	0	0	0	0	0	0	0	0	0	0	0	0	0	0	0	0	0	0	0
gene-1810035K13Rik	0	0	0	0	0	0	0	0	0	0	0	0	0	0	0	0	0	0	0	0	2.457633788	0	0	0	7.971237745	0	0	0	0	0	0	0	0	0	0	0
gene-1810037I17Rik	254.7905172	359.7525478	148.1748975	277.5882258	329.3920845	493.2067273	372.6579259	316.9699258	288.2432192	207.857255	249.539721	177.4163752	216.7074461	211.2955656	181.8234454	231.8768026	337.0465322	318.0520304	16.3056822	53.3344049	73.72901363	73.44343073	61.58710906	94.63756551	19.92809436	43.88386675	0	57.59398407	60.58091091	45.18575498	27.71048154	35.14795081	45.75561734	32.36777349	36.93882602	52.42755949
gene-1810041H14Rik	3.427675119	2.874188131	1.89428136	1.627553116	1.491586798	1.916961183	0.920143027	1.507585854	1.041842961	3.089770007	2.16677037	1.223561208	1.911000407	1.83507315	1.377450344	1.014038495	1.980961986	0.704174237	0	0	0	0	0	0	0	0	0	0	0	2.37819763	2.771048154	0	0	1.798209638	0	0
gene-1810044D09Rik	7.61705582	11.01772117	5.472368372	5.606016287	4.474760393	5.203180354	5.750893919	3.768964634	2.430966909	6.460428196	5.055797531	6.117806042	6.497401383	4.456606222	4.132351032	2.704102654	8.772831651	6.337568134	0	7.901393319	2.457633788	13.60063532	0	9.013101477	3.985618873	7.313977792	0	6.399331564	2.243737441	9.512790521	2.771048154	0	0	0	7.915462718	3.083974088
gene-1810046K07Rik	1.523411164	2.395156776	2.104757066	3.978463172	0.2485978	1.643109586	1.840286054	1.13068939	0.694561974	0.842664547	0.72225679	0.489424483	0.382200081	1.572919843	1.607025401	0.338012832	1.131978278	0.938898983	8.152841099	3.950696659	7.372901363	0	12.31742181	0	0	0	0	0	2.243737441	0	8.313144463	3.699784296	0	3.596419277	2.638487573	3.083974088
gene-1810049I09Rik	0	0	0	0	0	0	0	0	0	0	0	0	0	0	0	0	0	0	0	0	2.457633788	0	0	0	0	0	0	0	0	0	0	0	3.812968112	0	0	0
gene-1810053B23Rik	4.570233492	3.353219486	3.157135599	2.893427761	1.988782397	2.464664378	1.610250297	1.13068939	2.430966909	0.561776365	1.805641975	1.223561208	3.822000814	3.932299608	2.525325631	1.014038495	1.414972847	1.408348474	24.4585233	7.901393319	4.915267576	5.440254128	61.58710906	0	23.91371324	7.313977792	9.663087705	2.133110521	8.974949764	11.89098815	13.85524077	7.399568591	11.43890434	19.78030602	10.55395029	9.251922264
gene-1810055G02Rik	17.1383756	13.8919093	21.67899778	23.87077903	25.85417116	27.93286295	29.21454111	29.39792415	28.47704094	31.17858825	22.0288321	32.79144039	21.78540464	15.99135174	34.20668354	35.15333451	43.86415826	44.36297694	0	0	7.372901363	5.440254128	0	4.506550738	3.985618873	0	0	0	0	0	2.771048154	1.849892148	7.625936224	1.798209638	0	3.083974088
gene-1810058I24Rik	196.5200402	200.2351065	169.6434195	240.1545042	212.0539231	285.0795131	214.8533968	225.7609816	164.6111878	197.7452804	213.4268815	207.515981	220.911647	229.9084504	227.7384569	244.3832774	261.2039876	265.9431369	211.9738686	201.4855296	189.2378017	296.49385	184.7613272	216.3144354	51.81304534	190.1634226	77.30470164	181.3143943	201.9363697	221.1723796	157.9497448	85.0950388	110.5760752	246.3547205	168.8632047	169.6185748
gene-1810062G17Rik	2.665969537	4.790313552	2.736184186	1.08503541	3.480369194	2.190812781	1.840286054	2.261378781	3.47280987	3.932434554	4.333540741	4.160108109	3.822000814	4.718759529	4.591501147	1.690064159	3.961923972	3.990320677	0	1.97534833	0	0	0	0	0	0	28.98926311	0	0	0	0	0	0	0	0	0
gene-1810062O18Rik	4.189380701	4.790313552	5.261892665	5.244337817	7.706531788	4.107773964	4.370679378	4.145861098	3.820090857	6.460428196	3.611283951	5.628381559	8.790601872	6.55383268	7.805551949	7.098269468	6.791869666	7.980641354	0	3.950696659	2.457633788	0	0	0	0	0	0	0	0	4.756395261	0	1.849892148	0	0	0	0
gene-1810063I02Rik	0	0	0	0	0	0	0	0	0	0	0	0	0	0	0	0	0	0	0	0	2.457633788	0	0	0	0	0	0	0	0	0	2.771048154	1.849892148	0	0	0	0
gene-1810064F22Rik	0	0	0.63142712	1.08503541	0.745793399	0.273851598	0.920143027	0	1.041842961	0.280888182	0	0.489424483	2.67540057	0.786459922	0	0	0.565989139	0.938898983	8.152841099	1.97534833	0	0	0	0	3.985618873	0	0	0	0	0	2.771048154	0	3.812968112	3.596419277	0	0
gene-1810065E05Rik	0	0.479031355	0	0	0	0	0	0	0.347280987	0	0	0	0	0	0	0	0	0	0	1.97534833	0	0	0	0	0	0	0	2.133110521	0	2.37819763	0	0	0	0	0	0
gene-1810073O08Rik	0	0	0	0.180839235	0.2485978	0	0	0	0.694561974	0	0	0	0	0	0	0.338012832	0	0	0	1.97534833	0	0	0	0	3.985618873	0	0	0	0	0	2.771048154	1.849892148	0	0	0	0
gene-2010001A14Rik	15.23411164	28.26284996	12.6285424	22.06238668	24.61118216	30.12367574	23.23361143	26.00585598	20.14229725	26.12260097	29.6125284	26.91834659	35.54460757	33.55562332	29.38560734	26.02698805	34.2423429	39.90320677	8.152841099	17.77813497	14.74580273	10.88050826	24.63484362	13.51965222	11.95685662	21.94193338	28.98926311	8.532442085	20.19363697	9.512790521	13.85524077	22.19870577	26.69077678	16.18388675	18.46941301	18.50384453
gene-2010001M07Rik	0	0	0	0	0	0	0	0	0	0	0	0	0	0	0	0	0	0	0	0	0	0	0	0	0	0	0	0	0	0	0	0	0	0	0	0
gene-2010003K11Rik	0	0	0	0.180839235	0	0	0.230035757	0	0.347280987	0	0	0	0.382200081	0.262153307	0.229575057	0	0	0	0	0	0	0	0	4.506550738	3.985618873	0	0	0	2.243737441	0	0	0	0	0	0	0
gene-2010009K17Rik	7.61705582	5.748376262	9.471406798	7.956926343	9.198118585	4.381625561	8.051251486	5.276550488	8.334743689	5.617763649	5.416925926	10.03320191	3.439800732	6.029526065	8.035127007	3.380128318	3.112940263	3.051421694	0	0	4.915267576	0	0	4.506550738	0	7.313977792	9.663087705	10.66555261	6.731212323	0	2.771048154	12.94924503	11.43890434	7.192838553	7.915462718	9.251922264
gene-2010010A06Rik	1.904263955	1.437094066	0.841902826	2.712588526	1.988782397	2.738515976	0.460071513	0	0.694561974	0.561776365	0.361128395	2.447122417	0.382200081	1.048613229	0.229575057	0.676025664	0.565989139	0.938898983	0	1.97534833	0	0	0	0	3.985618873	0	28.98926311	2.133110521	0	0	2.771048154	1.849892148	3.812968112	1.798209638	0	0
gene-2010016I18Rik	0	0	0	0	0	0	0	0	0	0.280888182	0	0	0	0	0	0	0	0	0	0	0	0	0	0	0	0	0	0	0	0	0	0	0	0	0	0
gene-2010103J01Rik	0	0	0	0	0	0	0	0	0	0	0	0	0	0	0	0	0	0	0	0	0	0	0	0	0	0	0	0	0	0	0	0	0	0	0	0
gene-2010106C02Rik	0	0	0	0	0	0	0	0	0	0	0	0	0	0	0	0	0	0	0	0	0	0	0	0	0	0	0	0	0	0	0	0	0	0	0	0
gene-2010106E10Rik	1.904263955	0.95806271	1.89428136	0.904196175	0.497195599	1.369257988	1.610250297	0.376896463	1.389123948	1.966217277	2.16677037	0.978848967	1.911000407	1.572919843	2.066175516	2.366089823	0.848983708	0.704174237	16.3056822	3.950696659	2.457633788	5.440254128	12.31742181	4.506550738	27.89933211	0	38.65235082	0	6.731212323	4.756395261	11.08419262	24.04859792	11.43890434	8.991048192	10.55395029	6.167948176
gene-2010109A12Rik	1.904263955	0.95806271	2.736184186	1.08503541	2.734575796	1.916961183	1.840286054	1.13068939	1.736404935	2.527993642	6.500311111	3.181259142	2.293200488	2.097226458	4.361926089	3.380128318	1.980961986	2.581972203	8.152841099	3.950696659	0	2.720127064	12.31742181	0	11.95685662	0	0	4.266221043	0	7.134592891	2.771048154	5.549676444	0	3.596419277	7.915462718	0
gene-2010109P13Rik	0	0	0	0	0	0	0	0	0	0	0	0	0	0	0	0	0	0	0	0	0	0	0	0	0	0	0	0	0	0	0	0	0	0	0	0
gene-2010110K18Rik	6.093644656	7.664501683	6.735222612	6.691051698	5.469151591	9.037102721	5.750893919	4.145861098	5.209214805	7.022204561	6.139182716	4.160108109	9.937202116	8.913212445	4.591501147	3.71814115	7.640853374	6.807017625	8.152841099	3.950696659	9.830535151	8.160381193	12.31742181	0	7.971237745	0	19.32617541	10.66555261	8.974949764	4.756395261	5.542096309	9.249460739	3.812968112	7.192838553	10.55395029	9.251922264
gene-2010203P06Rik	4.951086283	2.395156776	3.788562719	3.616784702	3.231771395	3.833922366	4.600715135	4.522757561	4.861933818	11.51641548	9.389338272	8.075503976	4.586400976	4.194452915	5.050651261	11.49243628	8.206842513	10.09316407	0	3.950696659	4.915267576	5.440254128	0	0	0	0	9.663087705	4.266221043	4.487474882	2.37819763	11.08419262	9.249460739	0	3.596419277	0	3.083974088
gene-2010204K13Rik	27.80225374	27.7838186	21.88947349	19.53063739	17.65044377	24.37279219	20.93325386	17.71413378	12.15483455	6.741316379	7.222567901	7.830791734	3.057600651	9.699672366	5.739376433	2.704102654	5.376896819	4.92921966	0	19.7534833	17.20343651	5.440254128	0	13.51965222	3.985618873	0	0	6.399331564	24.68111185	7.134592891	11.08419262	11.09935289	3.812968112	7.192838553	2.638487573	6.167948176
gene-2010308F09Rik	7.236203029	6.706438973	10.52378533	5.425177052	4.723358192	12.59717349	3.450536351	5.653446952	4.861933818	7.583980926	10.47272346	10.03320191	7.261801546	4.718759529	6.88725172	3.71814115	5.942885957	4.225045423	8.152841099	9.876741648	4.915267576	0	0	0	7.971237745	0	9.663087705	4.266221043	2.243737441	7.134592891	11.08419262	1.849892148	11.43890434	17.98209638	2.638487573	9.251922264
gene-2010310C07Rik	0.380852791	2.395156776	3.578087012	1.989231586	1.491586798	0.547703195	4.370679378	3.015171708	4.514652831	16.85329095	13.36175062	20.5558283	14.52360309	9.437519059	28.23773205	13.18250044	15.56470132	11.73623729	16.3056822	5.926044989	4.915267576	0	0	4.506550738	0	0	9.663087705	2.133110521	2.243737441	4.756395261	2.771048154	7.399568591	0	5.394628915	0	0
gene-2010315B03Rik	122.6345987	123.5900896	119.7606771	138.5228541	125.7904866	179.0989448	90.86412391	78.01756793	62.16329668	94.09754112	89.19871358	102.7791415	146.7648312	161.7485905	126.0367065	72.33474601	79.521474	86.61343116	48.91704659	23.70417996	46.69504197	38.0817789	61.58710906	76.61136255	27.89933211	29.25591117	28.98926311	34.12976834	38.1435365	57.07674313	27.71048154	25.89849007	26.69077678	37.76240241	26.38487573	43.17563723
gene-2010320M18Rik	47.60659888	36.88541435	36.41229724	30.20015226	20.88221517	45.7332168	30.8247914	31.65930293	26.740636	43.81855646	42.97427901	33.77028935	34.39800732	45.61467545	31.45178285	20.95679557	40.75121799	36.14761084	65.22272879	21.72883163	27.03397167	19.04088945	12.31742181	18.02620295	3.985618873	0	28.98926311	23.46421573	24.68111185	30.91656919	16.62628893	11.09935289	15.25187245	19.78030602	18.46941301	18.50384453
gene-2010320O07Rik	1.523411164	0.479031355	2.946659893	0.72335694	0.497195599	1.09540639	2.300357567	3.392068171	1.389123948	1.966217277	1.805641975	1.46827345	4.204200895	2.359379765	1.147875287	2.028076991	1.131978278	2.112522711	0	1.97534833	4.915267576	0	12.31742181	4.506550738	11.95685662	7.313977792	0	4.266221043	0	0	5.542096309	11.09935289	0	7.192838553	2.638487573	3.083974088
gene-2200002D01Rik	1.904263955	0	1.473329946	1.627553116	1.242988998	0.273851598	0.920143027	0.376896463	1.041842961	1.12355273	0	0.489424483	0	0.262153307	1.607025401	1.014038495	0.565989139	0.704174237	0	1.97534833	0	0	0	0	0	0	0	2.133110521	0	0	0	0	0	0	0	0
gene-2200002J24Rik	0.761705582	0	0.420951413	0.72335694	0.497195599	0.547703195	0.230035757	0.376896463	1.389123948	0.561776365	0.72225679	0.489424483	1.911000407	0.262153307	0.918300229	0.338012832	0.848983708	0.234724746	0	1.97534833	0	0	0	0	3.985618873	7.313977792	0	0	0	0	0	1.849892148	0	1.798209638	0	3.083974088
gene-2210010C04Rik	0	0	0	0	0	0	0	0	0	0	0	0	0	0	0	0	0	0	0	0	0	0	0	0	0	0	0	0	0	0	0	0	0	0	0	0
gene-2210011K15Rik	0.380852791	0.95806271	0.63142712	0.72335694	0	0.547703195	0	0.376896463	0	0.842664547	0.361128395	0.489424483	1.146600244	0.524306614	0.459150115	0	0	0.938898983	0	0	0	0	0	0	3.985618873	7.313977792	9.663087705	0	2.243737441	2.37819763	2.771048154	0	3.812968112	0	0	0
gene-2210016F16Rik	15.99581722	18.68222285	11.99711528	25.67917138	19.39062837	38.88692686	27.83432657	25.62895951	20.83685922	13.48263276	13.72287901	16.88514468	32.869207	32.7691634	19.28430482	22.98487256	23.48854926	24.88082304	0	1.97534833	4.915267576	2.720127064	0	4.506550738	3.985618873	7.313977792	19.32617541	4.266221043	0	2.37819763	5.542096309	3.699784296	3.812968112	3.596419277	5.276975145	6.167948176
gene-2210016L21Rik	145.4857662	163.3496921	148.5958489	189.7003576	170.0408949	221.2720909	139.8617401	147.3665172	130.5776511	120.5010303	130.3673506	130.1869126	103.5762221	131.6009602	118.0015795	120.670581	122.5366485	137.3139762	57.06988769	61.23579822	61.44084469	46.24216009	24.63484362	22.53275369	35.87056985	21.94193338	28.98926311	36.26287886	42.63101138	49.94215024	41.56572232	55.49676444	72.44639412	52.14807951	44.85428874	83.26730037
gene-2210039B01Rik	0	0	0	0	0.2485978	0	0.460071513	0	0	0	0	0	0	0	0	0.338012832	0	0.234724746	0	0	0	0	0	0	0	0	0	0	0	0	0	3.699784296	3.812968112	0	0	0
gene-2210404E10Rik	0.380852791	0	0	0	0.497195599	0	0.230035757	0	0	0.561776365	0	0.244712242	0	0	0	0	0	0	0	0	0	0	0	0	0	0	0	0	0	0	0	0	0	0	0	0
gene-2210406O10Rik	5.331939074	8.622564394	5.051416959	9.765318694	14.17007458	8.763251123	8.281287243	7.914825732	4.514652831	3.370658189	4.333540741	2.447122417	3.057600651	2.621533072	3.673200917	9.126346459	16.41368503	16.90018169	8.152841099	5.926044989	0	13.60063532	12.31742181	0	0	7.313977792	0	0	2.243737441	7.134592891	0	9.249460739	0	14.38567711	5.276975145	3.083974088
gene-2210408F21Rik	19.04263955	21.07737963	31.57135599	22.06238668	19.63922617	12.87102509	22.54350416	16.58344439	15.62764442	14.04440912	14.08400741	12.72503657	11.08380236	10.74828559	14.46322861	13.52051327	10.1878045	10.09316407	16.3056822	25.67952829	14.74580273	5.440254128	36.95226544	9.013101477	27.89933211	43.88386675	38.65235082	14.93177365	11.2186872	26.16017393	30.4815297	42.5475194	34.31671301	7.192838553	18.46941301	9.251922264
gene-2210408I21Rik	151.5794108	133.6497481	205.0033382	177.7649681	175.7586443	154.1784494	185.4088199	131.1599693	176.4187414	267.1246615	253.8732617	278.7272433	192.628841	202.3823532	218.7850296	244.3832774	235.7344763	237.7761674	187.5153453	154.0771697	154.8309286	217.6101651	86.22195269	193.7816818	215.2234191	160.9075114	260.903368	194.1130574	210.9113194	197.3904033	155.1786966	201.6382441	190.6484056	152.8478193	150.3937916	138.778834
gene-2210409D07Rik	0	0	0	0	0	0	0	0	0	0	0	0	0	0	0	0	0	0	0	0	0	0	0	0	0	0	0	0	0	0	0	0	0	0	0	0
gene-2210414B05Rik	0.380852791	0.479031355	0.210475707	1.265874646	0	0	0	0.376896463	15.9749254	0.280888182	0.72225679	0.978848967	0.382200081	0.262153307	2.984475745	0	0.282994569	10.09316407	0	1.97534833	2.457633788	0	0	0	0	0	19.32617541	17.06488417	2.243737441	2.37819763	5.542096309	0	0	1.798209638	2.638487573	0
gene-2210416O15Rik	2.285116746	3.832250842	3.578087012	1.627553116	2.237380196	2.738515976	1.610250297	1.507585854	2.083685922	3.370658189	5.055797531	1.712985692	2.67540057	3.932299608	2.066175516	1.352051327	1.697967416	2.112522711	16.3056822	0	4.915267576	2.720127064	0	0	0	0	0	0	2.243737441	4.756395261	2.771048154	1.849892148	0	0	10.55395029	0
gene-2210417A02Rik	0	0	0	0	0	0	0	0	0	0	0	0	0	0	0	0	0	0	0	0	0	0	0	0	0	0	0	0	0	0	0	0	0	0	0	0
gene-2210418O10Rik	0	0	0	0	0	0	0	0	0	0	0	0	0	0	0	0	0	0	0	0	0	0	0	0	0	0	0	0	0	0	0	0	0	0	0	0
gene-2210420H20Rik	0.380852791	1.437094066	0	0.904196175	0.994391198	0.821554793	1.840286054	0.753792927	1.389123948	0	0	0.244712242	0	0	0.459150115	0	0.565989139	0.938898983	0	3.950696659	0	0	0	4.506550738	0	0	0	4.266221043	4.487474882	0	0	0	0	1.798209638	0	0
gene-2300002M23Rik	0.380852791	0.479031355	0.63142712	0.542517705	0.2485978	0.273851598	0.230035757	0	0.694561974	0.280888182	0	0.244712242	1.146600244	1.048613229	0.229575057	0	0	0.234724746	0	0	0	0	0	0	0	0	0	0	0	0	0	0	0	0	0	0
gene-2300003K06Rik	0	0	0	0	0	0	0	0	0	0	0	0	0	0.262153307	0	0	0	0	0	0	0	0	0	0	0	0	0	0	0	0	0	0	0	0	0	0
gene-2300009A05Rik	99.40257846	105.8659295	88.18932107	119.5347344	90.73819685	154.7261526	115.9380214	111.1844567	108.004387	82.86201382	61.03069877	90.05410494	94.78562018	86.51059137	112.262203	83.15115663	110.3678821	99.99274167	65.22272879	33.5809216	27.03397167	73.44343073	24.63484362	31.54585517	11.95685662	36.56988896	19.32617541	27.73043678	31.41232417	23.7819763	24.93943339	18.49892148	19.06484056	48.55166024	31.66185087	30.83974088
gene-2310001H17Rik	2.285116746	4.311282197	1.683805653	1.627553116	1.988782397	4.381625561	3.450536351	2.638275244	1.389123948	3.370658189	3.972412346	4.160108109	4.968601058	6.815985987	4.821076204	3.042115486	5.942885957	3.28614644	8.152841099	7.901393319	0	8.160381193	0	0	0	7.313977792	9.663087705	0	2.243737441	4.756395261	2.771048154	1.849892148	0	1.798209638	2.638487573	0
gene-2310001K24Rik	0.380852791	0.479031355	0.420951413	0.36167847	0.2485978	1.916961183	0.230035757	0	0.347280987	0.842664547	0.361128395	0.244712242	0.764400163	0	0.459150115	0.676025664	0	0	0	1.97534833	0	0	0	0	0	0	0	2.133110521	2.243737441	0	0	1.849892148	0	0	0	0
gene-2310002D06Rik	0	0	0	0	0	0	0	0	0	0	0	0	0	0	0	0	0	0	0	0	0	0	0	0	0	0	0	0	0	0	0	0	0	0	0	0
gene-2310002F09Rik	0	1.437094066	0.63142712	0.904196175	0.2485978	0.273851598	0	0.376896463	0.347280987	0.561776365	0	0.244712242	0.382200081	0	0.688725172	0	0.282994569	0.234724746	8.152841099	0	0	0	0	0	3.985618873	0	0	0	0	2.37819763	0	3.699784296	3.812968112	1.798209638	2.638487573	0
gene-2310002L09Rik	1.142558373	0	0	0	0.745793399	0	0.69010727	0.376896463	0.694561974	0	0.72225679	0.734136725	0.382200081	0	0.459150115	0	0	0.234724746	0	5.926044989	2.457633788	0	0	0	0	0	0	0	0	0	2.771048154	3.699784296	3.812968112	0	0	0
gene-2310003N18Rik	0	0	0	0.180839235	0	0	0	0.376896463	0	0	0	0	0	0	0	0.338012832	0.282994569	0	0	0	0	0	0	0	0	0	0	0	0	0	2.771048154	0	0	0	0	0
gene-2310005A03Rik	0.380852791	0	0	0	0	0	0	0	0	0	0.361128395	0	0	0	0	0	0	0	0	0	0	0	0	0	0	0	0	2.133110521	0	0	0	0	0	0	0	0
gene-2310005E17Rik	0	0.479031355	0.210475707	0.36167847	0	0	0	0	0.347280987	0.280888182	0	0	0	0.262153307	0.229575057	0	0.282994569	0	0	0	0	0	0	4.506550738	0	0	0	0	0	0	2.771048154	0	0	1.798209638	5.276975145	0
gene-2310008N11Rik	0	0.95806271	1.052378533	1.446713881	0.994391198	0.273851598	0.460071513	1.13068939	0.347280987	0.561776365	1.083385185	1.223561208	0.764400163	0.786459922	0.459150115	1.014038495	0.848983708	1.877797966	8.152841099	3.950696659	0	0	0	0	7.971237745	7.313977792	9.663087705	4.266221043	0	0	2.771048154	1.849892148	3.812968112	0	2.638487573	0
gene-2310009B15Rik	60.17474098	63.71117024	33.04468594	40.32714942	43.25601713	69.01060259	49.22765194	35.80516403	46.18837127	56.73941285	51.2802321	55.54967886	41.27760879	54.00358128	48.66991215	35.82936017	51.22201706	52.57834304	8.152841099	15.80278664	19.6610703	13.60063532	36.95226544	18.02620295	15.94247549	14.62795558	9.663087705	23.46421573	31.41232417	21.40377867	13.85524077	5.549676444	19.06484056	14.38567711	5.276975145	12.33589635
gene-2310010J17Rik	18.28093397	29.22091267	14.10187234	19.53063739	19.88782397	31.49293372	29.21454111	22.23689134	19.10045429	26.12260097	24.19560247	15.66158347	42.42420903	41.15806923	35.12498377	21.97083407	34.80833204	27.46279525	0	9.876741648	17.20343651	0	0	9.013101477	3.985618873	7.313977792	0	14.93177365	6.731212323	4.756395261	5.542096309	9.249460739	7.625936224	8.991048192	15.83092544	12.33589635
gene-2310011J03Rik	204.8988016	154.2480964	179.325302	230.2083463	177.9960245	276.0424104	149.5232419	137.5672092	127.1048412	105.8948448	101.8382074	104.0027027	107.0160228	126.3578941	103.5383509	82.81314379	123.6686268	119.9443451	24.4585233	41.48231492	44.23740818	57.12266835	12.31742181	36.05240591	27.89933211	29.25591117	38.65235082	36.26287886	42.63101138	21.40377867	30.4815297	29.59827437	41.94264923	41.35882168	47.49277631	40.09166314
gene-2310015A10Rik	25.517137	29.22091267	28.6246961	41.2313456	40.77003913	43.26855242	23.9237187	30.52861354	22.92054514	31.17858825	38.27960988	31.81259142	51.2148109	53.21712136	38.56860963	38.19544999	33.11036462	47.88384812	40.76420549	43.45766325	51.61030954	119.6855908	24.63484362	112.6637685	35.87056985	58.51182234	19.32617541	68.25953668	60.58091091	47.56395261	49.87886678	40.69762725	38.12968112	64.73554698	81.79311475	49.34358541
gene-2310015A16Rik	0	0	0	0.180839235	0.2485978	0.273851598	0	0.376896463	0.347280987	0.280888182	0	0.244712242	0	0	0.229575057	0.338012832	0.848983708	0.234724746	0	0	0	0	0	0	3.985618873	0	0	0	2.243737441	2.37819763	0	1.849892148	0	0	2.638487573	0
gene-2310015D24Rik	0.380852791	0	0.63142712	0	0.2485978	0	0.69010727	0.753792927	0.347280987	0.280888182	0	0.489424483	0	0.524306614	0	0	0.282994569	0.469449491	0	0	0	0	0	0	0	0	0	0	2.243737441	0	5.542096309	0	0	0	0	0
gene-2310015K22Rik	1.523411164	1.437094066	1.052378533	1.08503541	1.491586798	0.821554793	0.69010727	2.261378781	1.041842961	1.966217277	1.805641975	2.202410175	1.146600244	2.883686379	2.295750573	2.704102654	1.980961986	2.581972203	0	1.97534833	2.457633788	2.720127064	12.31742181	9.013101477	7.971237745	0	0	2.133110521	0	2.37819763	0	0	3.812968112	3.596419277	0	3.083974088
gene-2310016D03Rik	0.761705582	0.95806271	1.89428136	0.36167847	0.994391198	1.369257988	1.610250297	1.507585854	0.694561974	1.12355273	1.083385185	1.46827345	1.911000407	2.097226458	1.377450344	0.338012832	1.131978278	1.173623729	8.152841099	3.950696659	4.915267576	0	12.31742181	4.506550738	11.95685662	7.313977792	19.32617541	4.266221043	2.243737441	11.89098815	11.08419262	11.09935289	19.06484056	3.596419277	7.915462718	12.33589635
gene-2310016D23Rik	6.855350238	2.395156776	2.525708479	6.148533993	1.740184597	3.012367574	2.530393324	2.261378781	2.778247896	3.651546372	1.805641975	2.202410175	2.67540057	1.572919843	2.525325631	1.352051327	2.263956555	2.347247457	8.152841099	13.82743831	14.74580273	8.160381193	12.31742181	4.506550738	15.94247549	0	19.32617541	6.399331564	8.974949764	9.512790521	13.85524077	7.399568591	22.87780867	14.38567711	10.55395029	3.083974088
gene-2310016G11Rik	1.142558373	1.437094066	1.683805653	1.08503541	1.242988998	1.369257988	1.610250297	2.638275244	1.389123948	1.12355273	0.72225679	0.244712242	1.146600244	1.310766536	0.688725172	1.014038495	1.414972847	0.469449491	0	0	2.457633788	5.440254128	0	4.506550738	0	0	0	2.133110521	4.487474882	2.37819763	5.542096309	5.549676444	0	1.798209638	0	3.083974088
gene-2310020H05Rik	0	0.479031355	0.210475707	0.180839235	0.2485978	0.273851598	0.230035757	0	0.694561974	0.280888182	0.361128395	0.244712242	0.382200081	0.262153307	0.688725172	0	0.565989139	0.234724746	0	1.97534833	4.915267576	2.720127064	0	0	7.971237745	7.313977792	9.663087705	2.133110521	0	0	5.542096309	0	0	0	0	0
gene-2310022A10Rik	82.26420286	66.58535837	96.18739792	80.11178114	77.31391567	87.08480803	65.79022643	70.47963866	61.4687347	43.81855646	42.25202222	58.24151352	41.65980887	45.87682876	44.53756112	51.37795044	48.39207137	50.70054507	40.76420549	55.30975323	58.98321091	68.00317661	73.90453087	49.57205812	23.91371324	80.45375571	48.31543852	51.19465251	56.09343602	54.6985455	55.42096309	61.04644088	38.12968112	34.16598313	58.0467266	52.42755949
gene-2310022B05Rik	109.304751	76.16598548	126.4958997	205.433371	214.7884989	207.0318078	178.9678187	154.9044465	177.1133034	265.1584442	251.345363	264.7786455	171.9900366	141.3006326	167.3602168	433.6704632	388.8345384	424.8517897	309.8079617	199.5101813	191.6954354	685.4720202	480.3794507	576.8384945	103.6260907	234.0472893	115.9570525	354.0963465	293.9296048	240.1979607	182.8891782	142.4416954	144.8927882	553.8485686	395.7731359	425.5884241
gene-2310026I22Rik	1.142558373	1.437094066	0.841902826	0.542517705	1.242988998	0.273851598	0.920143027	0.753792927	1.389123948	0.280888182	1.083385185	0.244712242	0.382200081	0.524306614	1.147875287	0	0	0.469449491	0	0	0	0	0	4.506550738	7.971237745	7.313977792	0	0	2.243737441	0	0	3.699784296	0	3.596419277	2.638487573	0
gene-2310030A07Rik	0.761705582	0.95806271	0.210475707	0.36167847	0.2485978	0.273851598	0.69010727	0.753792927	1.389123948	0.280888182	0.361128395	0.244712242	1.146600244	0.262153307	0	0	0	0.469449491	0	1.97534833	0	2.720127064	0	4.506550738	0	0	0	6.399331564	2.243737441	0	0	3.699784296	3.812968112	0	0	0
gene-2310030G06Rik	0	0	0.420951413	0.180839235	0.745793399	0.547703195	0	0	0.694561974	0.280888182	0.72225679	0.734136725	0	0	0.229575057	0.338012832	1.131978278	0.704174237	0	1.97534833	0	0	0	0	0	0	0	0	0	2.37819763	0	3.699784296	0	1.798209638	0	0
gene-2310033P09Rik	74.64714704	84.30951852	64.40556622	79.20758496	80.79428487	90.09717561	55.89868889	64.82619171	61.4687347	51.1216492	44.77992099	51.38957075	33.63360716	35.39069647	44.99671124	54.75807875	41.03421256	55.86448948	16.3056822	29.63022494	27.03397167	43.52203303	24.63484362	22.53275369	15.94247549	14.62795558	0	23.46421573	24.68111185	23.7819763	11.08419262	27.74838222	41.94264923	17.98209638	36.93882602	80.18332628
gene-2310034C09Rik	0.380852791	0	0	0	0.2485978	0	0	0	0	0	0	0	0.382200081	0	0	0	0	0	0	0	0	0	0	0	0	0	0	0	0	0	0	0	0	0	0	0
gene-2310034G01Rik	4.570233492	6.706438973	3.157135599	6.329373228	3.728966994	6.84628994	7.361144216	3.392068171	4.167371844	3.370658189	1.805641975	4.894244834	2.67540057	3.407992994	5.968951491	2.028076991	4.244918541	6.57229288	0	1.97534833	0	2.720127064	0	4.506550738	0	7.313977792	0	4.266221043	4.487474882	2.37819763	2.771048154	0	3.812968112	1.798209638	5.276975145	0
gene-2310034O05Rik	0	0	0	0.180839235	0	0	0	0	0	0	0	0	0.382200081	0	0.229575057	0	0	0	0	0	0	0	0	0	0	0	0	0	0	0	0	0	0	0	0	0
gene-2310039H08Rik	51.79597958	59.8789194	41.88466562	56.06016287	39.77564794	72.57067336	45.77711559	44.47378269	51.39758608	29.49325916	28.16801482	31.56787918	32.48700692	38.01222954	31.2222078	22.64685973	30.84640806	37.08650982	24.4585233	7.901393319	14.74580273	10.88050826	0	4.506550738	0	29.25591117	9.663087705	4.266221043	6.731212323	7.134592891	5.542096309	3.699784296	7.625936224	8.991048192	0	0
gene-2310039L15Rik	6.855350238	6.706438973	5.472368372	5.063498582	2.983173595	2.190812781	6.671036945	6.407239878	3.820090857	1.685329095	1.805641975	2.691834659	6.115201302	6.029526065	5.509801376	3.380128318	1.980961986	4.694494914	8.152841099	9.876741648	9.830535151	2.720127064	12.31742181	4.506550738	15.94247549	14.62795558	9.663087705	0	15.70616209	2.37819763	8.313144463	5.549676444	11.43890434	10.78925783	21.10790058	12.33589635
gene-2310040G24Rik	13.71070048	15.32900337	8.839979678	7.776087108	8.700922986	13.69257988	11.50178784	7.537929269	12.15483455	8.426645473	13.00062222	12.48032433	13.75920293	11.27259221	9.871727465	11.15442345	16.41368503	15.72655796	8.152841099	9.876741648	0	2.720127064	0	0	7.971237745	0	0	4.266221043	0	7.134592891	5.542096309	5.549676444	3.812968112	5.394628915	10.55395029	9.251922264
gene-2310043L19Rik	0	0.479031355	0	0	0	0.273851598	0	0	0	0	0	0	0	0	0	0	0	0	0	0	0	0	0	0	0	0	0	0	0	0	0	0	0	0	0	0
gene-2310043M15Rik	0	0	0	0	0	0	0	0	0	0	0	0	0	0	0	0	0	0	0	0	0	0	0	0	0	0	0	0	0	0	0	0	0	0	0	0
gene-2310043O21Rik	3.80852791	2.874188131	3.157135599	4.882659347	3.231771395	2.190812781	2.990464838	1.507585854	1.736404935	2.808881824	3.250155556	2.447122417	2.67540057	2.097226458	2.295750573	2.366089823	0.848983708	3.28614644	8.152841099	1.97534833	12.28816894	0	24.63484362	9.013101477	11.95685662	7.313977792	19.32617541	6.399331564	4.487474882	4.756395261	2.771048154	25.89849007	11.43890434	3.596419277	5.276975145	3.083974088
gene-2310047D07Rik	19.04263955	15.80803472	7.366649732	11.21203257	8.203727387	14.51413467	16.56257449	10.92999744	15.9749254	12.92085639	14.4451358	11.01205088	14.14140301	11.27259221	14.69280367	8.788333627	13.58373933	13.61403525	0	5.926044989	9.830535151	10.88050826	12.31742181	9.013101477	15.94247549	7.313977792	19.32617541	10.66555261	6.731212323	9.512790521	2.771048154	9.249460739	11.43890434	10.78925783	13.19243786	9.251922264
gene-2310050C09Rik	0	0	0	0.180839235	0	0	0	0	0	0	0	0	0	0	0	0	0	0	0	0	0	0	0	0	0	0	0	0	0	0	0	0	0	0	0	0
gene-2310057J18Rik	0.380852791	0	0	0	0.2485978	0	0.460071513	0.376896463	0	0	0	0.489424483	0.382200081	0	0	0	0	0.234724746	0	0	0	0	0	0	3.985618873	0	0	2.133110521	0	2.37819763	0	1.849892148	3.812968112	0	0	3.083974088
gene-2310057M21Rik	105.4962231	125.0271837	117.65592	137.4378187	131.0110404	136.9257988	175.0572109	175.633752	180.9333942	183.139095	164.3134198	198.2169158	110.4558235	122.4255945	165.0644662	233.9048796	244.507308	241.0623138	65.22272879	55.30975323	36.86450682	48.96228716	61.58710906	45.06550738	31.88495098	7.313977792	183.5986664	55.46087355	31.41232417	30.91656919	36.02362601	24.04859792	26.69077678	39.56061204	26.38487573	30.83974088
gene-2310057N15Rik	0	0	0	0	0	0	0	0	0	0	0	0	0	0	0	0	0	0	0	0	0	0	0	0	0	0	0	0	0	0	0	0	0	0	0	0
gene-2310061I04Rik	145.866619	151.8529396	146.4910918	160.76608	159.1025917	170.8833969	133.8808104	124.3758329	111.1299158	77.80602654	74.75357778	83.9362989	82.93741766	94.11303728	106.0636765	92.95352875	93.3882079	88.72595387	65.22272879	45.43301158	68.81374606	35.36165183	36.95226544	85.62446403	23.91371324	29.25591117	28.98926311	49.06154199	31.41232417	33.29476682	27.71048154	31.44816651	38.12968112	43.15703132	47.49277631	30.83974088
gene-2310061N02Rik	0	0	0	0.36167847	0	0	0	0	0	0	0	0	0	0	0	0	0	0	0	0	0	0	0	0	0	0	0	0	0	0	0	0	0	0	0	0
gene-2310065F04Rik	1.142558373	1.916125421	0.841902826	0.904196175	1.242988998	0.547703195	0.69010727	1.13068939	1.041842961	0	0.361128395	0	0.764400163	1.048613229	0.229575057	1.014038495	0.282994569	0.704174237	0	0	0	0	0	0	11.95685662	7.313977792	9.663087705	2.133110521	0	4.756395261	2.771048154	3.699784296	3.812968112	0	0	0
gene-2310067E19Rik	0	0	0	0	0	0	0	0	0	0	0	0	0	0	0	0	0	0	0	0	0	0	0	0	0	0	0	0	0	0	0	0	0	0	0	0
gene-2310068J16Rik	0	0	0	0	0	0	0	0	0	0	0	0	0	0	0	0	0	0	0	0	0	0	0	0	0	0	0	0	0	0	0	0	0	0	0	0
gene-2310069B03Rik	0.380852791	0.95806271	2.104757066	0.542517705	0.2485978	0.547703195	0.460071513	0	0.347280987	0.280888182	0.72225679	0.244712242	3.439800732	1.048613229	0.459150115	0.338012832	1.131978278	0.469449491	0	0	0	0	0	0	0	0	0	2.133110521	0	0	0	1.849892148	3.812968112	1.798209638	0	0
gene-2310069G16Rik	4.189380701	6.227407618	1.052378533	2.350910056	4.723358192	3.560070769	5.060786648	7.537929269	5.903776779	1.685329095	1.805641975	0.734136725	5.733001221	1.83507315	3.673200917	2.028076991	2.829945694	3.990320677	0	1.97534833	4.915267576	0	0	0	15.94247549	7.313977792	0	0	0	0	13.85524077	5.549676444	7.625936224	3.596419277	2.638487573	3.083974088
gene-2310075C17Rik	0	0	0	0	0	0	0	0	0	0	0	0	0	0	0	0	0	0	0	0	0	0	0	0	0	0	0	0	0	0	0	0	0	0	0	0
gene-2310075K07Rik	12.5681421	13.41287795	7.156174025	9.584479459	12.18129218	12.87102509	12.19189511	9.422411586	10.7657106	8.426645473	7.583696296	7.830791734	6.879601465	8.38890583	7.575976892	6.760256636	7.923847943	9.858439319	8.152841099	9.876741648	19.6610703	21.76101651	12.31742181	0	3.985618873	7.313977792	0	17.06488417	8.974949764	4.756395261	5.542096309	5.549676444	3.812968112	3.596419277	15.83092544	6.167948176
gene-2310079G19Rik	0	0	0	0	0	0	0	0	0	0	0	0	0	0	0	0	0	0	0	0	0	0	0	0	0	0	0	0	0	0	0	0	0	0	0	0
gene-2310081J21Rik	0	0	0	0	0	0	0	0	0	0	0	0	0	0	0	0	0	0	0	0	0	0	0	0	0	0	0	0	0	0	0	0	0	0	0	0
gene-2400006E01Rik	1.523411164	0	1.26285424	0.542517705	0	0.547703195	0.460071513	0.376896463	0.347280987	0.842664547	1.44451358	1.223561208	1.146600244	0	0.459150115	0.676025664	0.848983708	0.234724746	8.152841099	7.901393319	7.372901363	0	0	0	7.971237745	7.313977792	0	0	0	0	11.08419262	3.699784296	0	0	7.915462718	3.083974088
gene-2410002F23Rik	562.9004251	366.4589867	416.7418991	480.8515261	490.4834586	593.7102636	498.2574491	465.0902359	453.89625	376.3901645	385.3239975	434.8536535	261.0426556	256.3859344	293.1673482	290.6910354	390.2495112	370.160924	40.76420549	82.96462985	54.06794333	40.80190596	36.95226544	67.59826108	19.92809436	43.88386675	19.32617541	83.19131033	62.82464835	54.6985455	30.4815297	44.39741155	53.38155357	32.36777349	47.49277631	46.25961132
gene-2410003I16Rik	2.285116746	0.95806271	0.841902826	2.170070821	0	0.821554793	0.460071513	0.376896463	2.778247896	0.280888182	0.361128395	0.978848967	0.764400163	0.262153307	0.918300229	0	0.282994569	1.173623729	0	3.950696659	0	0	0	0	3.985618873	7.313977792	19.32617541	6.399331564	0	2.37819763	5.542096309	1.849892148	0	0	2.638487573	9.251922264
gene-2410003L11Rik	0	1.437094066	0	0.542517705	0.2485978	0.273851598	0.69010727	0.753792927	0.347280987	0.561776365	0.72225679	0.244712242	0.382200081	0.262153307	0.688725172	0.338012832	0.282994569	0.469449491	0	5.926044989	2.457633788	0	12.31742181	4.506550738	11.95685662	21.94193338	0	2.133110521	2.243737441	0	0	11.09935289	3.812968112	0	2.638487573	3.083974088
gene-2410004B18Rik	269.643776	224.1866742	204.3719111	244.8563243	185.7025563	314.9293372	233.9463646	213.3233983	189.2681379	193.5319577	197.8983605	208.2501177	157.0842334	187.9639213	183.4304708	156.1619283	222.9997207	204.4452535	40.76420549	92.84137149	83.55954878	76.1635578	86.22195269	85.62446403	23.91371324	43.88386675	48.31543852	95.98997346	100.9681848	66.58953365	55.42096309	61.04644088	76.25936224	53.94628915	52.76975145	33.92371497
gene-2410004I01Rik	1.904263955	0	0.63142712	0.180839235	0.994391198	0.547703195	0	0	0.347280987	0	0.361128395	0	0.382200081	0.262153307	0.688725172	0	0.282994569	0.234724746	0	1.97534833	0	0	0	0	3.985618873	7.313977792	0	2.133110521	0	0	0	5.549676444	0	0	2.638487573	0
gene-2410004P03Rik	0.380852791	1.437094066	0.210475707	2.350910056	1.491586798	1.369257988	1.610250297	1.507585854	2.430966909	1.685329095	1.083385185	1.223561208	1.528800325	1.83507315	1.836600459	3.042115486	0.848983708	2.112522711	0	5.926044989	2.457633788	2.720127064	12.31742181	0	0	0	0	0	4.487474882	7.134592891	2.771048154	1.849892148	3.812968112	1.798209638	2.638487573	0
gene-2410006H16Rik	12227.27886	41349.98658	3754.044703	1657.391589	5533.289823	4929.328757	12660.01787	7476.118249	10541.71436	6371.667531	8218.560015	4496.098017	6823.418053	3422.411425	4800.873599	4524.977779	7988.08771	6576.517925	383.1835316	586.6784539	435.0011804	155.0472427	135.4916399	157.7292758	338.7776042	248.6752449	193.2617541	669.7967037	612.5403214	632.6005697	545.8964864	569.7667815	606.2619298	334.4669927	306.0645584	311.4813829
gene-2410012E07Rik	0.761705582	0.479031355	1.26285424	0.542517705	0	0.273851598	0.69010727	0.753792927	0.347280987	1.12355273	0.361128395	0.244712242	1.528800325	0.524306614	0.688725172	1.014038495	1.131978278	0.469449491	8.152841099	5.926044989	4.915267576	0	0	4.506550738	0	7.313977792	9.663087705	0	0	2.37819763	11.08419262	5.549676444	0	1.798209638	5.276975145	9.251922264
gene-2410017I17Rik	0	0	0	0	0	0	0	0	0	0	0	0	0	0	0	0	0	0	0	0	0	0	0	0	0	0	0	0	0	0	0	0	0	0	0	0
gene-2410018L13Rik	0	0	0	0	0	0	0	0	0	0	0	0	0	0	0	0	0	0	0	0	0	0	0	0	0	0	0	0	0	0	0	0	0	0	0	0
gene-2410021H03Rik	0	0	0	0	0	0	0	0	0	0	0	0	0	0	0	0	0	0	0	0	0	0	0	0	0	0	0	0	0	0	0	0	0	0	0	0
gene-2410022M11Rik	6.855350238	5.748376262	9.260931091	9.946157929	9.695314184	12.32332189	7.591179972	8.291722196	4.167371844	6.460428196	7.583696296	6.851942767	11.84820252	13.63197197	11.01960275	6.760256636	7.357858804	7.511191862	8.152841099	5.926044989	2.457633788	2.720127064	12.31742181	9.013101477	0	7.313977792	0	4.266221043	2.243737441	7.134592891	8.313144463	0	3.812968112	3.596419277	0	3.083974088
gene-2410080I02Rik	0	0.479031355	0.63142712	0	0.2485978	0.273851598	0.69010727	1.13068939	0	0	0.361128395	0.244712242	0	0.786459922	0	0	0.282994569	0	8.152841099	0	0	0	12.31742181	0	3.985618873	0	0	0	0	2.37819763	0	1.849892148	0	0	5.276975145	3.083974088
gene-2410124H12Rik	0.761705582	0.95806271	0.841902826	0.542517705	0.497195599	0.273851598	0.69010727	0	0.347280987	0.280888182	0.72225679	0.489424483	0.382200081	1.048613229	0.918300229	0	0.282994569	0	0	1.97534833	0	0	0	0	11.95685662	7.313977792	0	4.266221043	0	0	0	0	0	0	2.638487573	0
gene-2410137M14Rik	5.331939074	7.664501683	4.209514132	4.701820112	3.231771395	3.012367574	7.131108459	6.407239878	7.640181714	4.213322737	4.694669136	4.40482035	6.879601465	8.913212445	5.050651261	4.056153982	5.093902249	5.868118643	8.152841099	17.77813497	7.372901363	10.88050826	12.31742181	0	11.95685662	0	28.98926311	8.532442085	13.46242465	11.89098815	11.08419262	12.94924503	19.06484056	12.58746747	26.38487573	12.33589635
gene-2410141K09Rik	0.380852791	0	0	0	0	0.273851598	0	0	0	1.12355273	0	0	0	0.524306614	0.688725172	0	0	0	8.152841099	1.97534833	0	0	0	0	0	0	9.663087705	0	0	2.37819763	0	5.549676444	0	0	0	3.083974088
gene-2500002B13Rik	28.56395933	32.57413215	23.15232773	29.11511685	27.34575796	34.5053013	16.79261024	16.58344439	12.50211553	13.76352094	18.41754815	15.90629571	18.34560391	17.82642489	14.0040785	15.21057743	20.65860357	18.54325491	40.76420549	25.67952829	31.94923924	32.64152477	61.58710906	13.51965222	15.94247549	43.88386675	0	29.8635473	35.89979906	26.16017393	19.39733708	31.44816651	49.56858545	19.78030602	44.85428874	27.75576679
gene-2500004C02Rik	32.75334003	40.71766519	45.67322834	62.20869687	54.44291811	60.24735147	39.56615016	37.68964634	34.7280987	32.86391735	37.55735309	47.47417489	36.30900773	33.55562332	41.55308538	32.44923185	33.39335919	43.42407795	16.3056822	55.30975323	36.86450682	68.00317661	12.31742181	67.59826108	27.89933211	29.25591117	0	53.32776303	35.89979906	57.07674313	16.62628893	12.94924503	3.812968112	46.7534506	29.0233633	33.92371497
gene-2510002D24Rik	7.61705582	17.72416014	9.050455385	14.46713881	12.92708558	21.90812781	15.4123957	9.422411586	15.28036343	12.35908003	14.4451358	11.7461876	17.58120374	21.49657119	16.29982907	19.60474425	20.94159814	18.77797966	0	3.950696659	0	16.32076239	0	9.013101477	3.985618873	0	19.32617541	4.266221043	2.243737441	0	11.08419262	7.399568591	11.43890434	1.798209638	0	15.41987044
gene-2510003B16Rik	92.54722822	88.14176936	104.6064262	136.171944	127.779269	128.1625477	114.0977353	132.6675551	112.8663208	97.46819931	99.67143704	111.34407	112.749024	133.96034	126.2662815	116.614427	127.6305508	126.0471884	97.83409318	102.7181131	122.8816894	236.6510546	135.4916399	247.8602906	55.79866422	87.7677335	57.97852623	153.5839575	148.0866711	104.6406957	55.42096309	44.39741155	83.88529846	116.8836265	89.70857747	114.1070413
gene-2510009E07Rik	384.6613189	381.7879901	459.4684675	476.5113844	455.6797667	511.2809327	485.145411	481.2967838	440.0050106	633.9646278	555.4154716	686.6625502	622.2217325	655.383268	627.6582068	580.0300194	554.3863614	583.0562683	334.266485	389.1436209	469.4080535	535.8650317	332.5703889	689.502263	195.2953248	446.1526453	164.272491	535.4107408	459.9661754	473.2613284	307.5863451	247.8855478	274.533704	345.2562506	313.9800212	404.0006055
gene-2510022D24Rik	126.4431266	75.20792277	150.4901302	133.6401947	133.994214	153.9045978	105.5864123	89.32446183	94.11314748	118.8157012	105.4494914	120.3984229	89.05261896	105.1234762	99.63557488	104.7839779	109.2359038	109.6164562	717.4500167	505.6891724	430.0859129	1262.138958	739.0453087	675.9826108	314.8638909	475.4085565	77.30470164	930.0361873	825.6953783	556.4982455	487.7044752	242.3358714	339.3541619	1400.805308	815.29266	502.6877763
gene-2510039O18Rik	202.232832	169.0980684	226.4718603	306.8841819	251.829571	338.7544262	230.0357567	247.24408	212.883245	173.8697849	148.062642	182.5553323	138.3564295	168.8267298	168.048942	194.6953911	192.4363072	217.824564	40.76420549	45.43301158	58.98321091	73.44343073	36.95226544	81.11791329	35.87056985	43.88386675	19.32617541	59.7270946	74.04333555	38.05116209	24.93943339	25.89849007	49.56858545	64.73554698	39.57731359	40.09166314
gene-2600006K01Rik	0	0	0	0	0	0	0	0	0	0	0	0	0	0	0	0	0	0	0	0	0	0	0	0	0	0	0	0	0	0	0	0	0	0	0	0
gene-2600014E21Rik	29.7065177	20.11931692	17.89043506	20.6156728	8.452325186	15.33568947	24.15375446	13.19137622	14.93308244	12.07819185	9.750466667	19.33226709	16.05240342	18.87503812	14.23365355	10.81641062	13.30074476	10.09316407	73.37556989	55.30975323	44.23740818	27.20127064	123.1742181	13.51965222	75.72675858	109.7096669	125.6201402	61.86020512	60.58091091	64.21133602	58.19201124	73.99568591	99.13717091	77.32301445	55.40823903	52.42755949
gene-2610001J05Rik	214.0392686	217.0012039	165.012954	179.9350389	174.7642531	254.4081342	199.6710369	217.4692594	186.837171	141.567644	156.7297235	131.655186	164.346035	184.5559283	142.1069605	114.58635	163.8538557	161.7253498	48.91704659	41.48231492	83.55954878	46.24216009	98.5393745	58.5851596	15.94247549	29.25591117	9.663087705	42.66221043	53.84969858	30.91656919	36.02362601	35.14795081	68.63342601	59.34091807	71.23916446	27.75576679
gene-2610002M06Rik	107.7813399	119.2788074	105.8692804	119.3538951	96.45594624	142.9505339	122.3790226	117.9685931	102.1006102	128.9276757	114.4777012	123.5796821	114.2778243	135.0089532	136.138009	116.2764141	136.9693716	129.0986101	16.3056822	31.60557327	63.89847848	32.64152477	61.58710906	18.02620295	19.92809436	43.88386675	0	31.99665782	42.63101138	38.05116209	22.16838523	14.79913718	41.94264923	35.96419277	42.21580116	46.25961132
gene-2610008E11Rik	224.3222939	199.2770438	214.2642693	238.3461118	227.2183888	302.8798669	209.3325386	192.2171964	169.4731217	294.6517034	306.9591358	302.2196185	388.3152827	392.9678075	311.3037777	242.6932132	264.5999224	254.4416243	89.68125209	130.3729898	113.0511542	103.3648284	98.5393745	117.1703192	79.71237745	109.7096669	67.64161393	132.2528523	148.0866711	116.5316839	91.44458909	81.3952545	80.07233035	106.0943687	97.62404019	52.42755949
gene-2610016A17Rik	0	0	0	0.180839235	0	0	0	0	0	0.561776365	0	0	0	0	0	0	0	0	0	0	0	0	0	0	0	0	0	0	0	0	0	5.549676444	0	0	0	0
gene-2610017A05Rik	3.80852791	2.395156776	4.419989839	4.159302407	4.226162593	3.286219171	2.300357567	0.753792927	3.125528883	2.24710546	2.16677037	2.691834659	3.057600651	3.407992994	1.377450344	1.352051327	1.131978278	2.112522711	0	0	0	0	0	0	0	0	0	0	2.243737441	4.756395261	0	0	0	0	0	0
gene-2610020C07Rik	35.41930956	36.406383	35.99134583	47.37987959	42.26162593	46.28091999	28.06436232	31.28240647	31.25528883	25.84171278	27.80688642	31.07845469	24.84300529	28.83686379	24.56453113	26.36500088	22.35657098	23.00302508	24.4585233	7.901393319	9.830535151	8.160381193	24.63484362	9.013101477	11.95685662	7.313977792	0	8.532442085	6.731212323	16.64738341	16.62628893	7.399568591	26.69077678	8.991048192	13.19243786	15.41987044
gene-2610027F03Rik	7.61705582	5.269344907	6.314271199	8.137765578	2.983173595	7.120141537	6.901072702	6.407239878	5.556495792	4.213322737	6.861439506	5.383669317	4.968601058	6.815985987	8.494277121	3.380128318	4.244918541	5.163944405	24.4585233	33.5809216	12.28816894	13.60063532	36.95226544	4.506550738	63.76990196	58.51182234	77.30470164	14.93177365	24.68111185	11.89098815	36.02362601	72.14579377	45.75561734	16.18388675	18.46941301	24.6717927
gene-2610027K06Rik	1.523411164	1.916125421	1.26285424	0.542517705	0.497195599	0.273851598	0.69010727	0	0.694561974	2.24710546	2.527898765	5.138957075	1.146600244	2.097226458	2.525325631	0.676025664	2.263956555	1.408348474	0	3.950696659	4.915267576	0	0	0	3.985618873	0	0	2.133110521	2.243737441	0	0	3.699784296	0	1.798209638	0	0
gene-2610028E06Rik	0.380852791	0.95806271	0.63142712	1.627553116	0.2485978	0.273851598	0.920143027	1.13068939	0.694561974	0.842664547	0.361128395	0.978848967	1.528800325	0	0.688725172	0.338012832	1.414972847	0.469449491	0	3.950696659	4.915267576	2.720127064	0	0	19.92809436	0	19.32617541	0	2.243737441	7.134592891	8.313144463	9.249460739	3.812968112	12.58746747	5.276975145	18.50384453
gene-2610028H24Rik	1.142558373	2.395156776	1.26285424	2.531749291	1.740184597	1.369257988	2.070321811	1.884482317	2.430966909	0.561776365	0.361128395	0.244712242	0	2.359379765	1.377450344	1.014038495	0.848983708	0	8.152841099	0	2.457633788	0	0	9.013101477	7.971237745	0	0	0	0	2.37819763	2.771048154	1.849892148	0	1.798209638	0	3.083974088
gene-2610035D17Rik	193.4732178	112.5723685	285.8260096	131.6509631	139.9605612	89.82332401	219.4541119	119.0992824	235.8037902	483.6894502	575.9997901	523.439485	297.3516633	280.2418854	272.7351681	228.1586615	265.4489061	252.3291016	228.2795508	240.9924962	184.3225341	220.3302922	123.1742181	153.2227251	243.1227512	204.7913782	280.2295434	213.3110521	226.6174815	216.4159844	274.3337673	332.9805866	320.2893214	226.5744144	277.0411951	166.5346007
gene-2610035F20Rik	12.94899489	15.80803472	16.41710512	13.56294263	14.41867238	13.41872828	8.511322999	8.668618659	4.861933818	14.04440912	16.97303457	14.43802226	13.37700285	18.87503812	17.44770436	16.56262876	11.03678821	7.276467117	16.3056822	11.85208998	14.74580273	8.160381193	12.31742181	0	3.985618873	21.94193338	0	17.06488417	11.2186872	19.02558104	11.08419262	12.94924503	26.69077678	7.192838553	10.55395029	12.33589635
gene-2610037D02Rik	0	0	0	0	0	0	0	0	0	0	0	0	0	0	0	0	0	0	0	0	0	0	0	0	0	0	0	0	0	0	0	0	0	0	0	0
gene-2610042L04Rik	0	0	0	0	0	0	0.230035757	0.753792927	0	0	0	0.244712242	0	0.262153307	0.459150115	0	0	0	0	0	2.457633788	0	0	4.506550738	0	0	0	2.133110521	2.243737441	0	0	1.849892148	0	1.798209638	0	0
gene-2610044O15Rik8	151.198558	130.2965286	108.1845132	156.4259383	161.5885697	218.5335749	143.0822407	127.3910046	115.6445687	101.681522	107.2551333	102.0450048	100.5186214	101.9776365	98.4876996	79.43301548	100.4630721	101.4010901	32.61136439	75.06323653	73.72901363	87.04406606	36.95226544	99.14411625	39.85618873	73.13977792	19.32617541	68.25953668	98.7244474	61.83313839	58.19201124	20.34881363	49.56858545	79.12122409	29.0233633	33.92371497
gene-2610203C22Rik	3.80852791	2.874188131	5.472368372	10.66951487	9.695314184	6.572438342	5.750893919	3.768964634	7.292900727	5.336875466	5.416925926	5.383669317	13.75920293	7.340292601	8.264702064	3.380128318	4.52791311	4.694494914	0	11.85208998	9.830535151	5.440254128	12.31742181	0	15.94247549	0	0	4.266221043	2.243737441	0	13.85524077	12.94924503	15.25187245	10.78925783	18.46941301	6.167948176
gene-2610206C17Rik	6.093644656	4.790313552	9.260931091	5.967694757	6.21494499	6.298586745	5.980929675	3.392068171	6.94561974	11.2355273	11.91723704	15.90629571	9.172801953	11.27259221	11.47875287	10.81641062	9.055826221	8.684815591	24.4585233	15.80278664	19.6610703	8.160381193	0	4.506550738	23.91371324	7.313977792	48.31543852	10.66555261	11.2186872	19.02558104	19.39733708	22.19870577	26.69077678	16.18388675	13.19243786	15.41987044
gene-2610300M13Rik	2.665969537	1.916125421	2.104757066	3.435945466	0.994391198	1.09540639	3.450536351	0.376896463	1.389123948	2.24710546	1.44451358	1.957697934	3.822000814	3.932299608	2.754900688	1.690064159	1.980961986	1.64307322	0	3.950696659	0	0	0	0	3.985618873	0	9.663087705	2.133110521	6.731212323	2.37819763	2.771048154	0	0	5.394628915	2.638487573	0
gene-2610301B20Rik	405.2273696	414.3621223	316.344987	330.2124432	333.6182471	419.2667959	313.0786649	292.4716556	264.2808311	320.212528	305.1534938	267.2257679	410.4828874	483.9350051	374.6664936	222.4124433	331.9526299	291.9975837	81.52841099	79.01393319	120.4240556	81.60381193	49.26968725	94.63756551	43.8418076	65.82580013	57.97852623	91.72375241	74.04333555	92.74970758	74.81830017	75.84557806	106.7631071	93.5069012	71.23916446	67.84742993
gene-2610306M01Rik	26.27884258	22.03544234	21.04757066	24.41329674	21.87660636	33.13604331	26.22407627	22.61378781	20.48957823	18.53862004	24.19560247	22.51352624	22.16760472	20.44795796	23.18708079	15.21057743	24.0545384	22.0641261	24.4585233	19.7534833	14.74580273	24.48114358	12.31742181	18.02620295	19.92809436	0	0	19.19799469	20.19363697	9.512790521	11.08419262	3.699784296	15.25187245	16.18388675	23.74638815	18.50384453
gene-2610307P16Rik	132.1559185	118.7997761	219.7366377	86.6219936	84.02605626	64.35512543	186.5589987	135.3058304	142.7324857	748.0052299	864.5413778	779.4084898	472.3993006	492.0617576	522.7424056	628.0278415	398.7393483	449.497888	138.5982987	120.4962481	145.0003935	65.28304954	160.1264836	90.13101477	195.2953248	146.2795558	193.2617541	183.4475048	154.8178834	173.608427	232.768045	281.1836065	289.7855765	145.6549807	174.1401798	163.4506267
gene-2610316D01Rik	148.1517357	157.1222845	137.019685	77.76087108	73.58494868	77.50000212	130.8903456	125.5065223	114.6027257	217.126565	267.2350124	185.247167	264.8646564	344.731599	199.2711498	137.2332097	122.5366485	149.0502135	89.68125209	102.7181131	86.01718257	46.24216009	49.26968725	36.05240591	67.75552083	146.2795558	77.30470164	93.85686294	87.5057602	99.88430047	110.8419262	109.1436367	91.51123468	55.74449879	71.23916446	89.43524855
gene-2610318M16Rik	0	0	0	0	0	0	0	0	0	0	0	0	0	0	0	0	0	0	0	0	0	0	0	0	0	0	0	0	0	0	0	0	0	0	0	0
gene-2610318N02Rik	45.32148213	51.25635501	62.93223628	49.54995041	53.44852691	50.93639715	62.10965432	59.92653769	58.69048681	33.70658189	30.33478519	30.58903021	25.60740545	31.72055017	31.45178285	22.3088469	22.63956555	21.35995186	32.61136439	31.60557327	44.23740818	13.60063532	12.31742181	22.53275369	15.94247549	21.94193338	0	31.99665782	47.11848626	23.7819763	22.16838523	16.64902933	22.87780867	21.57851566	18.46941301	18.50384453
gene-2610507B11Rik	2261.12302	1557.809967	2493.084745	2743.331196	2505.617222	2774.390535	2134.731823	2147.179152	2117.024897	2129.413311	1698.025714	2077.606932	1557.847532	1874.920453	2079.261294	2038.893401	2177.360217	2182.001236	1671.332425	1598.056799	1754.750524	2420.913087	1712.121632	2469.589805	781.181299	1396.969758	792.3731918	1994.458337	2351.436838	2159.403448	853.4828315	599.3650559	865.5437614	1681.326012	1131.911169	1412.460132
gene-2610507I01Rik	58.65132982	65.14826431	59.56462497	62.75121457	47.97937532	87.63251123	37.72586411	35.42826756	36.11722265	44.66122101	49.11346173	52.36841972	53.12581131	64.22756026	55.09801376	44.6176938	58.01388673	60.55898439	24.4585233	41.48231492	24.57633788	65.28304954	49.26968725	67.59826108	11.95685662	36.56988896	9.663087705	76.79197877	60.58091091	49.94215024	24.93943339	29.59827437	34.31671301	53.94628915	29.0233633	55.51153358
gene-2610524H06Rik	65.50668006	61.79504482	50.30369388	56.06016287	52.70273351	90.09717561	53.36829556	44.47378269	52.78671003	27.80793006	34.66832593	32.05730366	22.16760472	31.45839686	26.40113159	28.39307787	31.4123972	31.45311592	0	1.97534833	22.11870409	19.04088945	12.31742181	18.02620295	0	7.313977792	9.663087705	12.79866313	4.487474882	7.134592891	0	5.549676444	7.625936224	5.394628915	7.915462718	9.251922264
gene-2610528A11Rik	1.523411164	1.437094066	1.683805653	1.627553116	0.745793399	1.916961183	1.610250297	0	2.083685922	0.842664547	0.72225679	1.223561208	1.911000407	0.786459922	3.44362586	0.676025664	1.414972847	1.408348474	0	0	0	2.720127064	0	0	11.95685662	0	0	2.133110521	2.243737441	2.37819763	0	0	0	1.798209638	0	6.167948176
gene-2610528J11Rik	0	0	0	15.37133498	0	12.32332189	7.591179972	0	0.347280987	0.280888182	0	0.244712242	0	0.524306614	0.459150115	0	0	0	0	0	0	0	0	0	3.985618873	0	0	0	0	0	5.542096309	0	0	0	0	3.083974088
gene-2700003A03Rik	48.74915725	11.01772117	48.61988823	49.36911118	22.37380196	44.63781041	38.87604289	8.291722196	40.63187548	38.20079281	34.30719753	45.51647695	40.89540871	53.47927467	43.38968584	30.08314203	30.56341349	20.89050237	187.5153453	51.35905657	93.39008394	76.1635578	246.3484362	90.13101477	55.79866422	43.88386675	28.98926311	93.85686294	87.5057602	87.99331232	124.6971669	175.739754	95.32420279	73.72659517	163.5862295	129.5269117
gene-2700012I20Rik	0	0	0	0	0	0	0	0	0	0	0	0	0	0	0	0	0	0	0	0	0	0	0	0	0	0	0	0	0	0	0	0	0	0	0	0
gene-2700038G22Rik	36.18101515	45.50797874	43.98942268	53.34757435	55.68590711	46.0070684	50.37783073	55.78067659	50.35574312	28.08881824	23.11221728	34.01500159	7.644001627	10.74828559	14.46322861	38.19544999	32.26138091	33.80036338	8.152841099	13.82743831	17.20343651	27.20127064	0	4.506550738	0	21.94193338	0	25.59732626	13.46242465	16.64738341	5.542096309	7.399568591	3.812968112	19.78030602	13.19243786	6.167948176
gene-2700046A07Rik	0	0	0	0	0	0	0	0	0	0	0	0	0	0	0	0	0	0	0	0	0	0	0	0	0	0	0	0	0	0	0	0	0	0	0	0
gene-2700046G09Rik	12.18728931	10.05965846	10.31330962	11.57371104	15.41306358	12.87102509	9.89153754	9.422411586	7.292900727	11.2355273	9.750466667	7.830791734	12.99480277	8.38890583	11.47875287	8.788333627	9.055826221	11.50151254	0	3.950696659	0	2.720127064	12.31742181	0	3.985618873	0	0	4.266221043	0	2.37819763	0	5.549676444	0	3.596419277	0	0
gene-2700049A03Rik	206.8030655	195.4447929	260.9898762	285.1834737	279.4239267	264.8144949	171.146603	161.6885828	150.0253864	231.4518623	260.0124444	257.4372783	201.801643	254.288708	203.6330759	205.5118017	181.9655081	197.8729606	154.9039809	118.5208998	95.84771772	108.8050826	73.90453087	99.14411625	103.6260907	80.45375571	154.6094033	123.7204102	123.4055593	133.1790673	108.070878	123.9427739	91.51123468	84.515853	102.9010153	101.7711449
gene-2700054A10Rik	19.42349234	22.99350505	22.94185202	13.3821034	15.91025917	14.51413467	19.32300357	13.19137622	20.48957823	51.40253739	38.64073827	51.87899524	34.7802074	34.86638986	47.98118698	47.65980929	52.35399534	42.71990372	8.152841099	49.38370824	39.3221406	38.0817789	49.26968725	58.5851596	47.82742647	65.82580013	38.65235082	68.25953668	56.09343602	57.07674313	66.5051557	53.64687229	41.94264923	77.32301445	81.79311475	52.42755949
gene-2700062C07Rik	41.13210143	34.01122622	25.04660909	24.05161827	27.09716016	42.99470082	23.46364719	22.23689134	16.66948738	23.87549551	25.64011605	22.51352624	19.11000407	16.25350505	17.90685447	20.61878274	25.46951125	20.42105288	0	5.926044989	4.915267576	19.04088945	12.31742181	13.51965222	3.985618873	0	19.32617541	6.399331564	13.46242465	7.134592891	2.771048154	3.699784296	0	7.192838553	15.83092544	3.083974088
gene-2700068H02Rik	0	0.479031355	0.420951413	0	0.497195599	0	0.230035757	0	0.347280987	0	0.361128395	0.244712242	0.382200081	0.262153307	0.229575057	0	0	0.234724746	0	0	0	0	0	0	0	0	0	2.133110521	0	0	0	0	0	0	0	0
gene-2700069I18Rik	2.665969537	2.395156776	2.525708479	2.170070821	0.994391198	1.643109586	2.070321811	0.753792927	0.694561974	1.685329095	1.083385185	1.957697934	2.293200488	2.621533072	2.066175516	1.014038495	1.131978278	2.347247457	0	7.901393319	12.28816894	2.720127064	0	4.506550738	3.985618873	21.94193338	9.663087705	6.399331564	8.974949764	14.26918578	13.85524077	16.64902933	3.812968112	10.78925783	15.83092544	6.167948176
gene-2700070H01Rik	0	1.437094066	0.210475707	0.180839235	0.2485978	0	0.460071513	0	0.347280987	0.280888182	0	0.489424483	0	0	0	0.338012832	0	0.234724746	0	0	0	0	0	0	3.985618873	0	0	0	0	0	0	3.699784296	0	0	0	0
gene-2700081O15Rik	301.2545577	190.175448	380.5400776	334.7334241	290.8594255	300.6890542	286.1644814	284.9337264	260.1134593	341.2791417	324.6544272	374.1650175	239.639451	288.8929445	300.7433251	277.5085349	297.710287	308.1935911	847.8954743	570.8756673	607.0355456	867.7205335	541.9665597	545.2926394	263.0508456	577.8042456	328.544982	870.3090927	953.5884124	825.2345777	313.1284414	271.9341457	327.9152576	683.3196626	583.1057536	558.1993099
gene-2700089I24Rik	5.712791865	6.706438973	4.840941252	4.159302407	2.983173595	2.464664378	5.520858162	3.768964634	7.640181714	4.213322737	5.055797531	5.138957075	6.115201302	3.670146301	4.821076204	5.408205309	4.81090768	7.276467117	8.152841099	9.876741648	7.372901363	5.440254128	0	18.02620295	31.88495098	7.313977792	38.65235082	2.133110521	2.243737441	11.89098815	13.85524077	12.94924503	26.69077678	14.38567711	15.83092544	12.33589635
gene-2700097O09Rik	169.479492	159.0384099	143.7549076	171.9781126	145.181115	173.0742097	178.0476757	160.9347899	127.4521222	120.2201421	100.7548222	130.4316248	85.61281823	102.2397898	126.7254316	134.1910942	131.3094802	133.5583803	16.3056822	21.72883163	36.86450682	29.92139771	0	18.02620295	7.971237745	21.94193338	0	19.19799469	22.43737441	30.91656919	38.79467416	35.14795081	41.94264923	23.3767253	15.83092544	24.6717927
gene-2810001G20Rik	45.70233492	56.52569991	32.20278311	43.94393412	31.82051835	57.2349839	31.74493443	44.09688622	36.46450364	56.17763649	40.80750864	46.74003816	60.38761286	65.5383268	55.09801376	33.12525752	39.61923972	41.54627999	40.76420549	15.80278664	34.40687303	43.52203303	24.63484362	40.55895665	19.92809436	14.62795558	48.31543852	44.79532095	60.58091091	47.56395261	19.39733708	38.8477351	11.43890434	25.17493494	23.74638815	43.17563723
gene-2810002D19Rik	34.65760398	32.57413215	32.20278311	34.90197237	29.08594255	43.54240402	35.19547078	35.0513711	35.42266068	46.62743829	52.36361728	56.77324007	46.24620985	48.23620852	47.75161193	36.167373	47.54308766	52.34361829	0	21.72883163	22.11870409	13.60063532	12.31742181	18.02620295	7.971237745	21.94193338	9.663087705	17.06488417	4.487474882	16.64738341	11.08419262	12.94924503	19.06484056	3.596419277	7.915462718	15.41987044
gene-2810004N23Rik	441.7892376	525.4973967	401.5876482	472.352082	414.6611297	536.4752797	354.7151369	383.6805998	333.7370285	217.9692296	198.9817457	224.6458379	196.0686417	233.5785967	235.7735839	200.7796221	241.9603568	230.4997003	317.9608028	316.0557327	376.0179695	296.49385	184.7613272	297.4323487	107.6117096	168.2214892	77.30470164	332.7652413	332.0731413	309.1656919	202.2865153	127.6425582	240.216991	284.1171229	269.1257324	255.9698493
gene-2810006K23Rik	142.8197966	144.1884379	112.3940273	137.9803364	121.3157262	202.3763306	105.1263408	108.5461815	81.95831294	98.31086386	102.9215926	91.27766615	104.7228223	132.1252668	113.6396534	85.85525928	118.29173	113.3720522	81.52841099	65.18649488	86.01718257	108.8050826	123.1742181	135.1965222	27.89933211	51.19784454	48.31543852	61.86020512	100.9681848	85.61511469	47.10781862	46.2473037	72.44639412	61.1391277	84.43160233	86.35127446
gene-2810013P06Rik	54.84280191	60.35795076	46.30465546	55.33680593	38.78125674	66.54593821	35.42550654	31.28240647	31.94985081	38.76256918	37.55735309	38.90924643	55.03681172	41.42022254	57.16418928	27.71705221	48.39207137	45.77132541	24.4585233	19.7534833	29.49160545	62.56292248	0	36.05240591	19.92809436	43.88386675	19.32617541	29.8635473	29.16858673	23.7819763	24.93943339	18.49892148	7.625936224	17.98209638	29.0233633	18.50384453
gene-2810021J22Rik	72.36203029	64.66923295	71.77221596	72.1548548	72.09336188	78.32155691	73.61144216	64.44929525	63.55242062	59.82918286	55.25264445	60.68863594	68.79601465	78.12168554	58.77121468	55.09609159	52.35399534	49.52692134	358.7250083	278.5241145	265.4244491	293.7737229	307.9355453	270.3930443	123.554185	190.1634226	106.2939648	275.1712572	296.1733422	294.8965062	205.0575634	86.94493095	144.8927882	242.7583012	155.6707668	166.5346007
gene-2810025M15Rik	285.2587405	326.6993843	210.4757066	387.1768023	436.7863339	534.2844669	363.2264599	333.9302666	318.1093841	226.9576514	263.9848568	233.2107663	163.5816348	215.7521718	148.305487	262.6359703	241.9603568	275.3321267	81.52841099	108.6441581	103.2206191	165.9277509	123.1742181	175.7554788	35.87056985	80.45375571	57.97852623	140.7852944	132.380509	128.422672	55.42096309	38.8477351	68.63342601	113.2872072	134.5628662	123.3589635
gene-2810029C07Rik	16.7575228	15.80803472	14.10187234	11.21203257	10.19250978	21.36042461	8.051251486	7.537929269	10.7657106	12.07819185	10.47272346	10.52262639	17.58120374	19.39934473	14.69280367	10.81641062	12.45176105	13.84876	8.152841099	3.950696659	7.372901363	2.720127064	12.31742181	0	7.971237745	0	0	10.66555261	8.974949764	7.134592891	0	1.849892148	7.625936224	8.991048192	13.19243786	12.33589635
gene-2810030D12Rik	0	0.479031355	0.210475707	0.180839235	0	0	0	0	0	0	0.361128395	0	0.382200081	0.262153307	0.229575057	0.338012832	0	0.234724746	0	0	0	0	0	0	0	0	9.663087705	0	0	0	0	0	0	0	0	0
gene-2810032G03Rik	2.285116746	4.311282197	2.525708479	3.978463172	3.231771395	2.464664378	3.680572108	3.392068171	3.47280987	1.685329095	1.44451358	2.447122417	2.293200488	4.194452915	2.525325631	4.056153982	3.112940263	3.520871186	16.3056822	1.97534833	2.457633788	8.160381193	0	4.506550738	11.95685662	7.313977792	38.65235082	2.133110521	8.974949764	14.26918578	8.313144463	40.69762725	7.625936224	14.38567711	10.55395029	9.251922264
gene-2810039B14Rik	4.570233492	4.311282197	6.735222612	12.11622875	11.68409658	15.60954106	7.131108459	6.030343415	4.167371844	3.651546372	7.222567901	6.362518284	7.261801546	9.175365752	11.01960275	9.126346459	9.904809929	9.388989828	8.152841099	1.97534833	0	16.32076239	0	4.506550738	0	7.313977792	0	10.66555261	8.974949764	11.89098815	0	1.849892148	11.43890434	5.394628915	7.915462718	6.167948176
gene-2810047C21Rik1	1.142558373	1.916125421	0.63142712	0.904196175	1.988782397	1.916961183	0.69010727	1.507585854	0.694561974	0.561776365	1.805641975	0.734136725	1.146600244	1.048613229	1.836600459	1.352051327	0.282994569	1.173623729	0	0	0	0	0	0	0	0	0	2.133110521	0	0	0	1.849892148	0	0	0	0
gene-2810048H02Rik	0.761705582	0.95806271	1.473329946	1.446713881	0.2485978	0	2.760429081	2.638275244	2.083685922	2.24710546	1.083385185	2.202410175	1.911000407	4.456606222	1.607025401	1.014038495	0.565989139	2.347247457	0	1.97534833	2.457633788	0	0	4.506550738	0	0	0	4.266221043	2.243737441	0	0	0	0	8.991048192	0	0
gene-2810049E08Rik	27.42140095	25.86769318	24.41518197	39.06127478	55.68590711	38.88692686	36.34564956	19.5986161	29.17160291	66.00872287	62.83634074	56.77324007	59.24101261	89.13212445	82.8765957	88.2213491	71.88062063	64.54930507	24.4585233	21.72883163	14.74580273	19.04088945	24.63484362	27.03930443	19.92809436	36.56988896	48.31543852	17.06488417	20.19363697	21.40377867	22.16838523	31.44816651	22.87780867	5.394628915	18.46941301	24.6717927
gene-2810403D21Rik	37.70442631	44.07088468	41.2532385	50.45414659	50.21675552	44.91166201	46.69725862	42.58930037	27.43519797	52.24520193	62.83634074	53.83669317	56.94781212	58.98449412	47.06288675	37.1814115	46.69410395	40.60738101	8.152841099	15.80278664	9.830535151	10.88050826	0	13.51965222	15.94247549	21.94193338	9.663087705	21.33110521	17.94989953	28.53837156	11.08419262	25.89849007	19.06484056	5.394628915	15.83092544	21.58781861
gene-2810404M03Rik	4.189380701	3.832250842	3.157135599	2.893427761	2.983173595	1.916961183	4.830750892	4.899654025	5.556495792	3.651546372	3.611283951	2.202410175	5.350801139	1.572919843	5.509801376	3.042115486	3.112940263	1.64307322	24.4585233	27.65487662	14.74580273	2.720127064	24.63484362	18.02620295	55.79866422	43.88386675	28.98926311	14.93177365	6.731212323	11.89098815	41.56572232	36.99784296	22.87780867	12.58746747	13.19243786	21.58781861
gene-2810405F15Rik	0	0	0	0	0	0	0	0	0	0	0	0	0	0	0	0	0	0	0	0	0	0	0	0	0	0	0	0	0	0	0	0	0	0	0	0
gene-2810407A14Rik	4.570233492	2.874188131	1.683805653	3.797623937	2.485977996	1.916961183	2.990464838	1.13068939	1.736404935	4.494210919	5.416925926	6.851942767	3.822000814	4.456606222	6.198526548	7.098269468	5.659891388	4.694494914	0	9.876741648	9.830535151	0	0	0	19.92809436	14.62795558	19.32617541	6.399331564	0	11.89098815	11.08419262	24.04859792	11.43890434	3.596419277	13.19243786	9.251922264
gene-2810408A11Rik	17.90008118	7.185470328	17.89043506	14.64797804	8.949520785	17.25265065	13.57210965	13.19137622	11.11299158	17.97684368	22.75108889	22.51352624	23.69640505	21.7587245	14.69280367	20.95679557	19.24363072	22.53357559	16.3056822	9.876741648	9.830535151	13.60063532	12.31742181	0	0	0	9.663087705	23.46421573	6.731212323	9.512790521	11.08419262	16.64902933	7.625936224	10.78925783	7.915462718	6.167948176
gene-2810408B13Rik	12.5681421	13.8919093	10.10283392	17.17972733	11.93269438	15.33568947	9.431466026	8.291722196	11.11299158	13.48263276	13.72287901	10.27791415	13.37700285	13.89412528	12.62662815	11.49243628	11.88577191	9.623714574	32.61136439	25.67952829	17.20343651	32.64152477	36.95226544	13.51965222	23.91371324	14.62795558	0	12.79866313	20.19363697	26.16017393	8.313144463	12.94924503	15.25187245	21.57851566	10.55395029	9.251922264
gene-2810408I11Rik	59.79388819	70.89664057	67.56270182	49.73078965	33.06350735	74.76148614	35.88557805	38.82033573	38.54818956	28.36970643	22.38996049	20.80054054	33.63360716	24.11810426	23.18708079	19.60474425	21.50758727	16.19600745	0	13.82743831	9.830535151	19.04088945	0	4.506550738	19.92809436	65.82580013	28.98926311	19.19799469	13.46242465	26.16017393	8.313144463	0	7.625936224	10.78925783	2.638487573	12.33589635
gene-2810410L24Rik	28.94481212	11.01772117	31.99230741	27.8492422	19.14203057	30.12367574	17.71275327	15.82965146	13.89123948	18.53862004	23.11221728	23.00295072	13.37700285	13.10766536	8.264702064	6.084230973	6.225880527	11.03206305	0	1.97534833	0	5.440254128	0	9.013101477	11.95685662	7.313977792	9.663087705	12.79866313	4.487474882	0	0	12.94924503	7.625936224	5.394628915	5.276975145	12.33589635
gene-2810414N06Rik	8.759614193	7.664501683	5.682844079	4.340141642	5.220553792	9.858657513	4.600715135	7.161032805	5.556495792	10.67375093	7.944824692	10.52262639	14.52360309	13.63197197	15.38152884	5.746218141	13.58373933	13.14458576	8.152841099	3.950696659	14.74580273	24.48114358	24.63484362	27.03930443	0	14.62795558	19.32617541	12.79866313	11.2186872	11.89098815	8.313144463	11.09935289	3.812968112	12.58746747	5.276975145	6.167948176
gene-2810425M01Rik	0	0	0	0	0	0.273851598	0	0	0	0	0	0	0	0	0	0	0	0	0	0	0	0	0	0	0	0	0	0	0	0	0	0	0	0	0	0
gene-2810429I04Rik	11.42558373	7.185470328	14.10187234	14.10546034	14.91586798	18.34805704	15.87246722	10.92999744	11.46027257	4.775099102	4.333540741	5.383669317	7.644001627	5.505219451	5.739376433	2.704102654	3.395934833	2.816696948	24.4585233	5.926044989	14.74580273	13.60063532	0	9.013101477	7.971237745	7.313977792	28.98926311	8.532442085	6.731212323	11.89098815	2.771048154	5.549676444	22.87780867	3.596419277	10.55395029	3.083974088
gene-2810433D01Rik	1.142558373	1.437094066	2.736184186	1.446713881	0.497195599	1.09540639	0.460071513	0.753792927	1.041842961	0.561776365	2.16677037	0.734136725	0.382200081	1.310766536	1.607025401	2.704102654	1.980961986	1.64307322	0	5.926044989	0	2.720127064	0	0	3.985618873	7.313977792	0	2.133110521	0	2.37819763	0	0	7.625936224	0	5.276975145	3.083974088
gene-2810442N19Rik	0	0	0	0	0	0	0	0	0	0	0	0	0	0	0	0	0	0	0	0	0	0	0	0	0	0	0	0	0	0	0	0	0	0	0	0
gene-2810454H06Rik	12.5681421	10.53868981	8.419028265	4.520980877	8.949520785	7.120141537	5.750893919	3.768964634	4.167371844	8.988421838	14.08400741	10.76733863	11.08380236	12.05905213	11.93790298	2.366089823	5.093902249	4.694494914	8.152841099	1.97534833	7.372901363	2.720127064	0	0	3.985618873	0	0	12.79866313	0	7.134592891	11.08419262	0	3.812968112	1.798209638	0	6.167948176
gene-2810459M11Rik	671.8243234	480.4684493	509.1407343	1049.410081	837.5259868	1338.038906	521.2610248	484.3119555	344.5027391	842.3836592	718.6455062	701.5899969	996.0134121	1178.641269	963.9856657	874.1011831	875.0192086	920.3557279	1712.096631	1613.859585	1717.886018	3742.89484	2291.040457	2978.830038	753.2819669	1440.853625	792.3731918	2156.574737	2149.500468	2030.980776	1102.877165	677.0605261	953.2420279	2112.896325	1488.106991	1498.811407
gene-2810471M01Rik	5.712791865	5.748376262	4.840941252	7.595247873	2.485977996	4.107773964	6.441001189	4.522757561	6.251057766	3.089770007	3.972412346	6.362518284	6.115201302	6.291679373	4.361926089	2.704102654	3.112940263	5.398669151	0	9.876741648	24.57633788	13.60063532	36.95226544	22.53275369	19.92809436	7.313977792	38.65235082	10.66555261	13.46242465	11.89098815	24.93943339	20.34881363	3.812968112	16.18388675	23.74638815	6.167948176
gene-2900005J15Rik	0	0	0	0	0	0	0	0	0	0	0	0	0	0	0	0	0	0	0	0	0	0	0	0	0	0	0	0	0	0	0	0	0	0	0	0
gene-2900009J06Rik	9.140466984	12.45481524	5.261892665	6.148533993	5.96634719	5.750883549	4.140643621	5.276550488	6.598338753	6.460428196	7.583696296	7.830791734	4.204200895	6.291679373	5.509801376	6.084230973	6.508875096	6.337568134	8.152841099	1.97534833	4.915267576	8.160381193	12.31742181	4.506550738	15.94247549	14.62795558	28.98926311	8.532442085	0	4.756395261	0	5.549676444	3.812968112	0	13.19243786	6.167948176
gene-2900024J01Rik	3.046822328	7.185470328	3.157135599	2.531749291	2.734575796	1.369257988	2.530393324	2.261378781	2.430966909	2.24710546	3.972412346	1.223561208	1.528800325	1.83507315	4.591501147	1.690064159	3.395934833	3.990320677	0	1.97534833	14.74580273	5.440254128	0	9.013101477	23.91371324	0	0	4.266221043	6.731212323	7.134592891	11.08419262	9.249460739	3.812968112	5.394628915	10.55395029	9.251922264
gene-2900026A02Rik	75.02799983	74.24986006	123.3387641	97.47234771	90.24100125	67.36749301	99.37544691	96.48549464	93.07130452	68.53671652	109.4219037	62.15690939	54.27241156	64.22756026	48.89948721	89.91141326	99.61408843	73.9382949	448.4062604	343.7106094	378.4756033	655.5506225	369.5226544	468.6812768	227.1802757	329.1290006	1130.581261	505.5471935	513.815874	447.1011545	155.1786966	120.2429896	152.5187245	300.3010096	258.5717821	200.4583157
gene-2900040C04Rik	0	0	0	0	0	0	0	0	0	0	0	0	0	0	0	0	0	0	0	0	0	0	0	0	0	0	9.663087705	0	0	2.37819763	0	0	0	0	0	0
gene-2900041M22Rik	0	0	0	0	0	0	0	0	0	0	0	0	0	0	0	0	0	0	0	0	0	0	0	0	0	0	0	0	0	0	0	0	0	0	0	0
gene-2900052L18Rik	78.45567495	59.39988805	112.1835516	56.60268058	56.43170051	48.19788118	43.70679378	36.18206049	42.36828042	38.76256918	62.11408395	54.81554214	31.34040667	30.93409025	29.38560734	19.26673141	24.0545384	22.29885084	48.91704659	77.03858486	76.18664742	103.3648284	86.22195269	76.61136255	15.94247549	43.88386675	28.98926311	76.79197877	74.04333555	80.85871943	16.62628893	44.39741155	45.75561734	50.34986987	65.96218932	27.75576679
gene-2900052N01Rik	1.523411164	1.916125421	0.841902826	0.542517705	0.497195599	1.369257988	4.830750892	2.261378781	3.47280987	5.617763649	6.139182716	6.607230526	14.52360309	10.22397898	8.953427236	2.704102654	3.395934833	5.868118643	0	5.926044989	9.830535151	10.88050826	12.31742181	9.013101477	7.971237745	0	0	0	6.731212323	0	2.771048154	9.249460739	7.625936224	5.394628915	2.638487573	0
gene-2900057B20Rik	0	0	0	0	0	0	0	0	0	0	0	0	0	0	0	0	0	0	0	0	0	0	0	0	0	0	0	0	0	0	0	0	0	0	0	0
gene-2900060B14Rik	0	0	0	0	0	0	0	0	0	0	0	0	0	0	0	0	0	0	0	0	0	0	0	0	0	0	0	0	0	0	0	0	0	0	0	0
gene-2900060L22Rik	9.140466984	7.664501683	11.78663957	11.03119334	7.457933988	9.310954318	11.04171632	6.784136342	9.029305663	22.19016641	25.27898765	21.53467727	22.93200488	20.44795796	14.23365355	13.8585261	14.71571761	12.20568678	8.152841099	19.7534833	17.20343651	5.440254128	0	18.02620295	27.89933211	7.313977792	38.65235082	12.79866313	13.46242465	16.64738341	27.71048154	49.94708799	26.69077678	12.58746747	21.10790058	15.41987044
gene-2900060N12Rik	11.42558373	10.05965846	13.89139664	12.83958569	10.19250978	13.96643148	9.20143027	5.276550488	6.251057766	23.59460733	29.97365679	26.91834659	15.28800325	17.56427158	29.6151824	18.92871858	17.82865787	18.30853016	24.4585233	7.901393319	9.830535151	5.440254128	0	13.51965222	3.985618873	14.62795558	19.32617541	8.532442085	8.974949764	16.64738341	8.313144463	18.49892148	22.87780867	3.596419277	15.83092544	15.41987044
gene-2900076A07Rik	98.26002008	104.9078668	83.97980694	124.0557153	116.8409658	125.6978833	98.68533964	93.47032293	79.87462701	120.5010303	115.9222148	121.6219841	97.46102075	108.2693159	102.6200506	115.6003885	121.1216757	118.0665471	89.68125209	33.5809216	36.86450682	21.76101651	0	0	31.88495098	29.25591117	48.31543852	130.1197418	192.9614199	180.7430199	130.2392633	173.8898619	148.7057564	77.32301445	116.0934532	178.8704971
gene-2900079G21Rik	2.665969537	3.353219486	4.209514132	4.520980877	0.994391198	1.369257988	2.990464838	4.145861098	2.083685922	3.370658189	2.527898765	1.957697934	4.204200895	3.407992994	2.754900688	3.71814115	4.244918541	2.816696948	16.3056822	17.77813497	12.28816894	10.88050826	24.63484362	13.51965222	27.89933211	43.88386675	48.31543852	8.532442085	17.94989953	23.7819763	27.71048154	33.29805866	26.69077678	7.192838553	10.55395029	3.083974088
gene-2900089D17Rik	6.474497447	2.874188131	6.103795492	6.691051698	6.46354279	2.738515976	5.290822405	4.899654025	6.598338753	7.864869108	7.583696296	10.03320191	5.350801139	4.980912837	8.953427236	9.464359291	11.88577191	9.154265082	0	3.950696659	0	5.440254128	0	0	0	0	0	0	2.243737441	0	8.313144463	1.849892148	0	1.798209638	0	0
gene-2900092C05Rik	2.285116746	2.874188131	2.525708479	3.797623937	2.485977996	2.190812781	2.300357567	2.638275244	1.041842961	2.527993642	1.083385185	1.957697934	0.382200081	1.572919843	3.902775975	1.352051327	1.414972847	1.64307322	0	5.926044989	2.457633788	10.88050826	0	0	11.95685662	0	9.663087705	2.133110521	4.487474882	4.756395261	2.771048154	7.399568591	3.812968112	3.596419277	0	3.083974088
gene-2900092D14Rik	0	0	0	0	0	0	0	0	0	0	0	0	0	0	0	0	0	0	0	0	0	0	0	0	0	0	0	0	0	0	0	0	0	0	0	0
gene-2900093K20Rik	7.61705582	10.05965846	6.945698318	7.776087108	6.21494499	9.584805916	9.20143027	5.276550488	8.334743689	8.426645473	6.500311111	8.564928459	4.586400976	7.602445909	10.33087758	5.746218141	9.33882079	6.102843388	16.3056822	1.97534833	0	2.720127064	0	0	3.985618873	0	9.663087705	2.133110521	2.243737441	2.37819763	5.542096309	3.699784296	0	3.596419277	2.638487573	0
gene-3010001F23Rik	30.08737049	20.11931692	28.6246961	25.67917138	34.80369194	21.90812781	23.46364719	23.36758073	22.22598317	35.67279917	40.80750864	36.46212401	36.30900773	36.96361631	41.55308538	27.04102654	26.88448409	32.62673965	48.91704659	43.45766325	29.49160545	38.0817789	12.31742181	27.03930443	35.87056985	36.56988896	38.65235082	27.73043678	24.68111185	23.7819763	33.25257785	29.59827437	34.31671301	26.97314458	29.0233633	46.25961132
gene-3010003L21Rik	4.570233492	4.311282197	3.367611306	1.08503541	2.734575796	3.012367574	1.840286054	1.507585854	2.083685922	1.12355273	2.16677037	2.202410175	2.293200488	2.359379765	0.918300229	2.366089823	1.697967416	1.877797966	0	0	0	0	0	0	0	0	0	0	0	0	5.542096309	0	0	0	0	0
gene-3100003L05Rik	9.140466984	6.227407618	25.25708479	12.29706799	7.457933988	26.56360497	20.70321811	6.407239878	7.640181714	4.775099102	6.500311111	5.383669317	5.733001221	4.980912837	16.98855424	2.704102654	5.376896819	3.990320677	8.152841099	13.82743831	12.28816894	2.720127064	12.31742181	9.013101477	19.92809436	36.56988896	38.65235082	6.399331564	6.731212323	9.512790521	16.62628893	18.49892148	19.06484056	5.394628915	13.19243786	12.33589635
gene-3110004A20Rik	0	0	0	0	0	0	0	0	0.347280987	0	0	0	0	0	0	0	0	0	0	0	0	2.720127064	0	0	0	0	0	0	0	0	0	0	0	0	0	0
gene-3110006O06Rik	0	0	0	0	0	0	0	0	0	0	0	0	0	0	0	0	0	0	0	0	0	0	0	0	0	0	0	0	0	0	0	0	0	0	0	0
gene-3110009E18Rik	70.83861913	73.7708287	76.1922058	76.3141572	82.53446947	78.59540851	74.07151367	73.11791391	73.27628826	57.02030104	49.83571852	62.40162163	47.39281009	58.98449412	65.6584664	55.77211725	61.9758107	54.69086575	32.61136439	21.72883163	14.74580273	24.48114358	24.63484362	18.02620295	27.89933211	7.313977792	67.64161393	14.93177365	29.16858673	16.64738341	24.93943339	35.14795081	22.87780867	16.18388675	13.19243786	18.50384453
gene-3110009F21Rik	0.380852791	0	0.210475707	0	0	0	0.230035757	0.376896463	0.347280987	0	0	0.244712242	0	0	0.229575057	0.338012832	0	0	0	0	0	0	0	0	0	0	0	2.133110521	0	0	0	0	0	0	0	0
gene-3110015C05Rik	0.380852791	0.479031355	0.63142712	0.72335694	0.2485978	0.273851598	0.69010727	0	0.347280987	0	0.361128395	0.244712242	1.146600244	0	0	0	0	0	0	1.97534833	2.457633788	0	12.31742181	0	7.971237745	0	19.32617541	2.133110521	2.243737441	4.756395261	5.542096309	7.399568591	3.812968112	0	0	0
gene-3110021A11Rik	0	0	0	0	0	0	0	0	0	0	0	0	0	0	0	0	0	0	0	0	0	0	0	0	0	0	0	0	0	0	0	0	0	0	0	0
gene-3110039M20Rik	113.4941317	171.4932252	128.1797053	196.3914093	211.3081297	178.27739	123.5292014	131.1599693	108.6989489	78.3678029	85.22630124	75.37137044	95.93222042	111.1530022	97.33982431	87.88333627	90.55826221	89.19540337	16.3056822	9.876741648	14.74580273	5.440254128	0	9.013101477	11.95685662	0	0	12.79866313	11.2186872	11.89098815	8.313144463	22.19870577	15.25187245	3.596419277	21.10790058	12.33589635
gene-3110040M04Rik	0.380852791	0	0	0	0.2485978	0	0	0	0	0	0	0	0	0	0	0.338012832	0	0	0	0	0	0	0	0	0	0	0	0	0	0	0	0	0	0	0	0
gene-3110040N11Rik	93.3089338	100.1175532	66.9312747	96.3873123	80.04849147	124.6024769	97.99523237	87.43997952	74.31813122	74.43536835	79.80937531	75.61608268	80.64421717	103.8127096	76.21891904	71.99673318	89.99227307	89.19540337	24.4585233	17.77813497	44.23740818	40.80190596	12.31742181	22.53275369	15.94247549	21.94193338	19.32617541	25.59732626	26.92484929	30.91656919	22.16838523	36.99784296	38.12968112	30.56956385	39.57731359	30.83974088
gene-3110045C21Rik	22.85116746	13.41287795	14.31234805	14.28629957	11.18690098	18.62190864	8.511322999	9.799308049	12.15483455	6.460428196	9.028209877	7.341367251	6.879601465	8.126752523	5.968951491	5.746218141	6.225880527	7.980641354	0	5.926044989	7.372901363	0	0	4.506550738	0	0	9.663087705	4.266221043	0	7.134592891	2.771048154	0	0	5.394628915	5.276975145	9.251922264
gene-3110053B16Rik	268.1203649	235.6834268	269.4089045	190.0620361	228.9585734	256.8727985	214.3933253	191.086507	183.3643611	187.6333059	193.5648198	185.4918792	169.314636	161.2242839	178.8389697	172.7245571	198.9451823	180.9727789	97.83409318	69.13719154	105.6782529	89.76419312	49.26968725	171.2489281	63.76990196	73.13977792	9.663087705	142.9184049	130.1367716	118.9098815	47.10781862	48.09719584	61.00748979	68.33196626	47.49277631	70.93140402
gene-3110056K07Rik	145.866619	147.5416574	147.9644218	169.4463633	149.4072776	190.6007119	154.5840285	129.6523834	131.6194941	155.8929413	143.0068444	180.8423466	197.5974421	184.293775	195.5979488	150.753723	159.042948	163.8378725	16.3056822	41.48231492	46.69504197	38.0817789	36.95226544	45.06550738	11.95685662	29.25591117	19.32617541	34.12976834	53.84969858	57.07674313	33.25257785	38.8477351	80.07233035	39.56061204	50.13126388	49.34358541
gene-3110067G11Rik	0	0	0	0	0	0	0	0	0	0	0	0	0	0	0	0	0	0	0	0	0	0	0	0	0	0	0	0	0	0	0	0	0	0	0	0
gene-3110070M22Rik	3.427675119	6.227407618	4.630465546	4.520980877	6.46354279	6.024735147	2.070321811	2.638275244	1.736404935	1.404440912	5.778054321	2.202410175	0.764400163	1.83507315	0.688725172	4.056153982	4.52791311	3.990320677	8.152841099	5.926044989	4.915267576	10.88050826	0	13.51965222	3.985618873	0	0	4.266221043	6.731212323	7.134592891	0	1.849892148	0	5.394628915	13.19243786	6.167948176
gene-3110082I17Rik	195.7583346	176.7625701	190.0595631	228.5807931	206.8333693	230.035342	167.6960667	152.6430677	158.3601301	55.05408376	44.0576642	67.29586646	37.07340789	39.84730269	45.22628629	78.75698981	63.95677268	71.12159795	122.2926165	77.03858486	46.69504197	146.8868615	135.4916399	76.61136255	71.74113971	65.82580013	77.30470164	87.45753137	67.31212323	66.58953365	58.19201124	46.2473037	72.44639412	75.52480481	50.13126388	52.42755949
gene-3110082J24Rik	76.93226379	124.5481524	58.72272215	67.99555239	66.12701469	86.81095644	88.33373059	102.5158381	72.2344453	70.78382198	73.67019259	69.00885216	76.44001627	102.2397898	71.39784283	64.89846371	63.10778898	67.13127727	57.06988769	57.28510156	41.77977439	27.20127064	49.26968725	36.05240591	11.95685662	21.94193338	19.32617541	61.86020512	53.84969858	47.56395261	47.10781862	27.74838222	38.12968112	35.96419277	34.30033845	52.42755949
gene-3110083C13Rik	2.665969537	2.395156776	1.89428136	3.435945466	3.231771395	3.286219171	2.300357567	1.13068939	1.736404935	1.404440912	2.16677037	2.447122417	2.67540057	2.883686379	1.607025401	3.380128318	4.52791311	3.28614644	0	1.97534833	0	0	0	4.506550738	7.971237745	0	0	0	0	0	2.771048154	0	0	1.798209638	0	0
gene-3110099E03Rik	0.380852791	0.479031355	0.63142712	1.808392351	1.242988998	1.916961183	2.300357567	1.884482317	1.736404935	1.404440912	1.44451358	2.447122417	1.911000407	1.310766536	3.673200917	0.338012832	3.112940263	2.816696948	0	3.950696659	2.457633788	0	12.31742181	0	11.95685662	0	9.663087705	2.133110521	2.243737441	2.37819763	5.542096309	3.699784296	3.812968112	3.596419277	0	0
gene-3200001D21Rik	0	0	0	0	0	0	0	0	0	0	0	0	0	0	0	0	0	0	0	0	0	0	0	0	0	0	0	0	0	0	0	0	0	0	0	0
gene-3300002A11Rik	0	0	0	0	0	0	0	0	0	0	0	0	0	0	0	0	0	0	0	0	0	0	0	0	0	0	0	0	0	0	0	0	0	0	0	0
gene-3300002I08Rik	167.575228	166.7029116	165.012954	162.7553116	184.2109695	234.4169675	168.6162097	130.0292799	135.7868659	210.1043605	211.6212395	206.537132	247.6656527	228.5976839	213.7343784	143.6554535	181.9655081	181.4422284	154.9039809	116.5455514	167.1190976	184.9686404	86.22195269	216.3144354	55.79866422	87.7677335	48.31543852	162.1163996	148.0866711	154.582846	85.90249279	48.09719584	64.8204579	95.30511083	73.87765204	107.9390931
gene-3300002P13Rik	2.285116746	2.395156776	2.104757066	2.531749291	3.977564794	2.190812781	1.840286054	1.884482317	3.125528883	1.966217277	2.16677037	3.670683625	2.293200488	1.572919843	3.673200917	2.704102654	1.131978278	3.051421694	8.152841099	3.950696659	2.457633788	5.440254128	12.31742181	9.013101477	0	0	0	0	6.731212323	4.756395261	2.771048154	3.699784296	0	3.596419277	0	3.083974088
gene-3300005D01Rik	1.904263955	3.832250842	1.052378533	1.989231586	0.745793399	0.547703195	2.070321811	1.884482317	1.389123948	0.561776365	0.72225679	0.978848967	0.764400163	0.262153307	0.688725172	1.690064159	0.848983708	2.112522711	0	0	2.457633788	0	0	0	0	0	9.663087705	0	0	0	0	1.849892148	0	3.596419277	0	0
gene-3425401B19Rik	0.380852791	0.479031355	0.841902826	0.72335694	0.745793399	0.547703195	1.150178784	1.884482317	1.041842961	0.842664547	1.44451358	1.223561208	0.382200081	1.048613229	1.147875287	0.676025664	1.131978278	0.234724746	0	7.901393319	4.915267576	0	0	4.506550738	19.92809436	21.94193338	38.65235082	2.133110521	4.487474882	2.37819763	13.85524077	11.09935289	0	7.192838553	2.638487573	6.167948176
gene-3632454L22Rik	3.046822328	1.916125421	0	1.446713881	1.740184597	2.190812781	2.300357567	1.13068939	0.694561974	0.842664547	0.72225679	0.978848967	1.528800325	0.524306614	2.295750573	1.352051327	0.848983708	1.173623729	0	7.901393319	2.457633788	0	12.31742181	0	11.95685662	0	0	6.399331564	2.243737441	0	2.771048154	5.549676444	3.812968112	0	5.276975145	0
gene-3830403N18Rik	6.474497447	7.185470328	5.051416959	3.435945466	1.988782397	3.286219171	8.511322999	3.015171708	5.556495792	1.966217277	2.889027161	2.202410175	5.733001221	3.407992994	5.739376433	2.028076991	3.678929402	2.816696948	32.61136439	19.7534833	19.6610703	19.04088945	0	22.53275369	91.66923407	14.62795558	67.64161393	19.19799469	15.70616209	9.512790521	52.64991493	70.29590162	45.75561734	12.58746747	13.19243786	24.6717927
gene-3830406C13Rik	142.8197966	134.6078108	112.8149787	193.1363031	178.7418179	247.8356958	124.2193086	120.6068683	113.2136018	131.4556694	145.1736148	130.4316248	124.9794266	130.0280404	123.2818058	119.6565425	163.004872	146.7029661	32.61136439	35.55626993	36.86450682	70.72330367	61.58710906	40.55895665	35.87056985	43.88386675	19.32617541	40.5290999	49.3622237	40.42935972	52.64991493	24.04859792	38.12968112	37.76240241	47.49277631	49.34358541
gene-3830408C21Rik	12.18728931	14.37094066	14.10187234	17.5414058	11.93269438	15.60954106	14.03218116	12.06068683	9.37658665	29.49325916	22.38996049	28.63133228	40.89540871	18.61288481	25.25325631	33.80128318	31.4123972	36.85178507	8.152841099	5.926044989	12.28816894	19.04088945	24.63484362	13.51965222	15.94247549	0	19.32617541	10.66555261	17.94989953	4.756395261	13.85524077	14.79913718	7.625936224	5.394628915	15.83092544	3.083974088
gene-3830432H09Rik	5.331939074	3.353219486	6.103795492	3.797623937	5.220553792	4.655477159	5.290822405	2.638275244	2.778247896	7.583980926	5.055797531	8.320216217	5.733001221	5.767372758	8.494277121	6.084230973	5.942885957	4.459770168	16.3056822	23.70417996	22.11870409	32.64152477	0	27.03930443	19.92809436	7.313977792	28.98926311	23.46421573	44.87474882	33.29476682	22.16838523	5.549676444	11.43890434	30.56956385	15.83092544	12.33589635
gene-3930402G23Rik	114.2558373	177.7206328	179.1148263	66.0063208	59.4148741	85.71555005	178.737783	151.8892748	162.1802209	69.94115743	62.83634074	69.49827664	142.5606304	154.9326046	103.7679259	71.65872034	61.69281613	87.08288065	81.52841099	92.84137149	100.7629853	92.48432018	197.078749	130.6899714	111.5973284	43.88386675	599.1114377	91.72375241	69.55586067	87.99331232	83.13144463	62.89633303	76.25936224	156.4442385	139.8398414	129.5269117
gene-4430402I18Rik	8.759614193	8.622564394	9.471406798	12.47790722	14.41867238	12.32332189	12.19189511	12.43758329	13.89123948	15.16796185	16.25077778	20.5558283	16.81680358	18.0885782	16.75897919	14.53455177	15.56470132	15.02238372	8.152841099	5.926044989	2.457633788	8.160381193	0	0	15.94247549	14.62795558	0	4.266221043	4.487474882	4.756395261	13.85524077	18.49892148	26.69077678	5.394628915	2.638487573	12.33589635
gene-4631405J19Rik	0	0	0	0	0	0	0	0	0	0	0	0	0	0	0	0	0	0	0	0	0	0	0	0	0	0	0	0	0	0	0	0	0	0	0	0
gene-4632404H12Rik	59.79388819	53.65151178	67.56270182	71.79317633	54.94011371	83.25088567	44.62693681	37.31274988	34.38081772	36.51546372	30.69591358	34.50442608	25.60740545	26.73963733	34.4362586	21.63282124	32.82737005	30.51421694	8.152841099	13.82743831	19.6610703	27.20127064	0	31.54585517	7.971237745	29.25591117	0	31.99665782	38.1435365	4.756395261	24.93943339	1.849892148	3.812968112	19.78030602	18.46941301	18.50384453
gene-4632427E13Rik	31.61078165	23.47253641	30.72945317	37.07204319	38.78125674	35.87455928	36.11561381	36.93585342	30.90800784	37.91990463	46.22443457	42.57993005	32.48700692	42.73098907	28.69688217	37.85743716	36.50629945	31.92256542	0	3.950696659	0	0	0	4.506550738	3.985618873	0	9.663087705	4.266221043	2.243737441	4.756395261	5.542096309	0	0	0	0	0
gene-4632428C04Rik	4.570233492	11.97578388	14.52282376	6.871890933	7.706531788	10.13250911	12.88200238	11.68379037	6.251057766	11.51641548	7.944824692	10.76733863	12.99480277	6.291679373	5.968951491	10.47839779	8.489837082	9.623714574	40.76420549	21.72883163	31.94923924	21.76101651	24.63484362	18.02620295	31.88495098	51.19784454	57.97852623	2.133110521	24.68111185	23.7819763	24.93943339	31.44816651	38.12968112	39.56061204	44.85428874	30.83974088
gene-4732414G09Rik	0.380852791	0	0.210475707	0.36167847	0.2485978	0	0	0	0	0	0.361128395	0.244712242	0.382200081	0.786459922	0.229575057	0	0	0.234724746	0	0	0	0	0	0	0	0	0	0	0	0	0	0	0	0	0	0
gene-4732416N19Rik	36.18101515	35.92735164	40.20085996	48.10323653	43.75321273	44.36395881	32.20500594	26.7596489	26.04607403	41.29056282	36.8350963	39.39867091	37.83780806	39.84730269	39.02775975	33.46327035	29.14844065	33.56563864	0	5.926044989	2.457633788	10.88050826	0	4.506550738	7.971237745	14.62795558	0	10.66555261	6.731212323	11.89098815	2.771048154	9.249460739	11.43890434	1.798209638	5.276975145	6.167948176
gene-4732419C18Rik	1.142558373	2.874188131	3.578087012	1.808392351	2.734575796	2.190812781	3.910607865	2.638275244	3.47280987	1.966217277	1.083385185	0.978848967	1.146600244	2.097226458	0.918300229	2.028076991	1.980961986	1.173623729	0	1.97534833	7.372901363	0	0	0	3.985618873	0	0	0	4.487474882	0	5.542096309	1.849892148	3.812968112	3.596419277	0	0
gene-4732465J04Rik	0.380852791	2.395156776	1.473329946	0.904196175	0.994391198	0.547703195	1.840286054	1.884482317	1.041842961	0	0	0.489424483	0.764400163	0.786459922	0.688725172	0.676025664	0.848983708	1.408348474	0	0	9.830535151	0	0	0	3.985618873	0	0	2.133110521	6.731212323	2.37819763	5.542096309	3.699784296	7.625936224	0	0	9.251922264
gene-4732471J01Rik	35.41930956	41.6757279	46.51513116	41.05050636	30.57752935	35.05300449	33.12514897	18.46792671	26.740636	47.75099102	50.19684691	49.43187282	63.82741359	63.17894703	70.93869272	44.6176938	45.56212567	50.93526982	89.68125209	73.0878882	54.06794333	122.4057179	86.22195269	72.10481182	59.78428309	95.08171129	77.30470164	70.3926472	69.55586067	68.96773128	60.9630594	53.64687229	57.19452168	102.4979494	73.87765204	52.42755949
gene-4732490B19Rik	0	0	0.420951413	0.36167847	0	0	0	0	0	0.280888182	0	0.489424483	0.382200081	0.262153307	1.607025401	2.704102654	0.848983708	0.234724746	0	0	4.915267576	0	0	0	7.971237745	7.313977792	9.663087705	0	0	0	0	1.849892148	0	1.798209638	0	0
gene-4732491K20Rik	14.09155327	12.93384659	12.8390181	13.56294263	18.14763937	12.87102509	10.1215733	10.17620451	13.54395849	12.63996821	20.94544691	16.15100795	15.28800325	15.72919843	12.62662815	16.56262876	18.11165244	22.29885084	24.4585233	3.950696659	7.372901363	10.88050826	0	4.506550738	3.985618873	7.313977792	0	2.133110521	8.974949764	11.89098815	8.313144463	7.399568591	15.25187245	1.798209638	13.19243786	15.41987044
gene-4831407H17Rik	0	0	0	0	0	0	0	0	0	0	0	0	0	0	0	0	0	0	0	0	0	0	0	0	0	0	0	0	0	0	0	0	0	0	0	0
gene-4831440D22Rik	0	0	0	0	0	0	0	0	0	0	0	0	0	0	0	0	0	0	0	0	0	0	0	0	0	0	0	0	0	0	0	0	0	0	0	0
gene-4831440E17Rik	12.5681421	14.84997201	8.839979678	6.510212463	7.457933988	16.15724426	8.971394513	7.914825732	7.987462701	10.67375093	14.8062642	8.320216217	9.555002034	13.63197197	14.46322861	7.774295132	8.206842513	10.56261356	8.152841099	11.85208998	9.830535151	2.720127064	0	0	7.971237745	7.313977792	0	8.532442085	8.974949764	7.134592891	5.542096309	5.549676444	3.812968112	10.78925783	18.46941301	12.33589635
gene-4833407H14Rik	0	0	0	0	0	0	0	0	0	0	0	0	0	0	0	0	0	0	0	0	0	0	0	0	0	0	0	0	0	0	0	0	0	0	0	0
gene-4833411C07Rik	0	0	0.210475707	0	0	0	0	0	0	0	0	0.244712242	0	0	0	0	0	0	0	0	0	0	0	0	0	0	9.663087705	0	0	2.37819763	0	3.699784296	0	0	0	0
gene-4833412C05Rik	2.285116746	2.874188131	2.315232773	1.446713881	1.740184597	1.369257988	2.760429081	0	2.430966909	3.370658189	3.250155556	4.649532592	1.911000407	3.932299608	4.821076204	3.380128318	2.263956555	2.112522711	8.152841099	7.901393319	7.372901363	8.160381193	24.63484362	4.506550738	7.971237745	7.313977792	9.663087705	6.399331564	0	2.37819763	5.542096309	14.79913718	7.625936224	10.78925783	2.638487573	3.083974088
gene-4833413N01Rik	1.523411164	0	0.63142712	0.72335694	0.497195599	1.09540639	1.38021454	2.261378781	0.347280987	0.561776365	0.361128395	0.244712242	0.382200081	0.524306614	0.688725172	1.014038495	0.565989139	1.408348474	8.152841099	0	2.457633788	0	0	9.013101477	11.95685662	7.313977792	9.663087705	2.133110521	2.243737441	0	2.771048154	3.699784296	0	3.596419277	0	0
gene-4833415N18Rik	0	0.479031355	0.210475707	0.180839235	0.497195599	0.273851598	0.460071513	0	0	0.280888182	0.361128395	0.489424483	0.382200081	0.262153307	0.918300229	0.338012832	0.565989139	0.469449491	0	0	0	0	0	0	0	0	0	0	0	0	0	0	0	0	0	0
gene-4833417C18Rik	28.94481212	35.44832029	15.785678	14.82881728	25.60557336	15.06183787	27.83432657	22.61378781	30.56072686	23.31371914	31.05704198	20.80054054	24.84300529	20.71011127	22.26878056	21.97083407	33.39335919	26.75862101	0	1.97534833	4.915267576	5.440254128	0	9.013101477	3.985618873	7.313977792	0	4.266221043	8.974949764	2.37819763	5.542096309	1.849892148	3.812968112	0	2.638487573	0
gene-4833418N02Rik	12.94899489	8.622564394	17.46948365	12.11622875	14.41867238	15.33568947	13.34207389	13.56827268	11.11299158	18.25773186	22.0288321	22.02410175	18.72780399	20.44795796	20.66175516	16.56262876	20.375609	23.94192406	0	15.80278664	7.372901363	5.440254128	24.63484362	9.013101477	0	7.313977792	9.663087705	10.66555261	11.2186872	16.64738341	13.85524077	11.09935289	7.625936224	16.18388675	5.276975145	3.083974088
gene-4833419F23Rik	1.904263955	1.916125421	3.367611306	4.340141642	2.485977996	1.916961183	2.990464838	1.884482317	1.389123948	3.370658189	7.944824692	3.181259142	9.172801953	8.126752523	5.739376433	2.366089823	4.52791311	4.694494914	0	0	0	2.720127064	0	4.506550738	3.985618873	7.313977792	0	0	2.243737441	4.756395261	5.542096309	5.549676444	0	3.596419277	0	0
gene-4833420G17Rik	246.7926086	180.5948209	280.5641169	275.9606727	268.4856236	292.1996546	237.6269367	201.6396079	221.2179887	421.6131618	488.2455901	548.6448459	342.0690728	360.7229507	332.6542581	324.8303314	332.2356245	348.5662474	57.06988769	82.96462985	61.44084469	70.72330367	61.58710906	76.61136255	55.79866422	73.13977792	19.32617541	108.7886366	94.23697252	118.9098815	58.19201124	105.4438524	125.8279477	75.52480481	81.79311475	126.4429376
gene-4833422C13Rik	22.85116746	31.61606944	33.46563735	28.39175991	44.00181053	31.49293372	40.02622167	45.98136854	31.94985081	32.58302916	32.50155556	26.67363434	51.97921107	64.75186688	56.70503916	65.23647654	49.52404964	51.16999456	16.3056822	29.63022494	14.74580273	24.48114358	36.95226544	4.506550738	19.92809436	29.25591117	19.32617541	34.12976834	17.94989953	16.64738341	24.93943339	7.399568591	22.87780867	12.58746747	18.46941301	40.09166314
gene-4833422M21Rik	0	0	0	0	0	0	0	0	0	0	0	0	0	0	0	0	0	0	0	0	0	0	0	0	0	0	0	0	0	0	0	0	0	0	0	0
gene-4833427F10Rik	0	0	0.420951413	0.180839235	0.2485978	0	0	0	0	0	0.72225679	0.244712242	0.382200081	0.262153307	0	0.676025664	0.282994569	0.469449491	0	3.950696659	0	2.720127064	0	0	0	0	0	2.133110521	0	0	0	0	0	0	2.638487573	3.083974088
gene-4833428L15Rik	0.380852791	0	0.420951413	0.542517705	0.2485978	0	0.230035757	0.376896463	0	0.280888182	0.72225679	0.489424483	0.764400163	0.524306614	0	0	0	0.469449491	8.152841099	9.876741648	4.915267576	5.440254128	0	4.506550738	0	7.313977792	9.663087705	2.133110521	4.487474882	4.756395261	5.542096309	5.549676444	7.625936224	7.192838553	7.915462718	3.083974088
gene-4833438C02Rik	0	0	0	0	0	0	0	0	0	0	0	0	0	0	0	0	0	0	0	0	0	0	0	0	0	0	0	0	0	0	0	0	0	0	0	0
gene-4833439F03Rik	0	0	0	0	0	0	0	0	0	0	0	0	0	0	0	0	0	0	0	0	0	0	0	0	0	0	0	0	0	0	0	0	0	0	0	0
gene-4833439L19Rik	673.7285873	502.982923	671.2070284	732.0372236	783.8288621	831.1395987	770.8498208	771.8839571	775.131163	843.2263237	771.0091235	844.2572338	677.2585442	671.8989263	781.7030702	926.1551592	1024.723336	975.9854926	595.1574002	541.2454423	486.61149	981.9658702	714.4104651	941.8691043	286.9645588	482.7225343	367.1973328	816.9813296	783.0643669	692.0555104	338.0678748	192.3887834	301.2244808	557.4449879	432.7119619	533.5275172
gene-4833447I15Rik	23.99372583	27.30478725	20.62661925	21.51986897	25.60557336	24.64664378	21.62336113	18.46792671	13.89123948	12.92085639	13.00062222	14.43802226	10.70160228	9.961825673	12.16747804	8.112307963	11.60277735	9.858439319	16.3056822	9.876741648	19.6610703	2.720127064	12.31742181	27.03930443	15.94247549	7.313977792	38.65235082	12.79866313	22.43737441	7.134592891	11.08419262	5.549676444	11.43890434	8.991048192	10.55395029	24.6717927
gene-4921504A21Rik	12.18728931	6.706438973	4.840941252	5.244337817	7.209336188	5.203180354	8.051251486	5.653446952	7.640181714	7.583980926	8.667081482	8.075503976	8.40840179	11.79689882	10.33087758	1.690064159	2.546951125	5.163944405	0	3.950696659	4.915267576	5.440254128	12.31742181	0	15.94247549	7.313977792	9.663087705	2.133110521	2.243737441	2.37819763	8.313144463	20.34881363	0	5.394628915	2.638487573	12.33589635
gene-4921504E06Rik	14.47240606	9.580627104	19.1532893	15.55217422	4.971955992	7.667844733	12.65196662	10.55310098	7.292900727	5.617763649	7.222567901	10.76733863	9.555002034	11.79689882	10.33087758	6.760256636	7.074864235	6.337568134	8.152841099	19.7534833	22.11870409	29.92139771	86.22195269	22.53275369	55.79866422	21.94193338	67.64161393	27.73043678	11.2186872	16.64738341	33.25257785	38.8477351	68.63342601	68.33196626	31.66185087	43.17563723
gene-4921507G05Rik	2.285116746	4.311282197	1.052378533	0.542517705	1.491586798	2.190812781	2.070321811	1.13068939	0.347280987	0.842664547	0.361128395	1.223561208	1.146600244	0.524306614	0.688725172	0.676025664	0.848983708	0.469449491	0	0	2.457633788	0	0	9.013101477	0	0	0	0	2.243737441	0	0	0	0	0	0	0
gene-4921507P07Rik	1.523411164	1.437094066	2.946659893	1.08503541	0.497195599	0.821554793	1.610250297	3.015171708	2.778247896	2.24710546	2.527898765	0.978848967	1.911000407	0.786459922	1.607025401	0.338012832	1.131978278	2.581972203	0	0	2.457633788	2.720127064	0	0	0	0	0	0	2.243737441	0	2.771048154	0	0	1.798209638	0	0
gene-4921508D12Rik	0.380852791	0	0.210475707	0.542517705	0.2485978	0	0.920143027	0.376896463	1.736404935	0.842664547	0.361128395	0.489424483	0.382200081	0.262153307	0.229575057	0.676025664	0.282994569	0.234724746	0	3.950696659	2.457633788	0	0	0	7.971237745	7.313977792	19.32617541	0	4.487474882	0	8.313144463	5.549676444	3.812968112	3.596419277	2.638487573	6.167948176
gene-4921509C19Rik	0.761705582	0.95806271	1.26285424	0.542517705	1.242988998	0.547703195	2.300357567	0.753792927	0.694561974	0.842664547	0.361128395	0.489424483	1.146600244	1.572919843	0.688725172	0.676025664	1.697967416	2.347247457	0	0	0	2.720127064	0	0	3.985618873	0	0	0	2.243737441	2.37819763	2.771048154	1.849892148	3.812968112	3.596419277	7.915462718	0
gene-4921509O07Rik	5.712791865	5.269344907	2.525708479	5.063498582	3.231771395	4.929328757	2.300357567	3.015171708	5.556495792	4.494210919	1.44451358	3.915395867	1.528800325	3.407992994	4.361926089	1.014038495	2.263956555	3.051421694	16.3056822	3.950696659	2.457633788	5.440254128	24.63484362	9.013101477	35.87056985	14.62795558	48.31543852	8.532442085	8.974949764	14.26918578	19.39733708	14.79913718	22.87780867	7.192838553	7.915462718	21.58781861
gene-4921511C10Rik	0	0	0	0	0	0	0	0	0	0	0	0	0	0	0	0	0	0	0	0	0	0	0	0	0	0	0	0	0	0	0	0	0	0	0	0
gene-4921511I17Rik	0.380852791	0.479031355	0.841902826	0.180839235	0.994391198	0.273851598	1.610250297	0	0.347280987	1.685329095	1.805641975	2.691834659	0.382200081	0.262153307	2.066175516	0.676025664	0.565989139	0.704174237	0	0	0	0	0	0	7.971237745	0	9.663087705	0	0	0	0	0	3.812968112	0	2.638487573	0
gene-4921513H07Rik	0.380852791	0	0.210475707	0.180839235	0	0	0	0	0	0	0	0	0	0	0	0	0	0	0	0	0	0	0	0	0	0	0	0	2.243737441	0	0	0	3.812968112	0	0	0
gene-4921513I03Rik	3.046822328	1.437094066	1.473329946	0.904196175	1.491586798	0.821554793	2.760429081	1.507585854	1.736404935	2.24710546	1.44451358	2.447122417	1.528800325	1.310766536	2.754900688	0.676025664	2.829945694	2.112522711	0	3.950696659	2.457633788	0	0	0	0	0	0	0	0	4.756395261	0	3.699784296	3.812968112	0	0	0
gene-4921515E04Rik	11.80643652	11.97578388	7.577125438	10.12699716	6.21494499	5.477031952	8.741358756	7.537929269	11.11299158	8.145757291	6.139182716	7.830791734	5.350801139	8.126752523	6.657676663	6.084230973	2.829945694	5.163944405	8.152841099	39.50696659	24.57633788	13.60063532	61.58710906	13.51965222	71.74113971	80.45375571	67.64161393	12.79866313	24.68111185	19.02558104	63.73410755	70.29590162	49.56858545	17.98209638	23.74638815	40.09166314
gene-4921517D16Rik	0	0	0	0	0	0	0	0	0	0	0	0	0	0	0	0	0	0	0	0	0	0	0	0	0	0	0	0	0	0	0	0	0	0	0	0
gene-4921517D22Rik	0.380852791	0	0.210475707	0.36167847	0	0.547703195	0	0	0	0	0.361128395	0.734136725	0.382200081	0.262153307	0.459150115	0	0.282994569	0.234724746	0	1.97534833	2.457633788	0	0	0	3.985618873	0	0	0	0	0	5.542096309	0	0	0	2.638487573	3.083974088
gene-4921518K17Rik	0	0	0	0	0	0	0	0	0	0	0	0	0	0	0	0	0	0	0	0	0	0	0	0	0	0	0	0	0	0	0	0	0	0	0	0
gene-4921522P10Rik	29.7065177	39.28057113	34.30754018	47.37987959	36.04668094	47.37632638	34.50536351	24.87516659	29.17160291	32.30214098	19.50093333	27.40777107	26.7540057	28.57471048	32.14050803	31.09718053	26.88448409	31.68784067	32.61136439	7.901393319	9.830535151	13.60063532	24.63484362	22.53275369	3.985618873	7.313977792	0	12.79866313	8.974949764	11.89098815	8.313144463	9.249460739	3.812968112	10.78925783	10.55395029	9.251922264
gene-4921524J17Rik	148.5325885	153.769065	131.7577923	148.469012	170.5380905	179.646648	137.5613825	113.822732	104.5315771	125.8379057	141.2012025	127.7397902	97.46102075	94.37519059	118.9198797	99.03775972	129.0455236	117.8318223	8.152841099	43.45766325	46.69504197	59.84279541	12.31742181	40.55895665	19.92809436	43.88386675	19.32617541	34.12976834	35.89979906	52.32034787	58.19201124	40.69762725	87.69826657	44.95524096	36.93882602	46.25961132
gene-4921524L21Rik	0.761705582	1.437094066	0.420951413	1.08503541	0.745793399	0	0.920143027	0.376896463	0	0.842664547	1.44451358	0.244712242	0.382200081	1.572919843	0.688725172	0.338012832	0.282994569	0	0	5.926044989	2.457633788	2.720127064	0	4.506550738	3.985618873	7.313977792	9.663087705	4.266221043	0	2.37819763	19.39733708	14.79913718	11.43890434	1.798209638	7.915462718	3.083974088
gene-4921525D07Rik	0	0	0.210475707	0.180839235	0	0	0.230035757	0.376896463	0.347280987	1.12355273	0	0.734136725	0.764400163	0.524306614	0.229575057	0	0.565989139	0	0	1.97534833	4.915267576	2.720127064	0	0	0	0	9.663087705	2.133110521	2.243737441	0	2.771048154	0	0	1.798209638	0	0
gene-4921525O09Rik	0.380852791	1.437094066	0.210475707	1.265874646	0.994391198	0.547703195	0.920143027	0.753792927	2.083685922	0.561776365	0.361128395	0.978848967	0.764400163	0.262153307	0.459150115	0.338012832	28.01646237	27.2280705	0	1.97534833	2.457633788	0	0	4.506550738	3.985618873	0	19.32617541	6.399331564	0	7.134592891	11.08419262	7.399568591	11.43890434	3.596419277	0	9.251922264
gene-4921528I07Rik	1.904263955	0.479031355	0.210475707	0.180839235	0.497195599	0	0.920143027	0	1.041842961	0.280888182	0.72225679	0.244712242	0	0.262153307	0.229575057	1.352051327	1.131978278	0.704174237	0	1.97534833	4.915267576	0	0	0	11.95685662	7.313977792	9.663087705	4.266221043	2.243737441	0	16.62628893	12.94924503	3.812968112	3.596419277	5.276975145	3.083974088
gene-4921529L05Rik	1.904263955	2.395156776	2.315232773	3.074266996	1.988782397	1.916961183	2.990464838	3.392068171	3.125528883	4.213322737	2.16677037	2.691834659	2.293200488	2.621533072	2.754900688	3.380128318	2.263956555	3.051421694	8.152841099	3.950696659	2.457633788	2.720127064	0	9.013101477	7.971237745	29.25591117	28.98926311	6.399331564	6.731212323	2.37819763	19.39733708	11.09935289	7.625936224	5.394628915	18.46941301	6.167948176
gene-4921531C22Rik	17.1383756	9.580627104	12.20759098	14.46713881	17.65044377	22.455831	12.19189511	11.68379037	11.46027257	14.60618549	15.16739259	19.08755485	14.14140301	13.36981867	13.77450344	11.49243628	15.56470132	13.3793105	16.3056822	19.7534833	7.372901363	8.160381193	12.31742181	18.02620295	7.971237745	29.25591117	9.663087705	10.66555261	13.46242465	4.756395261	8.313144463	11.09935289	0	7.192838553	7.915462718	9.251922264
gene-4921531P14Rik	0.380852791	0.95806271	1.473329946	0.36167847	0.2485978	0.273851598	1.150178784	0.753792927	0	0.280888182	0.72225679	0.734136725	0.382200081	0.262153307	0.688725172	0.338012832	0.848983708	0.469449491	8.152841099	5.926044989	0	2.720127064	0	0	3.985618873	0	0	2.133110521	0	0	8.313144463	7.399568591	11.43890434	7.192838553	0	0
gene-4921534H16Rik	0	0	0	0	0	0	0	0	0	0	0	0	0	0	0	0	0	0	0	0	0	0	0	0	0	0	0	0	0	0	0	0	0	0	0	0
gene-4921536K21Rik	6.474497447	7.664501683	7.156174025	4.882659347	4.474760393	4.655477159	4.140643621	4.145861098	7.640181714	7.022204561	5.416925926	9.788489668	5.350801139	6.029526065	11.24917781	4.056153982	4.52791311	4.92921966	16.3056822	17.77813497	17.20343651	27.20127064	0	4.506550738	3.985618873	21.94193338	0	29.8635473	20.19363697	9.512790521	11.08419262	11.09935289	7.625936224	16.18388675	7.915462718	18.50384453
gene-4921539E11Rik	3.046822328	2.874188131	2.525708479	2.893427761	0.2485978	1.916961183	4.370679378	3.392068171	1.736404935	1.12355273	3.972412346	2.447122417	1.146600244	3.407992994	2.984475745	2.366089823	1.697967416	1.408348474	0	9.876741648	4.915267576	13.60063532	12.31742181	4.506550738	11.95685662	7.313977792	9.663087705	10.66555261	8.974949764	7.134592891	8.313144463	11.09935289	15.25187245	10.78925783	7.915462718	9.251922264
gene-4922502B01Rik	0	0	0	0	0	0	0	0	0	0	0	0	0	0	0	0	0	0	0	0	0	0	0	0	0	0	0	0	0	0	0	0	0	0	0	0
gene-4922502H24Rik	0	0.479031355	0	0.180839235	0.497195599	0	0.230035757	0	0	0	0	0	0	0	0	0	0.282994569	0	0	0	0	2.720127064	0	0	3.985618873	0	0	0	0	0	2.771048154	0	3.812968112	0	0	0
gene-4922502N22Rik	0	0	0	0	0.2485978	0.547703195	0	0	0	1.966217277	1.083385185	0.734136725	0	0.262153307	1.377450344	1.014038495	0.282994569	0.469449491	0	1.97534833	0	0	0	0	0	0	0	0	0	2.37819763	0	3.699784296	0	0	0	0
gene-4930401C15Rik	4.570233492	5.748376262	4.630465546	5.606016287	3.977564794	3.012367574	3.450536351	14.32206561	2.778247896	4.213322737	3.250155556	4.894244834	3.822000814	6.55383268	4.132351032	1.352051327	1.131978278	1.64307322	0	1.97534833	4.915267576	0	12.31742181	4.506550738	23.91371324	14.62795558	38.65235082	10.66555261	13.46242465	7.134592891	8.313144463	18.49892148	7.625936224	8.991048192	7.915462718	12.33589635
gene-4930401G09Rik	0	0.479031355	0	0.36167847	0	0	0	0	0	0	0	0	0	0	0	0	0	0	0	0	0	0	0	0	0	0	0	0	2.243737441	0	0	0	0	0	0	0
gene-4930401O10Rik	0.380852791	0	0.210475707	0	0	0	0.920143027	0	0	0.280888182	0	0.244712242	0.382200081	0	0.688725172	0	0	0	0	3.950696659	0	2.720127064	0	0	0	7.313977792	0	0	0	2.37819763	0	5.549676444	0	0	0	0
gene-4930401O12Rik	0.761705582	0.95806271	0.420951413	0.36167847	0.497195599	0.273851598	1.150178784	1.507585854	0.694561974	0.280888182	0.361128395	0.244712242	0.764400163	1.572919843	0.459150115	2.028076991	0.848983708	0.469449491	8.152841099	5.926044989	0	5.440254128	0	0	11.95685662	7.313977792	19.32617541	4.266221043	2.243737441	7.134592891	2.771048154	3.699784296	3.812968112	3.596419277	5.276975145	3.083974088
gene-4930402D18Rik	0	0	0.210475707	0.36167847	0	0	0.230035757	0	0.347280987	0.280888182	0	0.244712242	0	0.262153307	0.229575057	0	0	0	0	0	0	0	0	0	0	0	0	0	0	0	0	0	0	0	2.638487573	0
gene-4930402F06Rik	0.380852791	1.437094066	0.63142712	0	0	0	1.150178784	0.376896463	0.694561974	0.280888182	0	0.489424483	0.764400163	0.262153307	0.459150115	1.014038495	0.282994569	0.469449491	0	0	0	2.720127064	12.31742181	0	3.985618873	7.313977792	0	0	2.243737441	0	2.771048154	5.549676444	0	1.798209638	0	0
gene-4930402F11Rik	0	0	0	0.542517705	0	0	0.230035757	0	0	0.280888182	0	0	0.382200081	0	0	0	0	0	0	0	0	0	0	0	0	7.313977792	0	0	0	0	0	1.849892148	0	0	2.638487573	0
gene-4930402H24Rik	887.0061503	887.6451012	885.8922492	1317.956345	1569.397909	1224.938196	1145.117997	754.9236163	829.654278	2104.414263	1971.03878	2174.757692	2199.561468	2120.558102	1991.334047	2561.799252	2753.820155	2894.156114	1247.384688	687.4212187	793.8157135	1324.70188	2167.866239	1288.873511	1606.204406	1887.00627	3053.535715	733.7900193	758.383255	651.6261507	762.0382425	710.3585848	774.0325267	580.8217132	1179.403945	1054.719138
gene-4930402K13Rik	0	0.479031355	0.210475707	0.36167847	0	0	0.460071513	0	0	0	0.361128395	0.244712242	0.382200081	0.262153307	0	0	0	0	0	0	0	0	0	0	0	0	0	0	0	0	2.771048154	0	0	0	0	0
gene-4930403D09Rik	0	0	0	0	0	0	0	0	0	0	0	0	0	0	0	0	0	0	0	0	0	0	0	0	0	0	0	0	0	0	0	0	0	0	0	0
gene-4930404A05Rik	0.761705582	0	0.420951413	0.180839235	0	0	0.460071513	0	0.347280987	0	0	0	0	0	0	0	0.565989139	0	8.152841099	0	0	2.720127064	0	0	0	0	0	2.133110521	0	2.37819763	8.313144463	3.699784296	0	0	2.638487573	0
gene-4930404H11Rik	0.380852791	0	0	0	0.497195599	0.273851598	0	1.13068939	0.694561974	1.12355273	0	0.734136725	0	0.262153307	0.459150115	2.028076991	0.282994569	1.64307322	0	1.97534833	4.915267576	0	0	0	11.95685662	0	0	0	2.243737441	4.756395261	0	5.549676444	7.625936224	0	0	0
gene-4930404H24Rik	0	0	0	0	0	0	0	0	0	0	0	0	0	0	0	0	0	0	0	0	0	0	0	0	0	0	0	0	0	0	0	0	0	0	0	0
gene-4930404I05Rik	0.380852791	1.916125421	0.63142712	1.08503541	0.497195599	0.821554793	1.840286054	0	0	0.561776365	1.805641975	1.712985692	0.382200081	1.048613229	1.377450344	0.338012832	1.131978278	1.173623729	0	0	0	0	0	0	0	0	0	0	0	0	0	0	0	0	0	0
gene-4930404I20Rik	0	0	0	0	0	0	0	0	0	0	0	0	0	0.262153307	0	0	0.282994569	0	0	0	0	0	0	0	3.985618873	0	0	0	0	0	0	0	0	0	0	0
gene-4930404K13Rik	0	0	0	0	0	0	0	0	0	0	0	0	0	0	0	0	0	0	0	0	0	0	0	0	0	0	0	0	0	0	0	0	0	0	0	0
gene-4930404N11Rik	0	0	0	0	0	0	0	0	0	0	0	0	0	0	0	0	0	0	0	0	0	0	0	0	0	0	0	0	0	0	0	0	0	0	0	0
gene-4930405A10Rik	0	0	0	0	0	0	0	0	0	0	0	0	0	0	0	0	0	0	0	0	0	0	0	0	0	0	0	0	0	0	0	0	0	0	0	0
gene-4930405A21Rik	0	0	0	0	0	0	0	0	0	0	0	0	0	0	0	0	0	0	0	0	0	0	0	0	0	0	0	0	0	0	0	0	0	0	0	0
gene-4930405D01Rik	6.474497447	3.353219486	1.89428136	3.435945466	2.485977996	1.09540639	3.220500594	2.261378781	1.736404935	1.404440912	2.16677037	2.202410175	1.911000407	2.359379765	2.754900688	2.704102654	3.112940263	1.173623729	8.152841099	21.72883163	14.74580273	10.88050826	12.31742181	0	31.88495098	21.94193338	9.663087705	6.399331564	13.46242465	14.26918578	22.16838523	24.04859792	7.625936224	12.58746747	10.55395029	12.33589635
gene-4930405D11Rik	2.665969537	5.269344907	2.525708479	10.66951487	8.949520785	13.41872828	9.661501783	12.81447976	10.07114862	7.864869108	10.47272346	1.46827345	10.70160228	11.27259221	7.805551949	8.450320795	10.47079907	10.7973383	0	11.85208998	7.372901363	5.440254128	0	4.506550738	15.94247549	0	9.663087705	10.66555261	11.2186872	9.512790521	22.16838523	18.49892148	11.43890434	8.991048192	7.915462718	3.083974088
gene-4930405H06Rik	0	0	0	0	0	0	0	0	0	0	0	0	0	0	0	0	0	0	0	0	0	0	0	0	0	0	0	0	0	0	0	0	0	0	0	0
gene-4930405J17Rik	0	0	0	0	0	0	0	0	0	0	0	0	0	0	0	0	0	0	0	0	0	0	0	0	0	0	0	0	0	0	0	0	0	0	0	0
gene-4930405L22Rik	0.380852791	0	0	0.180839235	0	0.273851598	0	0	1.041842961	0	0.361128395	0	0	0	0	0	0	0	0	1.97534833	0	0	0	0	0	7.313977792	9.663087705	0	0	0	0	1.849892148	7.625936224	0	0	0
gene-4930405O22Rik	0	0	0	0	0	0	0	0	0	0	0	0	0	0	0	0	0	0	0	0	0	0	0	0	0	0	0	0	0	0	0	0	0	0	0	0
gene-4930406D18Rik	0.380852791	0	0	0.180839235	0	0	0	0	0.694561974	0.280888182	0	0	0.382200081	0	0.229575057	0	0.282994569	0	0	1.97534833	0	0	0	0	0	0	0	0	2.243737441	2.37819763	0	3.699784296	0	5.394628915	2.638487573	3.083974088
gene-4930407G08Rik	0.380852791	0	0.210475707	0	0	0	0.230035757	0	0	0.280888182	0	0.244712242	0	0.262153307	0.229575057	0	0	0.469449491	0	0	0	0	0	0	0	0	0	2.133110521	0	2.37819763	2.771048154	1.849892148	0	0	2.638487573	3.083974088
gene-4930407I02Rik	1.142558373	2.874188131	23.36280343	3.797623937	0.994391198	0.821554793	1.38021454	0.753792927	1.736404935	1.404440912	2.16677037	1.46827345	1.528800325	2.621533072	19.05472976	1.014038495	1.131978278	1.173623729	8.152841099	0	2.457633788	0	12.31742181	0	7.971237745	0	28.98926311	2.133110521	4.487474882	2.37819763	5.542096309	0	3.812968112	5.394628915	0	0
gene-4930407I10Rik	0	0.479031355	0.420951413	0.180839235	0.745793399	0.547703195	0.230035757	0.376896463	0	0	0	0.244712242	1.528800325	0.524306614	0.459150115	0	0	0.704174237	8.152841099	1.97534833	2.457633788	0	0	4.506550738	0	0	0	0	2.243737441	4.756395261	5.542096309	0	7.625936224	3.596419277	5.276975145	3.083974088
gene-4930407I19Rik	0	0	0	0	0	0	0	0	0	0	0	0	0	0	0	0	0	0	0	0	0	0	0	0	0	0	0	0	0	0	0	0	0	0	0	0
gene-4930412B13Rik	0.380852791	0.95806271	0.210475707	1.627553116	0.2485978	1.369257988	0.460071513	0.753792927	0.694561974	0.280888182	1.083385185	0.734136725	1.146600244	1.048613229	1.147875287	0	1.131978278	0.469449491	0	5.926044989	4.915267576	5.440254128	0	0	7.971237745	0	19.32617541	4.266221043	4.487474882	2.37819763	11.08419262	3.699784296	7.625936224	1.798209638	2.638487573	9.251922264
gene-4930412C18Rik	12.18728931	3.832250842	6.524746905	3.435945466	2.983173595	4.381625561	5.060786648	3.768964634	6.251057766	3.932434554	5.416925926	6.851942767	9.555002034	8.126752523	8.494277121	3.71814115	4.52791311	3.051421694	8.152841099	7.901393319	2.457633788	10.88050826	12.31742181	4.506550738	3.985618873	0	28.98926311	14.93177365	8.974949764	7.134592891	8.313144463	11.09935289	7.625936224	0	5.276975145	3.083974088
gene-4930412E21Rik	1.142558373	2.395156776	1.89428136	2.170070821	0.994391198	0.821554793	1.150178784	1.507585854	2.430966909	1.404440912	1.44451358	1.223561208	1.146600244	1.572919843	2.525325631	1.014038495	0.565989139	0.938898983	8.152841099	9.876741648	0	0	0	4.506550738	15.94247549	7.313977792	9.663087705	0	2.243737441	9.512790521	8.313144463	22.19870577	11.43890434	3.596419277	2.638487573	0
gene-4930412F09Rik	0	0	0	0	0	0	0	0	0	0	0	0	0	0	0	0	0	0	0	0	0	0	0	0	0	0	0	0	0	0	0	0	0	0	0	0
gene-4930412M03Rik	0	0	0	0	0	0	0	0	0	0	0	0	0	0	0	0	0	0	0	0	0	0	0	0	0	0	0	0	0	0	0	0	0	0	0	0
gene-4930412O13Rik	0	0	0	0	0	0	0	0	0	0	0	0	0	0	0	0	0	0	0	0	0	0	0	0	0	0	0	0	0	0	0	0	0	0	0	0
gene-4930413E15Rik	0	0	0	0.180839235	0.2485978	0	0	0	0	0	0	0	0.764400163	0	0.459150115	0	0.282994569	0	0	0	0	0	0	0	0	0	9.663087705	2.133110521	4.487474882	4.756395261	0	3.699784296	0	0	5.276975145	0
gene-4930413E20Rik	0	0	0	0	0	0	0	0	0	0	0	0	0	0	0	0	0	0.234724746	0	0	0	0	0	0	0	7.313977792	0	0	0	0	0	1.849892148	0	0	0	0
gene-4930413F20Rik	0	0	0	0	0	0	0	0	0	0	0	0	0	0	0	0	0	0	0	0	0	0	0	0	0	0	0	0	0	0	0	0	0	0	0	0
gene-4930413G21Rik	2.285116746	0.95806271	0.420951413	0.180839235	0.994391198	1.09540639	0.69010727	0.376896463	1.389123948	1.966217277	1.083385185	1.46827345	2.293200488	2.097226458	1.147875287	0.338012832	0.565989139	0.469449491	0	0	0	2.720127064	0	4.506550738	0	0	0	2.133110521	0	0	2.771048154	0	0	0	0	0
gene-4930413M19Rik	0.380852791	0	0	0.72335694	0	0	0.69010727	0.376896463	0.694561974	0	0	0.489424483	0.382200081	0	0	0	0	0	0	0	2.457633788	0	0	0	3.985618873	0	0	0	0	0	5.542096309	5.549676444	3.812968112	0	2.638487573	0
gene-4930414F18Rik	2.285116746	3.353219486	0.63142712	1.627553116	0.994391198	0.821554793	1.840286054	1.884482317	1.389123948	0.842664547	0.72225679	2.202410175	0.764400163	0.786459922	2.066175516	0.676025664	0.282994569	0.938898983	0	11.85208998	2.457633788	0	0	0	15.94247549	0	48.31543852	6.399331564	2.243737441	11.89098815	5.542096309	22.19870577	11.43890434	8.991048192	13.19243786	12.33589635
gene-4930414N06Rik	1.142558373	4.790313552	0.841902826	0.72335694	2.485977996	0.821554793	1.38021454	0.376896463	1.041842961	0.561776365	0	0.734136725	0.382200081	0	1.607025401	1.014038495	0.565989139	0.704174237	0	1.97534833	0	0	0	0	0	0	0	0	0	2.37819763	0	0	0	0	0	0
gene-4930415L06Rik	0	0	0.420951413	0	0	0	0	0	0.347280987	0	0	0	0	0	0.688725172	0	0	0	0	0	0	0	0	0	0	0	0	0	0	0	0	0	3.812968112	0	0	0
gene-4930415O20Rik	6.474497447	9.580627104	11.57616386	9.403640224	7.955129587	4.655477159	7.591179972	7.914825732	11.80755356	8.707533656	7.222567901	9.299065184	7.261801546	6.815985987	7.575976892	8.450320795	6.225880527	6.807017625	16.3056822	15.80278664	9.830535151	5.440254128	24.63484362	13.51965222	27.89933211	7.313977792	19.32617541	19.19799469	13.46242465	21.40377867	22.16838523	16.64902933	11.43890434	14.38567711	7.915462718	15.41987044
gene-4930417H01Rik	3.427675119	3.353219486	3.578087012	5.606016287	3.977564794	3.560070769	6.210965432	5.653446952	5.903776779	8.145757291	8.667081482	9.054352943	7.261801546	5.505219451	11.01960275	9.464359291	11.60277735	15.72655796	0	7.901393319	2.457633788	2.720127064	0	0	3.985618873	7.313977792	9.663087705	4.266221043	2.243737441	4.756395261	11.08419262	5.549676444	7.625936224	1.798209638	5.276975145	3.083974088
gene-4930417O13Rik	1.523411164	0.95806271	0.420951413	0.180839235	0	0	0.230035757	0	1.041842961	0.561776365	1.083385185	0.489424483	1.146600244	0.262153307	0.688725172	0	0.848983708	0.704174237	8.152841099	0	0	0	0	4.506550738	0	7.313977792	0	0	0	2.37819763	0	0	3.812968112	0	0	0
gene-4930417O22Rik	1.142558373	0	0.63142712	0.542517705	0	0	0.460071513	0	0	0.280888182	0.361128395	0	0	0	0	0.338012832	0.282994569	0.234724746	0	0	0	2.720127064	0	0	3.985618873	7.313977792	9.663087705	0	0	2.37819763	5.542096309	1.849892148	0	0	5.276975145	3.083974088
gene-4930419G24Rik	0	0	0	0	0	0	0	0	0	0	0	0	0	0	0	0	0	0	0	0	0	0	0	0	0	0	0	0	0	0	0	0	0	0	0	0
gene-4930420G21Rik	6.855350238	5.748376262	7.998076851	9.584479459	3.480369194	6.572438342	5.980929675	30.15171708	6.598338753	13.20174457	2.527898765	6.362518284	5.733001221	9.175365752	14.69280367	2.704102654	3.112940263	3.051421694	0	13.82743831	9.830535151	13.60063532	36.95226544	13.51965222	47.82742647	29.25591117	38.65235082	17.06488417	8.974949764	14.26918578	19.39733708	22.19870577	19.06484056	19.78030602	55.40823903	18.50384453
gene-4930422I22Rik	0.761705582	1.916125421	1.26285424	0.36167847	0.2485978	0.547703195	0.69010727	0.753792927	0.694561974	0.280888182	0.72225679	0.489424483	1.528800325	0.524306614	0.918300229	0.338012832	0.848983708	0.469449491	16.3056822	0	0	2.720127064	0	0	3.985618873	0	9.663087705	0	2.243737441	7.134592891	11.08419262	7.399568591	3.812968112	1.798209638	2.638487573	6.167948176
gene-4930422M22Rik	0	0	0	0	0	0	0	0	0	0	0	0	0	0	0	0	0	0	0	0	0	0	0	0	0	0	0	0	0	0	0	0	0	0	0	0
gene-4930423B08Rik	0.380852791	0.95806271	2.104757066	1.989231586	2.237380196	1.916961183	2.530393324	2.638275244	1.736404935	0.280888182	0.361128395	0.734136725	1.528800325	0.262153307	0.459150115	0.338012832	0	0	16.3056822	9.876741648	4.915267576	24.48114358	12.31742181	9.013101477	7.971237745	21.94193338	0	12.79866313	4.487474882	4.756395261	2.771048154	1.849892148	0	12.58746747	15.83092544	3.083974088
gene-4930423D24Rik	0	0.479031355	0	0	0	0	0	0	0	0	0	0	0	0.262153307	0	0	0	0	0	0	0	0	0	0	0	0	0	0	0	0	0	0	0	0	0	0
gene-4930423M02Rik	0	0.479031355	0.210475707	0.72335694	0.2485978	0	0	0.376896463	0	0.280888182	0.72225679	1.223561208	0	0	0.229575057	0.676025664	0	0	0	1.97534833	0	0	0	0	0	7.313977792	0	0	2.243737441	0	0	1.849892148	3.812968112	0	0	0
gene-4930424E08Rik	0	0	0	0	0	0	0	0	0	0	0	0	0	0	0	0	0	0	0	1.97534833	2.457633788	0	0	0	0	0	0	0	0	0	0	0	0	0	0	0
gene-4930425K10Rik	0.380852791	0	0	0.180839235	0	0	0.460071513	0	1.041842961	0.280888182	0.361128395	0	0.382200081	0	0.229575057	0	0.282994569	0	0	1.97534833	0	2.720127064	0	0	0	0	0	0	0	0	2.771048154	1.849892148	0	1.798209638	0	0
gene-4930425L21Rik	0.380852791	0	0	0.36167847	0.2485978	0.273851598	1.150178784	0.753792927	0	0.280888182	0	0.244712242	0	0.262153307	0.688725172	0.676025664	0.282994569	0.234724746	0	3.950696659	2.457633788	0	0	0	23.91371324	0	0	4.266221043	2.243737441	0	2.771048154	3.699784296	11.43890434	1.798209638	5.276975145	0
gene-4930425O10Rik	0.761705582	0	0	1.446713881	0	0.273851598	1.150178784	0	0.347280987	0	0.72225679	0.489424483	0.382200081	0.524306614	0.459150115	0.338012832	0.282994569	0.704174237	0	1.97534833	0	2.720127064	0	9.013101477	0	0	19.32617541	0	0	0	8.313144463	3.699784296	0	0	5.276975145	0
gene-4930426D05Rik	0	0	0	0	0	0	0	0	0	0	0	0	0	0	0	0	0	0	0	0	0	0	0	0	0	0	0	0	0	0	0	0	0	0	0	0
gene-4930426I24Rik	5.712791865	9.580627104	6.735222612	7.595247873	8.700922986	11.2279155	4.600715135	6.407239878	6.598338753	12.07819185	8.305953087	13.70388553	9.555002034	8.38890583	11.93790298	8.788333627	9.62181536	7.511191862	8.152841099	3.950696659	0	2.720127064	12.31742181	9.013101477	7.971237745	0	19.32617541	10.66555261	0	4.756395261	5.542096309	12.94924503	1284.970254	5.394628915	13.19243786	3.083974088
gene-4930426L09Rik	2.665969537	0.479031355	1.26285424	1.808392351	1.988782397	1.369257988	2.760429081	1.13068939	4.167371844	3.370658189	2.889027161	2.691834659	4.968601058	3.145839686	5.509801376	2.704102654	4.52791311	4.92921966	0	0	0	2.720127064	12.31742181	0	0	0	0	2.133110521	0	0	2.771048154	3.699784296	0	1.798209638	2.638487573	0
gene-4930428D20Rik	0	0	0.210475707	0.72335694	0	0	0	0.376896463	0	0.280888182	0.361128395	0	0	0	0	0.338012832	0.565989139	0.234724746	0	0	0	0	0	0	7.971237745	0	0	0	0	0	2.771048154	0	0	0	0	0
gene-4930428E07Rik	0	0	0	0	0	0	0	0	0	0	0	0	0	0	0	0	0	0	0	0	0	0	0	0	0	0	0	0	0	0	0	0	0	0	0	0
gene-4930428G15Rik	1.523411164	0.479031355	0.210475707	0.36167847	0.2485978	1.09540639	0.230035757	0.376896463	0.694561974	0	0.361128395	0.489424483	0	0	0.229575057	0.676025664	0	0	0	0	4.915267576	0	0	4.506550738	3.985618873	0	0	0	0	0	5.542096309	3.699784296	0	0	0	0
gene-4930428O21Rik	0	0	0	0	0	0.273851598	0.230035757	0.376896463	0	0	0	0.244712242	0.382200081	0.262153307	0.688725172	0	0	0.234724746	0	0	0	2.720127064	0	0	3.985618873	7.313977792	0	2.133110521	0	0	2.771048154	0	0	0	0	3.083974088
gene-4930429B21Rik	20.94690351	15.32900337	20.83709496	36.16784702	36.04668094	30.67137893	32.20500594	29.39792415	29.86616488	19.10039641	16.61190617	21.04525279	14.14140301	12.84551205	15.38152884	31.43519336	41.31720713	37.32123457	24.4585233	15.80278664	12.28816894	27.20127064	24.63484362	22.53275369	3.985618873	29.25591117	19.32617541	17.06488417	6.731212323	16.64738341	5.542096309	5.549676444	0	12.58746747	7.915462718	21.58781861
gene-4930429C20Rik	0.380852791	0.95806271	0.841902826	0.180839235	0.497195599	0.547703195	0	0.753792927	0	0	0.72225679	0	0	0	0	0	0.282994569	0	0	0	0	0	0	0	0	0	0	0	0	2.37819763	0	1.849892148	3.812968112	0	0	0
gene-4930429D17Rik	7.997908611	5.269344907	5.893319785	5.967694757	3.977564794	4.381625561	4.830750892	3.392068171	3.820090857	4.213322737	2.527898765	4.40482035	4.204200895	4.718759529	8.264702064	3.71814115	3.112940263	3.28614644	8.152841099	7.901393319	2.457633788	8.160381193	0	4.506550738	23.91371324	21.94193338	0	10.66555261	8.974949764	2.37819763	27.71048154	20.34881363	15.25187245	8.991048192	7.915462718	6.167948176
gene-4930429F11Rik	0	0	0	0	0	0	0	0	0	0	0	0	0	0	0.459150115	0	0	0	0	0	0	0	0	0	0	0	0	2.133110521	0	0	2.771048154	0	0	0	0	0
gene-4930429F24Rik	3.427675119	1.916125421	1.683805653	1.808392351	3.480369194	3.012367574	2.760429081	0.753792927	3.125528883	5.336875466	5.778054321	5.628381559	6.115201302	3.932299608	3.214050803	1.690064159	2.829945694	2.347247457	0	0	0	0	0	0	0	0	9.663087705	0	0	2.37819763	0	1.849892148	0	1.798209638	0	0
gene-4930429H19Rik	0.761705582	1.437094066	1.052378533	0.72335694	1.740184597	1.643109586	2.990464838	2.638275244	1.041842961	7.022204561	8.305953087	6.851942767	4.204200895	6.029526065	7.116826777	3.380128318	6.508875096	6.337568134	0	1.97534833	2.457633788	5.440254128	0	9.013101477	3.985618873	0	0	4.266221043	2.243737441	4.756395261	0	0	0	1.798209638	2.638487573	0
gene-4930429P21Rik	0	0	0	0.180839235	0	0.273851598	0	0	0	0.842664547	0	0	0.382200081	0.524306614	0.229575057	0	0	0	0	0	2.457633788	0	0	4.506550738	0	7.313977792	0	0	0	0	2.771048154	1.849892148	0	1.798209638	5.276975145	0
gene-4930430E12Rik	0.380852791	0	0.420951413	0.36167847	0.2485978	0	0.230035757	0	0.694561974	0.561776365	0.72225679	0	0	0.262153307	0.229575057	0	0	0.234724746	0	0	0	0	0	4.506550738	0	0	0	0	0	2.37819763	0	1.849892148	0	0	0	0
gene-4930430F08Rik	112.7324261	110.6562431	90.29407814	109.9502549	101.1793044	164.3109586	120.7687723	118.722386	117.7282546	89.6033302	98.58805185	94.21421305	111.9846238	131.3388069	107.6707019	73.68679733	109.2359038	102.3399891	0	19.7534833	46.69504197	46.24216009	0	22.53275369	3.985618873	14.62795558	19.32617541	29.8635473	11.2186872	14.26918578	16.62628893	33.29805866	19.06484056	19.78030602	50.13126388	21.58781861
gene-4930430F21Rik	0.380852791	0	0.420951413	0.72335694	0.2485978	0	0.230035757	0.376896463	0.694561974	1.12355273	1.44451358	0.489424483	2.293200488	2.097226458	1.836600459	0.676025664	0.848983708	0.469449491	0	0	0	0	0	0	0	0	0	0	0	0	0	0	3.812968112	1.798209638	2.638487573	0
gene-4930430J02Rik	0	0	0	0	0	0	0	0	0	0	0	0	0	0	0	0	0	0	0	0	0	0	0	0	0	0	0	0	0	0	0	0	0	0	0	0
gene-4930431F10Rik	0	1.916125421	0.841902826	0.542517705	0.497195599	0.273851598	1.150178784	0	1.389123948	0.280888182	0.361128395	0.244712242	0.764400163	0.786459922	0.229575057	0	0	0	0	1.97534833	0	2.720127064	12.31742181	0	3.985618873	0	0	2.133110521	0	0	2.771048154	0	3.812968112	0	2.638487573	0
gene-4930431F12Rik	0	0.479031355	0.210475707	0.180839235	0.497195599	0.273851598	0	0.376896463	0	0	0.72225679	0.244712242	0.764400163	0.262153307	0.918300229	0	0.565989139	0.234724746	0	7.901393319	4.915267576	0	0	0	11.95685662	0	0	0	2.243737441	0	8.313144463	5.549676444	3.812968112	1.798209638	0	0
gene-4930431P03Rik	0	0	0	0	0	0	0	0	0	0	0	0	0	0	0	0	0	0	0	0	0	0	0	0	0	0	0	0	0	0	0	0	0	0	0	0
gene-4930431P22Rik	1.523411164	4.311282197	2.104757066	0	0.2485978	0.547703195	1.38021454	0.376896463	1.389123948	1.12355273	1.083385185	0.244712242	0.764400163	0.524306614	1.147875287	0	0.282994569	0.938898983	16.3056822	0	2.457633788	0	0	0	3.985618873	14.62795558	19.32617541	2.133110521	0	2.37819763	2.771048154	0	0	1.798209638	2.638487573	0
gene-4930432E11Rik	2.285116746	1.437094066	0.63142712	1.265874646	0.497195599	0.821554793	1.150178784	0.753792927	0.347280987	0.280888182	0	0.244712242	1.528800325	1.572919843	1.377450344	0	0.282994569	0.234724746	0	0	2.457633788	2.720127064	0	0	3.985618873	0	0	2.133110521	2.243737441	4.756395261	2.771048154	5.549676444	3.812968112	5.394628915	2.638487573	0
gene-4930432J09Rik	0	2.395156776	0.63142712	1.265874646	1.491586798	0.821554793	1.38021454	0	0.694561974	2.24710546	2.16677037	1.957697934	1.528800325	1.572919843	1.377450344	1.014038495	2.546951125	3.520871186	0	13.82743831	12.28816894	0	24.63484362	0	0	7.313977792	9.663087705	0	0	4.756395261	11.08419262	0	3.812968112	1.798209638	10.55395029	6.167948176
gene-4930432K21Rik	24.37457863	26.82575589	29.46659893	31.28518767	21.13081297	26.01590177	27.60429081	22.99068427	20.83685922	29.49325916	31.41817037	32.79144039	20.25660431	19.39934473	22.95750573	21.63282124	24.33753297	22.76830033	0	13.82743831	27.03397167	5.440254128	12.31742181	18.02620295	31.88495098	43.88386675	28.98926311	14.93177365	15.70616209	9.512790521	19.39733708	16.64902933	11.43890434	28.77135421	21.10790058	15.41987044
gene-4930432L08Rik	0.380852791	0	0.210475707	0	0.2485978	0	0	0.376896463	0	0	0	0	0.382200081	0.524306614	0	0	0	0	0	0	0	0	0	4.506550738	7.971237745	0	0	2.133110521	0	0	2.771048154	1.849892148	0	0	2.638487573	3.083974088
gene-4930432M17Rik	5.331939074	4.311282197	4.840941252	4.882659347	0.994391198	6.024735147	3.680572108	3.768964634	1.736404935	3.932434554	2.527898765	1.712985692	4.586400976	4.456606222	3.214050803	2.366089823	5.659891388	3.051421694	24.4585233	5.926044989	9.830535151	5.440254128	0	13.51965222	19.92809436	21.94193338	9.663087705	2.133110521	11.2186872	11.89098815	5.542096309	7.399568591	15.25187245	10.78925783	21.10790058	9.251922264
gene-4930432O09Rik	0.380852791	0	0	0.36167847	0	0	0	0	0	0	0	0	0	0.524306614	0.229575057	0	0	0	0	1.97534833	0	0	0	0	0	0	0	0	2.243737441	0	0	1.849892148	3.812968112	0	5.276975145	0
gene-4930433B08Rik	1.904263955	3.353219486	1.683805653	2.350910056	1.242988998	0.821554793	1.610250297	2.638275244	1.389123948	0.280888182	0	0	0.382200081	1.83507315	0.918300229	0.338012832	1.414972847	1.408348474	0	0	2.457633788	0	12.31742181	0	0	0	0	4.266221043	2.243737441	0	0	0	3.812968112	0	0	0
gene-4930433I11Rik	0.380852791	0	0.210475707	0.180839235	0.2485978	0.273851598	0.230035757	0.376896463	0.694561974	0.280888182	0	0	0	0	0.459150115	0	0	0	8.152841099	1.97534833	2.457633788	0	0	0	7.971237745	0	0	0	0	2.37819763	0	3.699784296	3.812968112	0	0	0
gene-4930433N12Rik	0	0	0	0.180839235	0	0	0	0	0.694561974	0	1.083385185	0.489424483	0	0	0.229575057	0	0	0	0	1.97534833	0	0	0	0	0	0	0	0	0	0	2.771048154	0	7.625936224	0	0	3.083974088
gene-4930434B07Rik	0.761705582	0	0.420951413	0	0	0.273851598	0.230035757	0	0.347280987	0	1.083385185	0.734136725	0	0.786459922	0.229575057	0.338012832	0	0	0	0	0	0	0	0	0	0	0	0	0	0	2.771048154	0	0	0	0	0
gene-4930434J06Rik	3.80852791	2.395156776	6.103795492	3.616784702	0.994391198	2.190812781	2.990464838	2.261378781	1.736404935	7.583980926	9.028209877	10.27791415	4.586400976	4.718759529	5.509801376	4.056153982	3.395934833	2.816696948	16.3056822	21.72883163	2.457633788	5.440254128	0	9.013101477	27.89933211	21.94193338	28.98926311	12.79866313	4.487474882	7.134592891	22.16838523	7.399568591	26.69077678	10.78925783	2.638487573	3.083974088
gene-4930435F18Rik	3.046822328	3.832250842	2.104757066	2.712588526	1.242988998	2.190812781	2.760429081	1.13068939	1.389123948	1.12355273	2.16677037	2.9365469	3.057600651	2.883686379	2.525325631	0.676025664	2.263956555	1.173623729	16.3056822	7.901393319	2.457633788	2.720127064	0	9.013101477	11.95685662	14.62795558	19.32617541	6.399331564	2.243737441	9.512790521	11.08419262	7.399568591	15.25187245	5.394628915	2.638487573	9.251922264
gene-4930437M23Rik	0	0	0	0	0	0	0	0	0	0	0	0	0	0	0	0	0	0	0	0	0	0	0	0	0	0	0	0	0	0	0	0	0	0	0	0
gene-4930438A08Rik	1.142558373	0.479031355	0.63142712	0.542517705	0.994391198	0.547703195	0.69010727	0	0.347280987	0.280888182	0.72225679	1.223561208	0.764400163	1.048613229	0	0	0.282994569	0.704174237	8.152841099	1.97534833	0	0	12.31742181	0	3.985618873	7.313977792	0	0	4.487474882	0	0	1.849892148	0	0	5.276975145	6.167948176
gene-4930438E09Rik	0	0	0	0	0	0	0	0	0	0	0	0	0	0	0	0	0	0	0	0	0	0	0	0	0	0	0	0	0	0	0	0	0	0	0	0
gene-4930439A04Rik	0	0	0	0	0	0	0	0	0	0	0	0	0	0	0	0	0	0	0	0	0	0	0	0	0	0	0	0	0	0	0	0	0	0	0	0
gene-4930439D14Rik	0.761705582	0	0.210475707	0.36167847	0	0	0	0.376896463	1.041842961	0.842664547	1.44451358	0.734136725	0.382200081	0.524306614	1.147875287	0.338012832	0.282994569	0.234724746	0	0	0	0	0	0	0	0	0	0	0	0	0	0	0	0	0	3.083974088
gene-4930440C22Rik	0	0.479031355	0	0.36167847	0	0	0	0	0	0.280888182	0	0.244712242	0.382200081	0	0	0	0	0	0	0	4.915267576	0	0	4.506550738	0	0	0	0	0	0	2.771048154	3.699784296	0	0	0	0
gene-4930440I19Rik	9.140466984	9.101595749	8.419028265	5.786855522	4.226162593	6.84628994	6.671036945	6.407239878	9.029305663	5.617763649	7.222567901	10.03320191	7.261801546	6.291679373	5.509801376	2.366089823	5.376896819	7.980641354	89.68125209	71.11253987	66.35611227	95.20444725	209.3961708	85.62446403	111.5973284	87.7677335	48.31543852	46.92843147	80.77454787	68.96773128	138.5524077	116.5432053	129.6409158	62.93733734	118.7319408	160.3666526
gene-4930441H08Rik	1.142558373	0.95806271	1.26285424	1.265874646	0.2485978	0.821554793	1.150178784	0.376896463	1.041842961	0.561776365	0.72225679	0.489424483	1.146600244	1.048613229	1.147875287	0.676025664	0.565989139	0.469449491	8.152841099	7.901393319	0	2.720127064	0	0	0	7.313977792	19.32617541	2.133110521	2.243737441	7.134592891	5.542096309	3.699784296	0	5.394628915	5.276975145	0
gene-4930441J16Rik	0	0.479031355	0.63142712	0.72335694	0.497195599	0	0.69010727	0	0.347280987	0.280888182	0.72225679	0.244712242	0	1.048613229	0.688725172	0.676025664	0.848983708	0.234724746	0	13.82743831	9.830535151	2.720127064	12.31742181	0	0	7.313977792	9.663087705	6.399331564	4.487474882	2.37819763	5.542096309	9.249460739	3.812968112	5.394628915	2.638487573	0
gene-4930442E04Rik	0	0	0.210475707	0	0	0	0	0	0	0.280888182	0	0	0	0.524306614	0	0	0	0	0	0	0	0	0	0	0	0	0	0	0	0	2.771048154	1.849892148	0	0	0	0
gene-4930442J19Rik	0	0	0	0	0	0	0	0	0	0	0	0.244712242	0	0	0.229575057	0	0	0	0	0	0	0	0	0	0	0	0	2.133110521	0	0	0	0	0	0	0	0
gene-4930442L01Rik	0	0	0	0	0	0	0	0	0	0	0	0	0	0	0	0	0	0	0	0	0	0	0	0	0	0	0	0	0	0	0	0	0	0	0	0
gene-4930443O20Rik	0.761705582	0.479031355	1.683805653	1.446713881	0.994391198	1.916961183	2.300357567	0.753792927	1.736404935	2.808881824	2.889027161	4.40482035	2.293200488	2.883686379	3.214050803	3.042115486	3.678929402	3.755595931	0	1.97534833	2.457633788	0	0	4.506550738	0	0	9.663087705	0	8.974949764	4.756395261	2.771048154	0	0	5.394628915	0	3.083974088
gene-4930444A19Rik	0	0	0	0	0	0	0	0	0	0	0	0	0	0	0	0	0	0	0	0	0	0	0	0	0	0	0	0	0	0	0	0	0	0	0	0
gene-4930444F02Rik	0	0	0	0	0	0	0	0	0	0	0	0	0	0	0	0	0	0	0	0	0	0	0	0	0	0	0	0	0	0	0	0	0	0	0	0
gene-4930444G20Rik	0.380852791	0.479031355	0	0.180839235	0	0	0.460071513	0.376896463	0	0	0.72225679	0	0.382200081	0	0.229575057	0	0	0	0	1.97534833	0	0	0	0	3.985618873	0	0	2.133110521	0	0	2.771048154	0	0	1.798209638	0	0
gene-4930444M15Rik	0.380852791	1.437094066	2.104757066	1.08503541	1.740184597	1.09540639	1.38021454	1.507585854	1.041842961	1.12355273	0.72225679	3.425971384	2.293200488	2.097226458	1.377450344	0	1.414972847	1.173623729	0	0	4.915267576	0	0	0	3.985618873	0	0	0	0	2.37819763	2.771048154	1.849892148	0	0	0	0
gene-4930444P10Rik	7.997908611	7.664501683	9.471406798	4.159302407	4.226162593	5.203180354	6.901072702	3.768964634	4.861933818	5.336875466	4.694669136	3.915395867	12.99480277	17.82642489	10.33087758	6.760256636	2.546951125	3.520871186	24.4585233	3.950696659	12.28816894	2.720127064	24.63484362	13.51965222	15.94247549	29.25591117	9.663087705	10.66555261	8.974949764	4.756395261	8.313144463	22.19870577	11.43890434	3.596419277	13.19243786	9.251922264
gene-4930445E18Rik	15.99581722	6.706438973	3.367611306	4.159302407	2.237380196	2.738515976	5.520858162	3.015171708	3.47280987	6.741316379	7.583696296	6.607230526	5.733001221	8.126752523	7.116826777	7.098269468	5.659891388	6.102843388	0	3.950696659	9.830535151	5.440254128	12.31742181	9.013101477	7.971237745	0	9.663087705	8.532442085	2.243737441	4.756395261	13.85524077	16.64902933	22.87780867	10.78925783	5.276975145	6.167948176
gene-4930445K14Rik	13.32984769	8.622564394	14.52282376	15.00965651	16.15885697	15.33568947	10.1215733	12.43758329	11.11299158	17.13417913	18.05641975	17.6192814	21.78540464	18.61288481	16.29982907	15.8866031	17.26266873	21.12522711	16.3056822	3.950696659	7.372901363	13.60063532	0	22.53275369	0	0	0	8.532442085	8.974949764	7.134592891	0	3.699784296	15.25187245	7.192838553	5.276975145	0
gene-4930445N06Rik	1.523411164	2.874188131	3.367611306	2.170070821	1.988782397	1.369257988	2.990464838	1.507585854	4.514652831	2.808881824	1.805641975	1.712985692	2.293200488	4.456606222	1.607025401	1.352051327	1.697967416	0.938898983	8.152841099	9.876741648	12.28816894	2.720127064	12.31742181	9.013101477	31.88495098	29.25591117	28.98926311	12.79866313	13.46242465	9.512790521	13.85524077	20.34881363	19.06484056	10.78925783	7.915462718	12.33589635
gene-4930445N08Rik	0.380852791	0	1.052378533	0.36167847	0.2485978	0.821554793	1.150178784	1.13068939	0	1.685329095	1.805641975	1.46827345	1.528800325	1.310766536	1.147875287	0.676025664	0.282994569	1.408348474	0	1.97534833	0	0	0	0	0	7.313977792	0	0	0	0	0	0	3.812968112	0	5.276975145	0
gene-4930445N18Rik	0.761705582	0	0.63142712	0.36167847	0.497195599	0.273851598	0.460071513	0.376896463	0	0.280888182	0	0.734136725	0	0	0.688725172	0	0.282994569	0	0	1.97534833	0	0	0	0	3.985618873	0	0	2.133110521	0	0	0	1.849892148	0	0	0	0
gene-4930447A16Rik	0	0	0	0	0	0	0	0	0	0	0	0	0	0	0	0	0	0	0	0	0	0	0	0	0	0	0	0	0	0	0	0	0	0	0	0
gene-4930447C04Rik	1.904263955	6.706438973	15.9961537	4.882659347	1.988782397	1.643109586	6.671036945	11.3068939	11.11299158	4.494210919	2.889027161	5.138957075	11.46600244	18.87503812	11.01960275	2.704102654	5.659891388	1.64307322	40.76420549	5.926044989	9.830535151	24.48114358	98.5393745	13.51965222	27.89933211	51.19784454	57.97852623	8.532442085	6.731212323	2.37819763	8.313144463	22.19870577	11.43890434	5.394628915	15.83092544	9.251922264
gene-4930447F24Rik	0	0	0	0	0	0	0	0	0	0	0	0	0	0	0	0	0	0	0	0	0	0	0	0	0	0	0	0	0	0	0	0	0	0	0	0
gene-4930447J18Rik	1.523411164	2.874188131	3.367611306	6.148533993	4.723358192	6.572438342	2.760429081	0.753792927	3.47280987	1.404440912	2.889027161	2.447122417	4.968601058	2.621533072	4.361926089	2.366089823	1.980961986	3.28614644	8.152841099	5.926044989	9.830535151	13.60063532	24.63484362	9.013101477	7.971237745	21.94193338	19.32617541	8.532442085	0	7.134592891	13.85524077	14.79913718	3.812968112	5.394628915	10.55395029	3.083974088
gene-4930447K03Rik	17.1383756	19.16125421	21.04757066	18.44560198	14.41867238	16.43109586	14.26221692	12.81447976	13.54395849	49.15543193	47.66894815	50.65543403	35.16240749	29.88547702	72.31614306	39.88551415	28.01646237	45.53660067	24.4585233	15.80278664	9.830535151	2.720127064	0	18.02620295	3.985618873	7.313977792	9.663087705	17.06488417	15.70616209	21.40377867	22.16838523	12.94924503	19.06484056	8.991048192	7.915462718	12.33589635
gene-4930447M23Rik	1.523411164	0.479031355	0	0.180839235	0.2485978	0	0.230035757	0	0	0	0	0.244712242	0.382200081	0.262153307	0.459150115	0	0.565989139	0.469449491	8.152841099	0	0	2.720127064	0	4.506550738	3.985618873	7.313977792	0	0	4.487474882	0	0	3.699784296	3.812968112	0	0	3.083974088
gene-4930447N08Rik	0	0	0	0	0	0	0	0	0	0	0	0	0	0	0	0	0	0	0	0	0	0	0	0	0	0	0	0	0	0	0	0	0	0	0	0
gene-4930448C13Rik	1.142558373	1.437094066	1.26285424	2.350910056	0.994391198	1.369257988	1.610250297	2.261378781	1.736404935	2.527993642	1.083385185	0.734136725	2.293200488	0.786459922	2.066175516	0.338012832	1.131978278	1.877797966	8.152841099	5.926044989	4.915267576	5.440254128	0	0	31.88495098	7.313977792	28.98926311	0	2.243737441	7.134592891	2.771048154	20.34881363	7.625936224	1.798209638	5.276975145	12.33589635
gene-4930448E22Rik	0	0	0	0	0	0	0	0	0	0	0	0	0	0	0	0	0	0	0	0	0	0	0	0	0	0	0	0	0	0	0	0	0	0	0	0
gene-4930448F12Rik	3.046822328	0	0	0.542517705	0	0.273851598	0	0	0.694561974	0.280888182	0	0	0.382200081	0.262153307	0.459150115	0.338012832	0.282994569	0.234724746	0	1.97534833	2.457633788	0	0	0	3.985618873	14.62795558	0	0	0	0	0	0	0	3.596419277	0	0
gene-4930448H16Rik	0.761705582	0	0.210475707	0.180839235	0.2485978	0.273851598	0.230035757	0.376896463	0	0.842664547	0	0.244712242	0.764400163	0.262153307	0	0.338012832	0	0	0	0	0	0	0	0	0	0	0	0	0	0	0	0	0	0	2.638487573	0
gene-4930448I06Rik	0	2.395156776	0.841902826	0.36167847	0.2485978	0.273851598	0.230035757	0	0.347280987	0.842664547	0	0.244712242	0.382200081	0.262153307	0.918300229	0.338012832	0.565989139	1.173623729	0	1.97534833	4.915267576	2.720127064	0	0	3.985618873	7.313977792	0	2.133110521	0	2.37819763	2.771048154	0	0	1.798209638	0	3.083974088
gene-4930448I18Rik	0.380852791	0	0.210475707	0.180839235	0	0	0.460071513	0.376896463	0	0.280888182	0	0.734136725	0	0.524306614	0	0	0	0	0	0	0	0	0	0	7.971237745	0	0	0	2.243737441	2.37819763	0	0	7.625936224	0	0	3.083974088
gene-4930449C09Rik	1.142558373	0.95806271	0.841902826	0.72335694	0.994391198	0.547703195	1.150178784	1.13068939	1.736404935	2.527993642	0.361128395	0.734136725	0.382200081	3.670146301	1.607025401	0	0.565989139	0.938898983	0	9.876741648	4.915267576	0	0	0	15.94247549	0	19.32617541	0	6.731212323	4.756395261	11.08419262	3.699784296	7.625936224	12.58746747	5.276975145	0
gene-4930449E01Rik	1.142558373	1.437094066	1.052378533	0.904196175	0.745793399	0	1.610250297	3.392068171	4.167371844	0.842664547	1.083385185	0	4.204200895	6.029526065	5.509801376	1.690064159	0.565989139	0.704174237	0	5.926044989	0	2.720127064	0	0	3.985618873	14.62795558	0	0	4.487474882	2.37819763	2.771048154	1.849892148	0	0	2.638487573	9.251922264
gene-4930449E18Rik	0	0	0	0	0	0	0	0	0	0	0	0	0	0	0	0	0	0	0	0	0	0	0	0	0	0	0	0	0	0	0	0	0	0	0	0
gene-4930449I24Rik	0	0	0	0	0	0	0	0	0	0	0	0	0	0	0	0	0	0.234724746	0	0	0	0	0	0	0	0	0	0	0	0	0	0	3.812968112	0	0	0
gene-4930451E10Rik	1.904263955	0.95806271	2.946659893	1.627553116	3.977564794	3.012367574	1.38021454	1.884482317	0.694561974	2.527993642	1.083385185	2.447122417	1.911000407	1.048613229	1.836600459	1.352051327	1.131978278	1.408348474	8.152841099	0	0	0	0	4.506550738	3.985618873	0	0	2.133110521	2.243737441	2.37819763	0	1.849892148	0	7.192838553	7.915462718	0
gene-4930451G09Rik	9.521319775	8.143533039	8.839979678	11.39287181	8.452325186	8.763251123	8.511322999	4.522757561	4.167371844	8.426645473	7.583696296	8.809640701	11.84820252	12.58335875	7.575976892	10.47839779	10.75379364	9.154265082	16.3056822	11.85208998	0	19.04088945	24.63484362	18.02620295	7.971237745	21.94193338	9.663087705	17.06488417	8.974949764	4.756395261	16.62628893	9.249460739	7.625936224	12.58746747	15.83092544	0
gene-4930451I11Rik	0	0	0	0	0	0	0.230035757	0	0	0	0	0	0	0	0.229575057	0	0	0	0	0	0	0	0	0	0	0	0	0	0	0	0	1.849892148	0	0	0	0
gene-4930452A19Rik	20.18519792	13.8919093	18.31138648	14.46713881	14.66727018	17.52650225	10.58164481	11.3068939	11.46027257	14.88707367	20.58431852	18.84284261	38.60220822	40.63376261	22.0392055	7.4362823	9.055826221	9.154265082	16.3056822	11.85208998	7.372901363	2.720127064	12.31742181	4.506550738	3.985618873	14.62795558	19.32617541	10.66555261	13.46242465	7.134592891	8.313144463	9.249460739	0	7.192838553	10.55395029	6.167948176
gene-4930452G13Rik	0	0	0.420951413	0.180839235	0.2485978	0	0.230035757	0	0.347280987	0	0	0	0	0.262153307	0	0	0.282994569	0.234724746	0	0	0	0	0	0	0	0	0	0	0	0	5.542096309	7.399568591	0	1.798209638	0	0
gene-4930452N14Rik	0.761705582	0	0.210475707	0.180839235	0.497195599	0.273851598	0.920143027	0	0.694561974	0.280888182	0	0	0	1.572919843	0.459150115	1.014038495	0.282994569	0	8.152841099	1.97534833	0	2.720127064	0	0	7.971237745	0	9.663087705	0	0	0	0	1.849892148	3.812968112	1.798209638	0	0
gene-4930453L07Rik	0.380852791	0	0.210475707	0	0	0	0	0	0	0	0.361128395	0.489424483	0	0	0.229575057	0	0	0	0	0	0	0	0	0	3.985618873	0	0	0	0	0	0	1.849892148	0	0	0	0
gene-4930453N24Rik	387.3272885	356.8783596	314.4507057	365.1144156	395.2705014	443.3657365	388.7604289	377.6502564	351.1010779	339.5938126	336.2105358	327.1802671	281.68146	312.4867422	284.443496	252.1575725	357.1391466	317.3478562	81.52841099	156.052518	142.5427597	163.2076239	49.26968725	139.7030729	83.69799632	58.51182234	9.663087705	194.1130574	159.3053583	164.0956365	74.81830017	38.8477351	49.56858545	93.5069012	76.51613961	104.855119
gene-4930455B14Rik	0	0	0.210475707	0.180839235	0	0	0.230035757	0	0	0.280888182	0.361128395	0.244712242	0	0	0	0	0.282994569	0.234724746	0	1.97534833	0	0	12.31742181	0	3.985618873	7.313977792	9.663087705	0	0	0	5.542096309	0	0	0	0	0
gene-4930455C13Rik	0	0	0	0	0	0	0	0	0	0	0	0	0	0	0	0	0	0	0	0	0	0	0	0	0	0	0	0	0	0	0	0	0	0	0	0
gene-4930455D15Rik	71.9811775	34.96928893	38.93800572	53.70925282	42.51022373	85.98940164	52.67818829	52.01171195	55.21767694	48.31276738	49.83571852	34.01500159	66.50281416	49.54697506	38.56860963	28.7310907	39.90223429	36.38233558	24.4585233	33.5809216	44.23740818	43.52203303	36.95226544	49.57205812	67.75552083	51.19784454	86.96778934	51.19465251	31.41232417	38.05116209	85.90249279	72.14579377	57.19452168	46.7534506	110.8164781	64.76345584
gene-4930455F16Rik	0.380852791	0	0	0.180839235	0	0	0.460071513	0	0	0.842664547	0.72225679	0.244712242	0	0.524306614	0.229575057	0	0	0.234724746	0	1.97534833	4.915267576	0	0	0	0	0	0	2.133110521	0	0	2.771048154	1.849892148	0	0	2.638487573	0
gene-4930455G09Rik	6.855350238	1.916125421	5.472368372	3.978463172	0.2485978	1.916961183	6.210965432	2.638275244	9.723867637	2.808881824	6.500311111	5.873093801	10.70160228	5.243066144	4.821076204	4.732179645	2.829945694	5.398669151	0	3.950696659	2.457633788	0	0	0	0	0	9.663087705	2.133110521	4.487474882	0	0	0	15.25187245	1.798209638	0	0
gene-4930455H04Rik	0.761705582	1.437094066	0.63142712	0.36167847	0.745793399	0.821554793	0.460071513	0.376896463	0	0	0.361128395	0.244712242	0.382200081	0.786459922	0.688725172	0	0.565989139	0.234724746	0	0	0	0	0	0	11.95685662	0	9.663087705	0	2.243737441	7.134592891	0	0	11.43890434	1.798209638	2.638487573	3.083974088
gene-4930455J16Rik	0	0.95806271	0.420951413	1.446713881	0	0.547703195	0.69010727	0.376896463	0	0.561776365	0	0.489424483	0.382200081	0.524306614	0.229575057	0	0.282994569	0.469449491	16.3056822	5.926044989	2.457633788	10.88050826	0	0	7.971237745	0	0	2.133110521	4.487474882	2.37819763	5.542096309	1.849892148	7.625936224	1.798209638	0	0
gene-4930456A14Rik	14.85325885	19.16125421	16.20662941	21.1581905	31.07472495	14.51413467	9.661501783	13.19137622	10.41842961	7.864869108	9.750466667	9.543777426	8.790601872	14.6805852	16.29982907	11.15442345	9.62181536	10.09316407	8.152841099	21.72883163	7.372901363	8.160381193	0	22.53275369	11.95685662	7.313977792	38.65235082	8.532442085	8.974949764	7.134592891	27.71048154	18.49892148	0	8.991048192	7.915462718	21.58781861
gene-4930456L15Rik	0.761705582	0.95806271	0	0.180839235	0.2485978	0	0	0	0	0	0	0	0.764400163	0	0.459150115	0.338012832	0.282994569	0.234724746	0	1.97534833	0	2.720127064	0	4.506550738	3.985618873	0	0	0	0	0	2.771048154	1.849892148	3.812968112	0	0	3.083974088
gene-4930458A03Rik	1.142558373	0.95806271	0.841902826	0.36167847	0	0.273851598	0.230035757	0.753792927	2.430966909	0.561776365	0.361128395	0	1.146600244	0	0	1.014038495	0	0.469449491	0	0	0	0	0	0	7.971237745	7.313977792	9.663087705	0	0	2.37819763	5.542096309	1.849892148	0	8.991048192	2.638487573	3.083974088
gene-4930459C07Rik	0	0	0	0.180839235	0	0	0	0	0	0	0	0	0	0	0	0	0	0	0	0	0	0	0	0	0	0	0	0	0	0	0	0	0	0	0	0
gene-4930459L07Rik	0	0.479031355	0.420951413	0.542517705	0.2485978	1.369257988	0.230035757	0	0.347280987	0	1.083385185	0.489424483	0.764400163	0.786459922	0.459150115	0.338012832	0.848983708	0.234724746	0	1.97534833	0	2.720127064	0	0	0	7.313977792	9.663087705	0	0	0	0	1.849892148	0	1.798209638	2.638487573	0
gene-4930461C15Rik	2.285116746	0	0	25.67917138	0.2485978	1.09540639	0.920143027	0.753792927	2.778247896	1.12355273	2.16677037	0.489424483	0.764400163	1.83507315	0.229575057	0	0.565989139	0.469449491	8.152841099	1.97534833	0	0	0	0	19.92809436	0	9.663087705	2.133110521	0	4.756395261	0	1.849892148	0	0	0	6.167948176
gene-4930461G14Rik	0	0	0	0	0.2485978	0	0	0	0	0	0	0	0	0	0	0	0	0	0	0	0	0	0	0	0	0	0	0	0	0	0	0	0	0	0	0
gene-4930463O16Rik	1.523411164	1.437094066	1.26285424	1.265874646	1.988782397	1.643109586	0.460071513	0.753792927	1.041842961	1.404440912	1.083385185	0.978848967	0.382200081	1.048613229	1.607025401	0.676025664	1.414972847	0.704174237	0	0	2.457633788	8.160381193	24.63484362	4.506550738	15.94247549	0	0	0	2.243737441	0	11.08419262	3.699784296	11.43890434	5.394628915	5.276975145	3.083974088
gene-4930465K10Rik	0.380852791	1.437094066	0.210475707	0.180839235	0.994391198	0.273851598	0.230035757	0	1.736404935	0	0.361128395	0.244712242	0	0.262153307	0	0.338012832	0	0.234724746	0	0	2.457633788	2.720127064	0	0	3.985618873	7.313977792	0	0	4.487474882	0	0	1.849892148	0	0	0	0
gene-4930465M20Rik	1.523411164	0.95806271	0.841902826	0.904196175	0	2.190812781	0.460071513	0	0.347280987	0.561776365	0.361128395	0.244712242	1.146600244	0	0.918300229	0.338012832	0	0	0	3.950696659	0	0	0	0	0	0	9.663087705	0	0	0	0	7.399568591	3.812968112	0	5.276975145	0
gene-4930467D21Rik	4.951086283	10.53868981	12.6285424	5.786855522	3.480369194	3.286219171	8.051251486	10.17620451	19.44773527	4.213322737	2.889027161	17.37456916	6.879601465	4.456606222	25.71240642	6.084230973	7.923847943	2.112522711	16.3056822	25.67952829	93.39008394	13.60063532	24.63484362	18.02620295	79.71237745	43.88386675	115.9570525	19.19799469	20.19363697	26.16017393	38.79467416	62.89633303	38.12968112	14.38567711	89.70857747	27.75576679
gene-4930467E23Rik	10.66387815	12.93384659	10.31330962	7.052730168	11.93269438	12.59717349	8.281287243	10.17620451	10.07114862	9.550198203	12.63949383	14.92744674	10.70160228	10.22397898	16.07025401	9.126346459	11.31978278	8.919540337	8.152841099	7.901393319	7.372901363	2.720127064	0	4.506550738	11.95685662	14.62795558	38.65235082	6.399331564	8.974949764	9.512790521	11.08419262	16.64902933	11.43890434	3.596419277	5.276975145	6.167948176
gene-4930467J12Rik	1.142558373	0.479031355	0.841902826	0.72335694	0.745793399	0.273851598	0.69010727	0.753792927	0.694561974	1.12355273	0.72225679	0	0	0.262153307	0.918300229	0.338012832	0.282994569	0.704174237	0	0	2.457633788	0	0	0	0	0	0	2.133110521	6.731212323	4.756395261	5.542096309	5.549676444	0	3.596419277	5.276975145	9.251922264
gene-4930467K11Rik	0	0	0	0.542517705	0.2485978	0.273851598	0.230035757	0.376896463	0.694561974	0.561776365	0.361128395	0	0	0.262153307	0.688725172	0	0	0.469449491	0	0	0	0	0	0	3.985618873	0	0	0	0	0	2.771048154	0	3.812968112	0	0	0
gene-4930469K13Rik	2.285116746	1.916125421	1.473329946	2.531749291	1.988782397	1.916961183	1.610250297	2.261378781	2.430966909	1.12355273	1.44451358	1.957697934	2.293200488	1.310766536	1.607025401	0.338012832	0.848983708	1.173623729	0	1.97534833	0	0	0	4.506550738	15.94247549	14.62795558	0	10.66555261	2.243737441	2.37819763	5.542096309	16.64902933	11.43890434	7.192838553	2.638487573	12.33589635
gene-4930470B04Rik	0	0	0	0	0	0	0	0	0	0	0	0	0	0	0	0	0	0	0	0	0	0	0	0	0	0	0	0	0	0	0	0	0	0	0	0
gene-4930470G03Rik	0.380852791	0	1.473329946	0.542517705	0.994391198	2.464664378	0.920143027	1.13068939	1.389123948	0.842664547	1.083385185	1.46827345	1.528800325	0.786459922	2.066175516	1.690064159	1.131978278	0.938898983	0	0	0	0	0	0	0	0	0	2.133110521	0	0	0	0	0	0	0	0
gene-4930470H14Rik	1.904263955	2.874188131	0.210475707	0.180839235	0.497195599	0.547703195	0.69010727	1.13068939	1.041842961	0.842664547	0	0.489424483	1.528800325	1.572919843	0.918300229	0.338012832	0.282994569	0.469449491	0	3.950696659	2.457633788	0	0	9.013101477	7.971237745	7.313977792	9.663087705	2.133110521	4.487474882	9.512790521	2.771048154	5.549676444	3.812968112	5.394628915	5.276975145	6.167948176
gene-4930470O06Rik	1.142558373	0.95806271	1.052378533	2.350910056	0.2485978	1.369257988	0.69010727	0	0.694561974	0	1.083385185	0.489424483	1.528800325	0.262153307	0.688725172	0.676025664	1.414972847	0.704174237	0	7.901393319	2.457633788	2.720127064	0	0	3.985618873	29.25591117	0	0	4.487474882	2.37819763	2.771048154	5.549676444	3.812968112	1.798209638	2.638487573	0
gene-4930470P17Rik	0.380852791	2.395156776	1.052378533	0.36167847	0.2485978	0.273851598	0.460071513	1.13068939	0.694561974	0.842664547	0.361128395	0.734136725	0.764400163	1.83507315	0.459150115	0	0.848983708	0.469449491	0	1.97534833	4.915267576	0	0	4.506550738	0	0	9.663087705	0	0	7.134592891	5.542096309	3.699784296	3.812968112	5.394628915	0	6.167948176
gene-4930471C04Rik	0	1.437094066	0	0.542517705	0.497195599	0	0	1.507585854	0	0.842664547	0.361128395	0.978848967	0.382200081	0.262153307	1.147875287	0	0.282994569	0	0	0	0	0	0	4.506550738	0	0	0	0	0	0	0	5.549676444	3.812968112	1.798209638	0	3.083974088
gene-4930471E19Rik	10.28302536	0	0.63142712	1.08503541	1.491586798	1.369257988	0.69010727	0.753792927	0.347280987	0.842664547	0.72225679	1.46827345	2.293200488	1.572919843	1.836600459	1.352051327	2.263956555	2.347247457	0	1.97534833	2.457633788	0	0	0	3.985618873	0	9.663087705	0	2.243737441	2.37819763	2.771048154	5.549676444	0	3.596419277	2.638487573	6.167948176
gene-4930471G03Rik	0	0	0	0	0	0	0	0	0	0	0	0	0	0	0	0	0	0	0	0	0	0	0	0	0	0	0	0	0	0	0	0	0	0	0	0
gene-4930471G24Rik	0	0	0	0	0	0	0	0	0	0	0	0	0	0	0	0	0	0	0	0	0	0	0	0	0	0	0	0	0	0	0	0	0	0	0	0
gene-4930471L23Rik	8.759614193	5.748376262	7.156174025	10.12699716	12.18129218	8.215547928	7.821215729	10.17620451	8.682024676	6.179540014	6.861439506	8.320216217	4.586400976	5.243066144	5.509801376	5.408205309	1.697967416	3.990320677	146.7511398	77.03858486	88.47481636	76.1635578	234.0310144	85.62446403	31.88495098	29.25591117	77.30470164	63.99331564	112.186872	104.6406957	113.6129743	98.04428384	114.3890434	179.8209638	232.1869064	178.8704971
gene-4930471M09Rik	1.523411164	1.916125421	2.736184186	2.350910056	1.988782397	2.190812781	2.300357567	1.13068939	4.861933818	2.24710546	3.611283951	2.691834659	1.911000407	3.932299608	2.066175516	1.014038495	1.980961986	2.112522711	0	0	4.915267576	0	0	0	3.985618873	0	0	2.133110521	2.243737441	2.37819763	0	3.699784296	3.812968112	3.596419277	0	3.083974088
gene-4930473A02Rik	46.8448933	25.86769318	64.19509052	47.9223973	59.9120697	35.87455928	41.63647197	38.44343927	56.95408187	100.2770811	80.5316321	112.8123434	77.9688166	74.18938594	98.02854948	82.81314379	74.14457718	79.80641354	24.4585233	31.60557327	41.77977439	38.0817789	12.31742181	36.05240591	23.91371324	58.51182234	9.663087705	46.92843147	67.31212323	33.29476682	44.33677047	40.69762725	53.38155357	32.36777349	44.85428874	61.67948176
gene-4930473H19Rik	0	0	0	0	0	0	0	0	0	0	0	0	0	0	0	0	0	0	0	0	0	0	0	0	0	0	0	0	0	0	0	0	0	0	0	0
gene-4930473O22Rik	0.380852791	0	0	0	0	0	0.460071513	0	0.347280987	0	0	0.244712242	0	0.524306614	0	0	0	0.469449491	0	0	0	0	0	0	0	0	0	0	0	0	0	3.699784296	0	0	0	0
gene-4930474G06Rik	22.08946188	22.99350505	20.41614354	17.36056657	8.949520785	11.5017671	16.10250297	16.96034085	12.84939652	14.3252973	12.27836543	13.45917329	10.70160228	14.6805852	14.92237873	6.422243804	12.45176105	9.154265082	146.7511398	71.11253987	54.06794333	48.96228716	86.22195269	63.09171034	227.1802757	263.3032005	193.2617541	46.92843147	26.92484929	33.29476682	83.13144463	81.3952545	80.07233035	37.76240241	42.21580116	49.34358541
gene-4930474H20Rik	7.236203029	6.227407618	6.314271199	6.691051698	2.237380196	3.833922366	5.290822405	2.638275244	6.251057766	4.494210919	3.972412346	4.160108109	6.115201302	4.980912837	3.44362586	3.380128318	3.961923972	5.398669151	32.61136439	21.72883163	22.11870409	5.440254128	12.31742181	9.013101477	39.85618873	29.25591117	86.96778934	19.19799469	20.19363697	16.64738341	36.02362601	27.74838222	22.87780867	12.58746747	29.0233633	9.251922264
gene-4930474M22Rik	0	0	0	0	0	0	0	0	0	0	0	0	0	0	0	0	0	0	0	0	0	0	0	0	0	0	0	0	0	0	0	0	0	0	0	0
gene-4930474N05Rik	0	0	0	0	0	0	0	0	0.347280987	0	0	0	0	0	0	0	0	0	0	1.97534833	0	0	0	0	0	0	0	0	0	0	2.771048154	0	0	0	0	0
gene-4930474N09Rik	0.380852791	0	0.420951413	0.36167847	0	0	0	0.376896463	1.041842961	1.12355273	0.361128395	0.489424483	0.382200081	1.048613229	0	0.676025664	0.565989139	0.234724746	0	1.97534833	0	0	0	0	0	0	9.663087705	2.133110521	0	0	0	0	0	0	0	0
gene-4930477N07Rik	0	0.479031355	0.420951413	0.542517705	0	0	0	1.13068939	0.694561974	0	0.361128395	0.489424483	0.382200081	0.262153307	0.688725172	0	0.565989139	0.234724746	0	0	0	0	0	4.506550738	7.971237745	0	9.663087705	0	0	4.756395261	0	1.849892148	0	1.798209638	0	3.083974088
gene-4930478L05Rik	0	0	0	0	0	0	0	0	0	0	0	0	0	0	0	0	0	0	0	0	0	0	0	0	0	0	0	0	0	0	0	0	0	0	0	0
gene-4930478P22Rik	0	0	0.210475707	0.180839235	0.2485978	0	0	0	0	0	0	0.244712242	0	0.262153307	0	0	0.282994569	0	0	0	7.372901363	0	12.31742181	0	0	0	0	0	0	0	0	0	3.812968112	0	0	0
gene-4930479D17Rik	3.046822328	2.874188131	4.840941252	6.329373228	5.96634719	5.750883549	4.600715135	4.522757561	5.556495792	2.527993642	2.16677037	5.383669317	1.911000407	3.407992994	4.821076204	3.71814115	4.81090768	6.57229288	0	0	4.915267576	0	0	0	3.985618873	7.313977792	0	0	0	0	2.771048154	1.849892148	7.625936224	1.798209638	0	3.083974088
gene-4930479H17Rik	0	1.437094066	2.525708479	2.712588526	1.491586798	0.547703195	1.840286054	1.13068939	1.389123948	1.12355273	0.72225679	1.46827345	0.764400163	0.786459922	1.377450344	0.676025664	1.414972847	1.173623729	0	1.97534833	0	0	0	0	0	0	0	0	2.243737441	4.756395261	0	1.849892148	3.812968112	7.192838553	2.638487573	0
gene-4930480C01Rik	0	0	0	0	0	0	0	0	0	0	0	0	0	0	0	0	0	0	0	0	0	0	0	0	0	0	0	0	0	0	0	0	0	0	0	0
gene-4930480E11Rik	0	0.479031355	0	0	0	0	0	0	0	0	0	0	0	0.262153307	0	0	0	0	0	0	0	0	0	0	0	0	0	0	0	0	0	0	0	0	0	0
gene-4930480G23Rik	0.761705582	1.437094066	0.63142712	0.36167847	0.2485978	0	0.230035757	0.376896463	0.347280987	1.12355273	1.083385185	1.957697934	0.382200081	0.262153307	2.295750573	1.690064159	0.848983708	0.704174237	0	3.950696659	7.372901363	2.720127064	0	0	7.971237745	0	0	0	2.243737441	2.37819763	5.542096309	3.699784296	3.812968112	5.394628915	2.638487573	0
gene-4930480K15Rik	0	0	0	0	0	0	0	0	0	0	0	0	0	0	0	0	0	0	0	0	0	0	0	0	0	0	0	0	0	0	0	0	0	0	0	0
gene-4930480K23Rik	23.99372583	22.99350505	27.57231757	22.06238668	25.60557336	26.83745656	29.90464838	25.62895951	27.78247896	70.78382198	61.03069877	75.37137044	69.17821473	64.75186688	64.051441	58.13820707	62.54179984	70.8868732	8.152841099	45.43301158	54.06794333	57.12266835	36.95226544	67.59826108	31.88495098	43.88386675	48.31543852	68.25953668	58.33717346	59.45494076	33.25257785	38.8477351	38.12968112	50.34986987	31.66185087	58.59550767
gene-4930480M12Rik	0.761705582	0.479031355	0.63142712	0.36167847	0.2485978	0.547703195	0.460071513	0	0.694561974	0.280888182	0	0.978848967	1.146600244	0.262153307	0.459150115	0.676025664	0.282994569	0.469449491	8.152841099	9.876741648	2.457633788	0	0	0	3.985618873	0	9.663087705	0	2.243737441	0	5.542096309	11.09935289	7.625936224	0	7.915462718	3.083974088
gene-4930481A15Rik	5.331939074	6.227407618	5.682844079	6.510212463	7.955129587	5.477031952	6.671036945	5.653446952	6.598338753	11.51641548	10.11159506	14.19331002	6.497401383	7.078139294	12.16747804	10.14038495	12.45176105	13.84876	24.4585233	15.80278664	22.11870409	8.160381193	24.63484362	9.013101477	7.971237745	14.62795558	28.98926311	17.06488417	17.94989953	23.7819763	16.62628893	9.249460739	11.43890434	25.17493494	44.85428874	27.75576679
gene-4930481B07Rik	7.236203029	11.01772117	11.78663957	11.39287181	9.198118585	8.489399525	8.051251486	9.422411586	5.556495792	7.583980926	6.500311111	8.075503976	8.40840179	11.53474552	8.035127007	4.056153982	3.678929402	3.28614644	0	3.950696659	9.830535151	2.720127064	0	4.506550738	7.971237745	0	0	10.66555261	8.974949764	11.89098815	11.08419262	9.249460739	3.812968112	0	5.276975145	9.251922264
gene-4930482G09Rik	0	0	0	0.180839235	0.2485978	0	0	0.376896463	0.347280987	0.842664547	0.72225679	0	0.382200081	0.524306614	0.688725172	0	0.282994569	0	0	0	0	0	0	0	3.985618873	0	0	0	0	0	0	0	0	0	0	0
gene-4930483J18Rik	0	0.95806271	0	0.180839235	0	0.273851598	0.460071513	0	0	0.280888182	0	0.244712242	0.382200081	0.524306614	0	0	0	0.938898983	0	1.97534833	0	0	0	4.506550738	3.985618873	0	0	0	0	0	0	0	0	0	0	0
gene-4930483K19Rik	17.90008118	0.95806271	1.052378533	1.08503541	0.497195599	1.09540639	13.57210965	31.28240647	15.62764442	0.280888182	0.72225679	11.25676312	23.69640505	4.980912837	0.459150115	0.338012832	0.565989139	0.704174237	0	0	0	2.720127064	12.31742181	0	0	0	0	0	0	0	0	0	0	0	2.638487573	0
gene-4930483O08Rik	1.904263955	0.479031355	2.525708479	1.808392351	1.491586798	0.821554793	1.150178784	1.13068939	0.347280987	1.966217277	2.16677037	2.691834659	3.439800732	3.145839686	4.361926089	1.014038495	0.848983708	1.64307322	0	3.950696659	4.915267576	8.160381193	0	0	0	0	0	4.266221043	2.243737441	0	8.313144463	7.399568591	7.625936224	0	0	3.083974088
gene-4930484H19Rik	0.380852791	0	0	0	0	0.273851598	0.230035757	0	0	0.280888182	0.361128395	0.244712242	0.764400163	0.262153307	0.229575057	0.338012832	0	0	0	0	0	0	0	0	0	0	0	0	0	0	0	0	0	1.798209638	0	0
gene-4930486F22Rik	0	0	0	0	0	0	0	0	0	0	0	0	0	0	0	0	0	0	0	0	0	0	0	0	0	0	0	0	0	0	0	0	0	0	0	0
gene-4930486I03Rik	0	0	0	0	0	0	0	0	0	0	0	0	0	0	0	0	0	0	0	0	0	0	0	0	0	0	0	0	0	0	0	0	0	0	0	0
gene-4930486L24Rik	0	0.479031355	1.683805653	1.989231586	0.497195599	0.547703195	0.460071513	2.638275244	0.694561974	0.842664547	1.083385185	0.734136725	1.146600244	2.097226458	1.147875287	0.676025664	0.565989139	0.938898983	0	0	2.457633788	0	0	0	0	0	0	0	0	4.756395261	0	9.249460739	3.812968112	1.798209638	0	3.083974088
gene-4930487D11Rik	0.761705582	0.479031355	0.63142712	0.180839235	0.2485978	0.273851598	0.230035757	0.376896463	0	0	0	0.489424483	0	0.786459922	0.229575057	0	0.282994569	0	0	0	0	0	0	0	0	0	0	0	2.243737441	0	0	1.849892148	3.812968112	0	0	0
gene-4930487H11Rik	0	0	0	0	0	0	0	0	0	0	0	0	0	0	0	0	0	0	0	0	0	0	0	0	0	0	0	0	0	0	0	0	0	0	0	0
gene-4930488B22Rik	0.380852791	0	0.420951413	0.180839235	0.2485978	0	0	0.376896463	0	0.561776365	0	0.489424483	0.764400163	0.262153307	0.459150115	0	0	0.234724746	8.152841099	1.97534833	0	2.720127064	0	0	0	0	0	0	0	2.37819763	0	0	0	1.798209638	0	0
gene-4930488L21Rik	0	0	0	0	0	0	0	0	0	0	0	0	0	0	0	0	0	0	0	0	0	0	0	0	0	0	0	0	0	0	0	0	0	0	0	0
gene-4930488N24Rik	0	0	0.210475707	0	0	0	0	0	0	0.280888182	0	0	0	0	0.459150115	0	0	0	8.152841099	1.97534833	2.457633788	0	0	0	3.985618873	0	0	2.133110521	0	0	2.771048154	3.699784296	0	0	2.638487573	0
gene-4930500A05Rik	0	0	0	0	0	0	0	0	0	0	0	0	0	0	0	0	0	0	0	0	0	0	0	0	0	0	0	0	0	0	0	0	0	0	0	0
gene-4930500F04Rik	0.761705582	0.479031355	0.210475707	0.904196175	0	0.821554793	0.230035757	1.507585854	0.694561974	0.280888182	0	0.244712242	0	0.524306614	0.459150115	0.338012832	0.282994569	0.234724746	8.152841099	5.926044989	2.457633788	0	0	0	7.971237745	0	19.32617541	2.133110521	0	4.756395261	5.542096309	5.549676444	3.812968112	1.798209638	5.276975145	0
gene-4930500F10Rik	1.904263955	0.479031355	1.052378533	0.904196175	1.740184597	1.09540639	1.38021454	0.376896463	0.694561974	0.842664547	0.361128395	0.489424483	0.382200081	0.524306614	0.459150115	1.352051327	1.414972847	1.173623729	0	0	0	0	0	0	0	0	0	0	0	0	2.771048154	1.849892148	0	0	0	0
gene-4930500G05Rik	0	0	0	0.180839235	0.497195599	0.273851598	0	0	0	0	0	0	0.764400163	0	0	0	0.282994569	0.469449491	0	1.97534833	2.457633788	0	0	0	0	0	9.663087705	2.133110521	0	0	0	1.849892148	0	0	0	0
gene-4930500H12Rik	16.37667001	14.37094066	11.99711528	13.3821034	8.452325186	9.037102721	15.64243146	16.20654793	14.23852047	12.63996821	12.63949383	10.52262639	10.70160228	16.51565835	11.24917781	11.15442345	8.772831651	10.09316407	81.52841099	35.55626993	31.94923924	29.92139771	49.26968725	31.54585517	79.71237745	73.13977792	222.2510172	36.26287886	38.1435365	28.53837156	138.5524077	96.19439169	110.5760752	131.2693036	68.60067689	40.09166314
gene-4930500L23Rik	2.285116746	0.479031355	0.420951413	0.36167847	2.237380196	1.369257988	1.38021454	1.884482317	2.778247896	0.842664547	0.361128395	0.734136725	0.382200081	0.786459922	2.066175516	0.676025664	0.848983708	0.469449491	24.4585233	5.926044989	9.830535151	0	12.31742181	4.506550738	19.92809436	0	19.32617541	0	2.243737441	2.37819763	11.08419262	5.549676444	7.625936224	5.394628915	5.276975145	6.167948176
gene-4930502A04Rik	38.84698468	29.69994402	58.09129503	20.25399433	16.40745477	20.81272142	20.93325386	19.97551256	37.15906561	156.1738294	75.47583457	156.3711224	25.60740545	30.14763033	99.40599983	36.84339867	40.18522885	35.67816135	16.3056822	27.65487662	22.11870409	13.60063532	12.31742181	9.013101477	19.92809436	0	9.663087705	34.12976834	53.84969858	21.40377867	38.79467416	9.249460739	7.625936224	7.192838553	13.19243786	12.33589635
gene-4930502C15Rik	0	0	0	0	0	0	0	0	0	0	0	0	0	0	0	0	0	0	0	0	0	0	0	0	0	0	0	0	0	0	0	0	0	0	0	0
gene-4930502E09Rik	2.665969537	0	2.525708479	1.808392351	2.237380196	3.560070769	3.450536351	1.884482317	2.430966909	2.808881824	2.889027161	4.160108109	3.439800732	0.786459922	4.591501147	4.056153982	3.112940263	3.28614644	0	0	0	0	0	0	0	0	0	0	0	0	0	0	0	0	0	0
gene-4930503B20Rik	6.093644656	8.622564394	7.366649732	13.3821034	9.446716385	13.69257988	10.58164481	10.55310098	8.682024676	7.303092744	3.972412346	6.362518284	7.644001627	6.291679373	8.723852179	7.098269468	8.489837082	8.919540337	0	13.82743831	4.915267576	13.60063532	12.31742181	4.506550738	27.89933211	14.62795558	9.663087705	4.266221043	4.487474882	14.26918578	24.93943339	1.849892148	11.43890434	12.58746747	5.276975145	3.083974088
gene-4930503E14Rik	0.761705582	0	0.210475707	0.180839235	0.2485978	0	0	0	0	0.280888182	0	0	0	0.524306614	0.229575057	0	0	0.234724746	0	0	0	0	0	0	0	0	0	0	0	0	0	0	3.812968112	1.798209638	0	0
gene-4930503F20Rik	0	0.479031355	0	0	0.2485978	0	0	0.376896463	0.347280987	0.280888182	0	0	0	0	0	0	0	0	0	0	0	0	0	0	3.985618873	0	0	2.133110521	0	0	0	0	0	0	0	0
gene-4930503L19Rik	350.0037149	318.0768199	312.7669	387.5384808	364.1957764	475.4063734	356.3253872	336.5685419	286.5068143	307.853448	287.0970741	298.0595104	311.8752664	346.3045188	253.2212882	285.9588557	309.0300698	292.4670331	48.91704659	59.26044989	66.35611227	59.84279541	49.26968725	22.53275369	23.91371324	0	57.97852623	46.92843147	42.63101138	52.32034787	27.71048154	29.59827437	26.69077678	35.96419277	36.93882602	46.25961132
gene-4930503O07Rik	0.380852791	0	0.210475707	0.36167847	0	0.273851598	0	0.376896463	0	0.280888182	0	0.244712242	0.382200081	0.262153307	0.459150115	0.338012832	0.282994569	0.234724746	0	0	0	2.720127064	0	0	3.985618873	0	0	0	0	0	0	5.549676444	0	0	0	0
gene-4930504C09Rik	0	0.479031355	0.210475707	0.180839235	0	0	0	0	0	0	0	0	0.382200081	0	0	0	0	0	0	0	0	0	12.31742181	0	0	0	0	0	0	0	0	1.849892148	0	0	2.638487573	0
gene-4930504D19Rik	0	0	0	0	0	0	0.230035757	0	0	0	0	0	0	0	0	0	0	0	0	0	0	0	0	0	0	0	0	0	0	0	0	1.849892148	0	0	0	0
gene-4930505A04Rik	1.904263955	3.353219486	2.525708479	3.616784702	2.983173595	1.369257988	1.840286054	0.753792927	1.389123948	0.561776365	1.805641975	1.223561208	1.528800325	1.048613229	0.918300229	2.366089823	2.546951125	1.173623729	0	5.926044989	4.915267576	0	24.63484362	4.506550738	15.94247549	7.313977792	9.663087705	6.399331564	0	4.756395261	11.08419262	9.249460739	11.43890434	3.596419277	2.638487573	3.083974088
gene-4930505G20Rik	0	0	0	0	0	0	0	0	0	0	0	0	0	0	0	0	0	0	0	0	0	0	0	0	0	0	0	0	0	0	0	0	0	0	0	0
gene-4930505K13Rik	0	0.479031355	0	0	0.2485978	0	0.230035757	0	1.389123948	0.280888182	0	0	0	0	0.459150115	0	0.282994569	0	0	1.97534833	0	0	0	4.506550738	3.985618873	7.313977792	0	0	0	0	0	1.849892148	0	1.798209638	0	0
gene-4930505K14Rik	1.142558373	3.353219486	0.841902826	0.180839235	1.988782397	1.643109586	1.38021454	1.507585854	0.347280987	0	0.72225679	0.489424483	1.146600244	1.310766536	0.459150115	0.676025664	1.697967416	2.112522711	0	0	2.457633788	0	0	0	7.971237745	0	0	2.133110521	2.243737441	0	2.771048154	1.849892148	0	0	2.638487573	0
gene-4930505M18Rik	0	0	0	0	0	0	0	0	0	0	0	0	0	0	0	0	0	0	0	0	0	0	0	0	0	0	0	0	0	0	0	0	0	0	0	0
gene-4930505N22Rik	1.523411164	5.748376262	3.788562719	3.797623937	3.977564794	4.381625561	3.220500594	2.261378781	3.820090857	2.808881824	3.250155556	1.46827345	4.204200895	2.621533072	2.754900688	2.704102654	3.395934833	2.581972203	16.3056822	5.926044989	9.830535151	24.48114358	0	4.506550738	7.971237745	0	9.663087705	12.79866313	2.243737441	9.512790521	13.85524077	3.699784296	3.812968112	10.78925783	7.915462718	9.251922264
gene-4930505O20Rik	0	0	0	0	0	0	0	0	0	0	0	0	0	0	0.229575057	0	0	0	0	0	0	0	0	0	0	0	0	0	0	0	0	0	0	0	0	0
gene-4930506A18Rik	0	0	0	0	0	0	0	0	0	0	0	0	0	0	0	0	0	0	0	0	0	0	0	0	0	0	0	0	0	0	0	0	0	0	0	0
gene-4930506C21Rik	7.61705582	6.227407618	6.314271199	5.244337817	6.21494499	4.929328757	4.370679378	5.276550488	4.861933818	9.269310021	10.83385185	9.299065184	12.61260269	14.6805852	10.79002769	6.084230973	6.508875096	6.57229288	0	0	7.372901363	2.720127064	0	4.506550738	19.92809436	7.313977792	9.663087705	4.266221043	2.243737441	2.37819763	5.542096309	1.849892148	0	3.596419277	5.276975145	0
gene-4930507D05Rik	0	0	0	0	0	0	0	0	0	0	0	0	0	0	0	0	0	0	0	0	0	0	0	0	0	0	0	0	0	0	0	0	0	0	0	0
gene-4930507D10Rik	1.904263955	1.437094066	1.473329946	1.265874646	0	1.09540639	1.150178784	1.13068939	0.694561974	0.842664547	0	0.734136725	1.528800325	2.359379765	0.459150115	0	0.282994569	1.64307322	0	5.926044989	0	0	0	0	0	7.313977792	19.32617541	0	0	0	2.771048154	1.849892148	0	1.798209638	2.638487573	0
gene-4930509E16Rik	3.046822328	1.916125421	2.104757066	2.893427761	4.474760393	2.738515976	2.300357567	1.13068939	1.389123948	1.966217277	1.805641975	2.9365469	1.911000407	2.359379765	1.836600459	1.352051327	2.829945694	3.990320677	0	1.97534833	4.915267576	5.440254128	0	0	7.971237745	0	0	4.266221043	2.243737441	2.37819763	2.771048154	7.399568591	7.625936224	0	2.638487573	0
gene-4930509G22Rik	3.046822328	7.664501683	5.051416959	5.606016287	5.220553792	7.120141537	5.290822405	4.522757561	5.903776779	7.022204561	7.222567901	7.586079492	6.879601465	7.078139294	8.035127007	6.760256636	3.961923972	5.633393897	0	1.97534833	4.915267576	2.720127064	0	4.506550738	15.94247549	7.313977792	9.663087705	4.266221043	4.487474882	0	11.08419262	5.549676444	0	3.596419277	2.638487573	3.083974088
gene-4930509J09Rik	0	0	0	0	0	0	0	0	0	0	0	0	0	0	0	0	0	0	0	0	0	0	0	0	0	0	0	0	0	0	0	0	0	0	0	0
gene-4930509K18Rik	0.380852791	0.479031355	0	0.36167847	0.2485978	0	0.460071513	0	0.694561974	0	0	0	0	0.524306614	0	0	0.282994569	0.469449491	0	1.97534833	0	2.720127064	0	0	0	0	9.663087705	0	2.243737441	0	0	0	0	0	0	0
gene-4930511A02Rik	2.665969537	0.479031355	1.26285424	1.627553116	1.491586798	1.09540639	1.150178784	1.13068939	1.389123948	1.12355273	2.16677037	0.734136725	3.439800732	1.572919843	0.918300229	0.676025664	1.980961986	1.877797966	0	3.950696659	4.915267576	0	0	0	0	0	0	0	0	0	2.771048154	0	0	3.596419277	0	3.083974088
gene-4930511A08Rik	0	0	0	0	0	0	0	0	0	0	0	0	0	0	0	0	0	0	0	0	0	0	0	0	0	0	0	0	0	0	0	0	0	0	0	0
gene-4930511E03Rik	0	0	0.210475707	0	0	0	0.230035757	0.376896463	0.347280987	0.280888182	0	0	0	0.262153307	0.229575057	0.338012832	0.282994569	0	0	0	0	0	0	0	3.985618873	0	0	0	0	4.756395261	0	0	0	0	0	3.083974088
gene-4930511M06Rik	0	0	0	0	0	0	0	0	0	0	0	0	0	0	0	0	0	0	0	0	0	0	0	0	0	0	0	0	0	0	0	0	0	0	0	0
gene-4930512B01Rik	5.712791865	16.28706608	9.050455385	9.946157929	8.452325186	7.667844733	9.20143027	9.422411586	9.029305663	10.39286275	5.778054321	9.788489668	8.026201709	6.815985987	11.01960275	7.098269468	9.055826221	8.450090845	8.152841099	3.950696659	2.457633788	2.720127064	0	0	3.985618873	0	19.32617541	4.266221043	13.46242465	2.37819763	24.93943339	14.79913718	11.43890434	7.192838553	7.915462718	0
gene-4930512H18Rik	0	0	0	0.72335694	0.2485978	0.273851598	0.69010727	0	0	0	0	0	1.146600244	0.524306614	1.607025401	0	0.282994569	0.234724746	0	3.950696659	0	0	0	0	0	7.313977792	0	2.133110521	0	0	2.771048154	3.699784296	3.812968112	0	0	0
gene-4930512J16Rik	1.142558373	0.95806271	0.420951413	1.627553116	0.2485978	0	0.460071513	0.376896463	0	0.561776365	0.361128395	0.489424483	0.382200081	1.310766536	0.918300229	1.014038495	0.565989139	0.704174237	0	5.926044989	2.457633788	0	0	0	3.985618873	7.313977792	0	0	0	2.37819763	5.542096309	5.549676444	0	1.798209638	0	3.083974088
gene-4930512M02Rik	0.761705582	0.479031355	0.210475707	0.72335694	0	0.273851598	0.920143027	0.753792927	0.694561974	0	0	0.489424483	1.146600244	0.262153307	0.688725172	0.338012832	0.282994569	0.704174237	0	1.97534833	0	0	0	0	0	7.313977792	19.32617541	0	4.487474882	0	2.771048154	9.249460739	3.812968112	0	2.638487573	0
gene-4930513D17Rik	5.712791865	3.832250842	3.157135599	3.978463172	2.485977996	4.381625561	5.290822405	3.768964634	5.209214805	2.527993642	5.055797531	4.160108109	2.67540057	3.145839686	3.902775975	3.042115486	3.395934833	4.225045423	24.4585233	17.77813497	17.20343651	5.440254128	12.31742181	9.013101477	31.88495098	29.25591117	48.31543852	10.66555261	13.46242465	9.512790521	24.93943339	49.94708799	34.31671301	21.57851566	10.55395029	12.33589635
gene-4930513L16Rik	1.904263955	1.437094066	3.157135599	1.808392351	2.485977996	3.833922366	3.910607865	1.13068939	2.430966909	0.842664547	0.72225679	1.957697934	1.528800325	1.310766536	1.836600459	1.014038495	1.414972847	2.347247457	0	1.97534833	0	0	0	0	0	0	0	0	0	0	0	3.699784296	0	0	2.638487573	3.083974088
gene-4930513N10Rik	9.521319775	9.580627104	11.15521245	11.93538951	7.706531788	7.94169633	7.361144216	5.653446952	4.514652831	7.864869108	3.250155556	5.873093801	5.733001221	7.864599216	5.509801376	7.098269468	5.659891388	4.694494914	24.4585233	13.82743831	17.20343651	8.160381193	36.95226544	18.02620295	19.92809436	14.62795558	28.98926311	10.66555261	17.94989953	7.134592891	16.62628893	12.94924503	11.43890434	16.18388675	13.19243786	18.50384453
gene-4930513O06Rik	0	0	0	0.180839235	0	0	0	0.376896463	0.347280987	0.280888182	0	0	0	0	0	0	0	0	0	0	0	0	0	0	3.985618873	0	0	0	0	2.37819763	0	1.849892148	0	0	0	0
gene-4930515B02Rik	0.380852791	1.437094066	0	0.180839235	0	0	0	0.753792927	0	0	0	0	0	0.262153307	0.229575057	0.338012832	0	0.234724746	0	0	2.457633788	0	0	0	0	0	0	0	0	0	0	0	0	0	0	0
gene-4930515G01Rik	1.523411164	0	0.63142712	0.180839235	0.497195599	0	0.460071513	0	0.694561974	0.842664547	0	0.489424483	0.382200081	0	0.688725172	0	0.565989139	0.234724746	0	0	0	0	12.31742181	0	0	0	0	0	0	0	2.771048154	0	0	0	2.638487573	0
gene-4930515L03Rik	13.71070048	10.05965846	4.419989839	7.233569403	5.220553792	8.215547928	5.520858162	10.55310098	6.94561974	9.550198203	6.139182716	3.915395867	8.40840179	10.74828559	8.264702064	6.084230973	2.263956555	7.745916608	24.4585233	15.80278664	14.74580273	35.36165183	36.95226544	27.03930443	47.82742647	29.25591117	77.30470164	10.66555261	31.41232417	21.40377867	60.9630594	40.69762725	7.625936224	23.3767253	29.0233633	30.83974088
gene-4930515L19Rik	1.142558373	0.479031355	0.420951413	1.265874646	0.994391198	0.821554793	1.150178784	0.376896463	0.347280987	0.842664547	1.44451358	0.734136725	0.382200081	0.262153307	0.918300229	1.014038495	0.282994569	0.938898983	8.152841099	7.901393319	4.915267576	0	12.31742181	0	7.971237745	7.313977792	0	2.133110521	0	0	8.313144463	20.34881363	11.43890434	3.596419277	13.19243786	0
gene-4930517E11Rik	0	0	0	0	0	0	0	0	0	0	0	0	0	0	0	0	0	0	0	0	0	0	0	0	0	0	0	0	0	0	0	0	0	0	0	0
gene-4930517G24Rik	2.285116746	3.832250842	2.946659893	4.159302407	3.977564794	6.024735147	2.300357567	1.884482317	1.736404935	1.12355273	1.805641975	0.734136725	2.67540057	2.097226458	0.918300229	3.042115486	1.697967416	2.581972203	0	1.97534833	2.457633788	0	12.31742181	0	3.985618873	0	28.98926311	4.266221043	0	4.756395261	11.08419262	1.849892148	7.625936224	10.78925783	10.55395029	3.083974088
gene-4930517M08Rik	0	0	0.210475707	0	0	0	0.460071513	0	0	0	0	0	0	0	0	0	0	0	0	0	0	0	0	0	0	0	0	0	0	2.37819763	0	1.849892148	0	0	0	3.083974088
gene-4930518C04Rik	1.523411164	1.437094066	1.89428136	1.446713881	0.745793399	2.190812781	0.460071513	0.376896463	0.347280987	2.527993642	1.805641975	1.223561208	0.764400163	1.572919843	3.214050803	1.690064159	2.546951125	1.408348474	8.152841099	1.97534833	0	0	0	4.506550738	0	0	0	10.66555261	2.243737441	0	2.771048154	1.849892148	3.812968112	0	0	3.083974088
gene-4930518J21Rik	0.761705582	0.479031355	1.052378533	1.446713881	0	0	0.460071513	0.376896463	1.389123948	0.842664547	0.361128395	0.978848967	1.528800325	1.310766536	0.459150115	0.676025664	1.131978278	0	0	1.97534833	0	5.440254128	0	0	7.971237745	0	19.32617541	2.133110521	0	2.37819763	11.08419262	5.549676444	0	1.798209638	0	3.083974088
gene-4930518P08Rik	0	0.479031355	0	0	0	0	0	0	0	0	0.361128395	0	0	0	0	0	0	0.234724746	0	1.97534833	0	0	0	0	7.971237745	0	0	0	0	0	0	3.699784296	0	3.596419277	0	0
gene-4930519D14Rik	0.761705582	0	0.210475707	0.36167847	0	0.273851598	0.230035757	0	0.347280987	0.280888182	0.361128395	0	0	0	0	0	0	0.234724746	0	1.97534833	0	0	0	0	3.985618873	0	9.663087705	4.266221043	0	0	0	0	0	0	2.638487573	6.167948176
gene-4930519F16Rik	5.331939074	8.143533039	3.788562719	2.893427761	3.977564794	3.560070769	5.750893919	5.276550488	5.209214805	3.089770007	2.527898765	3.915395867	4.968601058	5.243066144	4.821076204	1.352051327	2.829945694	3.520871186	32.61136439	11.85208998	12.28816894	16.32076239	12.31742181	13.51965222	23.91371324	21.94193338	28.98926311	17.06488417	2.243737441	4.756395261	24.93943339	29.59827437	7.625936224	14.38567711	13.19243786	9.251922264
gene-4930519F24Rik	0.380852791	0	0.210475707	0.36167847	0.2485978	0.273851598	0.460071513	0	0.347280987	0	0	0.244712242	0	0	0.229575057	0.338012832	0	0.234724746	0	3.950696659	0	5.440254128	0	0	0	0	0	0	2.243737441	0	2.771048154	3.699784296	3.812968112	0	2.638487573	3.083974088
gene-4930519G04Rik	28.18310654	6.227407618	18.10091077	7.776087108	7.457933988	5.203180354	14.26221692	7.914825732	14.23852047	21.90927823	27.44575803	24.71593641	6.879601465	8.38890583	9.412577351	7.098269468	4.52791311	7.276467117	440.2534193	458.2808125	366.1874344	402.5788055	1133.202807	288.4192473	470.303027	285.2451339	309.2188066	522.6120777	592.3466844	454.2357474	939.3853243	20.34881363	549.0674081	37.76240241	1179.403945	795.6653147
gene-4930519H02Rik	0	0.479031355	0.63142712	0.36167847	0.2485978	0.273851598	0.69010727	0.753792927	1.736404935	0.280888182	0.361128395	1.223561208	0.764400163	1.048613229	1.377450344	0.338012832	0.282994569	0.704174237	16.3056822	1.97534833	2.457633788	0	0	4.506550738	3.985618873	7.313977792	0	2.133110521	2.243737441	2.37819763	0	3.699784296	3.812968112	0	0	0
gene-4930519K11Rik	0	0	0.420951413	0	0	0	0	0	0	0.842664547	0	0.244712242	0.764400163	0.262153307	0.229575057	0.676025664	0.565989139	0.469449491	8.152841099	0	0	0	0	0	0	0	0	0	0	0	0	0	0	0	0	0
gene-4930519L02Rik	0.761705582	1.437094066	1.052378533	2.350910056	0.994391198	3.833922366	1.610250297	0.753792927	1.389123948	0.561776365	0.72225679	1.712985692	0.382200081	0	0.918300229	1.352051327	1.697967416	1.408348474	0	1.97534833	2.457633788	0	12.31742181	0	3.985618873	7.313977792	0	0	0	2.37819763	5.542096309	1.849892148	0	0	0	6.167948176
gene-4930520E11Rik	10.28302536	7.664501683	11.36568816	9.403640224	11.18690098	14.24028307	11.50178784	11.3068939	10.41842961	6.179540014	9.028209877	10.03320191	8.790601872	11.0104389	8.494277121	8.788333627	10.47079907	8.2153661	0	1.97534833	2.457633788	5.440254128	12.31742181	4.506550738	0	0	0	4.266221043	4.487474882	0	2.771048154	5.549676444	3.812968112	0	2.638487573	0
gene-4930520O04Rik	9.521319775	10.05965846	12.20759098	18.08392351	20.63361737	14.51413467	13.34207389	10.92999744	14.58580145	4.775099102	4.333540741	7.830791734	5.350801139	2.359379765	6.88725172	7.4362823	6.791869666	8.919540337	8.152841099	3.950696659	4.915267576	2.720127064	0	4.506550738	0	0	0	2.133110521	6.731212323	0	0	0	3.812968112	10.78925783	0	6.167948176
gene-4930520P13Rik	0	0.479031355	0.420951413	0.36167847	0.2485978	0	0.460071513	1.884482317	1.736404935	2.808881824	2.16677037	0.978848967	7.644001627	11.0104389	6.88725172	1.014038495	1.697967416	1.877797966	0	3.950696659	4.915267576	2.720127064	0	4.506550738	0	0	9.663087705	2.133110521	0	0	2.771048154	5.549676444	11.43890434	3.596419277	0	3.083974088
gene-4930521E06Rik	0	0	0	0	0	0	0	0	0	0	0	0	0	0	0	0	0	0	0	0	0	0	0	0	0	0	0	0	0	0	0	0	0	0	0	0
gene-4930521O11Rik	0	0	0	0	0	0	0	0	0	0	0	0	0	0	0	0	0	0.234724746	0	0	0	0	0	0	3.985618873	0	0	0	0	0	0	0	0	0	0	0
gene-4930521O17Rik	0.761705582	0.95806271	1.89428136	0.542517705	0.2485978	0.273851598	0.920143027	0	0.347280987	1.404440912	0.72225679	0.734136725	0.764400163	1.048613229	1.377450344	0.338012832	0.848983708	0.704174237	16.3056822	3.950696659	2.457633788	0	0	0	3.985618873	0	0	0	0	0	2.771048154	7.399568591	0	0	0	3.083974088
gene-4930522H14Rik	4.189380701	3.353219486	3.157135599	2.893427761	0.497195599	0.547703195	1.150178784	2.638275244	2.430966909	1.404440912	1.805641975	1.957697934	3.822000814	1.83507315	3.44362586	2.028076991	3.678929402	1.173623729	0	7.901393319	7.372901363	5.440254128	0	0	15.94247549	7.313977792	0	6.399331564	2.243737441	7.134592891	16.62628893	11.09935289	7.625936224	5.394628915	0	6.167948176
gene-4930522L14Rik	70.07691355	68.02245244	65.87889617	57.50687675	66.37561249	100.2296847	45.54707983	42.96619683	38.54818956	24.43727187	31.77929877	29.61018124	26.7540057	25.95317741	23.18708079	18.92871858	25.75250582	23.47247457	8.152841099	9.876741648	24.57633788	35.36165183	12.31742181	22.53275369	7.971237745	14.62795558	9.663087705	21.33110521	26.92484929	26.16017393	11.08419262	29.59827437	11.43890434	21.57851566	10.55395029	18.50384453
gene-4930522O17Rik	0	0.479031355	0	0	0	0	0	0.376896463	0	0	0	0	0	0.262153307	0.229575057	0	0.848983708	0.469449491	0	1.97534833	0	0	0	0	0	0	0	2.133110521	0	0	2.771048154	1.849892148	0	0	0	0
gene-4930522P08Rik	13.71070048	11.01772117	11.99711528	12.83958569	11.68409658	12.87102509	12.88200238	9.799308049	11.46027257	12.63996821	7.944824692	9.299065184	6.497401383	6.55383268	11.70832792	7.774295132	14.43272304	8.919540337	16.3056822	19.7534833	17.20343651	19.04088945	0	22.53275369	3.985618873	0	0	8.532442085	22.43737441	9.512790521	16.62628893	7.399568591	7.625936224	16.18388675	7.915462718	9.251922264
gene-4930523C07Rik	7.61705582	8.143533039	6.524746905	27.12588526	26.84856236	22.1819794	29.44457686	28.64413122	25.35151205	21.06661368	26.36237284	18.35341813	24.84300529	20.18580465	24.79410619	135.2051327	73.29559347	104.2177871	24.4585233	5.926044989	0	5.440254128	0	9.013101477	11.95685662	14.62795558	9.663087705	4.266221043	4.487474882	11.89098815	19.39733708	11.09935289	15.25187245	12.58746747	13.19243786	15.41987044
gene-4930523O13Rik	3.80852791	2.395156776	2.315232773	2.712588526	1.988782397	1.369257988	2.070321811	0.753792927	1.736404935	1.12355273	1.44451358	1.46827345	1.528800325	1.83507315	2.525325631	0.338012832	0.848983708	1.408348474	16.3056822	9.876741648	4.915267576	2.720127064	0	4.506550738	11.95685662	7.313977792	0	4.266221043	0	7.134592891	8.313144463	11.09935289	7.625936224	0	5.276975145	3.083974088
gene-4930524B15Rik	0.380852791	0.479031355	0.210475707	0.36167847	0.994391198	0.273851598	0.920143027	0	0.347280987	0.561776365	0.361128395	0.734136725	0.382200081	0.786459922	1.147875287	0.676025664	0.848983708	0	0	1.97534833	4.915267576	0	0	0	3.985618873	0	0	6.399331564	2.243737441	2.37819763	5.542096309	1.849892148	3.812968112	0	2.638487573	0
gene-4930524B17Rik	0.761705582	0	0.420951413	0.180839235	0	0.821554793	0.460071513	0.376896463	0.347280987	0.561776365	0.361128395	0.489424483	0	0.524306614	0.688725172	0.338012832	0.565989139	0	0	0	2.457633788	0	0	4.506550738	3.985618873	0	0	2.133110521	0	0	2.771048154	3.699784296	7.625936224	1.798209638	0	3.083974088
gene-4930524C18Rik	0.380852791	0.479031355	6.103795492	0.542517705	0.497195599	0.821554793	0.69010727	0.376896463	0.347280987	0.280888182	0	0.978848967	0.764400163	0	0.688725172	0	0.282994569	0.234724746	0	0	0	0	0	0	0	0	9.663087705	0	0	2.37819763	2.771048154	3.699784296	0	1.798209638	0	0
gene-4930524J08Rik	7.236203029	2.395156776	3.788562719	3.978463172	3.480369194	4.929328757	2.300357567	3.015171708	1.736404935	3.932434554	4.694669136	1.712985692	3.439800732	4.194452915	1.377450344	1.690064159	1.414972847	2.347247457	0	1.97534833	2.457633788	2.720127064	0	18.02620295	0	0	0	4.266221043	11.2186872	7.134592891	11.08419262	1.849892148	7.625936224	14.38567711	18.46941301	9.251922264
gene-4930524O05Rik	0	0	0	0	0	0	0	0	0	0	0	0	0	0	0	0	0	0	0	0	0	0	0	0	0	0	0	0	0	0	0	0	0	0	0	0
gene-4930524O08Rik	0.761705582	2.874188131	0.841902826	1.808392351	0.497195599	1.369257988	0.920143027	0.376896463	0.347280987	0.561776365	2.889027161	1.957697934	1.146600244	2.097226458	1.607025401	1.690064159	1.697967416	2.112522711	24.4585233	9.876741648	12.28816894	2.720127064	12.31742181	0	11.95685662	14.62795558	28.98926311	4.266221043	4.487474882	9.512790521	13.85524077	12.94924503	7.625936224	5.394628915	15.83092544	9.251922264
gene-4930525C09Rik	0	0	0	0	0	0	0	0	0	0	0	0	0	0	0	0	0	0	0	0	0	0	0	0	0	0	0	0	0	0	0	0	0	0	0	0
gene-4930525D18Rik	0.761705582	3.353219486	1.89428136	2.712588526	4.971955992	2.190812781	5.290822405	3.015171708	2.430966909	3.932434554	2.16677037	3.425971384	3.439800732	1.048613229	2.984475745	0.676025664	1.697967416	1.877797966	0	1.97534833	0	5.440254128	0	0	3.985618873	14.62795558	19.32617541	0	2.243737441	0	2.771048154	7.399568591	3.812968112	3.596419277	0	0
gene-4930525G20Rik	19.04263955	16.76609743	12.8390181	14.10546034	10.44110758	19.71731503	17.71275327	11.3068939	12.84939652	10.39286275	14.8062642	9.543777426	17.19900366	21.49657119	14.23365355	11.15442345	11.88577191	14.55293423	0	9.876741648	7.372901363	8.160381193	12.31742181	9.013101477	19.92809436	29.25591117	9.663087705	23.46421573	4.487474882	9.512790521	2.771048154	14.79913718	7.625936224	7.192838553	7.915462718	6.167948176
gene-4930526F13Rik	0	0	0	0.36167847	0	0	0	0	0	0	0	0	0	0.786459922	0	0	0	0	0	0	0	0	0	0	0	0	9.663087705	0	0	0	0	1.849892148	0	0	0	0
gene-4930526H09Rik	3.80852791	12.45481524	3.157135599	1.989231586	1.491586798	19.44346343	2.530393324	2.638275244	20.48957823	1.12355273	1.44451358	1.712985692	1.911000407	2.621533072	16.75897919	1.352051327	0.848983708	10.32788881	8.152841099	1.97534833	2.457633788	0	0	0	7.971237745	7.313977792	0	2.133110521	0	4.756395261	5.542096309	9.249460739	3.812968112	1.798209638	10.55395029	3.083974088
gene-4930526I15Rik	1.523411164	0.95806271	1.052378533	0.904196175	0.994391198	1.916961183	1.610250297	0.376896463	0.694561974	0.842664547	1.44451358	1.712985692	1.146600244	0.786459922	1.147875287	1.014038495	0.565989139	0.704174237	0	0	0	0	0	0	0	0	0	0	0	0	0	0	0	0	0	0
gene-4930526L06Rik	1.523411164	0.95806271	2.315232773	2.170070821	0.745793399	0.547703195	2.300357567	0	2.083685922	1.12355273	1.44451358	1.46827345	1.528800325	1.048613229	3.673200917	1.014038495	0.848983708	0.704174237	8.152841099	3.950696659	7.372901363	0	0	0	11.95685662	29.25591117	38.65235082	4.266221043	6.731212323	9.512790521	16.62628893	18.49892148	3.812968112	5.394628915	5.276975145	6.167948176
gene-4930527A07Rik	1.523411164	1.916125421	3.157135599	1.808392351	1.491586798	1.369257988	2.070321811	3.015171708	2.083685922	1.685329095	1.805641975	2.447122417	1.911000407	2.883686379	2.984475745	0.676025664	2.263956555	3.28614644	0	11.85208998	7.372901363	0	12.31742181	9.013101477	11.95685662	21.94193338	19.32617541	12.79866313	6.731212323	7.134592891	16.62628893	18.49892148	19.06484056	3.596419277	13.19243786	18.50384453
gene-4930527F14Rik	609.7453184	482.863606	186.2710004	88.61122519	257.2987226	191.1484151	715.6412392	479.789198	454.938093	544.0804094	703.839242	316.4129285	157.8486336	108.0071626	153.1265632	225.7925716	298.5592707	298.8046013	2290.948349	1874.605565	2044.751311	1991.133011	4594.398336	1419.563483	825.0231066	863.0493794	850.351718	2150.175405	2311.049564	2328.25548	2646.350987	2397.460224	1956.052641	4824.59646	6013.113178	3558.906097
gene-4930527G23Rik	0	0	0	0	0	0	0	0	0	0	0	0	0	0	0	0	0	0	0	0	0	0	0	0	0	0	0	0	0	0	0	0	0	0	0	0
gene-4930527J03Rik	0.380852791	0.479031355	1.052378533	0.180839235	0.2485978	0.821554793	1.150178784	0	0.347280987	0.842664547	0	0.244712242	0.382200081	0.262153307	0.229575057	0.676025664	0.565989139	0.234724746	0	0	2.457633788	0	0	0	3.985618873	0	0	0	0	0	2.771048154	1.849892148	0	0	0	3.083974088
gene-4930528A17Rik	0.380852791	0.479031355	0.210475707	0	0	0	0.460071513	0	0	0.280888182	0	0.244712242	0	0.262153307	0	0	0	0	0	0	0	0	0	0	0	0	0	0	0	0	0	0	0	0	0	0
gene-4930528D03Rik	0	0	0.210475707	0.180839235	0	0.273851598	0.69010727	0.753792927	1.041842961	0.280888182	0	0	0	0	0.459150115	0	0	0	0	0	0	0	0	0	0	0	0	0	0	0	0	3.699784296	0	0	0	3.083974088
gene-4930528G23Rik	0.380852791	0.479031355	1.26285424	0	0.2485978	0	0.460071513	0.376896463	0.694561974	1.404440912	0	1.223561208	0.382200081	0.524306614	0	0.338012832	0.565989139	0.469449491	24.4585233	15.80278664	2.457633788	5.440254128	12.31742181	9.013101477	3.985618873	0	19.32617541	8.532442085	11.2186872	7.134592891	0	5.549676444	0	3.596419277	2.638487573	6.167948176
gene-4930528H21Rik	0.380852791	0.95806271	0.63142712	0.180839235	0	0	0.920143027	0	0	0.561776365	0	0.244712242	0	0.786459922	0.229575057	0	0.565989139	0.234724746	0	0	2.457633788	0	12.31742181	0	0	0	0	2.133110521	2.243737441	2.37819763	2.771048154	1.849892148	0	1.798209638	0	0
gene-4930528P14Rik	1.523411164	1.916125421	1.26285424	0.36167847	0	0	0.460071513	0.376896463	0.694561974	0	0	0.244712242	0	1.048613229	0	1.352051327	0	0.469449491	0	1.97534833	2.457633788	0	0	0	7.971237745	7.313977792	9.663087705	0	0	2.37819763	2.771048154	1.849892148	3.812968112	0	0	3.083974088
gene-4930529I22Rik	0	0	0.420951413	0.542517705	0.2485978	0.273851598	0.230035757	0	0	0	0	0	0	0.262153307	0.229575057	0	0.282994569	0	0	0	0	2.720127064	12.31742181	0	7.971237745	0	0	2.133110521	2.243737441	0	0	0	0	0	0	0
gene-4930529K09Rik	0.761705582	1.916125421	0.841902826	0.542517705	0.2485978	0.273851598	0.920143027	0.376896463	1.389123948	0.561776365	0	0.489424483	1.146600244	1.048613229	0.459150115	0.338012832	0.848983708	0.234724746	0	1.97534833	0	0	0	0	7.971237745	0	9.663087705	0	0	2.37819763	13.85524077	11.09935289	3.812968112	3.596419277	5.276975145	6.167948176
gene-4930529L06Rik	0	0	0	0.180839235	0	0.273851598	0.230035757	0	0	0	0	0	0.382200081	0	0	0.338012832	0	0	0	0	0	0	0	0	0	7.313977792	0	0	0	0	0	1.849892148	3.812968112	0	0	0
gene-4930529N20Rik	0	0	0	0	0	0	0	0	0	0.280888182	0.361128395	0	0.382200081	0	0	0.338012832	0.565989139	0.938898983	0	0	0	0	0	0	0	0	0	0	0	0	0	0	0	0	0	0
gene-4930532I03Rik	0	0	0	0	0	0	0	0	0	0	0	0	0	0	0	0	0	0	0	0	0	0	0	0	0	0	0	0	0	0	0	0	0	0	0	0
gene-4930532M18Rik	0.380852791	0	0.210475707	0.36167847	0	0	0.230035757	0	0.694561974	0.280888182	0	0.978848967	0.764400163	0	0	0	0.282994569	0	0	0	2.457633788	0	0	0	0	0	9.663087705	0	2.243737441	0	2.771048154	3.699784296	0	0	0	0
gene-4930533B01Rik	0	0	0	0	0	0	0	0	0	0	0	0	0	0	0	0	0	0	0	0	0	0	0	0	0	0	0	0	0	0	0	0	0	0	0	0
gene-4930533I22Rik	0	0	0.63142712	0.180839235	0.497195599	0.273851598	0	0	0.694561974	0.561776365	0	0.244712242	0	0.524306614	0.229575057	0.338012832	1.131978278	0.938898983	0	0	4.915267576	0	0	0	0	0	9.663087705	4.266221043	0	7.134592891	2.771048154	3.699784296	3.812968112	3.596419277	2.638487573	6.167948176
gene-4930533K18Rik	5.712791865	8.143533039	5.682844079	6.329373228	8.203727387	1.369257988	5.750893919	7.161032805	3.820090857	4.213322737	2.16677037	7.830791734	5.733001221	4.456606222	4.591501147	2.366089823	2.829945694	2.112522711	0	7.901393319	7.372901363	2.720127064	0	18.02620295	0	29.25591117	0	6.399331564	11.2186872	2.37819763	8.313144463	14.79913718	22.87780867	1.798209638	2.638487573	9.251922264
gene-4930533N22Rik	0.761705582	0.479031355	0.210475707	0.72335694	0.2485978	1.369257988	0.920143027	0.753792927	2.430966909	1.12355273	0.72225679	0.734136725	0.764400163	0.524306614	0.918300229	0.338012832	0.565989139	0.234724746	8.152841099	7.901393319	2.457633788	5.440254128	12.31742181	0	19.92809436	7.313977792	28.98926311	0	4.487474882	0	5.542096309	14.79913718	19.06484056	3.596419277	5.276975145	9.251922264
gene-4930533P14Rik	1.904263955	3.353219486	1.683805653	2.712588526	1.988782397	0.273851598	3.220500594	1.884482317	1.736404935	2.24710546	1.083385185	1.46827345	1.528800325	1.83507315	2.754900688	1.352051327	0.848983708	1.408348474	0	13.82743831	9.830535151	16.32076239	0	4.506550738	15.94247549	21.94193338	28.98926311	2.133110521	8.974949764	4.756395261	13.85524077	24.04859792	7.625936224	10.78925783	15.83092544	18.50384453
gene-4930534D22Rik	0	0.479031355	0.63142712	0.72335694	0.2485978	0.821554793	0.69010727	0	0.347280987	0.561776365	0.72225679	0.734136725	0.382200081	0.262153307	1.607025401	2.704102654	1.131978278	1.64307322	0	0	2.457633788	2.720127064	0	0	0	0	0	4.266221043	2.243737441	0	2.771048154	0	7.625936224	0	7.915462718	0
gene-4930534H03Rik	0.380852791	2.874188131	1.683805653	1.446713881	1.491586798	2.190812781	0.920143027	2.261378781	2.778247896	0.842664547	1.083385185	1.712985692	0	0.786459922	1.147875287	1.014038495	1.131978278	0.469449491	0	0	0	0	0	0	3.985618873	0	9.663087705	0	0	0	2.771048154	7.399568591	3.812968112	1.798209638	0	0
gene-4930535L15Rik	1.142558373	0.479031355	0.420951413	0	0.497195599	0.821554793	0.230035757	1.13068939	0	1.404440912	1.44451358	0.978848967	0.764400163	2.621533072	1.607025401	0	0.848983708	0.938898983	0	3.950696659	2.457633788	0	0	0	0	0	0	0	4.487474882	2.37819763	2.771048154	1.849892148	0	0	0	0
gene-4930535O05Rik	0	0	0	0	0	0	0	0.376896463	0	0	0	0	0	0	0	0	0	0	0	0	0	0	0	0	0	0	0	0	0	0	0	0	0	0	0	0
gene-4930538E20Rik	0	0	0	0	0	0	0	0	0	0	0	0	0	0	0	0	0	0	0	0	0	0	0	0	0	0	0	0	0	0	0	0	0	0	0	0
gene-4930538L07Rik	0	0	0	0	0	0	0	0	0	0	0	0	0	0	0	0	0	0	0	0	0	0	0	0	0	0	0	0	0	0	0	0	0	0	0	0
gene-4930539C22Rik	1.523411164	0.479031355	0	0.72335694	0.497195599	0.273851598	0.460071513	0	0.347280987	0.842664547	0.361128395	0	0.382200081	0.524306614	0.688725172	0.338012832	0	0	0	1.97534833	0	2.720127064	0	4.506550738	0	0	9.663087705	2.133110521	2.243737441	0	11.08419262	3.699784296	0	0	0	0
gene-4930539J05Rik	7.236203029	11.01772117	10.94473674	11.39287181	15.16446578	8.215547928	12.65196662	12.81447976	9.029305663	19.38128459	18.05641975	19.33226709	17.19900366	21.7587245	22.26878056	12.50647478	18.96063615	18.54325491	8.152841099	3.950696659	4.915267576	5.440254128	0	4.506550738	3.985618873	0	0	2.133110521	2.243737441	4.756395261	5.542096309	3.699784296	3.812968112	0	0	0
gene-4930539M17Rik	0.761705582	0.95806271	0.420951413	0	0.2485978	0.273851598	0.230035757	0.376896463	0	0.280888182	0.361128395	0	0	0	0.229575057	0.338012832	0	0	0	1.97534833	2.457633788	0	0	0	0	7.313977792	9.663087705	2.133110521	2.243737441	0	2.771048154	3.699784296	0	0	2.638487573	0
gene-4930539N22Rik	0	0	0	0	0	0	0	0	0	0	0	0	0	0	0	0	0	0	0	0	0	0	0	0	0	0	0	0	0	0	0	0	0	0	0	0
gene-4930540E01Rik	1.142558373	1.437094066	0.841902826	0.542517705	0.2485978	0	1.840286054	0.376896463	0	0.280888182	0.361128395	0.978848967	0.764400163	0.524306614	0.459150115	0	0	0	8.152841099	1.97534833	0	2.720127064	0	0	7.971237745	7.313977792	19.32617541	0	0	0	2.771048154	5.549676444	7.625936224	1.798209638	7.915462718	0
gene-4930540M03Rik	0.761705582	0.95806271	0.210475707	0.36167847	0	0.547703195	0.230035757	0.376896463	0.347280987	0	0	0.489424483	0	0.262153307	0.688725172	0	0	0.469449491	8.152841099	0	2.457633788	0	0	0	0	7.313977792	0	2.133110521	2.243737441	2.37819763	5.542096309	3.699784296	3.812968112	0	0	6.167948176
gene-4930541O19Rik	0	0	0	0	0	0	0	0	0	0	0	0	0	0	0	0	0	0	0	0	0	0	0	0	0	0	0	0	0	0	0	0	0	0	0	0
gene-4930542C21Rik	1.523411164	2.874188131	2.946659893	2.712588526	1.988782397	1.643109586	1.150178784	3.015171708	2.430966909	3.370658189	2.16677037	4.649532592	3.057600651	2.359379765	4.591501147	1.690064159	5.942885957	3.28614644	8.152841099	13.82743831	2.457633788	0	12.31742181	18.02620295	35.87056985	29.25591117	9.663087705	6.399331564	2.243737441	4.756395261	11.08419262	22.19870577	7.625936224	7.192838553	10.55395029	12.33589635
gene-4930542D17Rik	1.142558373	0.479031355	2.315232773	1.08503541	0.497195599	1.643109586	1.150178784	1.13068939	2.083685922	0.842664547	1.083385185	1.223561208	1.911000407	1.572919843	0.918300229	1.690064159	2.263956555	1.173623729	8.152841099	1.97534833	7.372901363	8.160381193	0	9.013101477	27.89933211	14.62795558	48.31543852	4.266221043	8.974949764	7.134592891	19.39733708	11.09935289	15.25187245	8.991048192	5.276975145	12.33589635
gene-4930542M03Rik	0	0	0	0	0	0	0	0	0	0	0	0.244712242	0	0	0.229575057	0.338012832	0	0	0	0	0	0	0	0	0	0	0	0	0	0	0	0	0	0	0	0
gene-4930542N06Rik	1.142558373	0	0.63142712	0.180839235	0	0	0	0	0	1.404440912	1.805641975	0.978848967	1.528800325	0.786459922	1.147875287	0.676025664	1.131978278	0.938898983	0	0	0	2.720127064	0	0	0	0	0	2.133110521	0	0	0	1.849892148	0	0	0	0
gene-4930543D07Rik	0	0	0	0	0	0	0	0	0	0	0	0	0	0	0	0	0	0	0	0	0	0	0	0	0	0	0	0	0	0	0	0	0	0	0	0
gene-4930543E12Rik	1.523411164	4.311282197	2.104757066	1.446713881	3.977564794	1.09540639	3.450536351	2.638275244	3.820090857	2.808881824	4.694669136	4.40482035	5.350801139	5.767372758	6.88725172	2.028076991	4.81090768	2.581972203	0	11.85208998	12.28816894	2.720127064	0	0	15.94247549	7.313977792	19.32617541	0	11.2186872	2.37819763	8.313144463	9.249460739	11.43890434	3.596419277	13.19243786	9.251922264
gene-4930543I03Rik	2.285116746	1.437094066	1.052378533	0.904196175	0.994391198	0.547703195	0.69010727	0.753792927	1.041842961	1.12355273	1.44451358	0.489424483	1.146600244	1.310766536	2.525325631	1.690064159	0.565989139	0.938898983	0	1.97534833	4.915267576	0	0	0	15.94247549	0	19.32617541	6.399331564	0	4.756395261	5.542096309	9.249460739	22.87780867	0	15.83092544	3.083974088
gene-4930543I11Rik	0	0	0	0	0	0	0	0	0	0	0	0	0	0	0	0.338012832	0	0	0	0	0	0	0	0	0	0	9.663087705	0	0	0	0	0	0	0	2.638487573	0
gene-4930543N07Rik	0	0	0	0	0	0	0	0	0	0	0	0	0	0	0	0	0	0	0	0	0	0	0	0	0	0	0	0	0	0	0	0	0	0	0	0
gene-4930544D05Rik	0	0	0	0	0	0	0	0	0	0	0	0	0	0	0	0	0	0	0	0	0	0	0	0	0	0	0	0	0	0	0	0	0	0	0	0
gene-4930544F09Rik	0	0	0	0	0	0	0	0	0	0	0	0	0	0	0	0	0	0	0	0	0	0	0	0	0	0	0	0	0	0	0	0	0	0	0	0
gene-4930544G11Rik	0	0	0	0.180839235	0	0	0	0	0	0	0	0	0	0	0	0	0	0	0	1.97534833	0	0	0	0	0	0	0	0	0	0	0	0	0	0	0	0
gene-4930544M13Rik	3.80852791	0.95806271	2.315232773	1.265874646	1.242988998	2.464664378	1.840286054	0.376896463	3.125528883	1.404440912	1.083385185	2.202410175	2.67540057	1.83507315	3.44362586	2.366089823	1.980961986	1.877797966	0	11.85208998	4.915267576	16.32076239	12.31742181	4.506550738	27.89933211	43.88386675	9.663087705	10.66555261	6.731212323	7.134592891	16.62628893	24.04859792	11.43890434	23.3767253	7.915462718	9.251922264
gene-4930545E07Rik	0.761705582	0.95806271	0.841902826	0.180839235	0	0.273851598	0.230035757	0.753792927	1.736404935	0.842664547	0.361128395	0.244712242	0.382200081	1.572919843	0.459150115	0.676025664	0	0.469449491	0	15.80278664	9.830535151	0	0	9.013101477	3.985618873	0	19.32617541	8.532442085	4.487474882	9.512790521	5.542096309	7.399568591	15.25187245	8.991048192	7.915462718	0
gene-4930545H06Rik	0	0	0	0	0	0	0.230035757	0	0.347280987	0	0	0	0	0	0	0	0	0	0	0	0	0	0	0	0	0	9.663087705	0	0	0	0	0	0	1.798209638	0	0
gene-4930545L08Rik	0	0	0.841902826	0	0	0.273851598	0	0.753792927	0	0.280888182	0.361128395	0.244712242	0	0.262153307	0.459150115	0	0.282994569	0.234724746	0	1.97534833	0	0	12.31742181	4.506550738	0	0	9.663087705	2.133110521	0	0	0	0	0	1.798209638	0	0
gene-4930545L23Rik	0	0	0	0	0	0	0	0	0	0	0	0	0	0	0	0	0	0	0	0	0	0	0	0	0	0	0	0	0	0	0	0	0	0	0	0
gene-4930546C10Rik	5.331939074	1.437094066	3.157135599	2.893427761	0.745793399	2.190812781	2.300357567	0.753792927	2.430966909	3.089770007	2.16677037	2.447122417	4.968601058	2.883686379	1.836600459	2.028076991	1.980961986	3.28614644	8.152841099	1.97534833	4.915267576	8.160381193	12.31742181	4.506550738	31.88495098	14.62795558	9.663087705	4.266221043	8.974949764	7.134592891	24.93943339	11.09935289	0	5.394628915	10.55395029	6.167948176
gene-4930546K05Rik	0	0.95806271	0.841902826	0.36167847	0.2485978	0.821554793	0.920143027	0	0.694561974	0.561776365	0	0.489424483	1.528800325	0.524306614	0.229575057	0	1.697967416	0.938898983	8.152841099	3.950696659	0	0	0	0	7.971237745	0	9.663087705	8.532442085	0	4.756395261	2.771048154	5.549676444	7.625936224	3.596419277	10.55395029	9.251922264
gene-4930547E08Rik	2.665969537	0.95806271	1.26285424	0.72335694	0.994391198	0.273851598	2.760429081	3.015171708	0.694561974	2.527993642	1.083385185	1.712985692	3.822000814	2.883686379	3.673200917	3.042115486	1.414972847	3.28614644	0	1.97534833	2.457633788	10.88050826	0	4.506550738	3.985618873	0	0	0	0	4.756395261	0	1.849892148	7.625936224	1.798209638	5.276975145	3.083974088
gene-4930547E14Rik	2.665969537	2.395156776	2.525708479	1.627553116	1.491586798	3.286219171	1.840286054	0.753792927	0.694561974	1.685329095	2.889027161	0.734136725	1.146600244	0.524306614	0.688725172	0.676025664	0	1.64307322	0	0	2.457633788	0	0	0	0	14.62795558	0	4.266221043	2.243737441	0	0	3.699784296	0	1.798209638	0	3.083974088
gene-4930547H16Rik	0.380852791	0	0	0	0	0	0	0.753792927	0	0	0	0	0	0.262153307	0	0	0	0	0	0	0	0	0	0	0	0	0	0	0	0	0	0	0	0	0	0
gene-4930548G05Rik	0.380852791	1.437094066	0.63142712	0	0.2485978	0	0.920143027	1.13068939	0.694561974	0.842664547	0.361128395	0	0.382200081	1.048613229	0.459150115	0	0.282994569	0.234724746	0	1.97534833	2.457633788	2.720127064	0	0	7.971237745	0	19.32617541	2.133110521	2.243737441	0	11.08419262	5.549676444	3.812968112	1.798209638	7.915462718	0
gene-4930548G14Rik	0	0	0.63142712	0.72335694	0	0.821554793	0.69010727	0.376896463	0.347280987	0.280888182	0	1.223561208	0.764400163	0.524306614	0.918300229	0	0	0.234724746	8.152841099	1.97534833	2.457633788	0	0	0	3.985618873	0	19.32617541	2.133110521	0	2.37819763	5.542096309	3.699784296	0	1.798209638	2.638487573	0
gene-4930548H24Rik	1.523411164	1.916125421	2.736184186	1.808392351	2.983173595	1.09540639	1.38021454	3.015171708	1.736404935	1.404440912	1.44451358	1.957697934	2.293200488	1.572919843	1.836600459	1.690064159	1.131978278	0.469449491	0	0	0	0	0	0	0	0	0	0	0	0	0	0	0	0	0	0
gene-4930548J01Rik	0	0	0	0	0.2485978	0	0.230035757	0	0	0	0	0	0.382200081	0.262153307	0	0	0	0	0	0	0	0	0	0	3.985618873	0	0	2.133110521	0	0	5.542096309	1.849892148	3.812968112	0	2.638487573	0
gene-4930548K13Rik	3.046822328	0.95806271	1.26285424	2.170070821	0.497195599	0.547703195	0.920143027	1.13068939	1.041842961	0.561776365	0.72225679	2.202410175	1.146600244	1.572919843	1.147875287	1.690064159	1.697967416	1.64307322	0	3.950696659	2.457633788	5.440254128	0	0	3.985618873	0	19.32617541	6.399331564	4.487474882	2.37819763	16.62628893	20.34881363	11.43890434	1.798209638	7.915462718	12.33589635
gene-4930549C15Rik	0	0	0	0	0	0	0	0	0	0	0	0	0	0	0	0	0	0	0	0	0	0	0	0	0	0	0	0	0	0	0	0	0	0	0	0
gene-4930549G23Rik	3.427675119	6.706438973	3.367611306	6.510212463	5.469151591	5.477031952	5.520858162	2.261378781	4.167371844	3.932434554	4.333540741	7.830791734	3.439800732	5.505219451	7.575976892	3.71814115	7.640853374	6.57229288	0	5.926044989	2.457633788	0	0	0	0	0	0	6.399331564	2.243737441	0	5.542096309	0	3.812968112	3.596419277	5.276975145	6.167948176
gene-4930549P19Rik	0	0	0.210475707	0	0.2485978	0	0	0	0	0.280888182	0.361128395	0	0	0	0.229575057	0	0	0	0	1.97534833	2.457633788	0	0	0	3.985618873	0	0	0	0	0	5.542096309	1.849892148	3.812968112	0	5.276975145	0
gene-4930550C14Rik	8.378761402	12.45481524	11.57616386	9.765318694	7.955129587	10.9540639	11.73182359	9.045515123	7.987462701	6.741316379	8.305953087	6.607230526	9.937202116	8.913212445	11.47875287	7.774295132	8.489837082	11.97096203	0	15.80278664	12.28816894	2.720127064	24.63484362	0	0	21.94193338	0	4.266221043	6.731212323	9.512790521	8.313144463	9.249460739	19.06484056	7.192838553	18.46941301	6.167948176
gene-4930550C17Rik	2.665969537	3.832250842	2.104757066	0.904196175	0	1.09540639	1.840286054	0.753792927	1.736404935	1.404440912	1.805641975	0.978848967	2.293200488	1.048613229	0.688725172	0	0.848983708	0.234724746	16.3056822	1.97534833	0	2.720127064	0	4.506550738	7.971237745	7.313977792	0	4.266221043	2.243737441	9.512790521	8.313144463	5.549676444	0	1.798209638	0	6.167948176
gene-4930552N02Rik	0	0.95806271	1.473329946	1.08503541	0.745793399	1.09540639	1.610250297	1.13068939	0.347280987	0.842664547	0.72225679	0.734136725	0.764400163	0.786459922	0.918300229	1.014038495	0.848983708	0	8.152841099	0	0	0	0	0	3.985618873	0	9.663087705	0	2.243737441	0	8.313144463	3.699784296	3.812968112	1.798209638	0	0
gene-4930552P06Rik	0	0	0	0	0	0	0	0	0	0	0	0	0	0	0	0	0	0	0	0	0	0	0	0	0	0	0	0	0	0	0	0	0	0	0	0
gene-4930552P12Rik	8.378761402	8.143533039	26.94089045	35.0828116	9.695314184	7.667844733	28.06436232	7.537929269	6.94561974	15.16796185	11.19498025	14.6827345	37.83780806	21.23441788	21.58005539	11.49243628	12.45176105	10.56261356	24.4585233	23.70417996	14.74580273	35.36165183	49.26968725	40.55895665	23.91371324	36.56988896	96.63087705	21.33110521	15.70616209	19.02558104	24.93943339	24.04859792	11.43890434	19.78030602	29.0233633	24.6717927
gene-4930553C11Rik	0.761705582	2.395156776	4.419989839	3.616784702	1.491586798	1.916961183	2.760429081	3.015171708	2.778247896	1.404440912	1.44451358	4.40482035	4.586400976	3.670146301	1.836600459	1.352051327	1.414972847	3.990320677	16.3056822	7.901393319	4.915267576	5.440254128	12.31742181	0	35.87056985	21.94193338	9.663087705	6.399331564	8.974949764	14.26918578	11.08419262	33.29805866	15.25187245	1.798209638	15.83092544	15.41987044
gene-4930553E22Rik	0	0.479031355	0.210475707	0.542517705	0.2485978	0	0.460071513	0	0	0	0	0.244712242	0	0.524306614	0	0.338012832	0.282994569	0.469449491	0	1.97534833	0	0	0	0	3.985618873	14.62795558	0	0	0	0	0	0	0	1.798209638	0	0
gene-4930553J12Rik	1.904263955	0	1.26285424	1.265874646	0.497195599	0	1.38021454	2.261378781	0.347280987	0.842664547	0.361128395	0.244712242	1.146600244	1.572919843	1.377450344	0	0.282994569	1.64307322	0	0	4.915267576	0	0	0	3.985618873	7.313977792	0	0	0	2.37819763	2.771048154	1.849892148	7.625936224	3.596419277	2.638487573	3.083974088
gene-4930553P18Rik	1.523411164	0	1.052378533	0.542517705	0.745793399	0.821554793	0	0	0.347280987	2.527993642	1.805641975	0.978848967	1.911000407	1.048613229	3.214050803	0.676025664	1.697967416	1.408348474	0	0	0	0	0	0	0	0	0	0	0	0	0	0	3.812968112	0	0	0
gene-4930554C24Rik	0	0	0.210475707	0.180839235	0	0	0.230035757	0.376896463	0	0	0	0	0	0	0	0	0	0	0	0	2.457633788	0	0	0	0	0	0	0	0	0	0	0	0	0	0	0
gene-4930554G24Rik	5.331939074	12.45481524	9.681882504	6.148533993	4.474760393	4.929328757	7.131108459	3.392068171	4.861933818	3.370658189	5.416925926	3.181259142	6.497401383	7.864599216	4.821076204	3.71814115	4.52791311	3.051421694	16.3056822	15.80278664	4.915267576	8.160381193	12.31742181	13.51965222	3.985618873	21.94193338	48.31543852	8.532442085	11.2186872	16.64738341	24.93943339	33.29805866	22.87780867	7.192838553	10.55395029	18.50384453
gene-4930554H23Rik	1.142558373	1.437094066	2.525708479	3.255106231	1.491586798	3.833922366	1.610250297	1.884482317	2.430966909	2.527993642	2.889027161	2.202410175	2.293200488	6.029526065	3.673200917	2.028076991	2.546951125	0.704174237	0	7.901393319	4.915267576	0	0	13.51965222	15.94247549	7.313977792	19.32617541	10.66555261	6.731212323	11.89098815	19.39733708	20.34881363	19.06484056	5.394628915	5.276975145	15.41987044
gene-4930554I06Rik	0.761705582	0	0	0	0.2485978	0	0.230035757	0.376896463	0	0.280888182	0	0.244712242	0.764400163	0.262153307	0.229575057	0.676025664	0.282994569	0	0	0	0	0	0	0	0	0	0	0	0	0	0	0	0	0	0	0
gene-4930554P06Rik	2.665969537	3.353219486	2.736184186	2.712588526	0.745793399	1.916961183	1.610250297	1.13068939	2.083685922	1.966217277	0.72225679	1.46827345	2.67540057	1.572919843	1.836600459	2.028076991	1.131978278	2.816696948	0	11.85208998	9.830535151	16.32076239	0	0	3.985618873	0	19.32617541	4.266221043	11.2186872	4.756395261	11.08419262	3.699784296	7.625936224	7.192838553	10.55395029	9.251922264
gene-4930555A03Rik	4.189380701	4.790313552	4.419989839	1.08503541	0.994391198	2.738515976	2.530393324	3.015171708	2.083685922	0.842664547	0.361128395	0.978848967	1.146600244	2.883686379	1.147875287	0	0.282994569	0.938898983	0	0	0	0	0	0	0	0	0	0	0	0	0	0	0	0	0	0
gene-4930555B11Rik	91.78552264	179.6367582	52.61892665	58.95359063	64.6354279	79.9646665	75.45172821	79.52515379	101.7533292	75.2780329	84.50404445	60.93334818	69.94261489	71.56785286	58.31206456	41.23756548	92.25622962	74.17301964	8.152841099	5.926044989	14.74580273	0	0	0	11.95685662	14.62795558	28.98926311	2.133110521	11.2186872	4.756395261	16.62628893	14.79913718	19.06484056	10.78925783	10.55395029	9.251922264
gene-4930555B12Rik	0	0	0	0.180839235	0	0.547703195	0.230035757	0	0	0	0	0	0	0	0	0	0	0	0	0	0	0	0	0	0	0	0	0	0	0	0	0	0	0	0	0
gene-4930555F03Rik	0	0	0	0	0	0	0	0	0	0	0	0	0	0	0	0	0	0	0	0	0	0	0	0	0	0	0	0	0	0	0	0	0	0	0	0
gene-4930555G01Rik	0	0	0	0	0	0	0	0	0	0	0	0	0	0	0	0	0	0	0	0	0	0	0	0	0	0	0	0	0	0	0	0	0	0	0	0
gene-4930555G07Rik	0.761705582	0.95806271	2.104757066	1.989231586	0.994391198	1.916961183	1.610250297	1.884482317	2.083685922	2.808881824	1.805641975	1.712985692	1.911000407	1.310766536	2.295750573	2.704102654	2.263956555	1.173623729	0	19.7534833	4.915267576	5.440254128	0	0	27.89933211	0	19.32617541	4.266221043	2.243737441	4.756395261	11.08419262	11.09935289	7.625936224	1.798209638	2.638487573	15.41987044
gene-4930555G21Rik	0	0	0.210475707	0	0	0	0	0	0	0.280888182	0.361128395	0	0	0	0	0	0	0	0	0	0	0	0	0	0	0	0	0	0	0	0	0	0	0	0	0
gene-4930555K05Rik	1.904263955	1.437094066	0	0.542517705	0.2485978	0.273851598	0.69010727	0.376896463	1.389123948	0.561776365	1.44451358	0.734136725	6.879601465	0.786459922	0.688725172	0	1.131978278	0.234724746	0	0	2.457633788	0	0	0	3.985618873	0	9.663087705	0	0	2.37819763	2.771048154	1.849892148	0	7.192838553	2.638487573	0
gene-4930555M17Rik	0	0	0	0	0	0	0	0	0	0	0	0.244712242	0	0	0	0	0	0	0	0	2.457633788	0	0	0	0	0	0	0	0	0	0	0	3.812968112	0	0	0
gene-4930556A17Rik	4.951086283	6.706438973	3.578087012	1.808392351	2.983173595	3.286219171	5.520858162	2.638275244	4.514652831	5.336875466	1.44451358	2.691834659	2.67540057	3.932299608	4.132351032	1.352051327	3.961923972	0.938898983	32.61136439	9.876741648	0	8.160381193	0	0	19.92809436	21.94193338	9.663087705	6.399331564	22.43737441	21.40377867	2.771048154	12.94924503	11.43890434	21.57851566	21.10790058	24.6717927
gene-4930556C24Rik	0.380852791	0	0.210475707	0	0	0.273851598	0.460071513	0	0.347280987	0.842664547	0	0.244712242	0.382200081	0.524306614	0.229575057	0.338012832	0.565989139	0.234724746	0	0	0	0	0	0	7.971237745	0	0	0	0	2.37819763	5.542096309	0	0	1.798209638	0	0
gene-4930556G01Rik	11.80643652	13.8919093	10.10283392	11.75455028	6.712140589	9.037102721	10.81168057	10.55310098	11.11299158	8.145757291	8.667081482	10.27791415	12.61260269	14.6805852	11.93790298	7.4362823	7.640853374	11.03206305	40.76420549	61.23579822	29.49160545	24.48114358	49.26968725	27.03930443	95.65485294	58.51182234	125.6201402	40.5290999	26.92484929	35.67296445	85.90249279	68.44600947	49.56858545	46.7534506	39.57731359	15.41987044
gene-4930556I23Rik	0	0	0	0	0	0	0	0	0	0	0	0	0	0	0	0	0	0	0	0	0	0	0	0	0	0	0	0	0	0	0	0	0	0	0	0
gene-4930556J02Rik	0.380852791	0.479031355	0.420951413	0.36167847	0.2485978	0.273851598	0.460071513	0.753792927	1.041842961	0	0.361128395	0.244712242	0.382200081	0	1.377450344	0	0.282994569	0.234724746	0	1.97534833	2.457633788	0	0	4.506550738	3.985618873	0	0	2.133110521	2.243737441	0	0	3.699784296	0	0	0	3.083974088
gene-4930556L07Rik	0	0	1.052378533	0.72335694	0	0.273851598	0.69010727	0	0	0.280888182	0.361128395	0.244712242	0.382200081	1.048613229	0.229575057	0	0	0.234724746	0	0	0	0	0	0	0	0	0	0	0	0	0	0	0	1.798209638	0	0
gene-4930556M19Rik	3.427675119	7.185470328	2.315232773	4.340141642	3.728966994	3.286219171	4.140643621	4.522757561	2.083685922	1.685329095	2.16677037	2.447122417	3.057600651	3.670146301	1.607025401	2.028076991	1.697967416	2.112522711	0	11.85208998	9.830535151	0	12.31742181	9.013101477	31.88495098	29.25591117	38.65235082	4.266221043	4.487474882	4.756395261	19.39733708	24.04859792	11.43890434	7.192838553	23.74638815	24.6717927
gene-4930556N09Rik	0.380852791	0	0.420951413	0.180839235	0	0	0.460071513	0.376896463	0.347280987	0	0.361128395	0.489424483	0.764400163	0.524306614	0.688725172	0.338012832	0	0	0	5.926044989	2.457633788	0	0	0	3.985618873	0	0	2.133110521	2.243737441	7.134592891	8.313144463	5.549676444	3.812968112	0	2.638487573	3.083974088
gene-4930556N13Rik	4.570233492	6.227407618	5.472368372	3.616784702	2.485977996	2.738515976	7.131108459	6.784136342	3.820090857	5.898651831	3.611283951	6.117806042	5.733001221	3.932299608	6.198526548	2.704102654	2.546951125	3.520871186	0	7.901393319	4.915267576	0	0	22.53275369	7.971237745	0	38.65235082	10.66555261	8.974949764	0	11.08419262	7.399568591	3.812968112	7.192838553	0	3.083974088
gene-4930557B15Rik	0.761705582	0.479031355	0	0	0	0	0.230035757	0.376896463	0.694561974	0	0	0	0.382200081	0	0	0	0	0.704174237	0	0	4.915267576	0	0	0	0	7.313977792	0	2.133110521	0	0	0	1.849892148	0	0	0	0
gene-4930557F08Rik	0.380852791	0	0.841902826	0.36167847	0.2485978	0	0.230035757	0	1.389123948	0.561776365	0	0.489424483	0.764400163	0.262153307	1.147875287	0	0.282994569	0.234724746	8.152841099	11.85208998	7.372901363	0	0	0	7.971237745	7.313977792	38.65235082	0	2.243737441	9.512790521	11.08419262	12.94924503	3.812968112	5.394628915	2.638487573	6.167948176
gene-4930557F10Rik	75.78970541	180.1157896	37.25420007	49.18827194	58.6690807	101.3250911	60.26936827	70.1027422	52.43942904	40.72878645	56.33602963	32.54672814	36.30900773	39.32299608	39.2573348	33.12525752	53.48597362	46.71022439	8.152841099	3.950696659	7.372901363	10.88050826	12.31742181	4.506550738	15.94247549	7.313977792	19.32617541	25.59732626	13.46242465	19.02558104	38.79467416	48.09719584	22.87780867	19.78030602	55.40823903	27.75576679
gene-4930557J02Rik	0	0	0	0	0	0	0	0	0	0	0	0	0	0	0	0	0	0	0	0	0	0	0	0	0	0	0	0	0	0	0	0	0	0	0	0
gene-4930557K07Rik	10.66387815	4.311282197	13.25996952	43.40141642	10.19250978	9.858657513	8.741358756	10.17620451	50.00846213	51.68342557	15.88964938	14.92744674	15.67020334	55.31434782	16.29982907	12.16846195	11.60277735	14.31820949	8.152841099	3.950696659	4.915267576	2.720127064	0	4.506550738	0	255.9892227	0	0	4.487474882	2.37819763	0	7.399568591	0	133.0675132	13.19243786	3.083974088
gene-4930558C23Rik	0.380852791	0.479031355	0.841902826	0.72335694	0.2485978	0.821554793	0.920143027	0.753792927	0.694561974	0.561776365	0.361128395	0.489424483	0.764400163	0.786459922	0.918300229	0.338012832	1.414972847	0.234724746	0	5.926044989	0	0	0	4.506550738	11.95685662	0	9.663087705	6.399331564	0	0	5.542096309	3.699784296	0	3.596419277	0	6.167948176
gene-4930558F17Rik	0	0	0	0.180839235	0	0	0	0	0.347280987	0	0	0.244712242	0	0	0	0	0	0	0	0	0	0	0	0	0	0	0	0	0	0	0	1.849892148	0	0	0	0
gene-4930558G05Rik	0.380852791	1.437094066	1.052378533	1.446713881	0.497195599	0.273851598	1.150178784	1.13068939	1.041842961	0	0	0.489424483	0.382200081	0.262153307	1.147875287	0.338012832	0	1.408348474	0	5.926044989	0	2.720127064	0	0	0	0	0	0	0	2.37819763	2.771048154	0	0	3.596419277	0	3.083974088
gene-4930558J18Rik	17.51922839	11.49675252	16.83805653	21.70070821	15.91025917	23.82508899	18.17282478	21.85999488	16.66948738	22.75194278	19.86206173	21.04525279	30.95820659	39.06084277	25.71240642	19.94275708	22.07357641	19.71687864	0	21.72883163	12.28816894	21.76101651	0	22.53275369	3.985618873	7.313977792	28.98926311	27.73043678	13.46242465	14.26918578	0	7.399568591	15.25187245	12.58746747	10.55395029	15.41987044
gene-4930558K02Rik	5.712791865	7.664501683	6.524746905	5.967694757	4.971955992	7.94169633	5.520858162	4.899654025	5.556495792	6.741316379	10.83385185	12.72503657	8.026201709	9.961825673	8.723852179	7.4362823	6.508875096	7.511191862	32.61136439	17.77813497	19.6610703	13.60063532	0	18.02620295	11.95685662	29.25591117	19.32617541	14.93177365	8.974949764	11.89098815	24.93943339	22.19870577	11.43890434	10.78925783	15.83092544	15.41987044
gene-4930559C10Rik	0.761705582	0.95806271	1.052378533	1.08503541	1.242988998	0.273851598	0.230035757	0	1.041842961	0.561776365	0.72225679	1.223561208	1.146600244	0.524306614	0.459150115	0.676025664	1.131978278	0.704174237	8.152841099	7.901393319	2.457633788	2.720127064	0	0	3.985618873	14.62795558	9.663087705	2.133110521	2.243737441	4.756395261	2.771048154	7.399568591	11.43890434	3.596419277	2.638487573	9.251922264
gene-4930562C15Rik	11.04473094	5.748376262	14.94377517	5.786855522	11.93269438	6.298586745	23.9237187	13.19137622	18.7531733	44.66122101	39.00186667	47.22946265	47.77501017	52.95496805	67.95421697	27.71705221	26.31849495	30.98366643	0	5.926044989	7.372901363	0	0	4.506550738	7.971237745	0	9.663087705	6.399331564	8.974949764	7.134592891	8.313144463	9.249460739	15.25187245	5.394628915	7.915462718	6.167948176
gene-4930562F07Rik	0	0	0	0	0	0	0	0	0	0	0	0	0	0	0	0	0	0	0	0	0	0	0	0	0	0	0	0	0	0	0	0	0	0	0	0
gene-4930562F17Rik	6.474497447	7.664501683	6.945698318	8.137765578	4.226162593	7.667844733	5.980929675	7.161032805	6.251057766	5.055987284	5.778054321	5.628381559	5.733001221	7.602445909	5.509801376	6.760256636	5.093902249	4.225045423	8.152841099	15.80278664	12.28816894	2.720127064	24.63484362	9.013101477	15.94247549	21.94193338	67.64161393	14.93177365	2.243737441	4.756395261	11.08419262	25.89849007	22.87780867	19.78030602	15.83092544	21.58781861
gene-4930563E18Rik	0	0.95806271	0.210475707	0.36167847	0.2485978	0	0.460071513	0.376896463	0.347280987	0.561776365	0.72225679	0.244712242	0	0	0.229575057	0.676025664	0.565989139	0.469449491	0	1.97534833	2.457633788	0	0	0	3.985618873	0	19.32617541	0	0	0	0	0	0	0	0	0
gene-4930563E22Rik	7.236203029	12.93384659	9.260931091	7.052730168	6.960738389	12.04947029	7.361144216	7.161032805	4.861933818	5.898651831	9.750466667	6.362518284	6.497401383	7.340292601	5.509801376	7.098269468	5.942885957	7.511191862	0	3.950696659	0	2.720127064	24.63484362	9.013101477	0	0	0	2.133110521	0	0	0	3.699784296	0	1.798209638	0	0
gene-4930563F08Rik	0	0	0	0	0	0	0	0	0	0	0	0	0	0	0	0	0	0	0	0	0	0	0	0	0	0	0	0	0	0	0	0	0	0	0	0
gene-4930563H07Rik	0.761705582	0.479031355	0	0.180839235	0.2485978	0.547703195	0.460071513	0	0	0	0	0.734136725	0.764400163	0.786459922	0	0	0	0.234724746	0	3.950696659	0	0	0	0	3.985618873	0	9.663087705	0	0	2.37819763	0	0	3.812968112	0	0	3.083974088
gene-4930563I02Rik	0.761705582	0	0.210475707	0.36167847	0.2485978	0.273851598	0.230035757	0	0.694561974	0.280888182	1.44451358	0.734136725	0	0.262153307	0.229575057	1.690064159	1.131978278	0.234724746	0	0	0	0	0	4.506550738	0	0	0	2.133110521	0	0	5.542096309	5.549676444	7.625936224	5.394628915	2.638487573	3.083974088
gene-4930563J15Rik	0.380852791	0	0.420951413	0.36167847	0.994391198	0.273851598	0.230035757	0.753792927	0	0.561776365	0.72225679	0.734136725	0	0.262153307	0.459150115	0	0.282994569	0.234724746	0	0	0	0	0	0	0	0	0	0	0	0	0	1.849892148	0	0	0	0
gene-4930563M20Rik	1.142558373	0.479031355	0	0.904196175	0.2485978	0.547703195	1.38021454	0	1.041842961	0.842664547	0	0.489424483	0.764400163	0.524306614	0.459150115	0.338012832	0.565989139	0.938898983	0	7.901393319	4.915267576	0	0	9.013101477	7.971237745	7.313977792	0	4.266221043	8.974949764	4.756395261	0	3.699784296	3.812968112	0	0	0
gene-4930563M21Rik	12.5681421	12.93384659	6.524746905	27.12588526	4.226162593	7.667844733	11.27175208	8.668618659	5.903776779	9.831086386	9.389338272	11.7461876	16.81680358	14.94273851	16.07025401	7.4362823	6.225880527	7.511191862	16.3056822	27.65487662	12.28816894	21.76101651	73.90453087	36.05240591	71.74113971	117.0236447	86.96778934	6.399331564	13.46242465	14.26918578	30.4815297	25.89849007	15.25187245	46.7534506	65.96218932	6.167948176
gene-4930564C03Rik	0	0	0	0	0	0	0	0	0	0	0	0	0	0	0	0	0	0	0	0	0	0	0	0	0	0	0	0	0	0	0	0	0	0	0	0
gene-4930564D02Rik	2.285116746	0.95806271	0.63142712	0.36167847	0.2485978	0.273851598	0.230035757	0	0.694561974	0.561776365	0.361128395	0.734136725	0	0.786459922	0	0.676025664	0.848983708	1.173623729	0	1.97534833	2.457633788	0	0	0	3.985618873	7.313977792	9.663087705	0	0	0	2.771048154	1.849892148	3.812968112	0	2.638487573	3.083974088
gene-4930565D16Rik	0.761705582	0.479031355	1.052378533	0.72335694	0	0.821554793	1.610250297	1.507585854	1.389123948	0.561776365	1.805641975	1.223561208	1.528800325	1.310766536	1.607025401	1.690064159	0.565989139	1.173623729	0	3.950696659	2.457633788	2.720127064	0	9.013101477	11.95685662	0	9.663087705	0	2.243737441	7.134592891	8.313144463	5.549676444	7.625936224	0	2.638487573	12.33589635
gene-4930565N06Rik	0	0	0	0	0	0	0	0	0	0	0	0	0	0	0	0	0	0	0	0	0	0	0	0	0	0	0	0	0	0	0	0	0	0	0	0
gene-4930566D17Rik	0	0	0	0	0	0	0	0	0	0	0	0	0	0	0	0	0	0	0	0	0	0	0	0	0	0	0	0	0	0	0	0	0	0	0	0
gene-4930567H12Rik	0.761705582	1.437094066	1.473329946	1.265874646	0.497195599	0.821554793	1.150178784	0	1.736404935	1.12355273	0.72225679	0.978848967	0.764400163	1.310766536	0.229575057	1.014038495	0.282994569	0.704174237	0	3.950696659	2.457633788	0	0	4.506550738	0	0	9.663087705	2.133110521	4.487474882	2.37819763	5.542096309	9.249460739	7.625936224	3.596419277	2.638487573	3.083974088
gene-4930567H17Rik	0	0	0	0	0	0	0	0	0	0	0	0	0	0.262153307	0	0	0	0	0	0	0	0	0	0	0	0	0	0	0	0	0	0	0	0	0	0
gene-4930567J20Rik	0.380852791	0	0.420951413	0.36167847	0.497195599	0	0.460071513	0	0	0.561776365	0.361128395	0	0.764400163	0.262153307	0.459150115	0	0	0	0	0	0	0	0	0	0	0	0	0	2.243737441	0	8.313144463	7.399568591	3.812968112	0	0	0
gene-4930567K12Rik	0	0	0	0	0	0	0	0	0	0	0	0	0	0	0	0	0	0	0	0	0	0	0	0	0	0	0	0	0	0	0	0	0	0	0	0
gene-4930567K20Rik	0	0	0	0	0	0	0	0	0	0	0	0	0	0	0	0	0	0	0	0	0	0	0	0	0	0	0	0	0	0	0	0	0	0	0	0
gene-4930568A12Rik	1.142558373	0.479031355	0.841902826	0.180839235	0	0.547703195	1.150178784	1.13068939	0.694561974	0.561776365	0.72225679	0	1.146600244	0.262153307	1.377450344	0.338012832	0.282994569	0	8.152841099	3.950696659	2.457633788	2.720127064	0	4.506550738	7.971237745	0	19.32617541	2.133110521	0	2.37819763	8.313144463	1.849892148	7.625936224	3.596419277	10.55395029	3.083974088
gene-4930568A13Rik	0	0	0.210475707	0.72335694	0	0.273851598	0.920143027	0.376896463	0.694561974	0	0.361128395	0.489424483	0.764400163	0.524306614	0	0.338012832	0.282994569	0	8.152841099	3.950696659	0	0	12.31742181	0	0	0	9.663087705	0	2.243737441	0	2.771048154	7.399568591	7.625936224	0	0	3.083974088
gene-4930568D16Rik	0	1.916125421	0.210475707	0.36167847	0	0	0.460071513	0.376896463	1.041842961	0.280888182	0	0	1.146600244	0.524306614	0.229575057	0.338012832	0.282994569	0.938898983	0	1.97534833	4.915267576	0	0	0	0	0	0	0	0	0	5.542096309	7.399568591	0	0	0	3.083974088
gene-4930568E12Rik	1.142558373	0.95806271	0	0.36167847	0	0.273851598	0.69010727	0	0	0	1.083385185	0	0.382200081	0.262153307	0.688725172	0	0.565989139	0	0	1.97534833	0	0	12.31742181	0	0	0	0	0	0	2.37819763	0	7.399568591	3.812968112	1.798209638	5.276975145	0
gene-4930568G15Rik	1.904263955	0.479031355	1.683805653	1.808392351	0.497195599	0.547703195	1.150178784	0.376896463	0.694561974	0.280888182	1.44451358	0.978848967	0.764400163	1.83507315	1.147875287	0.676025664	1.414972847	0.469449491	8.152841099	9.876741648	4.915267576	8.160381193	24.63484362	0	27.89933211	0	0	0	0	0	8.313144463	3.699784296	7.625936224	5.394628915	0	9.251922264
gene-4930570E01Rik	0.380852791	0	0.210475707	0.180839235	0.745793399	0	0	0	1.041842961	0.280888182	0	0.489424483	0	0	0.459150115	0	0.282994569	0.469449491	0	5.926044989	4.915267576	2.720127064	0	0	7.971237745	0	0	0	2.243737441	2.37819763	2.771048154	1.849892148	7.625936224	0	2.638487573	0
gene-4930570E03Rik	1.904263955	4.311282197	2.736184186	2.893427761	1.491586798	3.012367574	2.300357567	3.015171708	2.430966909	1.12355273	0.361128395	1.712985692	3.057600651	3.145839686	2.066175516	1.014038495	1.131978278	0.704174237	0	5.926044989	2.457633788	0	0	0	7.971237745	29.25591117	9.663087705	2.133110521	2.243737441	9.512790521	2.771048154	5.549676444	0	5.394628915	10.55395029	6.167948176
gene-4930570G19Rik	38.46613189	46.46604146	50.72464529	58.7727514	65.62981909	64.62897703	43.24672227	43.71998976	32.64441278	48.31276738	57.41941482	53.10255645	39.36660838	50.33343498	36.27285906	40.56153982	35.65731574	38.0254088	0	3.950696659	9.830535151	10.88050826	0	9.013101477	19.92809436	0	9.663087705	6.399331564	4.487474882	7.134592891	8.313144463	3.699784296	7.625936224	3.596419277	5.276975145	9.251922264
gene-4930571K23Rik	0	0	0	0	0	0	0	0	0	0	0	0	0	0	0	0	0	0	0	0	0	0	0	0	0	0	0	0	0	2.37819763	0	0	0	1.798209638	0	0
gene-4930571O06Rik	0.761705582	0.95806271	0.63142712	0.180839235	0.497195599	0.273851598	0.920143027	1.507585854	0.694561974	0.280888182	1.083385185	0.489424483	0	0.524306614	0.918300229	0	0.282994569	0.234724746	0	1.97534833	4.915267576	0	0	4.506550738	3.985618873	0	9.663087705	2.133110521	6.731212323	0	13.85524077	11.09935289	11.43890434	8.991048192	0	0
gene-4930572G02Rik	1.142558373	0	0.420951413	0.36167847	0	0	0.69010727	0.376896463	0	0.280888182	0.72225679	0.244712242	0	1.310766536	0.918300229	0	0.282994569	0.469449491	0	0	0	0	0	0	0	7.313977792	19.32617541	0	0	0	0	1.849892148	3.812968112	5.394628915	0	0
gene-4930572K03Rik	0.380852791	0.95806271	0.420951413	0.180839235	0	0	0.460071513	0	0.347280987	0	0.72225679	0.489424483	0.382200081	1.83507315	0	0	0.565989139	0.234724746	0	0	0	0	0	4.506550738	0	0	0	2.133110521	0	2.37819763	2.771048154	3.699784296	0	1.798209638	2.638487573	0
gene-4930572O13Rik	0	0	0	0	0	0	0	0	0	0	0	0	0	0	0	0	0	0	0	0	0	0	0	0	0	0	0	0	0	0	0	0	0	0	0	0
gene-4930573C08Rik	0	0	0	0.180839235	0	0	0	0	0.347280987	0	0	0	0	0	0	0	0	0.234724746	0	0	0	0	0	0	3.985618873	0	0	0	0	0	0	0	0	0	2.638487573	3.083974088
gene-4930573C15Rik	0.380852791	0	0	0.542517705	0.2485978	0	0	0.376896463	0	0	1.44451358	0.244712242	0	0.786459922	0.459150115	0	0.565989139	0.234724746	8.152841099	1.97534833	2.457633788	0	12.31742181	0	0	0	0	2.133110521	0	4.756395261	0	5.549676444	0	1.798209638	5.276975145	0
gene-4930573H18Rik	1.904263955	1.916125421	1.052378533	1.265874646	0.994391198	0.821554793	1.610250297	0.753792927	1.389123948	0.842664547	0.72225679	0.734136725	2.67540057	2.621533072	1.836600459	0.676025664	0.282994569	0.234724746	8.152841099	3.950696659	0	5.440254128	0	0	19.92809436	0	28.98926311	2.133110521	4.487474882	2.37819763	8.313144463	14.79913718	3.812968112	0	10.55395029	6.167948176
gene-4930573O16Rik	0	0	0	0	0	0	0	0	0	0	0	0	0	0	0	0	0	0	0	0	0	0	0	0	0	0	0	0	0	0	0	0	0	0	0	0
gene-4930577N17Rik	0	0	0	0	0	0	0	0	0	0	0	0	0	0	0	0	0	0	0	0	0	0	0	0	0	0	0	0	0	0	0	0	0	0	0	0
gene-4930578E11Rik	2.665969537	2.874188131	2.946659893	5.244337817	3.728966994	3.560070769	2.990464838	3.392068171	2.778247896	2.808881824	4.694669136	2.691834659	3.822000814	3.145839686	3.673200917	2.028076991	4.244918541	2.581972203	0	15.80278664	12.28816894	0	36.95226544	9.013101477	19.92809436	21.94193338	19.32617541	14.93177365	11.2186872	21.40377867	30.4815297	24.04859792	26.69077678	10.78925783	13.19243786	24.6717927
gene-4930578G10Rik	27.42140095	20.11931692	33.25516165	20.43483356	22.87099756	17.80035384	37.03575684	15.82965146	24.65695008	35.95368735	52.36361728	31.32316694	32.10480684	26.47748403	20.89133022	31.77320619	20.09261443	24.88082304	16.3056822	51.35905657	68.81374606	16.32076239	24.63484362	27.03930443	55.79866422	21.94193338	57.97852623	42.66221043	35.89979906	52.32034787	60.9630594	66.59611732	61.00748979	44.95524096	31.66185087	67.84742993
gene-4930578I06Rik	1.142558373	1.916125421	3.578087012	12.47790722	8.203727387	10.40636071	3.910607865	3.392068171	2.778247896	0.280888182	0.361128395	1.46827345	0.764400163	2.097226458	1.836600459	1.014038495	0.282994569	0.469449491	0	3.950696659	2.457633788	8.160381193	12.31742181	0	7.971237745	0	19.32617541	0	0	4.756395261	0	3.699784296	0	5.394628915	2.638487573	6.167948176
gene-4930578L24Rik	1.904263955	2.874188131	6.103795492	5.063498582	6.21494499	5.750883549	2.990464838	1.13068939	3.125528883	4.775099102	3.972412346	7.096655009	3.439800732	3.407992994	5.050651261	4.056153982	5.093902249	3.051421694	8.152841099	3.950696659	0	2.720127064	12.31742181	0	0	0	0	2.133110521	0	2.37819763	0	3.699784296	0	3.596419277	0	3.083974088
gene-4930578M01Rik	11.04473094	36.406383	7.577125438	10.48867563	6.960738389	14.78798627	14.26221692	16.96034085	9.37658665	6.460428196	9.028209877	6.607230526	11.08380236	8.913212445	9.183002293	8.788333627	13.58373933	11.73623729	0	3.950696659	4.915267576	8.160381193	0	9.013101477	3.985618873	0	9.663087705	4.266221043	2.243737441	7.134592891	5.542096309	9.249460739	3.812968112	12.58746747	7.915462718	3.083974088
gene-4930578N18Rik	0.761705582	0.95806271	0.420951413	1.08503541	0.2485978	0	0.460071513	0.753792927	0.347280987	0.842664547	0.361128395	0	1.528800325	0	0.918300229	0.676025664	0.848983708	1.173623729	8.152841099	9.876741648	4.915267576	10.88050826	12.31742181	0	11.95685662	7.313977792	9.663087705	12.79866313	11.2186872	9.512790521	5.542096309	12.94924503	3.812968112	17.98209638	5.276975145	21.58781861
gene-4930579C12Rik	0	0.479031355	0.420951413	0	0	0.547703195	0	0.376896463	0.694561974	0	0	0	0	0.262153307	0	0	0.282994569	0.234724746	8.152841099	1.97534833	2.457633788	2.720127064	0	0	3.985618873	7.313977792	9.663087705	0	0	4.756395261	0	3.699784296	3.812968112	0	2.638487573	3.083974088
gene-4930579D09Rik	0	0	0	0	0	0	0	0	0	0	0	0	0	0	0	0	0	0	0	0	0	0	0	0	3.985618873	0	9.663087705	0	0	0	0	1.849892148	0	0	0	0
gene-4930579F01Rik	1.142558373	0.479031355	1.052378533	0.72335694	0.994391198	0.821554793	1.610250297	1.13068939	0.694561974	0.561776365	0	0.734136725	0.382200081	0.786459922	0.459150115	1.352051327	0.848983708	0.469449491	8.152841099	1.97534833	9.830535151	0	0	4.506550738	7.971237745	0	9.663087705	4.266221043	4.487474882	2.37819763	8.313144463	7.399568591	7.625936224	3.596419277	0	9.251922264
gene-4930579G18Rik	0	0	0	0	0	0	0	0	0	0	0	0	0	0	0	0	0	0	0	0	0	0	0	0	0	0	0	0	0	0	0	0	0	0	0	0
gene-4930579G24Rik	55.60450749	65.14826431	59.77510068	104.5250779	84.02605626	120.4947029	40.9463647	50.12722964	36.81178462	24.15638369	35.02945432	30.58903021	33.63360716	45.09036884	28.69688217	30.08314203	30.56341349	28.40169423	16.3056822	27.65487662	41.77977439	48.96228716	24.63484362	27.03930443	23.91371324	7.313977792	38.65235082	34.12976834	8.974949764	21.40377867	11.08419262	12.94924503	7.625936224	26.97314458	15.83092544	24.6717927
gene-4930579H20Rik	0	0	0	0	0	0	0	0	0	0	0	0	0	0	0	0	0	0	0	0	0	0	0	0	0	0	0	0	0	0	0	0	0	0	0	0
gene-4930579J19Rik	0	0	0	0	0	0	0	0	0	0	0	0	0	0	0	0	0	0	0	0	0	0	0	0	0	0	0	0	0	0	0	0	0	0	0	0
gene-4930579K19Rik	6.474497447	3.832250842	1.26285424	1.808392351	1.988782397	3.286219171	2.990464838	2.638275244	2.083685922	3.651546372	2.16677037	3.915395867	1.528800325	2.621533072	2.295750573	1.352051327	2.829945694	3.051421694	0	0	0	0	0	0	0	0	0	0	0	0	0	1.849892148	0	0	0	0
gene-4930579P08Rik	14.47240606	13.41287795	12.6285424	18.80728045	3.728966994	10.9540639	11.27175208	7.161032805	12.50211553	7.303092744	6.139182716	9.788489668	13.75920293	9.175365752	11.70832792	6.084230973	6.508875096	2.347247457	32.61136439	19.7534833	19.6610703	13.60063532	49.26968725	27.03930443	55.79866422	43.88386675	19.32617541	19.19799469	35.89979906	21.40377867	38.79467416	44.39741155	34.31671301	39.56061204	34.30033845	30.83974088
gene-4930581F22Rik	20.56605071	36.406383	13.68092093	20.07315509	23.61679096	22.7296826	20.70321811	18.09103025	22.57326416	16.0106264	14.08400741	9.543777426	15.67020334	15.20489182	12.85620321	11.83044911	17.5456633	19.71687864	8.152841099	21.72883163	7.372901363	10.88050826	12.31742181	9.013101477	11.95685662	14.62795558	9.663087705	19.19799469	20.19363697	14.26918578	41.56572232	27.74838222	19.06484056	30.56956385	31.66185087	52.42755949
gene-4930583I09Rik	0	0	0.420951413	0.180839235	0.745793399	0	0	0	0.347280987	0	0	0.489424483	0	0	0	0	0.282994569	0	0	3.950696659	2.457633788	0	0	0	0	0	0	0	0	0	0	0	0	0	0	3.083974088
gene-4930583K01Rik	0	0	0.63142712	0.36167847	0	0	0	0	0.347280987	0	0.361128395	0.244712242	0	0	0.688725172	0.676025664	0.282994569	0.469449491	0	0	0	0	0	0	0	0	0	0	0	0	0	0	0	0	0	0
gene-4930583P06Rik	0	0	0	0	0	0	0	0	0	0	0	0	0	0	0	0	0	0	0	0	0	0	0	0	0	0	0	0	0	0	0	0	0	0	0	0
gene-4930584F24Rik	0.380852791	0.479031355	0.210475707	0.36167847	0	0	0.920143027	0.376896463	1.041842961	0.561776365	0	0.489424483	0	0.262153307	0	0	0.565989139	0.234724746	0	0	9.830535151	2.720127064	0	0	19.92809436	7.313977792	9.663087705	0	0	2.37819763	8.313144463	16.64902933	11.43890434	1.798209638	0	3.083974088
gene-4930586N03Rik	32.75334003	64.1902016	15.36472658	24.41329674	24.36258436	30.67137893	26.22407627	25.25206305	27.08791699	13.48263276	14.08400741	11.7461876	14.52360309	16.51565835	11.24917781	14.19653894	11.31978278	8.919540337	16.3056822	15.80278664	19.6610703	10.88050826	0	4.506550738	27.89933211	36.56988896	38.65235082	8.532442085	17.94989953	14.26918578	38.79467416	25.89849007	11.43890434	14.38567711	13.19243786	9.251922264
gene-4930587E11Rik	0	0	0	0	0	0	0	0	0	0	0	0	0	0	0	0	0	0	0	0	0	0	0	0	0	0	0	0	0	0	0	0	0	0	0	0
gene-4930588J15Rik	0	0	0	0	0	0	0	0	0	0	0	0	0	0	0	0	0	0	0	0	0	0	0	0	0	0	0	0	0	0	0	0	0	0	0	0
gene-4930588K23Rik	0.380852791	0.479031355	0.420951413	0	0	0	0.230035757	1.13068939	0.694561974	0.280888182	0.361128395	0.244712242	1.528800325	1.572919843	0.688725172	0	0	0	0	0	0	0	0	0	0	0	0	2.133110521	0	0	0	0	0	3.596419277	0	3.083974088
gene-4930589L23Rik	2.285116746	3.832250842	2.104757066	3.797623937	1.988782397	3.833922366	2.990464838	2.638275244	4.167371844	2.527993642	2.16677037	2.9365469	1.911000407	3.145839686	3.902775975	4.056153982	2.263956555	2.112522711	0	3.950696659	4.915267576	0	0	9.013101477	3.985618873	7.313977792	9.663087705	0	4.487474882	0	2.771048154	5.549676444	0	3.596419277	2.638487573	0
gene-4930590A17Rik	0	0	0	0	0	0	0	0	0	0	0	0	0	0	0	0	0	0	0	0	0	0	0	0	0	0	0	0	0	0	0	0	0	0	0	0
gene-4930590J08Rik	19.04263955	30.17897538	32.62373453	31.10434843	25.85417116	23.82508899	24.15375446	29.77482061	22.57326416	48.59365556	44.41879259	55.79439111	51.97921107	51.64420152	64.51059111	34.81532168	39.33624515	39.90320677	24.4585233	27.65487662	29.49160545	51.68241422	24.63484362	45.06550738	27.89933211	21.94193338	19.32617541	27.73043678	33.65606161	26.16017393	36.02362601	5.549676444	26.69077678	26.97314458	21.10790058	15.41987044
gene-4930590L14Rik	0	0	0	0	0	0	0	0	0	0	0	0	0	0	0	0	0	0	0	0	0	0	0	0	0	0	0	0	0	0	0	0	0	0	0	0
gene-4930590L20Rik	1.142558373	0.95806271	0.420951413	0.72335694	0.497195599	0.547703195	0.920143027	1.884482317	38.54818956	1.12355273	1.44451358	0.978848967	0.382200081	0.786459922	1.377450344	0.338012832	1.697967416	0.469449491	0	1.97534833	7.372901363	2.720127064	12.31742181	4.506550738	11.95685662	0	9.663087705	0	0	2.37819763	13.85524077	5.549676444	3.812968112	7.192838553	2.638487573	0
gene-4930591A17Rik	0	0.479031355	1.26285424	0.72335694	0.2485978	0.821554793	14.95232419	0	0.694561974	0.842664547	1.083385185	0.734136725	0.764400163	0	0.918300229	0.338012832	0.565989139	0.938898983	8.152841099	0	2.457633788	2.720127064	0	0	3.985618873	7.313977792	0	4.266221043	0	2.37819763	0	3.699784296	3.812968112	1.798209638	0	0
gene-4930591E09Rik	0	0.479031355	0.210475707	0.542517705	0.2485978	0	0	0	0.347280987	0.280888182	0	0.244712242	0	0.524306614	0.229575057	0	0	0.234724746	0	1.97534833	2.457633788	0	0	0	0	0	0	0	0	0	0	3.699784296	0	5.394628915	0	0
gene-4930592A05Rik	2.665969537	2.395156776	3.578087012	9.765318694	6.21494499	4.655477159	3.450536351	2.638275244	4.167371844	3.089770007	2.16677037	4.649532592	3.439800732	4.718759529	3.902775975	2.704102654	6.225880527	5.398669151	0	3.950696659	7.372901363	0	0	0	7.971237745	0	0	0	4.487474882	0	8.313144463	3.699784296	0	5.394628915	2.638487573	6.167948176
gene-4930592C13Rik	1.142558373	0.479031355	3.999038426	2.350910056	1.988782397	1.916961183	2.530393324	1.13068939	1.041842961	2.24710546	4.333540741	3.425971384	3.439800732	4.980912837	2.066175516	3.71814115	1.697967416	2.347247457	0	0	4.915267576	2.720127064	0	0	3.985618873	0	9.663087705	0	0	0	0	1.849892148	0	1.798209638	0	0
gene-4930592I03Rik	0	0	0	0	0	0	0	0	0	0	0	0	0	0	0	0	0	0	0	0	0	0	0	0	0	0	0	0	0	0	0	0	0	0	0	0
gene-4930593A02Rik	11.80643652	12.93384659	12.6285424	8.499444049	10.44110758	6.84628994	8.741358756	11.3068939	9.37658665	13.48263276	9.028209877	8.075503976	13.37700285	9.699672366	12.3970531	12.84448761	9.33882079	13.61403525	40.76420549	35.55626993	14.74580273	19.04088945	12.31742181	13.51965222	43.8418076	29.25591117	57.97852623	23.46421573	22.43737441	16.64738341	47.10781862	36.99784296	45.75561734	19.78030602	23.74638815	46.25961132
gene-4930593C16Rik	0.380852791	0.479031355	0.210475707	0.72335694	0.497195599	0	0.230035757	0.753792927	0.347280987	0.561776365	0.361128395	0.489424483	0.764400163	0	0	0.338012832	0	0.234724746	0	0	0	0	0	0	3.985618873	0	0	0	0	0	0	0	3.812968112	0	2.638487573	0
gene-4930594M22Rik	3.046822328	4.311282197	3.999038426	8.680283284	8.203727387	8.489399525	4.140643621	4.145861098	1.736404935	6.741316379	3.250155556	5.628381559	5.733001221	5.767372758	6.198526548	6.084230973	5.659891388	4.225045423	0	1.97534833	2.457633788	0	0	0	0	0	9.663087705	0	0	0	0	0	0	0	0	0
gene-4930594O21Rik	0.380852791	0	0.210475707	0.72335694	0	0	0.230035757	0.376896463	0	0	0	0.489424483	0	0.524306614	0.459150115	0	0	0	0	1.97534833	0	0	0	0	0	0	0	2.133110521	0	7.134592891	2.771048154	0	0	0	0	0
gene-4930595D18Rik	1.523411164	1.916125421	2.525708479	0.72335694	1.740184597	1.643109586	2.300357567	2.261378781	2.430966909	3.089770007	2.16677037	2.691834659	2.293200488	2.359379765	1.836600459	1.352051327	1.697967416	0.704174237	0	0	0	2.720127064	0	9.013101477	0	7.313977792	0	6.399331564	4.487474882	9.512790521	2.771048154	0	0	3.596419277	7.915462718	3.083974088
gene-4930595L18Rik	0.761705582	0	0.63142712	1.08503541	0.497195599	1.09540639	0.920143027	0	1.389123948	0.280888182	1.083385185	0.734136725	0.764400163	1.572919843	0.688725172	0.676025664	0.282994569	0.469449491	0	3.950696659	0	2.720127064	0	0	11.95685662	0	0	2.133110521	2.243737441	2.37819763	2.771048154	11.09935289	0	1.798209638	21.10790058	0
gene-4930595M18Rik	0	0	0.210475707	0.36167847	0	0	0	0.376896463	0.347280987	0.561776365	1.083385185	0.244712242	0.382200081	0.524306614	0.688725172	0.338012832	0.282994569	0.469449491	0	1.97534833	2.457633788	2.720127064	0	0	7.971237745	0	0	0	0	0	8.313144463	12.94924503	7.625936224	0	2.638487573	0
gene-4930596D02Rik	0	0	0.210475707	0	0	0	0.230035757	0	0.347280987	0	0	0	0	0	0	0	0	0	0	0	0	0	0	4.506550738	0	0	0	0	0	0	0	0	0	0	0	0
gene-4930596I21Rik	0	0	0	0	0	0	0	0	0	0	0	0	0	0	0	0	0	0	0	0	0	0	0	0	0	0	0	0	0	0	0	0	0	0	0	0
gene-4930597A21Rik	0	1.437094066	0.210475707	0.904196175	0.497195599	0.273851598	2.070321811	1.13068939	0.694561974	0	0	0.244712242	0	0	0.229575057	0.338012832	0.282994569	0	0	1.97534833	0	0	0	4.506550738	0	0	0	0	0	2.37819763	0	0	0	0	0	3.083974088
gene-4930597G03Rik	0	0.479031355	0.63142712	0.542517705	0.745793399	1.09540639	1.610250297	0.753792927	1.389123948	0.561776365	0.72225679	0	1.911000407	0.786459922	0.459150115	0.338012832	0.565989139	0.704174237	0	11.85208998	2.457633788	0	0	0	3.985618873	7.313977792	0	2.133110521	2.243737441	7.134592891	8.313144463	3.699784296	3.812968112	8.991048192	5.276975145	3.083974088
gene-4930597O21Rik	0.380852791	1.437094066	1.473329946	0.72335694	0.497195599	0.547703195	1.610250297	0	0.347280987	2.24710546	1.44451358	1.957697934	0.764400163	0.524306614	0.459150115	1.014038495	1.697967416	0.704174237	0	0	0	0	0	4.506550738	0	7.313977792	0	0	0	0	0	1.849892148	0	0	5.276975145	0
gene-4930598A11Rik	7.236203029	3.353219486	5.261892665	8.499444049	4.474760393	6.572438342	4.370679378	3.015171708	4.167371844	6.179540014	5.778054321	4.894244834	3.439800732	3.145839686	5.739376433	3.042115486	4.244918541	3.28614644	0	1.97534833	2.457633788	2.720127064	24.63484362	0	0	0	0	8.532442085	2.243737441	0	2.771048154	1.849892148	3.812968112	5.394628915	0	0
gene-4930598F16Rik	0	0	0.210475707	0.180839235	0.2485978	0	0.230035757	0.376896463	0	0.280888182	0.361128395	0.244712242	0	1.048613229	0.229575057	0.676025664	0	0.469449491	0	0	2.457633788	0	0	0	11.95685662	14.62795558	0	0	0	2.37819763	2.771048154	7.399568591	7.625936224	3.596419277	0	0
gene-4930598N05Rik	0.380852791	0.479031355	0.210475707	0.542517705	0	0.547703195	1.610250297	0.376896463	0.694561974	0.280888182	1.805641975	0.978848967	1.146600244	1.310766536	0.918300229	0	0.565989139	0	16.3056822	0	0	2.720127064	0	4.506550738	15.94247549	7.313977792	9.663087705	2.133110521	2.243737441	2.37819763	2.771048154	3.699784296	11.43890434	0	10.55395029	6.167948176
gene-4930599N23Rik	6.855350238	5.748376262	9.260931091	10.66951487	15.41306358	8.215547928	12.19189511	9.045515123	11.80755356	23.31371914	28.52914321	30.09960573	16.05240342	14.15627859	19.28430482	30.75916769	31.97838634	29.10586847	8.152841099	1.97534833	2.457633788	19.04088945	0	18.02620295	11.95685662	21.94193338	9.663087705	6.399331564	4.487474882	4.756395261	11.08419262	3.699784296	3.812968112	8.991048192	2.638487573	3.083974088
gene-4931400O07Rik	11.04473094	7.664501683	6.103795492	3.978463172	2.734575796	5.477031952	2.530393324	4.899654025	2.778247896	3.370658189	5.055797531	3.670683625	6.879601465	6.815985987	7.575976892	6.422243804	5.376896819	4.459770168	24.4585233	23.70417996	17.20343651	5.440254128	36.95226544	4.506550738	27.89933211	29.25591117	28.98926311	10.66555261	8.974949764	23.7819763	24.93943339	18.49892148	22.87780867	30.56956385	21.10790058	15.41987044
gene-4931402G19Rik	3.80852791	2.395156776	2.104757066	1.446713881	1.988782397	3.012367574	1.840286054	1.13068939	1.389123948	7.022204561	4.333540741	5.138957075	4.968601058	3.670146301	4.361926089	4.732179645	6.508875096	5.868118643	0	5.926044989	0	2.720127064	0	9.013101477	0	0	0	4.266221043	4.487474882	0	0	5.549676444	7.625936224	3.596419277	2.638487573	0
gene-4931403E22Rik	6.855350238	5.748376262	6.524746905	5.425177052	7.209336188	3.833922366	4.600715135	3.015171708	3.820090857	12.92085639	6.861439506	9.054352943	11.46600244	16.77781166	11.70832792	8.450320795	4.244918541	7.276467117	8.152841099	19.7534833	14.74580273	32.64152477	36.95226544	22.53275369	27.89933211	14.62795558	19.32617541	10.66555261	11.2186872	11.89098815	44.33677047	18.49892148	19.06484056	19.78030602	5.276975145	12.33589635
gene-4931403G20Rik	0	0	0	0	0	0	0	0	0	0	0	0	0	0	0	0	0	0	0	0	0	0	0	0	0	0	0	0	0	0	0	0	0	0	0	0
gene-4931406B18Rik	1.523411164	1.437094066	1.052378533	1.265874646	0.745793399	0.273851598	0	0.376896463	0.694561974	1.12355273	0.361128395	1.712985692	1.146600244	0.786459922	0.918300229	0.676025664	0.848983708	0.469449491	0	0	4.915267576	0	0	4.506550738	7.971237745	0	9.663087705	0	4.487474882	0	2.771048154	5.549676444	0	1.798209638	0	0
gene-4931406C07Rik	76.93226379	91.01595749	71.98269166	71.79317633	74.82793768	87.63251123	108.5768772	72.36412098	88.55665169	122.7481357	115.199958	110.8546455	139.5030297	126.0957408	116.3945541	94.98160574	137.8183553	124.1693905	57.06988769	43.45766325	58.98321091	46.24216009	0	27.03930443	31.88495098	7.313977792	38.65235082	59.7270946	49.3622237	47.56395261	58.19201124	49.94708799	72.44639412	41.35882168	58.0467266	70.93140402
gene-4931406H21Rik	0	0	0	0	0	0	0	0	0	0	0	0	0	0	0	0	0	0	0	0	0	0	0	0	0	0	0	0	0	0	0	0	0	0	0	0
gene-4931408C20Rik	0	0	0	0	0	0	0	0	0	0	0	0	0	0	0	0	0	0	0	0	0	0	0	0	0	0	0	0	0	0	0	0	0	0	0	0
gene-4931408D14Rik	6.474497447	5.748376262	10.31330962	15.91385269	14.91586798	10.13250911	11.27175208	7.537929269	12.84939652	17.41506731	12.63949383	16.88514468	11.84820252	11.0104389	28.46730711	21.2948084	20.09261443	19.24742915	0	3.950696659	2.457633788	5.440254128	0	13.51965222	0	0	0	2.133110521	2.243737441	0	2.771048154	7.399568591	11.43890434	0	5.276975145	0
gene-4931413K12Rik	0	0	0	0	0	0	0	0	0	0	0	0	0	0	0	0	0	0	0	0	0	0	0	0	0	0	0	0	0	0	0	0	0	0	0	0
gene-4931414P19Rik	92.92808101	95.80627104	110.7102217	81.19681655	74.33074208	97.76502034	57.73897494	49.75033317	41.32643746	64.88517014	71.14229383	63.3804706	74.52901587	83.10259838	74.15274352	48.33583495	59.145865	54.22141626	16.3056822	21.72883163	29.49160545	19.04088945	12.31742181	18.02620295	19.92809436	14.62795558	28.98926311	36.26287886	15.70616209	19.02558104	47.10781862	55.49676444	19.06484056	16.18388675	39.57731359	18.50384453
gene-4931415C17Rik	6.093644656	14.84997201	3.157135599	5.425177052	8.452325186	8.215547928	7.131108459	6.784136342	5.556495792	3.651546372	4.694669136	2.447122417	4.586400976	3.407992994	2.525325631	2.366089823	4.244918541	3.28614644	8.152841099	7.901393319	12.28816894	10.88050826	0	9.013101477	7.971237745	7.313977792	28.98926311	8.532442085	6.731212323	9.512790521	5.542096309	0	11.43890434	8.991048192	5.276975145	6.167948176
gene-4931417E11Rik	0	0	0	0	0	0	0	0	0	0	0	0	0	0	0	0	0	0	0	0	0	0	0	0	0	0	0	0	0	0	0	0	0	0	0	0
gene-4931419H13Rik	3.80852791	1.916125421	2.946659893	1.808392351	0.994391198	1.369257988	1.840286054	1.507585854	1.041842961	1.404440912	1.805641975	1.712985692	2.293200488	2.359379765	1.607025401	0.676025664	0.565989139	0.704174237	16.3056822	9.876741648	0	2.720127064	12.31742181	4.506550738	11.95685662	7.313977792	48.31543852	2.133110521	4.487474882	4.756395261	8.313144463	9.249460739	15.25187245	1.798209638	5.276975145	3.083974088
gene-4931420L22Rik	0	0	0.210475707	0	0.2485978	0	0.230035757	0.376896463	0	0	0.361128395	0.489424483	0.764400163	0.262153307	0.229575057	0	0.282994569	0	0	0	0	0	0	0	3.985618873	0	0	2.133110521	2.243737441	0	0	1.849892148	0	0	2.638487573	0
gene-4931422A03Rik	2.665969537	3.832250842	4.419989839	6.148533993	2.983173595	3.560070769	4.140643621	4.145861098	6.251057766	2.808881824	2.527898765	2.9365469	4.968601058	4.718759529	2.984475745	2.028076991	1.980961986	5.398669151	0	13.82743831	9.830535151	5.440254128	12.31742181	9.013101477	3.985618873	21.94193338	19.32617541	2.133110521	6.731212323	7.134592891	11.08419262	20.34881363	11.43890434	8.991048192	13.19243786	24.6717927
gene-4931428F04Rik	57.50877144	40.23863384	60.82747921	47.9223973	38.53265894	44.91166201	34.96543502	31.65930293	30.90800784	41.571451	44.41879259	48.94244834	53.12581131	54.00358128	57.16418928	51.37795044	48.1090768	43.18935321	24.4585233	39.50696659	41.77977439	19.04088945	12.31742181	31.54585517	7.971237745	21.94193338	9.663087705	40.5290999	15.70616209	33.29476682	30.4815297	24.04859792	34.31671301	23.3767253	34.30033845	61.67948176
gene-4931428L18Rik	1.904263955	0	0.420951413	0.72335694	1.491586798	1.09540639	1.610250297	1.13068939	1.736404935	1.12355273	1.083385185	1.957697934	0.764400163	0.524306614	1.147875287	0.676025664	1.414972847	1.408348474	16.3056822	9.876741648	4.915267576	0	12.31742181	4.506550738	15.94247549	29.25591117	9.663087705	4.266221043	0	0	5.542096309	16.64902933	0	3.596419277	7.915462718	6.167948176
gene-4931429L15Rik	0	0.95806271	0.420951413	0.542517705	0.2485978	0.547703195	0.920143027	0	0	0.561776365	0.361128395	0.734136725	0	0.262153307	0.918300229	1.014038495	0.565989139	0.704174237	0	0	0	2.720127064	0	0	0	0	0	0	0	0	0	1.849892148	3.812968112	0	0	0
gene-4931429P17Rik	2.665969537	2.395156776	2.736184186	1.989231586	1.988782397	1.369257988	1.38021454	2.261378781	3.125528883	3.089770007	3.972412346	1.46827345	3.057600651	2.883686379	1.607025401	1.352051327	1.414972847	1.64307322	16.3056822	3.950696659	4.915267576	2.720127064	12.31742181	4.506550738	23.91371324	0	57.97852623	2.133110521	2.243737441	0	19.39733708	16.64902933	15.25187245	5.394628915	7.915462718	6.167948176
gene-4931430N09Rik	0	0	0	0	0	0	0	0	0	0	0	0	0	0	0	0	0	0	0	0	0	0	0	0	0	0	0	0	0	0	0	0	0	0	0	0
gene-4931431B13Rik	0	0	0	0	0	0	0	0	0	0	0	0	0	0	0	0	0	0	0	0	0	0	0	0	0	0	0	0	0	0	0	0	0	0	0	0
gene-4931431C16Rik	0.761705582	0.479031355	0.420951413	0.180839235	0	0.821554793	1.150178784	0	2.430966909	1.404440912	1.44451358	1.712985692	2.293200488	1.048613229	1.377450344	0	0.282994569	0.234724746	0	0	0	0	0	9.013101477	0	0	0	0	0	0	0	0	0	0	0	0
gene-4931439C15Rik	0	0	0	0	0	0	0	0	0	0	0	0	0	0	0	0	0	0	0	0	0	0	0	0	0	0	0	0	0	0	0	0	0	0	0	0
gene-4931440J10Rik	9.521319775	10.05965846	13.04949381	19.71147662	12.67848778	13.14487668	12.42193086	11.3068939	11.80755356	11.79730366	13.72287901	14.6827345	11.08380236	10.74828559	14.69280367	11.49243628	9.055826221	11.97096203	16.3056822	19.7534833	17.20343651	16.32076239	12.31742181	31.54585517	15.94247549	7.313977792	19.32617541	14.93177365	26.92484929	14.26918578	13.85524077	27.74838222	34.31671301	8.991048192	15.83092544	12.33589635
gene-4931440P22Rik	5.712791865	4.790313552	7.366649732	6.691051698	8.452325186	7.667844733	7.131108459	6.030343415	7.292900727	13.20174457	6.861439506	9.788489668	8.790601872	12.32120544	7.805551949	10.47839779	16.97967416	11.97096203	24.4585233	5.926044989	4.915267576	2.720127064	12.31742181	0	0	0	19.32617541	0	0	0	2.771048154	0	0	1.798209638	0	0
gene-4932411N23Rik	0.380852791	0.479031355	0	0	0.2485978	0.273851598	0.460071513	0.376896463	0	0.280888182	0.361128395	0.734136725	0	0	0.229575057	0	0	0.469449491	0	0	0	0	0	0	0	0	0	0	0	0	0	3.699784296	0	0	0	0
gene-4932412D23Rik	8.378761402	5.748376262	5.682844079	5.425177052	4.474760393	7.393993135	8.281287243	6.784136342	10.07114862	12.07819185	16.25077778	11.50147536	12.2304026	13.10766536	8.494277121	7.774295132	8.206842513	5.163944405	16.3056822	23.70417996	17.20343651	5.440254128	0	9.013101477	59.78428309	0	57.97852623	12.79866313	4.487474882	11.89098815	22.16838523	35.14795081	22.87780867	8.991048192	7.915462718	6.167948176
gene-4932413F04Rik	0	0	0	0	0	0	0	0	0	0	0	0	0	0	0	0	0	0	0	0	0	0	0	0	0	0	0	0	0	0	0	0	0	0	0	0
gene-4932414J04Rik	1.523411164	2.395156776	0.63142712	1.08503541	0.745793399	1.09540639	2.070321811	0.753792927	1.041842961	0.561776365	0.361128395	1.46827345	0.764400163	1.310766536	0.918300229	0.338012832	1.414972847	1.877797966	0	0	0	0	0	0	11.95685662	0	9.663087705	2.133110521	0	2.37819763	0	3.699784296	0	1.798209638	2.638487573	9.251922264
gene-4932414N04Rik	7.61705582	6.227407618	8.629503971	6.510212463	3.728966994	7.120141537	3.450536351	7.161032805	5.903776779	3.370658189	5.778054321	6.607230526	6.879601465	4.194452915	7.575976892	5.070192477	4.81090768	6.807017625	8.152841099	17.77813497	14.74580273	13.60063532	24.63484362	22.53275369	35.87056985	29.25591117	86.96778934	14.93177365	13.46242465	16.64738341	24.93943339	38.8477351	26.69077678	23.3767253	13.19243786	27.75576679
gene-4932415M13Rik	0.761705582	0	0.63142712	1.08503541	0.745793399	3.012367574	0.920143027	0.376896463	0	0.561776365	1.083385185	0	1.146600244	1.572919843	0.918300229	0.676025664	1.414972847	0.704174237	0	1.97534833	0	0	0	0	7.971237745	0	0	2.133110521	2.243737441	0	2.771048154	0	0	3.596419277	2.638487573	0
gene-4932416K20Rik	0	0	0	0.180839235	0	0	0	0	0	0	0	0.244712242	0	0	0.918300229	0	0	0	0	0	0	0	0	0	0	0	0	0	0	0	0	0	0	0	0	0
gene-4932429P05Rik	0	0	0	0	0	0	0.230035757	0	0	0	0	0	0	0	0	0	0	0	0	0	0	0	0	0	0	0	0	0	0	0	0	0	0	0	0	0
gene-4932431L22Rik	0	0	0	0	0	0	0	0	0	0	0	0	0	0	0	0	0	0	0	0	0	0	0	0	0	0	0	0	0	0	0	0	0	0	0	0
gene-4932431P20Rik	0.380852791	1.437094066	1.052378533	0.36167847	0.497195599	0.273851598	0.920143027	1.507585854	0.694561974	0.280888182	2.16677037	0.978848967	0.382200081	0	0.229575057	0.676025664	1.414972847	0.938898983	16.3056822	1.97534833	7.372901363	8.160381193	0	0	7.971237745	0	9.663087705	2.133110521	0	2.37819763	8.313144463	11.09935289	7.625936224	8.991048192	10.55395029	6.167948176
gene-4932435O22Rik	0.380852791	0	0.420951413	0.904196175	0.497195599	0	0	0.376896463	0	0.280888182	1.083385185	0.244712242	0.764400163	0.786459922	0.688725172	0.676025664	0.565989139	0.938898983	0	5.926044989	4.915267576	2.720127064	0	0	3.985618873	0	9.663087705	0	2.243737441	4.756395261	8.313144463	5.549676444	7.625936224	1.798209638	7.915462718	9.251922264
gene-4932437C15Rik	0	0	0	0	0	0	0	0	0	0	0	0	0	0	0	0	0	0	0	0	0	0	0	0	0	0	0	0	0	0	0	0	0	0	0	0
gene-4932438A13Rik	751.8034095	649.5665177	858.740883	958.9904636	942.1856605	862.0848292	913.9320615	803.1663636	803.608204	1280.569224	1218.808333	1396.328051	1158.830647	1203.807987	1242.91936	1358.811584	1375.636602	1288.404129	154.9039809	158.0278664	196.610703	168.647878	98.5393745	171.2489281	139.4966605	124.3376225	164.272491	147.184626	159.3053583	168.8520318	135.7813596	194.2386755	209.7132461	156.4442385	124.0089159	178.8704971
gene-4932438H23Rik	11.42558373	14.37094066	11.99711528	17.5414058	22.12520416	15.60954106	13.8021454	12.06068683	13.89123948	12.63996821	15.16739259	17.6192814	21.02100448	24.38025757	22.0392055	13.18250044	15.84769589	17.36963118	24.4585233	9.876741648	14.74580273	13.60063532	0	13.51965222	3.985618873	21.94193338	19.32617541	8.532442085	13.46242465	16.64738341	11.08419262	1.849892148	3.812968112	12.58746747	10.55395029	12.33589635
gene-4932441J04Rik	9.140466984	10.05965846	7.366649732	7.233569403	3.480369194	8.763251123	8.971394513	7.537929269	8.334743689	10.95463912	12.27836543	6.117806042	10.70160228	10.74828559	8.264702064	6.760256636	5.659891388	6.57229288	24.4585233	11.85208998	7.372901363	29.92139771	0	13.51965222	15.94247549	36.56988896	38.65235082	14.93177365	8.974949764	7.134592891	24.93943339	38.8477351	26.69077678	17.98209638	21.10790058	18.50384453
gene-4932443L11Rik	0.380852791	0.95806271	2.104757066	1.989231586	1.491586798	0.547703195	2.760429081	0	10.41842961	8.426645473	0.72225679	0.734136725	1.146600244	0	8.494277121	0.676025664	1.980961986	1.173623729	0	0	0	0	0	0	0	0	0	4.266221043	0	2.37819763	2.771048154	0	3.812968112	1.798209638	0	0
gene-4932702P03Rik	0	0.479031355	0.210475707	1.08503541	0.745793399	0.547703195	0	0	0	0	1.083385185	0	0.382200081	0.786459922	1.377450344	1.352051327	0.282994569	0.469449491	0	0	0	0	0	0	0	0	0	2.133110521	0	0	0	0	0	0	2.638487573	0
gene-4933400B14Rik	0	0	0.63142712	0.180839235	0	0	0	0.376896463	0	0.561776365	0.361128395	0	0.382200081	0.262153307	0.688725172	0.338012832	0	0	8.152841099	3.950696659	9.830535151	0	0	4.506550738	7.971237745	0	0	6.399331564	6.731212323	4.756395261	0	14.79913718	11.43890434	0	2.638487573	3.083974088
gene-4933400C23Rik	1.142558373	4.311282197	3.367611306	2.350910056	1.740184597	1.643109586	2.070321811	3.015171708	0.347280987	2.527993642	2.527898765	2.447122417	3.057600651	2.621533072	2.295750573	2.028076991	2.546951125	2.816696948	8.152841099	13.82743831	14.74580273	5.440254128	0	9.013101477	7.971237745	7.313977792	9.663087705	12.79866313	17.94989953	4.756395261	44.33677047	38.8477351	22.87780867	17.98209638	34.30033845	24.6717927
gene-4933400F21Rik	0	0	0	0	0	0	0	0	0	0	0	0	0	0	0	0	0	0	0	0	0	0	0	0	0	0	0	0	0	0	0	0	0	0	0	0
gene-4933400L20Rik	3.046822328	3.832250842	3.157135599	3.616784702	1.740184597	2.738515976	3.220500594	2.261378781	2.778247896	1.404440912	1.083385185	1.712985692	2.293200488	2.097226458	2.754900688	1.014038495	1.697967416	1.877797966	16.3056822	7.901393319	7.372901363	2.720127064	0	0	19.92809436	36.56988896	38.65235082	2.133110521	6.731212323	4.756395261	16.62628893	24.04859792	11.43890434	8.991048192	13.19243786	18.50384453
gene-4933401D09Rik	0.761705582	0	0	0.542517705	0	0	0.460071513	0	0	0.280888182	0	0	0	0.786459922	0.688725172	0.338012832	0.565989139	0.234724746	0	0	0	0	0	9.013101477	3.985618873	0	9.663087705	2.133110521	2.243737441	0	5.542096309	0	0	0	0	0
gene-4933401H06Rik	0	0	0	0	0	0	0	0	0	0	0	0	0	0	0	0	0	0	0	0	0	0	0	0	0	0	0	0	0	0	0	0	0	0	0	0
gene-4933402C05Rik	0	0.479031355	0	0	0	0	0.230035757	0	0	0	0	0	0	0	0	0	0	0	0	1.97534833	0	0	0	0	3.985618873	0	0	0	0	0	0	0	0	0	0	0
gene-4933402C06Rik	0	0.479031355	0.210475707	0.180839235	0.497195599	0.821554793	0	0.376896463	0.694561974	0.280888182	0.72225679	0	0.382200081	1.572919843	0	0	0.282994569	0.469449491	0	3.950696659	0	0	0	4.506550738	3.985618873	7.313977792	0	2.133110521	2.243737441	0	8.313144463	5.549676444	3.812968112	1.798209638	2.638487573	3.083974088
gene-4933402D24Rik	10.28302536	9.101595749	17.04853224	12.11622875	12.67848778	9.310954318	4.140643621	6.030343415	6.251057766	9.269310021	7.583696296	9.543777426	8.40840179	6.029526065	9.412577351	8.450320795	6.225880527	4.694494914	0	7.901393319	0	16.32076239	0	9.013101477	3.985618873	7.313977792	28.98926311	12.79866313	11.2186872	9.512790521	2.771048154	5.549676444	7.625936224	7.192838553	7.915462718	9.251922264
[truncated: 38,828 more rows]
