# Supplementary material for: Sex differences in the transcriptome of extracellular vesicles secreted by fetal neural stem cells and effects of chronic alcohol exposure
Source: Biol Sex Differ. 2023 Apr 15;14:19. doi: 10.1186/s13293-023-00503-0 (PMC10105449; doi:10.1186/s13293-023-00503-0)
Supplement: Supplementary file 8 — Additional file 8: Table S2. Principal Component Analysis of 36 Samples Principal component analysis of the 500 most variant RNA transcripts from 36 samples. [file 13293_2023_503_MOESM8_ESM.csv]

	PC1	PC2	PC3	PC4	PC5	PC6	PC7	PC8	PC9	PC10	PC11	PC12	PC13	PC14	PC15	PC16	PC17	PC18	PC19	PC20	PC21	PC22	PC23	PC24	PC25	PC26	PC27	PC28	PC29	PC30	PC31	PC32	PC33	PC34	PC35	PC36
mt-Rnr2	0.0547780205793821	0.00952383787199386	0.0231570797272107	0.0344813531555687	-0.0059893668678816	-0.00791719262645917	0.0747381567523609	0.00553937868485196	0.0134904229829037	-0.00410074700360214	-0.00901112044708573	0.0100690661723029	-0.00497908002389934	0.000266175063385853	0.0450130584254719	0.0641910255464574	-0.00532536101866615	-0.064293574430116	0.0865422069432158	-0.0221722295747149	0.00396587310847808	0.0461020360459709	0.0224389592905427	-0.00961684792274417	0.00622034494942331	0.0346079496272637	0.024177465232665	-0.0805559864185414	-0.0437102127718052	-0.0961037208205584	0.0430600705460209	-0.0678806724554676	0.0496054455353274	-0.0480750155553995	-0.0169740954258689	0.123015900017234
Cdk8	-0.0479481381876573	-0.0563223629436344	-0.0054719511556821	0.00776294554867813	0.000429776621452898	-0.0501651879816639	0.0785903953258447	-0.0306671469222022	0.0668651780676859	0.011008435728901	-0.0201446037365333	-0.0436511802494288	0.0518263983208139	-0.0472993391457246	0.0354611154776432	-0.0223181198190413	-0.0405879762242042	0.0150461857323448	-0.0434127651635794	0.00350421588061704	0.0792529723444908	0.0491832384676739	-0.0334471526532012	0.0103019868488792	-0.000461113996100956	0.0077427035195134	-0.0761045782764615	0.0242081833914972	0.00214765579476095	0.010750001049596	-0.0124559009010482	-0.00494168885244951	-0.0239937765579848	0.0353887418249227	0.00419452532241564	0.367852197825921
Gm36876	-0.0206128419900168	-0.0799711637549696	-0.0150533267450096	-0.109466533176024	-0.0447143029910538	-0.00647256443209751	0.0708157099085044	-0.0816660703974632	0.0777693407821914	-0.0258091263853092	-0.00559686189779124	0.0397955976767419	0.0212752716868301	-0.0112709738602415	-0.0128555852295085	0.0479772158183376	-0.00335966342562199	0.0152293989430555	0.00978684585456213	-0.000828294608087326	0.00484493490242425	0.0231578094198502	-0.00559825953136449	0.00768768732713674	-0.0142906976487162	-0.00729606613664815	0.00489992249781441	0.00850149154606025	-0.00429748140813336	-0.0017990023335452	-0.0135490485316451	-0.00774779207567323	-0.00376258261160247	0.0089656356455729	0.0335248815301393	0.0722472915813494
LOC118568312	-0.039569944906512	-0.0619085903388185	-0.0201732206279081	0.0888575554910936	-0.0310756166242889	-0.0245633474756893	0.0416064507024476	-0.0792060770025508	-0.00721963378472102	0.0131708254834896	-0.00352000141193124	0.038916963683407	0.0163011092486396	-0.0300599635022618	-0.0196012428529259	0.064035916473517	0.0292850284614557	0.0346280352289378	0.0132116994715438	-0.0362419685334421	-0.000148764924795015	-0.0697869233365238	0.0183563579930189	-0.0407516890700127	0.0503472943871323	0.0111442506124366	-0.0205413974790908	0.0151306085529167	-0.0073848754595501	0.0198406038054625	0.0173817845680344	0.0369637693334067	-0.030545959994915	0.00812849509649772	0.00337778752361221	0.193349291869188
Gm51464	-0.0216301168140567	-0.0374567334944082	-0.0212240322285667	0.0355840535129818	-0.0774775308759695	-0.0213316934436425	0.0068515771450485	-0.103468743348242	-0.100584816053334	-0.00446618465305698	-0.217144274301015	-0.0575882052731499	0.0301524855484796	0.0980183359623773	0.0812597019746425	-0.0163062345939173	0.0357448459978659	0.0266796333022943	0.0733101613719957	-0.021250852213386	0.0347867067388307	-0.0818030471778853	0.015818008879574	0.0134499966114102	0.0337236984495721	0.00823773599699754	0.00226060585100192	-0.000221154086674459	-0.000228596279654563	0.00624346204130188	-0.0210529237219796	0.0149914884983261	-0.011064703489063	0.00591200397402794	-0.0276002417570454	-0.333413274224501
Gm39850	-0.0490251734499945	-0.00420371563077355	-0.0145649802192164	0.0431145425021386	0.0149613142351434	-0.0978267941760964	0.036461570048424	0.0030482143124217	0.0305834329664564	-0.0214493551774906	0.00389545597918124	0.0160464905647229	-0.080676868311332	-0.126383595141245	-0.0427386648949879	0.000876684109148958	-0.0130554538737889	-0.0211453543187442	-0.0436035018656058	0.00800289044386517	0.00878783624920708	0.00986295471678806	0.0213822484078306	-0.0269964205414375	0.0403354886692702	0.00414622241569581	-0.00929677271208129	0.00373941102339003	-0.00407504295292087	0.00560514772302554	0.00121322237722663	-0.00259517969240146	0.00150521069460139	0.0155506363089403	-0.00567780340589635	0.139647062891638
AY036118	0.00367351237227879	-0.0774098559775952	0.0160299150084828	-0.117772321431041	-0.0653523940578724	0.0249745871898123	0.101166713326217	-0.0441191290822751	0.0363225385444921	-0.012688308781244	0.0140138790274385	0.0274586773703547	0.052758225287032	-0.016172385242162	-0.0301300271409289	-0.00986406029384084	0.0276083020640536	-0.0499748102642075	-0.0158614926533837	-0.00812957021090891	0.0227572844822	-0.0417219085877094	-0.0459121096921026	-0.0175469823491345	-0.00620711421079249	0.00579183048231143	0.0234595292932675	-0.0421285583071663	-0.0173013226707611	0.116213379559967	0.187835271013056	0.198637323577468	0.0251991295945588	0.022994531621776	0.103203337873599	-0.434642721066806
Htt	-0.031808998497897	-0.019737756910866	-0.0198781588985591	0.122194552761981	-0.0967401723869425	0.0151362517812739	0.0208031640944869	-0.0583891123776179	-0.00942302751809022	-0.00275788462537464	-0.0249376822997724	0.0116064092198523	-0.0102207824906869	0.0568468872574374	-0.0485466752278642	0.0276560998557874	0.00510430077500372	0.0129025295144874	-0.0225457176607962	-0.00771722115372612	0.0493837854747695	0.00746550409178065	0.0872801272829572	-0.0169582193278866	-0.00355144503290323	0.0116522387256966	7.75596178624042e-05	0.0045917055277302	-0.00950686149746723	0.01070980825708	0.000639176445891253	0.0229531172071406	-0.0203462783497032	-0.00957176369503918	-0.0113853953247296	0.0347121084121813
Lars2	-0.00191622573048586	-0.0754813145347552	-0.00170368847750574	-0.129659380950365	-0.0658572792729378	0.0123362565090364	0.0769025916306982	-0.070775428541142	0.0617954305866592	-0.0143941328928796	0.00648722371142574	0.0361646635963022	0.0370714004298279	-0.0158245242911871	-0.0118901932672114	0.0233715820909366	0.00975437380322075	-0.00405480344186683	0.00591837012128031	-0.00730498705129628	-0.00469417925093926	-0.000413526195647061	-0.0115119610298291	0.0112283441258565	0.00110329582055812	0.00250923764169227	-0.000791414698217092	-0.00381277154622078	-0.00685503063835511	0.041124373780567	0.0227858448021424	0.0283537313392166	0.0210829752846958	0.0255623448717001	0.0676766604712529	0.0503248047668732
mt-Rnr1	0.0258545923404168	-0.0320954562539666	0.00446042648390061	0.117512596021641	0.00563723728831485	-0.018908838140604	0.124880493365124	-0.0133053620993922	0.0338019575267271	0.0109155062848859	0.00771130125386534	-0.0234141515679851	0.0827457287712551	-0.0532659727509851	0.0786698114909362	0.0358091250575702	0.0560544109664199	-0.0673598142133047	0.0917065584819563	-0.0494306735123751	0.0296310692364289	-0.0447234270193455	0.0366428563649546	-0.0919136406128377	0.0896297065778781	0.0611596173401799	0.0189871082243544	-0.0669054594638884	0.0702862064101351	-0.0440277680088617	0.131682263903924	-0.00557493163131147	-0.00476121947640907	-0.142028994749755	-0.0426540889930965	-0.15022020690278
Smg5	-0.0220945244834695	0.0278053466861652	-0.00226546269937108	0.00445786625837891	-0.0553136972453698	0.0591068645738334	-0.051997467596348	0.0744727771764091	-0.00787341509522201	0.0739497790787429	0.158234330444715	0.0782826480399924	0.200634846611789	0.155468339921711	-0.0218965809113148	-0.00806368034067458	-0.0520544811409357	0.0330174381443953	0.127720908822705	0.0950975750954648	0.0513894939018136	0.0527676645413755	-0.0497686884305425	-0.0157148539373289	-0.0204800864763865	0.0318185768728486	0.0111880267497537	0.00215435376313205	0.00258726969850167	-0.0226006035697904	-0.0051446908910477	-0.0109369629446318	-0.0552383649451282	0.0256711915605899	-0.00479116836172086	0.0460536730416304
Rn7sk	0.0448667356993977	-0.00937548230281948	0.0620102971181708	0.00468756821068934	-0.0157072477109094	-0.00539456874663324	0.116912086714805	0.0349848225893604	-0.0238145137268329	0.124850023837742	0.00529643265492501	-0.0243027237367605	-0.00432722235255196	0.00859784641444794	0.00470014232303178	-0.0213742430445011	-0.0336830276769553	0.00520641023753583	-0.0373355049049281	0.00843177452349136	0.0267732989094422	-0.0239772095323574	-0.00311320027804576	0.0498364765595722	0.0297750510627817	0.0283221306062204	-0.116560288070094	-0.0453167637716867	-0.00977754171621636	-0.0679988672370899	-0.0558785348303028	0.0612179131020622	0.0358579553574684	0.0116488438363139	-0.01339653306226	-0.0371999688517902
Malat1	0.058448272019395	0.0214219048865501	-0.0340022752979203	0.000368551881049446	-0.0103591805828478	-0.0110862347806281	0.000760690761855632	-0.0070234597100672	0.0106121686729817	-0.00216492857122395	0.00195168570129759	-0.00257084891047103	0.0152088454961696	-0.00407840955043044	-0.0195708046332233	-0.0247208962355156	0.0154885266999808	-0.0114019929736149	-0.0377615610893216	0.00991737388161741	0.0275625396144045	-0.0566243943500077	-0.0373863413736877	-0.03730503829029	-0.0271737518407524	-0.0117250617304337	0.0398401417163418	0.0186845688283082	0.0432081384478329	-0.0527910013516302	-0.0346127567113935	-0.025457032728956	-0.00345539186187931	-0.00199817402354268	-0.000743013575208056	-0.15856372216711
Wtap	-0.0491250195943211	-0.00518212945536929	-0.0165546078451413	0.0203920950898053	0.0390624544595272	-0.123795462457403	0.0213493450982434	0.0414775985446542	0.0408056493019475	-0.00928782943295534	-0.0165560138489047	0.0193570347191481	0.0234886844445707	0.0351665158499223	-0.0070791687081046	-0.0508737631779141	-0.0323363083904878	-0.0120033310701141	-0.00847423867980727	-0.00272982530138773	-0.00611327739801354	-0.027995037347509	0.0589572007653803	0.00246619539661544	0.00173070394844748	-0.00566768153102269	-0.014467142039839	0.00356995878412392	-0.0073502735664457	0.0105268952087172	0.00586495901290198	0.00607917039205951	-0.00349920948321841	0.013019785820996	0.00424811857447858	-0.0333589354712996
Camk1d	-0.00893118789698382	-0.0802752429838056	-0.00578370772283916	-0.117969694031982	-0.0595478829993179	0.0149838519701554	0.0810599648812594	-0.0811312861372914	0.0748935205646839	-0.0178179328948877	0.00318717752742462	0.0318628540309664	0.0360563354310028	-0.0197609930421869	-0.013561392949725	0.03529396115816	0.00233430382157089	0.00659993604107353	-0.00487211326508346	-0.00147199592630817	0.00844599346271298	0.00907503146322764	-0.0181379247055024	0.0109971483489492	-0.0128824595573632	-0.0045952770727177	-0.016279647714967	0.000877128724111988	-0.00695444028378614	0.0182760404249812	0.0105766164310782	0.0351512702680368	0.0073982473517497	0.0203198562775624	0.0269511066894399	-0.01005748053375
Rcc2	-0.0546617015390177	0.0627173329903195	0.00533596796427432	-0.0112533991357231	-0.00904554124282296	0.016650129559331	0.00854978972924409	0.000158627907220032	0.00268705748209095	0.0141748552314043	-0.0168590812370851	0.0185952847597115	-0.0196214055971644	0.0142572586902615	-0.0182248031358388	-0.00272124764419206	0.00260064913324403	-0.00404807096469225	0.0244257327984412	0.00917217475467743	-0.00227589766600118	-0.0317969083717546	-0.0133514682639219	0.0149314943518523	-0.0289292130625301	0.00223067965028407	-0.00130673551829789	-0.00510908092153928	0.00366784025074931	-0.000167281724616306	0.00564267435244182	-0.00383278955297727	0.00249288099191577	0.00687011153927403	0.00344041393080806	0.284319617261238
Camk2b	-0.0399038539470373	0.0476156884409303	0.00188021179393085	-0.0491306436485869	-0.0145581756065321	-0.0332149159539311	-0.0427869038238234	0.0432971110095306	-0.0927613659004306	0.0709305378988551	-0.00726962532871612	0.0945358952473363	0.127218055477679	0.0137029262337385	-0.0402867138020897	0.0805225139355096	0.0187850953320701	0.0675893642608499	-0.0679780874101076	-0.10957673626895	-0.0201321994446972	0.00808446897705159	0.0903845848450388	-0.016942505499776	0.0115597345536912	-0.0126248058757644	-0.026041409462703	0.0109068370171323	0.000633942289307631	0.0297670092584095	0.0120541452074815	0.00912734228026581	-0.00524672864640515	-0.0208286698659993	-0.022152918350607	0.00449877973140539
Il1rapl1	-0.0463568537433698	0.00849103232493191	-0.0149110882501166	-0.0612250367476387	-0.0341774716941375	-0.107824400214382	0.0182844660462455	0.0748922244282899	-0.0195195557163075	0.0142159485176421	-0.0321049217958074	0.0256889270227324	0.0131807853518668	0.0116038211397253	-0.0472497196664833	0.016414532409139	0.0491828239034301	0.0230044775363181	0.0340857811343142	0.00744695936630491	-0.0353313038362426	0.0374735284225864	0.00879824881485839	-0.00732227008313731	0.0297691821007189	0.0227367818940459	0.0515119593551425	-0.0345046718189606	0.0133029788086107	-0.0125720218988704	-0.0394427647466374	-0.0382621436813046	0.0814257894897596	-0.0114683818572937	0.055498641707714	0.0910600435059804
Hexb	-0.00674993070990349	-0.0748309940221683	-0.0146537969281983	-0.123333892978909	-0.0782230240974904	0.0250103540479684	0.0616996895028668	-0.0664616760261017	0.0627039223320053	-0.0466427077165254	0.00448696610701082	0.0438296769935709	0.0281976244200062	-0.00377431167497355	-0.000374896698400173	0.0424366031494274	-0.0122825986076077	0.0196876607776902	0.00124937214113372	0.00729018697206181	-0.0130100669302594	-0.00175110105248319	-0.0121910661482399	-0.0158889858601861	-0.0150680484272798	-0.0168508588294815	-0.00688002088671176	0.00429677689297672	-0.00645042948166958	-0.0309719338019995	-0.0219418560830976	0.00380456759153415	-0.0276673845605867	0.00672125317858178	0.00074553146044131	-0.0594534075289011
Gnb1l	0.000807264681027435	-0.0859033337999002	0.0277152335250196	-0.0972980315939028	-0.0296886870066636	0.0540661518572567	0.09379097620289	-0.0338167205596877	0.00762311184048901	0.0970036474719568	0.019809386502547	-0.0178498782468518	0.0146320436229077	0.014955897263124	-0.0358727058375541	0.0123989380607718	-0.023657100180876	0.0218891010595248	-0.059309246931682	0.145306356878101	-0.0662236035688031	0.00245752264225071	-0.0617213983852822	0.00894066945254364	0.0431557328232806	0.0541256432906912	-0.0992697406345735	0.0610937767118463	-0.0058542735972786	-0.134102635519067	0.0572179231099435	-0.0511351348500727	-0.0377756138809773	-0.0949162449983476	-0.0858440507189597	0.00265625707813739
Ube3c	-0.0493479305807784	-0.0109551312374532	-0.0202306962311559	0.0341754722158192	-0.0210662445215819	-0.110713923188422	0.0171187419066854	-0.0375176736743571	-0.0817347452960418	0.00431786395317704	-0.0361538935045172	-0.0060845988465327	-0.0102181702069978	0.0230195642481335	-0.0439918524422298	0.0118157939586824	0.0206402193266681	0.00345418217981327	0.0353579086710125	0.0197888045866603	-0.000705026497324339	-0.00791724916492905	-0.0280507008365489	0.00799820867925069	0.00137683025542719	0.0204567551682317	-0.00480474263864527	-0.00374281598997862	-0.00437338689498967	-0.0166695602969148	-0.0149901444936912	5.57483864617121e-05	0.02494642000313	0.0120781880272429	-0.0191744627605979	0.158984816665076
Jarid2	-0.0159526776225761	-0.0789521981785882	-0.0123389168033001	-0.107348821529222	-0.0502792632447378	0.00378782990008127	0.0831935567975609	-0.0950542734578323	0.0818740511241449	-0.0328875149033414	-0.0226786771448761	0.0299660345602699	0.0317886810424863	-0.0261968235654686	-0.015198187570221	0.0446416271949433	0.00351060730847797	0.00589905145024973	0.0102794524172859	0.0010053639147215	0.0141514721680885	0.0277761223427118	-0.00820347108165839	0.002472731588492	0.0120846366637909	0.0152855754366308	0.00942536041475768	-0.0064195857523322	-0.00816716715437799	0.0286460318109779	0.00431845967213739	0.0250931300035998	0.0409883250730011	0.0162161452594432	0.0335830419826733	0.00572983785519814
Cldn34c1	-0.0457069487161435	0.00128335174383464	-0.0113923813333801	0.000925630834769113	0.0606868008737489	-0.125809464906291	0.0194874342902654	0.0684517735404562	0.0703103913275432	-0.0149148575084314	-0.00247306472943547	0.0130056241991685	0.0252119601946129	-0.018206661171957	0.0248138573104526	-0.0431985811075682	-0.0298897314025263	-0.0289017207635809	-0.0296038156885026	0.0139808488808842	0.0403414692878244	0.00889077649940781	0.0426487276151955	-0.0158819108788098	0.0155255390233927	-0.00708609399406031	-0.0183621038540006	0.00978622407304444	-0.00422741399347875	0.0144364840656809	0.00886980140379503	0.000308999260588559	-0.00606121838310585	0.0223625933348701	0.000114332090341984	0.0447833682405803
Gm22513	-0.0327005146486885	-0.0577708802049933	-0.0185471519026589	0.0854980226737884	0.0716698021850797	0.0133954731535484	-0.00598261113310456	-0.00937944636857866	0.0643337912878925	0.0542168973549461	0.0209816828678645	0.112695348222321	0.00205921059603378	0.0746844554849565	-0.0365501638234246	0.0890901709877896	0.046725528881926	0.0511220895745836	0.0466421899023919	-0.0465784211264575	0.00273796789157937	-0.0840351440474662	0.0319477500200727	0.00860128305541099	-0.0593591337164109	-0.00435680900169637	-0.0221015416836241	0.0234983699947114	-0.00203624429662936	-0.00845567817694285	0.00941697061062297	0.0153990265208177	-0.0542528420469816	0.00346472848384292	-0.00622348698958985	0.0218077096088864
Ftl1	-0.0523016555424893	0.0677970961064961	0.0113075580137613	-0.0250056500950584	0.0338390245830396	0.00155723906706524	0.0161758788043067	-0.0263702184487604	-0.00844201793187153	0.00872207115715394	-0.00252105093469536	0.00628368189363083	0.0179307786101476	-0.014421051151114	-0.000223194317737997	0.0145965544491472	0.0028416396549698	0.00438815539486209	0.00680659381953007	-0.0111466339347318	0.0241012631606152	0.00560618166566833	-0.0273716942279591	-0.0146746254393945	0.0158755103896346	0.00286968883750289	-0.00221177238139171	0.00457462517986188	0.00882665240855108	0.00326228562968973	-0.00213828048101515	-0.00758343994528005	0.00169107744837486	0.0123582805353993	-0.0117621802233727	0.0155934492441994
COX1	0.0590138599759588	0.0149455422691693	0.00452369869864684	-0.00741379533748948	-0.0154846885836854	-0.0150273013748106	0.0281832742246488	0.00960561493278738	-0.0086595784209181	-0.00367384748241394	-0.00270844860245513	0.00857311027127767	0.0134626231494259	-0.00830031439704437	0.00393502126582989	0.00535345984924033	-0.00466672828257933	-0.0374433681993146	0.0689576581465191	-0.0233828075516708	-0.0107998594397448	0.0387344154994724	0.0488814116516051	-0.0415988462853738	-0.0198262246832124	0.0524338980506825	0.099098873539883	-0.0696443280836237	0.00103562975598628	-0.0440588106128274	0.0201768338453716	-0.0393013426844082	0.0341731486164017	-0.0116081066088302	-0.0469053810089869	0.0640708785290692
1500009L16Rik	-0.0337262555315646	0.0184505859253341	-0.0078893139255933	0.0808703666469615	-0.104539807257337	0.00539159793624772	0.0253961626084985	-0.0766204904084996	-0.0571306429656844	-0.00903270650657679	0.0543646194343723	0.076115507374329	-0.0412978500669644	-0.0805626422902762	0.0782461607302782	-0.0831710444607549	-0.0241857526789573	-0.0220857826569477	0.00664034126063927	0.0317820628715489	-0.0916999711887747	0.00189202838954385	-0.090358223088128	0.055061102660571	-0.0746488878405528	-0.00389252280274527	0.0217513330034412	-0.0187122423325953	-0.00461804641366008	-0.00929189462925296	0.00499187946833177	-0.0108773215203714	0.0171832311003343	0.00196171566615608	0.0219918857474863	-0.0284522719530615
Ripor3	-0.0504675183477143	-0.00860181456327429	-0.0171141092242311	0.0182329751539524	0.0345862889036909	-0.106237147415776	0.00874911349109244	0.0361058304443633	0.0142901251525282	0.0111140575556671	0.0597296129441933	0.0347925360639545	0.00207732016068972	0.00860968376143672	-0.0718244852471956	-0.0205290669379381	-0.0392959034534763	0.0213635220697115	0.0318332524100707	-0.0258786225268817	-0.0364096631403019	-0.0574173634360149	0.0314212473834352	0.0437453261692047	-0.0861426936343781	-0.00973705584627133	-0.0162665343559129	0.00355199485807213	-0.00780508473073673	0.000121117594556988	0.0138663969258208	0.00198527030151362	-0.0213181526803259	0.00966343916980977	0.0156552482516406	-0.055209220564092
Gm39429	-0.00508635652510782	-0.0743064910914301	-0.00564363910121475	-0.131625925301306	-0.0566717338367256	0.000451922079319299	0.0672669501169529	-0.0777239365965012	0.0686887082692674	-0.0209137045886707	-0.00816481589295202	0.036148917218118	0.0365720686615052	-0.0183013673021116	-0.0196278067745945	0.0284356526559393	0.0185375297121627	-0.0167050942864819	0.0190535394261913	-0.0138487743337339	-0.00608471304530395	0.0147674634555756	0.00164934212892727	0.0155868553844617	0.00779527600901337	0.019278919870245	0.0249396521785813	-0.00131442783915192	-0.0166715780087019	0.0531199539802834	0.0367318262582061	0.0141636064940885	0.0269506883840497	0.012306682256742	0.0806983396907188	0.0163860834860247
Eno1	-0.00990821077462399	-0.00998360811181845	-0.00358379182899578	0.0517404550096944	-0.0261771210085138	-0.0724291499046511	0.0423018622068827	-0.133120233472778	-0.107224812307161	-0.0291079695663405	0.21424159970158	0.0434905804785442	-0.116078753449466	-0.0985953307951285	-0.0649548776808801	0.0180449409367526	0.00452991926371295	-0.00647071067509342	-0.086023529987874	-0.0290931790485822	0.0303464482778319	0.128193662135624	-0.0366993062682144	-0.0350121564547476	0.0195819452007937	0.00340604511007187	0.00448200560603499	0.0147979399886502	-0.00276162076023203	0.00157526834770575	-0.00447363708034906	-0.0136142770293676	-0.00201254596430529	-0.00273440559065293	-0.0191596425966449	-0.0169250426233229
Usp21	-0.0135973648026122	0.0326857799818724	0.00961636187534838	0.0128703050862834	0.0529830353787008	0.0366203278178669	0.0492748670366453	-0.0534629125468949	0.0880054094764806	-0.0413740611330246	-0.104180284329066	-0.0228860126459127	-0.0647983941604571	0.0380744601476123	-0.313748581586397	-0.0637235359491029	-0.17116345964232	0.0263947407414006	-0.00441775149967945	-0.0204375125485103	0.0798918075458786	0.0692027705714077	0.0581400875760112	-0.0270552205685862	0.0363478198342339	0.0156213540727753	0.000908784148512662	-0.0138760078634549	0.00165079671017021	-0.00672788773682702	0.0110906043583737	-0.00562015877490633	0.00103074591387482	0.0106282055249499	-0.0347520443526918	0.0105331530513028
Gm30068	-0.0268259831333491	-0.0222230447734751	-0.0220894424202735	0.0229213062788958	-0.0403184964994902	-0.169174437834377	0.0184631191401185	0.114662336923304	0.029305165571273	-0.0126274848935186	0.0118377622073061	-0.0240194152070268	-0.0226818869530911	0.0607771836024344	-0.0492294239443496	0.114692933551071	0.0882597716731867	-0.00790178535988473	-0.0308889433108539	0.00538084852486942	0.0999889698313951	0.0203194543900548	0.000360913927455597	-0.00250041445874815	-0.0248989833997802	-0.00795476442047714	0.0035397905513456	0.00288515218205695	0.00559612065281285	3.35240745295271e-05	0.0150815814280506	0.0211125811129211	-0.00927491886772766	0.0156533379525346	-0.0101465729101286	-0.0566359329868325
Atp8a1	-0.0153742164496914	0.0318061362620719	-0.00202449631123618	0.032031773753264	-0.0982945716046047	0.0934656680450092	0.00281568184728258	0.0841557584297094	0.109861693586817	0.010778520255264	0.0488238927155867	0.0356908491441147	-0.117408207818541	0.0460018174213965	0.0685392608970124	0.101886343159708	0.131236794951629	-0.0757254709390987	-0.0758529896917399	0.110535597459264	0.146696720961804	0.0583093030524387	0.105713376277819	-0.0327149724446623	-0.0193981009910751	0.0152240899667654	0.00935709777479321	0.0027718777852269	-0.00204618374678806	0.00753337284036446	0.00634971557073888	0.0166337441746715	-0.0117738338053619	-0.00708865414209091	0.00563430665076732	0.0266900450587769
Gphn	-0.00410665882601562	-0.0782631403861423	-0.00381101754607733	-0.121078829388502	-0.0570164764392999	0.00665980567141694	0.076056259328098	-0.0898625165350151	0.0746184365921767	-0.0144413536037028	0.00610262544742776	0.0420353335628745	0.037648471334391	-0.0254885759293196	-0.0232409135089439	0.0259545020523386	0.0245694807641449	-0.018346644188264	0.0185820502935901	-0.0204415288072745	-0.004741786971743	0.0143640937428051	-0.00612198515529456	0.0254145196945804	-0.00271349759780531	0.0350174234415538	0.0220387381122026	-0.00816179266986192	-0.0163742657616587	0.0808161222509495	0.0509027303982417	0.0137127628615071	0.044225398643793	0.0053487176022338	0.0964906525138045	0.0795725724655907
CYTB	0.0580961231152833	0.00602172303365002	0.0180716635634271	-0.00907331178409518	-0.0155877748093704	-0.00338176537933388	0.0626689349136372	0.0305772647522609	-0.0259496223997162	-0.00689561271421158	-0.000488311968773116	0.00735459831269817	0.0234395924667103	-0.0114595156642009	-0.00745951118354136	-0.0261764236279821	0.0142678819680666	-0.00750138590846654	0.023952981209142	0.000179354035766043	0.0107216568383936	0.00275694924303586	0.0257831135359781	-0.036859388140787	-0.0140057871975629	0.0187830041123175	0.0389327954193282	-0.0718775735817623	0.0559853551050343	-0.0530444583116059	-0.0130267957225172	-0.123794739979645	0.0115031358154097	0.015573522671858	-0.0644825142062891	-0.022487264861058
Med27	-0.010414107159371	-0.0335197134255836	-0.00778021582836433	0.046501501404485	0.0506812814112077	0.0210160015434117	-0.0149756806136212	0.0538446383749693	0.0743796695165983	0.00502904289860574	0.0252879097008108	-0.132961251170289	0.0836984517251058	-0.243830874894812	0.0253914023626234	0.136441831452302	0.0002258534313251	0.0862801662021832	0.0879436743290868	-0.0858798667707069	-0.0399583846444663	-0.124417145237096	-0.0630014987174601	-0.157354525271867	0.294102167099386	0.0397468506818364	-0.0166774165741643	0.0186209488074458	0.00101629963393529	0.00626583525387522	-0.0293237798124304	0.00496973539264796	0.0070370790114332	0.0107237741214709	-0.0493004666378622	-0.00588979777958068
Il31ra	-0.00203761150061192	-0.0757471639297711	-0.00740836540893131	-0.130234132601018	-0.0590809134694302	0.0179400130888346	0.0645006289226115	-0.0792837130561446	0.0671333619950218	-0.0278396670547288	0.0025560016364865	0.0428785330155517	0.0359846175666421	-0.0151369560576009	-0.00712473617332832	0.0316896833822068	0.00774873735392474	0.0021441414827603	0.0166395652497853	-0.00507217247137941	-0.011375522091031	0.00487390128926693	-0.00458433839594297	0.00799514173485197	-0.00668456468826587	0.00347689531870326	0.0148429628001686	0.00372558441159678	-0.00711633593152053	0.0351344180200394	0.0188677542174198	0.0337442580937655	0.0203635979062011	0.00896793979008368	0.0490856518649307	0.022537652032463
Fam168b	-0.0536514056301828	0.0658067269001172	0.00638703132419983	-0.00849778433273	-0.0109536467345624	0.0300131828560896	0.00945714065835521	-0.0163426019113522	0.00169231762747946	0.00756384554895555	0.00469105697087417	-0.000497157624986131	0.00651445301249082	-0.00946380818266795	0.000160437022467746	-0.0151042600134264	-0.0201097269948746	-0.00423691492618055	0.0398880034205529	0.0342685304665474	0.0280136081863117	-0.0125394853818571	-0.015991276600184	-0.00248273007201325	-0.00217275801555504	0.0116969944758013	-0.0011952252074703	-0.00159292304452758	0.0035216784948699	0.00336830877874878	-0.00108576893321759	-0.00993489377294956	-0.0022222616464906	0.0117815770505738	0.00476011835037318	0.00145187925616739
Fnbp1	-0.013622554064789	0.02523774525624	-0.00697253157663509	0.0334047374966753	-0.162667289244728	0.0944553442077525	-0.0189947506255487	0.0990786377196042	0.0831801203378155	0.00644497507151831	0.0787102941348744	0.013505092143915	-0.0484750253544294	0.0127207088267647	0.0152185412426688	-0.053832506581962	-0.0317026237365626	-0.00158158429537408	-0.023744374260095	-0.0260481287434684	-0.032704897465846	0.0418089185698981	0.0182482425551105	-0.00406872068095877	-0.021492338194747	0.0135600965988765	0.0280096260504604	-0.0123079751452819	-0.0046853822281559	0.0121848534987589	0.00475769178984131	0.00984345232371	0.0121283991098658	-0.032193025103735	0.0197667570983274	-0.00359620539008611
Rgs6	-0.0481631329543023	0.0134335520833222	-0.0147521779667528	0.0469082955966793	-0.0615988509417918	-0.0839065308284429	0.0271230329719954	0.0196982971064085	-0.00324594779351985	-0.00898719942625152	-0.100874574848517	-0.00781300579555784	0.0493301220847566	0.0479037317971799	-0.00382685486554161	0.0298426456791736	0.0132843407582451	0.0185068603069776	0.04207518161441	0.00632482489985738	0.00673989984304009	-0.0682686622565652	-0.0253950086048961	0.0293444142205928	-0.024875091905461	-0.00955200288878559	0.00952615398276203	-0.0140227676626006	0.00477213211305293	-0.00265583734152505	0.00531130004804723	0.0188512394586635	0.00662075406905606	0.0138141300606646	-0.00663134474700798	0.0119497672672793
Rpph1	-0.00505684805305695	-0.0601046426758607	0.0393717757337867	0.100587659681406	0.0558340338454031	0.00370147454909054	0.0961608257336712	-0.0696860368600658	0.0681646502322198	0.0711935693000978	0.039219400265981	0.0144369257852469	-0.0871730658355372	0.0559928358068048	0.0443276200392193	0.104192022874265	0.024166831748304	0.0217350472106338	0.133793637757073	-0.00594945233463565	-0.0324590147942258	-0.0178982361480287	0.0595083587909912	-0.0286049393439977	0.0934234868959667	0.0392328383323624	-0.02235835857453	0.0147381903463488	-0.0504587313216213	-0.0578849164696885	-0.0801984316667507	-0.0424629769082128	0.0274462510750834	-0.070028064254276	0.0262492984892026	0.0467108609919756
Aifm3	-0.0234481995823081	-0.0528791821961216	-0.0231031869915077	-0.141478382426254	-0.0464103646738718	-0.0669888771776382	0.000156759539100308	0.0329047164705135	0.0038288446044388	-0.0150377501986525	-0.0113896636316439	-0.0148652230090063	-0.0420808648764354	0.0190798299535983	-0.000354583352780773	-0.0114329050942243	-0.00668788357808415	-0.00353303262258595	0.0172807625740797	-0.0166286857163506	-0.00672945841650402	0.00701886932142516	0.00955645148907776	-0.0205499740581984	0.0121518504342668	-0.00977521004072807	0.00270333016442154	0.0135974444719224	-0.0070339110538278	-0.00195836433263452	-0.0115091570729664	0.00180591206883721	-0.0236101322158199	-0.000440951782977164	-5.18004215969745e-05	0.0238764047706289
Gabbr2	-0.0199268366641556	0.0174008140381284	-0.00141724278433708	0.0204833781278528	-0.0106000017292694	-0.0679742148925927	0.0337649711990492	-0.128440315137033	-0.130788837014921	-0.0126484492744131	0.233839639160249	0.0543547788206241	-0.0769147779162203	-0.0922396937167589	-0.0103934975969635	-0.0417958291087767	-0.0271365979646277	-0.0119757712706216	0.0350749143532122	0.0319695568211389	0.0639363643631775	-0.0334917401926769	0.0362503271614364	-0.0318247435230579	0.0276431606453502	0.000153849177866851	0.00388538998928782	0.00655474813211544	-0.00408823571875539	0.00970858471844416	0.000930022597589953	0.0034352278031405	0.0101078371717018	0.0245774563469379	0.00338837097073888	-0.0307265288721294
Wsb2	-0.0543566265955529	0.0649232570753357	0.00715011672845745	-0.0124707666192138	0.00261741683967442	0.0156482459444343	0.012878077996196	-0.0122653466195001	0.00372642142995139	0.00986162392782248	-0.0127221326172645	0.0108209912605004	-0.00201103560653569	-0.00366709823669014	-0.0183915568371486	0.00429077895456523	-0.00603672974397261	-0.000214909168155493	0.0187948829833767	0.0107435127394342	0.030223134953942	0.000335622281143456	-0.0249204956864261	-0.00409057142459424	0.00117663836333984	0.00620566544977338	-0.00329147210694284	-0.00088497206355981	0.00682735470767257	0.00219526688313106	0.000558745111470026	-0.0077744847221692	0.00163805019017699	0.0115375860942592	-0.00420233970564818	0.0170670209127525
Rmrp	0.0436976924588185	-0.00211437092291675	0.0668630919230854	0.0647282993487393	0.0128418291587442	-0.00383600121784022	0.102336161416636	0.00526757653336939	0.0366584114076395	0.0517920348099309	-0.0146891311743784	0.0360265341269304	-0.0641425435993701	0.0511800860327474	-0.00340958388319693	0.0446354835284806	0.0147695748280862	0.0251371775338622	0.0469703667116926	0.0206154977287841	-0.0142902572688819	-0.0291741272584115	0.0177731225187426	0.0275041621501122	-0.0043863165994832	0.015419674025022	-0.00873960707145534	-0.0311979938723745	0.0511915090021396	-0.0299289299244163	-0.0317811849695461	0.00514513008006251	0.0218782042654909	-0.0357084791361107	-0.00243772119265782	0.0108860355744971
Nav2	0.000571221089463749	-0.0280360466957557	-0.0143974357847893	0.0456279345223124	0.0563623144610416	-0.0314061137546323	-0.0151771321608187	0.0230851274778851	0.0871617178441483	0.0244809613048969	0.128540069880884	0.0669960785042397	0.16689344931233	0.29562513219041	0.0257020254517807	-0.0536102199773641	0.0106460975823603	0.0787050924406112	0.0167098553672728	-0.11849914435405	0.0462094349079754	0.0332809391641626	-0.00740978979889625	0.0333616535082826	-0.0712692424492644	-0.0189226030654037	0.00133262884230716	-0.013336480756895	0.0150523714394978	0.0153289079191176	0.0377811819024746	0.0129628941154164	-0.00933187176392973	-0.0176676012960874	-0.00131323629980778	-0.000524660763682405
Ankrd7	-0.0350420252435056	0.0170794251689364	-0.00380452620004988	-0.0748648719306515	0.00895628820482533	-0.0815486656411655	0.0208774859935281	0.0294036752509953	0.0205819657149611	-0.0253225383398835	0.0543813557702944	-0.0174360625201218	-0.13848795713141	-0.0304757240602237	0.127095915451199	-0.097354770394285	0.0254804074788917	-0.0342553687744844	0.0599642574913024	-0.0311014991549231	-0.170245533061319	-0.158666569699312	-0.0934623443988943	0.0365925367640939	0.0180937683831315	-0.0215972709025767	0.0110076774286742	-0.0042655200656969	0.00688942574701674	-0.00690078393925637	0.00289808526814791	-0.0147996668864738	0.0179910635275834	0.00314160733203984	0.0206803320863523	0.0138830656035999
Gm15564	-0.00195874003340912	-0.0761106656525802	-0.00430426666728114	-0.128779457828271	-0.0664146196675243	0.0186631716503908	0.0710627773748096	-0.0750613553663502	0.0609057109864772	-0.0238278603376576	-0.00111784112237809	0.0381380983434673	0.0356280002266636	-0.0107913106902254	-0.009311862828673	0.029779485764722	0.00639774735953863	0.000427393007416548	0.00895569510459992	-0.00320707536623144	-0.00720098393396327	-0.00113835666976052	-0.00997369346121589	0.00536141197264568	-0.00204497164907433	0.00308832989723795	0.00347058716694444	-0.00126340140166156	-0.0088920078474143	0.0264057298752121	0.0230183756303019	0.0182403055738147	0.00889088457417561	0.0132390344043238	0.0555777593160633	0.0275197524010748
Mroh6	-0.0528499508938588	0.00497788880707436	-0.0181019052211674	0.0435372924915023	-0.0800151790780348	-0.0131031918193848	0.00615823093115074	0.0471150413601426	0.045069032079364	0.000694896783808908	0.0461242821607633	-0.028281516581306	-0.0303361381287341	0.0145223633935884	-0.0176270967626914	-0.00361613944202894	-0.00801721571229047	0.00629135821391665	0.0276821344560264	-0.00336238759703511	-0.0117468080137634	-0.0105633753167307	0.00371005569218458	-0.00303417059684847	-0.0120556870862568	0.0170600616100623	0.00492847358516993	0.00329573036393758	-0.00423116825517672	0.00441976528758427	-0.00232535832657306	-0.00289130520320379	-0.0156048662549596	-0.0100985746560264	0.00754901891564203	-0.0119647928043124
Gm31015	-0.0267013064934316	-0.0635420730257811	-0.012970089140994	-0.0890924906037063	-0.0097386691766128	-0.0118258879687469	0.0677626403983341	-0.0539472080965519	0.123781545374595	-0.0609146396383534	0.00477150849016191	-0.0324597580609646	0.0953670613811373	-0.0705250308624825	0.069605008867816	-0.00389263581563403	-0.0549190184854453	0.0101605426311928	-0.00886666866405385	-0.00690483071476266	0.0519820245990824	0.111028366155902	-0.0652061832038762	-0.0328914957744249	0.0348999611804637	-0.0103474584834049	0.00373643293058169	0.0211697301600577	0.00634509359888319	0.00917032033420374	-0.0214049264415616	-0.00459513630804896	-0.0114916373548967	0.0191434587718416	0.014975897843847	0.00343507736664764
Metrn	-0.0532480751640748	0.0692182470636722	0.00911304419855718	-0.0160262825727115	-0.0108238130276823	0.00555869034753444	0.0103891936652184	-0.00742131893178706	-0.00992717449585534	0.009539079395408	0.00290299969159261	0.0153040391635067	0.0250267185375219	-0.00528842632876515	-0.00816360757747189	0.0118765006162317	-0.01328855396726	0.00781994108993199	0.0216799580717822	0.00880618617282274	0.0311639759138413	-0.0116805507297068	-0.0107744165024842	-0.0147582807970475	0.0159414422971464	0.00313718051595135	-0.00075208362738651	-0.00150179700025927	0.00447700291332485	0.00626381152116594	-0.00257768453726492	-0.00943373117280558	0.00725629387933795	0.00833177593162174	0.000912034538096943	-0.0241999435966405
Mafg	-0.0540236037404456	0.0661514657288624	0.00644156925650341	-0.0186718884761004	-0.0130082489109652	0.0146910299640677	0.00717379689012228	-0.00409059638792452	-0.00485498104263577	0.0124946182183112	-0.00132959729077898	0.00756770497993601	0.00861667586572219	-0.0023672627694139	-0.00891628680632549	-0.00263828148520802	-0.0100134877960291	-0.000851323774584152	0.0188835579211663	0.0156970705155703	0.0174935571507802	-0.0140599792880002	0.00231132866406612	-0.00464671840751783	-0.00187097197398609	0.00638131560104685	-0.00361092836734319	0.00017147474418633	0.00429085576891982	0.00553134052052355	5.65740840197176e-05	-0.00594138463883374	0.00309311175258398	0.00667571864978349	-0.000584257110620458	-0.00352629374350753
Pbld2	-0.0117991208813286	-0.0710558531032756	-0.0208935892995291	-0.0341858952963146	-0.010683722915557	0.034301255462175	-0.0335673230118482	-0.0527737112950469	-0.00963244142469829	0.0490287443830988	-0.137753554634125	0.255946821757423	-0.05007969251726	-0.0892032209612712	0.0836917594783242	-0.0744419033593232	-0.0510954031401457	0.0450305822391431	0.00913015942647928	-0.0371513240615523	0.0673378453151101	0.0136290073819556	0.0123866924004915	-0.00894804265114008	-0.0332515147337749	0.0100468827285451	-0.0118461954654815	0.0029750963989659	-0.00128163148130972	-0.0193653517422466	-0.0186837286965683	-0.0593108516053362	-0.0277960485060599	-0.0374424765180241	0.00776284106444136	-0.00703707539553877
Snord3a	0.0384431893389955	-0.0240129999889403	0.0781929056594844	0.00995908844368414	-0.00796566699131832	0.00957470504989131	0.13416378804107	0.0471078544679358	-0.023903586082502	0.104836570539071	0.0078723013802671	-0.0115165415985939	0.014223827870842	0.0103711260745077	-0.018397787979173	-0.0454598003240366	0.00478277593376973	0.0100235983343667	-0.0697676118123699	0.0154551555759027	0.056817564138606	-0.0681409773308095	-0.0284328938645915	0.0225248681439327	0.00484819260593846	-0.041083603234167	-0.0498902939955668	-0.0132370506508441	0.0363900601680535	-0.0353819539844983	-0.00232254355041372	-0.0597408350921557	0.0299397745135274	0.0604078604024797	0.030116946493778	0.0130056627621919
ND1	0.0547898110860273	-0.00244199753903239	0.0589990124000201	-0.00819849170679902	-0.0218746495246445	-0.00821547544652522	0.0395949901485142	0.022386048527774	-0.0161891902937495	-0.017610938902724	0.00109303135252498	0.00957560488032298	0.0262492594177358	-0.0100860067307333	-0.0223890511069704	-0.046072787389896	0.0412322181280792	0.0169837584076437	0.00981456421248915	0.0122527427990101	0.0172347710643226	-0.015722033861929	0.0221112793440836	-0.05458599400655	-0.0230607778931321	-0.00524565768218741	0.0549932978708218	-0.0784207448627498	0.038860207096995	-0.0607134384095496	0.00161412344757112	-0.158316010297833	0.00444116076267464	0.022171963123463	-0.0108394459120007	0.0152303066945248
Cfap298	-0.0419661401138405	-0.00931260885395142	-0.0178723378735278	-0.00238645717125807	0.00851361878895604	-0.166630069497907	0.010216975124117	0.0665352812835614	-0.0156466620060323	-0.00130784850064475	-0.0192480254043163	0.0100142847785244	0.049397778847156	-0.044655998118274	0.043493014938224	0.0258649460391131	0.027200667182707	-0.00648042589031496	0.00469585058381097	0.0215574897300168	0.0237823507837867	-0.0212410732309126	-0.00896935602404933	0.0200703468173347	-0.0292078548905625	-0.0117027255378343	-0.00741976226424461	0.00300127491349701	-0.000512638888587482	0.00532410539612636	0.00638443288575798	-0.00172106278822783	-0.00573463717165771	0.0240314336285648	0.00686090538339423	0.00997604111166511
Unc119b	-0.0555046096679757	0.0609539028276428	0.00581124788112182	-0.00364718428024572	-0.001923061094454	0.0150675077363655	0.0135347936734346	-0.0146932142388626	0.00415475518115873	0.00831433036211333	-0.00392661716614908	0.00932725105042674	-0.0025914323639498	0.000267967275634102	-0.00692094710351644	0.00681328454515903	0.000824656399800821	0.000725224194247301	0.00122257046498942	-0.00573557254306495	0.0162713365422014	-0.00661926250287616	-0.000398898502758682	-0.00636030192818013	0.00357594309506215	0.00311011337912135	-0.00553570865595437	0.00120358596132053	0.00366511944722673	0.00666003735298623	0.00317496896582532	-0.00522106501302707	0.00174528520152649	0.00579500077814522	-0.0050219355895238	-0.00844487203171729
Peg10	-0.0522780554658411	0.0619407235489881	0.0102642768187709	-0.000401835329941077	0.0368480207318273	0.0114538801489527	0.0317450959822019	-0.0170712774219451	0.0520862610884653	-0.0181324313613557	-0.0248242481927402	-0.0114967185266689	-0.0390251163721068	-0.00777958993014465	0.00481459845650722	-0.00759910603830294	0.0166565779665611	-0.0319610424276645	-0.0508987915217582	0.0162853343089258	-0.00141496351036165	0.013863495359854	0.0197997090112179	-0.00225170270058715	-0.00284510435829266	-0.00557882699367819	-0.0135491247854663	-0.00154298836226108	-0.00112894350708965	0.00506082467614529	0.00576073047282399	-0.0125219589684534	-0.00197042169949255	0.0078115988562314	0.004655256978504	0.0263525031059811
Galnt11	-0.0557592826270056	0.047655363665383	0.00254520430719739	-0.0318189253572362	0.0193697662782738	0.0207545819112244	-0.00956802644266698	-0.00329756540876044	-0.0106711033227517	0.0227211254795712	-0.00764853720128912	-0.00513059076951966	-0.0314529725094653	0.0133125701084489	0.0116269625964972	-0.0353498654902427	0.00689068500554234	-0.0164109322316455	0.00215205182145629	-0.0096256797909951	-0.0465911794593244	-0.0260127567635516	0.0311354649979369	0.0156812839665418	-0.0272139468379404	0.0104405421301597	-0.01892424673913	0.00843012729096358	-0.00743044351844255	0.0085936004095339	0.00241178168900487	-0.0179613149627301	-0.0173429845277413	-0.00133587090716727	0.0100199001338931	0.0145495968550268
Rhbdl2	-0.0411325638616559	0.00157315908787835	-0.0112791994086928	0.00547410420004624	0.0539449543588182	-0.150636485319764	0.00982018376745838	0.0801235261154099	0.0252412364490061	0.00341404196824773	0.0340965504870887	0.0677314980334039	-0.00461622857845127	-0.0289682369014431	-0.0333734284448642	-0.0264371052626679	-0.00848547457388112	-0.0424993481760328	-0.0478222245155985	0.0336026662655173	-0.0114963757914697	0.0637032392152105	-0.050481643253559	-0.0117992739689029	0.00384086186581266	0.00315444036773716	-0.00969911368053639	0.00584886465722481	-0.00109639044118543	-0.00491866809433299	0.00777880355980151	-0.0131915609912624	-0.00625163171815326	0.0225740280816353	0.0122861850227304	-0.0215262442221336
Amotl1	-0.0480651048200003	0.073170330172235	0.00902259597325234	-0.0355064392346994	-0.03579669438485	-0.00346424576333613	-0.00933576678888997	-0.000849600780330947	-0.0562087288077989	0.021078585693664	0.027672618934558	0.00601979839273356	0.078721484515745	-0.0099477103587206	0.00117587052823414	0.0221895724500038	-0.0102885316636035	0.0250154017911891	-0.00850663927710143	-0.0113810675955615	0.0211877522119025	0.00533369924086108	0.0356897941482232	-0.0245840769230386	0.0215366064107215	0.00327363195028253	-0.0108874067692436	0.00849716552431349	0.00349432569743642	0.0188045466594868	0.00138951222550865	-0.00638418789541147	0.0121662096739665	-0.00652625529121894	-0.00840818368030764	-0.02711757629907
Fam32a	-0.0537664121869549	0.061854645958096	0.00599457037853532	-0.0327317130276557	-0.0116516725020031	0.02368696605235	-0.00788076128671584	0.000914859339908666	-0.0225850259756858	0.0228109379937886	-0.00384312430576618	-0.00348337364856574	-0.000942666036631341	0.0108190982434632	-0.00278138785129414	-0.0133693206984066	-0.00124747071872475	0.00805997740375831	0.0046844749967107	-0.0281091640977736	-0.0153547718981835	-0.00902768101197742	0.0142904428647216	0.0056501363742181	-0.0148579736489347	0.00677949457914693	-0.0095935514546825	0.00209507971018452	0.000122373603541782	0.0106063743613002	0.0037136253227786	-0.0113380871291662	-0.00373211204251062	-0.00251910414007149	0.00143246477134295	0.0218749881775511
Cnnm3	-0.0232202871937953	-0.00855681100073981	-0.00882760255900946	0.0228524740681964	0.0358211921657993	-0.0479476810895919	0.0181599052003935	0.0502268630149186	0.0837726231709519	-0.0350695200548727	-0.103036766330101	-0.148184236693926	0.0229446832573718	-0.126875141786084	-0.240120124119874	0.0386401645265581	-0.128136781859761	0.0475815312552077	0.00916212477841935	0.00264265458797652	0.0685147711626186	0.00885841438776726	0.117205044171213	0.102798428575165	-0.198416540049186	-0.00920834299566737	-0.030550809789514	-0.00617045573372472	-0.0137699187758653	-0.0034547354812983	0.00514082255344887	0.00745370528056573	-0.0287044643870682	0.023111307623733	-0.00455183971437545	-0.019553490322162
Hnrnpa0	-0.0399931903348475	-0.010779379803945	-0.0152896258641562	0.114940349766428	-0.0753516505563411	0.00600146667492711	0.0184732218706523	-0.0143544768234093	0.0408440538104235	-0.0243781834291434	-0.0470762064269354	-0.0399848329083296	0.0337345419065288	0.00304781479425846	0.053420902235977	-0.0318280162680159	-0.013594487465964	0.00410644201551926	0.0295683321190673	-0.01217751551914	0.0220160819276909	-0.0330912252822167	0.00751116034670044	-0.0156708763172224	0.021996723913917	0.00782470631110527	0.0134750713871496	-0.00150518452652609	-0.0138956760324038	0.0170888509125961	0.0206326272006992	0.0313502574749081	0.00289831743973636	0.032580109975974	-0.00753174615669007	-0.00146992421615808
Ntn3	-0.00554096582938901	-0.070369198722625	-0.0215569617095558	-0.133382261329087	-0.0682820445168424	0.0163266732932542	0.0482676752125075	-0.055082156272488	0.0583109044297386	-0.0507597449993061	-0.0104358712752136	0.042683730207186	0.0215890436802025	-0.00153687934607494	0.00989160401482052	0.0697247286495637	-0.0298350085156824	0.0209795475297163	0.00112544932366935	0.00202342818060116	-0.00825841466242451	0.00608823162298295	-0.0267275385711349	-0.0155280593023422	-0.0199163221271946	-0.0437619856073993	0.00170368250325987	-0.0061334062782959	0.00363567615240649	-0.039810886136748	-0.056110961824828	-0.0391209919495413	-0.024321052000114	0.0364947130857255	-0.0374884577735269	-0.0132203618176617
AI506816	-0.0538619368140356	0.0536959295187735	0.00779878852723973	-0.0230292844325633	0.0412848435756886	0.00678912751356356	0.0113548094497466	-0.0172492066446182	0.00799481284318963	-0.00973844015972138	-0.0348472241271683	0.0135861262711309	-0.0292419051879197	0.00370522325086038	-0.0108844578184995	-0.0463272965128063	0.0174398595909803	-0.029871196266994	-0.0214806031877583	-0.00831042306678705	-0.0388553565547581	-0.0453221158719043	0.038913018495136	0.00993282980204941	-0.02346190817424	0.0182982580275543	-0.013367353132068	0.0159679317978528	-0.00471058907424453	0.0454812135636541	0.0483539347466861	0.0539177890859115	0.00618120536283319	0.0200165743146212	-0.0447221204979931	0.0276082337359155
Nek6	-0.0385711716773271	-0.010464849121711	-0.0124719777852075	0.0577222869995328	0.00370787326829649	-0.0788332760471711	0.0391876266510228	-0.129771805637612	-0.0863644299341772	-0.00854894384546719	0.00453920169557599	0.0794237303142878	-0.0399893539807345	0.0516283011912923	-0.0788869659280979	-0.0717718560436286	-0.0447316360584523	0.0124336673883238	0.00767499539110614	-0.0225671200332524	-0.0452229969774112	0.0473510743493046	-0.0992679678042552	0.0730948834012643	-0.116154852295338	-0.0124493264032575	0.000610263639312789	-0.00488409108899274	0.00504899178670622	-0.0173067401859385	0.00743356636934676	-0.0188744832943912	-0.00645492367165863	0.00403127002811715	0.00379993557344157	2.12762877670633e-05
Grm4	-0.0337005581169685	0.0307696676398959	-0.0104050469455534	0.00742905341059996	-0.0908006132791441	-0.0485445223941392	-0.00478699664625526	0.165713414371635	0.0751791642015661	0.00801635359351738	-0.00512919648755217	-0.011636365365517	0.0394839713505424	-0.0721081522196573	-2.72742020687624e-05	0.101052979404103	0.0410666393940826	0.0271783259342284	0.0529581829724958	0.0390716792320196	0.04727047985809	0.00249752550349305	-0.122692377757087	0.0468677735744213	-0.107365520722565	-0.0149243515205935	0.00896483404404931	-0.0174237335636699	0.0177273194274402	0.00856803504371662	-0.00162936432032134	0.00549473107778346	-0.032971081254133	-0.038664966453831	-0.00684031973415595	-0.0171818812001111
Clptm1	-0.0318353698729674	-0.0231719938441906	-0.0159818164941399	0.0819206257718288	0.0297697628509844	-0.0939893435453407	0.0358238394176987	-0.0309847436702144	0.00442854508610679	-0.0139402605213543	0.0815106051744984	-0.026621855041349	0.109789900603792	0.165919607489361	-0.0693585399172038	0.0700746689389883	0.0163949520552488	0.0535213025690926	0.0314535437102908	-0.0457398529091611	0.0518924344546116	0.0587865179007051	-0.103526714926584	0.0321667511691708	-0.0862163865885392	-0.00690651756437176	-0.00475862894674988	0.00897416626455979	0.0102751886574355	-0.0137818527304007	0.00797831302258604	-0.000932901799968265	-0.0233143898198704	0.00257212964267179	-0.0016792149386854	-0.00052990952231489
Ppp1r14a	-0.0208349183216536	-0.0287968976667141	-0.0093305833285568	0.0569152829265466	0.0548093984835655	0.00199519756262818	-0.00403202496455006	0.0148351127793295	0.0570282225764378	-0.0156711972451393	0.0452120787613501	-0.151557956073412	0.0800771663314647	-0.235023416345349	-0.0399329495627008	0.0652722166023499	-0.0658561723832337	0.0412265563160441	-0.0102096555381895	0.0139915147854091	0.0422876791342021	0.0174526437061092	0.129371846817082	0.16358696824717	-0.327490297317472	-0.0150758248987057	-0.051818551004492	0.00878012198859212	-0.028585179677088	0.000907684959244416	0.0118841761088481	-0.0115669478543896	-0.0577299152465484	0.0149380589735049	0.0209896965558613	-0.0355943242176423
Zdhhc17	-0.0119596500889663	-0.0059431323497346	-0.00812121206772431	0.0602879624325626	-0.0495516069941415	-0.0538320632088712	0.0417003741887913	-0.116739605083823	-0.0926237136374542	-0.027096221997431	0.216676360271895	0.0520605613417957	-0.128461065446963	-0.0977916349943518	-0.0641123304439324	0.0143532045052052	0.00494002130196554	-0.0100540635215495	-0.0932702564416097	-0.0244919750499582	0.0370579031080891	0.134903272424147	-0.025413040845679	-0.0364220616184748	0.0158623203296401	0.00479721204327715	0.00396397152550862	0.0109820468414605	0.00291735395788226	0.00325525125747654	0.00272548852174558	-0.0155639628367308	0.00562364191003337	-0.00957224629366413	-0.0165379650646633	-0.0361958599871839
Zfp654	-0.0447936990059431	0.00124537676972119	-0.019427833160143	0.00214589396644425	-0.0400451736394571	-0.13628864650914	0.0050533715526316	0.05463009855368	-0.0202414219735114	-0.0103060124031684	-0.00512348779085053	-0.00991933526161606	0.0284293698080586	0.0294981585743218	0.0929406497449644	-0.0726149899691357	0.0048574175515118	-0.0555844913467444	-0.0370145103152042	0.0402061857227881	0.0573679091026959	0.0506862846263098	0.0550802114057212	-0.0233838401544813	0.0367330918487297	0.0130656028350841	-0.00547253050366853	0.00754503862885858	-0.0120228773554401	0.0232377603261432	-0.00272531141519177	-0.00402666670155319	-0.00116408901921892	0.011910024062971	0.00640591933478946	0.0151169936144632
Vim	0.0498116277947653	0.0176438243687754	0.0697609712197323	0.0034306919732783	-0.0256788571765001	-0.0439407183652708	-0.0725876217504913	-0.0334473613129063	0.030886644535824	-0.00373633000725993	0.00122372356767779	0.000299695773403885	-0.0231292938456325	0.0173768847618892	0.0241222238918803	0.0365016008318838	-0.0528449487091305	0.0249904038938732	0.0172372832647438	0.0158647432742373	-0.0137858894021202	0.0068609374218472	-0.00586850852201971	0.0259476095967591	0.0138426356805533	0.0288742090961137	-0.0927870447535904	0.00952223845505934	-0.020032593411703	0.051025888995691	0.0175832323327697	0.0318544630056579	0.0342962985015441	0.028593200417235	-0.102112797946734	0.0255595843407786
Anp32e	-0.0431953497757637	-0.019749420936717	-0.0158764231922633	0.106093517009129	-0.0575598330817321	0.0184716316671995	0.025924648223946	-0.0587331731499324	0.0342588977640251	-0.0161609719760771	-0.0558202908890556	-0.0199589663048136	0.0376081234631818	-0.00793803201849989	0.031432404562513	0.00687057668700392	-0.0166495510624501	0.016582449006731	0.0109597747223957	0.0054872490141044	0.00464573066184414	0.00993982719584348	-0.0024063089304718	-0.0155514295965018	0.0153593882603747	0.014432204151336	-0.00537784782686667	0.0103714766650941	-0.00213050217849258	0.00840592490546741	-0.00802829924450784	-0.00710641457655685	-0.0244953728200723	-0.00284656532752705	-0.0170184598395436	-0.0202284575641639
Ckb	0.0574545508630629	0.0246115392706961	0.031383426514761	0.0103602200660572	-0.00838110959126891	-0.021940841534534	-0.0106030143907339	-0.000551815260081554	0.00620673704778177	-0.0580742209830741	-0.00816058783509742	0.0210725199694739	-0.012957551585493	0.00295496755900019	0.00458577940743879	0.00943205186394674	-0.000686596808131645	0.0347833807294043	0.0389275427031429	0.0109004879823868	-0.0186579053690075	0.0246358754998888	0.00981243426676321	-0.0151511257908538	-0.00719452611052292	-0.00614647823993411	0.0584712748065145	0.0516983407181594	0.030839625981035	0.0443295751928043	-0.0525610377559317	0.0659036696522891	-0.154192475409117	0.0272324887166135	0.0514408389578222	-0.010365809867462
Katnal1	0.000897519573248362	0.0175233840301942	0.00112673158383392	0.0211826430091442	-0.146358981881336	0.0961796495213284	-0.027168647190198	0.0984265011960489	0.0637664221732831	-0.0917862175437358	0.076242495361874	0.0408615087554984	0.00838567257440028	-0.00795787645656391	-0.0404788216932583	-0.0791775339359521	0.0434699501464173	-0.105962517062143	-0.0133989364436451	-0.0705442331888429	0.00202905904839045	-0.0114171685564885	-0.0105852867447197	-0.0351047020835474	-0.0396633350676331	-0.174574651096468	-0.121864774112839	-0.0323156266401689	0.0048177037176449	-0.0820758093766298	-0.303122084516315	0.149426337108024	0.0854459283471148	0.197527268795151	-0.172725282346932	0.00622006654388853
Atxn1	-0.0246237127880274	0.036083144493433	0.00686896505467834	0.0179246103854943	0.0964935963527607	0.0184326338466102	0.0552802225007212	-0.0372301212670196	0.146442586420167	-0.055305207224975	-0.0306722713398735	-0.0870238672312727	-0.0742925093914904	-0.0639890070908826	0.00137709338311775	-0.083142962346437	-0.0659508626839395	-0.102879438713436	0.00431252040187305	0.152135473095481	0.0705055361307993	-0.0803950352556272	0.178489127337687	-0.0696188408076141	0.100443451076631	0.0165617440789236	-0.0150553850917111	0.00848662013358621	-0.0173156883555817	0.0118637088321854	-0.008868500072716	0.00109455351920012	-0.011875855866268	0.025338115889783	0.0144805622160291	-0.0470995835906341
Itsn1	-0.0369806348967105	0.0134051943396438	-0.0123235554730691	0.0349121927430119	-0.0831551667395244	0.0637891554939604	-0.0222134532071116	0.132780020545635	0.12855029906261	0.0374524556716201	0.0205021043903624	0.0797204409986517	-0.0261406314326906	-0.0326019974506724	0.0056842883369888	-0.0438855942110792	-0.0435770528257414	0.0138745294418009	0.00202923212725415	-0.0177085656884094	9.6758944474693e-05	0.0171223045840427	0.00492517603585983	0.00561621441402086	-0.0415721124222284	0.0106609649505575	0.0052291028852818	-0.00914584027280621	0.000219631418441353	0.0100770574280766	0.0130775879994362	0.0073097911462212	-0.00412777363257338	-0.010891151206357	0.0261181131427904	0.0102221030025947
Ttc39a	-0.0184275832333161	0.0110038861218137	-0.00446261939053785	0.0428493770518831	-0.0508385032917336	-0.0140397164659733	0.0261252415524098	-0.09681503153592	-0.0772815758060393	-0.0382546575317113	-0.156602454888849	-0.164532770293463	0.191160096924604	0.0369351441360523	0.0504501241402721	-0.00171983458562588	-0.0376447867030081	0.00492079954771983	0.0522832923070766	0.115237458245817	0.0744044116444312	0.020644326650459	0.0577561186559394	0.138752900424774	-0.210838382691447	0.00318435749204181	-0.00971563292974308	-0.0174608736631788	-0.0160940672070039	-0.013698384132344	-0.0239482998770499	-0.00264596703967837	0.0189246185224316	0.018985101402915	-0.00211382708654972	0.0368180803149739
Agbl4	-0.0144761983172516	0.06235584340843	0.0141568686436459	-0.0437423458299188	-0.0101965110934875	0.00506449495980917	-0.0150383608482052	-0.0176405457589228	-0.0952430413292244	0.0559582267808729	0.0577320160189071	0.0953846383956383	0.230391703176559	-0.0264430632602646	-0.0176968693930916	0.0829098490722221	-0.0591895737660774	0.0694885701087341	0.186526524814047	0.12986473952431	0.160186530532781	-0.082704631140789	-0.0377555569728955	-0.0123294029466364	-0.00934008561509938	0.00273337730322043	0.0112319020799563	-0.00862885331170959	0.015702912886841	-0.0126622571881678	-0.0178450940081489	0.0134934909442453	0.0187886189499687	0.0396402599075349	-0.0107250101062708	0.00414741971344738
Trappc8	-0.02867491525742	-0.00592399132409295	-0.0177701690670607	0.103542169705576	-0.135191362952209	0.00359434527218957	0.0250714165326682	-0.0703864850300543	-0.0485967442859654	-0.0183999628092491	-0.0479954827557849	-0.0356321712605917	-0.000969094325149827	0.0447574069017601	0.00486732896531215	0.0075910760288039	0.0169930784598953	0.00495730297901061	0.0023473525912913	0.00128675127451932	-0.0322953610873636	-0.00909764066205572	-0.00481257297290334	8.30885274358317e-05	0.0135111788403818	0.0133012533307072	0.0123781201375122	-0.00259578317563129	-0.002841899223514	0.00306641462303646	-0.00660118954653306	0.00781578502640924	-0.00751723422657519	-0.0154889277370676	-0.00196076665222047	0.00595061824457158
Antkmt	-0.0540095181784909	0.0618180535052439	0.00565112806004058	-0.0152407592874098	-0.0128560694173347	0.012901642755109	-0.000575623026454202	-0.00600212235195145	-0.014834037623158	0.0188354366512219	0.0118813058501256	0.0187573773362709	0.0442650986989687	-0.0140342328616987	0.00638088247297535	-0.0102982817085235	-0.029871087736488	0.00686690523407313	0.0260072360281358	0.0188545410497088	0.0579931690620778	-0.0136809961613626	0.036116015114021	-0.0286440759813674	0.0267305618093659	0.0101134761976028	-0.00663134273842543	0.00504277892939472	0.000856351312410858	0.0126426835207288	-0.00391171917585568	-0.00155446166107504	-0.000336499626506989	0.0107754633009561	-0.00485498283329318	-0.0133919712219627
2410006H16Rik	0.0322911700786098	-0.0186726639355364	0.074863925438544	-0.0036127234908648	-0.0172782099871139	0.00767840849944419	0.146613417675802	0.0434898063392786	-0.0270187195117639	0.146454384089131	0.0028072986788382	-0.0296095911829437	0.0207753097547048	-0.00816002281406959	-0.0238145718794907	-0.0724342662142502	0.0160608422590555	-0.00766136298467038	-0.0811815122944393	0.0119668214463588	0.0508270263660342	-0.0732055791549044	-0.038227676446867	0.0354340976742124	0.0120458830203949	0.0113120227599	-0.0935812047839244	-0.005733131900252	0.043493190471961	0.0358452762368673	-0.000316902778200292	-0.000746889178491706	0.0290207589773127	0.0488397748972156	0.0625003343534663	0.00218201958817861
Tcf3	-0.0293563376204261	-0.0452486975112431	-0.0234093651974665	-0.133751172422537	-0.033165491861932	-0.0368020022240551	-0.035067001079202	0.0214186785176622	-0.0268294790794811	0.00876670422837131	-4.79453999638417e-05	-0.0494119434225188	-0.0891534442847403	0.0420687048613743	0.0136182947555424	-0.0481374170007948	-0.000319702821092418	-0.00645463305271658	0.0559099505054313	-0.0229454719368727	0.00203657867911751	0.0151632854608071	0.0271437522738928	-0.0128988903455694	0.0175013137938936	0.016341815016799	-0.00625037030190362	0.0262426546102146	0.0015057823008753	0.0327595656152665	-0.027890380515418	-0.0273744942835435	-0.0376196464646013	-0.0035635322168322	-0.0326555313597817	-0.0100653933276861
Ip6k3	-0.0101816737502934	-0.00764646811220734	-0.00247905660237363	-0.0431877921274316	0.0251320250595229	0.0406349349100869	-0.0618562265042749	0.0057888092064986	-0.0860679261854411	0.0332892396624048	-0.00713367142948913	-0.122153190554025	-0.153735856685498	0.0126599883922735	0.0953125673185126	-0.117708991902158	0.0383649749625074	0.0782603413082218	0.120721453844054	-0.290380522990247	0.292214490100639	-0.0268886748475753	-0.0476191472253077	-0.0131462340637383	0.0394494233281999	0.0102190301591988	-0.013119032765498	-0.00244492407259093	0.0030196539542368	0.0597124444503806	0.0353084302434357	0.0498515153877732	-0.0425243250502108	0.0175476007872917	0.0590716776439441	0.0328817718989048
Dnmt3a	-0.0553682944595052	0.0527371630695	0.00334745919238616	-0.0133923412018416	0.0158216751036396	0.024471318363314	0.0251212674324226	-0.0290591124424984	0.0332512360719476	-0.00292787503291746	-0.0161140536605526	0.00391921926170211	-0.0423846495614318	0.00692780689960868	0.000579823335426421	0.00722713145551938	0.0197193476374878	-0.0142481384580817	-0.0187096119983144	-0.00273438316690147	-0.00692862785375075	-0.00932934598333304	0.00482501723279724	0.00266133426019851	-0.00902220173168022	-0.00112140132380236	-0.00734239101117011	0.00230127770850584	0.00318848730310295	0.00195219612474292	0.000476280632943465	-0.0101988227724619	-0.0055599033930559	0.00394256446343138	-0.0011875706594813	-0.0105545657888677
Usp7	-0.0459804375884897	-0.0172445083282433	-0.022625637957501	0.0346281169939797	-0.0141961019376036	-0.12284805328102	0.00200606997527766	0.0740491611860439	0.0257900884315008	0.0127351683017348	-0.0796466125976084	0.0717858390636955	0.00165434155961536	0.00259584647602098	-0.0133684034547047	0.00756487023704999	0.0149616190468596	-0.00555514004847417	-0.023898916802334	-0.00622271617559403	-0.000910808119279867	0.0195599498304743	-0.0447824697982913	-0.0176061918375815	0.0282391425147773	0.00319540403490809	-0.00951526052873018	0.00417059894992517	0.00206873606575983	0.000961129138034556	0.00608865794798616	0.00465473454902341	-0.0100957629422413	0.0106815767773086	-0.00890033537732475	-0.00237005625458574
Lvrn	-0.0174869566271041	-0.0257157320871555	-0.0094173434818695	0.0708462660212667	0.0117853003878557	-0.0463958172391096	0.0300654725783078	-0.0933482469468156	-0.048068246994524	-0.0329085132283049	0.187014963253545	-0.066698274571622	-0.0351530528650787	-0.237104345477147	-0.0556791147356289	0.0575911200284461	-0.0315735792120356	0.0262854466596897	-0.0594141671419254	-0.0344954170834378	0.041982931709187	0.101939406156082	-0.00434461586983027	-0.00311832485427302	-0.0415416201794309	0.00485396665821172	-0.0227491466791501	0.0215847537873001	-0.00750773305153966	0.00644536117611814	-0.00181988883738892	-0.0234712500334491	-0.0273981697640989	0.00479013699704351	-0.0161170910524481	-0.0625367124488989
Dpysl3	-0.0284734366302818	-0.00674460085688688	-0.0354825278215965	0.0329230605558034	-0.0362240105393263	-0.172427993705552	0.0378348503108442	-0.0444043617893372	-0.0998658868336918	-0.0328162995945057	-0.00200363122150718	-0.0375383037597693	-0.0359935974543173	0.0420307773427919	0.0424758642016946	-0.0574296798095799	0.029372857297085	-0.0381522459553067	-0.0640202607527647	-0.0586164051678439	-0.0924965180557226	0.0287582128167915	-0.0410512862474092	0.00664251473235762	-0.0100442352284273	-0.00460121021845158	-0.00282360372867298	0.0145622661948404	0.00893531285335086	0.00985748442443692	0.00908768766747153	-0.00739910280639804	0.0160378226811627	-0.0104576715146446	-0.00278895605618093	0.0319385397550065
Ehmt2	-0.0248978067849847	0.0302896638274605	0.00162412284458685	0.0062478814646134	-0.00142333128569457	-0.063044006910297	0.0247200748184074	-0.111361132224382	-0.119227047552968	-0.011529851267226	0.21506948395772	0.0435063780589379	-0.0769242591792554	-0.0747508862665837	0.025385357953173	-0.0840496365411247	-0.0376982288897309	-0.0228524907012007	0.0814617467163408	0.0483519688492735	0.0544608968751724	-0.118980578624052	0.0820282231647111	-0.028159539631873	0.033280961699894	0.000179500292901865	0.00152885725499989	0.00415369965563788	-0.0125755607453321	0.0152669085413054	0.00652730219066732	0.0147240713132088	0.00908183707968219	0.0354207932473822	0.0166001505252583	-0.00546442015245331
ND2	0.0522632456969077	-0.00773905952218872	0.0559092465227202	-0.010151882667193	-0.0224694924448574	0.000153034221109134	0.0778743282212394	0.0275698889349371	-0.019045767657858	0.0202258631737166	0.00301265749124925	0.00203897755399552	0.04348948770357	-0.0187945713659534	-0.0372977233457593	-0.0673512638737606	0.0586313881186366	-0.0251165018747567	-0.012716766352836	-0.00671993616466062	0.034279218886332	-0.0388165739333514	0.00053952390283788	-0.0362660382105211	-0.0209219562354631	-0.019186490217915	0.0376473519830631	-0.0692091138792131	0.0545366411656074	-0.0660698891011788	-0.00915280794776598	-0.0907251912043905	-0.0183814879702597	0.0581492280372765	-0.0155039593596959	0.0291859105092581
Slc1a3	0.0590441649200326	0.02093772571897	-0.0301020512028297	0.00342627460717446	-0.00691220533108736	-0.00755785676321175	0.0227466543339998	0.0122322371216614	-0.0120424506062066	-0.0116419996029933	-0.000810576194152356	0.0061484612669496	-0.00801528134744416	0.00553501845535658	0.0089320461567099	0.0172563624578982	-0.0288146306361335	-0.00755087136624773	0.0173112055420887	0.00484122006595379	0.000346786152146755	0.0105159065928119	0.0144942915903748	0.0438049737819607	0.0349574617389488	-0.0074294095955795	0.01102404630487	-0.0286442795016492	-0.0229583271390231	-0.0373182233049442	-0.0323990105044679	-0.00606508834850124	0.0170385010109938	-0.0327659397999309	0.0426861900302161	-0.00551829211077587
Thsd4	-0.011598142918311	0.0316462129875726	0.00751938023795351	0.00981091593077237	0.0444866364098563	0.0337058787139539	0.0480302650442122	-0.0484549152835154	0.076770736221736	-0.0277516089135179	-0.0981110112063563	0.0162690950156534	-0.094025064881201	0.0772673323663546	-0.330033457105078	-0.0367474201892349	-0.145486401527286	0.0346019631154038	0.0193326196381725	-0.0459063025908943	0.0488790984573879	0.00482349704760181	0.0304235653377867	-0.109504903107468	0.172597826626414	0.013853204497062	0.0123737561964342	-0.00966276191694042	0.0174180338918173	-0.00698958314443969	-0.00961278272084266	0.0174244482205327	0.022218019854161	-0.00633809991860224	-0.035486962048731	-0.0201531489342547
Eef1a1	0.0412907610530817	0.0746403979769831	0.0297328605237099	-0.00488797083573151	0.0349497493865716	-0.0130225643011386	0.0634850647960003	-0.00865482712151413	0.0213134197658369	-0.0102454196239525	-0.0353867332319681	0.0252676203651782	-0.0377776138713743	-0.0135922924806702	0.0293444492618135	0.0295731359036544	0.0571623376727972	0.0200359192648772	0.137582862889312	-0.0298075577984477	-0.085411521306281	0.128224627666195	0.0317849220935859	0.0236855568102748	-0.040249132338178	0.0673446680010409	0.165265362555953	-0.0312708942394868	0.0035402314265246	0.0174416823190329	-0.0637990481660748	0.129564606471107	-0.00898894535846905	0.00920800257570731	-0.0756123205224643	0.0157688563565676
Rae1	-0.0329263348055036	-0.00376975649792003	-0.0154665852888047	0.0995301633085096	-0.128874710504612	-0.00049302739269251	0.0249396398832507	-0.0625146728372925	-0.0393700073842616	-0.0187554158539461	-0.0518982872950343	-0.0404890038881925	0.00766658149026987	0.0497897794864407	0.00758662436377591	0.00847136747108944	0.0144952799852922	0.00560327507679134	0.00973048708240028	0.00514209333036835	-0.0243082787986949	-0.0166012291392933	-0.00183907004556273	-0.00410625103870201	0.0188737959926128	0.0127449974076059	0.0141624365307599	-0.00382725140863108	-0.00478626577581467	0.00440217092386754	-0.00770892580307046	0.0079982077901671	-0.00524857874650772	-0.0131034747239288	-0.0027355096749876	0.0329845612314829
Gm34110	-0.00638471130910267	-0.0395346172162887	-0.00620967111786298	-0.0191333556779497	0.0310294326838253	0.0527528217300655	-0.0935486762211129	0.0478975392346766	-0.0864857476613134	0.0708588229568498	0.0391718715084797	-0.0960563777973432	0.00851357460934731	0.0401304022286447	-0.137329167721276	-0.0353933197357697	0.0603508963853871	-0.163492350489687	0.0486366847532373	0.249737386807627	-0.199527674294033	0.172373647944154	-0.0888953251932371	-0.0926438933264435	0.0878825853107695	0.0982515181033179	-0.0617180509830955	-0.00802734475971001	-0.00556797916404786	0.126586280842158	-0.0994460145189887	-0.0496991903347134	-0.0422602074004883	0.0186154731846256	0.00942424164351731	-0.0390761892870352
Rorb	0.0399763879280515	0.0402821045366812	-0.0971286606557939	0.000120778838048457	-0.00627440634746123	-0.0243658774834655	0.00382657929434504	-0.0426761809864058	0.0452622788756508	0.117755022525158	-0.00444299085666577	-0.028059874038206	-0.00298335870312974	-0.0105817869103362	-0.00393994670820031	-0.0224731312613776	0.0282332205900837	0.0147425547144903	0.00131668791203212	0.00453068117139225	-0.00812238549186172	0.00620961508222602	-0.00939732895098276	-0.0687023382362571	-0.0402462091156002	-0.0441538921538515	-0.000396480708299588	0.0346855742114889	-0.138464741795174	0.00852590450034368	-0.014837745696038	-0.0384215673961826	-0.0046649039280921	-0.060837092299266	-0.0989697281751691	0.00231878345315287
Sft2d2	-0.0513105916179868	0.0690436327614397	0.00591247875856155	-0.0230492134023297	-0.0257658322438791	0.0221748311069533	-0.00575779628647615	0.000490945624457626	-0.0286203984124051	0.0279656971800871	0.00996167331657492	0.0229497513461856	0.0528227730081533	-0.0111488497998503	-0.00116888554463069	0.00153659482413345	-0.0242527300039519	0.0143732322239942	0.0468581049494585	0.0214788385622059	0.0389279382876117	-0.0234835603178371	0.00659700789885763	-0.00789737924618215	-0.0018352019135305	0.00945256878926163	-0.00257323030402744	-0.000732731763549812	0.00305945482180985	0.007617305081221	-0.001117591238288	-0.00116361534938989	0.004145461015427	0.00981055348124367	-0.00072045953597595	0.00112540335011151
Gnpat	-0.0533263710324274	0.0630049219426542	0.00787955156766151	0.00273284140001261	0.00150405886214143	0.0343930172799483	0.0183879445208681	-0.0157371495650352	0.0343058274025007	-0.00489159435228507	-0.0126089748779762	-0.00676691160451005	-0.00669484300580402	-0.0246677280012891	0.00964237747763769	-0.040064542566217	-0.0358139276502553	-0.0161893934338875	0.0290779888126423	0.0323695072483291	0.0245249478887062	-0.00226527039441001	-0.0257485882436826	-0.0156004763320536	0.0229819177045757	0.0119291827454544	0.000781659443028319	-0.00317488859571802	0.000634118305525891	0.00123658353238241	-0.00327118975671923	-0.0128060708433622	0.00405532300032429	0.0127333584919495	0.00716686023208011	0.0233503436933024
Specc1	-0.0515419166779922	0.0717864248812428	0.00674150302554662	-0.0150175783501563	-0.0224863340037967	-0.00580212133580468	0.000146406810733027	-0.0191655897064724	-0.0307871323644636	0.0231301816522972	-0.00456962985350891	0.0181950175307714	0.0337808470435524	0.0125421343517631	-0.0117081838359091	0.0407897730805151	0.00323027789612187	0.0155197410246339	-0.030892972000828	-0.029111434106749	0.01718756764771	0.00565813405031872	0.0305908894410648	-0.00458617338722347	0.013536445974791	-0.00165758873157233	-0.0191794321032242	0.00609314895150691	-0.010060898485873	0.00882584900220114	0.0108339342948297	-0.00426091883676471	8.37677983458672e-05	-0.0108053821309893	-0.0133486904026102	-0.0146897336705037
Gpm6b	0.0592963693275983	0.0261725442247681	-0.0202824264480041	0.0032204839882502	-0.0136175709996185	-0.0180686579529103	-0.00865595588442016	-0.0059741837108757	0.00392956700984976	-0.00360491352666834	-0.00326549691054154	0.0010302892801692	-0.0127890225000235	0.010188007127821	0.00872660822177785	0.0243868246386997	-0.0356875129275881	-0.00847774745025459	-0.0062630008370363	0.00451728995938323	-0.00158877232298716	-0.012060723008811	-0.00815054584668333	-0.0222040559687684	-0.0184142025346908	0.0268190076114711	-0.00822700411654967	0.00741389274958429	0.0322793270704672	-0.00928147481240543	0.00513239527636436	0.0217702521758274	0.0164297695134303	-0.032960223118386	-0.00327203068740739	0.0154201026984733
Actb	0.0547012481964	0.0153538409079724	0.046823104213217	0.00176965579234638	-0.0240516240459446	-0.0411130923926941	-0.066845566893561	-0.0302903886492859	0.0272217517706867	-0.0207088887611109	-0.000929791505842636	0.00780415011742063	-0.00811912114982224	0.00604125608168678	0.00863518785919441	0.0217307936303144	-0.0200727522532962	0.0185533296634274	0.0269387912660488	0.00671476810934905	-0.0157032379565519	0.0140367875572943	0.018095817776527	0.00350223059399711	0.00894660093022407	0.0213664250104875	0.0215716857507136	-0.00732191034942108	-0.0184577540562335	0.0278288848041157	-0.0289609541163889	0.0691725568565857	-0.0822074481896826	0.026039991404358	0.028834402470381	-0.0330425722434058
Ptprz1	0.0579794332083039	0.0177550447439111	-0.0373307690314696	0.00296208748766083	-0.00270749424807842	0.00283087987126369	0.0306973749252768	0.021355474021374	-0.0177685024687608	-0.0431065037397359	0.00171894335158541	0.0135190583246377	0.0100701527288844	-0.00109560834632776	-0.00922664055075277	-0.00855893703507288	-0.000234527204731062	-0.00732276240183683	-0.0104043171934363	0.0117572429141468	0.0207376112380964	-0.0307669960900647	-0.0198816148937337	0.0341341726205222	0.0232947174978101	-0.0312799319646114	-0.00850355629017595	0.0559904915675898	-0.0545734504139942	0.0515365067349223	0.026663810025317	-0.000612080799333817	-0.0269135742965517	0.0182526233300977	-0.0531902587698575	-0.0247178371036271
Sparcl1	0.0528126924511654	0.0270218489162808	-0.0157304727834802	0.00400587932190436	-0.021669416714035	-0.0415732581073176	-0.0545341661495615	-0.0481578087996309	0.0413913724375689	0.0612868908153997	-0.00262453661161101	-0.0164469659479749	-0.0213221360253754	0.0125469966099136	0.0200857327592124	0.0498040851761727	-0.0704733253828847	-0.0618583836628374	0.0158322758126646	-0.0223797851506348	-0.0146662168980805	-0.00294093874281044	-0.00718832111566066	-0.0959123165314851	-0.0734317774709121	0.070557856249329	-0.0151373884308102	0.0063112287459815	0.137719253265895	-0.00678985914168857	0.0399704851281514	0.0294156904639374	0.0492536192406547	0.0165971647854057	-0.0512250261893857	0.0105788864376844
Pcsk1n	-0.0470939453530848	0.00797363811707656	-0.00799724072013423	-0.0245817505118414	0.0743218332531954	-0.0709997763998891	0.00150336982219201	0.0948508851705736	0.0855680790332114	0.00810168032031788	0.0110495415878123	-0.0459008710859161	0.0124215765824489	0.0228381851742693	-0.0371520815658262	0.0267559938312664	-0.000424605922352117	0.0118890201616469	0.0754556300841063	0.00609648241622524	0.0170272350385866	-0.0807872464002557	-0.000955281985719013	0.00828409338634547	-0.0190567087533795	0.00339516154676824	-0.0159976444791221	0.0078729876940397	-0.000135749217090687	-0.00348311807569466	0.00534976313557596	-0.000428340079596048	-0.0213066780594559	0.0192179392311885	0.00635875828471642	-0.0141386458624991
Scd2	0.0497933185269479	0.0648859537001132	0.0130297095948865	-0.00717492414265619	-0.0171408485177242	-0.0299815720171587	-0.0467241064458058	-0.0337856161810047	0.0247910902492684	-0.00585289031599406	-0.00329197505844569	-0.00191648805809991	-0.00714878331908618	0.0159735199271148	0.0101727510960441	0.0549292642501845	-0.0645819400349592	-0.0699499765942062	-0.0475977240744272	-0.00933659960916698	0.0389267343029638	-0.0570304408927296	-0.0411850915591667	0.0434875627684178	0.0333241399054414	-0.0131141414413672	0.0386150611917479	-0.0251833326730014	-0.0770762786713343	-0.0646950931406262	-0.0916761426645476	0.021316376353687	-0.0413802230330205	0.00378764911835125	0.121048446677965	-0.0241024822294162
Tmem28	-0.0427675071694241	-0.00291191082405934	-0.0173161583738194	0.0921718202713601	-0.101536358372806	-0.00701141527437367	0.0285888824696777	-0.0506430639855795	-0.0197441015358657	-0.0126675250717539	-0.0277709999213902	-0.00977043804854814	-0.0427388531892023	0.0363131984018961	-0.0156285551386834	0.014597277673883	0.0241245764541061	0.00202903908691613	0.003411051917468	-0.00228296946919063	-0.0100336736735142	-0.00254405512754429	-0.0232872261357683	0.000595709376457055	-0.00218855184469156	0.0107823748917581	0.0116738895881364	-0.003231310603911	-0.00163220006569145	-0.00295919391203012	-0.002629430466242	0.00499956570823565	-0.00747717066399271	-0.00759946789457152	-0.00395458428721085	-0.00218448444240802
Unc5a	-0.0362095437224054	-0.00939814157914428	-0.0175181847104282	0.10499142753376	-0.102789400293206	-0.0183129525711766	0.0325400330050926	-0.083194941088972	-0.053652665806958	-0.0161183890430185	-0.0191427789034084	-0.00803102078540328	-0.0144861510578306	0.0152603069042898	-0.0172740070851559	0.0206606795797514	0.0161670672822495	0.00868858952451544	-0.00603952055785798	-0.00108503128825228	-0.0131709589264921	0.0109066255675602	-0.0229943284521567	-0.00105774273542058	0.00247514436611892	0.00927100058266115	0.0101323783601428	-0.000852841388969529	-0.00213321161275883	-0.00120944062513167	-0.00476244793102751	0.00249668573569748	-0.00750825862465905	-0.00885770652117578	-0.00622467265632769	0.0153529617746283
Gm30821	-0.0465878511310155	-0.0101372553697232	-0.0135870073585768	0.0518269795816999	-0.0902741394805494	-0.0208427520342473	0.0598560699593878	-0.0793262737381725	0.0265575924059688	-0.0320006535956772	-0.0320598396206133	-0.0162362716676545	0.0266824964307114	-0.0376402928510028	-0.000725292992111619	0.0508726498057107	-0.00795588435323692	0.021306743488011	-0.00117966142923984	0.010806940200236	0.0397151023868678	0.0702320003877151	-0.0553039672910821	-0.0484055662594527	0.0590543084926998	0.0138945418454281	0.0216788062715629	0.0204848566908878	0.0194446708013701	0.00670075089194591	-0.0465003364677424	-0.00999376753249424	-0.0106398290814621	-0.0174081668848144	0.00559667341651248	-0.00221583153651473
Tmtc2	0.00303574020674284	-0.0718033308377437	-0.00775413317046876	-0.131056467245849	-0.0578491436991622	0.00333059625498984	0.077726023160357	-0.0777512309531387	0.0684420740456236	-0.00516445849834664	-0.00373943367899766	0.0363489502508185	0.0435255506997534	-0.0201392854389928	-0.0195388364101827	0.0178587382154523	0.0287591483622364	-0.0152478839630181	0.0220081252267571	-0.0184334117904335	-0.00691150071190465	0.012800389040511	0.00266542091957781	0.0367847533430604	0.00805227901000962	0.036370646416521	0.0140670301281719	-0.00496394212202947	-0.0183887450110641	0.088950735877316	0.0367861549526958	-0.0149949262806952	0.0396797506084368	0.0115822715165453	0.0928446741735317	0.0102481196664672
Fabp7	0.0507540703589079	-0.00862409348552398	0.0712893551023387	0.00948030998930907	-0.0090049135866548	0.00721078368023921	0.072076051003603	0.0506054011600343	-0.0379138822175933	-0.0413005829045388	-0.0058343680388533	0.0213658725441746	0.00510892671159532	-0.00254770740423956	0.00127170989464939	-0.0144195090190282	-0.0210190010488428	0.00974397522077776	0.00624192836582271	0.0089764279633452	0.0116044461052839	-0.0166179938616186	0.0149899721317201	-0.0309881957426338	-0.00782193760508391	-0.0677086712154793	0.0397151739846225	0.0271805695903994	-0.0703267969611385	0.0381478039615668	-0.0301142584364847	-0.158133780876986	0.0125431423651714	-0.0132588226962837	0.0923260809205803	-0.0289929233793025
A730017L22Rik	-0.0535866647922426	0.0634859325265093	0.00616924921813883	-0.0246119273951503	0.00321367548641413	-0.00164580399155062	0.00455915231543321	-0.0062123328066951	-0.018264730261012	0.0136872895192659	-0.00579630257028419	0.00859922867093112	0.026362453316757	0.000639959985383116	-0.00424566318391771	0.0198110244075881	0.00685621183877938	0.00754256080583046	-0.0614824500201732	-0.0450637019872287	-0.0050597581313629	0.0173963098865733	0.0606769073835152	-0.0109949011711913	0.00861696981313104	-0.00372272081509991	-0.0178542609312714	0.00850903793136862	0.00176552025506169	0.0210895514510747	0.00543579675024459	-0.00598251113715565	0.000541435736897572	-0.0104335726428637	-0.0148136302606875	-0.0228648408165995
Scamp1	-0.0323077806620605	0.00370260124726551	-0.00538643595399055	0.0437164609078037	0.0860009391014157	-0.0327875324918739	0.0470294459658918	-0.0458098169437977	0.1024302450724	-0.0467716929433003	-0.00385651890345352	-0.0246773082853038	0.0518780552848242	0.143040575987156	-0.00854628396104445	-0.190933059476793	-0.14152514564113	-0.0298398871487813	0.0423491358668212	0.0169945291555254	0.0066740284279143	-0.0299823897038305	0.0776399549049744	-0.0155850957802546	0.0365192097647834	0.00238959983181097	-0.00830614977787249	0.002505586275403	-0.0104097032821656	0.0134602442736779	-0.000314551834865982	0.00140702491662066	-0.00513269798840253	0.0152200273696244	0.0195845379420318	-0.000324665729577181
Qk	0.0567901859113357	0.0273775359064813	-0.0341996456655144	0.00351172329029307	-0.000698749311501352	0.00222432560724158	0.0320818970679831	0.0256288624158761	-0.0280477995507859	-0.0590644676273528	-0.00260625706582493	0.0168505797111769	0.0062735667867805	0.00299305435557702	0.00922118796738297	0.0231252096491305	-0.0326008452426986	-0.0172860605733569	-0.0225451133124481	-0.00528741758057106	0.0187421366932738	-0.0235183666397349	-0.00960025977219632	0.0397447997526694	0.0176697716405045	0.0185864196219796	-0.0220133715385394	0.0649632287685839	0.0364874478392183	0.0200892064489774	-0.0144716677483987	0.0306989291245849	-0.0046181989756866	0.0198615553859776	0.00981615618889826	0.0300544448220138
Atp5a1	-0.0478933655579153	0.0771841379970693	0.0360527796559295	0.00586362420792507	0.0110690558367342	0.0165779454352932	0.011315513309845	-0.025806925630094	0.0455641826886836	-0.0116299206615455	-0.0280259971506374	0.013296534371549	-0.0462714982740186	0.0130858591176616	-0.00458107894455127	0.0354905499454977	0.0124392057516882	-0.0076667425820598	0.0186344772226333	0.0114072685237155	0.00891220988753648	0.00655319485282309	-0.0809612822784788	0.021688794810137	-0.00351719526755231	0.00203520644177863	-0.0150739619600492	-0.0121491665870945	-0.0256174698786392	-0.0163202038091828	0.0145535009295289	-0.00919750398364672	0.0150988672965524	0.0184917120148071	0.00539122613364162	0.00473421610974684
Grik4	-0.0347110742129129	0.00403189475984801	-0.00556343009603231	0.0361829409612883	0.083966935707604	-0.0324364826666311	0.0444886002173971	-0.0552836382304371	0.0804147480883344	-0.0423251239956603	0.0290794942920031	-0.0247730621318867	0.0565828225608822	0.13306899646751	-0.0205457922543981	-0.195864925289883	-0.150094112724916	-0.0205903872090347	0.0564761873834193	0.00994155454048688	-0.00588986458093696	-0.0307223865223985	0.0668408875587094	-0.0112107858979685	0.0293236041567135	0.00323211668221275	-0.00803923401069392	0.00207666088296437	-0.0125875338209067	0.011110992028991	-0.00125041950992343	-0.00362371296913663	-0.00400278282122242	0.0164950961112107	0.02150874559674	-0.000480461130222419
Tnc	0.0581542339391155	0.0194013178945368	0.00146160867267182	0.00296885975441913	-0.0181293236657712	-0.0240324312354967	-0.0424365103332845	-0.024818535371938	0.0288887981775498	-0.00280540946599876	-0.000442560314476166	-0.00158527342500906	0.00217880896467145	0.00336183632433377	-0.0148953584319561	-0.00690875801797989	-0.00845698523947037	-0.0246989289863197	-0.0304067931497276	0.01089357354948	0.0201499287950033	-0.0564734383365603	-0.0360717504617601	-0.012000679678473	-0.0241162534131624	-0.00420781722200723	0.0204513863531557	0.0937807388010752	0.130714740943311	0.0527221034357878	-0.0763517335483783	-0.00899627461830868	-0.0708367174372588	-0.0242778433221725	-0.0130249771845549	-0.00520640471421021
Stradb	-0.0552348383715897	0.0584566333694614	0.00453935962179837	0.00353147531434458	0.00234918898580825	0.0263371878025349	0.0170143548906289	-0.00841008475391139	0.029290666464449	0.00324048015910439	-0.0265154702371357	0.00567849524848887	-0.0207398802218583	-0.00517376934628488	-0.00583438130883403	-0.0116542982215522	-0.00819303957036657	-0.0116871607462032	0.00826476527456831	0.00905439894420088	0.00948343670882763	0.000313767143109991	-0.0244460907574995	0.000265803034326278	-0.00522614903244562	0.00678283201630535	-0.00269888737550278	-0.00241283096714799	0.00326541443656248	-4.31614524928336e-05	0.00248985449246313	-0.00896218046963557	0.000806469667722983	0.00765765706172157	0.000355051256698878	0.0124545805753645
Ptprj	-0.0109760595075763	0.0131319605741695	-0.0147541677103123	0.0449187496741093	-0.145898451619313	0.096170179581263	-0.0359693554251632	0.114300225453439	0.0982498433511431	0.0291875687272935	0.0913412165712041	-0.0213477079255845	-0.0334345851291015	-0.056913868622913	-0.0225510075676913	0.0134578885309676	-0.0243708636387781	0.0320595440659807	0.00901749908187976	-0.0425813546273514	-0.0552278735058486	-0.0512823964586683	0.0643761101718658	-0.0133174485295979	-0.0302647286440012	0.0103837810373482	0.0151723765148427	-0.0105253058533232	-0.0212821885407139	0.0150087650541574	0.00485426174157089	0.00869325567256299	-0.0162010272523121	-0.0374158244636861	0.0164123263787557	0.00177055060906522
Ergic1	-0.0104246506097967	0.0265693213595214	-0.00249266760223145	0.0308977886966658	-0.16286144879187	0.0966646239414583	-0.0221772370648863	0.10192004002945	0.0867104596396087	0.0042988685785007	0.0817319094376833	0.0158894565319962	-0.0501574722540683	0.0098538281050889	0.0133742519830081	-0.0518643484309551	-0.0333461133541061	-0.00350546839491237	-0.0239720485928644	-0.0257503791149885	-0.0332947059362528	0.040614647888363	0.0186486645354773	-0.00309866282737575	-0.0233543205732995	0.010524392126747	0.0266685163563906	-0.0130452728756067	-0.00323124436456728	0.0140803159227176	0.00821843356798929	0.00946148938529247	0.0120983709752111	-0.0370934092600451	0.0246458885491498	0.00404543396350602
ND5	0.0571993042552276	0.000201392540809565	0.0198744786037918	-0.00584775646110298	-0.0257878445434461	-0.0078118071387042	0.0590864917931235	0.0191602379905731	-0.0227191275991403	0.0087259163043784	0.0120568325293097	0.0072256127492904	0.0347297373797291	-0.00969582606800949	-0.0246843594266223	-0.0240150310882943	0.0220503863189485	-0.0714879475317858	0.0121438808651031	-0.0326274314496627	0.0253117270124395	-0.0162684932760162	0.00130139138820966	-0.0476853135349507	-0.0288410076885155	0.00193474243218389	0.0668610909854768	-0.101727971132757	-0.0332085487628383	-0.0713942536668861	0.0696505141205461	-0.0658975451789642	-0.0142436882466276	0.0245142917090578	-0.0286800016374957	-0.00208304742998604
Ptn	0.0586928637542645	0.0020317987772093	0.0165622200926011	0.0188753967927268	-0.0123818655455275	-0.00820561406307726	0.0579903030921363	0.01898982774208	-0.0225211028884042	-0.00530487942906697	0.00793330358073822	0.00451988764537746	-0.00512780651162478	0.00502191122222154	0.00355611276213133	0.00375265066830122	-0.00751373062643922	0.0305711992466892	0.0242961342084302	0.0103802602309199	0.00302015556439804	0.0230392694673488	0.0289563670807663	0.025801133069084	0.0289144719704965	0.00945479282666048	-0.0360337076332181	-0.0727392935535976	0.013650732571147	-0.0349043998498896	0.0206766444421425	-0.0155894770450507	0.0337300362025497	0.0079644889042576	0.00516862519833274	0.0177055785450385
Rny3	0.0370382203529269	-0.00883592813890121	0.0852579171546357	0.0174287944513988	-0.0255893486406032	0.00678049090943904	0.135847607638631	0.0369397821999335	-0.0267699988908857	0.106093232182013	-0.00391694212850521	-0.0183406323490254	0.0109963762292939	0.00133889111610324	-0.00458002472194721	-0.0251061411277689	-0.00964631394681527	0.00659478471433946	-0.0504985942310572	0.00349761916280036	0.0325169142020673	-0.0520846703733465	-0.0783846686810173	0.0467929318269767	0.00540760643204052	-0.0355474429241436	-0.0852560946593809	0.0123407329272378	0.0819013728580193	-0.0343414090956005	0.0250201719908025	0.000416725710191655	-0.0114049788396283	-0.0919117859327196	0.10498450249601	0.00879036594958539
Nrxn1	0.050978669098089	0.0364933243001786	-0.0802313520911242	0.00373813848216561	0.0021743545842452	-0.00431754765978889	0.0135758580485806	-0.00281759856995239	0.00346832913787557	0.00516610997173919	0.000433982109254212	-0.00488826107987184	-0.00964915359885806	0.00539135094779048	0.00379113528488291	-0.0106271028739384	0.0084213172142703	0.0633137330606094	-0.0219580130725913	0.0371194088631497	0.00624868029258204	-0.0149227266844272	-0.0172114206717341	0.00700315199487064	0.00181751781821331	0.0137652087213779	-0.013779968953395	0.0622443347750777	0.0243977838683989	0.0138573548926762	-0.0365825147524746	0.00300046636054743	0.067018710884601	-0.0464062256702569	-0.0916689824261374	0.00295946040034795
Mlec	-0.0520127070679647	0.0700783776516902	0.0145061195700402	-0.0142705192199968	-0.0188083869061526	0.0222724998060185	0.004962129287433	-0.0130262402146378	0.00510180191027671	-9.43185482235259e-05	0.00838476614092496	-0.00544397149065841	0.0210235155704922	-0.0194089175115995	0.0169720427348629	-0.0273462091123727	-0.0337643472062712	-0.00818842826966545	0.0364253440183914	0.0475908491825449	0.0286796884744889	-0.0226994620870582	0.00631365769643151	-0.0170929290162853	0.0134982821139802	0.010107266169828	-0.00287302552745304	0.00617116640039764	0.000199621407447176	0.00658550021137887	-0.00561471256725745	-0.00651037347454711	0.0123867218163251	0.00804054698772639	0.0133331446927236	0.042603481951016
Wnk2	-0.0341482353569672	0.00207006742029519	-0.0171388533788934	0.0902842447060065	-0.130640589417757	0.0399387075677067	0.0146767147123086	-0.0137851928269606	0.0229736671406088	-0.0083367273270018	-0.0963742250090728	-0.0172004394293806	0.00460851363763866	0.0570322449961034	0.00356127637963529	-0.0273896415594151	-0.016922040268051	0.00595141521468932	0.0106629077888538	-0.00378619229462137	-0.0224987041935417	-0.0135993717923494	0.0164173688790924	-0.0179852421751925	0.0400518923189666	0.0168081181534923	0.0181048111298139	-0.00966635054307332	-0.00528822270023812	0.00804669489853277	-0.0062641177699167	0.0113025123672627	-0.000817867199277983	-0.0166804914013209	-0.00277593010749466	0.021343043082036
Scn5a	-0.0371324699443417	-0.018354643456346	-0.00820174029301416	0.0756791743140734	0.0923615876053047	-0.0249013607533045	0.0310403626008489	0.000594254554944171	0.103509409313775	0.0112729856492	0.038154972939869	0.112117883339635	-0.0548856040072247	0.0171606282879246	-0.0689175187749918	0.0585384432035859	0.0236803682439762	0.030644522084672	-0.00581621712854425	-0.076590538552104	0.000711897708083592	-0.0305063563903311	-0.0721320121191736	-0.0701369113136091	0.096489673838155	-0.00761301763959056	-0.00826706226254057	0.0124011300334954	0.0137924475161004	-0.0044777920189622	0.0178531524927668	0.00994764026110324	-0.0174267563683853	0.0134251943847514	-0.0202856197044094	-0.0157801056627391
D130079A08Rik	-0.0451220632688203	-0.0162142969408822	-0.0193889025701151	0.0965019359584595	-0.0612838264403013	-0.0185404422543257	0.0261709629417853	-0.0636845732521554	-0.0238397932480895	-0.000327324991665482	0.0140220503377999	0.0340989826943531	-0.0579844138093436	0.0265119362010304	-0.0317937118615534	0.0220528788089695	0.0276578031170203	0.0113993155372276	-0.00688281095481131	-0.023320757698683	-0.00620330635961895	0.0149547218498438	-0.0331030746124275	0.0120241408897479	-0.035456022654652	0.00646894146424474	0.00145756656644899	0.00227733397062272	-0.00128911468937399	-0.00657509804806397	0.0029154404262352	0.00131158571607899	-0.0146678887997874	-0.00342571429801589	-0.00948584172985827	0.00697020521654374
Exoc4	0.00237783150617189	-0.00535604697633553	-0.00994583888698532	-0.043115707522467	0.0148901265330407	0.0350852728178637	-0.0687213186429093	0.00490333081342966	-0.0988039804591148	0.0325519631675679	-0.00546423785410447	-0.109478802287084	-0.176224896442165	0.035381726601202	0.0655804046294464	-0.11944044769049	0.0464629765559953	0.0958529780716866	0.142680840942396	-0.262290647369565	0.300660093585386	-0.0497324356315397	-0.0110665839580617	-6.34402675728163e-05	-0.0621315562293535	-0.0039434348277203	0.0316665031625297	0.00178941297480054	-0.00642120288422131	0.0450187133037326	0.0434635488344334	0.0175006211605232	0.00422054074229865	0.0744341691945106	-0.0226583816314277	0.0224966238591534
Cks1brt	-0.0192970580940585	-0.000864460898885068	-0.000141646709504053	0.0521387805402512	0.0129101061937508	-0.0134507546195111	0.0417444908765877	-0.0884407231914285	0.0199212240471383	-0.0845795926705689	-0.0375606152299001	-0.194183489969751	0.119057843998251	-0.150652163108971	0.123514576107014	-0.0771470635447114	-0.0752916738138581	-0.0220921157823931	-0.0662063987130751	0.0268880226334787	0.0958530334129262	0.238480507126389	-0.113046243231627	0.0152182017041185	-0.0358509009221556	0.0255075474683916	-0.0141045100248406	0.0097687832928073	-0.00625937654821468	0.00223861948135077	-0.015410037191765	-0.0446410430637281	-0.00962539468989217	0.00874329912165206	-0.00693030739246863	-0.02880479798254
Kcnip1	0.0160742299738284	-0.0331614924510982	0.0496970569234394	-0.0233827233743993	-0.012541094730831	0.0227442455016645	0.139080866948562	0.0474613297427018	-0.0507142107622205	0.121375261662576	0.00425101355174816	-0.0393906140403656	0.00105463873348223	0.0141150483015859	0.00409444606105695	-0.020622820866536	-0.082914135910277	0.0169727948970501	-0.190303357488439	0.0708427612295831	0.067674139266134	-0.142075102230972	-0.114601112434173	-0.0411727694424712	-0.0200277607883514	-0.155510176305277	0.298908487039506	-0.0357481712390596	-0.0779501199965762	0.251746646794876	0.321912742511823	0.243463090166362	-0.0512709441038741	-0.0610322597433281	-0.0837847637070737	0.100904991522496
Tmsb4x	0.0558034059046374	0.0153155578867332	0.0416951990376838	0.00651565696054887	-0.0247489913811021	-0.030416155482811	0.00902072872800096	-0.00725911510326739	0.0049741025370913	0.0462654542977804	-0.00305011309533062	-0.00127159471694728	-0.015085815616343	0.0122921522749508	0.0241057822780906	0.045794206991879	-0.0693361944055491	-0.0531453603088778	0.0341483558384524	-0.0347857026751236	-0.0129140498693997	0.0209782289584148	0.0214485531757507	0.000635512672926573	-0.0110735318001304	0.0675398486663556	-0.0672438742627175	-0.0582604133993346	-0.0341563496227531	-0.0321610207718473	0.0347586243142377	0.0113224473125156	0.0403698643186973	0.000281958572534877	-0.0547398576192743	0.044694732510927
Wbp1l	-0.0366231209299162	0.0225435630084506	-0.0109106742870301	-0.0479521586949464	-0.0385157666807913	-0.151971782278365	-0.0135467425403694	0.0891758650662258	-0.070304500678785	0.0178226761070192	0.00406244681120326	0.0185101413880237	-0.00269074414733058	-0.0181385520906054	-0.0727561563572745	0.0217288121799847	0.00681428957293598	0.00938939246433984	0.0117694196784796	-0.00769489714707539	0.0601380918997811	0.0298279001963568	-0.0486711886916473	-0.00365664829116184	-0.00413749899304161	0.00422802540397929	0.00481547796386371	-0.0060555659775356	0.00736526046680448	0.00130276762073929	0.00829519956874607	0.00278271418065069	0.00599776310199311	0.0183307629144139	-0.00417917061569428	-0.0121133424826183
Tcf12	0.0579120335671857	0.0320184459642955	-0.0266578664028446	-0.00287066787094793	-0.017308257550721	-0.0211067550012088	-0.00724329668283114	-0.0111036012708434	0.0104875660351642	-0.000416935064484089	0.001036909653104	0.00645678753728063	0.0143556742611789	-0.00201663300067232	-0.0137079764905222	0.00698186340914121	0.00275979543883151	-0.0575087646254272	0.0226384103387622	-0.0361907786593922	0.00674110123610962	-1.53412293334869e-05	0.00924779462416304	0.0453673408389234	0.0279487132166935	-0.0119812786463357	-0.0396026538456944	0.00626544574500872	-0.0371791284410182	0.0194359741483533	3.93880414225284e-05	-0.0288608381158118	0.0371996293862132	0.0539979582752116	-0.0350733458293171	-0.0431913214552848
Adgrb1	-0.0313394102597628	-0.00152662431758822	-0.000785672722384444	0.032840021306404	0.104193365444304	-0.0139782898968555	0.0417302277699246	0.0103634515998763	0.148612464408525	-0.0442990066639728	0.032470165331644	-0.0623276621111552	0.0876519025887588	-0.0262890351821342	0.162970642190451	-0.0465870955032506	-0.01767309930413	-0.0194878224672814	-0.0306427157366686	-0.00872285576591207	0.0662485387548633	0.111719683788845	-0.0849385643654884	-0.0743011846354397	0.123586502533352	0.00900864748761591	-0.00903280768267838	0.0110245234320574	0.00796856606109807	0.0117529658863118	-0.0100023993045508	-0.0330676241955208	0.00451468923252526	0.0127902811229979	-0.00420411158237345	-0.00571728266831927
Slc29a3	-0.0432902549478135	-0.00897869788683046	-0.010721358686967	0.0206744296273762	0.0899478394895966	-0.0591363470093065	0.0345407786244329	-0.00310484818014095	0.0919878575867576	-0.0215015175766441	0.0036608598316176	0.0438918983352599	0.0302904522264973	0.0372164598489236	0.0886902086682348	-0.125326174245731	-0.0516544450300984	-0.0493455951183119	-0.0551239680652101	0.0271703230158466	0.0376106488026214	0.117672294708359	0.00137123516972725	0.0221152251345679	-0.054600241647328	-0.00162853433573584	-0.017725735486321	0.00841205979913967	-0.00192807743522066	0.0070022319700603	0.000529031346328418	-0.0218513887702318	0.00600614704529377	0.0112957501168063	0.00939433539086738	-0.0366010456660272
Arap2	0.0485463616716449	0.0324291353540038	-0.0897348940855473	0.00124298985154976	0.00322221521567999	0.00115904391629058	0.0475208955181707	0.0104672120610377	-0.0082244118019431	0.0180527982198752	-0.00493664522247952	0.00275529750054767	-0.00232975173978751	-0.00413162441495263	0.00578499878278652	0.0012200400498384	0.00242450617699537	-0.00593845384448278	0.0388331833191522	-0.0103912854638375	-0.0149628556050421	0.0316813670791359	0.0229229623862155	-0.0155547696615477	-0.0126000621726853	0.020810684650818	-0.0362645438307794	0.0873941905163303	0.0713039580878676	0.00576025111774828	-0.0128895194934357	0.000573390305332153	-0.0319498232841972	-0.0579880598092546	0.0618054568218553	0.0110997096525324
Col2a1	-0.0402447017208702	-0.00837028260705046	-0.00612681844240571	0.0529520445641627	0.108707052994232	-0.0400166237739416	0.0377930767844569	0.0184848724803551	0.136240802104956	-0.0226519863799752	0.0338002934814381	-0.00201966621020586	0.0549468403144177	-0.00590821235015213	0.0540694875190284	-0.0103363181303247	-0.0202508425607695	0.00491783128918014	-0.0126170198024058	-0.0230285404532894	0.0403935743261596	0.0405481336754189	-0.0367711425253946	0.00188418070650605	-0.0129909035491228	-0.00588477301843759	-0.0149361709853546	0.00226643188928941	0.00124099641283611	-0.00289227665198975	0.00117311101126763	-3.37166389844166e-05	0.0242179906077251	0.0232975427863301	-0.0103109682350845	-0.02424902012784
Tmem132e	-0.0317299586353405	0.00319656360967858	-0.0120175188347817	0.0933069684092397	-0.0925858734606909	-0.00494210916338715	0.0202114506749696	-0.0820082964547074	-0.0759258520457131	0.0114965805557816	0.117071145379021	0.0885341816697453	-0.0109622562535201	-0.056728636107994	-0.0747385648788329	0.0237629269011871	-0.034064991170983	0.0474823634941312	0.0116448501416121	-0.0274032924950655	0.00808716798780324	0.030511398766817	-0.0483463910143021	0.0073893433167465	-0.04482119485718	0.000268405527820249	0.0128416736132294	-0.00558197579366963	0.00221099096163279	-0.0054360970799195	0.00361983581082751	0.00589210692779465	0.00336813292179747	-0.00429493352596378	-0.00688947291701281	-0.0136471647859004
Gpm6a	0.0576456306704644	0.017999481587429	-0.0319849456489163	0.00481131833398827	-0.00348429625676018	0.000298782142023309	0.0511377724376457	0.0279207459567164	-0.0287391265538472	-0.0171505099983372	-0.00137013987691409	0.00923380277671379	-0.0117057412136579	0.00939635167678749	0.0109574482463329	0.020278288032375	-0.0272128251563527	0.00467706751467282	0.0342798299687727	0.00340070857349229	-0.00920078848725936	0.0271630086583198	0.0305776830771743	0.00684266508835221	0.00962319768390188	0.0304733483533055	0.000420956614551494	-0.0754230616708465	0.0288531810819705	-0.0454675160464927	0.0206838608056143	-0.0162923662775967	0.0933370860988137	-0.0498888208682233	0.00935187048062321	0.0381791657819416
Kif1c	-0.0518427747439492	0.0743367777179419	0.0102432490557766	-0.0178699974185926	-0.00460069277909158	0.0170576003306068	0.0102828739199676	-0.00553303209828933	0.00675131569376603	0.00594905945808779	-0.0110820737263567	0.0112950260830052	-0.00868965668663583	0.00355036257474303	-0.0201305099120376	-0.0115641776707967	-0.0141191600280967	-0.000813947952090235	0.024302591240109	0.00708805891640424	-0.0171792061094663	-0.0352726878123349	-0.0305389787343556	0.0151476569538844	-0.0193106932529755	-0.000258440579459309	0.00244140987618131	-0.0061115130279594	0.00977491126706534	-0.000627773788397902	0.00420766608941231	-0.00547589843802456	0.00973719571982254	0.00334267761005985	0.00631830779918332	-0.0191380705646745
Dnaaf4	-0.0116312428299667	0.0323235510059738	0.00907844805143669	0.00987896756133751	0.0441585789197774	0.0337129588102208	0.0477355835457871	-0.0488159403156551	0.0768449698683747	-0.0282115529421149	-0.0979195534092032	0.0160573687253102	-0.0944605881114926	0.0767229291071723	-0.329574721677356	-0.0369089279488365	-0.144273334421865	0.0365108183817595	0.0188045438068421	-0.0445127516447688	0.0485298211562033	0.00523595293805154	0.0309560045420173	-0.106281585039043	0.174671435474547	0.0130953787946627	0.0121783403258081	-0.0116212841391626	0.0152401413162404	-0.0067628896947043	-0.00863725362892407	0.0185750606528013	0.0235695686261194	-0.00355362778924311	-0.0332876516279043	-0.0284894075409243
Asap3	-0.0404814349843531	-0.0353320558938279	-0.0238113240365405	0.105329535120474	-0.0732721855143824	0.0176789113949244	0.00893915094537278	-0.0646337797163875	-0.0124049737600176	0.00492311345639441	-0.0427260220801151	0.00778481682319313	0.0182953252091296	-0.0235343790460944	0.0175362983373326	-0.009706511578109	-0.018324332099591	0.0110223153309933	0.0051335158001927	0.0128656770229736	-0.0186694164389147	0.013035414086011	0.0172266790826676	0.00359791563966912	-0.0203664749168513	0.0195891224501638	-0.00902526909880008	0.0109496076288466	-0.0109115183391184	0.00196551478508512	-0.0120582652975611	-0.00587242265265564	-0.0319724085553048	-0.00928215290744236	-0.00605368209124683	-0.00675289228233586
Zfp660	-0.0572063740275987	0.0450443433530576	0.000601985545046012	-0.00274518618604894	0.01825783737022	0.0136057840996553	-0.00668918241015664	-0.00581947685451429	-0.010802943698215	0.0297832351659928	-0.017790297330168	0.0381080511810534	0.0147594937694822	0.00512988351096316	0.00230090877488933	-0.0117293279006692	-0.00536120582384646	0.0183645093006974	-0.00383487667821679	-0.0521861287841157	-0.00475850993965591	-0.0107672865717808	0.0141437833988768	0.0114676524322629	-0.0254010892969853	0.00108143804082494	-0.0172987443623728	0.00508748762339657	-0.000524643653231447	0.0129053821036334	0.0108700974200901	-0.00249242530849828	-0.0125784325484788	0.00190943124694983	-0.00519712248453255	-0.0230412986182182
Rnu11	-0.0403064411571895	-0.0630151870826513	-0.0165958545035548	0.0781345456931816	0.0281647806942164	0.0149653654306589	0.0358846602131665	-0.0795371309789321	0.0368039674742287	0.0319287741473339	0.076787348743471	0.0613901506599477	-0.0235168429452413	0.042641586554933	-0.0297786031340883	0.0275658543182156	0.0036976370650167	0.0331517233321094	0.0063127193648689	-0.0262448018171574	-0.00623346002851979	0.0364976825616135	-0.0353606996278078	-0.00529397531867367	-0.0250984443735069	0.0151088794202251	-0.0350496625549301	0.0288294008542424	0.00682327081260343	-0.0129763317912638	-0.0196127716021259	-0.0218712367945376	-0.0386898844171008	-0.014711018468407	-0.0116563541183013	-0.0421630714678948
Gm30823	-0.0411311529268122	-0.025167894137325	-0.0212104425300159	0.0197203322508164	-0.0116959978154489	-0.130615087743602	0.0221867383981632	-0.0173362589127473	-0.04990194383452	-0.0196660643311789	-0.0687612761966541	-0.0265006243782782	-0.0744876973142528	-0.098393749613718	0.0688999806765024	0.0142396811541102	0.0633551902673674	-0.0182158136498283	-0.0426042614470235	-0.0327351406742315	-0.0682663979919623	-0.104622399508478	0.0807627727422306	0.0314298283478442	-0.0224018390224755	-0.014053459354238	-0.0195829970691814	0.00634646614099325	-0.0120141038202257	0.0189674607504624	0.000430574183241853	0.00684282486696331	0.00627908051170196	-0.00184504422843385	0.0110896508574884	0.035747774749612
Cnst	-0.0494188536549358	-0.0165841736694051	-0.0163863524592321	0.0655704324809522	0.0444519765292787	-0.085760724984759	0.0281039373434283	0.0031827490394811	0.0528722172503154	-0.0130634257755429	-0.0160006131164929	0.0166352837712554	0.0345979808492604	-0.0271903086862586	-0.00889465544501351	-0.00970770974567779	-0.0303340576971396	0.00932342187070316	-0.00899597415980166	-0.0113287397613136	0.0265165462352059	0.0158021744490252	-0.00871385649770768	0.0181562321902096	-0.0416246573013845	-0.00745493220820646	-0.0189110827457772	0.00677669996509698	-0.00190398474885866	0.00209331853079699	0.00981733293180789	-0.00169505934289133	-0.0206853379961844	0.0200565349252227	-0.00458034633279319	-0.0329112469409323
Map2	0.0573474543592379	0.019533648916446	-0.022031890990922	0.00402610634406372	0.00136159117686307	0.00506206331910406	0.0459778268487688	0.0336958260888501	-0.0295742395674457	-0.0677993689650552	-0.00157017021411612	0.0212131350399415	0.00160209040000904	0.00187326517265244	-0.00305478728634236	-0.00448796043205747	0.020420448497164	0.0493086481412096	0.0123406719780088	0.0184290090959104	-0.0091654495033918	0.00860440139164858	0.00903070681814008	0.0103452667568551	0.0133671722867364	-0.0239642099862296	-0.0296082523670309	-0.0351805331933746	-0.018751255990356	-0.0336102673529407	0.0430467899001831	-0.0144665342003524	-0.0533201242320458	0.0251022068331762	0.0337395123232239	0.0339866473212667
Pamr1	-0.00443472702794283	0.0128590256593922	0.0136907881004548	-0.0133166376653847	0.00353780545130026	0.010348958739107	0.0062742890874844	0.000882309765537696	-0.0969549071653203	-0.0309927375901095	-0.0516004261870784	-0.0258875045340337	0.145541783658148	0.108184126970156	0.032907414521487	0.0290298587168068	0.0674615970615535	0.0323351176990085	-0.340088914186274	-0.242941763138994	-0.183896679247376	-0.0325023616489554	0.241615726593468	-0.137782330233441	0.0165304447841274	0.0205347879237658	-0.0808324181887029	0.080295353847503	-0.0382119479926835	-0.0312448981040953	0.0150648607681911	-0.102558835579587	0.0273170456802932	0.152358457507527	0.0890026064020494	-0.0163358100849357
Gm36007	-0.00718184553166832	-0.0468190806952183	-0.0132744479247725	0.0484824604350837	0.0318410610063347	0.0183445628552441	-0.0371533007256065	0.0653267225014505	0.0306229520702113	0.0400195996103885	0.0350157634309256	-0.0967884404460237	0.0407904603317273	-0.197867843947451	-0.107878935629504	0.196836166157835	0.0185117533642848	0.101818805358971	0.102951168003354	-0.0549864244762113	-0.0716659428486171	-0.26146246320019	0.144845506182548	-0.00165451854725753	-0.00672801652187463	0.00238454623217218	-0.0392544562793122	0.0223339791139428	-0.0179852752650726	0.00674062644854866	0.00915410207268105	0.0306103161294995	-0.0640208805170912	0.00167955782310582	-0.005855775398714	0.00864886927274735
Rgs8	-0.0504112921543815	-0.00240744325717892	-0.0173214659497757	0.00886614936006952	-0.0410543361484461	-0.111787876183703	0.013409075506672	0.00191364349309623	-0.0338928594320358	-0.0147955514204526	-0.0061257447903717	-0.054451642729227	0.020070182450533	0.00885598298221344	0.0879374383574062	-0.0207769450220503	0.0242871676580569	-0.0278127679306108	0.0303972459939129	0.0520196266130927	-0.00508606586576717	-0.0519628186353873	0.0300897196923167	0.0152696529108468	-0.00855106274865272	0.0163574484977734	0.00199975428908125	0.00121162310907459	-0.00122441252718464	0.014742809826586	-0.0205789876182066	-0.00908329412973455	0.00649447558372305	0.0233772779482203	-0.00101721053785313	0.0199850614485225
Gm30706	-0.02820330701679	-0.0526981469721927	-0.0224483712856703	-0.128745470349822	-0.0434560825098051	-0.0388636072391131	-0.0318669974404093	0.027738042507474	-0.0253491782743315	0.0268360825481827	0.0041366613984252	-0.0525679268268579	-0.0822391591170259	0.0417679529915687	0.00559693052782831	-0.0461186330348844	-0.00491371098416952	-0.0209097037644019	0.0605471866649391	-0.00977198998813994	-0.00294878501259586	0.0370106300906447	0.0131595782482419	0.0134297422840677	0.0432528596331361	-0.0129515723576474	0.0177022230243041	0.0532243836813853	-0.00348432487274632	-0.0036657985269374	-0.00361555934095316	-0.0203664383245233	-0.0331096843380232	-0.0121247325838454	-4.18119249984946e-05	0.0214510795773553
Gm30215	-0.0423908088968603	0.0206609513649782	-0.0121151011679057	0.0254053770496202	-0.0552430160748982	-0.113820622267285	0.0303521128441214	0.0596094030170848	0.0168722348026528	-0.0154872087510376	0.0540509074668104	0.00930683517829637	-0.0153953870062484	-0.022628036225285	0.0264691936258224	-0.0360325271629577	-0.0118651359141863	-0.0469716414879443	0.0220612619718472	0.0770383338786053	-0.0218309035707755	-0.161858648704216	0.138133409124718	-0.0718274097410816	0.132946283043598	0.00284504569939462	-0.00694672901274404	0.00300528678684556	-0.0101919953944612	0.0287236722385997	-0.00489671927123386	0.0339770009652245	0.00260355801987597	0.000712134062585052	0.0391039117822658	-0.0153581059255072
Zfp148	-0.00898889923024376	0.0309389947019269	-0.001863505684411	0.030137899329102	-0.163795456322632	0.0959846531034315	-0.0243149811454833	0.0981105587862795	0.0871574333866565	0.00291842365038543	0.081184577856838	0.0151567458772945	-0.050799637769797	0.0110690197717443	0.0171103871126871	-0.0424811772477241	-0.0372207041286401	0.00311065054907405	-0.0297656519727802	-0.0296102342540046	-0.0310446155605026	0.0435733868455237	0.0195219879766984	0.00119505955553629	-0.0171654071134425	0.0201136088062113	0.0151115667804256	-0.0111404553474809	-0.000844089391260228	0.0125647210833474	0.00813587447411127	0.00813151987251076	0.00479294308656782	-0.0280414243309655	0.0347280905199957	-0.00899150512232921
ND4	0.0553874448973426	0.00211251905541668	0.0224674264985051	-0.00952045539905016	-0.0180326764348281	0.000261527681234769	0.0881448348565701	0.0314446910759234	-0.0263476728367689	0.0405087647761742	0.00303938765184848	-0.00516630879432439	0.0370012189541009	-0.0140037855036726	-0.0206830175002827	-0.0420736448001209	0.0207245501247773	-0.0533085343929888	-0.0145102587754073	-0.0153644914337207	0.0329355311823952	-0.0387313577460517	-0.00574209597866307	-0.0243055694806319	-0.0152159332214251	0.0264626412532266	0.0208579298002228	-0.074266584116359	0.0296464904886737	-0.0444515482912371	0.0372481979895328	-0.0616191218375909	0.0184395151872186	-0.0140621822107773	-0.069878351336021	0.004093450527583
Mdm2	-0.0390246036356647	-0.0265624535521039	-0.0150978470085642	0.0525755167354268	0.0955889693219675	-0.0610263694821943	0.0210753712890767	0.032559318469955	0.11524548032066	-0.0159331723971825	0.0357741353678567	-0.00135762064111998	0.0933718162928107	0.000325951082934566	0.0314900132274057	-0.00226340969827719	-0.034110124536731	0.0296236372985544	-0.033693512320993	-0.0279334189751641	0.107630579693221	0.085751838481288	0.0037909709982288	-0.0219362773707243	-0.0324165677953685	-0.0015322425759201	-0.0268079627478141	0.0277117916027042	0.00748407875166014	0.00767593825829615	0.00197475019174791	-0.000977055653818481	-0.019860550410701	0.0211226795441957	-0.0142733289968591	-0.0433744927807008
LOC118568007	-0.0455474628315556	-0.00994839668897756	-0.0161193028618912	0.103593299764427	-0.0350298388144819	-0.0279306389141202	0.0339201863814354	-0.0421321804553035	0.0322801962503252	-0.0315897959835221	-0.0296193712206167	-0.0498539569589574	0.0362890575060567	-0.0222924462703818	0.0401128768210762	-0.0362501377827242	-0.033596649941176	-0.00411582229011771	-0.0131365828953296	-0.00548128624522182	0.0187979815019436	0.0372154459442819	-0.00903156840857319	-0.0191596608984764	0.029657428346868	0.0128035652277457	-0.00320044802265074	0.00660226229947892	-0.00616959738384197	0.0120405644517911	-0.00512357316543902	-0.00215787562336619	-0.0161811903908188	0.00389881483159729	-0.00668561926618211	0.00610693815210242
Tmem164	-0.0536818709002387	0.0654244867953332	-0.00183786982958116	-0.00527041549732541	-0.0281248093616811	0.0155496130815298	0.00782753164655464	-0.0114304293637818	-0.0170233495372815	0.0149669781298098	0.00669894497260685	0.012221087084303	0.0184349009622485	-0.00239212398637937	-0.00300690553886236	-0.00748487424822581	-0.0187693173197528	0.00503324886584686	0.0358293998022279	0.024628850333802	0.0315893589391492	-0.0132904269460269	-0.00648884836177542	-0.00302511231844224	-0.0129134247891608	0.0104704650762597	-0.000868389369013606	-0.00575167703189587	-0.000325052372377289	0.000592649388943837	-0.00351964368691388	-0.00299440931903828	0.00847033171513262	0.0045709198361419	0.00730081781910244	-0.0184620489875004
Dnajc5	-0.037910384346518	-0.0072086914351258	-0.0161062591777528	-0.111432082016103	-0.0693158687383976	-0.0770969122974007	-0.00770364864554002	0.0675672879383196	-0.00652812571914125	-0.017063708450992	-0.0113815279200686	-0.0195603615052547	-0.0522367745893118	0.0181489120995874	-0.0132255442204944	-0.0226877144536427	-0.00647064651904175	-9.56627439512485e-05	0.0104066710129182	-0.0260426923567859	0.0212083446009237	0.0078232230859932	-0.00328182196127822	-0.013874133186668	-0.00257643805313058	-0.00714005909671228	-0.0267596526489171	0.00367597319529501	-0.00496535712720844	-0.00562282332360905	-0.0038544078518908	-0.0246418016804332	-0.0216144362009467	0.0150751929323311	0.00133050814560324	-0.0229178269381137
Egfr	0.0558249946655422	0.0258775864188636	-0.0549694944189819	-0.000521009118778345	-0.0021873702174231	0.00252769177246544	0.0338177840800333	0.0198374216792487	-0.0216936582004307	-0.0418597216483965	-0.00188331235696619	0.0151577525447953	0.00192351099188861	0.00257478201865102	-0.00302604153437402	0.00434381309013518	-0.00226444996447505	-0.0034017700278041	0.00359213735876122	0.00413472376622848	0.00834138884708589	-0.00977383169453614	-0.00190072507316945	0.00705564759125038	0.0133288258875478	-0.0267305662536753	-0.00640527481471545	0.00452417669849298	-0.056598091058809	-0.0165342193104425	0.0077874647421715	-0.03061683605256	-0.0600239808519899	0.0427625914434441	-0.0423697873319798	0.0220087426627247
Denr	-0.0239416705370847	-0.0208831915639911	-0.0152256817616174	0.0980096224956845	-0.104525954692065	0.0536780040369039	-0.0160928886090182	0.0188150446685306	0.0296881086145997	0.000627967947109835	-0.131165965679893	-0.0687552852404091	0.0885677425097124	-0.106708756218286	0.0904540837863469	-0.0145981649232896	-0.0327276981808189	0.0230531367057556	0.0240552601156585	-0.0117877766454625	-0.0223018582938811	-0.0212692936937508	0.0032365328067969	-0.0263427609373542	0.0664175233205732	0.0233723728493482	-0.00652819093844152	0.00358572801773358	-0.0113308065785492	0.0186886136498055	-0.0063012946476842	0.000410779050521066	-0.0368771839893885	0.00232037662356116	-0.0174928204461346	0.0197844714662816
Myzap	-0.0321602737152158	-0.0332455935121623	-0.0187033067947212	-0.136884342117632	-0.00321345988977935	-0.0226703723614863	-0.0402175825811458	0.0260338580276312	-0.0291433895762864	0.042692960665573	0.00835290124348042	-0.0116432996756466	-0.0295126258659253	0.0530256317759141	-0.0199233177689116	0.00523690703605305	0.00551024887472689	-0.0159112353586126	-0.0125841670276499	0.0438266926721808	-0.106447687364567	0.0291558930150106	0.0861427442411535	-0.0420291610966876	0.0522027102945762	0.0321883527702001	-0.0311684760571512	0.0484669892530398	0.000520768122413849	-0.000171804563607178	-0.062571740645186	-0.065792110206493	-0.0517684111188335	-0.0457324001037042	-0.0152586490622069	-0.0328848134392422
Cerk	0.00112446554372107	-0.0676101458449696	-0.00321517669196158	-0.124446808082579	-0.0603526739201991	0.0334440690420604	0.0685971570810654	-0.0968291640347074	0.0652524355634073	-0.0508024865629343	0.00839774367451364	0.0687800638134923	0.0496338478074022	-0.00861379715100906	-0.00381491139772909	0.0603158675382493	-0.00695448028462791	0.00524206979379068	0.0113811163259938	0.00152126827669939	-0.0216570603597258	-0.011585087239704	0.0131934549621564	0.00130838419565161	-0.0235681757657282	-0.0182238851734824	0.00504749273052965	-0.0110418334867354	0.0146691281955896	-0.0259712587804765	0.0542587488027686	0.0572223226488816	0.0554439392623442	0.159800291877372	-0.092504071669763	0.0224640658690435
Rad21	0.00198823506849349	-0.0291609609794229	-0.0107260908987879	0.0477648118697884	0.00942399379523447	0.00704541657345068	-0.0528441356783518	0.00386628493829826	-0.0365355576922938	0.0727630908441584	-0.165306909478305	0.301535718755116	-0.0197006562762148	-0.119575213596287	0.0674521935896709	-0.102603575448498	-0.0526806264609697	-0.0290148219673509	-0.0285889759881595	0.000981797692279026	0.0216525389422386	0.0278937585548528	0.0114362249483686	0.00083561441484266	0.00188687103142856	0.00377203391642626	-0.0262750646375464	-0.0187238319319051	-0.0311959034509228	0.0120995377349379	0.0243701906342137	0.0228969056112019	-0.014046832820562	0.0247318825504457	0.00472108235209442	0.019710081812041
Npas3	0.054464210100055	0.0329754417824051	-0.0318915059994507	-0.00572948393359933	-0.00852777801390657	-0.0121907105625899	-0.022792617275837	-0.017130891099673	0.0201483568085623	-0.0286466929588215	0.00582855321234124	-0.00101247164325494	0.0161955140407989	-0.00913798363918292	-0.0330058375370221	-0.0659729182895823	0.0779959362808309	0.0887967185734874	-0.0409585712879628	0.0587429219514425	0.0219986563280352	-0.0479840441060089	-0.0297873613738196	0.0743022935073896	0.0411919195285027	0.0188884385484273	0.00180695792307434	-0.000983042745659346	0.0617961042111934	0.0633730015261259	-0.00486818820977808	-0.01064223209071	-0.00633969393642775	0.00880342425597675	-0.0113049073124477	0.0359244838967641
Cpe	0.0576113034958633	0.0256161422521524	-0.0371060152259017	0.00112218528464946	-0.0124168189137774	-0.019097553440747	-0.0101550791933193	-0.0111531227780605	0.00847303593799643	0.0175893889913197	0.000506373145860323	-0.0029565350696263	-0.0114435976074135	0.0115536321030168	0.00851241359671836	0.034870727175563	-0.0530909766649407	-0.0416616433019073	-0.0113684739572199	-0.00773160794996326	0.0073116153752918	-0.0214233988419505	-0.0215878476117625	0.0267635200663202	0.0124128909125743	0.00280605860387081	-0.00820992164372444	0.00587681790470481	-0.0504740339259848	-0.0356914206015287	-0.0405955794209861	-0.0255981052611237	-0.013206939099471	0.00325356224104126	-0.058624084999179	0.0143391837898946
Rnf141	-0.0511425109714952	0.0709672243011878	0.00751811714076666	-0.0236745469268805	-0.024792860796633	0.00947661041091789	-0.00041420730256079	-0.00429667490458086	-0.0299915126242674	0.0198158444866173	0.00156327888848234	0.0164094257819738	0.0668967006230392	-0.0197470374294895	0.00103121053925025	0.0193664581597596	-0.0229479866819896	0.0149921350822488	0.0125321745907642	-0.00369648954959882	0.0264302710585868	0.0127802624696047	-0.000876528147301425	-0.0165181672675481	0.020324689905184	0.00839802484489992	-0.0064872159091186	0.00107212109522319	-0.00142616842982185	0.00781367977724112	-0.00168241024357473	-0.0129709422684895	0.00586952055294963	-0.00157519972313296	-0.00835575287218422	0.0043922988905872
Oxr1	0.0489774154819348	0.0366701829899563	-0.042363233546476	-0.0036389720563216	-0.0218135523051348	-0.0361911778727354	-0.0431034293855041	-0.0637374952396731	0.0704443316925161	0.082182349401164	-0.000477885529415611	-0.0158366666274247	0.0237485868323234	-0.0213760262544261	-0.0359323915171931	-0.051648990467785	0.0746196316227177	-0.0041874967475529	-0.00266942350952754	0.00381409720132317	0.0116898210820897	-0.020455067980537	-0.0230506359079791	-0.00160502594272088	5.64465346761211e-05	-0.0336421777171156	-8.94104679388592e-06	0.00591408274390572	-0.109344001302764	0.0429875204392645	0.0526746141303721	-0.068011764956285	-0.0563020624686961	-0.121930527695831	-0.133512235125415	0.00225763818235963
Pcnx3	-0.0470821422208644	-0.0642793864261708	-0.0303897368663007	-0.0545211443801369	-0.033493637461483	-0.0220567631041152	0.031702128178809	-0.0113979836812041	0.0431678667459076	0.0191355870651289	-0.0227521405085197	-0.011477909895979	-0.0443588098250624	0.0010074372086317	-0.00122670847563329	0.0222720606806167	-0.0466525662981341	0.035075250805096	0.00252651503064068	-0.00320315874682384	0.031973770602264	0.0127687070454633	0.0113537522086137	0.0226394518554036	0.0314373666626231	-0.0589564423992382	-0.0036921414030934	0.0966674650726972	-0.00659859281934392	-0.0330759649459667	0.00803928473098526	0.0682440744385489	-0.026259606002852	0.0481702106618999	0.0149783857409081	-0.00366100755239211
Tcf20	-0.0561022071060847	0.0539003738159332	-0.00317100027613006	1.30549419697058e-05	-0.0304469299897802	-0.0102042075046364	0.0130007289480722	0.012821536136268	0.00588136133480678	0.00118132139659816	0.00708520512662608	0.00476288056829088	0.0218498741066868	-0.00759290165385283	0.0194704398483448	-0.009771851482364	-0.00887077385527941	0.0021544824478043	0.00771004247408993	-0.00455747112701177	0.00721379256836365	-0.00716856196512886	0.00979863056861409	-0.0245436812886655	0.0296132620659889	0.00845848513924264	-0.0135215762161045	-0.0038341316867323	-0.00149619951083685	0.00259254150673606	4.51426882112159e-05	-0.0174471623838776	0.00928353088048709	0.0062963895107315	-0.000611390638949103	-0.000164189787408291
Gm35338	-0.0532552626774752	-0.0144383859158487	-0.0210876529320012	-0.0108974037065422	-0.00339127433467676	-0.097834812477479	0.0343045887973896	0.0316634495340734	0.0418047740404592	-0.0133028474488024	-0.0364403229770208	-0.00255427833625809	-0.0399271210689553	0.0195951809443	0.0191142025935496	0.00267973014908165	-0.00876525895284249	-0.00332286368415182	0.00206076053331045	-0.00233232926363972	0.00112970749970621	-0.0636817762410454	0.0282147141845647	-0.0200633534350396	0.035386388918644	-0.00958672741043006	-0.0033319162113929	-0.0124226504111867	-0.00654377281057655	0.0122546943189907	-0.00231757213835647	-0.0161468211634884	-0.0315406796369668	0.0221959448845036	-0.00627230144781068	-0.0312945746485969
Eif4g2	0.0580772366546612	0.0284137321991416	0.0289672115035054	-5.28373664150218e-05	-0.00986834752716069	-0.0155950480221638	0.0139561680242579	0.00978456106927919	-0.00332138790558266	-0.0545292043346457	-0.0112554659585338	0.0206169101576917	0.00851663808734388	0.00310842313639145	-0.00747543408051303	0.00967489879061829	0.00940370958352258	-0.0006301744174226	0.017911949244381	-0.0180753530744828	-0.00228605696719474	0.0134957580964427	0.0183025880268693	-0.0149171148906945	-0.00474780874618391	-0.032204161439143	-0.00738997210868171	0.0136592087740575	0.0358942060945836	0.0124442050319174	0.0403431231222558	-0.0021310575669462	-0.0432328798940281	-0.0395677760099606	0.048324271068708	0.035861004722726
Ip6k1	-0.0525538767609568	0.0725187883743131	0.00473141903294313	-0.0091155404716527	-0.0124774396048916	0.0228072540046389	0.0113789068501014	-0.0122833134193199	-0.00598599641290491	0.0104557980806518	-0.0029234120639133	0.017562163263121	0.0073896131450879	-0.00254826051986761	-0.00584614400976551	0.00683975217574779	-0.00573188538348625	0.00521324245496907	0.0227551891934989	0.0181624606620491	0.0230850130714401	-0.0161506186397238	-0.00500597285361416	-0.00151031904681211	-0.00216897008553209	0.00591609267668584	-0.00294936994267357	-0.00580434129696559	0.00649032429046945	0.00243710519623925	0.00384971887456323	-0.000945735045655776	0.00480210835315624	0.0138515976775973	-0.00117137318351224	0.0203855409418887
Hsp90b1	0.050312405242518	-0.00613099492464889	0.0816554422566581	-0.00118708137379696	-0.0265961174328382	-0.0172049600513735	0.0106508235035345	0.00353718019283922	0.00585536857775472	-0.0121280896490622	-0.000494913053134629	0.00551355870710345	0.0216791808929233	-0.0105571790610943	-0.0350367344590405	-0.058140108572042	0.0583953954490844	0.0200014873285164	0.00290491543184702	0.0145818589080046	0.0137004560553158	-0.0257985815643342	0.00489061726355109	-0.119038126630021	-0.0680904715663134	-0.0923040646047583	0.024077847655927	0.0675566914905563	0.0651897001649203	-0.00648354490914521	-0.0142007482111887	-0.0599913266256952	0.0548456446072744	-0.0046754898804652	0.0333345910358272	-0.00113718614956686
D130009I18Rik	-0.00627123446809183	-0.0749818313808994	-0.00501819341169063	-0.127267539828785	-0.0588388007349448	-0.00156004563817328	0.0698303936547611	-0.0891689624976583	0.0677986881069057	-0.00966707088161845	-0.0054516910341603	0.0331882603338032	0.0327685484913436	-0.0172601237140917	-0.0179831659236776	0.0294655178850217	0.018494686414148	-0.00975418053917682	0.0262535971866043	-0.0173758252813992	-0.0103627952680664	0.0175717421398443	0.00632964176841671	0.0299157428242715	0.00662233887681545	0.0345080858484986	0.0238330507232101	-0.00395178838648051	-0.0146513012827187	0.0653552610606016	0.030078800348254	-0.0143805693193724	0.0385777463947668	0.00556320901510428	0.0838601335401833	0.0321364724576119
Gm9195	-0.026004901792559	-0.0578932422424053	-0.0189590045724527	-0.134356669898324	-0.0503827910536598	-0.0348912764932484	-0.0128474591944307	0.027970163397877	-0.0181492269265592	0.0118172159710932	-0.0118810950581721	-0.0449001290489438	-0.0688412943727451	0.035478784540065	0.0109418914141719	-0.0317239126253652	-0.0141826798950848	0.0206043493366989	0.0443831751210296	-0.0237495273251584	0.0359978787735667	-0.000712345841228824	-0.00192445497596369	-0.0135831315616941	0.0120670689595994	0.0177952055189463	-0.0160913179931603	0.0509220730712287	-0.0156362812047876	-0.0353673595399465	0.00176254954859015	-0.0381131604679116	-0.048093294960331	-0.0106915950423882	0.0266067726505312	0.0168631288607726
Itgb1	0.0605160633442825	0.0162202284519967	0.00705539544003743	0.00209689802993197	-0.0164650120122379	-0.0180310834141247	0.00118511833913222	-0.000299997242748602	0.00442142355830405	-0.00432088211548457	-0.00224845244635669	0.00468116234459219	-0.00776818164714608	0.00437754771380377	-5.30146516721381e-05	0.00646240021119651	-0.0134507670520884	-0.00946921926947207	0.0257828857239289	0.005399722089144	-0.00247760124238304	0.00650282227966011	0.0152838786575298	0.011066736919342	0.00845473516831589	-0.000957764041132025	-0.0282291226918789	-0.00771951284042236	0.0109004607984779	-0.00879931934574991	0.00578697598538788	-0.0210077568523614	0.0154704050115048	0.0347646269728535	0.00468964512317815	-0.0262346420488736
Nedd4	0.0591463457836403	0.027845074514403	0.0076002034264117	0.00471602486738937	-0.0166245236186697	-0.0227476493893555	-0.00950309649793958	-0.00073926407445111	-0.00419214765836281	-0.0402811091829762	0.00177652130041554	0.0132209137329258	0.00567249645900761	0.00762345412876492	0.00775404346420736	0.00746281849190051	-0.00113375651663486	0.0376184963999933	-0.00679219636200625	0.0128543438341994	-0.0106550666370129	-0.00951545920140173	0.00760003303913154	0.00171635165759794	0.00444206138483424	-0.00602122700416794	-0.0189956734922377	-0.00916637342834387	0.00967618335908812	-0.00915367592304409	0.0380068916780613	-0.0191926177849335	0.00145482442239503	0.0637837692713537	-0.0354954681601414	0.00967343915970941
Canx	0.0592812733066347	0.00957192366788785	0.0328389890284254	0.00292210313179367	-0.0190313531270427	-0.0177724022070976	0.0010917695806075	0.00773646675016842	-0.00344408649890566	-0.0305442538205036	-0.00366643666072317	0.00755726288830169	-0.0032923216444481	0.00773287222005398	-0.00525601301060372	-0.00282512311274539	-0.00951776455978226	0.00907990700772878	0.00865025458127365	0.0150483233693822	0.00406065349670956	-0.015083399782713	-0.00108892425382068	-0.0409527486464358	-0.0209930666120547	-0.0264768116896191	-0.0084094667561925	0.0297215007274242	0.0365281134257101	-0.0250538102591963	0.0110922476355877	-0.032062793949213	0.0437719219933989	-0.0177478912549371	-0.00856512412570473	-0.0211398970969186
Atp5b	0.0584448183815291	0.0120374687812495	0.0370786319844159	0.00562036200135299	-0.0180589788383234	-0.0179162677560041	-0.0118901363690343	0.00301177599152621	9.88623542429276e-05	-0.0477659366571048	-0.00443913561843973	0.018479587950577	-0.00323668708786953	0.00463488872989559	0.00164578742313504	0.011503661135247	-0.0133476028151727	-0.0170822442660439	0.0346096832889556	-0.00719104347311568	-0.00494714616680371	0.00214943143253436	0.0155987273509553	-0.00641819235003189	-0.000161456233198237	-0.0393106215863472	-2.70069394780889e-05	0.018450217771477	-0.0420051176860812	-0.000165748445204486	0.00349780248920681	-0.0371974417433611	-0.0139339957386735	-0.0254849755078026	0.0200404908337008	-0.0270932770117811
Dnaja4	-0.0464139440610172	-0.0218446904827541	-0.01722830845006	0.0982260177580675	0.0137878741516594	-0.00958523969600949	0.0229611732035904	0.00159365722510242	0.0853007264295661	0.0023759378181451	-0.00796547836074603	0.0185454166179601	0.0396778529493549	0.0760028489213234	0.0238961259207843	0.0105532863688303	0.00650264292957845	0.0145489065870639	0.0163495008226705	-0.0230621583151563	0.0371359740152214	-0.0214023589385686	0.0206204918620912	-0.0297354380818796	0.0217180316318037	0.00617518129254345	-0.0027131088600058	0.0136914010638123	-7.71760508533506e-05	0.0128006527962001	0.00582091820731144	0.00797133247009695	-0.0155672798484995	0.00469313773465508	-0.000494796014921893	-0.0356778821330396
Gse1	-0.0157199766328379	0.0337296192595423	-0.00861856379170628	0.0215990944121562	-0.161799525149617	0.0917917296509475	-0.0243188781007806	0.0944072348092007	0.0788803885746506	0.019106298488458	0.0870428008115806	0.0153227173238857	-0.0312781138175631	0.00471817241450491	0.0114529283660057	-0.053259914396422	-0.0225193218406021	-0.00231903854656257	-0.0166552535993847	-0.0387568276532478	-0.0239440496917966	0.0427256896928227	0.0293632250033317	-0.00450484974097763	-0.0154900579520261	0.0139224231485282	0.0301698984777527	-0.0154468122393411	-0.0106540336778725	0.0193020744927857	0.0112513808472914	0.00116488886501621	0.00348792996567861	-0.0342406033542924	0.01832703641302	-0.0236337202025346
Hsp90ab1	0.0475820529080264	0.0127285110891901	0.08566548825362	0.0107078910837879	-0.0238255803339785	-0.045434383468348	-0.0559565186328301	-0.0321730021848265	0.0241793438904044	-0.0294630232669706	0.00477134083243654	0.00727046213389181	-0.0148969593372626	0.00613954645985192	0.00864743724675401	0.00425372241246447	0.00941346557819803	0.0766748894731021	-0.0177776564940684	0.0350787652787629	-0.0116852746685631	-0.0126770436506094	-0.0159932593275757	-0.0510502285268359	-0.0119462522493798	-0.00551323773765559	-0.0553388074707616	-0.000694153482978769	-0.0564110818236719	-0.0170094864672204	0.0123631338536958	0.107793471195574	-0.0021444364910009	0.0422690341958629	-0.00273506963422853	-0.0260775362103766
Tbl1x	-0.000544018106690715	-0.0317600467457366	-0.0196974515623577	0.04504684123744	0.0120013595621847	0.0101249773391662	-0.0481721212607124	0.00742676585121161	-0.0396245807925578	0.0745178993613838	-0.165393827230504	0.299453662128499	-0.0184587500539579	-0.117863863889852	0.0640610787267768	-0.110015496613821	-0.0424206892367789	-0.0133348155486433	-0.0351433453847847	0.0129846757045693	0.0246279858684325	0.027901776843877	0.00832714846117827	-0.00302488976941057	-0.00100443683850855	0.00162010136848507	-0.0181115566910707	-0.0121386712660408	-0.00899974746820188	0.00212052967245255	0.0119751202481137	0.0246493829498246	-0.00750100924065745	0.0191232854896532	0.0031512144868864	0.00433473098287837
Rny1	0.00356714336865498	-0.0533752330451775	0.075374831249114	0.0154940616603129	-0.0285004890119926	0.0170454295164831	0.174668728396428	-0.0157992788136467	-0.0239497571277709	0.150958067619865	0.0270217136984389	-0.0378473582814685	-0.00482386004352644	0.0231680294628142	-0.0108867219332891	0.00609511942682124	-0.000767328259417714	0.0409762835735487	-0.0922375810469353	0.00731754321381114	0.0400745064896368	-0.064886197872981	-0.105764111922664	0.0724792185206363	0.0441414087221892	-0.0364438166154198	-0.187205747020306	-0.0021394503230342	0.0416977692431601	-0.0697828768909174	-0.0266224200644026	0.00849694690055328	-0.0991950104634175	0.00600109267863186	0.0170190355964747	0.00366521439431052
Htr1d	-0.0506762077592173	-0.0052426289556052	-0.0131079865828985	0.0459529048016597	0.034756125126884	-0.0669367623496588	0.0474712866447829	-0.067148882185942	0.0209421150881733	-0.0351597949194574	0.0616164697326503	-0.0419407934223503	-0.0356487166403028	0.0213897312478965	-0.0333337337192976	-0.057657964148683	-0.0442412645884432	-0.0230874199394018	0.00359429314747296	0.0246828941004451	0.0191988259521879	-0.000749163219254102	0.0566986255265237	-0.00889580815964884	-0.00213395282728053	0.00745783294246787	-0.0148089678576066	0.0149419579325676	-0.00822955555504049	0.00718717418377084	-0.0049982974753324	-0.00746867465898244	-0.0205350828229973	0.000898881092372938	-0.00346012432195131	0.00370941243580167
Cic	-0.0461880478725268	0.0727153578523257	0.00322879886857347	-0.0469321788632759	-0.0277549530847264	-0.0138453924556655	-0.0161738833751445	0.0172905791621821	-0.0522911010126947	0.0358151011684746	0.0231084446861218	0.0331338752237591	0.0987490069814484	-0.00755750414324984	-0.0050053086368698	0.0238296347902676	-0.0132590983481838	0.0358605730415443	0.0223335685940942	0.00339739926851285	0.0300812894525756	-0.0237625154534922	0.0379448634444171	-0.0152813397426724	0.00999834736748363	-0.000289744589682301	-0.00294475351654059	-0.00227517465665041	-0.0013061245694024	0.0159846062027949	-0.00325373159854481	0.00591556788703087	0.00135870005541557	0.00962951141730046	-0.000730088592356188	-0.0196996962449388
Vav3	0.0515592180325798	0.0108663019705624	0.0418456920485107	-0.00184036521100694	-0.0267179187554012	-0.0290728358440184	-0.0672391458463849	-0.0469095034054165	0.0574280035958248	-0.0137952953077975	0.0028102601644405	0.00506585132549415	0.0278268728523552	-0.0149169868077403	-0.0503757736261092	-0.0535585309697275	0.0827407157123224	-0.00584430396466732	-0.0126043785416626	0.0164163995125485	0.0251762141589927	-0.038833558526655	-0.0189003053738019	0.115275549558631	0.0681926848561447	-0.00834904707389393	0.0201064824036357	-0.0978772622485447	0.0935523142704244	0.0748373572647378	0.0203554192575954	-0.0687527208160764	0.0439719918204313	-0.0250121007170056	-0.0273980788407883	-0.000137317334196672
Cds2	-0.0515735585288848	0.0737900399389063	0.00442517940113219	-0.0118987455387707	-0.0164772648215745	0.0296123487672658	0.00585710785664989	-0.00991366038105567	-0.00814032403860931	0.0145451963386077	0.0018835655802472	0.0179953707777468	0.02962554270027	-0.00433992916825172	0.00387377122152829	0.00472109531469921	-0.0150354950290878	0.00334673079839739	0.0378655032648652	0.0275382599410494	0.0305990665124438	-0.0243931298837743	-0.00208045824136236	-0.00223633056835662	-0.0101883507324445	0.00800613543958109	-0.000317897015506288	-0.000488506881219874	0.00446099816138854	0.00261149062952161	-0.00269085520907493	-0.00316522634721449	-0.00335071979038236	0.00677975306079478	0.0106316254113149	0.0140770880610336
Fos	0.025950262824909	0.00321559852537728	-0.0661535262129745	-0.00454333578261297	0.014770280860231	0.0449764534261617	0.0607646981525171	0.0776278473007408	-0.0991116238838725	-0.132679482820386	0.00190457450363067	0.0305219780843383	0.00546298131326438	0.0267230023781391	0.0187781893404327	0.0931910905851369	-0.143987522626469	-0.176733097267388	-0.0825113394149615	-0.048278015008698	0.0534178639990567	-0.117147012328082	-0.0907862949629559	-0.0323885540754708	-0.0344457042677235	0.0177519607458335	0.110113324104537	-0.0928449890063434	-0.084180435883977	0.0355142920805842	0.0213352211472322	-0.0399997633285336	-0.117503078011515	0.0963002707222673	-0.0864324632651719	0.0304155013209185
Ank2	0.0519273054002609	0.0379251958604965	-0.0689559160129365	0.00430435522573406	-0.0111259347221648	-0.0253527361389471	-0.0182524098729511	-0.0318644426126473	0.0182468045939432	0.0354593679193021	0.00646506201580381	-0.00838441739471879	0.0132481436410239	0.00243470236783976	0.000482235336896172	0.0133686286468614	-0.0104372486771358	0.00698565933485873	-0.0314099155041092	-0.00538026883938089	0.0121328587393306	-0.0277836782465002	-0.0296416793328137	-0.0662974821283125	-0.0332213725262454	0.00838966103017275	0.0102144506143483	-0.0182906846174587	-0.0368462943138737	-0.00480958683820325	-0.0104670958636273	-0.0186774840965829	0.000107738760397629	0.0068741828373189	0.0111452896506414	-0.015577522286704
Eef2	0.000403213438354391	0.129630027668821	0.0290050045079751	0.00205949819585478	0.0230180182226257	0.00947721429891521	0.0324665626818566	-0.0236379771684304	0.0393267491925772	-0.0855601068610108	-0.0356774395463257	0.0297103382218917	-0.0762710574562823	0.0165613041090887	0.0211022694621007	0.0308505394743837	0.0598302902708256	0.0177342965963561	0.0493316907454776	-0.0278648569819053	-0.0610517318599707	0.018729538956442	-0.0782652550619728	0.0369330984902099	-0.0473017471684203	-0.0205521939705504	-0.0131750711451934	-0.0115563163139801	0.0363765655643927	-0.00311191658930648	0.0463003089749866	0.054012314540536	-0.0432023273145273	0.0609083750897079	-0.016567336849819	-0.0903344095552406
Ak7	-0.0452324093234779	-0.03315279063034	-0.0104816450331851	0.023323504944731	-0.0496278261619643	-0.0617526118051924	-0.0291868024975761	0.06391126944104	-0.0211152896549052	0.00304400033640203	-0.0483878794378231	-0.0459597662308374	-0.0357445527852992	0.0101524666800297	-0.113474515757464	0.0498859751483764	-0.0123860538144274	-0.0226766456662521	0.0857389952513485	0.10431371404056	0.130777368244919	0.0760590010299301	-0.0983160214980172	-0.0388070928195399	-0.0297504244553134	0.0321044021925733	-0.0313954645708914	0.0415588575533078	-0.0131352747524554	-0.0030090706195582	0.0636494597770719	-0.148475643290495	0.114766764677585	-0.0289218041116048	0.0512859233617204	0.000337903295143199
Hspa8	0.0389243118140409	0.0016111518060526	0.109539020370778	0.00104558601640337	-0.0141914387857036	-0.025162342675699	-0.00337279170841789	0.00496352390076164	0.00545544356166339	-0.0135918611192018	-0.00923784487331747	0.00245752886135498	-0.0231358586158561	0.0059028166686741	0.0102944151503513	-0.0295692700866861	0.0308044570690833	0.151910430552262	0.0148230870235036	0.0590183465918413	-0.0257272955022966	0.0346526878103147	0.0337303131427074	-0.148355348667329	-0.0895074695808818	-0.00162432606923632	0.179280795407856	0.0432252305454461	-0.051518608254121	0.000875625684005392	-0.11396747908012	-0.0341017698038648	-0.0498429417892244	0.162003236311226	-0.0359614111150094	0.00863775503540137
Kif1b	0.0575819515117727	0.0312547921986907	-0.0412919377614774	0.00827692470332791	-0.00816311129670175	-0.0178604346672087	-0.00105414547829969	-0.0156978153325462	0.0200766033328882	0.00877763327784487	3.91994195227306e-05	-0.000104177321222727	0.00319901368579198	0.000274632630942505	-0.00276847602110641	-0.00645257788370438	0.00816970361726676	0.00549955650260904	0.00183696105972155	0.00690227393298494	0.00248449249277041	-0.00208785366462494	0.00137628495777819	0.0262005454299267	0.0180688215180203	-0.00833457448825115	-0.00737213747582098	0.00256680824959371	0.0269550040671836	0.00316453743995215	-0.0198399170337033	0.00424909069806057	0.00554261859618733	0.0797261113200686	0.0296428032316227	-0.00386651234145406
Cadps2	-0.0466529838592111	-0.0447359087326873	-0.022789739939886	-0.0405387142917862	-0.0738672775679927	-0.065030915258901	0.0542438612418805	-0.0115868211382951	0.0614325463975598	-0.0325068010972686	-0.037200423899467	0.0153651625977109	0.000272654677694424	0.0149642414145484	-0.000119937698226615	0.0245788204562128	-0.00756053999835516	-0.00208395303628475	0.00788152210550741	0.0135633761156441	-0.0100436520285623	-0.0350677313551842	0.00410598665882482	-0.0199282673123144	0.0306341642342275	-0.0171021673049753	-0.00167545665820107	0.0065715890743607	5.47456040007584e-05	-0.00554080262869905	-0.023476925994675	0.00892018478173933	-0.00804281756421765	0.00189368944328123	-0.0181612840932352	0.0035090286874184
Ddx5	0.0598015073996805	0.0187693189691342	-0.00367345182099757	0.00174351325395153	-0.0130555383817274	-0.016762999484201	0.0127728291437356	0.00272016080143828	0.00242198190654904	-0.0106334768857499	-0.00338727762132568	0.010462746551831	0.00226361972503515	-0.00296031244461727	8.29214718282284e-05	0.00322375778940749	0.00707363333738129	-0.0142008098294442	0.0645774200915754	-0.0177071062329323	-0.0174860516442072	0.0389314525482827	0.0448531059683323	-0.000204377881418143	0.00140248973328249	0.0278464590876483	0.0201785573489677	0.0103997029156748	0.0506470930974214	0.0312411573692648	0.0234177753794317	0.0590789574502682	-0.0415852669226132	-0.0423998280563201	-0.0238584555550294	0.0441603239488787
Acaa2	-0.00645827684527993	0.0187249052497404	0.00573127073912574	0.0120356196010993	0.0384997831730525	0.0288166700931974	0.0276311477337702	0.00938172053372795	0.0629952827701845	0.00642293403606492	-0.021757641619443	0.0375537639058708	-0.118375539288214	0.0591967959781003	0.0857600244211125	0.215653515783742	0.236968470723349	-0.12161801475081	-0.0864531002616347	0.199613696233831	0.259145316652708	0.041384946591868	0.133424351004578	-0.0513024769713587	-0.00320820267246822	0.0103380660608099	-0.0128669083979325	0.0241344222423005	0.00415654457515715	-0.0068277548239682	0.00231081350390156	0.00670946894506689	-0.0232543112048791	0.0221317464283067	-0.0203714942369214	-0.0134313775811366
Rtn4	0.0536382279947814	0.0333977846705428	-0.0391142020043336	0.00372120277821008	-0.0166957121639908	-0.0369623869890968	-0.0275550372188035	-0.0429021397383679	0.0451559798285077	0.0837485240959457	-0.00129618676233721	-0.0196681313804146	-0.0152634728692973	0.00101388388842705	0.000802353664840874	-0.00325371087835605	-0.00172263644610038	0.0294266281264155	0.000470679404665267	0.0174508232049818	-0.00817145477999495	0.00500368809433163	-0.0103783291249727	-0.0242121107225372	-0.0162438044316025	0.00268178459480724	-0.0357012686659917	0.0259972338589382	-0.0575794311384904	-0.0157962906867535	-0.0165039397859477	0.0248970562747648	0.0602899486945597	0.054336616045512	0.0573187724055712	-0.00965293136285182
Erbin	0.0560735957381689	0.0307820308343362	-0.0538897314180833	-0.00411157272977171	-0.0112704774667084	-0.014299825748553	0.00876531690017178	-0.0018684389112018	0.00266748553111184	-0.000628297997410559	-0.00231762553988281	0.00637629895451791	0.00748726985916862	-0.00288017544231245	-0.0047004015365057	0.0105353020463931	-0.00355276795574151	-0.0437693007072463	0.0200489683362517	-0.0225962320979589	-0.00424199909567962	0.00550812091658437	0.00497006134556763	0.0520550998902835	0.0256111780407798	0.0215784436518092	-0.0155629879917771	0.0242539650111969	-0.00837304480080578	0.0268343540446378	0.000326384511519166	0.00140706307239363	0.0311717871005882	0.103562682309162	-0.0309868925753688	-0.00413824933786975
Ssrp1	-0.0149405137306347	-0.0461059861566365	-0.00733146293074519	0.0330099206131113	0.031237426532776	-0.13085522539999	-0.0364143576924854	0.146187832351918	0.0792975790976279	0.0189329681237813	-0.0581602383168025	0.0888492826826935	0.0796224468345261	-0.0802271387331891	0.0432626739227128	-0.00103369953825408	-0.0325933566690329	0.0450345458308184	0.0103044747351326	-0.0908351257227704	0.0427663519357297	0.0271921595812373	-0.13580188380692	-0.0996549310658095	0.172074195739077	0.00467441235075622	-0.0141240328424153	0.0123863469472813	0.000991371649756586	0.00906376854528909	0.0125497843360244	0.0158508703282739	-0.00870242328726669	0.0201156922238345	-0.0160078461630045	4.13008285329826e-05
Cenph	-0.0426373947738296	0.015054695288846	-0.0139116837668321	0.0094100329357801	-0.0958213234433941	-0.100532060441182	0.00631507308743147	0.116411852457883	0.0407259743270382	-0.00853385065793648	-0.042605815987075	0.00544331331315667	0.0042259734239314	-0.0100570457249675	-0.0149433366731518	-0.00377000748207192	-0.016600975452873	-0.0032286175145665	-0.0129636727985063	0.00394069416024105	0.0202620013489142	0.0260552821978198	-0.0314917903868763	-0.0141745220535404	0.0244457675082496	0.00243127917551365	0.015118488177064	-0.0117021657701198	0.00254903359276208	0.00698031592997136	0.003132967453303	0.00665574254147408	0.0145584684937026	-0.000925522946419658	-0.00182153746193891	-0.0363559053027726
Pik3c3	-0.0484441468248544	0.0502678004174703	0.00370913672342054	-0.0436661085678201	-0.0123393046094982	0.0367210589092989	-0.0138684480885418	-0.00837978160775104	-0.0452992191304644	0.0337823559745656	-0.0218916927516683	-0.0133512581970611	-0.100798264816261	0.0759045911857224	-0.0744236372394958	0.0387527866046562	0.0655487527947029	0.00863382003068699	0.034963792984092	-0.0308606038815017	-0.007092406006772	0.0235043490221621	-0.100750916077979	0.0283919133317639	-0.0528993315867431	0.0209236310804387	-0.00299130554105154	-0.00174181370708215	0.00965813588295786	-0.0164588057021428	0.00429222556901445	-0.0249395138308906	-0.0142796767619774	-0.00394343633448051	-0.00869062864982687	0.0295159597149023
Arpc1a	-0.0528286537832303	0.0693044812919175	0.00895227086007587	-0.0177500647594742	0.00784641567301121	0.00994780808317243	0.0208146563898219	-0.0229178106116505	0.00315870391179133	0.000114977200247889	-0.00464629406865729	-0.00733711811306029	0.00841026823012026	-0.00687724855489596	0.00177942680916138	0.0328727873451934	0.0124532387079508	0.00289778483535046	-0.0133284659543654	-0.0117107414177137	0.0275007520075737	0.0232952059962605	-0.0251115613206573	-0.0253297018061061	0.040329129856798	0.00498068634793189	-0.00651423662448903	0.00598107371395401	0.00940076055869356	0.0068507603376963	-0.000604549580876256	-0.0101063789238807	-0.00147145179709712	0.00509949474246399	-0.0216810666413222	-0.0194621749572236
Dhx32	-0.042776356916902	0.0075253695030052	-0.0192748401043403	0.0762452097253519	-0.0655664386531837	-0.0786181341053366	0.0530050735787771	-0.0601752312350096	-0.0307423956254652	-0.0436192018624226	-0.0115080603315925	-0.0670889302328719	0.00851472888006134	0.0536372927474791	-0.00926671979387449	0.0430741451699177	0.0394385740487631	0.00571221257520324	-0.0424891959055853	-0.032165285630439	-0.0552706532333508	-0.000707089734824345	-0.020741825745755	-0.00310101978985433	0.00824975510647551	-0.0104545083720071	0.00137244372910734	-0.0102909761168878	0.00304696412275482	-0.00891244606192053	0.0172120020025084	0.000864406789264079	-0.0186726926112073	0.0348384300187998	-0.0379632684093256	0.0118659019444899
Ccnd1	0.0275868205798388	0.0194454863157642	0.125607409293768	-0.0105025451024735	-0.0275276864883299	-0.0251538010649639	-0.0556140322423734	-0.0337069100349389	0.0423649033288123	-0.0691122071720746	-0.00315633070829596	0.0230914200054418	0.0355543749428393	-0.0189920853677747	-0.0521641772019229	-0.0618423773933831	0.113793947078866	0.0113686566399941	0.0362173622429718	-0.00330543829268156	0.0234240275798339	0.0107266308671551	0.0130307409104951	-0.00765051968708709	0.0208905145393155	-0.123868691250544	-0.00429446518507282	0.00598371196507436	-0.0677834428961703	-0.0768397102622395	0.0822023690435042	-0.00931494923837046	0.021634240077405	-0.0156297175859037	0.046091737271811	0.0167010665508002
Jmjd1c	0.043223588896	0.0415054292118013	-0.100642907363044	0.00801446559587487	-0.000399020371551094	-0.0311278887096064	0.0553908550155093	0.00871739948350458	-0.0138436296295022	0.0174636654647592	0.00823358793815854	0.00248194042371685	-0.0278853142915512	-0.0131900093862135	0.000737640899817049	0.0124492886534599	0.00518016472738197	0.0145359000803674	0.016858111862969	0.00387208764545499	-0.0188996691529116	0.0342599968058875	0.0293395117747156	-0.0285078977414751	-0.0088484834585776	0.0248245930609485	-0.0133717490368717	-0.059957806838057	-0.0170611028920418	-0.0497682079983125	0.0625695451713395	0.0208883459252251	0.042807936864963	0.0880188525168262	-0.0355950181368392	0.0285573656860195
Ncan	0.0515431454501503	0.0397907826692962	-0.00691049017715003	0.00252220160325494	-0.0173852722507129	-0.0415646668509008	-0.075179639871736	-0.041443208068738	0.0350717219848465	0.025775015499064	0.00676240995903512	-0.013752032885008	-0.0154022056810426	0.0254438532086054	0.0152054554027431	0.0502543477048556	-0.0652705431145944	0.0165251430243397	-0.0879007585910671	0.0213959408701051	0.0196564579764754	-0.0459123129824588	-0.0401181185308544	0.0569853708161917	0.0362149456773563	0.0279783899751624	0.102325529608303	-0.0964730272043453	0.0506831621275277	0.00521758977334546	-0.0768174328264763	0.0161879244122363	-0.00926215198176376	0.107324565257681	0.124931423276092	0.00875964446162622
n-TAtgc10	0.0403328651183677	-0.012676557676195	0.0875401567162137	0.00411640653635018	-0.0299423968277211	0.00127238382275429	0.109480098974462	0.0461213343115085	-0.0461821754172502	0.076305182434128	-0.00385384502143174	-0.0160021914283751	0.00719353393213033	0.0147748268284585	0.00229320393643559	-0.0209799355949395	-0.0369493332156015	-0.00111224480452673	-0.0554198707577505	0.0146337861402014	0.0370215498978357	-0.0618752980384176	-0.0464154003957199	0.0341458325644441	0.0211286122073953	-0.0617610643530041	-0.162965906347826	-0.00383650054879808	-0.0142078823936963	-0.022481340893856	-0.0146440160877264	-0.048823111196484	-0.0164686050135587	0.00953751784156906	0.0230966928148013	0.0359348128006317
Arhgap11a	-0.0507884487322963	-0.00108572854880067	-0.0123773075425489	0.0711912791878926	-0.0272560077565652	-0.0372313264687999	0.0309189396866052	-0.0571770082252771	-0.0102171085392966	-0.0152285481576497	-0.0151566363015182	0.00702966465313737	-0.113772333412133	0.029703056059061	-0.0247690144187492	0.00294847575936426	0.0411751538527807	-0.0125894051885393	-0.0128772526770737	-0.0216171534725527	-0.0195425226608442	-0.000455201408068448	-0.0553988487433041	0.0245460085774229	-0.0348169767729822	0.00708049552176844	-0.000741748826663662	-0.00291978018921217	-0.00298577769881841	-0.00559427441344105	0.0082816034338541	-0.00379126737772333	-0.0136447148031369	0.00123603450806117	0.0060187106665485	-0.0268747971966971
Nfatc1	-0.0197804179097408	0.013257720093067	-0.0160405512423911	-0.0266735774154903	-0.103690264855286	-0.115174697700296	-0.00207041521536614	0.189428190441292	0.0680278804093209	-0.0108170091358749	-0.0142798320417398	0.00167477181086253	-0.067250609851649	0.000366423515290629	-0.0423806446865006	0.0147730379010856	0.0205677515205944	-0.0307791833452092	-0.043935590217716	0.0115462663244831	0.052064965358188	0.0675002950247899	-0.0442738012964336	0.00450848121397224	-0.0262344822826739	-0.00318835829650156	0.0241697916393116	-0.0178097204768061	0.00447686449990775	2.87101179293731e-05	0.0144074798015785	0.012134246899842	0.0156152717611916	0.0043714809610883	0.00182189064758029	-0.0359980647464277
Cltc	0.0602206906562925	0.0163430662185644	-0.00443785901797769	0.00693395857836575	-0.0194212165620338	-0.0162204703941173	-0.00553656069920725	-0.00379758706978836	-0.00222851881213321	-0.0308338629016947	0.00301264174035196	0.0145993945011299	0.00904518125402319	-0.00101198702118732	-0.00604363506847635	0.00334632143781927	-0.00315073763474733	-0.0155060775411663	0.00255549500028835	-0.00504263104348196	0.00948998189267266	-0.0213003182278909	-0.00457202929202408	-0.00626657053381653	0.00350633033663787	-0.0161422624075183	-0.0300845766203098	0.0211508904892267	0.00805508254509869	-0.0119130770439271	0.0125727745354379	0.0393775865007615	0.0096300332241883	-0.0600145968528531	0.075130851162346	0.0316619288060633
Sptan1	0.0571715513813183	0.0167828231617652	0.0208990029170909	0.00832925570496122	-0.0112918179076011	-0.015512580588005	-0.0244265711710873	-0.00378095914891654	0.00661220694716349	-0.0878632636258095	0.0051130437668793	0.0176135873771469	0.00887342054461011	-0.00585325215441135	-0.00567870520413823	-0.0228809709222227	0.0290469322307641	0.063725408585376	0.00507793061694534	0.0345675599111582	-0.00576201703592646	-0.0105241810442532	-0.000418884355741111	-0.0640263419193043	-0.0147804919043459	-0.0376480778386987	-0.0138153972353377	0.0436672852973593	0.0658606705596882	0.0350873592752907	0.00614641615878041	0.0437816508813226	0.00755916874258108	0.0525138626690175	0.00214144018040524	0.0420371940591403
Apoe	0.0503805609392932	0.035588612580778	-0.0600055384659475	0.00183568489729941	-0.0129926298365124	-0.034878061537933	-0.0254927790999434	-0.0354411957077999	0.0260012326641433	0.0765266622844148	-0.00136239022586515	-0.0180669189012799	-0.0247827258128064	0.0135893773730866	0.0264819907766057	0.0495699629884541	-0.0654612053265068	-0.0258852525592256	0.0123219192102274	-0.011415041562051	-0.0205744004141476	0.0126814790345695	-0.00776479684323548	-0.0426384577762791	-0.0352930417078346	0.0424938978267328	-0.021139252114597	-0.024684739679605	0.0409612742461399	0.00609857278914799	0.143069506508618	0.0164622640349235	-0.11006007337371	0.0979831071185918	-0.103852345219131	0.0143560714698639
Sgk1	0.0458927363168885	0.0329881397671353	-0.0577039138614709	-0.000991893577731116	-0.0173696494452758	-0.0351438998099162	-0.00903714497108131	-0.0528555615499107	0.0583616861330998	0.10991107184541	-0.00548727858713691	-0.0163358599798437	0.0103683480639043	-0.0198837592880004	-0.0145280105391743	-0.0173481959319762	0.0484388163420786	-0.0737959315582718	0.100977643721814	-0.0560774125811906	-0.0335887055956431	0.0662610931033393	0.0524299569185686	-0.0400611769563551	-0.0346247782459105	0.00179761308767527	-0.0770335888596054	0.00735574228295375	0.170032959451459	-0.00808992533542175	0.0547060794495196	0.0211076889119549	0.0219798872018909	-0.015184026517779	-0.0525631050381524	0.0179376426095893
Add1	-0.0214303677844717	-0.0359356445159589	-0.0273566983014886	-0.0958722026120085	-0.0276049866937713	-0.130493701781991	0.0426699896172335	0.00252566362352221	0.0868480803555781	-0.0321606494384017	0.0363919277717738	0.0598648921479687	-0.00182515282153148	0.00612049585895375	0.0507986780375625	-0.00302573748630223	-0.0695002555648098	-0.00722752784481193	0.0706634731605171	0.10575313582881	-0.0439277431943493	-0.112253507335452	0.089952591238333	0.0760947175561259	-0.0681486439488812	-0.0219918544680583	0.00982744890346075	-0.00468997904063408	0.0302571573936104	-0.0177128312928955	-0.0435566393206152	-0.00942150593344335	0.0149505770890352	-0.0222174919865744	-0.0971567570467147	-0.0262977423381763
Oit3	-0.0503690135150332	0.0335571502012142	-0.00457261225796141	0.00129147283414014	0.00983361880562007	-0.0783848595970233	0.0461055027974289	0.0384751796304276	0.0553038449147703	-0.0255034892028572	0.0175712117869958	-0.0337274093070063	-0.0614423276238998	0.0544742686253409	-0.0388280952583473	0.0194760759606394	0.0300727500791214	-0.00732498760203458	0.0618697312284791	0.035259405404399	-0.0583705562905908	-0.0967875687348156	-0.0530091787358581	0.0588357131199671	-0.0704213758384699	-0.0127513275371678	0.0132012951848084	-0.0174829373079356	0.00506961065435844	-0.0214487472576755	0.00700474979872981	-0.00142167531878547	0.0246415734794491	0.0108789713941716	0.0152414147438604	0.000801662535525571
Erbb4	0.0406985155519277	0.0133324053114814	-0.0996554146689572	0.0106672792618792	0.0244310000599048	0.0290168045762182	0.0799684680557076	0.0523641309462235	-0.0443030159018243	-0.0540921687410541	0.00624430937156464	0.019233117880839	0.00114140881334784	0.00851997005734038	0.00169594068074447	0.00269702837397479	0.0183883764727045	0.0520037265405685	0.0326547432110057	0.0113955667875341	0.00772929487814962	0.0259409606771812	0.0322949389620674	0.109888643958554	0.0639075697539977	0.0296137597799905	-0.00518402253826951	0.0353826846548978	-0.0470655805565333	0.00843761829434569	-0.0475604775953048	0.0401318155933154	0.0747782642087914	0.0378022491966433	-0.0770481098903433	-0.0129073018337839
Hnrnpu	0.058700061035191	0.00467102936919136	0.0225698376772017	0.025225201085284	-0.0138784489629711	-0.0149149113896104	-0.00923886409312638	-0.00990183900374574	0.00319714193346983	-0.05358620577566	0.00526435245797452	0.0133509310552703	0.0259863622111204	-0.0102870880057661	0.00291662987210248	0.00360436706961865	-0.0204342516724403	-0.0347112391450374	0.0103977937130532	-0.0186453976105767	0.0240592091780102	-0.0201517751906572	-0.012398491842401	-0.0105854026548225	-0.00421037618123724	-0.0113316616250899	-0.0389108952271906	0.0750816156904028	0.0399508159125849	0.0203212407861442	0.0379463103582197	0.00803167225487686	-0.024631545780482	-0.0229604623430464	-0.0221556721021129	-0.0225069270735597
Maged1	0.0570261698431659	0.00405480590609185	0.0257935829751572	0.00807368530032227	-0.0122580005090924	-0.00753961768347672	-0.008952357932724	0.0225789895634512	-0.024532972212875	-0.100225158211812	-0.00238550833481364	0.0331683766280995	0.00661342051867652	0.00366040761174064	-0.000836747759343198	0.0246384529407599	-0.0278351375234337	-0.0285724186959935	0.031851933960036	-0.0107226955424286	0.0048748646770438	-0.0104437789138487	0.0100403154713036	0.00713480313178042	0.00533240814803306	0.000697278278078229	0.0196637162440516	0.096191015425588	-0.0331825676200323	0.0534730440902788	-0.00869728517050342	0.0225746816914202	-0.0254488829251033	0.00718277292234738	-0.0418805479033762	-0.00402992961574359
Cbx5	-0.0337802208314306	0.112931078539963	0.0310900174340706	-0.0310146614934243	0.0122048396655816	0.00103505311908041	0.0038129284018166	-0.0189152181399067	0.000813978668695501	-0.0215189542555058	-0.0224592502558378	0.0156158568591613	0.00369441195256293	0.00823309434802761	-0.00283552770647342	0.0634302841795622	-0.0313077813040126	0.0167654906647859	-0.019897065649933	-0.0142670447805787	0.0310438842351188	0.0211352028428302	-0.0426321255994415	-0.00384247725184058	-0.00269722110302837	0.0381219590423423	-0.0419062444744075	0.0167584814397086	0.0120092548330759	0.0156347456420627	0.0254993751361813	-0.0100576633627103	-0.00662335841494047	-0.0273800234192046	0.0115757971004852	0.0272539980789838
Marcks	0.0521113084385679	0.0252794977966584	-0.0573734180432609	0.0256447769129092	0.0127355605348188	-0.00580388349355265	0.069355736948769	0.0213350510565978	-0.0157710279461187	-0.0196183830207017	0.00406942458615073	0.0173942866596277	-0.00747460683021842	0.00221293418455607	0.0338457926900977	0.0114772666699657	0.0109070411248449	0.0726744429172562	0.0472265921907148	0.011896703635753	-0.0230247085175943	0.0429793441080506	0.0253599932480562	0.0253946913809978	0.0407169365484265	-0.00148907398868768	-0.0431529943827829	-0.07677583888991	-0.0519630589121434	0.00136551770987858	0.0718978120209014	-0.0303320375802252	-0.0531770192907622	0.0515497298338669	-0.0913788535027475	-0.081752275448105
Rbm39	0.057324903906681	0.0123277817071127	-0.0309701211336182	0.00950874285360824	-0.00275539786097027	0.00230365864902891	0.0358838349960873	0.0319080503279383	-0.0359670803704133	-0.0485039981742678	0.00492761613601226	0.0154545496313123	-0.00238914748742463	0.0149039471473486	0.00941390852136999	0.0404723276761455	-0.0617299747878838	-0.039540474488034	-0.00451814220664316	-0.00730750070011578	0.0132150894642152	-0.0266122502432482	-0.0137392075267697	-0.0197560391371652	-0.0165245514533448	0.0219430250399064	-0.0037660949594932	-0.0205647043949397	0.0176102852689033	0.00991379706265565	0.0169613939532811	-0.00942124327745745	-0.0598271470419778	-0.0129102447530693	0.010671913501544	0.0348714518514091
Hnrnpl	-0.0157359219791758	0.00768048107057867	0.0134279021074313	0.0338968211432706	0.0903550518773371	-0.0272599278196863	0.0274736207844681	-0.0277895928469139	0.104958758993804	-0.0293195277931078	0.17360860573494	0.0579676884560189	0.0385224921183409	0.165404402187854	0.213620419070403	-0.0088819611376588	0.077167941896663	-0.0393907146594349	0.00685306417072677	-0.0132693541867174	-0.0195825033655506	-0.0440277405941329	-0.0683017167945901	-0.0715662808552957	0.122403815675484	-0.00574359279239708	-0.00526402800606646	0.0139218607730543	-0.00365401534650562	0.0211550599947736	0.0100024689087747	-0.00373474330994365	0.00779867934688577	0.00020630111411454	0.0196873921805352	0.0369276169210804
Spag9	0.0561922495063449	0.0283660611871372	-0.054770675351006	0.00134447914037843	-0.00461452960297883	-0.0107233386799161	0.0295413332178975	0.00382278229023646	-0.00698906970703287	0.0012132496652973	-0.00176908094844994	0.0051806032383779	-0.00928358270062447	0.00268803683047796	0.00695940279408257	0.0223607315904379	-0.0204498088843274	-0.0114127800033863	0.0177504326741298	-0.0131258737490547	-0.00644742808049755	0.0112606823681722	0.00950115399305496	0.00450135340948275	-0.000229938610156283	0.00354663629761901	-0.0181565509272665	-0.044642333572173	-0.00912465510757497	-0.0182568359434223	0.0553660684270974	0.00260264059933761	-0.04587885884128	0.0157739961950884	-0.0574254519798601	0.00630755198735745
Rdh10	-0.0549371041413638	0.0579293227708587	0.00247626259099698	0.0057230251291867	-0.0250682343807633	0.0284397135494414	0.00575841898354979	-0.000895428621131115	0.00818068269001715	0.0131889599126238	-0.0241383905541195	0.0205396883750195	-0.0265652509789132	0.0122563009244189	-0.017277287734068	-0.00706511532972774	-0.00110648381941744	-0.0033865043443773	-0.0244136975797521	-0.025429706017684	-0.0257732574596438	-0.000520184489241912	0.0109485892964956	0.0097720990065492	-0.0196746858305556	0.00364865452876972	-0.0059845843020197	-0.00323979213723393	-0.000444181928389045	0.0049653921850914	0.00822951028592304	-0.00467004170273534	-0.00191786175083593	-0.00731552686955303	0.00302776969955893	-0.00323819928338374
Cmtm4	-0.0511996068319458	0.0749231605004054	0.00816196471813782	-0.017220231455414	-0.00416001779228669	0.0289160036758352	0.0107401100230217	-0.0130371063687523	0.00901932802248378	0.00299388736803224	0.000863424533882657	0.00557206444934708	0.00547488373700851	-0.00653007011685709	0.00141922464985141	-0.0240839973553089	-0.0313481352318251	-0.00906744069140436	0.0396490057338052	0.0412359028290591	0.00467482057697232	-0.0322780621634977	-0.00649117048003441	0.00402497504487385	-0.00342386930115498	0.00919410191408792	-0.000495162598896427	-0.00202783205522506	0.0051476494898349	0.0011132814543191	0.000162931743117546	-0.0106702899544119	0.00226616863527618	0.00673990829484253	0.0142032738096439	0.0140095333881754
Atxn1l	-0.0529383259852715	0.0714947633242455	0.00598749684591447	-0.0169716068418209	-0.00657955755626762	0.0142337726137968	0.00828229505446679	-0.00412332452918876	-0.000105677171575317	0.00955782877283469	-0.00441712006362322	0.00382410911806859	0.0168906312340103	-0.0085720986805628	-0.00802519784962151	-0.00280063855280644	-0.0131629495922576	-0.00691926845670926	0.0134972711767868	0.0262421692339875	0.00565569175884913	-0.00945548052416605	0.00733901433604368	-0.0113107790432109	0.00783044560031231	0.00722721361552904	-0.00568429202265123	0.00179315945812343	0.00456855399833382	0.00660827022084006	0.00305261639973134	-0.00809723419539723	0.000470803148400057	0.00778390896776546	-0.000787961820715337	-0.000672615794806376
Vsig8	-0.0482582273495076	0.00773698529054933	-0.0160322602352913	0.0541910366350829	-0.0982340629623124	-0.039694250374926	0.0285708828660708	0.0126973899622994	0.0193365994343554	-0.0183939313585245	-0.0646587651972384	-0.0407175919964843	0.0537608936190268	0.0208024515625529	0.0240904501701845	0.00585533754550972	-0.00685996490674867	0.00899687161585038	0.0107989261402556	0.00671292773175661	-0.0130900300272879	-0.0171864045464964	0.00939113938333518	-0.0244419117785502	0.0544041580670269	0.00944809521089643	0.0157005658319225	-0.0056648701111192	0.000111023436857787	0.0149621835304078	-0.0142696046096164	0.000228804274046924	0.0115010528143942	-0.0102989787625812	0.00106685890961558	-0.00385412966429978
Adgrb3	0.0525208204577354	0.0319048389928546	-0.0725475379160572	0.00138684404211408	0.00103101578295855	-0.00813866895804887	-0.00427402626138926	-0.0145251687961892	0.0190705292162236	0.0104951333246594	0.00204870801031927	-0.00344828958884334	0.00580095259507038	0.00130796966360586	-0.0171595342569889	-0.0144463656989263	0.0124503056448543	0.00668796998081663	-0.0461536813298518	0.0194410273462124	0.0214166415324273	-0.0576882864067805	-0.0507778519554534	0.0374099280072803	0.0022838633078722	0.0170906351036752	0.0675661471626267	0.0217471074817689	0.00802319866332153	0.0259891852376538	-0.0887049145295508	-0.0146097302070998	0.113350574665608	-0.0660250631521696	-0.10400152108032	-0.0193573106221414
Zfp800	-0.0487442549111124	0.0091828849557002	-0.0151201066908833	0.0169219911579859	0.0140251758205854	-0.131822069032782	0.0270843399247491	0.0503676923176223	0.0311885035692606	-0.00727290394709101	-0.0124223122660526	0.0244452491435891	-0.0188509940512897	-0.00642424805918637	0.0220475689731152	-0.0137709430051024	0.0233089888264388	-0.0309972923371492	-0.0043768941477295	0.0173080327114852	-0.0450364806422981	-0.0717051541367078	0.0555489260044602	0.0067594338505832	0.0301208043916188	-0.00478642904663627	-0.012046999775935	-0.00565637813574527	-0.00168566036576415	-0.00178554292669636	0.0137247478137195	0.000548683141044282	0.0182906775581239	0.0257337121221797	0.00359675990237579	-0.0575994423466933
Eif4ebp2	-0.0528652742801901	0.0672876524723328	0.00393791668659301	-0.0225053540321698	-0.0344794942287612	0.00698516874904608	0.00794107959770933	-0.000506556805924434	-0.0136312516839135	0.00782990041921167	0.0123694720865818	0.00113262455618461	0.010282490481787	7.82113747446752e-05	-0.00183759995407832	-0.0176599950237136	-0.0170518316338863	-0.00145004002488749	0.0269440254193512	0.0190954704382475	0.00282845064016261	-0.0256389148792749	0.00892533868482378	-0.00796862683361264	0.0105380325161709	0.00713331999856106	0.00100116674497218	-0.00068115700375344	0.00431548657891354	0.00806658288056417	-0.0003292338955178	-0.0035616628390724	0.00657493679803584	0.00252806314085587	0.00388613177516223	-0.0112095192772413
Apc	-0.0405250641242475	0.0926211484157576	-0.00426924910778752	-0.03069544126634	0.0531380796507265	0.0192730746219371	0.0318946084621567	-0.0251918968251291	0.0389399387177758	-0.0280081891928451	-0.0301778075618405	-0.00402240467399043	-0.0391054661006299	-0.0016631026697442	0.0149356617485001	-0.0285077296636069	0.0558338722358968	0.0212524052926287	-0.0123778055953047	-0.0144527521586761	-0.035376834775301	0.00241956897157126	-0.0629679879064197	0.00705232139418324	-0.00586272059217058	-0.0136572354104963	-0.0281122186901641	0.00448499152306258	-0.00269175678746524	0.00958349380305906	0.0427244013560735	-0.013822407705615	-0.0314978689739634	0.0330365914288403	-0.0479026418559245	-0.0165154160934199
Gm25360	-0.0273308192284297	-0.0770390431497087	0.00551529280317271	0.0731659357113632	0.0371053378958794	0.0189634872922254	-0.0397383475921507	-0.0578493914370957	0.0172751932009662	0.0466063786300939	0.0635323253675109	0.0632948021090563	-0.0789123321660821	0.127208163171233	-0.0647321055967617	0.117126024377089	0.0395470370674296	0.00405263955847679	0.0690641434339839	0.0107733528494973	-0.0489391260890845	-0.0190729733100379	-0.0403087345365586	0.0448922376268329	-0.0232990490345403	0.0424201956863641	-0.0715071224051054	-0.0365417257651231	-0.0244969478323503	0.14493575068811	-0.092930662466066	0.0283678096491077	-0.0387525461981382	0.141631351822991	0.0411484909625357	-0.00858005071291715
Igfbp2	0.0557525077650717	0.0117551441338468	0.0520052365343927	0.00533083535984262	-0.022596454149191	-0.0311676750066063	-0.0452132349442908	-0.0167612949294897	0.0220302054122865	-0.018646476535709	-0.00503341300824727	0.00245432938445244	-0.0212550286544087	0.0131951467845066	0.0112128681034664	0.0212614478698599	-0.035150301100457	0.0119545623902915	0.0224914898675427	0.0214235240445409	-0.00736742522163516	0.0101557856840268	0.00951620040643902	0.0117203528202102	0.0144623641414897	-0.00236967421296954	-0.0496862936325997	-0.00595936112143104	0.0226453085567561	0.0237127026899956	-0.0136919407658888	0.0738508024041972	-0.00581750449877187	-0.0165782303621253	0.0624702173046529	0.0107036070346836
Serpine2	0.0544197262054636	0.0185329994024604	-0.0184897092175437	0.00194805654922977	-0.00300881327493731	-2.55442342662516e-05	0.0497270385511191	0.0308979522134913	-0.0204254328443411	-0.0443892803545339	-0.00588641118612457	0.0117780110801743	-0.0124054006792105	-0.00535764574965299	0.00183596381922279	-0.0403031776128829	0.0541897266205619	0.141043423217039	0.0563889935326677	0.0643017331470303	-0.0267157796242541	0.073503858261443	0.0649358633072932	0.0340143401878389	0.0444414547457644	-0.0372516169769278	-0.0427455202187081	-0.0244614992818121	0.0317839751415241	0.00201420474326082	0.0649666966299318	0.00108674724115859	-0.115844506105779	-0.0151297681194199	0.0398296696764023	-0.00769516987443962
Spred1	0.0421673502623041	0.0472308952796924	0.0399165967771246	-0.0208437831775291	-0.0379090758711319	-0.0594399317676446	-0.10877579679511	-0.0601531985504124	0.0402860647971495	0.0314037257359202	0.00747309197392402	-0.00697998088811083	0.0331121667787009	0.00161600569823743	-0.0139849253291295	0.0289026831434484	-0.0072627418001026	-0.0392849118978588	-0.053039243427829	-0.0354832560854171	0.0233983791934658	-0.0248040673321807	0.0104368967171006	0.147745206043794	0.105040231118233	0.0100494184275214	0.00453799121731405	-0.0972514469855198	0.0514562264205573	0.0854098468311508	-0.0224935708674611	-0.0159681518557851	0.041714753059551	-0.00576249100443492	0.0081773106580269	0.00924772792767245
Rab6a	0.0601938292512073	0.0136385911480289	0.00905672120821707	-0.00101304837427643	-0.0201822875984795	-0.0158594375157066	0.0028098864148209	0.00129618823557683	-0.000919934974153413	-0.00953705763837118	0.000800293079624038	0.00594120276624917	0.0086849930728591	0.00221144839880083	-0.0133949641291782	-0.00483730563373233	-0.00291827454576321	-0.0303881288154256	-0.0199382892584779	-0.00187078737383673	0.0211189628796985	-0.0384221499892518	-0.0174753373515657	0.00283006342914392	-0.000431962889883954	-0.0106642984183019	0.00416455339987628	-0.0506631984553403	0.0216759290847018	-0.0235872975240841	-0.0450252091819827	0.0779751673201873	-0.0583751497835923	0.116793611102758	0.00489301659820234	-0.00221453908307014
Nudt3	-0.0508251713740244	0.0790245051966123	0.0095526127118495	-0.0185000974594892	-0.011938586075309	0.00735291299536256	0.00491443429841894	-0.00403674848060259	0.00788377962467296	0.00575379548201439	-0.00140860643506633	0.0058976709120334	0.00505234231656264	-0.00481660598427298	0.00122977610120182	-0.0228722817654315	-0.0148562006121354	-0.0156935991551923	0.024929471438296	0.0202809046905096	0.00284114644865396	-0.0238207796755553	0.00946330987664918	0.00923732523830166	-0.012722652349329	-0.0041373783705668	-0.0154247683914928	0.00372957381771732	-0.00488459513252403	0.0106269281464845	0.00758177045291494	-0.00415820573368749	-0.00154293638701977	-0.00332993585172784	0.0272826449522511	0.0371726446122624
Ntm	0.0495138274828157	0.0291598818737787	-0.0860228156995721	0.00573377951785962	0.00564021183307213	-0.00690804486926571	0.0386782040930387	-0.00353816052183147	0.0073015701990581	0.034889664055637	0.00637606621320713	-0.0108539070409186	-0.00224117986397119	-0.000767769803362744	0.000170843682789016	-0.0208340229714577	0.0194930796947676	0.0483225984160707	-0.0167105744455521	0.0257997069520637	0.00652671416535171	-0.0109239923628775	-0.00257494181354969	0.0165643595643693	0.0222331974936832	-0.0163578918552514	0.0370831889007397	-0.0353313156662362	-0.104350361640969	0.00014597882942892	-0.0915004287144722	-0.0536652244222212	0.0255904570248702	-0.114765408547417	-0.0373255056472114	-0.00743832189875702
Gas5	0.0429925892218449	-0.0126025638618355	0.0880875144822327	0.000845404643116575	-0.01603115147267	0.00286265729188078	0.104347756521581	0.0460498642020148	-0.0267546806802347	0.0703864577690515	-0.00376486774994514	-0.0130125277084078	0.00431145879963565	0.0037693327967812	-0.0125301618968747	-0.0410642128900336	-0.0126238662569656	0.00513887709284004	-0.0558915955840118	0.0230375403564879	0.0409151171659004	-0.0578518567424266	-0.0384212314685876	0.0235609881469013	0.000477238300121309	-0.0130801529444181	-0.0895732617535271	0.0389166058399946	0.0167601209706022	0.0548745233250366	0.00790333159264236	-0.0204986728636879	0.0188160164845618	0.0170819083434635	0.0401750416822595	0.00363000961788926
Asb1	-0.0522808726287089	0.0587673847123799	0.00790332631988201	-0.00977419470298886	0.0285062530658647	0.0409015912117953	0.0113505567122699	-0.0164377122806008	0.0346718703567393	0.00260476440018417	-0.0188101546528482	0.00252783249588285	-0.0082652043487177	-0.0269382867107277	0.0198667659211916	-0.0546623271090321	-0.0414776505446278	-0.016013940169265	0.0670232004697751	0.0586715012798137	0.0366049250816322	-0.0275708216567821	-0.0323904377461752	-0.010171608959712	0.0121442091214969	0.016363428849033	-0.00216951126840361	0.000201407091624432	0.00238362286198643	-0.00033538980088401	-0.00713951564010442	-0.0164542180585847	-0.000570284712389994	0.024550828959245	0.0128478882268715	-0.0121944735882134
Igfbp3	-0.00311401345775893	-0.0150338333596572	0.0557587048656336	0.129954929255903	-0.081660200531223	-0.0299812010743245	0.0495210165382113	-0.0646919456514993	0.023175164838357	-0.104394019704504	-0.0398378813046784	0.0308157677218323	0.0046195746429252	-0.0173938042426319	-0.0780712802519228	-0.0330904377158721	0.101756579059087	-0.00679202583289939	0.0170430868013985	3.03111971809775e-05	0.0476048213609862	-0.000597386587085813	-0.0180584982861978	0.00930585034457305	0.0330205995260777	-0.100279533283923	0.000563839865487685	0.039854733373958	0.0573600626522096	0.0182873801721653	-0.0348253564632421	0.0196449185031266	-0.0555988219452546	0.050505147718121	0.0100972383552061	0.00749256314883127
Ankrd28	0.0496564710410083	0.0362059637042114	-0.0755125921250355	0.00237441193466904	-0.00972989081710615	-0.02231854956982	0.00590270328659501	-0.0285242383437912	0.0297112979180391	0.065171163710537	-0.00477574218148735	-0.00736243198504703	-0.00275834697213244	-0.0101450871674726	-0.0046959929376402	-0.00892379060543015	0.0276935418158643	-0.00474854294228318	0.0595955277112451	-0.0143653703491206	-0.0242582390929923	0.0456108536675112	0.0326818091181546	0.0190139394926938	0.00555864585744876	0.0154004524497299	-0.0628902423447944	0.0801615089625432	0.0630843395028981	0.0452394406501008	3.35684860009252e-05	-0.00583415702485494	0.0128916907263657	0.0900436751994325	0.0482229751696843	-0.00723305116078064
Hspa9	0.0579420389066433	0.00769883649125015	-0.000606846282335782	0.0102308493612045	-0.0104466939336616	-0.000971680219093571	0.0277282249048885	0.0194528326656508	-0.0150348323974765	-0.062092126723406	-0.001901962168469	0.0229951436471332	0.0364250877557549	-0.0163247187311984	-0.0149637453944038	-0.00823732437925956	0.00356834837593278	-0.0912146850312984	0.0310536959350065	-0.0422323382607136	0.0250220429210578	-0.0180774893475577	-0.00967400951548279	-0.0312517543535727	-0.0253978213549299	-0.0636109713546862	-0.0108143137709949	0.0767743722299613	0.0550466945096568	0.0414335527065292	-0.0170207079171691	-0.0101418038302961	-0.0933583281356718	-0.0481754531191323	0.0605783981599759	-0.00628596520177776
Hmgcs1	0.0423278484964648	0.00938185083304799	0.0937690627828758	0.00394264894193863	-0.0260686464166942	-0.0447978803447897	-0.0866995714138186	-0.0353148588370402	0.0301064155519118	-0.00678001083624132	-0.0011354099597447	0.000379935032829357	-0.0280042230773391	0.026250374117572	0.0203887862235184	0.0579639057441259	-0.082392711939561	0.0032589015775435	-0.0105532869820735	0.0094962558685959	0.011994601499093	-0.00889783998022654	-0.0197792142026974	0.0401679538800345	0.0367258351999302	0.0547060036737	-0.042821590393217	0.006682420136171	-0.12168783628544	0.00122068612146398	0.0263276534127198	0.0399821498544079	0.00317260282143951	-0.0213767718228055	0.00524764667765446	0.0209435861939416
Gm22973	-0.012533033337713	-0.0944489929709936	0.040418596487265	0.0787712093586874	0.0325157504564475	0.0353665391121862	-0.0080491873936316	0.000699243674566048	0.033267990012082	0.0790509787008355	0.034627436079144	0.105009413749764	-0.028326196755907	0.0814977038067481	-0.0555860126561379	0.0956605575873563	0.0358234465443061	0.00539549723741325	0.0796373924450473	-0.0184464960802952	-0.0577831851373496	-0.0991646965807049	-0.00355511890982409	0.0288286481940563	-0.0689889904905843	-0.0100010549969895	-0.0215374999681092	0.0456082996675491	-0.0706742106365581	0.0558685976214167	-0.00243438425529443	-0.131945478548031	-0.0677564742154152	0.00450433292357612	0.0294190030844117	-0.0295577784464479
Itgb8	0.056032033863109	0.0183839461483229	-0.036543756588235	0.000742225183524248	0.00056958676025306	0.00899902747493193	0.048342582131831	0.0391923577049368	-0.0393570718440498	-0.0432792152688503	-0.00154094389165125	0.0180649160187382	-0.00714873901025544	0.0144421601390451	0.0105782977815908	0.0316017261589772	-0.0534681063724902	-0.0504413792419156	0.00921025579015484	-0.0153697015250857	0.00896199145289469	-0.011127009383614	-0.00073802445163193	0.0661605927349966	0.0309167770823313	0.0191926460017284	0.0176645967886323	0.0103348642361248	-0.0177408809154542	0.0130512069433767	0.0379950491654427	-0.00608645648187119	-0.0116588730412825	-0.0661350864918174	-0.0795460425666542	0.0334461508797324
Eprs	0.0570306635781545	0.00868674551390725	-0.00536065775166987	0.00900655049429656	-0.0115726140374704	0.00522946679268045	0.0397333439638743	0.022234703296921	-0.0223646246516852	-0.0563732466525973	0.00096087408318609	0.0219906224469435	0.0297470822348414	-0.00913883011804661	-0.0082472308669376	0.000857345961621252	-0.0183740964921381	-0.117147935677697	0.026101023029806	-0.0443036930988724	0.0249340513920793	-0.0394816699721718	-0.016804302365718	-0.0680101640892263	-0.0421648438082086	-0.0447246893061104	0.00750953874989725	0.0372337907281899	0.0648343386438866	0.0364350572902577	0.0184370023346134	-0.052276696546459	-0.0530188601351183	-0.046953567708672	-0.00388337141846182	-0.013570286479811
Calm1	0.051760751901339	0.0185107202724755	0.0806582047960063	0.0048345102933494	-0.034210282065242	-0.0324908352972809	0.00203340877637718	-0.0121049494246367	0.00980777000564339	-0.00111799956953305	0.00135912330543658	0.00714058294394797	0.00830680607459001	0.00087455469707195	-0.00401369466126662	-0.0049554255866226	-0.0123404485560868	-0.0188970832741847	0.0120645080056956	-0.00345113124092312	0.00321469390861437	-0.00513616399799539	0.00570853191842823	-0.0376280520683795	-0.00095589619302017	-0.0331730799691038	-0.0342565450663216	-0.00339322494801618	-0.00861245403969942	-0.0293573639951423	0.0147507045657558	-0.0801367467656674	0.0205883964437214	0.00727666253066299	0.0295136905470358	-0.0499833781524957
Slc30a7	0.00389406700091423	0.017739004287479	0.0246591298576557	0.0192528399277046	-0.143444303554621	0.089013111801022	0.0602059934346282	0.105973967657089	0.0583850881700457	0.0587514308222065	0.0731241694236964	0.00904240182152388	-0.0130257539950677	-0.00360959300339599	-0.0165614567614515	-0.0947868735196303	0.00568388897975092	-0.0110392097802001	-0.0776880386841155	-0.0282320802420329	0.0231799069247595	-0.0318331948628216	-0.0211785430932624	0.149753037482622	0.0539957138820432	0.201164394289896	-0.0942828121986118	0.191730568376869	-0.0765977581568299	0.0110274602613918	0.163064153879478	-0.19892994927031	-0.0744953412071463	0.238876209460483	-0.199434538684019	0.00343710967593033
Tet3	-0.0484905081716418	0.0803168739183184	-0.0190601981981535	-0.0235231808541028	0.021627542345589	0.0035534072323836	0.0127354873845796	-0.0215300906392249	0.0292601512045717	0.0387416157508788	-0.0127737039046027	-0.0158606008494704	-0.0164972483790669	-0.00823956811550752	0.0106304568734469	-0.0310276592937859	0.0188918478550163	-0.00551988505139535	-0.00846969924777012	0.000144684042462035	-0.0267293772427431	-0.0178299196451477	0.0202825565654036	-0.02655830552461	-0.0381584994664963	-0.0130246252189832	-0.0109109224236609	-0.00589603282898823	-0.0265257008981478	0.0180411764481317	0.0143387701085762	-0.0107818299213606	0.00236655018775031	0.00952073420003093	0.0238755730328865	0.0242371637615836
Cnbp	0.0474997808099308	0.000633648403994921	0.100556516604785	0.00435291254878453	-0.0254618171054953	-0.0280928684183023	-0.0320902241487389	-0.00794409512522144	0.0131898347144934	-0.0179495116880487	-0.00309739291780358	0.00250266451520284	-0.0118317463414907	0.0104977683160001	0.00406854944439601	0.00166032198670885	-0.0262251620596578	0.0260861266999504	0.00731797875695402	0.022825924041354	0.000802178798645673	-0.003039233977635	0.00850819165962333	-0.0256406969962148	-0.00773326992752025	-0.031702988142932	0.010570276761607	0.0326376176686471	-0.0326114337662336	0.0281150467795651	-0.00267971311519138	-0.0797933242186098	0.0157102133179819	-0.000352865030478595	0.0205678606622395	-0.0265114433773562
Otud3	-0.0536300854012091	0.0646656228575672	0.00576411932154832	-0.0126165327151774	-0.0108189456416146	0.0309538369476295	0.00310976888515606	-0.00905114827595684	-0.00263278334526936	0.0159175209802441	0.00833363238658511	0.00923350280756271	0.0101155687931538	-0.00886596273363561	0.00865078824821116	-0.0199890827395237	-0.0178897741919285	-0.00304711833401409	0.0506097821818221	0.03153933095934	0.0277622230199269	-0.0356235498954212	0.00367698813374404	0.000199912398951357	-0.00606246658114206	0.0105860003643101	-0.00193706666046122	0.00200200866841016	0.0021419955492226	0.0046100993563167	-0.00188566661750493	-0.00645692198515475	-0.0016075149444841	0.0100963035286681	0.00851865284374495	-0.00495773317003995
Rpl4	-0.00132763268287552	0.105258660902802	0.0908073878151617	0.0050332708701463	-0.00121794169169294	-0.00554586786473869	0.0957108209699464	0.0147695989351266	0.0332587535473704	-0.0538296887640777	-0.039186997718817	0.00811690319947902	-0.0473585712589992	-0.00483692931514861	0.0178047272247311	0.000162445961102443	0.0204491379668521	-0.0235210894038478	0.0755290040847426	0.0170572931793439	-0.0434038428439431	0.0320470580812825	-0.076567507930191	-0.00663341322268915	-0.0532194438796645	0.000349940707351073	-0.00205685609583012	0.00169814954698171	-0.00623330190890055	0.00605795831974991	0.0128529907135246	-0.00618093731736229	0.00236735395618438	-0.0402470096689722	-0.0489672690459492	-0.0676771390776505
Kat5	-0.0489693066246788	0.008466963109978	-0.0149698660811344	0.0204755705835004	-0.00986712931695007	-0.137253850556215	0.0320764565276753	0.0310756673628737	0.00381411172998568	-0.0264906416039783	0.035239084423694	-0.0162955074618029	-0.011440970526751	0.0125296420948342	-0.0245630980787781	-0.0120754151562277	-0.00564041040786976	-0.0175608535451334	0.00177831470510896	0.0172159662490853	-0.0302966880709669	-0.0434174401963082	0.0210381178160394	-0.00410088234213864	0.00683099751321966	-0.00282122573207801	-0.00526210416209833	0.00107529761058681	-0.00512978030450977	0.00532962118775117	0.00968900198103259	0.000770293445463152	-0.00379774328784919	0.0109869341169591	0.00204129384940965	-0.0085395999437379
Zeb1	0.0145548874298652	0.126576850855988	-0.0149896939545309	-0.0145354946407627	0.00677113208321288	0.0201000917989762	0.0398659327239837	-0.0179634756022835	0.0293472274194995	-0.0716626393854371	-0.0236803159375597	0.0308732558645793	0.0114631988074696	-0.0204569121139198	-0.0421184053626021	-0.0400354180652032	0.0636410197940105	0.019619493570163	-0.0114863227059572	-0.00180847644583966	-0.0558212428743274	-0.067645446498424	-0.156599536653466	0.0673717848749918	-0.0485188118625221	-0.045413542068264	0.00782404944684867	0.0467623386640788	-0.0210327038664922	-0.0472265324824937	0.016128954408371	-0.0565741904961131	0.0210467810915974	-0.0202000540054461	-0.0688073894801798	-0.0175554006098198
Pcbp4	-0.0465786329504497	0.0303869043588871	-0.0109433635782877	0.0565997241463134	-0.117134534937875	0.021548253665707	0.0131055661141444	0.00552061674626153	0.0170411664111434	-0.00713779511660717	-0.0111711769319569	-0.0200867255102522	-0.00386251891924191	0.0286279100520866	0.00901450243123001	0.00683192831799904	-0.000308841632693652	0.00191943226291346	-0.000973957448070572	0.00424835280053156	-0.0328226630720326	0.00970505245589833	0.00427535887919717	-0.0180320020927579	0.0112285049713402	0.0157849341123091	0.0119917136176992	0.000372504155873718	-0.00293969514799286	0.00993036075912086	-0.00124114484295225	-0.00489141936095502	0.00368731463692869	-0.0246828093993356	0.0108824049633239	-0.00412460492547314
Slc4a7	0.0503333579525533	0.0348284160742401	-0.0741872025918693	0.000705347009356436	-0.00974669320426668	-0.0228939419585049	0.0050767368405318	-0.0261980571675869	0.0312552666903504	0.0686711351108013	-0.00412749708276687	-0.0127041558441158	-0.00523737031215319	-0.0106188119189734	-0.007274741238421	-0.0223427926392077	0.0381575370183577	0.027207589217331	0.034965531518274	0.00701249147731301	-0.00959808227644117	0.028465410101619	0.0207937546619308	0.0116064445320815	0.00549460681253252	-0.0167655708422259	-0.035215527350763	0.0781938815621648	0.00582962295095961	0.0247631846018341	-0.00358484248883569	-0.0106210210833534	-0.0602635757553961	-0.00121156640344237	-0.00197971604194925	0.00807166839385273
Diras1	-0.00922166562609638	-0.0346881846523784	-0.0125472319357628	0.0445880322259824	0.010805275977654	0.0084315548680356	-0.0504592131994211	0.00626952184744041	-0.0375477454963075	0.0802469095580281	-0.16209066252999	0.293282993622279	-0.0163317913738915	-0.117529354247593	0.0634980456418146	-0.108747561169743	-0.0432546204470885	-0.0165878495478852	-0.0335693200531965	0.00852295110790872	0.0230580331095202	0.0284774547314096	0.00909381427318194	-0.00573246581501917	-0.0027040607027124	-0.000606941983013958	-0.0128290400023274	-0.00802121123737048	-0.00950849916735535	0.00254512969718337	0.0132916217142146	0.0182877723502669	-0.00199387544159849	0.0260648430614727	-0.000862849314638817	-0.0141268107648838
Smad5	-0.0461943598197266	0.0900150120893194	0.0119697868988451	-0.023468370522836	-0.00182647712302515	0.0120451961825397	0.00208787850832134	-0.0183885847886432	-0.0184511430450191	-0.00233494899533197	-0.00895139602720358	0.00985356642551151	0.0265693669720762	0.0041022939653364	0.00407466969337458	0.0484570528344004	0.00579858414571445	-0.0147063668690375	-0.046674708306598	-0.0465055544287204	0.00352700217458504	0.0069497904207737	0.0201224168099552	0.00927006310096214	0.0408486137063998	-0.00187345883765246	-0.0291929333407038	0.00520071207520891	-0.0147055243516586	0.0253512810709162	0.00778288323539964	-0.015553931922563	-0.031769492234167	-0.00396357796237438	-0.0124884428594739	0.0163760965008171
Rps2	-0.0325316025083548	0.0937373129904575	0.0539164468009924	-0.0470262608779316	0.0527650217277509	-0.044129098643174	0.0322588690252343	-0.00888055094686693	0.000541770903559411	0.00977531415419122	-0.0139950678783673	0.000924727111164829	0.00937119787030823	-0.022448091864533	0.021609130408657	0.027726177919786	0.0270060230697237	0.00695189201974776	-0.0341706117299068	-0.0875667049157238	-0.0378640658116186	0.0449364242217688	0.0412364271630897	-0.0224315746861485	0.0183995241369761	0.0219602273561353	0.0630805938650705	0.0165360324961055	-0.0128457434192277	0.0275343145527171	-0.0747220968129427	0.0316886455818285	-0.0768349708401085	0.0268411744169363	-0.00849451053995304	0.0217789905614795
Cenpp	-0.0472055048876892	-0.0138059842017374	-0.0134631569802409	0.0814724285343359	-0.0320398794343066	0.0185469700971891	0.0413415542485718	-0.0538911659316754	0.0748489716476649	-0.0171848840242355	0.0566499033034958	0.0559397243287535	-0.0625103855078711	-0.0223767638951908	-0.0278909285919089	0.0253557442845806	-0.0116136102343017	0.0136908917424574	-0.0364190247391657	-0.0159489949486632	0.0372352536927634	0.0614391670076839	-0.0210112470217167	-0.00563538254161788	-0.0236977560191913	0.000820668581794689	0.00258927808663468	0.00780241537852484	0.00467339517663228	-0.00323626792530716	0.000356619048714669	-0.0109605800056618	-0.0129564875895036	-0.00347396664850365	-0.0163519315847726	-0.0395530554115037
Lrig1	0.0539484932240125	0.0494765359209849	-0.0147214518692734	-0.0189058430642641	-0.0147468333620971	-0.00883503907442365	0.00396116086936174	0.026201799240588	-0.0289455426669408	-0.0763743404298006	-0.00208442210482031	0.0310881797518664	0.0429845364483497	-0.0113400915532712	-0.0254566153843006	0.00552729347701015	-0.000327933455588034	-0.0310345337949509	0.0135813771238039	-0.0130211219149794	0.036367036510079	-0.020862215107039	-0.00775399482957582	0.0128618638345449	0.0300351071907405	-0.0642297693027455	0.0191792126407614	0.083587386672655	-0.0360818275295154	-0.0155844256312666	0.00379126482774754	-0.038535309484905	0.0580453294385016	0.0232982909222941	-0.0166477397498269	-0.0204014787168753
Pdxk	-0.0518427284194857	0.0728869726468975	0.0141032361425746	-0.0256024281023375	-0.00811811033648654	0.0002661354965387	-0.00319430697664435	-0.00943445532597051	-0.00460943755797043	0.0138245026671566	0.00114712810402625	0.00433692794774976	0.0268841847466988	-0.0069445126856836	-0.0128776173396763	-0.00371842052354384	-0.00969679477574622	-0.000131511373232391	0.0239967094927616	0.00709612872791435	0.0473611532488257	-0.00375931843135583	0.0131311645329581	-0.00188427701530694	0.0256774140762801	-0.00403011012636927	-0.0047797758003111	0.00563206682823609	-0.00621451860687616	0.00034791661650055	-0.00466984271183196	-0.0119847594411613	-0.00807963179639298	0.0104526096782985	0.0227918131848587	-0.00617639680823023
Ntrk2	0.0522658516595242	0.0285728651739325	-0.0744240630613209	0.00267000500278921	0.00481886800102352	0.005288582520634	0.0493006953087381	0.0202319985422583	-0.0202634160366477	-0.00619840072621777	-0.00120862131152136	0.00527826336766161	-0.00704910892690929	0.00850732213210665	0.0102906177710509	0.0242162812202356	-0.0283313326768201	-0.0202766658367232	0.00805407096146453	-0.00645605249608954	0.00220413486808066	0.00147788551626527	0.00356987682190939	-0.00705172032516076	2.5793652005311e-05	0.00364372818052989	0.0222338480766049	-0.0382314914888223	-0.0289687237172075	-0.0164931557379012	0.0274485547016019	0.024682672860859	0.00792501302607463	0.0141567296099037	0.0263804271988625	0.000723707196559062
Rsph3b	-0.0549725301818442	0.0507769471906258	0.00314694519525391	-0.032587239871226	0.0213315906753492	0.00147630461194986	-0.00576033229306481	0.00432653915194208	-0.0172059140682458	0.02493907930559	-0.0157642397254975	0.0170411945698623	-0.0416712431082187	0.0221320101765558	-0.0163795894857539	-0.0219844368572961	0.0144069732545451	-0.0098847429738613	0.00247680401041299	-0.020665369755346	-0.0545542103106269	-0.0389702159110496	0.0140227155990159	0.0303424376575559	-0.0480163508702008	0.00229045642381576	-0.0147491245532246	0.00153309351135301	-0.00347892075453204	0.00347771114220094	0.00955063867437151	-0.0114300130281537	-0.011336460736124	0.00117363519287782	0.00881559683621609	0.00926303848896397
Cplane1	-0.0300285381971942	-0.041089961159019	-0.030431953502862	-0.0765863006286068	-0.0417074947097532	-0.104725501795683	0.0546113444903689	-0.0305239703990191	0.0635510098982516	-0.0237740253344135	0.042887141461675	0.120056552010174	-0.0165871426199778	0.057248750247965	0.0697496001419408	0.000973594448026664	-0.0342976370178344	-0.00819598648610155	0.0570726815444592	0.101194524830086	-0.0500561035656983	-0.085961193389169	0.0368294981427017	0.0587663491915565	-0.0340525305543257	-0.00320760338339504	0.0403583656739226	-0.00274649603786453	0.0381926452059509	-0.0671011463259557	-0.0102869767774993	-0.0238073695056525	0.00415898703155819	-0.0764176364582295	-0.117099280969604	0.0217987986386972
Med22	-0.0512271574332778	0.0721531433695223	0.0108610070688485	-0.0146329487781554	-0.0376185839928692	0.0198643753022984	0.00290834529110595	-0.0137186761559318	-0.0226728860146867	0.00825787377989593	0.0186078504370571	-0.00511444360929258	0.0317730735600819	-0.00429207914753657	-0.00282143956146311	0.00430690991600632	-0.0191444714254065	0.0113571853035544	0.00897840379710426	0.0115280334320297	0.0299842675590639	0.00737189969923902	0.0131635809126612	-0.0212664023389645	0.0191063450624492	0.0103858235967724	-0.00454505658450311	0.00374375321702112	0.00501262394803543	0.0129827606972177	0.000584446473258753	-0.00439141597705455	0.0113097597663593	0.00165744060810095	-0.0018938207433895	0.0272836328417652
Ncl	0.0451084524166963	-0.00582925227225623	0.107333144715464	0.0103147316428338	-0.0156083317909615	-0.0162979504974838	0.0208490277098102	-5.67367673597683e-05	0.014156707099947	0.0078556927151925	0.0004586163874747	-0.00125532702568129	0.00607974867590837	-0.00560375508152308	-0.0119903920333989	-0.0477819101948805	0.0310873672834118	0.0620106793376639	-0.0376013785908876	0.0338198356648227	0.0137516180945304	-0.0425822372397967	-0.0232566696009226	-0.041501942300339	-0.0364165048396072	-0.0184156160141915	-0.0186243501191405	0.00447837744667307	0.0570370408743107	-0.0179271637870077	-0.00394099174164798	-0.0123375570968626	-0.0021996864958096	0.0236812891114796	0.0301042658189443	-0.037915977699511
Pea15a	0.0541120036808292	0.036533541551188	-0.0208666920367085	0.00978364090743694	0.0100737335429939	0.0065523280801142	0.0578839115816824	0.036737591985785	-0.0295948267309167	-0.070836187579714	-0.0179483215666659	0.0398770587842996	0.00314797674779049	0.00369034371072265	0.00637422012572392	0.0408049122860439	-0.00991720251218396	-0.0438529546929546	0.0202946716307944	-0.0532348601653423	0.0023702419876522	0.0189124826233471	2.95728150165973e-05	0.0475563440247757	0.0308704162670738	-0.0130618530574639	0.0511471073039286	-0.0825493320245328	-0.0112463201501478	-0.0396402206588003	0.00204744393796534	-0.0747163005462021	0.00259074448719109	-0.00860992976150636	0.100880084057352	0.0335042572395388
Serbp1	0.0516252715624089	-0.00172903346273553	0.0870251933253442	0.00568599407674388	-0.0206211840356746	-0.0201189806375583	0.0160048624091038	0.00888671574489784	-0.0034070633577949	0.00170340323447102	-0.00142981358161105	0.00320965249864288	-0.0069563811929862	0.00759538502430944	0.00863685241754678	-0.00560132908033128	-0.0246578672479907	0.0153821668662833	-0.00889850485416084	0.0126956659529323	0.00845234746780819	-0.0225856312968294	-0.0111690776714282	-0.0250522870156857	-0.00656603686497884	-0.0303204593980739	-0.0687319785404769	0.032457162524732	-0.0559811831845299	-0.00157687733189644	0.00964840332605507	-0.0305242067175643	0.0133325942667047	-0.00187936936593454	0.0303796543717475	0.0155436331947396
Aldh9a1	-0.0111788316626974	-0.0532826228092834	-0.0176241530087241	-0.117303901719805	-0.0162161739821666	-0.0195748819833939	-0.0246272116510261	0.0214266355439229	-0.0579933423141246	-0.117534165710139	-0.0119025931787579	-0.0155516532308074	-0.0304632412435517	0.0341706305036392	-0.00948174109845903	-0.0609143205692735	0.0309404860062685	0.0635965481798736	-0.0309213667696259	0.0277395496259817	0.0344840069364173	-0.0921657646846904	-0.0411705556457522	-0.25491528450441	-0.118651043371969	0.116442206525089	-0.210284187556991	-0.152407952159665	-0.0791806914575031	-0.307307670997165	-0.0567501197779403	0.0319432503661067	-0.220260786302379	-0.102978920327305	-0.0383827597070592	-0.0165624980709356
Ddx3x	0.0589243718592554	0.00776021463735521	0.0296776326439277	0.00261314940275862	-0.015467709586121	-0.0112662362505679	0.0021441837977814	0.0113500651421914	-0.0106232858789838	-0.0527479605514253	-0.00198530334950546	0.0202769613149929	0.00924080482507651	0.000209592515150465	-0.00548794951980023	0.00251096536476595	-0.00714594083314252	-0.0521573363973161	0.0383459573291458	-0.0183798207987259	0.00869289193602435	-0.00791937262358894	0.0150672546590416	0.0181631610862347	0.0104051737552514	5.40420458838774e-05	0.0124242640739134	-0.00747613347038436	0.00956863954310379	0.0234788104795684	-0.00706337404711409	0.0187634663523135	-0.0443998808449485	0.0182487965275766	-0.0245489654842867	0.0159380877715537
Rpl9	-0.0417042216721967	0.0798416228786475	0.0374515238608588	-0.0177497554079892	0.0747097102648195	-0.0148843499119421	0.0512041166473443	-0.0351087781470553	0.0296575744971624	0.0140823251175896	-0.0123226496737876	-0.00206224474187453	-0.0245833569686198	-0.0207883398916585	0.0291031228518242	0.00562053926858295	0.0235474706417457	-0.0204713464422777	0.0347702266168512	0.0135310727037786	-0.0184220535513845	0.0118046963848974	-0.0479738987184923	0.00223383517271679	-0.00291572090047458	0.0290223778986151	0.0350235855324195	-0.0074195451344033	-0.00850899586792499	0.00332694686457264	-0.0360747963448971	0.0404679345720721	-0.0125240589817724	0.0380421712821919	-0.00955051988166787	-0.0139011488038367
Hnrnpa2b1	0.0581219015539391	-9.74297708966468e-05	0.0401834264043338	0.0164242447938456	-0.0190462978258667	-0.0212036163873685	-0.0134973874290577	-0.00367302404399542	-0.00476455987288644	-0.0487463584690462	0.00428436238140018	0.016139613907209	0.00501455860640185	0.000813140837442963	0.00134570211318656	0.00821846607407651	-0.0172595956491497	0.00932132272890541	0.0149004102991548	0.00355162664713485	0.00272653880209811	-0.0111162811996834	0.0121421184066431	-0.0133195099694054	0.0080126442109281	-0.00352741847236793	0.0110446212666236	0.0429911780246149	0.0344626189331486	0.0268337732540554	0.0130383914944205	-0.0513198519662297	-0.0748091753147382	-0.000131806870982949	-0.0146662753033451	-0.0293471150644209
Zmat3	-0.0516183548470234	0.0726883885896055	0.00713811784451164	-0.0221226158365677	-0.0187782232955599	0.021732359273551	0.0079004506238794	-0.00870962988357189	-0.00846091641480753	0.0104063592530829	0.0112623985742624	0.000392029255720458	0.00856291618294724	0.00183862068771084	-0.00868718240772218	-0.0151687665295945	-0.0065353424898189	-0.002622732813545	0.0446361970652334	0.0440591294930671	-0.00881436907080874	-0.0336107924227501	-0.0243911582593863	-0.00820407904952598	-0.0126565207523026	0.00778460363620035	0.00180898612979433	0.00794796929970407	0.00240583920988586	-0.00511707453808094	0.00439512683177773	-0.00197701614803487	-0.00120675352674743	0.00121409985815485	0.0237509267068791	0.00879076410974552
Pcdh9	0.045830857828831	0.0356296811874759	-0.0966141430835666	0.00159321826290563	0.0126146441801551	0.0062071712625401	0.0464673577976659	0.0195181039954005	-0.0155226887673251	-0.00671253606296365	-0.00320041719854382	0.00706253008861246	-0.00271841063979997	0.0101022579644281	0.0130141827031216	0.00762782219146758	0.00444686237431486	0.0568230915429639	0.0189565036485561	0.0152111297779564	-0.0104083584004612	0.0286271213471802	0.0357958527053608	0.0488834992295782	0.0455849193696084	0.0258235556422526	-0.0433312525917407	0.0493370731574782	-0.00489673223085379	0.0486281887814528	-0.00994140669970802	0.0220081636205788	0.0238303518272924	-0.0161088706372228	-0.0881749253418438	-0.000133572596753927
Macf1	0.00750008892139284	0.0541529735921801	-0.102053074602282	-0.0936261829727757	-0.0166315318293343	0.040933572051619	0.0673159859900074	-0.0627935169093318	0.0781382207541235	-0.0505658416521599	-0.0145897345676945	0.0387469188194177	-0.00174096889103716	0.00515085089611858	0.0347332672100866	0.0332163566809319	-0.0247474425540632	0.0274717588004118	-0.0392663334364268	-0.00519014168452571	0.0229473967368241	-0.0122208168071516	-0.0666617260994965	-0.0612760382920339	-0.0279431204267429	-0.0250326674307833	-0.000801440640822518	0.0497954593999849	0.0585630219662257	-0.0050935437166194	-0.0506279765420496	-0.0109756389753798	-0.0608131378112606	-0.0591632555675836	-0.0416472126096306	-0.0298461126511795
Eif4a1	0.0506265481295162	0.00127005845899151	0.0837942052389656	-0.000438588442425155	-0.0238809795340338	-0.0296734456340683	0.0143393000712936	-0.00410695852856373	0.0164581568585552	0.0380168768670499	-0.00594248286865521	-0.00145153105501609	-0.00142708163595488	-0.00281615011509045	-0.00408725358305554	-0.0166034815067521	0.0179637527588713	0.00960068557477879	0.0523719691272741	-0.0102341318339761	-0.015010774518511	0.0338816193175169	0.0481671188956075	-0.0472864978409287	-0.0363714696385015	0.0310723201651401	0.105638220645965	0.0376464519569382	-0.0480804955546756	0.0293189638554158	-0.0988134416577938	0.0289185231879106	-0.126433394709075	0.0405375999642421	-0.015018450205493	0.016135407591722
Adamts1	0.0407179639523916	0.0365829210776954	-0.108334878264565	0.00048094068636191	0.00275464050388871	-0.0100082201860154	0.0365129812336479	-0.00776251266920589	0.00749690576567836	0.0769334935850848	-0.00635933961495163	-0.0187480260137509	-0.0208982265317795	-0.000645753386682339	0.0207373440467526	0.0062125256299276	-0.0147099945693996	0.027377218055435	0.0249187686192071	0.0101637632576089	-0.0278086419114009	0.0365628268432864	0.0188743506647943	-0.0868468177703874	-0.0471584876396291	0.0129492579047758	-0.0300908486611199	-0.0250914759090259	0.00106498654549966	-0.0114073967795395	0.0233541145686914	0.0375761242386576	0.0199531068179869	0.144661084011475	0.204946297090446	0.00575428761736585
Ahnak	0.041653763768222	0.0355220348325012	-0.0500956653619202	-0.00207283370726743	-0.024181632480059	-0.0449414798451443	-0.0483963657788512	-0.0772008963018968	0.070618482052275	0.144108730137018	-0.00216946693711701	-0.0365013954338635	-0.000849780609761306	-0.0072878305473436	0.000233954969169909	0.00588538957974129	-0.0104848054519342	-0.0787422527661374	0.00477949603596548	-0.045909969923906	-0.0145340583668584	-0.00975116036815706	-0.0111779827567188	-0.13722177897256	-0.0947706211548605	0.0178655489214318	0.00524414885900681	0.0312750692667212	0.0685864454840841	-0.0833475110612545	0.0673663614897449	-0.0106304652761482	0.0901041674559666	0.0392014220279564	-0.00156539958102975	0.0043496798212156
Tcf4	0.057199484161838	0.0305545717887233	-0.0276555452027481	0.00231101620272234	-0.00492961710318604	-0.00545188494271346	0.0189385321180674	0.00542195889635471	-0.0125630123306335	-0.0348976262937275	0.00368285583553271	0.00676305279757278	0.0037425404227011	0.00205533438916511	-0.00585728406164362	-0.0117521554162434	0.0270126032797757	0.0919951810850762	-0.032608615710805	0.0391177829346307	0.0134750556965074	-0.0125257993395338	-0.00569148528774425	0.0237384486212786	0.0328766535830515	0.0222753667893095	-0.0187000027072502	-0.0926159954678534	0.0258240010029634	-0.000859217982423959	0.00871980071568587	0.0536586462349917	0.0115392416753338	0.00304481527878501	0.0264540000689314	0.0226218140663925
Septin2	0.0590575412683217	0.0146915290156789	0.0300982202383051	0.00556299287481364	-0.0154245282363548	-0.0131014370860301	0.021042252786438	0.0119705942945323	-0.0146735100205542	-0.0272991263955683	-0.00568071174488905	0.0163502656915233	-0.00639666273441078	-0.00142431968719894	0.00117814770739036	0.00907246586226125	-0.0040563540428699	0.0153190802293536	0.0319439991602112	-0.00351284681333666	-0.0101792013747191	0.0258839190158358	0.0367591505289244	-0.0339156190564742	-0.0176647852414291	-0.00288360406404157	0.0158170492650202	0.0292494785684107	0.00127591190973288	0.0142792007964166	0.017772143928436	-0.0354138084008199	0.0173161346545783	-0.0403117333415995	-0.00180785926236926	0.0227676201126992
Fbxo10	-0.0285783164027454	0.00156933624487196	-0.0138170396074309	-0.0157371435380445	-0.0114047195122552	-0.167956575574816	0.00955192298922137	0.104476851740946	-0.00725263118664714	-0.00227946346074859	-0.0438308386282637	0.0539178838949207	-0.0700414491554471	-0.0696427646184274	-0.132064168054147	0.0475428031504346	0.00997306082134084	0.0231984544405512	-0.0919345575387113	-0.0946124214172015	-0.0677262414175904	0.0433985442857132	-0.0604502565955577	0.0206396201359708	-0.019317876195268	-0.0272811434575513	-0.00246202687981906	-0.0104755215093539	0.00858280148407913	0.00211219768062154	0.0195482130507928	0.00386413719694808	0.00489025783522731	-0.0362534948436957	0.0403767272211906	-0.00758388142278216
Npr1	-0.0340257697648959	-0.018222202740889	-0.0166722168100446	0.0682940737661957	-0.0493660389789166	-0.0666110603960356	0.030315129117321	-0.112124669948173	-0.110250067462255	-0.0113788104697075	-0.132479638451303	-0.043421339250093	0.0280778800638568	0.0538536324713854	-0.020555761504598	0.0501898443135061	0.0477803561363461	0.0103113793125294	0.0478942883670545	0.0349309559693897	-0.0100864824002207	-0.0526624227369049	-0.0336462412559838	-0.000843992274366708	0.0344104029305498	0.0125176019275011	-0.000296883042863432	0.00351115581900668	0.00137931133486435	-0.0101488764680251	-0.0157375333194291	-0.00311935085314103	-0.0176189623868432	0.00733984204797482	-0.0144693655298723	-0.00627482608264951
Lsamp	0.048070541747395	0.0276294573259679	-0.090265696551866	0.000489694374533237	0.00102621472284668	-0.0127464836293266	-0.00335752412546946	-0.0340623560538667	0.0281417396270878	0.0488244926375	0.00892028364278263	-0.0190441502385517	0.0156778253309471	-0.000220672552029673	-0.0197739066133887	-0.0313752058346554	0.0436290902457336	0.0421792914568704	-0.022477601150684	0.0159222111359198	0.00946664335463363	-0.0184451166163406	-0.0188478761538348	-0.0120125470686737	-0.021193262553226	0.0096047375557817	0.0296430326151713	-0.0688034912935716	-0.0681816103728014	0.0329570849866076	-0.0191217262784969	-0.0237603635870131	0.0735621935474311	0.0280594499702998	-0.0252898361440894	0.0481812855113974
Nbea	-0.018719749155338	0.0285252825138312	-0.0272212826234051	0.0351767358000638	-0.149463475784042	0.0625752574126626	0.00730895324752866	0.0947040343649578	0.087306031485094	-0.00378437362693507	0.133169915003606	0.0100549143156854	-0.0714050065618682	-0.0192876431607485	-0.017710202785215	-0.0377869273755124	-0.0271993323974857	0.0127925867321374	-0.0246409701911344	-0.0297004654293122	-0.000809171753224906	0.0556982062342311	-0.00259981044269261	-0.012648975370076	-0.00736903817828696	0.0155154912839154	0.0192200153676883	-0.00752434838615293	-0.00775862553294298	0.0122540719056216	-0.01169107628375	-0.0086348097783938	0.0170442156776061	-0.0398082952716176	0.0565758656333988	-0.0153472243794284
Tubb5	-0.000499368034183402	0.0553828659997796	0.129309997767207	-0.00259586105356249	-0.0183691375641866	-0.0550091486328961	-0.0866006372961298	-0.0509642485653619	0.0536572327660258	-0.046565397676548	-0.00808280222486777	0.00739337800548873	-0.0630625696537716	0.0278471544960212	0.0159260903619046	0.052781394351306	-0.0128036324934634	0.069828775779481	-0.0256950879024574	0.0297625656861531	-0.0123828963529445	-0.000944665086457477	-0.0825431179256847	0.0150864978279499	-0.00153448751389813	0.0330976274375761	-0.0332311237873834	-0.0236561105175915	-0.0985043385622024	0.00786347735429636	0.0109650818020403	0.0670638730850161	0.0430197067607815	0.0300563087965026	0.00592639189678939	0.0442900233530089
Rps6kc1	-0.0548088999489438	0.0602357105091222	0.00528667781066594	-0.0276444374303578	0.00801096616861746	0.00568618934063374	-0.00657225380196782	-0.00616440001928384	-0.0146723928164302	0.0222188342468333	-0.00597679330245738	0.0126681045473176	0.00764947265626346	-0.000726589073380196	0.0158232377531947	-0.00754048157180657	0.0084753514851137	0.00217588761218097	-0.00578165471883613	-0.0220284345009892	-0.00149205383492027	-0.0132036456757284	0.0137641506804713	-0.0102929836514085	0.0121185078509252	0.00496112507965512	-0.0155601155577947	0.00572536639181931	0.00479111591535277	0.010653740495935	0.00550816284450231	-0.00618153910527558	-0.00573337936844318	-0.00508165109790966	-0.00774354775946093	-0.0111974144837632
Dclk1	0.0487709479843127	0.0528539309113858	-0.0452897879570531	0.00482362158985593	-0.0200807964639901	-0.0355433735158538	-0.0189126677556184	-0.0556344915730121	0.0394962113076462	0.0856239655164277	-0.0141797024348353	-0.0303367581643095	-0.00784858301398433	0.0158854163580929	0.016880976944829	0.0266116016793934	-0.0239597815286028	-0.0188880266998516	-0.0319804889134307	-0.00314189217959825	-0.00390485434978926	-0.0225448150119058	-0.0273250977843474	-0.0969869443831289	-0.0428674004960043	-0.0145518594716448	0.0179604261208093	0.0165217855275592	-0.108941096174938	-0.0289179565372665	-0.00267085756258164	-0.0165510910972474	0.0268049680197709	0.0459083513114729	0.081932068666797	-0.0481877044050084
Maml2	0.0443325712211823	0.0486109848046266	-0.0839925653051584	0.00223445512508817	0.0189038350425407	0.00337771619108036	0.026858543661592	0.011640334138539	-0.00115711071235557	-0.0313463808799181	0.0131057352040699	0.00783650577715772	0.018945664045179	0.0138089350857366	-0.0198002569364195	-0.0277506153055292	0.0569543607881315	0.136662517844615	-0.035275443892898	0.0496328044657538	0.0244225896589419	-0.0150931189614756	-0.0195581475691367	0.0267975806190111	0.0240842223437728	0.0461180373916872	0.0382548063106544	-0.0422721481716327	-0.0253799143401452	-0.0352920706592763	-0.0774286895695784	0.048998767350962	0.135474166120851	0.00613642256947728	-0.0128799659033575	0.0230205952142236
Rplp0	-0.019773763265161	0.110845693712448	0.0653236507815131	-0.0268090670256853	0.0391733144105287	-0.0340873605470768	0.0472377083473396	-0.0295105807900839	0.0101709228633686	-0.00703269867787377	-0.0182931709191427	-0.00457645765231436	-0.00871727813569551	-0.0106420795253522	0.0297736355509241	0.0505132884794275	0.0390621651298004	-0.0144660142013489	0.00154563643551039	-0.0845008744013594	-0.0677938591874697	0.0814455752420798	0.029195476550898	-0.0162115441738447	0.0100172277826942	0.0371511218261778	0.0901319759220595	-0.0250246911050229	-0.0210812748492632	0.0114819273051312	-0.0409024789552469	0.0394265973883915	-0.02933591900021	0.0319072359796304	-0.0587923781503454	0.00696645376491359
Chsy1	0.000586766588904403	0.0268228850633818	0.0245794365983164	0.00849554955531628	0.0288121156767256	0.0131672671479548	-0.00306059471973592	-0.00452943500614778	0.0742476278880912	0.00176191012155981	-0.0198307983048198	0.0350401891583083	-0.117345560443915	0.0616394309942474	0.0897475799771303	0.226712601182206	0.219456801834573	-0.11582923602864	-0.103771804486977	0.199094138216642	0.261771925139763	0.0312438715727804	0.134181457581177	-0.0266221238275546	0.0105159070760331	0.00953938114192953	-0.0382814256599065	0.0284238467343234	0.00164730362847219	0.016239377522882	0.019844608677185	0.0132063818113819	0.00271780235447223	-0.0014173070412002	-0.0107242009947406	-0.00434947130183518
Map4k4	0.0511930643696718	0.0677140352543489	-0.0280554492838796	0.00501946097484233	-0.00258392767277736	-0.00959516727286498	0.0184996184853199	-0.00740169969362509	0.0198280588738215	-0.0571913966639993	0.00355964189442077	0.0100052451952341	0.0350516067544486	-0.0266308955777611	-0.0057397059772596	-0.0145456846286984	0.0283413334243749	0.0494179551876391	0.0121460402770207	0.0155875600608346	-0.0173326872530178	0.0375046362553377	-0.00326476686138389	-0.00417752083992858	0.0187659846917575	-0.027096631139401	-0.0518372460798946	-0.018746793960127	0.0115457591326546	0.0395651271013258	0.0468984447052408	-0.00307550201389963	-0.113135347325932	0.0286900719046351	0.0751945331738941	0.0954968955621963
Fat3	0.040471743313045	0.0353977126780586	-0.100265285881333	0.00489865458375601	0.0223368208579178	0.030411579234741	0.0747320452620664	0.0384608355341897	-0.028405942004602	-0.0547939657918464	-0.00944984045165911	0.0198490831283017	-0.003568475037946	-0.00534635337866286	0.00136793565001867	-0.000808749271610738	0.00552857924288112	0.0146520207237208	0.0161550549120585	0.0118883687274432	0.0107936185059809	0.0183463178199805	0.00379263215316768	0.0518858426996304	0.0177239667537289	-0.00189011543942173	-0.0112282708151391	0.103692888459489	0.0699035735275752	0.0596526636990492	-0.0808697605948752	-0.0244939799601458	-0.177849206713551	-0.132811321185253	0.0724661025476109	-0.0212344000277663
Hnrnpk	0.05941895164787	0.0147235636839668	0.0215168433440387	0.00133504014676743	-0.0134126105119337	-0.014561728148026	0.0178018343799059	0.00946749922832331	-0.00610272880603885	-0.0212092123399498	-0.00535124787539443	0.0142730234073674	-0.000662617176307805	0.000873910564370494	0.00014402205929641	-1.09492820886431e-05	0.00492892370809245	-0.00193149792636705	0.0536662749699119	-0.0100921663901105	-0.0178422383783347	0.0335929199491951	0.0461346905396609	-0.0144954409754532	-0.0110404330968741	0.0367519696252072	0.0645533544546536	-0.00808160219136472	0.025926737265003	0.0478785544042534	-0.0245404627837036	0.042704321571265	-0.0830923172649839	-0.0204179287878255	0.0141090892763725	0.00403166718825775
Rplp1	-0.0115355262327619	0.0829245164557679	0.0952368467965483	-0.0284547182238595	0.0311890268879276	-0.0310875432375376	0.122913293699075	0.00313195339673441	-0.0175028191994466	0.0729561157434718	0.000123732197799617	-0.0109475737804092	0.0438595407083299	-0.0361894700017833	0.0172168323083822	-0.00541797749246011	0.019476522726148	-0.0121748461716264	-0.0691298781979667	-0.0788536962410468	-0.00371719162635793	0.060592926776598	0.00627738141575932	-0.0287530825726636	0.0307719821455065	0.0274338923450644	0.00357188270465843	0.0242291216734954	0.0103042102137315	-0.00554519548181289	-0.0712048004977138	0.0138507230169354	-0.0351390777833095	-0.017218793407945	-0.0258944557528665	0.00158238443578953
Matr3	0.0559146483929384	0.00778970398320903	0.0615985895397888	0.00471454706979593	-0.0197772327668166	-0.0264092310144845	-0.000998451442481594	0.0080171231081898	-0.00412656685156333	-0.0206406030382136	4.58984949451689e-05	0.00992751121274459	-0.0153186706680286	0.00627971525029634	0.00615813968025016	0.00786556439871513	-0.0146840753393576	0.0479778394133816	0.0094858879150592	0.0239296471996213	-0.00560768615385718	0.0135148395363107	0.0206365012379105	0.00884024313283973	0.0171456265560022	0.00789731198789575	-0.0207067391595219	-0.00333419970693748	-0.0407218767819601	-0.00165260904093452	0.0396475861330992	-0.0405752061972519	0.00794782784131186	0.0125809037961438	-0.00102401758409811	-9.3693472706352e-05
Jun	0.0509508110668865	0.037800222876247	-0.0716529134512946	-0.00215166141451151	-0.00844297840775145	-0.0236865689633959	0.00247463352028557	-0.0221072958491853	0.0192215997181747	0.0596830273890217	-0.00270457532061892	-0.012906238596758	-0.00408261276244666	-0.00454562686023858	0.00928842061672649	0.0132687536388379	-0.0198001508822386	-0.0623882238035075	0.0226708718786631	-0.0330357821511482	-0.0118183443109876	0.00761243439079828	0.0100942221664047	-0.0257384299357166	-0.0165097112309106	-0.0114093559685751	-0.0269322751217546	0.0376194303420487	0.029624531916423	-0.0536254523362432	0.0298685681412401	-0.0124284329671586	-0.00502812401084542	-0.0188412577863703	0.110588775062073	0.0112629593418164
Ccnd2	-0.041341365968346	0.0923725818495414	0.0454425174620354	-0.00939234511204864	-0.00903325337645362	-0.00931022330650138	0.0230177877897654	-0.0287987303274381	0.0144893724809023	-0.0219379740679196	-0.0220539776687423	-0.0128234588352529	-0.0210939268144346	0.00534612991588089	-0.0268786187774565	0.0188980801291846	0.0576236613151383	-0.00498997454793473	-0.0757760067993679	-0.0483654857748815	-0.0314281902754817	0.0135153107941422	-0.0408419724021529	0.0242915457633576	-0.0189568168780686	-0.049077122069126	-0.0449445272688311	0.0076314655939404	0.0198168957364213	-0.00559995887570174	0.00659534818406871	0.0224051726176013	-0.0203376455454694	-0.0466264490645104	0.0663154541813181	-0.0407747769022413
Pdlim5	0.0556257731684148	0.0385828832323893	-0.0499204929351768	0.00330341684264701	-0.00249856515440144	-0.00536749542258731	0.0087739533981231	0.00318928754113886	-0.00321887927287282	-0.0144338454937421	-0.00475432270824353	0.0135967102976159	-0.00380631863462884	0.0123850563442046	0.00334067478718646	0.0203271301132011	-0.0155067356799756	-0.0195127526899526	-0.0100237031251651	-0.0105252446456348	0.014418958557101	-0.021051960420324	-0.0147961003620839	0.0664259127672682	0.0293463049151769	0.0245408231528449	-0.0241990181311556	0.0684320457096445	0.0341073972201747	0.0426889531056686	-0.0692601117207939	-0.012623555401988	-0.0176128832679795	0.0129971160583297	0.0175062679579817	-0.0382427153022684
Rev3l	0.0470888137911112	0.0410029251291228	-0.0410946939307925	-0.00457473515107153	0.00761631623218336	0.0141142175369573	0.0642712439798269	0.0502647623876534	-0.0560866544552813	-0.099439759636947	0.00124011527904112	0.0229303820595676	-0.00169906260139913	0.0203903557945774	0.0154750319282357	-0.00430863027860504	0.0309989336380598	0.145783128217658	-0.0245208653926397	0.0426809998312185	-0.0122009839736394	0.0200552145416234	0.0283824321479086	0.0029218710054735	0.0491102154517195	0.0263375838846749	-0.0388369874303504	-0.0971474399571582	-0.0176738905205182	-0.0416069425420008	0.0922313037103037	0.0383879614830937	0.0214561934804866	0.139917352939135	-0.0221106089287634	0.0149457147590142
Mapre1	-0.0428345745170525	0.100048291940886	0.0134137088799843	-0.0231106476747745	-0.0118230544925427	0.0191909493286869	0.00982041565961978	-0.0107218472508434	-0.0125313349961022	0.0118018217127695	-0.00517485912768039	0.00935810798916778	0.0332637533592176	-0.000808579888187766	-0.00876361347022564	0.0181681294899584	-0.0226254210218065	-0.00233232054947329	0.0349147586446489	0.00966706005514933	0.00530770774035799	-0.0149055278306106	-0.0222334958444134	0.00681789383559677	-0.0303007966764997	0.015973250003046	-0.0125137529903846	0.00260784777837801	0.00872518726024803	0.00740734402999825	0.0138644726222314	0.00324027035357512	-0.0108325039430082	0.0137658271372365	0.0166806887967164	-0.0059725009030134
Gpr27	-0.0471886401420282	-0.00681378355809435	-0.018588784581528	0.0121235351851178	-0.005741280815552	-0.142677660958033	0.00193799661373125	0.0504751021317827	-0.0391864872739813	0.0116744476167435	0.0431752395055307	0.019155548330167	0.00957948493281908	-0.00786283355373658	0.0313362027549365	0.0190852831711325	0.0489692907065939	-0.0154042103682835	-0.00233114848736523	0.014055439832636	0.0043478845832663	-0.000643782202354872	-0.0201895289661729	0.0328082096053236	-0.0628640173969866	-0.00138887672774352	-0.00953050116991094	0.00458010803548513	-0.00599635040573329	0.0010253121882438	0.00903092760446175	-0.00611598918049921	-0.0138746343366837	0.0172175293245292	0.0128106981130576	0.00503207667518197
Ppargc1a	0.00282174670938368	-0.0699666402446533	-0.0291170088624289	-0.102877682542579	-0.0737599984743449	0.057095952768037	0.0801628852842604	-0.0830455456194573	0.0569502796004148	-0.0576790727860639	0.0144124412312315	0.0495200983434177	0.0174382774353682	0.00649717276925336	0.0336682854470902	0.0785249701003434	-0.0718583970748531	0.0237047362371563	-0.0564022837317118	0.00798171318235484	-0.0307284878639436	-0.0232132538033888	-0.0142078566740143	-0.0231957583919299	-0.0199797240256306	-0.0379783682963458	-0.0449737780237431	-0.0592691618809972	0.0146088171491084	-0.065258158387909	-0.0520610142685447	-0.10218061768772	-0.0575214839868856	0.0722358024722923	-0.134642179181264	-0.00408144670895104
Plat	0.0588979611548913	0.0140160521824304	0.00559843212291449	0.0084150282999976	-0.00899673959283599	-0.0128724609617945	-0.00874495745919776	0.0132664021743075	-0.0129360080467913	-0.03640495433978	-0.00294546823627738	0.00993244559488904	-0.0322112308486267	0.0245841707937672	0.0278414262631014	0.0465853365689201	-0.0716490852683467	0.025869436764111	0.00453321473663984	0.0289082862023985	-1.30146091096412e-05	0.00362469739767073	0.00140291678599948	0.0418714560269786	0.0343188058884411	0.00876485044057302	-0.0524856434859397	0.0282254932271591	-0.0166372701798022	0.0123272126431505	-0.0250710177993679	0.0027810143224986	0.0236572047248441	0.00575740095983303	-0.0162758374721475	-0.0133448774380624
Ncs1	-0.0489669378760897	0.0710498005008293	0.00292507696156397	-0.0279212863633011	-0.0490757680651237	-0.0058577279521795	-0.0163929911139316	-0.0123115061567755	-0.0439365727831015	0.0297129352583992	0.0200866066132587	-0.0117014311669966	0.0482323996302068	-0.0022113596666642	0.00832610279443837	0.00163933505201767	-0.000644466120658213	0.0169883167982647	-0.0281791718985383	-0.0396250401297356	0.0205966678979569	0.0136338999818516	0.0610350058865201	-0.0440430048919796	0.0346663077072178	0.00381334502343425	-0.0132558806726885	0.011153533742692	0.00646165981916359	0.0262703314485819	0.00321298919008257	-0.000875744147176354	0.0119681524769361	-0.0136831083255564	0.00329935231790095	0.0249612756323279
Cfl1	0.0563878490147366	0.010161223368502	0.0584316474760203	0.00237332231112794	-0.019978538682318	-0.0270371324888409	0.00907379214720928	-0.00613316521049769	0.00559188019673985	0.00882365307740552	-0.000781488497764833	0.00531763165229814	0.00428725411706009	-0.00809475323194275	-0.000802568225783743	-0.00622316050592957	0.00149882176150948	-0.0215159711561751	0.0371752455569853	-0.0221341393433047	-0.00786091028149768	0.0172388097811398	0.0318025115697436	-0.00503585592611251	0.00180615021326163	0.00869000766659765	0.0407970300402004	-0.0173274924543867	-0.0223971839473123	0.00412065708877227	-0.0548608566400558	0.0376510434556322	-0.0909540288050647	0.0605603499964834	-0.00395245288740679	0.0407718194583521
Lats2	-0.0272300687668125	0.0262044591579359	-0.00167056958143725	0.0168854303549509	-0.0142308035345065	-0.0639646930499416	0.0303444769376175	-0.11176400142752	-0.105657550037567	-0.0194770249543854	0.204222279024306	0.0310740655540085	-0.0855729521476744	-0.0623040196429973	0.0350288565862841	-0.100095156505126	-0.0366608398764978	-0.0331157118060969	0.0716170280937819	0.0567191930060076	0.0303418168206516	-0.132249795580622	0.102602799566641	-0.0197220906834898	0.0278231865170638	0.000123922443890551	0.000392609014209009	0.00343045647424382	-0.00666271137495706	0.0184850628896462	0.00523253899265242	0.0153376133659735	0.00891476612590177	0.0364342498793302	0.0260887507902594	-0.0147678284514436
Plekhg1	-0.0374003016061519	-0.0129979798143591	-0.0328774956657454	0.0285893952963773	-0.043557610919266	-0.114597742400716	0.00917587255268352	-0.0890342703318518	-0.115649893716449	0.0203636389294346	-0.117517646069136	0.0228731852952295	0.0024864701911573	0.0509596953339433	0.0168295740700853	-0.0212727858698811	0.0315604015046204	-0.00551296126615	-0.0242854881800501	0.0117595563396036	-0.0229433511981686	0.0416150472998596	-0.0572933911303282	-0.00621286396955957	-0.00233217045104916	0.00642293533216063	0.000204943618148216	0.00353398768886133	-0.0192001131424284	4.30518796791653e-05	-0.011898814889244	-0.0178800640678625	-0.0199661770803914	0.0201271160260715	-0.0109795613188299	0.0135709987526994
H3f3b	0.0591549954267061	0.0197947573806027	0.00165272813454477	0.00185797020324134	-0.0106348656631179	-0.0143706259741366	0.0260347051170627	0.0148199875335395	-0.00754554579897079	-0.0238120157367187	-0.00369958625312286	0.0127269666544686	-0.00625612796451574	-0.00318789684149817	0.00488033242267463	0.0141491492855822	-0.0102312705770953	-0.0210775438309817	0.0672305244273477	-0.0143468577081045	-0.0249712949548681	0.0520612829467671	0.0501163777568563	0.0282735591387701	0.0214544632931903	0.0366613260075367	0.0288347159150503	-0.033631154759374	0.0390812431117997	0.0153833875731458	0.0280661595813766	0.0386295262705	-0.0382544476531118	-0.0497222185180573	0.0905611708389614	-0.0031039607274318
Ipo7	0.0559890291674426	0.0144299003760155	0.0631956292667172	0.00268201080768229	-0.0170571476949341	-0.0185374319328342	0.00930884618391636	0.000933566551343534	0.00219405382620744	-0.00992709280849994	-0.00492602172573993	0.00584647594328692	-0.0171600843476182	0.00829848065506054	0.00743936889109892	0.00933502633220335	-0.0192969207936813	0.0312417004183163	-0.00381670414794505	0.0196483704368455	0.0012029583394332	0.00344130509610925	0.0065900027706087	-0.0171333198153961	-0.00570600441716817	-0.000496788174189009	0.00198232405828197	0.0121030831246952	-0.0106343108140171	-0.0242393264530237	-0.00997744934478879	-0.0345011618772384	0.0485987175517908	-0.00552175276469677	-0.0193001071206314	-0.0200674564575546
Asgr2	0.0139695420858236	-0.0449817630986753	-0.00183058934939462	-0.00389395080214797	-0.00617034451390663	0.052582182613607	-0.0213906192290326	0.0369396414996437	-0.127545670854184	0.0352578712920319	-0.0205542555507675	-0.122842383302187	0.0737784292650585	0.0640614211311766	-0.138355215935631	-0.0459650943775153	0.0861577737016302	-0.233861332156832	0.0185611074582897	0.202348329752512	-0.14331137024122	0.0470848561597837	-0.113670871575081	-0.0837385477020662	0.0908916106636107	-0.0890156285487475	0.0382261818843288	0.0819784188739837	-0.0321712071282431	0.0479796999057045	0.161763455950504	0.136360093651468	-0.101466057690082	0.135557936355593	-0.00286983180249479	0.0562999518058626
Nptx1	-0.00369464739689777	0.0658915972872526	0.0790906066372529	-0.0304079585770071	-0.0827092125332206	-0.0701525860432541	-0.112418467098086	-0.0521723937263855	-0.00912154725623307	0.0369462840982916	0.0314004373843531	0.00185742457632186	0.0739422255232172	0.00421138204990436	-0.0250988678096224	0.06021723889379	0.00707083685001484	-0.0616302990524958	-0.0629822048228545	-0.0942339793955393	0.00837098682831007	0.017605655901453	0.0806379549757177	0.155194083180413	0.122127016625964	-0.038488564733169	-0.0063431660038108	-0.0737490129265213	-0.00110781531227657	-0.0195353179375393	0.0128350663204034	0.00206831775425318	-0.0354912439184421	-0.0558184234996183	0.0284782022334006	-0.0376773988622141
Rpsa	0.0159463234894556	0.0661391087111113	0.106618725058896	-0.0276866549707831	0.0355895662460766	-0.0537024401102998	0.0950368059994786	-9.63325454970427e-05	0.000898511209213315	0.0844579426341748	-0.0143498643425007	-0.00503643858549655	0.0104973575963852	-0.0243946701345105	0.0108267243147973	0.0162533433954615	0.0313125778767366	0.0138844865251624	0.0212551139763623	-0.0649495213948188	-0.0281099247493122	0.107451368739638	0.054994028746542	-0.019532630761609	0.00388412791050871	0.088594491540366	0.157156699422002	0.000753949142958467	-0.0386109506725212	0.0304924752754355	-0.168436189321352	0.0763000744751832	-0.0775665704012859	-0.00868708556931101	0.0320095830736027	0.00435370647183068
Caprin1	0.0562793770028922	0.0157102804386224	0.0494335635481659	0.00559981396398408	-0.0172671394086222	-0.0219889307506125	-0.0103283657636871	0.00721831673300667	-0.00586116464269868	-0.0576111010373873	-0.00185123505386475	0.0204265335672461	-0.00172428814069407	0.00512119262956386	-0.00237238553655717	-0.00100761593650612	-0.00122903901676132	0.0542743857997789	-1.3880412513091e-05	0.0294640524801137	-0.00903768634087531	0.00188106752425612	0.0113737220763918	-0.0695917424300705	-0.0341846622435637	-0.00923580048036155	-0.0111397481921422	0.0637961840094411	0.0153780189053562	-0.00600197221223921	0.0304646293358255	-0.0200387629935885	0.0356282545978282	-0.0237908510129352	0.000547476479487687	0.0330850975372617
Dst	-0.0159363264899013	0.112701025632358	-0.0681139696490268	-0.0390569266752916	0.0243777268563165	0.00186049769870223	0.0180941767134449	-0.0427665250857388	0.0472346078364844	0.0366711245141013	-0.0192115564053543	-0.0209230760390843	-0.0175000844585269	-0.00842836437539667	0.0368544278669552	-0.0449552610453801	0.0432886737168154	0.0910973491027308	0.00155069536179858	0.0151638533581732	-0.040397997965364	0.0337098517877264	0.0134586014933649	-0.0429587240392447	0.0269643451810776	0.0039598880169862	-0.0566828564116483	-0.00979351960868702	0.0910039958672798	-0.0159027230013933	0.107993946032968	-0.0315170052781936	-0.179148254259572	0.0208669945130778	-0.0981263069918892	0.0340377907067512
Top2a	0.0508139022962298	0.0053232701581636	0.0653402347182404	0.00777022985423515	-0.0231447378803867	-0.0333088361513194	-0.0538900467797525	-0.0185959306369509	0.0122779929241904	-0.0297853973020921	0.00148973729385875	0.00819153556781882	-0.0271705985243134	0.0235952275478536	0.0270972370031996	0.0667920647215874	-0.0911329503770299	-0.0171948824813799	0.020222033725276	-0.00133029885307559	0.00434857438243256	0.00185778787777069	-0.0104228381313327	0.0618128345739935	0.0403553268723791	0.0484734118919672	-0.0893264121337431	-0.0229621057585035	-0.166189877447492	0.0546097499293426	0.0326604621284917	0.0218579037633503	0.000776490533860959	-0.054528542377154	0.0332275882752175	-0.00294431604741945
Limd1	-0.0392380189742436	0.0875277905716372	-0.0132792037291496	-0.0298777939295286	-0.0647490850558181	-0.0195497882595299	-0.0130905001591707	0.00688152840823025	-0.0532021207458487	0.0341456922959404	0.0289477210699466	0.00553192463875757	0.102509789187163	-0.0108399418027957	-0.000280713917668633	0.0311045965725881	-0.0396580200095797	-0.0130233974891624	-0.0127559655291593	-0.0252358010392763	0.0341654516298725	0.00423861664977259	0.032675970356545	-0.0828547530228259	-0.00159955018162766	0.0147487067141566	-0.00809931337632193	0.035725783225178	0.0307718319601065	0.0276438421253167	-0.00410275908116133	-1.94096672101644e-05	0.00620901548686924	-0.013973773039385	-0.00503496302905842	-0.00599144121236794
Srgap1	0.0221952357136561	-0.00250645564814693	0.0200218828380368	-0.00969192014185974	-0.0167442588235446	-0.00177954459027754	-0.0270686381440106	-0.0207144550338187	0.0281280397013052	-0.106436908806608	0.00713183285869989	0.0426066401730773	0.0834896810758548	-0.0393718562319169	-0.0912898106701555	-0.108552854365245	0.174733270070891	-0.0247813514940936	-0.0482941571637638	-0.0445530091426532	0.0661016761202727	-0.114257231314356	-0.0396467797431172	0.061637405938262	-0.030387192905028	0.61263998186316	0.146107394440079	0.299610997895615	-0.113261866988016	-0.220834441432234	0.137385240630769	-0.00131978813253449	-0.027023784243277	0.00462376139991359	0.125576437500806	0.0087379201934976
Olig1	0.0403818522673551	0.0354171667928168	0.0743929709695536	-0.0133936205111774	-0.040643951727709	-0.0696188152561388	-0.0871331655804229	-0.0198920753698188	0.00405190844434915	-0.03269988157324	0.0034208024843926	-0.0123492995052824	0.00594574207335122	0.0110947491202612	0.0306809052784502	0.0243320874073077	-0.0411985145366039	0.0837251151454693	-0.00855046808814749	0.0092387183146391	-0.0140721425916081	0.00941978578458547	0.0219608097420741	-0.17230407923566	-0.0794545145397381	0.0205660190785093	-0.0944233110966007	0.0893945231317379	-0.0726687011835038	0.0423842273576008	0.105287393526183	0.0877159962226077	0.0803479647840923	-0.0589593147581732	-0.0213903513669662	0.00551649444610181
Calr	0.0487294539345144	-0.000633917206473658	0.0882199511975816	0.00133071207976741	-0.0273131769149325	-0.0296724111309342	-0.0522260364463398	-0.0175094437010352	0.0237422710084433	-0.0306936559723558	-0.000177540487385744	0.00495039816214379	-0.00142425104226429	0.00545335125082541	-0.0166489597339203	-0.0224340226236118	0.0151602828465356	0.0483828092579568	-0.0174370743717888	0.0360134733950034	0.00819769502109543	-0.0306237178095874	-0.00965370991529471	-0.0674956613018874	-0.0410552046948458	-0.0305797189811615	-0.00582726578182248	0.0175051628412942	0.0461093407872761	0.0031576551229553	-0.0192584985237203	0.0428861259900291	0.0255074256412376	0.0143476452687037	0.0124186886206216	0.0217438012134122
Shc3	-0.0405997928164338	0.0936576352367831	0.0312917475925767	-0.0358106645303623	0.0297243106084309	0.00937694557159583	-0.00750938092619364	-0.0259816417382581	0.0306284758788057	-0.024121758637674	-0.0236509256657497	0.00436794612061535	-0.0209108946458839	0.00993973458220465	-0.0236550194582897	0.0251508068664989	0.0592014706744915	0.0311378867934116	-0.0707832624327542	-0.0174400407029346	0.00162528653820307	-0.00144907534277876	-0.00697538700826255	0.0587763422492768	0.00984384641234739	-0.028737983219252	-0.0225598009564413	0.0157034776416474	0.0262225721812506	0.0156634607526557	0.0166369575864378	-0.0363735345031865	-0.0331087653638789	0.0286050741611435	0.0175757291415227	0.0350053814481959
Cst3	0.0561977267663205	0.015288284076484	-0.0146272852084737	0.0013491160774023	-0.00944786292810577	-5.76985910640909e-05	0.0333820285055858	0.01989616700908	-0.0233620228473194	-0.0140189149108777	-0.00280343230313004	0.0132828014219853	-0.000570980445446486	0.012137447562121	0.00996637644857975	0.0583993397430379	-0.0804397950421724	-0.127476360290071	0.0184432599200765	-0.0534569328195245	0.0187639801342976	-0.0261999860152102	-0.0079579892299761	0.00243950260283437	-0.00593431034332113	0.0555626616436167	0.0663819929779977	-0.103521239275409	0.000966154656044268	-0.0667665190997462	0.0812423448912004	-0.0216470204414663	0.0430311822132821	0.0354062122399162	-0.0331573917242226	0.0206926398925947
Csnk1a1	0.0585165155827997	0.0266244224914262	-0.0150522346649236	0.00317479198743011	-0.00971581270600927	-0.00497910605247782	0.0151081992060041	0.0133706763315969	-0.0113550389894527	-0.0491215639995067	-0.00387466678557596	0.0172174287161608	0.00751596416607424	0.00795294748185306	0.00355852465923501	0.0204302790118722	-0.0356526935374483	-0.0525442917522072	-0.0132928893464779	-0.0154542549713941	0.0221087457842601	-0.0317751622061158	-0.0247201292337168	0.0364587632696466	0.0109265011561675	-0.00832170023558837	-0.0280188368559866	0.031778821322459	0.0324735274748097	-0.000817296051449278	-0.0111684118242378	0.00307825366860322	-0.0429092843024646	-0.023714040066255	0.0576795749671471	0.0585082406781563
Ttc3	0.0534188037559711	0.0581062952505124	-0.0106454825652277	0.00279563673195502	0.00711068076067725	0.00683770731104366	0.057090291223061	-0.00124908937330379	0.00706138227836316	-0.032897163599792	-0.0129431959318001	-0.000427015439165768	-0.0129466813236677	-0.00330036454599838	-0.00296792358741227	-0.0105889471853785	0.0290888581411004	0.0202490526398141	0.0190522469769598	-0.011837426493792	0.00886256494379874	0.0219850692606907	-0.0029625291999417	0.0589443434168834	0.0883154361498125	-0.0261029595018175	-0.0337325529292016	-0.0659100916641223	-0.0571120350863648	-0.0652963144512089	0.059010987593464	-0.0928501926073155	0.0209532457510965	0.0878649852674657	0.0507372674064075	-0.0312518582255701
Nes	0.044443024361626	0.02212192589016	0.090868911085031	-0.00232130466767398	-0.0117006502599234	-0.0376879427443577	-0.0549988231801318	-0.0368458332893097	0.0610381149053843	-0.0321874635623881	-0.0123150940937333	-0.00335210464345476	0.00220427074507852	-0.0157451346742107	-0.0164446434698869	-0.057027789180617	0.0616860270001093	0.0591563853040374	-0.00101738309616636	0.0337024695858236	-0.00468306943572141	-0.0122925818544646	-0.0105235889015113	-0.0420050715118299	-0.0199338313222516	-0.0729813309097482	-0.0211875887498951	0.0233724574675268	0.0693005577903262	-0.0370984286740309	0.00480437151773151	0.0329434337051287	-0.0225808730926155	-0.00110383891752156	0.0342872888847735	0.0556510747524844
Rnf10	-0.0538699985905709	0.0662155293370908	0.00325036690374255	-0.00688792994298653	0.00280681097201443	0.00715185324008226	0.0231879163294969	-0.0138393979613302	0.0195607150944804	-0.00467823460056934	-0.011281133195881	0.00597607941191094	-0.0311799063061243	0.0104051257770945	-0.01451637929642	0.00681974921798109	0.0162762254499517	-0.0151348225244593	-0.0354113943126395	-0.0209320110856642	-0.0070106784578889	0.000879692154735337	0.00893411514276076	-0.00880750464840603	0.00535557913693591	-0.00332458497649813	-0.00597236946425671	0.00513553445889634	-0.000696059578801241	0.012618479131403	-0.000123911704449528	-0.00155157017542182	-0.00135945788600687	5.05503987886913e-05	0.00609659918961647	-0.0118129175782409
Tgfbr1	-0.0100648541893746	0.022544255722556	-0.0150378984267172	0.0593445189375191	-0.185911262658224	0.0687473866583133	0.002578816963325	0.0387801119704362	0.029281682071235	-0.0149563008584861	-0.0316024091299193	-0.0656892154387904	0.00389788293137035	0.0811372113043113	0.0402908476036881	-0.0310756888596165	-0.000636872672500742	0.00707182584915823	0.0152183045941934	0.00153747032275899	-0.0540700974528287	-0.00642817589907592	0.0311140964380151	0.00160832075416966	0.00909960271860038	0.0177312093031478	0.0186749557768686	-0.0163961922758323	0.0065282439308757	0.0164516018269118	0.000903739075945808	0.0111266451841146	-0.000538464369401717	-0.0255687667677623	0.028281123617553	0.0215468536954159
Septin7	0.0590909737242028	0.00541169118433405	0.0305225511911933	0.0100776224895379	-0.0177251462270279	-0.0161553573494865	0.0132349077203753	0.00982337141810299	-0.0140706974790067	-0.0302136030424198	0.00290914328972917	0.0175282145526888	0.00311689878656935	0.00354455150691007	-0.00306843025768459	0.0163990717990602	-0.0230082562676202	-0.0221129419664116	0.0351424995691976	-0.0180750281790879	-0.00408164673771525	0.0123510110326945	0.0265653876574669	0.0162125549644892	0.00562957510158319	0.00498510095106892	-0.039881744031708	0.0334510419963867	-0.0097746297454467	0.066739348841829	0.00508267859704264	-0.0558007095213059	-0.0354062786612469	-0.0269469010542891	0.00123761259689725	-0.010508361691472
Csde1	0.0580370136467389	0.0296330489287931	0.0312854260885062	0.00214002977312994	-0.0090808874412174	-0.0128589483164329	0.0262068043869689	0.0107771312325931	-0.00913385448758889	-0.0278422968546517	-0.00946020671714242	0.0147993990081287	0.00191396650790477	0.00217243673040921	0.00483807197282866	0.0213944075182489	-0.007480844933087	-0.0355193432237209	0.0220996528993283	-0.0283729760995571	0.0005376979902358	0.0186658494999924	0.0185316234660341	-0.0116091782486651	-0.0110030752297837	0.000160318018743335	-0.0107924174231082	-0.0187493268383987	-0.00283116878713317	-0.00763338844655013	0.0336249483809226	-0.018406007578549	-0.00178314199458601	-0.0274895619281743	0.0143092197851678	0.0197392687680618
Sf3b1	0.0594540888662371	0.0158842620308825	-0.00617695453318743	0.00464326567815839	-0.00851769095205408	-0.00752376871494513	0.0200991962208275	0.0229999427062632	-0.023716842370419	-0.0455429100617155	-0.00377311150985996	0.011707538187309	-0.0119388625286246	0.0134253612331252	0.0122461374568804	0.015490230683084	-0.0255499745559726	0.0401174240885284	0.0189620314780991	0.0215004095664539	-0.0103736347909144	0.0138783952942561	0.0248403864607922	-0.020713912913423	-0.00321750992989104	0.0100945173769485	-0.0272168371645578	0.0203791925712073	0.0201319929576853	0.00492329009421012	0.0607170987506826	0.0040608275903265	0.00630476838130219	0.00736911134514911	-0.0332882362568399	-0.00621668789795495
Dync1h1	0.0581315090434182	0.0228348740034932	-0.0321606005923294	0.0135422960196844	-0.00764759217335926	-0.0137089091243125	-0.00999250977000908	-0.00974976958309902	0.0055028714749783	-0.0435512487982525	0.0101035366424607	0.00600641392305751	0.0273721273841257	-0.0106781780154238	-0.00318434165754597	-0.0210161741064933	0.0163758083253572	0.0218979371399837	-0.0129662470302273	0.0081512576837043	0.0150740813696722	-0.0196603235270841	-0.0228306404693076	-0.0492289568751868	-0.0107416014235524	-0.030216981319703	0.035198019912472	0.0430969046128036	0.0459903217516056	0.00762892912350278	-0.00330280116295279	0.00926778677999474	-0.0485947137948196	-0.0186140202885894	0.0330253360987988	0.0578495048241066
Hnrnph1	0.0586822682379548	0.00898972143034241	0.0220349231475469	0.00630396241746302	-0.0137976319407452	-0.0151138860422702	0.0129173499121519	0.0142003589294684	-0.00852707394485933	-0.0338288256899135	-0.00315820762499746	0.0116048105027961	-0.00673148801484212	0.000214124488894979	0.000991125749081995	-0.0260335530511714	0.0217650940677935	0.079140847693986	0.0350847037192753	0.0363284394341391	-0.0168004521020584	0.0212219587551107	0.0456718222788428	-0.0476710335291319	-0.0134227374213534	-0.0108573076455297	0.0245334014898187	0.0459539812629354	0.0815991368960044	0.00256137921079182	0.0219924837234639	-0.0399160468534495	-0.00759199213494623	0.0153969395904067	-0.0258430567110442	0.0200291822542051
Grm5	0.0568488609451167	0.0306092909905435	-0.0234592231427381	0.00136277662350819	-0.00509294716982683	-0.0121686985024276	-0.0103174353458737	-0.0066131456859052	0.0111762347244998	-0.0518049481442943	-0.00337736966503058	0.00901266761290059	-0.00231979042522212	-0.00776415814307306	-0.0178315724675566	-0.0293322755644508	0.0411412133670042	0.0714768863841046	-0.00213498798245926	0.0556508266403752	0.00056389456827147	0.00386613000789899	-0.00797089319963953	0.0529565690701695	0.0417670317087684	-0.000335746285240132	-0.0725634574580521	0.0696285705044823	0.0993044956406037	0.0701805508623373	0.0174789857507325	-0.0108959623287558	-0.00883913707592098	-0.0143861405440294	-0.0596897796127965	0.0251114967581175
Rps8	0.0380772259935039	0.0128958186847882	0.0836867011158563	-0.00801485280102479	0.00240687627278055	-0.00679476439068769	0.143690116995371	0.0305946996959925	-0.00859306699385709	0.110361353037815	-0.00619253045311664	-0.0203582614425912	-0.000946204849410566	-0.0179740042624419	0.00542544509689802	-0.0519034847381929	0.0283165405369954	0.011018951718136	-0.0237187425321731	0.00269747162125785	0.00605368417304285	-0.00568725184244017	-0.0122876429573538	0.0204710944888243	-0.00579335135783738	0.0483863173524016	-0.0230146320209066	-0.0105666484452907	0.0302932396424452	-0.0148891471537943	-0.0735126161652137	0.08388514877483	0.0144177295338968	0.0190124867629779	-0.00172112355311149	-0.0662354055715218
Slc6a1	0.0586135488206013	0.0264305583291784	-0.0181522810634042	-0.00139910695606939	-0.00948219128057343	-0.00325646078069384	0.014053958286162	0.0118109074981256	-0.0152677886819148	-0.0542981979573395	-0.000130204257798673	0.0225132445061649	0.015019712701394	-0.000258781201956475	-0.0134340477527553	9.61920374336019e-05	0.0130527894295035	-0.00865459739730472	0.0266408340112853	0.00228788966257223	0.00317574868626154	0.00769783400092674	0.0137057566345402	0.0368062511639149	0.0370688832881449	-0.0659135719415717	0.0122076910112687	0.0115000686202057	-0.044414370403025	-0.0248000524654158	-0.0220793372425837	0.0153011612664824	-0.0654251706591064	0.0738217772545102	0.0233693003913201	0.018245610075354
Rpl8	-0.0309372141121379	0.105716347747807	0.0639788783524362	-0.00414557091351734	0.0142267740593659	0.00894175600576423	0.0511519705661061	-0.0144945935663899	0.0165520956091069	-0.0442857974466871	-0.0247634479810087	0.0127064025175108	-0.0288440335050394	0.00557840364769005	0.0234410335173908	0.0278378796926241	0.0343389498515745	0.00851657021670694	0.00372402006676635	-0.000916468143631555	-0.0406932972890806	0.00596742310953487	-0.0552198836101773	-0.0192330581494223	-0.0534641795063366	-0.0162738127823055	-0.0121422845732668	0.0297422436487528	0.0157518669749709	-0.0119094072073133	0.00654440053187769	0.00646174608976884	0.0244713060905487	0.00268966052431488	-0.0658995776104216	-0.0578076040064093
Gnas	0.0594248162991723	0.0131956381232624	0.000952703428381442	-0.00349178002275422	-0.0190628219900639	-0.0081903978893091	0.0268561935140816	-0.0202087888591591	0.0291853267861643	-0.0529255876979206	-0.00161955694271631	0.0125091689357653	0.0178843639190124	-0.0112613387504667	0.00837147396490192	0.00191306325332132	-0.00614729081759	-0.00197853520054452	0.00352249441022707	-0.00444082482870045	-0.00827250138233008	-0.00193129052284162	-0.0185347385016745	-0.00564047516216855	0.00147113118187444	-0.0126060244700659	-0.0465295237887388	0.0256979417485009	0.033667753595604	0.0282331301602989	-0.0103631020624464	0.0535527972771518	-0.0337710581149915	-0.0185705973053823	0.0127223060905294	0.0350293414137406
Msmo1	0.04877285401981	0.00527243829131225	0.0789986904900644	0.00177532748329942	-0.0298848353158652	-0.0407531889380861	-0.0609302139280083	-0.0399506162053928	0.0425394703201577	0.0384420239074797	0.00106749708233297	-0.00701049346929577	-0.0138002048055007	0.0111462776267242	0.000742161007470987	0.0234186446603347	-0.0410201915807783	-0.0405056334484947	0.00845555221407686	-0.00726669745457278	0.00800899509975605	-0.0141298815374724	0.00106179666705291	0.0564644425481291	0.0282656533305816	0.00858401389635363	0.00936095433537008	0.00184428600200064	-0.0593132196715076	-0.0645734523807463	0.0156855564661915	-0.0429317244980988	0.0234684087512863	-0.00126554960499606	0.052291384380436	0.0184258361559145
Trak2	-0.0473681305271807	0.0845237898329983	0.0132855011612458	-0.0183376472165861	0.0246005310237671	0.0184774957766214	0.0212678007011879	-0.024606100562797	0.0280201463394844	-0.00237937797434979	-0.0138990172388816	0.00352622629438041	-0.0202445059386219	-0.00339684359285132	-0.00993544897084479	-0.00326013315551281	0.00566664136158013	-0.0118628903051388	0.0166639221649472	0.00284977875100264	-0.0567814270682103	-0.0271608577759654	-0.0699348703544506	0.0292200168269928	-0.02145383730233	-0.00925944076955252	-0.00308731352122527	-0.00870181450780908	0.00789648274567119	-0.0102862452000252	0.0118162152400684	-0.0217392469877531	0.0144747947243447	-0.00310616988072033	0.0140552926082207	-0.0157482639829354
Dyrk1b	-0.0493273912262897	0.0727983473456997	0.00239977096279905	-0.0336865810685429	-0.0234806158082046	0.0157875485534417	-0.00668540962020485	0.00134173474805695	-0.0510058720398212	0.030871163378991	0.0285180582425377	0.0197771018686432	0.0580383125161768	0.00943886706097823	0.00069353603532636	0.025435063137627	0.00340848865366759	0.0261740152899333	0.0210113881010219	-0.0067353766212705	0.0188300366684165	-0.0204325995252548	0.0227256510100025	-0.0164224849165286	0.0126423956374148	0.00543992127315022	-0.0059213058227147	0.00345520348072378	0.0030175832854494	0.0126145744501277	0.000361866824744435	-0.000134184340752733	-0.00113632560288716	0.00453310031757071	-0.0113509035460953	0.0206919613973293
Calu	0.0595023961367385	0.0134217084382775	0.0237135423812539	0.00299133279153989	-0.0162943632003008	-0.0165070498537211	-0.00948318847341256	0.00399812140737136	-0.00029197286457478	-0.0303858082199813	-0.00300073140582052	0.0111867334678259	-0.00964657258385746	0.0128666089479105	0.00549769538962561	0.0237154772188784	-0.0393407060694146	-0.0316060652574612	0.027611788855302	-0.00620350665864008	-0.00668035834623058	0.00118712668190404	0.0148114242928026	-0.0150303029813371	-0.0118668819656656	0.000911380882017381	-0.00251701540433584	0.00096285440904072	-0.00529860873781977	0.0206133236033921	0.0157773205857108	-0.0127112629721412	0.0366445288286359	-0.0332764050274033	-0.00643446937371319	-0.0198099856779559
Arhgap5	0.0587180687515944	0.0186447908888123	0.0073201505359216	-0.00173038176060903	-0.019792066907411	-0.0120516029986042	0.00854126218725391	0.00428828294963653	-0.0128956864986387	-0.011592479111228	-0.00069718489352169	0.00771481206270174	0.00809533844624677	0.00578229504816094	0.00825793387473313	0.0322137504216528	-0.0514510229569869	-0.0977884244466364	0.0107006163575467	-0.0472433105627094	0.0087791269691725	-0.0239660646636715	-0.00107155524773384	0.0169042330021973	0.00170431350270158	0.0193735252950807	-0.0254408346181945	0.0304501047025054	-0.0125469924022993	-0.0140562909280833	0.00251542611788972	-0.0335694252832691	0.000981485177302309	-0.0743787060485873	-0.0314096255962008	0.0062643538549371
Txn1	0.0517922946834959	0.00143860693716005	0.0850799840254145	0.00590974647378643	-0.0211775030350761	-0.00912342126078785	0.0178205443950826	0.000521937344559975	0.00305269543822047	-0.0342897495785368	-0.000727540050567869	0.0132289011266014	0.00370433578404121	-0.00291130726008824	-0.0201816959517665	-0.025337924403838	0.0303577572343227	-0.00331521439689208	0.0160693531269266	0.00279098326068295	0.0111806714246931	-0.0010721343455611	0.00479948993090189	0.00939519548258526	0.0115315879138953	-0.0353297260059115	0.0101100553359797	-0.0263428617346211	-0.0888360736988163	-0.0280030587420757	0.00634603501077434	-0.0211942936958496	0.0162725332044303	0.100722134764809	0.0183495945833965	0.00659568704116391
Fbn2	0.0528878568435263	0.0285993394045346	-0.0349983468023855	-0.00532391436532923	-0.01596341184078	-0.0269296995911353	-0.014504371692853	-0.0466396154566985	0.0618125506649888	0.0517929300700975	-0.00111197613095406	-0.00395209388619875	0.0332944660201884	-0.0260411835771348	-0.0407253693910214	-0.0578691286723426	0.0993381203894586	-0.0254436900804175	0.0383314442636083	-0.0161955564501984	0.0048215415198684	0.0177571769493303	0.0160559342648493	0.0552858675865303	0.0417510648660518	-0.0370796326407121	-0.0133091485839335	-0.0348103673355909	-0.0255087292288816	0.0606517778982094	0.0133415948168237	-0.059727707170166	-0.00398089671502387	0.0108556386145777	0.0727784918368593	-0.017362046254332
Epn1	-0.0520008751208373	0.0752112141209859	0.00500689439700487	-0.0101828685242352	-0.0107605919614264	0.00733088195529021	0.0138777942858433	-0.00605482221791073	-0.00291078521805895	0.00900578371273073	-0.00399503312688456	0.0244241027204409	-0.0048189626132615	0.0185252744935504	-0.0154299516953893	0.0219810398319318	0.0175105431267895	-0.00308286014268955	0.00666145749024247	0.00290073689231466	0.0131058207768589	-0.0218801103043462	-0.00608675257040982	0.0116158270490511	-0.0234494328774724	-0.0059433184882519	-0.00341248958767448	-0.000464827594492692	0.00757869901552493	0.00763919946039405	0.00751051970897276	0.00185681537391195	0.00153466658469352	0.0110948050298891	-0.00124812344160014	-0.0153313523438459
Syndig1	-0.0291827685359336	-0.0546519630058535	-0.0234889185842656	-0.129043299005185	-0.0191399436322386	-0.0566989441571254	-0.0191262573384486	0.0127929111673005	-0.0283983363241888	0.0254538454436475	-0.0110765931938996	-0.0537484472139142	-0.0769251948048591	0.0351055789450916	0.00744442098468377	-0.0313341437106594	-0.013787508061253	0.0154376458562812	0.0566346705039363	-0.0063685536112191	0.0189346011594696	0.0229918330490248	0.00847337881684202	-0.00789093838558787	0.0182789835948453	0.0431150183198854	0.00913040523849395	0.0338925170028427	-0.00733348948342834	0.0215684890863693	0.0042986876523987	-0.0548639382578581	-0.0445275533616024	-0.0344480994416238	0.00949379829567416	-0.0150006589064214
Ppp2r5c	-0.0472277569992482	0.0717048135583451	0.00111942772848782	-0.0433455744668897	-0.036072032804274	-0.012962357423084	-0.0121241839146144	0.0273256589340905	-0.07557926073196	0.0108878828655234	-0.00873626766256792	-0.0131832798462446	0.0111049918733145	-0.00337822493749713	-0.0193362627077256	0.0407049104467163	0.0251613319779353	0.00700678261908311	-0.016096708349602	-0.0504721300167762	0.0499954185553266	0.0406784360566371	0.0111283560314724	-0.0109817681723011	0.0137286543193712	0.0141169301351634	-0.0159939356798692	-0.0105089823140761	-0.00834562345423649	0.0102380256175685	0.00923124149921855	-0.00834462079731278	-0.0194924929530349	-0.00135240441321163	-0.0045405632155825	0.0344480607592033
Ago2	-0.049942024053909	0.0742272228220137	0.00500931155432548	-0.0435161130445637	0.0108032183880161	0.0193852968832212	-4.39459436335256e-05	-0.0213058343632077	-0.000506793696866107	0.0155220059367476	0.00650945384639134	0.00046340000902756	0.0076770708548432	-0.0146538016564325	0.0156324571343227	-0.0300527957047855	-0.00824854589317104	-0.00502570731158277	0.0325662971210469	0.0381537615468143	-0.00233240079212474	-0.0314317716839182	0.000556068163135374	0.00250343882892012	-0.00696628124838496	0.0058555447639183	-0.00773094284642839	-0.00293306964780422	0.00312540761366451	0.00277802570158352	0.00265489697828346	-0.0162634239964574	-0.014104491470951	0.0165562956063237	0.0100736382950054	0.0254945792738576
Ttyh3	-0.0392426707100401	0.0891224847405866	0.0150258880227694	-0.0607432163640027	-0.0165787235763036	-0.0149385454238233	-0.0367307693319169	0.00847914492250913	-0.0405222912279884	0.0334699487788314	0.0166936483172695	0.0301742444828802	0.0875026524978827	-0.00485883284715217	-0.0132910440603107	0.0248256422959057	-0.0305931364772774	0.014104358222936	0.0293268545561907	0.0168544210903385	0.047384367452679	-0.0386630097584057	0.00296354908371642	0.0157318083151295	0.0184733020671854	-0.0157875218279032	0.0128175199161399	-0.00885423857389551	-0.0436743072425149	0.0103222239590557	-0.0310593075074691	0.0200666064955983	0.00846086983296431	0.00196626819214172	0.0163213226611451	-0.0223815398156732
Mfge8	0.0501376923113388	0.038941902526862	-0.039775167658786	0.00425048467478793	-0.0212592270483424	-0.0426231058567935	-0.045422290967621	-0.0467806979318502	0.0348706540465993	0.0828517064036871	-0.00218151394366273	-0.024558612391645	-0.0348670835193297	0.0196979438441334	0.0302475797443685	0.0625954031520097	-0.0796252046126234	-0.0258215215572114	-0.00232436796938044	-0.00917164761455793	-0.0201954972172138	0.0117643822663728	-0.00736026511707087	-0.0404512575937823	-0.0263911311610021	0.0432209401617331	-0.0224655052027866	-0.0135296762719955	0.0594817497671829	-0.0466355756728037	0.0183313220114531	0.0716973300297748	-0.014617320371634	0.0324442241449087	-0.0167793799865377	-0.0185902405567534
Trio	0.0424398259342291	0.0499781774909481	-0.0756590927463495	-0.00691217687531851	-0.0182898667257345	-0.033389844476413	-0.0203304376898891	-0.0714178111212736	0.0594399844161014	0.0838257566804865	0.00623086134661045	-0.0213272969656614	0.0299392961639079	-0.0164332738927277	-0.0138657317182195	-0.0400636277202678	0.0623926466488588	0.0195956482308289	-0.0150031804929486	-0.0126000897497078	-0.00362614213222052	-0.00652047340004899	0.0033520800635606	-0.0391489434048383	-0.00657664392670797	-0.051691375180745	0.034995208305999	-0.0432889133807509	-0.124846383940381	0.0464178211607987	0.0432381213023108	-0.0597429449335363	-0.0534905278560472	0.00182581968453133	-0.0772529082064708	6.7863914862737e-05
Nlgn1	0.0490717742889366	0.0211143735474299	-0.0939007258286054	0.00128157017714899	0.00793382332999518	0.00197068020175462	0.0215633217229644	0.00373937282406031	0.00866790119788313	0.00404481734327801	0.0129356429876014	0.00240530387075729	-0.000617744849946536	0.00596415343498465	-0.010381794679039	-0.00269347157776218	0.0143597155370009	0.0655741164695641	-0.027382785750386	0.0264717443707511	0.0166755065040157	-0.0253312141574586	-0.019594699564269	0.0292068836642201	0.0149887958821113	0.0237392200040969	0.0297122295529087	-0.0158448443940641	-0.0461945730198433	-0.00640238524162283	-0.0824566367767639	-0.00681750012595981	0.115466493129368	-0.0492847827992083	0.0306673180317251	-0.0417033290006975
Lamp1	0.0596679025988119	0.0219671864181789	0.00366531559572194	0.00280050725864141	-0.0196483502354034	-0.019781622312855	-0.017328029513445	-0.00786055207777545	0.00762799849441618	-0.0151940551997674	-0.00184283419937747	0.00584517774157513	-0.0142312318296272	0.0125254835880645	0.00379609709824461	0.0176332170754411	-0.0277584862364214	-0.021854912806725	0.0162354745978431	0.00208084611167829	-0.00370779137720512	-0.0115565098950093	-0.00182761999203412	-0.0313851527497884	-0.0298959951124267	0.00351011110103826	-0.0355218236657006	0.0426274715436434	0.0309194207992863	-0.00902370878704987	0.00637954388116674	0.0264850224078448	-0.00080058086745739	0.00104893239978763	-0.00391717639517059	0.0309836316812604
Rpl13a	-0.0172150759309925	0.10546240104206	0.0834634358540127	-0.0173715176106769	0.0343752098369966	-0.00195002889972662	0.0786327396986916	-0.00904342544885368	0.00120179063342382	-0.0176273234390322	-0.0290101582034462	0.0127191744055567	-0.0131099205969989	-0.00999511831602395	0.034320239888113	0.0170160211558985	0.0204332633454006	-0.00390588193319753	0.0662167568470601	-0.0438122295015467	-0.0711788606295955	0.05444479928471	-0.0209506884803402	-0.0314599631968542	-0.0445016736537141	0.0178077988985435	0.06653239984665	0.0389009293840963	-0.0300037288885073	0.0143140477485984	-0.0438338798219853	0.0115332308255762	-0.0163624174393896	-0.0500044043110954	-0.0108637118896423	-0.031449596497701
Prrc1	-0.0515230306375613	0.0224855178600014	-0.0119366048534956	0.00421527624769779	-0.0141487143772583	-0.113965497300256	0.026633937855503	0.0367390705481087	0.00915965225896687	-0.0266775072860296	0.028641940067545	-0.0382639663521835	0.00645444816581889	0.0268259120731434	0.0208864403381933	-0.035505839204075	0.000406066106734176	-0.0170157624821086	-0.0216280352272735	-0.0224799803996694	-0.0616965852113767	-0.0162034484032885	-0.00457618530728362	0.0178459336519453	-0.0116980994761473	-0.00716174523232983	-0.00326659718161389	-0.00470932993791191	-0.00323613181966733	0.0113730105153274	0.00604851419280283	-0.00771232775683641	0.00643332669382454	0.000607277047775331	0.0119123646229048	-0.0137256631603823
Lrrfip1	0.0499458829560757	0.0278187140307144	0.0101904004706348	-0.00610314440255066	-0.0291189720008454	-0.032822982304235	-0.0372433273025736	-0.0642879402379369	0.0753608656770718	0.0487229483065754	0.00345381560104258	-0.00302447737144532	0.0403232573603883	-0.0320583801452978	-0.0586225459101245	-0.0707312189342118	0.114287716861288	-0.0360785447210089	0.0562317875221338	-0.0120563991526259	0.00155054563353627	0.0165653598658981	0.014433640203997	0.0767108213150152	0.0561504305448092	-0.0877203838878968	0.00792102575097034	-0.0563956978439105	-0.108817414966655	-0.0443550845950527	0.091925548303569	-0.0478758009144941	-0.073728327345985	-0.00879931179350188	-0.015805953840979	-0.0333668013117389
Ldlrad4	-0.036102646216707	0.0240244187978974	-0.0116917534084575	-0.0660741946833139	-0.0164574709386289	-0.148368504245869	0.0118563728654971	0.105822319890518	-0.0154935925822461	-0.000938904604151077	-0.0289073165129699	0.0188938033126896	0.017435940474425	-0.0141423664299992	-0.0523121476770922	0.0345066794278976	0.0355749545607115	0.025405026916461	-0.000992336517640572	0.00440792170308186	0.00690850837571038	0.0507632853045684	-0.030721305891152	0.00121775678700334	0.0270249501683709	-4.52296817289751e-05	0.0246327243106045	-0.0357490644679972	0.0251884820657349	0.000924435205853515	-0.0110676227791764	-0.00142259840467855	0.0551622940256394	0.0269867985949569	-0.00762559320407381	-0.0395291173442488
Gls	0.0575104269223444	0.0292160719129762	-0.0360906192164896	0.000866414332662505	-0.00956797605269568	-0.0175099097370634	0.0105242902793434	-0.00333112002558576	0.00813229354409383	0.0243704975183205	-0.00537473898081676	-0.000748786693704632	-0.0141247108990682	0.00128667611419107	0.0114657203010383	0.00578233658888746	-0.0118205711396919	0.0110240788298168	0.040131312415683	0.00775863586097936	-0.0127670218754936	0.0328277008774204	0.0343974801494455	0.0654792007501764	0.0468039739243548	0.0217056389091943	-0.0523868829398506	0.061276822112944	0.0118923756926175	-0.0249689813701985	0.0258952422904816	-0.0100446279767091	0.0569621195758565	-0.0229398299243359	0.0699913988265786	-0.0131858535631864
Aco2	0.0580568976130995	0.0319008069379507	-0.0301132533109699	0.00513800565612396	-0.00839532804031368	-0.0143169124335844	0.0177794779099487	0.00223730608010276	0.000253856322126245	-0.0157570201739756	-0.00444439402133678	0.0118759472333894	0.00221850840167284	-0.00357119578452512	0.000809022896881531	0.0179190401431446	-0.00827488418386087	-0.0286745779768355	0.0365247417916393	-0.0187305017041657	-0.0132222896997704	0.0235100050424639	0.0206862924925875	-0.0324845573203774	-0.0143770193039974	-0.00511837075874316	0.0695782306534243	-0.0136897909190267	0.0158592148164517	-0.0279517094238795	-0.00676694352083886	-0.0139776447189837	-0.0373365071646389	-0.00598523555424847	0.0167164394967701	0.0104809710827336
Rpl3	0.0494429838014344	0.0174859004327153	0.0718551695763644	-0.00504913533985566	-0.00395565863731858	-0.0199074819989835	0.0835401705544889	0.0133547588233627	0.00185391745486877	0.0697699891591524	-0.0129045918915617	-0.00255678944621381	-0.00282469619050748	-0.00929947039855092	-0.00855187262774086	-0.0192049220730314	0.02924718554411	-0.0158757640250105	0.053258347668317	-0.0245206750901226	-0.0179799188925491	0.0391882463928968	0.0168164071219312	0.0143653377895661	-0.0227296772330344	0.0698903464712688	0.0784324914658263	-0.00135127298924588	0.0160307051276099	0.0426080918414717	-0.063362463897511	0.103050084881214	-0.00266246327716396	-0.0356125359140609	-0.00960698927502055	0.0353224828999806
Klf6	0.0487466008953185	0.0289280917976674	-0.0844291174450376	-0.00128180741132151	0.00486949021063959	0.01107883552037	0.0563924637385524	0.0335312672282801	-0.037175110165641	-0.0289698865195569	-0.00380729442367752	0.0126288006039543	-0.00598611204077558	0.00314388133391972	0.0136235027992951	0.023174558178362	-0.0336902594028611	-0.0286918118735147	0.0222482644657252	-0.00575867492471911	-0.00715752096037719	0.0135948001100461	0.0130195715214172	0.0176121847775056	0.0101919793231726	0.0250585671525765	-0.0237393790294871	-0.00585501262332425	0.0538049848374853	0.036173895058102	0.0048561125256179	0.00769549714085187	0.0174177328029505	0.135047054108214	-0.00606765046144599	-0.00547818876133711
Ctnnd2	0.0459856760652606	0.0285735773202314	-0.0750570414904621	0.00384388079374846	0.0107343036035263	0.00428026893752815	0.017760921696817	0.0117059704797549	-0.00284723262685476	-0.087116548445388	0.00810528031897536	0.0138360145207425	0.0370409544688972	-0.00468696412086507	-0.0257432986395077	-0.0736095491670824	0.0812509404856582	0.0971053231860779	-0.053713615440363	0.0425569353304921	0.0159043519227507	-0.0548652349858171	-0.03724174589892	-0.0988223641497765	-0.0480882779872809	0.0251504212635612	-0.0605193209820781	0.033839710287339	-0.0308099813123654	-0.0724318182110529	-0.0252365215614876	0.238716312478811	0.0152826197384208	-0.0794792342646237	0.0212665302029194	0.0381522600592082
Neto2	0.0468869847034223	0.00829653255452586	0.0899964895816436	0.00375953207149088	-0.0184012542285151	-0.027959179274287	-0.058785628876431	-0.0149943294803665	0.0178980847762797	-0.0293175461335617	-0.0050859493304998	-0.00159160042479912	-0.0357863300310954	0.0297846891390077	0.0155542445504191	0.0306737519757378	-0.0722926303242359	0.0399911503467991	-0.03917070863999	0.0510028032756637	0.0102475743716544	-0.0342935840572113	-0.0242884997347663	0.0636629630163304	0.038387297069942	0.0206710992384777	-0.0490062411743362	0.0195965843723136	0.0247655909265516	0.0422397398511815	1.29214488536985e-05	-0.0237336601372963	0.0161123572177049	-0.0174612101498505	0.0287245434354465	0.0298370381039846
Vgll4	-0.0508552667066919	0.0710247629678969	-0.00233336993390957	0.0035515200693742	0.00947817287538481	0.027154281626774	0.0422837663273585	-0.0176532706906217	0.0208737194756298	-0.0180234103922083	-0.0254321995405721	0.0113951085298162	-0.0317011126949893	0.0188233518416596	-0.0112645603742679	0.057626780398261	0.0335680831848032	0.0123514945442896	-0.0388477740832294	-0.00457721444441859	0.0244252103309239	0.0261134157016481	0.00110014584451252	-0.0179160654221015	0.00923663757393295	0.00471123023197231	-0.00962017856597602	0.00240744567127857	0.0100310781235668	-0.00226302382664236	0.000329919960013825	-0.00604373071947625	0.0167948270307665	0.00324901310971092	-0.0142817535939409	0.0146245654754823
Ybx1	0.0568862175495145	0.00773877296929391	0.0480355037154175	-0.0115851497272162	-0.0176830016803619	-0.0212759614793179	0.0332458710241244	-0.000954591076244436	0.0149089568293215	0.0111875817769686	-0.00050760208394097	0.00882473757479604	0.0267035912689484	-0.00721383090732034	-0.00135323574797118	-0.00737611128552708	0.00834357398158277	-0.0498468577937805	0.0234314531532737	-0.0339577445774117	-0.0017990937176526	-0.00307246121587687	-0.00728827476542849	0.0335602056628804	0.00582299105122826	0.0126842774017219	-0.0229392613330867	0.0132548297301946	-0.0476285292707338	-0.00879040527299483	-0.0347032047145623	0.144449665258021	-0.122576353396397	0.00369207675993405	0.0491384300202293	0.0667834816364829
Rims3	-0.0455478362349231	0.0713321955424108	0.00193378347478808	-0.0177997996144797	-0.0759606073892152	0.0184626205204706	-0.00842912995895139	0.00983484266325921	-0.0545517220124624	0.0294749851789427	0.0295844406877823	0.0246152707127246	0.0780569247248179	0.00705662501650844	-0.0117520949099628	0.0137954442589761	-0.0237336846342437	0.0193022657585757	0.0526005070600419	0.0212749358938565	0.0297403689946513	-0.0243173011790862	0.0151045562614673	-0.00363149526311967	-0.0114734843273546	0.00576529954445826	0.00639021046053965	-0.00392058767040965	0.00592348904422444	0.011808135797671	-0.00186354342915497	0.00574059611020162	0.00669570887035825	0.00369175179079936	0.00832704223461415	-0.00575295148111257
Eif4a2	0.0475969173463118	-0.0060530877696334	0.0906802377196586	0.00159739651423627	-0.0199558953560152	-0.0157071116507473	0.0615036432223598	0.021433896907255	-0.00895698011177437	0.070661592999029	-0.0046104155020617	-0.0128942044501932	-0.0164793124707262	0.00985301025312668	0.0117345491532186	-0.00713508951870347	-0.0403850523035961	0.00803087258791354	-0.0168835364717707	0.0130901611890093	0.0147004140335641	-0.0241062238394509	-0.00340892410020744	-0.000520659477084926	-0.00706868308770243	0.0495931403795796	-0.0309440906579299	0.0293532214417595	-0.0364073487623021	0.0441243071707919	-0.0312334274158263	0.0464946058894436	-0.034948155260321	-0.0234469117910246	-0.0410724882680504	0.000713166671690716
Trim9	0.0482189238691165	0.0462420638101103	-0.0241881927174591	-0.0151487079958946	-0.0259199447627713	-0.0419161157076277	-0.0432556047809682	-0.0534110184669839	0.0502250901615359	0.0872432049773831	0.00177509309516036	-0.0117936235769604	0.041869394509097	-0.0159413159215189	-0.0342608836952333	-0.0268052255303594	0.0732833423403284	-0.0352426356867724	0.0194510579707817	-0.0387968457199289	0.0118491279524529	0.0228720441902684	0.0328916447122826	0.102724428396557	0.0743385026207884	-0.109844316244628	-0.0359679715007548	0.0543592086058978	-0.113272439972371	-0.000197438835315407	-0.00867690035177577	-0.0479738499876141	0.0127084574319417	-0.0723897872148142	0.0967330657414435	-0.000527575217725636
Ranbp2	0.0594525292487027	0.0171715603751767	0.0195494239654754	0.000302130662259624	-0.0216635192155291	-0.0214693907443047	-0.0163404077491097	-0.011694393218804	0.0126967957916525	-0.0143418904129317	-0.00172648603949202	0.00733344987408006	0.00247093630866154	-8.87516850362745e-05	-0.00822487249991733	0.00047675127417787	0.00647633746561154	-0.0313850701465351	0.0363386530913264	-0.0172370508095133	-0.00160170040521084	0.00844125160406584	0.0229050186645601	0.0257830012844391	0.0127641186404045	0.0136111708622669	-0.026305129108589	-0.032039504481704	0.045334397801223	0.0125110136691883	0.0315002146746256	0.00719956839366398	-0.00288006979533521	-0.0237860992913317	-0.0429674611830471	0.00988699605692373
Amer3	-0.0268367941881259	-0.0594402784734772	-0.0242218264503491	-0.134908936654907	-0.0222668321206782	-0.0430626361949373	-0.0122341104685572	-0.0106390543193608	-0.0322984096595592	0.0274099565678158	-0.0172055444402934	-0.0444756747173551	-0.0593394741366851	0.0362783617258182	0.0158200419020948	-0.0073171069192778	-0.0181422581960531	0.0254472400355822	0.0401759108124983	0.00333601002841139	-0.00958067943253105	0.028275514417691	0.0191213307076153	-0.00649944369785073	0.0249858709418366	0.0497106048749801	0.0230713139357406	0.0425431635079429	-0.001326108561825	0.0304609067784867	0.0392682510441679	-0.0592260943890297	-0.0601589974230597	-0.0454398873449503	0.00217987935004638	0.000403822999971729
Abhd17a	-0.033387354573643	-0.0238046498218854	-0.00896579751435089	0.0302875962964868	0.0684452605211445	0.000560016162666101	-0.0767807216931911	0.0902024008692053	-0.0165437939033822	0.114846944447241	-0.0475349679506659	0.152704243186966	0.0786630625289724	-0.0305762325136937	-0.0561931950632664	0.050849647865069	0.03017775636717	-0.0155612727152847	0.084173308437541	0.118572754329613	-0.0487724213971172	0.041810446662981	-0.15522850076548	-0.0556880173586694	0.050791265670511	0.0592863850799225	-0.0322257861279792	0.0200701148080328	-0.0109886209057961	-0.0379871520874936	-0.0131271882459342	-0.0283599155292575	-0.0523708408317542	0.00854779601188904	0.0315083563534601	-0.0188390430996698
Rps3	0.017176649109493	0.0892000536001194	0.102324683018776	-0.0118938674847657	0.0020109701232673	0.00631171784300641	0.111071490502896	0.0150848639322245	-0.0167277220280849	-0.0036406422469204	-0.0298187621201528	0.00278390838167669	-0.00706172491788617	-0.000677182045159913	0.0340067859076504	0.0267716148102066	0.0268619400184278	0.0185996258562855	0.0222089941723361	-0.0345884105696239	-0.0244289971336915	0.0481712464764485	-0.0185261026076324	-0.0681044800330373	-0.022817803330087	-0.0206225632969776	-0.000845788124184439	0.0345929678343607	0.0144006579304361	0.00414183434076546	0.0111614815354694	-0.0850475567270108	0.0753325792742994	-0.0457153051170658	0.0100779387741689	-0.0378958421811602
Ncam1	0.0557842320595484	0.0249214112229335	-0.0518804159389824	0.00503214651055598	-0.00633899040007327	-0.0171870574083777	-0.0129677786625289	-0.021601082281872	0.027781230591902	0.0259331073620688	0.00945871896458054	-0.00591436642901305	0.0183508155448489	0.00391489843590446	-0.0146300994850078	-0.0199219399892919	0.0226567228444369	0.0117115602318113	-0.037052848989212	0.0134810340153189	0.0344916034581747	-0.0549393317352022	-0.0369175429032389	0.0216241699723091	-0.00187283958236266	0.00279454902400318	0.075125810391672	-0.012727662284345	-0.0143143365969981	0.0232704502964861	-0.0493373451440679	-0.0601575351254261	-0.0291962189797266	-0.0607764953943323	-0.0118350472294083	0.0202654438605427
Cct6a	0.0469411002699599	0.00170990297002813	0.101194163232122	0.00594804126261294	-0.0211856445165176	-0.0210065225220519	-0.0147351337727847	0.00590938433373788	0.00310107149121376	-0.0352234927594415	-0.00427750537509093	0.0116868847902077	-0.0102773460697795	0.0103223908717847	8.34316236305003e-05	-0.00937889995323242	-0.0115265127784071	0.0642063940108828	0.00593438140167781	0.0357062014463291	0.00103726724654384	-0.0159732978296418	0.000919413929348275	-0.0805321120568195	-0.0384052544591394	-0.0361835003440544	0.0131920550886058	0.0571096253000517	-0.0134406272267421	0.0252011388485125	0.0106294633784126	-0.0882634725693297	0.0383559196806967	-0.000649093633606932	-0.00708101943072815	-0.0167599959872653
Msi2	0.0518570817332618	0.0383413402295558	-0.0722238417975276	-0.0118520270336503	-0.00229036862497128	0.00284010336835002	0.0463785304427034	0.00555509013001527	-0.00045528357614158	0.00324366401435015	0.00101142673358053	0.0032690661138019	0.0014100549820348	5.88230552904451e-05	-0.000414922598880388	-0.0172910643369559	0.025511991492106	0.0165558668073766	0.0240034694217881	-0.00603168373235054	-0.00712924224564302	0.00590347233945103	0.00618421425315884	-0.0136167801568775	-0.0247313719878537	-0.00402854518278016	-0.0288054389770172	-0.0343812828368342	-0.0287052790447065	-0.0107210266006858	0.0418302539412745	0.00234445830059335	-0.0453984475878563	-0.00555646281778634	0.0268300343547746	0.00120192434749644
4930527F14Rik	-0.0483578661504866	0.00501656967789444	-0.0136607623485537	0.0645383493748757	-0.0889871084410059	-0.0584825847086713	0.0354045880563668	0.0135029469637863	0.00569242419135811	-0.00387083324735917	-0.054168857086701	-0.0224127193125394	0.00143887717006814	0.00837171761353875	-0.00249000767580891	0.008027877532026	0.0345001470408965	-0.00110217968962309	0.0193366573302847	0.00643344283884536	-0.0220353415098337	-0.00686036265094772	0.0124935107252654	0.00991173322885026	0.0233674148815008	0.0184521109376579	0.0353808542389739	-0.0201539507464015	-0.00966545687420411	-0.00477852216365215	-0.0108387595160433	-0.0201680344694926	0.026284314455123	-0.0249406168331061	0.0744801999967938	-0.0140956870391195
Taok1	0.0536971970987528	0.0512333706600131	-0.0404056599193456	-0.00769459365462494	0.00742398856662309	0.000395997690402759	0.0347987158751304	0.0181611450510249	-0.023872228477133	-0.0551307982588971	-0.000890990053368659	0.0218310285532094	-0.00312728733448276	0.0110416332642702	0.0100425484500375	0.0206257365312833	-0.0187172742334608	-0.00196246598083599	-0.016132269456128	-0.00548383639445797	0.000136666832868878	-0.0193390610071279	-0.00518582222103179	0.00871103379201471	0.0339897823529606	0.000704530973988168	-0.0311560923797694	0.000234116914175404	0.0246995880398529	0.00726335813856049	0.0132884402319937	-0.0357016554130305	-0.0690923510215896	-0.0195930354212785	0.0128375581495599	0.0221817345613463
Prkacb	-0.0258187825667139	0.105454834827557	0.0518231014962475	-0.0356731874986812	-0.0152005394988341	-0.0384230335076637	-0.0448538193389024	-0.0309011722115409	0.00308648868158293	0.0287517908687842	-0.00359793709085248	0.0162864160978459	0.0651868820361288	-0.00224319888537988	-0.0270492863587322	0.0902094819060863	-0.0444466445461335	-0.0300507404919295	-0.0595289622167382	-0.042331565614992	0.0492326651496802	0.039817022530184	0.0236117024904414	0.0726948194313015	0.0805180719877982	-0.0165830056115214	-0.0143127323264612	-0.0296712905751389	-0.0918515085478901	-0.0293357633830428	-0.0355959452245527	-0.0303947535579766	-0.0931466336413389	0.00984433322723531	-0.0192751607841196	-0.0643972966706725
Rock2	0.0539592641054816	0.0343273395646609	-0.0440328685438442	0.00235163904019175	-0.0128654398202953	-0.0309056895632518	-0.0136441545711063	-0.0384568009033363	0.0474973614677586	0.0781864884172345	-0.00346431553286659	-0.019417440066711	-0.00613345079349521	-0.00445285838861786	-5.36920600285034e-05	-0.0169102229669221	0.00931416460019812	0.011663067010687	0.000910943084479294	0.00849472339203167	-0.00776811472121141	0.000487555157976076	-0.0075829394594377	-0.0301654844548911	-0.0268839735600941	-0.012605193057604	-0.0479688373751319	0.0308799108826634	-0.0115796261714409	-0.000285949770116707	0.0303919721329097	-0.00580920551938992	-0.0300786294340065	0.0241228189493132	0.0362935894965757	0.0205795840327285
Eif3a	0.0565908782172489	0.00654742958085904	0.0521980501924407	0.0194205662078017	-0.0101641932993753	-0.0208825709555625	-0.0124529201633617	-0.00420274599478678	0.0122544959176643	-0.0478062738120518	0.00361328635320926	0.0144091301306412	0.0118421819156546	-0.0123868333499974	0.00441346233294661	-0.0217173087691986	0.00125287309829564	0.0147451068982848	-0.00637801350738073	0.0124893461300333	-0.0134568154712766	-0.0245263127419104	-0.00993884708584164	-0.0390309693777421	-0.00808363613898042	-0.0151084973827427	-0.0235365539736923	0.0556717472806698	0.0828536388498177	0.0218745542290917	0.0252523887490369	-0.038417665202328	-0.0015081311311085	-0.0336674443552615	-0.0063448995532329	0.0455485546529059
Dip2c	0.0495147384211214	0.0327528662073291	-0.0580544960511316	-0.00405484404020845	-0.0156812834680637	-0.0301390260659384	-0.0364131797461807	-0.0546319557288327	0.061244327764283	0.0786424687909614	0.00358160184860549	-0.0228426924827443	0.0146541756321093	-0.00793173766731626	-0.027023545930026	-0.037423060341133	0.0362539467495333	-0.000746005520069605	-0.0296562001835019	0.0100704592085807	0.0205085209114561	-0.0377826222406988	-0.0410746483357429	-0.04060575936442	-0.035906013801014	-0.0301694982261931	0.0555556925089532	-0.0313701111139829	-0.112815542780789	0.0355819642095781	-0.011758580704854	-0.0516613708763175	0.0188466797374346	-0.123416733919749	-0.112353036409517	0.0279605770555954
Dbi	0.0511284153779016	0.0145479701304065	0.0546374120303862	0.0131678580354601	-0.0293824053537407	-0.0480641817015952	-0.031935251301243	-0.0338943286110307	0.0150107524230258	0.0528959502042733	0.00554150397249039	-0.012188087994755	-0.0290942890624679	0.0200752304628859	0.0341049232977814	0.0738447159050884	-0.10054521151478	-0.0357646029758701	-0.000412361234617986	-0.019983626163465	-0.0050809647334151	0.00469415124599428	-0.010749919513781	0.0161827484579242	0.0100101930720092	0.086276888437979	-0.0462203005661167	-0.0515963463760837	-0.0846237708605135	-0.00654038334172118	0.0116343168147888	0.0497502548648563	-0.0234016664237103	0.0115657145614744	-0.0142082456999964	-0.0196445546872654
Slc7a5	0.0496335503563368	0.033091432260326	-0.0727761670513538	0.0045256162937204	-0.00381450514790303	0.00835517035404366	0.0374563188884181	0.00217437803364709	0.00237464387716626	-0.0154064141795808	-0.00214207317095179	0.00306878721191854	0.0306743537095236	-0.00959379300290172	-0.0183806210914848	-0.00991250056715165	0.00111955375421697	-0.126048948060158	0.00599770322606248	-0.0423208526186293	0.0321993906893152	-0.055086227901502	-0.0494577747879213	-0.0743751938182552	-0.052187804806443	-0.0701451637818103	0.0341428442940729	0.0450740667367908	-0.0114432666944925	0.0293570272155544	-0.0738603864489362	-0.010753892840416	-0.0174905584901685	-0.0402419512786067	0.138124293563621	0.0121375693077239
Rpl18a	0.0387361274497069	-0.00379016764063465	0.0815126486539194	0.00456385347999054	-0.00069402556041161	-0.00605379360025432	0.134752494884768	0.0291809488878787	-0.00230074673038744	0.138423261852719	-0.00522362392327944	-0.00734089467821366	0.00599858784034605	0.00505838279928805	-0.0122884423082435	-0.0307983560975735	0.0230254853135571	0.00643870698072073	-0.0117430235043035	-0.0178456140441273	0.0108872393770516	-0.00807239404632171	0.00105629659654	0.0247469634639547	-0.0198699992419066	0.0579871756203232	-0.0195905970271426	-0.00711414463029471	0.0373127291276653	0.0131311561832138	-0.0584082175204746	0.0470396705753494	0.00112681985777676	-0.0309182277493752	0.0176048825609501	-0.0054003322649191
Wdr1	0.058994121009833	0.0261370788335275	-0.00507690170196374	-0.000389377296610247	-0.0201611507435082	-0.0262178785553452	-0.0300539732751914	-0.0183223244191188	0.0122124008817591	-0.00340106408219085	0.00173178200735252	0.00127914179033175	-0.00368660006206573	0.00915389487038492	0.00249215000485721	0.021411897700331	-0.0329970144894289	-0.0257983537619754	0.0100476240993704	0.00229260805977064	0.00493176656606677	-0.0191670141579293	-0.00277824627268325	0.0141295403474467	0.00379541669477795	-0.0101267318869122	0.00747000138012069	0.00380296562427597	0.0250244598727329	0.0156684504199512	0.000531728604616504	-0.0539981398945484	0.0278979554067958	0.0807606022046754	-0.00251202404523486	-0.0119793399272788
Ptprs	0.0570061646848703	0.0329244070963642	-0.0371682006910719	0.00199784380946742	-0.010015107021292	-0.0244676773972565	-0.0265762669809947	-0.0247936752275347	0.0215894695723959	0.00495727494204403	0.0011232576209447	-0.00773891604012464	0.00656485612613655	0.00479562850319082	0.00734708097578918	0.0129471333075968	-0.0214943635769611	-0.00330725540396813	-0.0114209678306234	0.00267897920718811	0.011077324851993	-0.0116054120984828	-0.0215417740024678	-0.0294093721906385	-0.00966796830370332	-0.0114103134689896	0.0341217180687733	-0.042767058354799	-0.0658470138849447	0.0183126278825534	-0.00379010192074796	0.0162203457298687	0.0470998821410652	0.0365365347991719	0.04845470412333	-0.00360809578476582
Camkk2	-0.0476210344349259	0.0758415193973584	0.0190505055459223	-0.0359607342152945	-0.0345910322477041	-0.0074978257575444	-0.0132356352337722	-0.00380336827008935	-0.0456621980896238	0.0130355138046867	0.0216705034914981	0.00544853605173468	0.0640959464179073	-0.00608973981481592	-0.0113685727943202	0.0245464450223174	-0.0049371860556752	0.0311816567015559	-0.0264992025096052	-0.0195856968934724	0.0294641499461162	0.0108103543358922	0.0386783636630643	-0.0239741476635374	0.0158987561796174	0.00250612782969993	-0.0147570832650801	0.00360231451314615	0.00984610390417869	0.0236683583866056	0.00836325646957079	0.0044731023091233	0.0208660046975669	-0.0173247259627303	-0.00137954661873164	-0.0142878098525094
Rpl32	0.0457979685066698	0.0146593151884255	0.0819292113774225	-0.00351413557604296	-0.00510346649525836	-0.0126422203294657	0.10760912612092	0.0299720920717075	-0.0128845245722693	0.0702752391687477	-0.00954516947077736	-0.00990867868631135	0.00500955285164516	-0.008282753712852	0.00598303702544148	-0.0392361143765441	0.00982026650730895	0.00974070638715252	0.0238697733143323	-0.0159206470712419	-0.0134576888674588	0.0245950514730712	0.0287529065033116	-0.0144577045931381	-0.015107090109736	0.0384825553574809	0.0536203347867134	-0.00357162484689989	0.00512896555672345	0.0124468835325123	-0.0696727042482822	0.00734951154271393	0.0422782234487384	-0.0346106839392633	-0.0302058660108759	0.0496709920520376
Dusp16	-0.0271975710262687	-0.0389757915238158	-0.031557518909749	-0.124484211147419	-0.0675386386799394	-0.0810950907313114	0.0115336983903697	0.0638558775141352	0.0015124137706721	-0.00937731474518325	-0.0137793394406217	-0.0202269526554441	-0.0567946838099703	0.0247732392980378	-0.00676200727391425	-0.0161489543261819	-0.0214332060898549	0.00652956613800014	-0.00462053995647285	-0.00809059440392353	-0.000222854662392862	0.00921925949380473	-0.0140620288178797	-0.025795640323427	0.0029627411297303	-0.0154669176894512	-0.0442233339766267	0.00699978811445489	-0.0133634825218713	-0.0123984578089328	-0.0230019621259956	-0.0497503000364074	-0.0433925005513506	0.0211974229096531	0.00549246578735571	-0.0199715865077592
Cd109	0.0551962746740709	0.0198516175900463	0.0253579706480497	0.000917044551418198	-0.0255870948985623	-0.0419844229241059	-0.0601483086212997	-0.0460763787282648	0.049135127658915	0.0504310030369836	-0.000754912171478764	-0.0147721010632463	-0.0145017087138003	0.00636180379414758	-0.00325628704640705	0.0068070168302179	-0.0165744345719252	-0.00186415370223533	-0.0244046291659228	0.0156302278759222	0.00812489454074917	-0.0283402302271217	-0.019239396127702	0.0157119104652969	0.00311444504494632	0.00328275713618115	0.0246641935942662	-0.0297240165476605	-0.00583223715841082	-0.0244484550206784	-0.0432108693102281	-0.0103334628283801	-0.00682049850568418	0.0382908249927578	0.0385067606714027	0.0102937063714654
Zfp41	-0.0543602474816148	0.0644530831416543	0.00818039841044352	-0.00627518161869729	0.00183988152379076	0.0247984354780681	0.00643529017657442	-0.00639909603580402	0.00530420116455933	0.00539467578412466	-0.00705676989102938	0.0191566845822406	-0.000350646042602238	-0.00586049022185627	0.0223995210955851	-0.0179602469089159	-0.0154846294236592	-0.00277210549043441	0.0156722239672164	0.00934658584105133	-0.00629641626707927	-0.0336990389594505	-0.000770619835583727	0.00332144985222183	-0.0134376185404158	0.00699199475914591	-0.00592520526887005	0.00131481792837195	-0.0054214263667934	0.00516729337115823	0.00868402307394544	-0.00183851766523387	0.00588481524868304	0.00694929881140613	-0.00357939300667037	-0.0103174135492862
Vmp1	0.0568863263145779	0.0251338261031331	-0.0434747258292448	-0.000236286631001104	-0.0105359265049649	-0.0140619438366171	0.0147559461535443	-0.00205616839757832	0.00282327555726423	0.0272368804882681	-0.00496821016656033	-0.00277381525315448	-0.0163443946395397	0.0103394921309855	0.0160892870234148	0.0350069786768522	-0.054048032205206	-0.0462954504285508	0.0233214799279501	-0.0185053724317229	-0.00568083482235045	0.00624182490590369	0.00333685422941397	-0.016481811373799	-0.0194251626724831	0.0309012134241491	-0.0290958083638729	0.0491290437387351	0.0206665471770046	-0.0555204136410685	0.0234727112670576	-0.0265472758687095	0.0612434298621632	0.0433000377047211	0.0796594648386281	-0.0252552031848158
Gprasp1	-0.0185845258751394	-0.0296613228950804	-0.0272776922688519	-0.130042901427428	-0.0551487908359209	-0.0913146730589561	0.00972608304390635	0.0347700185245455	0.0385369176747473	-0.0146772991074321	-0.00241982595214258	0.00299259292818502	-0.107535464241834	-0.00649716687744165	0.0443263449335616	-0.0276642379681303	-0.0430811526185405	0.0660858557601642	0.0960581358509756	-0.0364070246380301	0.10748533023142	-0.031648988860934	-0.0116604949787589	0.0327076414861279	-0.0167943601060553	-0.0240731476661453	0.0125636141806043	0.00171247574854247	0.00967513226843848	-0.0131028611697431	-0.0483603064822127	0.00994516748773381	-0.046306236527623	-0.0403813763210578	-0.100748290415674	-0.0192631906091478
Itgav	0.0327009607994982	0.00142291080454043	-0.0320631805540415	0.0623738472681543	-0.0690038349819701	-0.00452705391724348	-0.0660518982797025	-0.0231683329325659	0.0149265885396334	0.0906444227734652	-0.120971132622576	0.189157096056259	-0.0207294552547604	-0.0693215086349113	0.0499385001678945	-0.0938989994648536	-0.0321059152519082	0.00326586496641579	-0.0248995807524044	0.0171525322012838	0.00661105000322042	0.0219720410997176	0.00645122851660724	0.00519340314636556	0.00761984018625592	0.00140924083345235	-0.00438769978256243	0.0181029282055462	-0.00111328246352067	0.0155476121666958	-0.0167308390677268	0.019388110736712	-0.0246559776058036	0.000162098465155487	0.0248469235200691	-0.0183027931876183
Slc6a11	0.0573907309957854	0.0286760011871745	-0.0312695657452863	0.000846630217634122	-0.00903261592401921	-0.0144558728367615	-0.00123624319617389	0.00613994572988396	-0.00685127766172492	-0.0435615993062913	0.00130338674272607	0.0193777929311993	0.0124936904988126	0.00515955118118635	-0.00650433585257341	0.0323000082444305	-0.0278766307717819	-0.0654873268142974	0.00232445033674933	-0.0280261012605476	0.0145901587981013	-0.0217716979875985	-0.0191747300381874	0.0503846235645839	0.0316454546828727	-0.0441455733329031	0.0304463008688258	-0.00360551327583702	-0.0292964827819158	0.0274590872200175	-0.0132879764920551	-0.00641576574537136	-0.0211977937186245	0.123226269847319	-0.0531857961308238	0.0162286171396298
Ccdc85c	-0.0326513036148085	-0.012799775235074	-0.012509117862789	-0.120228933028497	-0.0468137779343033	0.0256647060204172	0.0206537304118514	-0.0760890446387261	0.0213413420453557	-0.00936969780403908	-0.00108916520578052	0.056012902521746	0.055895124062616	0.0100340242780154	0.0381769562278677	0.0893553241803301	-0.0348335670271868	0.081589626889866	-0.0841437404011906	-0.0579766273325265	-0.0928930977458505	0.00646622403186033	0.126932663950876	-0.0263797843586505	0.00386969434249126	-0.036094191640682	0.0048988335369245	0.0441218310594791	0.0374337708366841	0.0170084843954282	-0.0594496258955441	-0.0510181255751678	-0.0220636355392526	-0.0778756203141227	-0.0800148605941392	0.0156665568037276
Cd44	0.0480454471430611	0.0302241937090533	-0.0290072467854606	-0.00013672959805289	-0.0225892928107779	-0.0477715013265901	-0.0584005658959713	-0.070335225202819	0.0712771352475223	0.122609395444114	-0.00289329484739186	-0.0360842175976429	-0.0173569135788361	0.00116683657784635	0.00223173342579622	-0.00775060399794166	-0.0101335454630889	0.0190905973302487	-0.0282992170938024	0.0216669654648199	-0.00297454141939594	-0.0255920466351072	-0.0320144446049284	-0.0891148379527946	-0.0547943829834136	-0.0133657443947597	0.0129335950555651	0.0175411701105257	-0.0602870418281435	-0.0278711421945531	-0.0112124888064556	-0.0103632544668957	0.0513339480281879	0.0346370708084687	-0.00566132869862806	-0.0158078450243147
Nat8l	-0.0543548039906557	0.0628577690803364	0.0090305728873901	-0.00713341055149402	0.00888693590033562	0.0220364533063942	0.0133442635593992	-0.0166129093304103	0.019797853978422	0.00582974374375663	-0.0133945203697563	0.0144283413655666	-0.0349307978054594	0.00953014397478113	0.0016490099390959	0.000206537860193496	0.00892669019230556	-0.0139578800921052	-0.00476521157312136	0.00692951785225606	0.00939978649145605	-0.0301649697824373	0.0193110201338186	-0.00987036405065655	0.0120340221472776	0.00127290884134882	-0.00685366500691435	0.00550053273307624	0.00195823157173726	0.00514241440081955	0.00273157932423424	-0.00893266899788584	-0.00135959257003938	0.00380285859094814	0.00870191308897498	-0.0174630372745078
Samd14	-0.013534288378491	-0.034217750891118	-0.0142408131063904	0.0538172882341779	0.0517544298591082	-0.0284394684557119	0.000406659140719353	0.024974075826199	0.0703324342571313	0.0169138331893995	0.121629914318972	0.0575423614533688	0.150998193999109	0.295694201507849	0.0251409971457323	-0.0321449813050638	-0.0156199382992401	0.0649222245434577	0.0196537773583991	-0.129164711156298	0.0377701063782974	0.0350172994361765	-0.0107493714092066	0.0200571652398971	-0.0736990230376873	-0.0191550282787514	-0.00360305362157218	0.0111175352806287	0.00301523496771165	0.01315534357436	0.0248836981300229	0.0214889691589692	-0.0136956519086618	-0.00888752438089729	0.00071451148695609	0.00538407978121446
Nrcam	0.0576019088750627	0.0254655335288747	-0.0380351100359761	0.00199591413005141	-0.0108452404681894	-0.0191250367350124	-0.0176720090403412	-0.00908226720661685	0.00631178788112366	0.0105009874174572	-0.00128800575969379	5.05317593550076e-05	-0.0150312738252679	0.0157060204513735	0.0106542739351206	0.0355262912158476	-0.0557419428257325	-0.0213631682533361	-0.0124551606314344	0.00631372733625976	0.011728833085856	-0.0251210278500724	-0.0182647262327636	0.00347372539623572	-0.00851707804295141	0.0306279588497745	0.00784659567360792	0.00698199319992577	0.049289780678272	0.00756247707493671	0.00184997943165628	-0.0205252023145643	0.0541690878020502	-0.0927918727337401	-0.0695964764583781	-0.00423924970266016
Psap	0.0495505345035773	0.074603099990033	-0.0358786190078911	-0.00529537579439947	-0.0313241905639829	-0.00819874329914025	-0.0127460940060842	-0.00363047473120273	-0.00617854088603563	-0.0155513612485204	-0.000849131884332143	0.0332465963639061	0.0100933551602643	0.00471463053796137	-0.00422064989495898	0.0211379947505053	-0.0174859571768054	0.0231422473944833	0.0437131875213042	0.0136369589107811	0.00158600969753622	0.00327058138297875	-0.00341097735200312	-0.0219461354119034	-0.00771231012391249	-0.0179506036006117	-0.0131466365145085	0.0507774339125168	0.0628218804713884	-0.00711521015191508	0.0292225439740408	0.0266251556068894	-0.0311368585597116	0.00158568394890892	0.056874895545336	0.0425087496618103
Sar1a	-0.0480165236816576	0.0840464701286318	0.027861874248821	-0.00147976747412043	-0.00690612771103051	0.0155629468483974	0.0195107671568741	-0.0212897137256896	0.0285883011729466	-0.0194438204279104	-0.0103047725432236	-0.0140687923824176	-0.00804936851752183	-0.0171209769499904	0.018920621964049	0.00748951341636059	-0.000127362150808157	-0.00380622875889952	-0.0249095018244528	-0.0146298056468783	0.0135994049437694	0.0352091525355898	1.04205303114418e-05	-0.0202822114067435	0.0134073413586384	-0.00627805888033618	-0.00656128594687117	0.00596511643539839	0.0121186622852428	0.0275931532972266	0.00700069783065901	-0.0404011465977289	0.0130248162595845	-0.00662867309672778	-0.0181890837197207	-0.0338460859403468
Itm2c	0.0531139065130115	0.0311692468685435	-0.063643293718111	0.00680807616379108	-0.00288038461195471	-0.0127741363628854	0.0198023721400489	0.00120473747572902	-0.00191560029319774	0.0178763377458121	-0.00581560027183184	-0.00322271489462547	-0.0257905319224509	0.012949630432773	0.0321409064098994	0.0513305073410375	-0.0653328561432697	-0.038185412453569	0.0394915867827659	-0.0171857798020025	-0.0173091192092961	0.0367130217175675	0.0136880555596401	-0.0225660421502594	-0.0079251898330949	0.0488425386307302	-0.0456643232641727	-0.0570958915082539	0.0181725933723557	-0.0245594383986328	0.0180751409602269	0.0370097201472326	0.0553650700003021	-0.0293095273540928	0.0733901400932713	0.0103330931732624
Kif5b	0.0594303024189243	0.0101019011156782	0.0301779933100163	0.00494015491179222	-0.0175249154153078	-0.0137168333139897	0.00602556309475141	0.00351512528877595	-0.00836255526497045	-0.0255984955724747	0.00187405930825573	0.00969134355916503	0.00689394117624401	0.00233352406647557	4.06181540945175e-05	0.00370403246789053	-0.0223763234875719	-0.0164355382133099	-0.0174721781672339	-0.0101412817049513	0.0115277933978957	-0.0239915069975034	-0.0136370744727592	0.00804431242005731	0.0141280214359763	-0.00937809017774452	-0.044394569427642	0.0692587164296412	0.00680923686204742	0.00925443373669304	-0.0074381366873136	0.0342431634921431	-0.0577900523595668	-0.0480551201473519	0.00168230307433285	0.0256382824502728
LOC118568032	-0.0459341806007615	0.0435320687548186	0.00680791110473138	-0.00483708801646542	0.0722682332957111	-0.00513431014783422	0.0296383421044668	-0.0214783757614323	0.064057565435374	-0.0306809202214889	0.000302101736150645	-0.0393099912380377	-0.0321434849316043	-0.0377868916784681	0.0967033269608412	-0.122228267452746	-0.0368936419751841	-0.073045683264248	-0.0079178659351418	0.062111314549188	-0.0678469946091359	-0.0734828668454994	0.0850308252511329	0.0474686234625181	-0.0591172102921788	-0.00762595307745869	-0.0204811736200348	0.00136092237185872	-0.0178753181986709	0.010861370408901	0.00778598759247018	-0.0148101860186611	-0.00621132174484866	0.0184252892113118	0.0343672839891232	0.0159291071898074
LOC115488065	-0.0339451860422091	-0.0460267156068287	-0.0136284454928724	0.0991089776659554	0.0555039978956539	0.0177976729139421	-0.00505795592370983	-0.0132109692386149	0.0493757295187325	0.0531325389391774	-0.0278759738752202	0.131516955518918	-0.0207418202187952	0.00969566784076299	-0.0466792085489458	0.0980668801126617	0.0484031196618116	0.0499738472508965	0.0483044988732628	-0.0416242340923596	-0.0152009875857508	-0.101136315054662	0.00164409956135405	0.0247539150676402	-0.0693649038519359	-0.00946915141127254	-0.0189336252422135	0.0111401562089308	-0.00801805691642445	-0.00669868828714134	0.0163043795981464	0.0195531218442312	-0.0460307342382457	0.0123883711418342	-0.0110540682775284	-0.0056011664119228
Ddx17	0.0572395513048487	0.0268934909499104	0.0302274994096886	0.00832343009874919	-0.0143231031584422	-0.0211186929784027	-0.0116118757528377	0.00109998374743988	0.00774965021222493	-0.0576927048409388	-0.00603510402135898	0.0132886264238411	-0.00798804943865486	0.0101032011679019	0.00178337581898911	0.00990239381701912	5.99792465939425e-05	0.0752001438156303	0.00709748405664392	0.0282562091929925	-0.00659746664847867	0.0116959215164226	0.00735671445487163	-0.0310492713165324	-0.00819128890871758	-0.00916885293383408	-0.0446215574901509	0.029453686760967	0.0507048277938222	-0.00733577233752695	0.0559920770939555	0.0157558167542792	-0.00295067108721269	-0.0194070530062106	0.0161953993456991	-0.0320494154828258
Dnah3	0.0194131074449475	-0.0128711680871009	0.0255518735038188	-0.0149890972565162	-0.0174250588445789	0.0132884740500104	-0.00481013361916002	-0.000290455270574459	0.00503224307945442	-0.156136901226405	0.0064672483955535	0.0568241049750935	0.0991763209580602	-0.0412628690554538	-0.100736719475757	-0.0901501657415139	0.182882426341359	-0.125613176614932	0.0346147623044818	-0.0811296264284869	0.0367763199007037	-0.0741377588848525	-0.0270233233581795	-0.163322967636704	-0.125301149538097	0.197074074135814	-0.280878311937112	-0.396233659264433	-0.0712165075135618	0.333777789752271	-0.147692478104486	-0.0908306027202589	-0.0479969497799036	-0.0468345133645457	0.0457248795877058	0.0186690481614131
Rgs20	0.049461352332245	0.0359159795442994	-0.0710262721970957	-0.00422785564970292	-0.0105001508652913	-0.0241438535042327	-0.0159665933878857	-0.0358750089096202	0.0373109842261007	0.0687009257604502	0.00449367554873237	-0.0169984735979145	0.00827486184064753	-0.00158424918226123	-0.0153562740276979	-0.0155028806568022	0.0103050634979712	0.00399078849655846	-0.0537259535399994	0.0113400245579216	0.023965562881911	-0.0471624677600773	-0.0453282019127016	0.0235395602628982	0.010994310204764	-0.0146653096612962	0.0698461273544742	0.0550595864019601	-0.132739728241047	-0.0049951174602703	-0.147510423590407	-0.0200629856959708	0.00883709697077528	0.0761656900844683	-0.0251730132109779	-0.0400858303032189
Rpl27a	0.0263662403372429	0.0286274185953668	0.102509023241178	-0.00567437979954905	0.015547727163265	-0.0138659483479257	0.137353830224773	0.00896737084555905	0.0128112088200333	0.149278389808568	-0.00906134809190338	-0.0204233846125479	-0.0263551371845714	-0.00224389796282717	0.00560824833011453	-0.024893080333229	0.0106409667773295	0.00056944588801887	-0.0038798031447773	-0.0122254286379849	-0.0116053099695097	-0.00377226271642103	-0.00803312721804868	0.0297212760061198	-0.00827752221233236	0.0992141275981227	-0.0184266737390145	-0.0243714193794898	-0.00815643875037614	0.000857936444724723	-0.12119476885125	0.0898760923305489	0.000571372866601524	-0.0545334850854566	-0.030230129386234	-0.0110453613780192
Enah	-0.0479905254213379	0.0803331228521817	-0.00819569798815175	-0.0215862796499564	-0.00745587177458449	0.0443374077049508	0.0184625471922348	-0.0141457244007597	0.015083502690477	0.00278172156092209	-0.00390541547648159	0.0114128806386195	-0.0258675524708625	0.0055031102936298	-0.00836187976643639	-0.0136023322653541	-0.0086277474810253	-0.00431727261981255	0.0512831393211288	0.0505425464846101	-0.0128051348098716	-0.058205391280118	-0.0452038485078543	0.0422840116007012	-0.0537583921317578	0.00910128786702679	-0.00155209470296561	-0.0139309124842958	0.00124109215203369	-0.00126317978774121	-0.00307281846602063	-0.0054255694581716	-0.00785426732611816	0.0100350241341927	0.016206852093002	-0.00182430126593569
Kpnb1	-0.0311905539916679	0.0970235616537768	0.0744684815478094	-0.00363289173589754	0.00476848723122714	0.0019441724797506	-0.0236074575441076	-0.0390851312296515	0.0533414974367233	-0.0544392003171158	-0.0242082941291829	-0.00208358824267279	-0.0213102095778611	-0.0128678051622336	0.0168813083293987	-0.0166342021012045	-0.0520966307246525	0.00882133721568294	-0.00518450983549202	0.071660970494478	0.0107624179581672	-0.0361775559899465	-0.0571780449258725	-0.00661823287613497	-0.027618705849573	0.00862661019178232	-0.0648434802904933	0.0443901693359451	-0.0011581932181249	0.0278692091504015	-0.00211391452484941	0.00515221266900668	0.0211538137491919	-0.0237028880689989	0.0543251031604147	-0.00400211943693041
Tm9sf3	0.0597950283659835	0.0176155865436454	0.0205706931747606	-0.000736163293764486	-0.0191831155471007	-0.0193321626135697	-0.0126069311949497	-0.00460862231268654	0.00721165573837565	-0.0189282791761767	-0.00366665384897044	0.00799340772565134	-0.00318636257725549	0.0066194777519159	-0.00671226655987938	0.00711786192413869	-0.00911123990111263	-0.00430236698451097	0.0118880560481157	0.00364958231202158	0.00112007322069487	-0.00236952278281759	0.00359982656625542	0.019322379875545	0.0146434473589575	-0.0187533286510248	-0.0565821943922508	-0.00181465767172518	-0.0146132701628782	0.0053746626397902	0.0241693942711571	0.0195412613208654	-0.00931405799465628	0.0268150953835024	0.0512613272002141	0.0212928973206482
Pde4b	0.046568656779917	0.0344875757187993	-0.0846718945030184	0.0026500510434357	-0.00254924396513117	-0.0202669444816831	0.0136464574993558	-0.0218160340142181	0.0196967813013518	0.0881421621268245	-0.00758093839659419	-0.0218492241742738	-0.0228699369827645	0.00320956680792498	0.0201915602373241	0.017878195203867	-0.0314478028644795	0.0267455354670505	0.00454623098441135	0.0121458139064066	-0.0245698137815665	0.0164552328104586	0.00147999182550584	-0.119729474289249	-0.0705015510638953	0.0292840912387988	-0.0322160543271069	-0.0411760415485639	-0.0363625480326812	-0.0804675541069322	0.048206104183737	0.0285998230908072	0.131907881917368	0.0971482081174083	0.0934865934936054	-0.00757274397979375
Nfia	0.0517987208219294	0.0450602339082374	-0.041089283935529	-0.00307391084976575	-0.01266708549175	-0.0121982704768605	-0.0349334680246011	-0.0179302664536007	0.00130976331994324	-0.029109061705011	0.0077811528517287	-0.00339918029882806	-0.00318788718373995	0.0193395402865246	0.00156361683139006	0.0166914813876129	-0.0109914718239139	0.0829198821893074	-0.126667040577874	0.0397783990350152	0.0125624746983293	-0.0798495526332923	-0.0589305437593369	0.0424569601575085	0.0351136411102449	0.0519982761361744	0.0443500757367053	-0.0853306096286906	-0.00949761701664722	-0.00882554570169071	-0.0257455017941376	0.0181588159488618	0.118625437160603	-0.00935389565997351	-0.0113424463376255	-0.00742263105666369
Mir6240	-0.0305580010104828	-0.0285570259020184	-0.0211979031472148	0.0511674883626969	-0.162559832231501	0.0268171949061038	0.0428558884525227	-0.0757107409885525	-0.0199517955683163	-0.0315335984254062	-0.0184348982149625	-0.02499983537281	-0.0131700406760052	0.0307694531311434	-0.00954946458471829	0.0268833358796946	0.00244355991904101	0.0157464405266852	-0.00749238263857395	0.00667842313950544	-0.0340008252361998	0.00424606972624217	-0.0103332796768401	-0.008344578009772	0.00319578802008771	0.00710411843081572	-0.000341047463093427	-0.0053528811756595	-0.00126813166863836	-0.00929397773986047	-0.0234176501051144	0.00495084677478625	-0.0171785798911043	-0.0290284228295086	-0.00359090049568904	0.0158444018204427
Zfp532	-0.0503845868784389	0.0754620980720287	0.0102851317599384	-0.0291215552158511	-0.029831615116355	0.0114981280162739	-0.00381406249261442	-0.00610596294281685	-0.0267431069922477	-0.00399593356577148	0.0149233071136217	-0.0101954966969522	0.0261503250088189	0.00603831697598321	0.00496371261464402	0.00790668089916304	0.0032264526409692	0.0140586017215645	-0.0126160210438024	0.0107652123623574	0.0256301754133752	-0.0158708167786961	0.00293266476962607	-0.0057431089692805	-0.000273958652225264	0.015580458258023	0.0148129168173912	-0.00691880904660385	0.00891934689916948	-0.0260903910014813	-0.00378543985029568	-0.00990833593814988	0.00959172661782027	-0.00353359499930148	0.0381657209672696	0.00392098186127454
Kcnn3	-0.0476012074479154	0.042473461713224	-0.00222598641557865	0.0728378490446055	0.00795410198840842	0.0239602314270515	0.0318413469843293	-0.0592397112784302	0.00381930164883278	0.000542668278199474	0.0266102405418114	0.0543986934836352	0.0516069554289531	-0.0557610458780309	0.046676480790768	0.0333322327266975	0.0144621446094018	-0.00149740916035895	-0.0170862045903084	0.0283733108346014	-0.0507992939744078	-0.103273378240265	0.0981564152926286	-0.0112951330918719	0.00864700318658283	-0.0152115527611871	-0.0168248601165473	-0.0105748589751989	-0.00844164858915194	0.00271908461531243	0.00739812578143939	0.0184949122742983	0.00478069176793884	0.0156995452306166	0.000470081300549868	0.000560761601425741
Ppp3ca	0.0579483541621218	0.0226612465069211	-0.0325925087761196	-0.000106338924980905	-0.0153500369901002	-0.0223372579461411	-0.0109835197841692	-0.0272220088954201	0.029164091560153	0.0316057209704774	0.00401300728117025	-0.00721794775247972	0.00429122757872379	0.00188950286581015	-0.00935540937906004	-0.0104500094949903	0.00293611129175053	-0.00151575425561199	-0.0140851829099386	0.00319695082748756	0.0204289883572524	-0.0285560256197117	-0.0216717626064028	0.0230762250822282	0.013606219743138	-0.0230563074939054	-0.0322591397425009	-0.0458622206819284	-0.0927278502877468	0.0334080219412444	0.023974508595788	-0.0398216919639829	-0.0155767436235015	-0.034974350968788	0.0223853756231076	0.00634139066808867
Trim3	-0.04240750834481	0.0148858010917512	-0.0184242895378926	0.0164884931454151	-0.0910959914068218	-0.117430307042562	0.00478952691713202	0.102307750797856	0.0291299922161881	-0.00106278650380051	-0.0217013555776678	0.018511785163706	-0.00357394742872943	-0.0165907608099113	-0.0255772919614556	-0.0128184485638635	-0.0151083386797191	-0.00414594180844464	-0.00717608447027181	0.00829347048018898	0.0101464208038464	0.00718376588849195	-0.0210546720231019	-0.0198917564124433	0.017948374936147	0.000654036474137001	0.0161066988046064	-0.0115033074563795	0.00137888462425611	0.0071761757675906	0.00818345499423011	0.0103017765533457	0.0163826225773369	0.00623950293149068	0.0089602144859121	0.00964571428489697
Cdh13	0.0413379501511026	0.0184986930425013	0.0172267331632021	-0.0393805946960796	-0.0423435157083863	-0.0365434669383388	-0.089911170001741	-0.0926651538994948	0.091303875410716	0.0378051084638264	0.0153309874723902	-0.0288006594399444	0.0169021915363047	-0.00664831070780653	-0.0240207409960066	-0.0771880338504232	0.0783967790447836	0.0337870079173134	-0.122331931228017	0.0185455305449807	0.0294931654909753	-0.0818271024492053	-0.0262593240297372	0.0283169445829607	0.0480055445057622	0.0382121909829338	0.133813000557896	-0.136296344910609	0.0822724556859404	-0.0699659688100532	-0.00767653627178735	-0.0486915674647117	-0.144008882053842	-0.0362080723304066	-0.0748635311398723	0.00420816318511074
Npm1	0.0475893246468612	0.00417676845363436	0.0988946552165349	0.000541534787879645	-0.0162862378960589	-0.0262685971757827	0.0209289194592272	0.0111676178782124	0.00748306345542999	0.00712971475625158	-0.0129552594118838	0.00115197820180119	-0.0136088520202369	0.00261530010717897	0.00493009627652292	-0.0159658379837231	0.00975937002426846	0.0632237048461215	0.0391725499671561	0.0253979602964745	-0.0125667390960675	0.0376876058281078	0.0148514614875471	-0.0489939315231841	-0.0350984855785815	0.0135036596147181	0.0672083218110076	0.0234781600107116	-0.0711026560561832	0.035246465876647	-0.0663624710882956	-0.0162743076235841	-0.0623373769870904	0.0912132632284439	-0.0377646870674418	-0.0397554382468069
Ap2b1	-0.0440336846280295	0.0990060263578899	0.00679664974670996	-0.00588462857833737	0.00379799230500649	0.0192085795897326	0.0174080667725542	-0.0330029682824578	0.0153497535833349	-0.00852278758758145	-0.00994866640809502	0.0141894711768082	-0.0143708409975434	-0.00175082339403863	-0.00807276496872179	0.0196039325594879	0.00281546482159868	-0.0113759477807693	-0.00254280460077707	-0.00547258948943659	0.0176501569433555	-0.00950079521247051	-0.0186526540429235	-0.0183956208256572	0.00321688468850523	0.000794845711846727	-0.0040127829565887	0.0183378109040574	-0.00477943072457377	-0.0012864614452818	0.0091683460994348	-0.00982920671215751	-0.0211261458052031	-0.00318607577431753	0.0146095594538816	0.0434979687006098
Eif4g1	0.0529229653376794	0.00909705261717078	0.0675250856514061	0.00202747753719959	-0.0209664174450608	-0.0304832398169796	-0.0490561880760552	-0.0162653587085372	0.0234650500858023	-0.0481159331412424	-0.0013319055522836	0.00956921450662999	0.00134283921182386	0.00325703727599507	-0.0110363000519838	-0.0216232756299745	0.0109547524769107	0.0470298400010946	-0.0170710365225646	0.0316703798350819	0.0140844131679456	-0.0306028528034044	-0.0112236824764276	-0.044230779439368	-0.0245486746789628	-0.0215977861978607	-0.0273655599256482	0.0375640299148708	0.00587048450176606	-0.000601918452857904	0.00550732083301837	0.0543252797849392	0.0369861212002833	-0.0289024362296176	0.0222339647229749	0.0324985695556811
Trabd	-0.0545057815174425	0.0617437548615034	0.00719306438314693	-0.00153335616379858	-0.0131532575893622	0.0301338712072377	0.0112730268516542	-0.00996298429341114	0.0149306583267386	0.00754937862018097	-0.0105569373724022	0.0133561288484898	-0.0272804183626755	0.0087820365727695	-0.00222358519439827	0.00175076606519827	0.00375394940754539	-0.00781033724627204	0.0282531130998822	0.0254811125706255	0.0028697720614068	-0.0241335975660607	-0.025034618523879	0.00633153961562614	-0.0176042450140899	0.00758756631461451	-0.00396734144241522	0.00138073314316032	0.0028704708581256	-0.00326288406474886	0.00082128662817144	-0.0105994325201065	-0.00294345509452168	0.00263341863687915	0.00913348493082872	0.00151110904822159
Cadm2	0.0413059694823254	0.02411570469057	-0.111278636762746	0.011382863618461	0.0156872115410684	0.00447361553925069	0.0516996841986235	0.0100772171750175	-0.00422585511294663	0.0257270672037738	0.00512698186609253	0.00369437228676145	-0.0058090408916522	0.0132437762523421	0.00583816020038349	-0.00609338740205281	0.0283533452721451	0.086367267853082	0.0351850752100597	0.0213229752567114	-0.00815864922441737	0.0438061262029994	0.0389198378141986	0.041732951514697	0.0327105117573239	0.0147690307660635	-0.0144188331442137	-0.0435137949140441	-0.0861023221232562	0.0327428223330677	-0.0160056904772115	0.00342820242936287	0.0392473415388247	-0.0646604968682941	0.0109735178650127	0.008778321980425
5031425E22Rik	-0.0534274662602287	0.0677233877345223	-0.00755470170248441	-0.011366598891342	0.014082644321195	0.00179387802123443	0.00858879490117989	-0.00252460029578214	-0.0175451978488428	0.0107875427991643	-0.00502312058842468	0.0243754062419426	0.0290656509673548	-0.0191366434333395	0.0136603467158375	0.00429733242992586	-0.00546466002079306	0.00967203935694801	-0.0261533035348572	-0.0319411908989341	0.00550506930442222	-5.51381847665845e-05	-0.0145234236938333	0.0085004425524591	0.00111056001145627	0.00359616444235214	-0.0122861932768634	0.0474622031805964	0.0122594279935372	0.017807821311527	-0.0203964249438334	-0.0112773857353354	0.00863898166715932	0.0445983767885268	-0.0140506252779941	0.00688563680738194
Aplp2	0.0594767242949906	0.0173746056031368	-0.017184898945894	0.00252173439498372	-0.00885024994745823	-0.00499105476787245	0.0194587868460049	0.0138603548654768	-0.00762567634769327	-0.0432388864156523	0.00114533227745055	0.0160801288102504	0.00720902530789033	-0.000845256035764712	-0.0143583985707891	-0.0255452027342392	0.0285910125143586	0.0234315794381766	0.0253903414185168	0.0188711611485798	-0.00196407303459609	0.00220943847084125	0.0137777405648867	-0.0048414509443709	0.00566193460721795	-0.0283964167406259	-0.0319751400537459	0.0212825473321882	0.0261620853950476	-0.0180135398409722	0.0182856410628409	0.0149600876208204	-0.0542995662995241	0.099418570827666	-0.023356649279399	-0.0154926302924018
Tubb2a	0.0572161278573936	0.016556016388873	0.0313864913369096	0.00127234080593289	-0.0230697324413336	-0.0309832084920802	-0.00303634903369465	-0.0242292230515218	0.0337082155078709	0.0626961345573775	-0.00550410495975852	-0.00977007917778284	-0.00643536696134605	-0.0030051306259511	-0.00710879771880212	-0.00595801377450532	0.00399757843632561	-0.0243642340759211	0.0384229516556871	-0.0105716479276075	-0.0126914142229092	0.0226714588078874	0.0335705778075821	0.0273768176013835	0.00979214418233592	0.0392954417008803	-0.00882413014261438	-0.023426673419656	0.0780292231704746	-0.0249488321745118	-0.0220921049679279	0.00580121325179918	-0.0167372360177013	0.0281082191718503	-0.0230848689734134	0.00445216686327862
Mcl1	0.0575832224388711	0.0288746932154939	-0.0257938203060953	8.4541858784647e-05	-0.0163520908349999	-0.0254402629139446	-0.00456187255915457	-0.0210027698316934	0.0241603778321937	0.023311855426968	-0.00293826187960228	-0.00157177552038586	-0.000840144194624315	-0.00625728910728824	-0.00475913862327638	0.0033136932291006	0.011821904070769	-0.0311171429883359	0.0607171332446607	-0.023519957741247	-0.014789614879292	0.0397830789108691	0.0314489765086972	0.015297442281956	0.00789116390194259	0.00527772378914171	-0.0675551710938486	0.008487175652908	0.0933557492242569	0.0161849688033685	0.0537224625537874	-0.000265533416578261	0.0801655844817653	0.0444267553497399	0.0170689006072016	0.0160511467123985
Abca1	0.0502580281913829	0.0331675752533005	-0.0801137654798498	-0.000105562370152837	-0.00272570542343188	-0.0018762490731043	0.0162675977332773	0.00795750199827928	-0.0204012999606393	0.0149148330416737	-0.00484048113583215	-2.19545823888456e-05	-0.00686165599847244	0.0171514526611579	0.0194466819867917	0.0459100363642003	-0.070862253627888	-0.0404495168922933	-0.0268535527110852	-0.00896672695260277	0.01402242286096	-0.0280618410618581	-0.0273220078155607	-0.00589361831902683	-0.0162279517512251	0.046236864499293	0.0416567964068934	0.0152893637611652	0.0683308229244206	-0.00169606693625885	-0.0392815395822634	-0.000663655705995121	-0.0981519589778369	-0.0417962630222134	-0.0423292051886306	-0.0320296954494619
Rps24	0.0478981949154595	0.0136595790472993	0.0768094441480991	-0.00269609186472797	-0.0061423854683566	-0.0219606468525773	0.0974579363848319	0.0231254748033721	-0.00332473874398404	0.0774092870435634	-0.0040680336521521	-0.00921566414101999	-0.000620840654337246	-0.0135251065343396	0.0137004263906165	-0.0250059771285364	0.00762247287078697	0.00288125946305897	0.0115445126248584	-0.0123639030336479	-0.0141089335063499	0.0236830746236274	0.0163814569317928	0.00638357968152055	-0.00974245066765064	0.044240056953997	7.33339141419484e-06	-0.0191337820847029	0.00637907711824413	-0.0294147335071293	-0.0609844786544485	0.0904500041339353	0.0166403491732645	-0.0137388598109672	-0.0395054335118982	0.0063889268059038
Mat2b	-0.0359663236013742	-0.011821976585028	-0.0101576170592839	0.0988724564717317	-0.113405193116381	0.0184324266604601	0.0162041959714424	-0.022906685971664	0.0285584997334502	-0.028205783363596	-0.0510573012305845	-0.0561960226939936	0.0438351080146138	0.0555244448757766	0.0724567797584512	-0.0394000884009591	-0.0283085843759227	0.00876346782932353	0.0112441330659148	0.00896632213235327	-0.0306822105955117	-0.02315218836106	0.023719682808601	-0.021679803212748	0.0365752564738796	0.0204525132118064	0.0090765166034108	0.00406566065618655	-0.0110274971673343	0.0171191837252628	-0.0113659575149151	1.76645619782007e-05	-0.00905376456523789	-0.0201959128456853	-0.00579016353730083	-0.0203977958166919
Stag3	-0.0480684042334703	-0.00361522730026299	-0.0190125695174469	0.0705035196604574	-0.0890720928879316	-0.0292179015839947	0.0256340678400091	0.00519047752060937	0.0291851783443952	-0.0227424280928395	-0.0662476216807642	-0.0413482619583187	0.0251916736621151	0.0280003017707465	0.0199198059524969	-0.0029208876595907	-0.00678705491868306	0.00775197585489775	0.0136167138358658	0.0109630529052217	-0.00367890994572858	-0.00963593683386219	-0.00259631223019804	-0.0102692665098122	0.0283787319864319	0.0120254807901426	0.00975891337900148	-0.00520955984877252	-0.00265218769678969	0.00690042799949673	-0.0081657833702183	-0.00145077929424029	-0.00076949470431397	-0.00695458588202653	0.00294610687235882	0.0244799742354908
Wars	-0.0487093418453734	0.0684783239506633	0.00402042651753799	0.0278282260695122	0.000139283976437817	0.0400047535503838	0.0356476934926364	-0.00177504631303627	0.0638100066488132	-0.0246690040101346	-0.0342784720983687	0.0144901900473212	-0.0563504767274449	0.0107037010081742	-0.0116535436600258	-0.0434094497101203	0.00199112836784301	-0.0632727025165367	0.00373288130902731	0.0141744470251266	-0.0103763246696535	-0.036862344158443	-0.00833213372441074	-0.00782657583521609	-0.0362589819514528	-0.0151413531593206	-0.00528494474858245	0.0363955971598416	0.0275470719719645	0.00266578822566024	-0.00217183155582558	-0.00813493002945216	-0.0242478194451212	-0.0118989415309975	0.021572192017028	-0.0211510770638919
Rps5	0.0487486228604928	0.0260713223695131	0.0876233628018401	-0.000290295421964693	-0.0139597839857278	-0.0183909449278183	0.0616760344975037	0.0246286045133143	-0.0113155854230913	-0.00494952513985795	-0.0162841856928615	0.00633120581730727	-0.012544117952851	0.0102991325634844	0.0111043921414151	0.0028993016511439	-0.0133157873792171	0.0205224531573657	0.0337105350692144	0.00097393400615753	-0.0234762839636971	0.0246160997611179	0.00676411954238668	-0.0201741903609042	-0.015527753924581	-0.0143667569274944	-0.00223768800181928	-0.0211671609155609	-0.0205585880810876	-0.0155205983863692	-0.00144813110330623	-0.0534181275924643	0.0648262725340692	-0.00335191705498463	-0.0332001256865977	-0.0674786142396897
Ctnnb1	0.0262348196355476	0.117816582643336	0.0276552310647118	-0.0144000128642681	0.00638671934648716	-0.0204031955967075	-0.00534680639318586	-0.0221631041487882	0.00330663999071373	-0.0569165905612231	-0.0367683984289881	0.0319417437900241	-0.0326343152714783	0.00857485517403892	0.0496654595537031	0.0688684833828931	-0.0185192619861045	0.0514577315013073	0.0447232791312614	-0.0404754307726144	-0.0838776859529812	0.0379063678318075	-0.0538091653408257	0.0216765648259052	-0.036288125662058	0.000736641111937387	-0.0701507071959552	0.0354253818788993	0.039769831959411	0.0569961580600566	0.139405344018526	-0.00526373295194072	0.018539390229285	-0.0648301911918617	0.0270921630602901	-0.0544588788382378
Rack1	0.0311846420839866	0.0787784184705491	0.0981016318431333	-0.0038190332249102	0.000321841267531418	-0.00487992966992371	0.0622734454577983	0.01909802670614	0.00375606326448092	-0.062666152013389	-0.0249261630670102	0.0121488264812491	-0.0344384506197553	0.00583564387494125	0.0403537561017918	0.0268063109516903	0.017943689088308	0.0402943039548319	0.0421958340585831	0.0112168695472988	-0.0507894908942139	0.0352952060980938	-0.00946118945155654	-0.0227027892869524	-0.00912906451475188	-0.0240745158787152	0.00847761303661737	-0.0199816300009451	-0.0335277008470787	-0.0150564294850143	0.0395593727034806	-0.0661807031416262	0.123553913579493	-0.0154321052893091	-0.0432908265631859	0.0465846929817549
Tnpo1	0.0580610794748667	0.0290998266922965	0.0137578386321497	-0.00214661815839448	0.000822485830090929	-0.00273990418193932	0.0156154777262172	0.0215121035274536	-0.0175538170044446	-0.0714311086300272	-0.00899110115591411	0.0188519471243669	-0.0127732504991618	0.00770423944003309	0.0067932530770852	0.0111293965723229	-0.0122926149076078	0.0447344918942533	-0.0155922838566253	0.0120244320583683	0.00557631294140894	-0.0106621901466394	0.000197210519476988	0.00307091574915335	0.00911049922365249	0.00680573304996362	0.0385572602874207	-0.020830762962338	-0.00421385929711116	-0.0239493174627121	0.0417844533799336	-0.00572528855942744	0.00716083048161324	0.0299059795759995	0.0373090583832382	-0.0412070970041801
Stt3b	0.0563617144323577	0.0153213035339885	0.0360488114165509	-0.000714430010211421	-0.0231400142813315	-0.0304960719568926	-0.0564344159255652	-0.0337730643794426	0.033002964927307	0.000941313208333948	0.000147083558142383	-0.00229859417721038	-0.0138630888956063	0.0122624226118527	0.00574622731183328	0.0206824600138522	-0.0443621831184254	-0.00573219591998417	-0.0286587925535638	0.0224921101356353	0.0109865305586154	-0.0347805001133068	-0.027038678201059	0.00847676744323691	0.00766712196736583	-0.00126470954270442	-0.00866984913864229	-0.0149789229533299	0.0330463026586174	0.0211537514897293	-0.0327043823155228	0.0188195107128369	0.0298729997935047	-0.0120110913218558	0.0216784937324527	0.0109364473817174
Fer	-0.0443668258614007	-0.0126826653383171	-0.0195637116613656	0.0775734930648193	0.000164897487404036	-0.0624816723399716	0.0472279711901187	-0.0987201526788756	-0.0204061329758471	-0.0278066985372426	0.110031205287464	0.0121732613839516	-0.0143402193248211	0.0211228808013102	0.0170593373291556	0.0116933903982724	0.0224457908058332	0.00974607718266303	-0.0115294307718722	-0.0289204687595596	-0.0151993200116637	0.0172135642781996	-0.0514711159014366	-0.0221588633704164	0.0376023645546931	0.0183512453620636	-0.00779731360435873	0.0131274129973895	-0.00115999065737232	-0.00129959469144588	0.010111837537491	-0.0228431077605212	-0.0267694620075178	-0.0242249711622007	0.00399507123637753	-0.00167876865101359
Myo6	0.0577127430072931	0.0291273809972274	-0.0426739070179973	0.00993964565421913	-0.00677406603564251	-0.0118363658443399	0.00497661853739736	-0.00842277757308089	0.00144502153186816	-0.0105648267762749	0.00174640990407524	0.00923733941677556	0.0169922759480622	-0.00235666871797645	-0.00740248173817836	0.00599283498063456	0.00231953847218463	-0.0123537831406128	-0.0131351364993877	-0.0128568210443165	0.0112151485224597	-0.00370560490390296	-0.0156104080188411	0.0336833991423651	0.0122533063885583	-0.0215613567002246	-0.000709423741478819	0.0137081036762642	-0.0138485651598179	0.00312015097640209	-0.0553800982803623	-0.00304799113300247	-0.0254923523752669	0.0738365814985119	-0.0134868889576846	0.0090766817546941
Cacna2d1	0.0460191037089022	0.0254906607954122	-0.0845717158308481	0.00398357670873317	0.0113833173994374	0.00974924909267129	0.0617722288838704	0.0313846874449655	-0.0229948672215145	-0.0133120098222803	-0.002876232955958	0.00555888125603466	-0.0165471734583613	-0.0019443562161493	0.00601829229746644	-0.0297959184953142	0.0346858945955225	0.114634384834607	0.0329039074106413	0.0544767988926421	-0.0102831820547797	0.0582157971684907	0.0418502851166219	0.0950791486441529	0.0821182948604298	-0.00919463894190816	-0.0545658939663704	-0.0337464516824352	-0.0413816538248888	0.0234767277282882	0.0105332257180095	-0.000757624702046793	-0.12524790510441	-0.048491656230565	0.0708535644087384	-0.0431606327224744
Eva1b	-0.0268563016907453	-0.00141705362674125	-0.00290051761806206	0.0492444737470504	0.0324049417103329	0.0494577253924838	0.00205315603880164	0.0737085445783119	0.129716371525642	-0.000309250618256309	0.0371792970150669	-0.0785244122233617	0.0128396216654626	-0.158356982201009	0.0659803780082631	0.100540874266689	0.0336735171163264	0.0662814727318576	0.0796777219485929	-0.10785093998193	-0.187753517935219	-0.118220972860645	-0.233541080811376	-0.00122085742339553	0.0400525508965723	0.000533270155685472	-0.00247888560586	0.00731889699627319	0.0140367910855669	-0.0210118831332941	0.0064397849335607	-0.0190596928380353	-0.00233926873856806	0.0492420325810927	0.0361590700439566	0.0194787008195112
Tnik	0.0524698847093108	0.0246520273662451	-0.0555287593254114	0.00197871659293072	0.00849919586021173	0.00661414527690217	0.0386692444922283	0.01638728923976	-0.000407173118021576	-0.0514644094703222	0.00460468638998523	0.0139468534900253	0.0203272298213747	-0.0150957018726594	-0.0229398105799975	-0.0750123587345951	0.0854099664524945	0.0908656621617535	-0.00299542014720526	0.0422276088075944	0.0223997735973144	-0.0156694636885932	0.000875417287550191	-0.0394110324460862	-0.00755348770875308	-0.0300683051038236	-0.0146500472689816	0.0253473994201375	-0.0623502030709033	-0.0264458680571479	-0.00482971184801364	0.0195891995882053	-0.0464031645774183	-0.0459391841319803	0.0112205769445878	-0.0221537398036117
Kirrel3	0.0386057812365876	0.0215281103461045	0.0314621924541893	-0.00209551270641572	-0.0263806187381935	-0.0458520084340019	-0.128130818351326	-0.0576251315320599	0.0496006472723802	-0.000474543733583114	0.0114284784996951	-0.0258929556257171	-0.000872981589182629	0.0117876649510621	-0.0148413646480481	-0.0174672386740745	0.000690192703351752	0.0722270587670437	-0.140408855560063	0.0604400724636644	0.0404428721924536	-0.0943548550326256	-0.0593413131695481	0.107880305735711	0.0628911624383302	0.110342266132547	0.143508083408741	-0.133281531212604	0.388223006499759	-0.0340489141221635	-0.0885871939055613	-0.042056864814832	-0.0517564170599659	0.00342977540710064	0.0541652749203184	-0.0226830249359428
Sema6d	0.0554826716161002	0.0318941152954857	-0.0537158883678796	-0.00105786986349343	-0.00812268414438203	-0.0230132982499923	-0.010744041563874	-0.0193897687973983	0.0219899658711724	0.0149813206098144	0.00148175464972161	-0.003530473063105	0.0125067038778416	-0.00792863385046997	-0.015279340476751	-0.0294099554781781	0.0363894355491106	0.0114741842330332	-0.0118165861757046	0.00924520426290914	-0.00354293890567531	-0.00622944712296308	0.000838691865014754	-0.0410061033841253	-0.0132845262924045	-0.0258032312404093	-0.010017475383967	-0.0293626422952521	-0.060955462082281	0.0192270047067192	-0.00699421712954402	-0.0148055011488819	-0.000432579316235321	-0.059696567573277	0.00443564864165341	0.0251561133650165
Lgals1	0.0411313841240182	-0.000404840430355579	0.11766238010018	0.00236174590289538	-0.0281168729661897	-0.0207756452945934	-0.00839885520689028	-0.0124493376537359	0.0141612592213453	-0.00815950444630366	-0.00177315092926338	0.0101083829023349	0.0263964892193868	0.000688101336640451	-0.00371536028812195	-0.00323149979004031	-0.0277941082192754	-0.0840210903625872	0.00815597304373472	-0.0477512361347029	0.0268884603089255	-0.0317886025437946	-0.025238382665091	0.0292226342799934	0.0102539321987962	-0.0128774843896383	-0.0445555929958939	0.0348134411777526	-0.0798366517757269	0.0351313645344569	-0.0133703715896438	-0.0688960649609139	-0.0178307761076377	0.00539003123975954	-0.0892535279318075	-0.0163469899306814
Selenof	0.0579524515597574	0.00831035290801821	0.0439705996139	0.00197418551332913	-0.0189484707787171	-0.0157770893595164	0.0149858553119661	0.00952484927791958	-0.00733976305463373	-0.0115592992098789	-0.00438253005269094	0.0094121003218644	-0.00772116144604018	0.00612622414860277	0.00387307421124355	0.0247503436041976	-0.0433676504800048	-0.0470071796821827	0.0363855610924178	-0.016817494922573	-0.00559573914940732	0.00997457031508703	0.0196613845657483	-0.0105324492928068	-0.00877644031632776	-0.000542727674646135	0.00366763378586875	0.011012044802605	-0.0394642552298458	-0.0189130912216784	0.021203802526016	-0.034360589239264	0.00105381138061561	-0.0366200775704041	0.00185079774255338	0.035854069478534
Epha5	0.0378934441707943	0.0147416679112856	-0.0998132584023852	0.00902689812244945	0.0234328483617915	0.0305673126753999	0.0743821749478511	0.06326466829495	-0.0556168949958339	-0.0764874419516409	0.00529205016298002	0.0294174306328242	0.00868075673475868	0.0204662165162342	0.00328271798611788	0.0384812104114444	-0.0523830815637447	-0.0582475852099442	-0.0125870364516886	-0.0299273609045245	0.0280760311428751	-0.0414669065185404	-0.0289874265674587	0.0563144631152441	0.0130162867807878	0.0250058062037386	0.0303487857211073	0.11029427590887	-0.00507934635208003	0.0410834890940049	-0.161740243039162	-0.00846813884928332	0.0267420213787477	-0.0765800017498831	-0.0173885585408938	-0.0380868759294873
Lasp1	-0.0503414243738991	0.0542600344916516	0.00542164494676282	-0.0239196571895943	0.0358688349042389	-0.0535677719547659	0.0339181039632413	-0.00681968310305188	0.026159636953633	-0.0101328962607947	0.0416800507468378	0.0306871280598111	-0.0543006465611488	0.0576094977164507	-0.00942633094453303	-0.0272683335527181	0.0204164473784397	-0.0251470666058593	-0.00405510789276855	0.0220246804466061	-0.0580250409297634	-0.0813733409107337	0.07612410072059	0.00156964166950807	0.0116997994468989	-0.0125050365191086	-0.00612330522158826	-0.00333118718626176	-0.00147725754883726	0.00991992412016724	0.0119128737266938	0.0166458949280124	0.0123396410570092	0.0015824366460166	0.0346214258893458	0.0145539581018911
Fam107b	0.047097148333573	0.038362190689311	-0.0593533568322557	-0.00121863284172091	-0.0186934738063351	-0.0351724087340838	-0.01705425988233	-0.057727587163312	0.0623219720095362	0.102408626190547	-0.00240614407398689	-0.0191346435287987	0.0123236992435594	-0.0212158959843577	-0.0199611583802174	-0.0279661450225735	0.0652691488879667	-0.0207807837511843	0.0593588825943161	-0.0223352900291646	-0.0173634113076812	0.051769518740365	0.0306479503157752	-0.0108263143557374	-0.00111078632411374	-0.0382802887492462	-0.0339032250261204	-0.0560406479573548	0.0259591248137221	0.0655918959137283	0.025204516958802	-0.00167485855340454	-0.0492693379066781	0.042402111130223	-0.00902625450389574	0.00290960791757763
S100a10	0.0535460194569201	0.00357301687246594	0.0714427236676937	0.00274531750441425	-0.0252391683312103	-0.0285661253163017	0.00212766519085512	-0.00644884658953114	0.0182604349911251	0.0544756877035615	-0.00202379746722582	-0.0104884716195738	-0.00841498469566616	0.00988446842461069	0.00211446795938292	-0.00564986249417638	-0.0270324898187274	-0.0203203103465874	0.00206281540262091	-0.00162056405369566	0.013273025026039	-0.0147171798672161	0.00748444105757265	0.0388827964192669	0.0250143446899492	-0.0101446544189821	-0.0411954022086375	0.0332073944469485	0.0127646210597391	-0.0627663359183064	-0.0430220550878939	-0.0524298613350947	-0.0150952707745762	0.074230380603794	-0.0093156177879216	-0.00924129178004974
Sall3	-0.0406604865675781	0.0960319531770252	-0.0152803494609041	-0.0453897041277542	0.0300616867880057	-0.00889810444199517	0.0276042737565902	0.0143892810859527	-0.0136844028269368	-0.00312054356018175	-0.0177722419957995	0.0154811118905265	0.00100505621133413	0.00858260632432643	-0.00866592977010088	0.0305105768314032	0.0464896931196327	-0.0132671914647386	-0.0590872357523039	-0.0378777604900196	-0.0240166895116772	-0.0170136058265612	0.0186004458847112	0.0281886995979944	-0.00907257448208837	-0.0414248883387098	-0.012802355605913	0.0183670200104678	-0.0363966956835582	0.0573943404829576	0.00501501974440644	0.0046568095747929	9.00745131520913e-05	-0.01962482471734	-0.0284916282777103	0.00894443607345057
Ptpn14	-0.0437878541440168	0.0548156333096306	0.0188334562578365	-0.00705628196327125	-0.0672687317834963	0.0266654832021207	-0.0176330989891647	-0.0211852932269167	-0.0148825215395506	0.019276297970123	0.0300965485195843	-0.0023406226809674	0.0432845317764516	-0.0030558802152545	-0.0179032278882624	-0.00359784640402354	0.0203890057479788	-0.0698246172737516	0.0601583218047435	-0.0349216921855844	0.0435227926755184	0.0402159720771722	0.0229418391143338	0.0582433602178589	0.102411570284454	-0.285266143159016	0.0360804088165739	0.000154334118431942	-0.0592930653979771	-0.447839252841248	0.0190109427318934	0.114338608595626	-0.104544643714295	-0.0548965066836566	0.0895401159091779	0.00601867473024247
Cyhr1	-0.0509746875847546	0.0481628473777323	-0.00546925898622998	-0.0652297651231964	-0.0399180808725641	0.00869644638933529	0.0109879240730235	-0.0191929592296427	-0.0118202132895785	0.00175163656434255	0.0130566960649362	0.0385826386315283	0.0559357929415346	-0.0026249754546422	-0.00340583501289582	0.0363412126328688	-0.0377272752314568	0.0319071420768652	0.0253635996730437	0.0250993399744701	0.0126406226366062	-0.00143743039926689	0.014329231489644	-0.0273752993383324	-0.0136559002822479	-0.00576874247840093	-0.00259886200244783	-0.00101268101153051	0.0200522674634365	0.0351476922310664	-0.0388566884068329	0.00523729316110312	0.018769116034769	0.0298926793161825	-0.0179585491760701	0.0086208089521313
Hbegf	0.0477083190772343	0.0288433401033716	-0.0212141895445615	-0.00231022338868218	-0.0266306740941236	-0.046131632931191	-0.0449621344410791	-0.0680992760672432	0.0759175215906944	0.099937990138831	-0.00255516314751357	-0.0136563607520095	0.0173100644363566	-0.0219511304485917	-0.0301496471655088	-0.0148375880417059	0.0525211467317955	-0.105841955524839	0.0851096247173592	-0.0610729139199324	-0.0188467451843919	0.0462480517243586	0.0397033883173002	0.0382199720950371	0.013604638710645	-0.024989809993493	-0.0636383599577912	-0.00792705662994424	0.111722228077902	-0.0197114669974837	0.076790211417142	-0.0179040865415108	-0.0391574171180368	-0.00699363686176699	-0.0509440244476855	-0.00163659513130802
Rasal2	0.0491967935594263	0.0576639889976959	-0.0671722026129718	-0.00674166713684279	-0.00524978034622236	-0.0230246393485341	0.00355196464393461	-0.0248440957737673	0.0153937652115634	0.0537717214543848	-0.00537325826768572	-0.0182514493314497	-0.00108024513113708	-0.00141801514131566	-0.000231559762660765	0.00679812256858142	0.0187296072176007	0.0281127671376781	-0.0157012407054529	-0.00711949326737428	0.00360642278794228	0.0147899102000235	0.00962617234091163	-0.0201349214929225	-0.000668029172095622	0.00379731870140363	-0.0373923800566582	0.031608325335907	-0.0380992012195431	0.014674594739585	-0.00128390706094608	-0.0189885007047983	0.0053679920840455	-0.0714807555618197	-0.00890974041043012	-0.0215003501481566
n-TNgtt9	0.0401991882150462	-0.00564006768305813	0.0958804621135838	0.0149213643067887	-0.0286291116987449	-0.0108872451176098	0.0828364464958021	0.029575141097617	-0.0570720538830998	0.0685713394715827	-0.00733576261500579	-0.0133524414137001	-0.0296735561411252	0.0272506258312833	0.0397981662679782	0.0352085724797624	-0.0798885881019375	0.0501377030006067	0.00963262289568462	0.0196113174829657	0.0020692825531118	0.00865939171488707	-0.00511505823784186	-0.00885427690047274	-0.00579838273158456	-0.0395504513595115	-0.079620015314263	0.102400474951863	-0.102661107937017	0.100570077973226	-0.0508671830716708	0.0367417321185875	-0.0343065963750278	-0.0631582708933961	-0.0359877052054778	-0.0262880538686058
Fbxl6	-0.047512777055972	-0.0162764271146784	-0.0183537792097037	0.0748475518263609	-0.0452218171948963	0.00427756231688672	-0.00176542652009968	0.0198178885070497	0.0448480438794204	0.0172112369649803	-0.122733177412435	0.0217748931021488	-0.0112759750060284	-0.0507135886266683	-0.0436023841880701	0.036355152925084	-0.0108845496328641	0.00433396663567103	0.0217401273726045	0.0449823666543015	0.0479374748948266	-0.0456001526068813	0.0799822438501931	0.00293720130060431	-0.0323745418538092	0.0130131048928362	-0.0146618146570676	0.00443566115144533	-0.0153386557545016	-0.00103151457512752	-0.00282865040301388	0.0105843425363793	-0.035979139545458	0.0102193514414091	-0.00457662704082608	-0.0054155266253526
Sox6	0.0424252732482151	0.0197035934190156	-0.0865237228150193	-0.00200952220480318	0.0244367102927698	0.0243151341459945	0.0868487370947013	0.0478223085846587	-0.0380113733078746	-0.0594867956704634	-0.00247728960501925	0.0174795716933407	-0.0129971230617196	0.00735723783443819	-0.00349047464712943	-0.00389724390430466	0.032581996808375	0.112046450242996	0.0323569320255699	0.0394615352219501	-0.0038328113128408	0.0409333506585433	0.0394399700058032	0.07258778274313	0.047454729764098	0.0374811546770006	0.00576684611370586	-0.06803441868625	-0.0603331642817682	-0.0161632196405874	0.0507294440244187	0.0566844315494455	0.125676236402634	0.00485340137858133	-0.00257648652846733	-0.00815765308531964
Slc1a2	0.0519535097643439	0.0357416012577403	-0.0674821781909585	0.000998051342273605	-0.0114719752878534	-0.0157802823876668	-0.00194982378506962	-0.0122094362251977	0.00189601430276148	0.0401232202842085	-0.000441472816046718	-0.00280106346184467	-0.00231442929013626	0.0154444893565191	0.0127103134397652	0.0416509096554957	-0.0544973935936299	-0.0621052878705765	-0.00420851808699571	-0.0366275697277229	-0.00587070840414612	-0.0106395920074605	-0.00453788748572112	-0.0365322923908436	-0.0328169869065299	0.0303689082575392	-0.00797246507816695	0.0770644497377029	0.0827373722772568	0.0184319964200337	0.0330407474709563	0.0361625753954684	-0.0373311013812019	0.0543467293346877	-0.099644004607722	-0.0172016576492696
Azin1	0.0588662464818505	0.0223569939320645	0.0148441193253061	0.00318577318227118	-0.0176230707349392	-0.0166083511603717	-0.0150172923172768	0.00123285818027757	-0.00051095187904894	-0.0262135152262873	-0.006789887772852	0.0107551860689019	-0.0105747275115711	0.0126477926461381	0.0130276438591879	0.0427422654696817	-0.055080490445149	-0.0422127459849821	0.00386741489417162	-0.00763839546912802	0.0010899471935249	-0.00797058730082949	-0.0130670746221373	-0.00380205452371067	-0.00914557775436826	-0.00159542838374417	-0.017571008795075	0.0616240123911444	-0.0350875741052287	0.0318639647830152	0.0401250749570854	-0.0248425156218544	0.00321362332880632	-0.000518148109487948	-0.0552855823202175	0.028075873128715
Bzw1	0.0542002355525496	0.0214731411595479	0.0690134818728303	-0.00167294312882274	-0.0168409056410827	-0.0291651651538788	0.00931782404474003	-0.00148803599885629	0.0126762480831136	-0.00763147917256496	-0.0110860621174162	0.00434810469954386	-0.00177656514811427	-0.00392313093087285	-4.52405218735046e-05	-0.0113410484386348	-0.00240474161159748	0.0171035231601906	0.0396543770882368	0.00579968430399212	-0.00425455805350597	0.0202064378271408	0.0306594448755741	-0.0456210695636897	-0.0184044170708814	0.0059641084295514	0.0443678415460731	0.0272579740991492	-0.00387288180198151	0.0133577513488495	-0.0247485072103639	-0.00692442435174002	-0.0475183794561704	0.0157651299940718	-0.014620935466572	0.0147386092008159
Tuba1a	0.051778101538399	0.0179002354529816	0.0681870930307137	-0.00321796288193249	-0.0197965419056448	-0.0410190231441862	-0.0334691294114472	-0.0181519264363517	0.017478324570491	0.0227504969549522	-0.00347489650362459	0.00156722554689758	-0.0209632209458813	0.0209276820456506	0.0226873073538332	0.0478223175663677	-0.052807776968386	0.0062659455921504	0.0227959587588551	0.0015189162576991	-0.0169384722061166	0.0289654955159736	0.0189226767987144	0.0346695970356793	0.011070921169189	0.119676964901826	0.0341214389031704	-0.0543203245641171	-0.0592020057605294	-0.0279482006504243	-0.0401405163823049	0.127087258191098	-0.151974454891252	0.103344410802602	-0.0175780931764254	-0.0297576200571107
Zswim6	0.0378852696235602	0.018961603834846	-0.114742201774667	-0.0490633754950255	-0.0173545595370529	-0.0138238546297526	0.0328285969263353	-0.00687278375335165	0.0130887289900488	0.0536212444567019	-0.00354004499678843	-0.0184811876001684	-0.01433219560644	0.00224314737414125	-3.56883293127051e-05	-0.0112944989238541	0.00476264395320656	0.0178250768632837	-0.00415522452097146	0.00913941050881125	-0.00892571512923969	0.00105362304128084	-0.00888176653169725	0.00155284972996971	-0.00304834206430219	-0.0372329612846563	0.00612174988504395	0.170542298169546	-0.0649300576414236	0.0262956653950942	-0.138900103797774	0.0232427261496103	0.0274247112434292	0.0816833817774817	0.118037071135037	0.00366587152736317
App	0.0566097532765992	0.0261167717565818	-0.0488907805561644	0.00314179448778778	-0.0107453728058693	-0.0197923125937218	-0.00335547488956723	-0.0193861940888524	0.0261337214519034	0.0330225698644966	0.00104252941882128	-0.0115729608009549	0.00612491659572244	-0.0081603851393457	-0.0022938307343773	-0.018488332014913	0.00473334333550053	0.000285446777299377	-0.0149515934324229	0.0117597072499232	0.011104503375325	-0.0205946845175859	-0.0178639826376469	-0.0496563891046033	-0.0318613335925033	-0.0170605957457236	0.0288229343001467	0.00890035569062513	-0.00633277444682722	-0.00679294803805217	-0.0326852530628376	-0.00593031488143301	-0.0309289524775862	-0.0194645075340822	0.0211776293855924	0.011854780553699
Rsrc1	-0.0544898036815361	0.056318554220774	0.00542047984635228	-0.0330340407903295	0.014238867212783	0.0178140191944604	-0.0035204605335506	-0.0124506223018667	-0.00877390032897163	0.0165377079907217	-0.0106601132828999	-0.0181141112841599	-0.0431575031129385	0.0232852946924761	-0.00365899798581003	-0.0147727499551959	0.0166729997278121	-0.00131694498591807	0.000244642973646206	-0.010162121355922	-0.0305739896925906	-0.0180802627873575	0.00450431192618464	0.0282065183063879	-0.0300420477182493	0.0200144747426679	-0.0141730178648797	-0.00180452372391094	0.000660648972641332	0.00291637027040421	0.00760467251220322	-0.0208130435789034	-0.00569085162083259	-0.00163564314590962	0.0197299293030165	0.0290997564514229
Flna	0.0527742226808608	0.0320798499410793	0.0381776556166019	-0.00326586391004726	-0.022342518957357	-0.0415816900459525	-0.0768450958560793	-0.032243712970473	0.0299129477549595	-0.0280838408032266	-0.000982180752600764	0.0047225682676404	-0.00986173718942596	0.00667376460676992	0.00287158763269938	-0.00426728616821178	-0.000918310502764924	0.0754034594220852	-0.0124410425490044	0.0346301971451686	0.00610446802331167	-0.0158231011137266	-0.0118388647833426	-0.0496506895401222	-0.0277827546824105	-0.0125963809069918	-0.0149383561579969	0.0622716652377995	0.0652010523179437	0.0460188968833263	0.02112055797932	-0.0167963158787567	0.113445745787531	-0.0030018715726144	-0.0265831503394161	-0.0284866953783165
Picalm	0.0595264725995625	0.0176837077568542	-0.0206594620533792	-0.000485294494299179	-0.0117691236106173	-0.00827307875684954	0.00369905013630212	0.00610055424392718	-0.00590666829088556	-0.0286426746584147	-0.00042679828934459	0.0131801864799718	0.00865743189233133	0.00420378783321857	-0.00315400918086863	0.0158247109159023	-0.0299036656529387	-0.0568213297861899	-0.00259607605528463	-0.0144326374367558	0.0164843078902011	-0.0308589767086036	-0.0217821569524173	-0.0135231367021073	-0.0179349003191478	-0.005458397698604	-0.00289454775530604	0.030694952701155	-0.0117538218894625	-0.00101984748129737	-0.027659372138963	-0.0211429978164116	-0.00102126255494761	0.036780449598315	0.0115424385793121	-0.00464750083712042
Rnu12	0.0287335223110058	-0.0557320326332497	0.0591081205421279	0.0659522801353227	0.00692085442276162	0.0166223461072853	0.110825981351915	0.0278032280275662	-0.00563564058580067	0.0696374780795334	-0.0147553305237449	0.0472831429521462	0.0221059084238312	-0.0225972605275699	-0.079029412324479	0.0298554011864373	0.0837314665733053	0.0506977772729678	0.0640582668943304	-0.0213121739051013	0.0194483077617906	-0.0480446216902451	0.0983911490752328	-0.0668166375456272	-0.0301824178449294	-0.10458139928911	0.250557634299108	0.062188617774328	0.050952030707407	0.0646471004160188	0.0383749791441042	-0.240495121070518	0.0291854758960314	0.0822102104791973	0.0740416409726865	0.00195840550750482
Cdk17	0.057737892904444	0.0212136362948949	-0.0371958962891113	0.00307787849821873	-0.00880910713620645	-0.00310037923714429	0.00307343910280816	0.000995558868238082	-0.00180043519166494	-0.0324848711656192	-0.00118120755337998	0.0117317416936947	0.00707697183816183	0.00109409392343449	-0.00486700981850088	0.0207307954731395	-0.0320975258860206	-0.0847028152339375	0.00820619509762287	-0.033518705757391	0.0238880748622565	-0.0295534719128377	-0.0144962282794851	0.0336763999719138	0.0032783390815942	-0.00564845054708561	-0.0141307141124706	0.0121285189970436	0.0100635144634906	0.0312522931153885	-0.00249933697919392	-0.0383491712170489	-0.0619926597781488	-0.0442783090558001	0.0261045765418397	0.0319762131994209
Cwc22	-0.00788334894346036	-0.0645560234499263	-0.00191027925161475	-0.0371428840292662	-0.0820476052789034	0.0778391179918716	-0.0197593588691342	-0.058673786478783	-0.0391896819985058	-0.00666157041664068	-0.118793687118762	-0.0867174967605341	-0.116132696800938	0.0287020247218462	0.118535493511426	0.0499967255693968	0.0778725801205081	0.0591782166664618	0.1566309270359	-0.0863875807303323	0.105388513604429	-0.0432324921550842	-0.152246713768316	-0.0494337060952978	0.0728878174209599	-0.0509933214541252	-0.0603610024335045	0.0234244098657313	0.0175943288321774	0.0556923399056844	-0.0475350090279982	-0.0667433972578314	0.0481825156561626	0.110519787788693	-0.000563366118268341	0.0124724165266643
Gm52861	0.0502893998604589	-0.00187153825054546	0.0322274998634717	0.00268430911928097	-0.0048425489414882	0.00139680451366627	0.120745022021879	0.0334577576549178	-0.0158716323327295	0.106657343772712	0.00493836812566464	-0.0285309788269921	0.00372281698928459	-0.00401966661908009	0.00571831581526143	-0.0412838403678588	-0.0198674055131635	0.00462283382700278	-0.0403969381828773	0.0116096212377307	0.0298293631696746	-0.0267132496875408	-0.0122473877905736	0.00363722441476342	-0.00980384538625385	0.0268129655469437	-0.0507171704012204	-0.0146612297340897	0.08382034770843	0.0127271039993055	-0.0212859870889979	0.0620025863244872	0.0183015274026933	0.00129065201060711	-0.020758398110003	-0.000734287209879836
Scube2	-0.0416441718822078	0.00462839098660541	-0.0254510817599217	0.034193062498656	-0.149910049299062	0.0022399838623839	-0.00547153124301977	0.0327013983883672	-0.0219847960430426	0.00244671434709584	-0.00996454210503206	-0.0277715234137085	0.000442694327731784	0.0458992293487663	0.0103285444834335	-0.029896204834753	-0.0227321368217592	-0.0131930555402224	0.0167710653128569	0.0153885538682554	0.0107875804311581	-0.00754204572589747	0.0672803498270807	-0.0392702733655917	0.0458126340208262	0.0332761823294178	0.0156933238263023	0.00771882210092149	-0.0101899308698658	0.0148488301384905	-0.0260222749918576	0.00234834089782608	-0.00511066705742565	-0.0283784720007338	0.0036801607165212	-0.00410127283201406
Egfem1	-0.0382153411778458	0.0370258832006699	-0.00257281749575489	-0.0121898999422694	-0.032178978730066	-0.0611743202684683	-0.000785398751417221	-0.014384478364869	-0.0948027376461806	0.0345376083787797	0.139657815249693	0.0790170134204006	0.132454456003963	-0.0626249170114309	-0.0355433030413136	0.0306044634180774	-0.0595071699492575	0.034343972521821	0.100564100088588	0.0830328563403802	0.0797923454279848	0.011036153721946	-0.0723056540772389	-0.0814737896056387	0.101953416080874	0.0245995672365404	0.00463293297787105	0.00959709392114143	0.00963502114336263	0.00111109418791703	-0.0269376028252313	-0.0165385907635516	0.00537256129087852	0.00637113058780957	0.00911174256869595	-0.0302276826488749
Srsf1	0.0474611379882026	0.00829293349055266	0.0891197867249855	0.000685532100802049	-0.0251412032801456	-0.0372378161377934	-0.0584291750739595	-0.000489497096625781	0.0121368704506278	-0.0531202918179459	-0.00528298580720081	0.0090873841414395	-0.0219805006376347	0.0160563986690761	0.00860702886819071	0.025638463320418	-0.0450357339270848	0.0353050285944996	-0.00484426909283308	0.0278590914160282	0.00231024710402621	-0.00979215587345178	-0.0080568224108314	0.00424488458829387	-0.00134935014195003	-0.00875627332243817	-0.0792364946620281	0.0460620059312672	-0.0732576099802485	0.0503747803466772	0.0354573544528636	0.0324876619941904	0.0223868146385924	-0.0323846656144482	0.00207623057211843	0.0234463405337592
Tbl1xr1	-0.0432606396794848	0.0993848777188163	0.00537258416502231	-0.0244169536125647	-0.00610330810107923	0.0261949707357452	0.00229184267896497	-0.0271997947725858	-0.00925758868949124	-0.00345732670403308	-0.0056006593278641	-0.00210780040327984	0.0167847580909143	-0.00502629826244826	-0.0153834895135653	0.00981243496412475	-0.0107799584960806	0.0213686199900261	0.0110582995631998	0.0231138344278944	0.0066825399495844	-0.0120399215253749	-0.0211884228634344	0.0106216604998354	0.00912757099384374	0.0213932633375129	-0.0253886984297473	-0.0133169274737586	0.00731920119429746	0.017388669071974	0.0347050043756241	0.00220308713534799	-0.0150946080433272	0.00190401785191207	0.0302572815818564	-0.0197784558762677
Gm20125	0.0192226752267128	-0.0121916982918988	0.0390350458024749	-0.0177395169505315	-0.0314039542217387	-0.00847268032987628	-0.0182999861988954	-0.0267693726805948	0.0459239814627614	-0.0913873960930958	0.0044294850684882	0.0481951501062195	0.123591847539832	-0.0625782339335405	-0.133487368922855	-0.114425960396419	0.237781467334407	-0.22316197089192	0.102298603823077	-0.133575588011797	0.0340368578441007	-0.0207004085903329	0.0140991062265009	0.0752063802897039	0.019105130106375	-0.0148413735699145	-0.0488210936764299	0.122203465125892	-0.0361204475271206	-0.0649297025848504	-0.0318844618477702	0.212202642416842	0.200772250471999	-0.0847398926189447	-0.2007580359221	0.0304484291225434
Mfsd4a	-0.0493360649948024	0.0813362975524408	0.00937284971981936	-0.025660796460552	0.00888654955992163	0.0285680743099509	0.00937052977773525	-0.0216344881086131	0.0061167540058072	0.00599598111811288	-0.00201096566163795	-0.00553710500963678	0.0245957927328609	-0.0161475129240362	-0.00652143327176772	0.00106631737901321	-0.00314123279802676	-0.00746525678352467	-0.00270343080580999	0.0146378636167628	-9.53102050475089e-05	0.0230630075936419	0.00923634230161183	0.00200294921912107	0.000955128789707131	0.00492061653682291	-0.016255382932292	0.000917734737457311	0.0123783808115541	0.00873139420628958	0.00663840664347805	-0.0224359630065319	-0.0140055026702397	0.0107230717679997	-0.00288614852004903	-0.0265008629107515
Zfand5	0.0505130434302169	0.0332760758127816	-0.0783417097034706	-0.000485549806370318	-0.00537471041941371	-0.0120741557628445	0.0270329156255704	-0.0113105727615402	0.00768814803164857	0.0511893154482807	-0.00336747673395632	-0.00644010918521209	0.00438285767785776	-0.00215215520005797	0.000692187689704294	0.00866892096283209	-0.00385363884200669	-0.0523939630149979	0.0328057249141867	-0.0348579783221011	-0.00917742975426046	0.0139177002859493	0.0096692826135703	-0.0705870570134278	-0.0538794028270989	0.0309727362760006	-0.0149871616734634	-0.0246769846342145	0.0414415535071645	-0.0177315341567339	0.0045016698472078	0.041859700295062	0.0682521624056165	0.0782322147923393	0.0193436379207975	-0.0209058578094598
Adgrl3	0.0483631774198813	0.0198744783602314	-0.07837668561519	0.0069526351193063	0.0126867874316113	0.0101602616090855	0.05467159207439	0.0279730722391729	-0.00958420833846724	-0.0306074851115758	0.00290607674191263	0.00990370369726558	-0.0119076486929459	-0.00116669009739054	0.00221437139589831	-0.0270804882234946	0.0407565605109966	0.11268123422635	0.0376423448763504	0.0487372180398715	-0.0119148631005073	0.0490762013004501	0.0449916589697708	0.0968635684514144	0.0677515209522391	0.0200506430924387	-0.0339582806454605	-0.0862449694016987	-0.0336822167785702	0.0203233729708977	0.0427008569261499	0.0128293880863801	0.00783021771386678	-0.00255011390065777	0.0244799527130461	0.020041751833594
Itm2b	0.0581647166332333	0.0237745773120993	-0.0373043676436072	0.00419519975708691	-0.00824028854535405	-0.0132957228823496	0.0237370372560736	0.00788008124507698	-0.00779300273457404	0.004180478426723	-0.0057604230047301	0.000977069993082917	-0.0135592933197625	0.00491389332313987	0.013294583944485	0.0187520597427532	-0.0308011394711932	-0.0110161899972022	0.0263819294125781	0.000582218110152431	-0.0151504836763762	0.0170787306574719	0.0132583437777377	-0.0265857277810963	-0.0144396952355338	0.0276731684491968	-0.00114397950284025	-0.0457495532516536	0.0438874603395942	-0.0389316557103055	0.0513629879908574	-0.023546938773399	0.00348068175969747	0.0582257530324048	-0.0796770910119919	-0.015156521095882
Adcyap1r1	-0.0129156062217535	0.0873574175444635	-0.0723449963333391	0.0161108742749984	0.0694408053226341	0.0557791316452232	0.084803538631712	0.0059071372673038	0.0565179179736911	-0.0354486227112849	-0.0579694370099597	0.026848430468546	-0.0691399824877642	0.0304138127268186	-0.00153733631405682	0.0560684144005792	-0.0273517153002957	-0.113175242501017	-0.016643315507128	-0.0158158433997798	0.0292918505838479	-0.0478410699460023	-0.108667217861325	-0.0205101041579013	-0.0602434409184018	-0.0242462324263877	0.0433302646180963	-0.0452843144636262	-0.0930014495601992	-0.0575408330848221	-0.0154297104160567	-0.0525707076274221	-0.0469712587012789	0.0246746853418827	0.126911190188134	0.0228248765059354
Xylt1	0.0487895865939219	0.042391615122032	-0.0669793355706175	-0.00240288457737117	-0.00553901872756748	-0.0145602737829167	-0.000634966357460261	-0.0132032491226711	0.0298593779333043	0.013365607353008	0.00154687558462329	-0.00741104198931864	0.0125287063640393	-0.0129663763014954	-0.0201343322471187	-0.062164143388261	0.0833369121929435	0.122319958812026	-0.0378219905461329	0.0659480521173773	-0.000524543347798867	-0.0135912360154317	-0.00589109412458354	-0.0233172531471042	0.00884873487652175	-0.0253841850501891	0.00900881473259453	-0.043298949298893	-0.0737107441125858	0.0258570702654316	0.058529090052256	0.0122396513317598	-0.119692936815549	0.044235767296461	0.00192655605458932	-0.0187563182801676
Erf	-0.025280433225037	0.0520792647755293	-0.0167377988765759	0.0151898147942584	-0.137225056327932	0.0200984428832215	0.00715305851042979	0.112980384852227	0.0751109999613858	-0.00629334068334397	0.121563477663295	0.0178086837945866	-0.0455950552594273	-0.0312054269115289	-0.0257956137138378	-0.0398525459571875	-0.0100235951713077	0.0539468760479644	-0.00303764073555128	-0.0137040931771763	-0.017882762357554	0.073963444199464	0.0238215888807603	0.00576957892442696	0.00597146593985206	-0.0187356365124574	-0.0121260220828887	-0.0239821693678277	-0.000407628416763401	0.0294755340216174	0.0333205669834455	0.0132091841629581	-0.0533975256102744	0.0355131301561118	0.0413306670942907	-0.00401736460068349
Plpp3	0.0467952490820061	0.0272584935938765	-0.095897374514301	0.0122431007504327	0.00785708689885365	0.0072316748337693	0.0509608295076614	0.0203941275796653	-0.0253451304148409	0.0118754889091213	0.00746571029013115	-0.0109468005053445	0.00129912888955797	-0.000175917933729237	-0.00188827962408744	0.0377642880515442	-0.00957323860664493	0.0329177692599212	-0.00184255761350084	0.0227765461406124	-0.00829519180217816	0.00196559194869703	0.00214635936367874	-0.0562568172688367	-0.017572424559664	0.00247123432807733	0.00951947033142988	-0.0313637967713257	-0.0809650907549302	-0.0238974096161173	-0.0350588235745503	0.0387762659959515	-0.000916609154384437	-0.0370238995226165	0.057220696387244	-0.015447958251593
Nckap1	0.0593294668815677	0.0299291207075703	-0.0113275788518519	0.00152171203799258	-0.0179407966299459	-0.0189341361080906	-0.00633317039761291	-0.0166033060492856	0.015817758166025	-0.0050954669605427	-0.00621676273916193	0.00764350202314286	0.00544772845871558	-0.000536055298621576	-0.00803289560285404	-0.00529609999322248	0.00545820125237021	-0.00873199019187334	0.00377845652576409	3.25688969375992e-06	0.00435199150591529	-0.0109494278338603	0.00715320515099299	-0.0116595008893546	-0.00617859326468663	-0.00895889399877118	-0.0177572189910628	0.0277031559571611	0.0403816726300217	0.00888673729377233	0.00909179632961643	-0.0127945033906009	-0.036720804860228	-0.0218541814690041	0.0568517374873404	-0.0213396740050399
Ppp1r13b	-0.0491506415108644	0.0033814506367201	-0.0189670754380592	0.0368430561696002	-0.0345982799470177	-0.12184291749283	0.0331181675911259	0.0198707121926574	0.00011631532376365	-0.0193630016108651	-0.0631584237553212	-0.0103677493088251	-0.0131727991883564	0.0150933164113804	-0.0209628118618754	0.00887581215627247	0.0135435174465167	-0.00770433537499638	0.00637627566326239	0.0112166524420016	0.00816787472886869	-0.033475857858795	-0.00899813104364616	-0.0145721904631696	0.0414850701343144	-0.000347074709557588	0.00376651552816646	-0.00380674060195025	0.0026268610008906	0.000877032593428431	0.00543931916887707	0.00845983084091311	0.00420441879476289	0.0166387830553513	-0.0125426717298667	0.0173977649513813
Srgap2	0.0511199273102423	0.0286273907322326	-0.0777812032134505	-0.00194834419683478	-0.00333306350463225	-0.000812082031756173	0.0146723497629775	-0.00189233444556489	0.00239478827218999	-0.0164155006514218	0.0010727543511198	0.00817580054403674	0.0146828785156944	0.00223632729318994	-0.0224903330306189	-0.029781685886058	0.0288260573421113	0.0304317925512715	-0.0304213836594667	0.0277044802472809	0.0183197222080126	-0.0367957496357824	-0.0324578337421825	0.0465496897961103	0.020290153426595	-0.000532135671554835	-0.00232347151103383	0.164938431318579	-0.0593892938022573	0.0435370731315557	-0.135907464004783	-0.0211098256358692	0.0749096280570673	0.0934527581172158	0.00187688868044925	-0.00472058362761016
H1f4	0.0182735932083532	-0.0108970634564009	0.133468105055939	0.0327216267791367	0.0217948611431998	-0.0434712301493682	-0.0548781649328154	-0.029271612367696	0.081846898108442	-0.0714081419311836	0.0207731676829409	-0.0125074953842252	0.0136565895762512	-0.0117771138682405	0.0669633057235792	-0.00491129798285823	-0.0716298612096646	0.0203808257575714	0.0436537912905822	0.022578837106979	-0.0181059010215083	0.0428477935876743	-0.0354368473457771	0.0346867765045538	0.0403200210105507	0.0397431314967734	0.0896831943818155	-0.0535242396723756	-0.154974809553451	-0.0142699736464259	-0.00713351899405583	-0.0753859723794677	-0.0477691089785866	-0.0101200432917629	0.0320616275136217	-0.00459800007233101
Lhfp	0.0525951679379861	0.0370340100248327	-0.0705752219321633	0.00356225330382334	-0.00128936166910861	-0.00633740695249067	0.0207283236031721	-0.00935661475378568	0.0196835191980874	0.0286634632265606	-0.0032115105991889	-0.00588458579636289	-0.00266865480233883	4.817722815265e-05	-0.0109630607295	-0.0244617742020518	0.0229883454734066	0.0176338330018073	0.00302924101871063	0.0177946897685678	0.0092868589342574	-0.0104674802947412	-0.0113206840107986	0.0119161643160581	-0.000558899736025732	-0.0218580664043458	-0.00751959850597991	0.0586647139073638	-0.0539007127711351	0.0523271495861329	-0.034672039438075	-0.0393167193683891	-0.0833125742512296	-0.104070544621037	-0.0676088272914683	0.00481081640734613
Slc3a2	0.0538561893014694	0.0185821626322403	-0.0553489705350286	0.00587203075907013	-0.00350967088700717	0.00623876912493409	0.0408054105380808	0.0187920915837479	-0.0247684817987526	-0.0366678717102443	-0.000809524648098846	0.00976012714567524	0.0124689895685327	0.00192849693191286	-0.0039819655047993	0.0244161773130088	-0.0467213533179052	-0.102588074292847	0.00316768006145583	-0.0420759599569943	0.022514049318871	-0.0386790989141417	-0.0374529611299389	-0.0629851761493561	-0.0406872326721222	-0.0247297827101697	-0.0137559566149044	0.0725100179396079	0.0507777462239778	0.0205153777579033	-0.0435353852426683	-0.0020365304759079	-0.0318114208362215	-0.0276671832793108	0.0867386037139377	-0.00387861635084393
Camk2d	0.0449544152236191	0.0325873355238656	-0.0724247062198405	-0.00151926399823947	-0.0148437871962946	-0.0335367004752146	-0.0270813358338131	-0.0556063268594596	0.0534775271875688	0.120770263177087	-0.00293380314718706	-0.0349977975659349	-0.00360156414404089	-0.00251752758606888	-0.00343438429329842	-0.0139749159062748	0.00138063785988789	-0.00513960351416849	-0.0376109077526997	0.0118545889762561	0.00231778996268501	-0.0382738357600685	-0.0390361505505661	-0.10796428278499	-0.065214460169026	-0.0424591929787486	0.0295021690143425	-0.0178720335785586	-0.0990116412814696	0.0409204563649276	-0.0175921368050046	-0.0289396866597588	0.0195735320189349	-0.0680786627047247	-0.034861106556858	-0.0053075601699028
Ppp1r12a	0.0579310736302095	0.0263140276049244	-0.0435886812741754	0.00681722823450727	-0.00952495609208595	-0.0121193046730249	0.000733963079662932	-0.010151278425274	0.0104981111112647	-0.00295205581322483	0.00116731276911424	-0.0012388573570546	0.00490045648515744	-2.41408798905883e-06	-0.00255305595359511	-0.00358192355724823	0.00196453151331004	0.00459170742350445	-0.014033425744687	0.00955749095560343	0.00573012887792711	-0.0187026145739873	-0.0104715397293352	0.0133874571802012	0.015185701457383	0.0268917787754621	-0.00755959373445517	0.0130466178475521	0.0551340330175952	0.0072466734061627	-0.0486411367275276	-0.00833585500876656	0.00255231106573557	0.0700659481499231	0.0363044402870891	-0.0279456476469419
Nfib	0.0447943537363251	0.059273649803382	-0.0551288535654539	-0.0215023313633564	0.00836748051075715	0.0112366964369995	0.0438156339602259	-0.0121175048144199	-0.00891298719804938	-0.0493100489377492	-0.0190676063095938	0.019199080880566	-0.00667009032818953	0.0453993705659748	-0.0551954846934897	0.0490226149568079	-0.0951503392938599	0.0119453310694087	-0.116797277231668	-0.0449772865075968	0.0348778422872597	-0.0792943732957564	-0.0139264482815347	-0.0719384260080997	0.04903014108204	0.0316325760332417	0.00429266001020829	-0.00854789971273746	-0.00721815647677051	0.0238556359929966	0.0155158429614999	0.0418492044562391	0.0580460595258606	-0.103178102551821	0.0400414105812513	0.0633306561746738
Trip12	0.0573577171998553	0.0373573642307292	-0.0336812881077915	0.00165346295856751	-0.0110237339124471	-0.0220820626224624	-0.0156107532108775	-0.0180116184563178	0.0200045797300992	0.00703829480465523	-0.00152309042273574	-0.00389951528556734	0.00287488260610256	0.00138649166339827	-0.00367707217498872	-0.00568218778571391	0.0141593557217378	0.0203304206068828	-0.0181695981655254	0.00291153529045769	0.00146437835786683	-0.00386134654709253	0.0010463059762426	0.00231177982889005	0.0070389515104872	0.00199879247594712	-0.0227990504783504	0.0310349138364116	0.0045427690662427	0.015553825775835	0.00596162093193845	-0.00788703698708588	-0.0447619987545569	-0.0168060066238521	-0.0441245743363162	0.00891314163305155
