# Supplementary material for: Sex differences in the transcriptome of extracellular vesicles secreted by fetal neural stem cells and effects of chronic alcohol exposure
Source: Biol Sex Differ. 2023 Apr 15;14:19. doi: 10.1186/s13293-023-00503-0 (PMC10105449; doi:10.1186/s13293-023-00503-0)
Supplement: Supplementary file 9 — Additional file 9: Table S3. RNA Transcript Enrichment by EV vs. Cell, DESeq2 Analysis of 36 Samples DESeq2 analysis on the distribution of RNA transcript enrichment by sample trait ‘Location’ (EV vs. cell) on 36 samples to identify significant differentially expressed genes (DEGs; adjusted p < 0.05; Benjamini and Hochberg method). [file 13293_2023_503_MOESM9_ESM.csv]

	Base mean	log2(FC)	StdErr	Wald-Stats	P-value	P-adj
A730017L22Rik	3984.27510889862	6.59186689513695	0.152711360360029	43.1655305773986	0	0
Asah1	832.975524818189	-4.59099763751882	0.111384414639546	-41.217594511547	0	0
Atad1	912.744537420167	-3.58577231210827	0.0899514059112182	-39.8634382173794	0	0
Cpsf6	1047.40298547653	-2.86832861791053	0.0661411467065506	-43.3667809032172	0	0
Ctsb	949.058195355811	-4.4541785220378	0.114722045634876	-38.8258289624129	0	0
Cul1	840.949395376547	-2.82976921976937	0.068002285240881	-41.6128547701834	0	0
Ddx3x	2240.58015566987	-3.28416231030267	0.0860988109869446	-38.1441075974982	0	0
Fxr1	602.138448347993	-2.69461072501785	0.0667480609447459	-40.369872725568	0	0
Galnt11	10486.8724246519	5.86670696002271	0.129842263404267	45.1833386619006	0	0
Itfg1	768.636050589083	-4.34627517537513	0.102157781944031	-42.5447292674807	0	0
Itgb1	3152.22482725429	-4.77071587385609	0.0985129711314119	-48.4272864686231	0	0
Lamp1	1752.64531071142	-3.53269121411577	0.0840499104301487	-42.0308742274232	0	0
Laptm4a	1119.59315846813	-3.89548093455565	0.0961946412051513	-40.4958206169498	0	0
Ndfip1	1237.74466856817	-3.72749752924504	0.0946702440566775	-39.3734860027767	0	0
Ppp4r3a	479.650269843467	-3.00550682533535	0.0795947756351278	-37.7601017322162	0	0
Prpf40a	1094.43730580355	-3.34090768306108	0.0878826736374851	-38.0155444159822	0	0
Psmd14	771.752859645063	-3.10067755551243	0.0779798372112451	-39.7625548654684	0	0
Rab6a	2424.08948796816	-3.72736123767459	0.0697350966548062	-53.4502914095796	0	0
Ranbp2	1704.94872022477	-3.49391633761397	0.0927417950925982	-37.6735897135209	0	0
Rcc2	46679.5355343981	6.14675340859169	0.151898345593908	40.466230126197	0	0
Rcn2	609.076002541532	-3.97720140609952	0.0922788520492579	-43.099814505457	0	0
Rsph3b	1655.16113860824	6.79892365091218	0.154970722683719	43.8723104156142	0	0
Selenot	811.214977399969	-3.12473901031355	0.0754089657145264	-41.4372346935879	0	0
Serinc1	1188.28574762408	-5.02348811036303	0.0936724770898282	-53.6282189436039	0	0
Serinc3	747.404935597913	-3.49177616507132	0.0907079080183079	-38.4947271010435	0	0
Sppl2a	482.378309846894	-3.54203944999931	0.091169580216338	-38.8511106620688	0	0
Tmem59	492.103667556817	-3.02507663245333	0.0738335677814403	-40.9715624390259	0	0
Tmem87a	428.343035238579	-3.88487216180954	0.101328051967227	-38.3395524377203	0	0
Tmx3	1115.07277287943	-4.95661540647279	0.123014698629672	-40.2928711909004	0	0
Tpp2	646.137968991745	-3.10511182057197	0.0812661736147107	-38.2091549590306	0	0
Tra2b	836.421301731548	-3.38574235714215	0.0813338434677779	-41.6277187058482	0	0
Unc119b	10658.4553597571	5.95178296857708	0.145682044108049	40.8546091250804	0	0
Vapa	1078.6278749942	-2.7014943728558	0.0634481427272436	-42.5779897840228	0	0
Wapl	713.980922743517	-2.51507309336211	0.0633879276147507	-39.6774778416457	0	0
Washc4	619.527208699912	-2.91990670093518	0.0690077127523593	-42.3127587406576	0	0
Zfp660	3586.34176394911	5.63961175848441	0.126962743525624	44.4194225949931	0	0
Trpm7	829.17126776003	-2.76756267580599	0.0738624756437439	-37.4691296451339	2.93223699339005e-307	2.36076777827287e-304
Rhot1	501.065020255513	-2.44197122316164	0.0652875708824407	-37.4033095450702	3.45213172236765e-306	2.70619873362132e-303
Xrn2	774.503782082397	-2.7430554594104	0.0734384134676303	-37.3517799457836	2.37223701700584e-305	1.8119632948612e-302
Calu	1675.46726511378	-4.30249251864422	0.115668347204135	-37.1968012221275	7.68704947468455e-303	5.72473792003446e-300
Scarb2	1336.62928522443	-3.32197006387626	0.0896875483289589	-37.039367512777	2.66353650703109e-300	1.93522168312071e-297
Tm9sf3	1580.04146224844	-3.51630576155542	0.0953034004701147	-36.8959107881787	5.3742334263852e-298	3.81173903663306e-295
Sf3b1	1871.2836114514	-3.36028029669803	0.0917667605785822	-36.6176192284846	1.49982431676631e-293	1.03902945516632e-290
Canx	3312.45095410572	-3.88687196733848	0.106207904473175	-36.5968238109829	3.21291189468562e-293	2.17521437342704e-290
Usp15	633.968731446273	-2.91965636758798	0.0803876518972267	-36.3197120289156	7.90457983188035e-289	5.23265619137519e-286
Tspan3	1152.00453777449	-3.67411199384679	0.101634586833392	-36.1502133114359	3.69188591547146e-286	2.39081716382564e-283
Gpm6b	6179.57057169377	-3.28867256373708	0.0909779046393707	-36.1480359079836	3.99446153938725e-286	2.531723719081e-283
Dnm1l	785.625741339932	-2.61714655196399	0.0724497026873464	-36.1236341197724	9.65390048012366e-286	5.99125086255008e-283
Tfg	623.543108056705	-3.2654293754074	0.0904661384822145	-36.0955980899901	2.65892641050447e-285	1.61646446617383e-282
Clcn3	726.542720378717	-3.48787268704674	0.096906923234673	-35.9919866468198	1.11646984929015e-283	6.65170406810087e-281
Sec23a	616.594584104758	-2.4365153281774	0.0677123290820698	-35.9833336293048	1.52472446477214e-283	8.90588570217591e-281
Atp6ap1	490.745973967241	-4.1722641245188	0.116489746050895	-35.8165784196656	6.0969341549072e-281	3.42682210453831e-278
Tmem30a	891.383794683506	-3.66551127898878	0.10234101174386	-35.8166410174138	6.08326928702387e-281	3.42682210453831e-278
Hsd17b12	1016.1106918876	-4.33505464519651	0.121358734664256	-35.7209941022345	1.86678743584287e-279	1.02980983196895e-276
Yme1l1	763.963332172997	-3.4801124751656	0.0974303408751419	-35.7189808011183	2.00609565086083e-279	1.08653787897261e-276
Bclaf1	1294.65380191641	-3.2765674361557	0.0917985814051005	-35.6930072992789	5.07499917926837e-279	2.69962768841474e-276
Clcn4	380.259743608252	-2.61263911145814	0.0741227764250698	-35.2474534477164	3.75343001179071e-272	1.96159520388129e-269
Wsb2	12661.1215666382	5.29254882150241	0.150277943822734	35.2184005641269	1.04553257533057e-271	5.36989135974521e-269
Atp6ap2	331.771630431337	-4.38789117009015	0.125332455368876	-35.0100152205252	1.58404599022025e-268	7.9978213563849e-266
Uba3	489.007838359718	-2.97352241326286	0.0852290163361652	-34.8886158856336	1.1063913972239e-266	5.49304888865046e-264
Cdc27	665.044540236527	-2.39603375883097	0.0687837719961953	-34.8342885144988	7.36390677365688e-266	3.59612162099123e-263
Pmpcb	428.492253396979	-2.74702267068456	0.0789646595307606	-34.7880012021639	3.69376893869302e-265	1.77473682120526e-262
Rab2a	787.313124150909	-2.73076363822878	0.079016346951586	-34.5594771661862	1.02702839420923e-261	4.85621410080933e-259
Uba6	344.916835343935	-3.26571148039131	0.0945327330498138	-34.5458274084856	1.64657816174413e-261	7.66404950940559e-259
Ktn1	1240.12044614741	-3.28516019760396	0.0952305542886385	-34.4969135393965	8.9234945640906e-261	4.08956891645685e-258
Adam17	442.959598977879	-3.2666485649839	0.0947031921459305	-34.4935423079534	1.00249461434198e-260	4.52474425252018e-258
Cnot7	384.024175162956	-2.76301448879447	0.0804210438810004	-34.3568592927358	1.11251735425534e-258	4.94638499491227e-256
Mafg	11304.4713197726	5.46475345814307	0.159064212251986	34.3556440557851	1.15999028809182e-258	5.08161039587755e-256
Copb1	641.295905389907	-2.74912518973074	0.0801974735070432	-34.2794488343738	1.58863655355082e-257	6.85853540488773e-255
Picalm	1510.06400647109	-3.0307975826767	0.0886835510905931	-34.175419741375	5.6067664913856e-256	2.38599952874122e-253
Tspan12	630.161094418484	-2.65852473847011	0.0778888871537638	-34.1322727236018	2.45048715788373e-255	1.02813467529857e-252
Ddx5	2915.65079028609	-3.63846268646865	0.106981641060637	-34.0101595974431	1.57654743266705e-253	6.52274603773872e-251
Hnrnpk	2033.49992031697	-3.44380766668205	0.10131455431659	-33.9912433106183	3.00104241317322e-253	1.22463085542489e-250
Yipf6	337.857659944222	-3.06705888328422	0.09035235641829	-33.9455328545627	1.41967570843838e-252	5.7149621187393e-250
Zfp280d	522.057580910824	-2.58231187092244	0.076365829826986	-33.8150174858691	1.18649130024949e-250	4.71258524575092e-248
Chm	402.454386670425	-2.47449612390205	0.0731925569412741	-33.8080294952321	1.50302747241537e-250	5.89127439155019e-248
Vps4b	328.079722302161	-2.81342241271503	0.083431821709326	-33.7212151799454	2.82558532444907e-249	1.09313456142875e-246
Tspan31	283.616176992086	-3.64198076334548	0.10840905054226	-33.5948036176719	1.99781896955243e-247	7.62987554923044e-245
Rnmt	363.204638186474	-2.72625316681706	0.0811575609311566	-33.5921032561545	2.18770003780132e-247	8.24929068684348e-245
Prpf39	417.86177892067	-3.38877714809609	0.101160068567678	-33.4991582753717	4.95763839334152e-246	1.84603862624063e-243
Glyr1	790.94361921811	-2.510220316852	0.0749811537700733	-33.4780166833587	1.00700103757268e-245	3.70340171706822e-243
Opa1	636.585514599886	-2.37231039325212	0.0708966743861136	-33.461518664926	1.75006605860564e-245	6.35764851461017e-243
Ccdc47	536.090066732488	-3.60996992234092	0.107890912563443	-33.4594437712086	1.87600098803779e-245	6.73303535333226e-243
Rab11a	533.780712487732	-2.58038603666577	0.0771675006215867	-33.438766525813	3.74864635547215e-245	1.32938602718047e-242
Tspan6	432.459159129719	-5.08789013763476	0.152363756874518	-33.3930472837118	1.72966093205355e-244	6.06174935352274e-242
Bsg	766.411340201741	-4.03035909722248	0.120845717559179	-33.3512777997184	6.98044588010596e-244	2.41791281770321e-241
Chuk	493.403679884786	-2.74285513642516	0.0824901725753986	-33.2506897584449	1.99498890908941e-242	6.83088788653614e-240
Pja2	710.969069801452	-2.71134161633178	0.0815468999877906	-33.248861903245	2.12011247405383e-242	7.17682164654426e-240
Hectd1	1251.80428801357	-2.61874219062194	0.0788137063158025	-33.2269894798345	4.38908156882969e-242	1.46906012195357e-239
Suco	446.088025043574	-3.18774824997706	0.0961663483992273	-33.1482717503567	5.99758833539012e-241	1.98513509914374e-238
Stag2	1076.46393357336	-2.40549589537803	0.0726117721926527	-33.1281804966252	1.16785186416009e-240	3.82298232763351e-238
Cep170	1167.30315940483	-2.78213420584684	0.0840480847867065	-33.1016966407648	2.80941313056248e-240	9.09669649416583e-238
Sgpl1	1134.61543039441	-3.37721413342554	0.102032843760086	-33.099284592778	3.04313526461067e-240	9.7475221932782e-238
Cpe	3281.21250448504	-3.84133541688734	0.116068950972973	-33.0952884874596	3.47386943099273e-240	1.10088400510471e-237
Smarce1	383.926820620465	-2.95682826715763	0.0893633462230061	-33.0877075683678	4.46541307826668e-240	1.40021252829985e-237
Tmem47	741.373182938927	-4.08532262511076	0.123516767248168	-33.0750449200359	6.79129493092854e-240	2.10735296559823e-237
N4bp2l2	757.77725039337	-2.13514426858818	0.0645615967909508	-33.0714290648933	7.65484513753798e-240	2.35082661651669e-237
Virma	471.09086989757	-2.3340733243502	0.0706169002553446	-33.0526165253699	1.4266118358958e-239	4.33646326321429e-237
Myef2	499.698061297752	-3.14797113577666	0.0953680104001797	-33.0086694958536	6.09963538079518e-239	1.83537412483341e-236
Dhx15	1172.70687308222	-3.48710236591434	0.105669793221777	-32.9999923307855	8.12442902925499e-239	2.39979056058412e-236
Sacm1l	581.900162490027	-2.93383875931399	0.0889043468017414	-32.9999473013003	8.13652175699072e-239	2.39979056058412e-236
Thoc1	351.450851852736	-3.25569914660455	0.0986712798643058	-32.9954080972886	9.45253809473473e-239	2.76060448337307e-236
Tmx1	421.484694788766	-4.30951803873321	0.130759503853238	-32.9575894045159	3.29356645705383e-238	9.52544186302684e-236
Atg3	347.166914849458	-3.01660081372534	0.0916471340109527	-32.9153862396268	1.32404168227366e-237	3.79248823781252e-235
Sucla2	473.349135351963	-2.66662017530558	0.081022219833415	-32.912208290371	1.47017831020563e-237	4.17096587454435e-235
Tasor2	679.329327956436	-2.9449991665942	0.0895129096751475	-32.9002730140483	2.17818248487293e-237	6.12130924923394e-235
Rdh10	2041.47074779463	4.69118575962912	0.142612255415934	32.8946887905747	2.6178860097707e-237	7.28824358365042e-235
Ctsl	526.564806183865	-4.42282138405907	0.134481362107421	-32.8879877088559	3.26408027238707e-237	9.00311918834614e-235
Maoa	566.364620017788	-3.00236839132524	0.0913359183167898	-32.8717162607575	5.57601743227628e-237	1.52388975495485e-234
Ivns1abp	1349.35926804366	-3.01196067925943	0.0917735478389496	-32.8194861175578	3.1049803843934e-236	8.40856915188136e-234
Stradb	4062.18784474571	5.37578553532124	0.163822854227861	32.8146250451971	3.6425403346695e-236	9.77546252517747e-234
Aqr	595.465076745009	-3.03084771530234	0.0928498680078943	-32.6424558303589	1.02533964738912e-233	2.72712881750666e-231
Exoc2	439.529680632233	-2.57800665715008	0.0790680418669771	-32.6049133920286	3.49364362012845e-233	9.20992476106251e-231
Gm52049	88.4591560505722	6.27658257878394	0.192756001915415	32.5623198054203	1.40146479155611e-232	3.66212584874255e-230
LOC118568032	1015.75696576549	8.06544178420605	0.248168611207976	32.4998465557227	1.07162068800526e-231	2.77587031956423e-229
Gpcpd1	531.384424632795	-3.16796194150534	0.097509927374904	-32.4886093835885	1.54443873477772e-231	3.96614529916325e-229
Ppt1	255.722428740363	-3.53226078639186	0.108843083661749	-32.4527812660018	4.94870423475956e-231	1.2599739354637e-228
Wac	684.132162365583	-2.95997462419367	0.0912138038394766	-32.4509504000383	5.2519377272997e-231	1.32584722846213e-228
Zfp638	1141.90283392389	-2.36814169465272	0.0732820789795313	-32.3154272863106	4.247262016005e-229	1.06320746382162e-226
Ppp1cb	1205.53214149905	-2.67287002099946	0.0827521760132294	-32.2996947001389	7.0642161770822e-229	1.75363279749251e-226
Cul2	363.554779600482	-2.44198850164409	0.0758017047582388	-32.2154826125948	1.07138947440333e-227	2.63765463247941e-225
Emc7	331.461397666732	-3.26452468404887	0.101605609680777	-32.1293744932521	1.71489167677685e-226	4.18728755405782e-224
Dctn4	583.711208529092	-2.33363966445669	0.0726512710168075	-32.1211127045088	2.23673803622513e-226	5.41708856594395e-224
Atp6v1h	583.419281239516	-2.85475434056488	0.0888951543884832	-32.1137227355412	2.83656819444675e-226	6.81439757615921e-224
Sft2d2	4491.85649706853	5.1370341894559	0.160113151688892	32.0837741014393	7.42490451068447e-226	1.76944384375024e-223
Marchf6	834.632607686594	-2.75254063685895	0.0861783217144481	-31.9400584984643	7.4243283324358e-224	1.75526441821373e-221
Tmem165	388.769104815207	-3.60901582187736	0.113031037285915	-31.9294231791242	1.04304641571562e-223	2.44655981714588e-221
Gpbp1	806.607862845957	-2.58004073185331	0.0808787270864357	-31.90011545429	2.66022703965299e-223	6.19105494407991e-221
Ankhd1	666.524263289988	-2.04741686069619	0.064197849164865	-31.8922968188275	3.41453366478806e-223	7.88492584033888e-221
Atp13a3	1159.99543768772	-3.09644632227797	0.0971498598626938	-31.872885114341	6.3442191007806e-223	1.45375340610118e-220
Sar1b	349.177394444772	-3.45298382048433	0.10862894834583	-31.7869580168581	9.803171631538e-222	2.22921129566325e-219
Tmem33	730.903686237037	-3.57665563380707	0.112574026294086	-31.7715884520597	1.59845439180404e-221	3.60729983920079e-219
Magt1	380.863342539572	-3.50234364087349	0.110369039115097	-31.7330264805614	5.44490766043214e-221	1.21953649847077e-218
Aplp2	1475.5705004623	-3.67650907600329	0.115874330851289	-31.7284168891699	6.30341433300075e-221	1.40128663855044e-218
Smchd1	737.075313602301	-2.81448325554905	0.0890280762621581	-31.6134344772466	2.4136593952135e-219	5.32596294251962e-217
Ube2w	407.641507051304	-2.29986183905114	0.072905238368992	-31.5459065837073	2.04051376520044e-218	4.46947533467323e-216
Orc4	402.174597293194	-3.32215260381887	0.105398245292897	-31.5199991668434	4.62260745843943e-218	1.00513031809819e-215
Erp44	448.6708345391	-3.12749122034374	0.0992247837621686	-31.5192545830083	4.73249009459241e-218	1.02156628570879e-215
Strn3	830.324076140124	-2.45124663912768	0.0777770143025338	-31.5163375852012	5.18868980112898e-218	1.11198475169663e-215
Spcs2	418.401100868931	-3.9036666708499	0.124363675495229	-31.3891227105108	2.84795918802905e-216	6.05984687515695e-214
Tmem209	331.901855394117	-3.84030403829475	0.122813905694504	-31.2692932984918	1.22068252424103e-214	2.57892990883801e-212
Uggt1	707.41128268416	-2.84123810481321	0.090933139947521	-31.2453535251608	2.58175066016238e-214	5.41604017011107e-212
Chchd3	854.364909469599	-2.50285587774865	0.080187113667558	-31.2126944501963	7.16653599803778e-214	1.4928946912276e-211
Ppme1	485.452153836716	-2.77645105115859	0.0891660569234539	-31.1379817270834	7.37741532724039e-213	1.52615156377197e-210
Fam32a	9183.95369911155	5.32845821136099	0.171241910598553	31.116554310426	1.4383579725526e-212	2.95498245823238e-210
Rnpc3	315.483661977963	-4.08959838234787	0.131461361119566	-31.1087482095086	1.83422315647477e-212	3.74244339782376e-210
Wdr1	1719.13299055834	-3.12932187958934	0.100715113601016	-31.0710256653851	5.93354306620852e-212	1.20241030203596e-209
Cnot2	562.280310322462	-2.56607540621075	0.0827209797917506	-31.0208536295244	2.8215521539562e-211	5.67913629150008e-209
Copa	1315.38162887893	-2.7546400168562	0.0888993322573898	-30.9860597026837	8.30733685244005e-211	1.66085407716333e-208
Srsf6	934.164087924574	-3.3637772939067	0.109138914515356	-30.8210623941419	1.368501292346e-208	2.71775233317967e-206
Sptlc1	215.187478967673	-3.47985281053	0.112995963657964	-30.7962576527374	2.94091416520131e-208	5.80178093160145e-206
Arpc2	868.472353843646	-2.83256123797858	0.0919957312157616	-30.7901377655801	3.551498735072e-208	6.9602365670434e-206
Cd81	1099.35685813046	-3.36288843874939	0.109307491102565	-30.7653977310112	7.61115451960792e-208	1.48188681035687e-205
Tmem168	248.736386524402	-3.99401036543786	0.130091021218575	-30.7016604837567	5.408489352208e-207	1.04619148904496e-204
Cep83	335.191485575094	-2.1189632522415	0.0690295773706593	-30.6964540846538	6.34692600768857e-207	1.21979728285829e-204
Golm2	699.353573366746	-2.98179407555168	0.0971720892161451	-30.6857051196987	8.83055116884381e-207	1.68623903056851e-204
Ostm1	314.217828808756	-2.91248304551687	0.0953670630405345	-30.539716256953	7.74401934347903e-205	1.4693413517382e-202
Shprh	513.696224536168	-2.38184806223059	0.0779942484252441	-30.5387654900417	7.97241624037784e-205	1.50310321129504e-202
Adam10	649.743844288922	-2.62424757164089	0.0859338620265777	-30.5379917735951	8.1632383054193e-205	1.5294006659128e-202
Plod2	497.416346192656	-4.39154012237311	0.143876543912255	-30.5229747876857	1.29178179849092e-204	2.40505549970288e-202
Arfip1	495.393853829006	-2.25835535310031	0.0740174977593629	-30.511101043194	1.85662861407624e-204	3.43522421023087e-202
Otud3	1768.42664781758	4.57134759828141	0.149863248292787	30.5034599900731	2.34461205238513e-204	4.31133632274696e-202
Mroh6	11476.0833097575	6.43773508898688	0.211083642717528	30.4985028972702	2.72775335253025e-204	4.98509476187261e-202
Tmem161b	362.969233113963	-2.53189473824391	0.0830883621802883	-30.4723149163791	6.06592365250657e-204	1.10181585173487e-201
Rasa1	794.732702729912	-3.04264120392109	0.0999236180403858	-30.4496700939248	1.21000840673305e-203	2.18454184413157e-201
Tusc3	529.472995919974	-3.21350085700299	0.105707831223871	-30.3998371719249	5.52021091925943e-203	9.90611825745898e-201
Selenof	1376.28048987745	-4.08412116236923	0.134382937551904	-30.3916645726826	7.07874515701452e-203	1.2626870627683e-200
Hnrnpr	643.777462071937	-2.46947092115874	0.0812652851884705	-30.3877715488421	7.96878774200609e-203	1.41298939313464e-200
Btaf1	1279.30245280116	-2.67233423457051	0.0879570229476236	-30.3822724441438	9.41970137240343e-203	1.66037564605045e-200
Ergic2	333.582608312937	-2.79984937161162	0.0921834060972643	-30.372596220381	1.26424485606729e-202	2.21532882455227e-200
Rps6kb1	462.70624436931	-2.35576684064164	0.0775740456611821	-30.3679770799999	1.45486247274565e-202	2.53443849126435e-200
Slc1a3	6434.81304200091	-4.01108748657491	0.132458867822526	-30.2817588019032	1.993159735203e-201	3.45199042743966e-199
Tank	326.887285872182	-3.06514097780372	0.101432417477359	-30.2185539301366	1.35145016536349e-200	2.32707219514526e-198
Vps50	481.720881857867	-2.68672924879853	0.0889173866619127	-30.2160167956148	1.45925686627856e-200	2.49826452813632e-198
Nrcam	1486.27285950613	-3.5699702354115	0.11842098068441	-30.1464336368351	1.19452388307032e-199	2.0333526830161e-197
Alg2	246.374471147496	-3.55812445645944	0.118271922078589	-30.0842701625762	7.78253590542722e-199	1.31723842094756e-196
Zfp326	342.365388638679	-2.75368893963064	0.0915354207562702	-30.0833154737208	8.0095498679956e-199	1.34800271761424e-196
Pon2	260.713411945305	-3.37091268355864	0.112210762574522	-30.0409034411467	2.87040273170338e-198	4.80373185251191e-196
Mrps9	278.497038741395	-2.38297266195472	0.0793387574947304	-30.0354169538512	3.38528662158291e-198	5.6337599536499e-196
Usp33	426.507083365957	-2.4795537599564	0.0825752232521292	-30.0278178163142	4.25419454355629e-198	7.04045562544435e-196
Vta1	358.262386496118	-1.96234109110784	0.0653563725411045	-30.0252448967186	4.59627778026457e-198	7.56455904951941e-196
Zdhhc20	558.624616662768	-3.21012719732929	0.107073013956958	-29.9807307060556	1.75014878591543e-197	2.86457044965026e-195
Cltc	3192.77141474284	-2.64366790831217	0.0882119493855721	-29.9694987666213	2.45163060796137e-197	3.99079913554979e-195
Mtdh	817.151939174672	-3.28899974467586	0.109796883161999	-29.9553106605324	3.75217478815755e-197	6.07464862850138e-195
Zc3h15	443.277845200315	-2.39689402006071	0.0800413144575925	-29.9457103659965	5.003757677644e-197	8.05713175455876e-195
Ergic3	270.328778040197	-2.77361518557387	0.0926993353753962	-29.9205509332059	1.06347656216199e-196	1.70322060807761e-194
Smarcad1	544.308617119525	-2.92433093329736	0.0977407084857564	-29.9192729273445	1.10497615898754e-196	1.76022111230374e-194
Pgrmc1	404.257337620737	-4.27387842758214	0.142904887380696	-29.9071536734541	1.58844227136504e-196	2.51692057562198e-194
Ccnc	301.753001548332	-2.90119884052401	0.0970132095628068	-29.9051938761572	1.6844334179586e-196	2.65489878770204e-194
Lman1	502.396886325176	-3.39930669628676	0.113720617811729	-29.8917360958636	2.51996583606699e-196	3.9509085416105e-194
Zcchc7	505.0223681506	-2.99276322788342	0.100135649494362	-29.8870905915673	2.89577222392634e-196	4.51634339154669e-194
Mob4	497.152445243032	-2.69516594622271	0.0903206644175228	-29.8399703279844	1.18461578255225e-195	1.83794372637755e-193
Bcap31	314.778910286514	-3.30377594780594	0.110747523888637	-29.8316010309006	1.52105310510559e-195	2.34770212165753e-193
Ints8	350.666613896499	-2.17818694755957	0.0730542927463906	-29.8160021221639	2.42333224141708e-195	3.72106413090584e-193
Capn7	402.979862025417	-3.00095116055935	0.100683748830994	-29.8057153751467	3.29413827753036e-195	5.03226077688984e-193
Dhx36	668.466027335984	-2.78343288916824	0.0934482251344308	-29.7858293741172	5.9615426688526e-195	9.06063237563521e-193
Zfp317	352.504946570325	-2.3976012891129	0.0805446797316109	-29.7673452436849	1.03433414697993e-194	1.56404974133935e-192
Pitrm1	549.065730123151	-2.90690377368339	0.0978021890221727	-29.7222772081754	3.95828101004253e-194	5.95521378829075e-192
Nup98	675.518433232288	-3.38807960352588	0.114091075897052	-29.696271832716	8.57871416006386e-194	1.28417746791026e-191
Tmed5	395.697590215658	-5.12734531303642	0.172694304941348	-29.6902976318634	1.02459082181117e-193	1.52607679954665e-191
Hacd3	729.657857100532	-2.7884775329048	0.0939509550963911	-29.6801403460338	1.38563148708279e-193	2.05356101336862e-191
9030624G23Rik	244.997033894637	8.04386102171836	0.271058277473886	29.6757623367296	1.57811881510371e-193	2.32725650411507e-191
Ociad1	644.33651830789	-2.92201380105662	0.0986740251465377	-29.612796242144	1.02260384582046e-192	1.50060817552441e-190
Smc5	587.360944450446	-2.8499526991394	0.0962782397144308	-29.6012131878667	1.44149684057312e-192	2.10493869528592e-190
Zdhhc13	248.253904928814	-3.21956905031456	0.108776078138914	-29.598135044021	1.57916757587683e-192	2.29472306916073e-190
Jam2	1354.12376727245	-3.22473130520735	0.108965238608011	-29.5941287919161	1.77820153512103e-192	2.57140026843303e-190
Antkmt	6467.38367622052	4.7506398062718	0.160619097371534	29.5770545596014	2.94859724582473e-192	4.24327359207115e-190
Washc5	439.316025982753	-2.35681540904401	0.0796904700103625	-29.5746205128109	3.16895104085262e-192	4.5384558921134e-190
Usp16	317.437335306346	-2.38219092207936	0.0805543485113556	-29.5724683533819	3.37744741441849e-192	4.81391296785227e-190
Pbrm1	593.805641934395	-2.21971108228297	0.0750886790010081	-29.5611950005561	4.71532556835751e-192	6.68880158837151e-190
Wls	1067.77951731878	-3.59419682149125	0.121628220316156	-29.5506816769054	6.4359792709679e-192	9.08632163520676e-190
Srsf5	1044.34426767403	-3.80186386696437	0.12875632919895	-29.5275882018183	1.27412568095464e-191	1.79032688254518e-189
Thrap3	715.440035765464	-2.69955889252555	0.0914590224560877	-29.5165946456697	1.76329550995119e-191	2.46604741530216e-189
Kif5b	1857.02872386756	-2.6606029852299	0.0902181354905167	-29.4907777772637	3.78009949682295e-191	5.26193382761023e-189
Ankle2	307.023743876715	-2.64307763079964	0.0897866680732592	-29.4373060891744	1.83027815652993e-190	2.53591423278466e-188
Ndufs4	407.957614161884	-2.37509328554878	0.0807506855957657	-29.4126702210107	3.78185035802496e-190	5.2156268664447e-188
Araf	299.000027463218	-2.29220459619635	0.0779732034684767	-29.3973377292758	5.939266306933e-190	8.15321677498742e-188
Rabgap1	842.427337686023	-2.34741039951184	0.0798622791895154	-29.3932307383987	6.7023027878267e-190	9.15848154800778e-188
Ripor3	21009.4874997052	6.46114363104095	0.219903478899308	29.3817253978026	9.40230352279181e-190	1.27892794356368e-187
Rnft1	297.168612985578	-3.20214843030847	0.10900399724653	-29.3764312428498	1.09865510641896e-189	1.48762895295975e-187
Dnaja1	515.262087079219	-3.70811011562228	0.126288421936687	-29.362233360405	1.66787679906596e-189	2.24816207997176e-187
Ppp3cb	563.295845061784	-2.56746081956723	0.0874497808031024	-29.3592596343723	1.8202307971645e-189	2.44247095570871e-187
Ptcd3	558.947673220424	-4.13470100680326	0.14088242252058	-29.3485939042486	2.49030919258923e-189	3.32662872367895e-187
Vps35	1201.69991176522	-2.8823644154448	0.0982243617595043	-29.3446998668424	2.79216198815309e-189	3.71320149397734e-187
Vmp1	1388.29554646945	-4.2860265399784	0.146194714066624	-29.3172469835344	6.25242756292722e-189	8.27793620764617e-187
Relch	479.747812761653	-3.13137037580298	0.107146625026406	-29.2250957510912	9.30824074245141e-188	1.22691674104816e-185
Ube2b	448.815382272277	-2.20904370621557	0.0755956065490963	-29.2218530554535	1.0234594974888e-187	1.34307643042704e-185
Dock7	1515.20860541327	-2.57567543695951	0.0882390295658048	-29.189752535058	2.61641895956039e-187	3.41844317483967e-185
1110004F10Rik	377.698551726712	-2.80565140188772	0.0962845589555704	-29.139162419411	1.14612346958672e-186	1.49091144259908e-184
Pikfyve	604.760536124004	-2.23547370101581	0.0767547525984583	-29.1248896691866	1.73788397846994e-186	2.25086199281048e-184
Zfp207	1308.16058514637	-3.08599017786982	0.105971741693785	-29.1208781562452	1.95351930161275e-186	2.5191942197291e-184
Ufl1	265.614145272377	-2.72739824026422	0.0937395525853748	-29.0954902710913	4.09389933198531e-186	5.25660203450475e-184
Rnf13	547.561877397932	-3.77000235642911	0.129645752311901	-29.0792585888913	6.5678835104866e-186	8.39702497398649e-184
Ctsd	1404.87476269882	-2.88275515618182	0.0991490093181564	-29.0749769060368	7.4397521785979e-186	9.47105887385696e-184
Taf2	482.76765417558	-2.26443280628581	0.0778923574234945	-29.0713091911479	8.27795035906087e-186	1.04932707764283e-183
Hspa13	319.44524616797	-4.03840419631707	0.139049149529985	-29.0429981770311	1.88630486796548e-185	2.38098032677218e-183
Hnrnph1	1795.48643664936	-3.61067322752461	0.124357654604009	-29.0345876900142	2.40882519206782e-185	3.02770015386111e-183
Itm2b	1295.3716148276	-3.66653161594898	0.126990772909414	-28.87242538924	2.65043484900443e-183	3.31738671079802e-181
Pcm1	1345.40830621868	-2.49096336649487	0.0863705735043451	-28.8404171169427	6.68238183798869e-183	8.32893190677176e-181
Dld	633.792588342675	-3.60413214040835	0.12503694951621	-28.8245367017779	1.05686878715511e-182	1.31179434585682e-180
Armc8	371.898940037941	-2.67537312917539	0.0928213377527107	-28.822824513723	1.11040119145938e-182	1.37252037727732e-180
Arf4	745.624643537359	-2.3382036989834	0.0813265172297023	-28.7508155842856	8.84741151810549e-182	1.08907248641671e-179
Idh3g	421.886708621665	-2.84382566631395	0.0992075523575737	-28.6654150690459	1.03005294105733e-180	1.26272621650852e-178
Faf1	727.659880200227	-2.52949934038581	0.0882510475355296	-28.6625418170526	1.11859007402038e-180	1.36564261127021e-178
Tmem68	205.418352977268	-3.49227708768046	0.121933246235458	-28.6408932387213	2.08150612106862e-180	2.53085656491891e-178
Sh3bgrl	1212.40598905019	-2.36268473862411	0.0825810107413942	-28.6105088495823	4.97251143168753e-180	6.02138792839592e-178
Hdac2	900.397926633941	-2.61157353082815	0.0912827728485144	-28.6097085937794	5.08781435942182e-180	6.13606890497233e-178
U2surp	813.916921746047	-2.83231254462611	0.0990126237212014	-28.6055700594432	5.72811411060462e-180	6.88043513067746e-178
Erlin2	332.287564300299	-2.89503779126708	0.101225185859997	-28.5999750622454	6.72353406173283e-180	8.04366892228752e-178
Rap1a	552.852619943266	-2.41642258924777	0.0844962750955752	-28.5979776802529	7.11928052196769e-180	8.48304989875582e-178
Atp5b	3723.73804309598	-2.91855969543063	0.102088364195795	-28.5885636274191	9.32140781396968e-180	1.10627656322846e-177
Mta2	421.86109992061	-1.97203708213627	0.0691167812434571	-28.5319577482921	4.70386444218513e-179	5.56045309001003e-177
Raly	768.952354222574	-2.36463725997252	0.082910190705493	-28.5204658179113	6.53130978940305e-179	7.69016550658211e-177
Elovl5	684.338953244862	-2.73860436845958	0.0961170551905917	-28.4923873606944	1.45560477534816e-178	1.70712640365537e-176
Ints6	402.33883203633	-2.8076763907008	0.0985615806376638	-28.4865195194312	1.72081586563334e-178	2.01025034593535e-176
Tnks2	1612.58865437501	-2.37557660388678	0.0834849901198496	-28.4551342759511	4.20999733612362e-178	4.89889104085104e-176
Pdia3	906.493055691813	-4.48585796414472	0.157750333661597	-28.4364404183621	7.16980941354835e-178	8.31056235876233e-176
Taf1	474.43415116899	-2.82387549212766	0.0993345285118776	-28.4279347215103	9.13408538889998e-178	1.05463282810055e-175
Azin1	1641.47935753432	-2.65700134758567	0.0935070956373444	-28.4149703236481	1.32094846726659e-177	1.51929474484187e-175
Api5	620.927947043267	-2.418349675148	0.0851162403494154	-28.4123178516849	1.4244838404968e-177	1.6320749663292e-175
Tpp1	245.151984721658	-3.63670930881534	0.128246683402335	-28.3571411933225	6.83408878098727e-177	7.80002569719654e-175
Septin2	2440.1000538766	-2.62581619434456	0.092780760883843	-28.3013004994856	3.33085041901596e-176	3.78712607374299e-174
Cd109	1408.41903281506	-4.08358436063	0.144315186990644	-28.2962898485157	3.8389529526453e-176	4.34823458199052e-174
H3f3b	2007.30307336409	-3.16541002970116	0.111927104384937	-28.2809963421796	5.92020741162748e-176	6.68019161306708e-174
Stam	359.30335280003	-2.5547025921402	0.0904056621530571	-28.2582144889894	1.12820092827994e-175	1.26822556424646e-173
Fyttd1	786.030990916383	-2.56098581756727	0.0907311698948182	-28.2260861458762	2.79863704407788e-175	3.13415785361037e-173
Cept1	210.916136232208	-3.27385529562622	0.116135092560721	-28.1900605875393	7.74167496411945e-175	8.63733166689716e-173
Ythdc2	304.453515845515	-3.29088097740316	0.116818644425159	-28.1708540070544	1.33104326831695e-174	1.47949432536917e-172
Nsmaf	331.827825331825	-2.09292035910861	0.0743061421070156	-28.1661824953096	1.51849245539729e-174	1.68157515813494e-172
Malat1	76699.6249272772	-3.61679213555413	0.128509998341233	-28.1440524646997	2.83367847436248e-174	3.12638696565866e-172
Cul5	640.761712393416	-2.10382689718354	0.0747647445339034	-28.1392909224685	3.24054723255173e-174	3.56209083064514e-172
Acbd5	349.008146024012	-2.2309375121227	0.079380771822897	-28.1042557396652	8.6905514164793e-174	9.51775132887874e-172
Ltn1	407.412774284018	-2.1287394811787	0.0758220680662162	-28.0754605548302	1.95331217594794e-173	2.13139986847301e-171
Pds5b	606.285755126313	-1.76850679246619	0.0629952408987522	-28.0736571086153	2.05488835099734e-173	2.23405361634525e-171
Kpna3	632.009417202329	-2.3598814279308	0.0841461461172875	-28.0450328009255	4.5924718070903e-173	4.97473246041502e-171
U2af1	289.119868851659	-3.41876704011908	0.121921662006816	-28.0406859933385	5.18863121489048e-173	5.60014982827436e-171
Gls	1615.5952540289	-3.54922930021237	0.126678974648949	-28.0175089042831	9.94358497554694e-173	1.06934820518617e-170
Yipf4	200.839906641027	-3.55347481360978	0.126833896654827	-28.0167597726688	1.01547625164405e-172	1.08813028993614e-170
Fam168b	14819.668696575	4.24258933680568	0.151453731457878	28.0124450943992	1.14612345293442e-172	1.223722994246e-170
Mfsd14b	327.363040680658	-3.02823640731869	0.108213463671771	-27.9839153518256	2.55022761044609e-172	2.71316893884209e-170
Psmb2	366.820725137845	-2.95077041156371	0.105450284959583	-27.9825740887724	2.64789058068266e-172	2.80704670846817e-170
Ythdf2	539.784905141191	-2.75211382981606	0.098367541569554	-27.9778653192231	3.02128906878325e-172	3.19153120815547e-170
Lmbrd2	195.964291930623	-2.68699230506185	0.0961577615877592	-27.9435820956538	7.88916524721528e-172	8.30425242223661e-170
Nxf1	450.41817036929	-3.04018897286229	0.108871535202718	-27.9245531644381	1.34331462823906e-171	1.40901406551455e-169
Klhdc2	510.086042852484	-2.74527687919209	0.0983123355834637	-27.9240327564128	1.36300357807545e-171	1.42464959955402e-169
Dcaf13	299.174576058529	-3.29986223546054	0.118190458619816	-27.9198699623904	1.53123227056225e-171	1.59489084292933e-169
Actr3	892.50581265495	-2.65324298387754	0.0950361588254195	-27.9182472931332	1.60229053081284e-171	1.66308824468235e-169
Nemf	478.593243424192	-2.93378628582432	0.105120966344065	-27.9086692964935	2.09411588778647e-171	2.16602840907191e-169
Slc12a2	490.350860633486	-3.52216496337082	0.126551580211866	-27.8318528893452	1.78637575321975e-170	1.84132689663194e-168
Ssr2	359.736212991665	-3.29528388218516	0.118432034211231	-27.8242614351098	2.20718151585883e-170	2.26723207503168e-168
Myl12a	478.599527504738	-3.33534685053922	0.119894941693262	-27.8189121528774	2.56186028041736e-170	2.6225173846513e-168
Ncstn	234.930062681968	-3.70141103044339	0.133095357281549	-27.8102189741559	3.26363757499666e-170	3.32946916854711e-168
Tlk2	622.911313864902	-1.95349637100222	0.0702482370676535	-27.8084753802559	3.42599910609205e-170	3.48317704339168e-168
Zfr	1265.1739243576	-2.76807600142621	0.0995433756345206	-27.8077369165113	3.49717291888833e-170	3.5434450367607e-168
Pdhx	276.537946452598	-2.72689380227403	0.0981432086335207	-27.7848446188121	6.61339622855528e-170	6.67818509330283e-168
Mtpap	262.289559042376	-2.88529653963151	0.103920240362739	-27.7645291192576	1.16357646858777e-169	1.17100606157976e-167
Mat2a	960.065501596322	-4.28319655161845	0.154478570146711	-27.7268008601492	3.31895621984926e-169	3.32890191357204e-167
Birc6	1606.82979987586	-2.26058564020595	0.0815433842772225	-27.7224898162265	3.7409051419248e-169	3.73952427089926e-167
Snap23	246.563618193996	-2.45969581316338	0.0888246599673053	-27.6915871568633	8.81681964223927e-169	8.78408830510588e-167
Idh1	727.659411946552	-2.67509153410118	0.096731570477709	-27.6547927516346	2.44396286622988e-168	2.4267736607374e-166
Pomt2	223.893489715232	-2.89265587595654	0.104610612226902	-27.6516484740796	2.6662784379139e-168	2.63872984674476e-166
Slc25a17	282.059654637388	-2.36102425651717	0.0854194621796272	-27.6403549761553	3.6448352354408e-168	3.59523168306443e-166
Uhrf2	635.363028653143	-2.247258145004	0.0813237099042185	-27.6334927126514	4.40707264619841e-168	4.33274874777572e-166
Gpm6a	4345.90261575431	-3.44662062041545	0.124744901636734	-27.6293505802125	4.94221293968873e-168	4.84288096251275e-166
Yipf5	201.84453282208	-3.4181033678187	0.123746468392771	-27.6218255940013	6.08585390755677e-168	5.94398367384291e-166
Med23	275.078822278582	-2.78283552798625	0.100801619734372	-27.6070517053144	9.15658507846616e-168	8.91390565040616e-166
Exoc1	369.369699445948	-2.90727190821745	0.105590178214005	-27.5335448560863	6.96678015273001e-167	6.76004605764411e-165
Sdcbp	1090.37262077633	-2.87629940967879	0.104553411686773	-27.5103352752923	1.32072636063566e-166	1.27737394665506e-164
Psmb7	671.234348128621	-2.55742994680579	0.0929974868109236	-27.4999898868814	1.75612308404354e-166	1.69298221846514e-164
Copb2	799.377592294769	-3.12003180092686	0.113482291444498	-27.4935565823748	2.0964324197215e-166	2.01453630164786e-164
Nckap1	1712.34859289393	-2.32183004884257	0.0844764290441794	-27.4849455062584	2.6571696481675e-166	2.54515841315954e-164
Wdr48	319.176687582761	-2.23766179982418	0.0815543183364227	-27.4376862619773	9.74523994499812e-166	9.30451771543426e-164
Fmr1	659.523091200857	-2.51061949432016	0.091771716721205	-27.3572249056561	8.86011146536191e-165	8.43239170740147e-163
Plaa	593.708899794909	-2.98679517153707	0.109238520724808	-27.3419591524986	1.34587325387557e-164	1.27682224075475e-162
Supt20	334.516515788355	-2.65553449032451	0.0972611755628175	-27.3031296913474	3.89377883128846e-164	3.68227865413498e-162
Fubp1	1230.97209174021	-3.04707284179599	0.11170141644896	-27.2787305538626	7.58480510560978e-164	7.15011896490537e-162
Smndc1	186.275958560063	-2.58431658642365	0.0947543773243182	-27.2738490758927	8.66657794210182e-164	8.14412272294231e-162
Vps26a	486.430977676664	-1.84003438180802	0.0674840603182188	-27.2662073552096	1.06775502089143e-163	1.00023126784072e-161
Chpt1	355.929977384324	-2.83931867542816	0.10420009265417	-27.2487154579754	1.72113345569856e-163	1.60723650507223e-161
Manea	372.399477724504	-3.61007089908643	0.132556399181348	-27.2342257437723	2.55546616312089e-163	2.37889942291276e-161
Ndfip2	420.769463505858	-2.98117790995092	0.109478070152982	-27.2308226276284	2.80396568551323e-163	2.60209762634747e-161
Pdcd10	242.988030211817	-4.10218021375492	0.150733323763766	-27.2148195987769	4.33737185219208e-163	4.01260776723447e-161
Dhx9	932.153927578282	-2.33814243466828	0.0860555352187933	-27.1701573724878	1.46345286065522e-162	1.34968412588416e-160
Tnfrsf21	679.004735621949	-2.84920925616591	0.104878906883514	-27.1666566789301	1.60967997977444e-162	1.4799616332562e-160
Mkln1	696.842807596919	-2.31473432798822	0.0852234202212889	-27.1607771898598	1.88883460807498e-162	1.73127674276756e-160
Mindy3	242.368635920878	-2.17638179363962	0.0801546027065892	-27.1522996827319	2.37855011939844e-162	2.1734548928454e-160
Mia2	364.613106787024	-2.32197715860694	0.0855436567765422	-27.1437678269053	2.99944611411774e-162	2.73243120163466e-160
Gm11454	134.32719724408	6.04258473498078	0.222631344787292	27.1416621085141	3.17611873385895e-162	2.88455490740623e-160
Tapt1	367.0058083769	-3.00211628109334	0.110983136628994	-27.0502021503422	3.79860516187205e-161	3.4394118287844e-159
Med14	382.117615868943	-2.22166086596991	0.0821559437536222	-27.0419979914351	4.74374522482309e-161	4.28216443946227e-159
Fbxo38	387.498310952802	-2.72087703316033	0.100624965308191	-27.0397810804398	5.03722815628867e-161	4.53335315854028e-159
Cstf2	580.658467824721	-2.4800371674408	0.0917904814867276	-27.0184568952217	8.97117527263278e-161	8.04946807820657e-159
Ckap5	1220.0038583962	-2.55078668366557	0.0945136833470301	-26.9885438101035	2.01434550754931e-160	1.80196211184344e-158
Guf1	301.285126943181	-2.94281690547639	0.109079325078677	-26.9786864133399	2.62911384040637e-160	2.34487042490615e-158
Rab18	431.604745208176	-2.12730135415352	0.0788534766384139	-26.9779018610473	2.68543232693729e-160	2.38795055483985e-158
Ola1	545.769662163505	-2.28291310671743	0.0846696097841769	-26.9626033772517	4.05930342920784e-160	3.59888660275811e-158
Rtn4	2482.34025061148	-3.42039970264165	0.12689563975429	-26.9544305010371	5.06139606746205e-160	4.47400378200674e-158
Rap1b	562.397968807712	-2.36641102114244	0.0878107626088381	-26.9489861018957	5.86252066527816e-160	5.16682331650802e-158
Cnn3	1282.96821375044	-3.16885655838572	0.117665560627937	-26.9310454263314	9.51211136934006e-160	8.33400839944915e-158
Ralgapa1	957.362665318491	-2.10191174163553	0.0780476687010048	-26.9311278173831	9.49099957261833e-160	8.33400839944915e-158
Psmc6	1042.74140009743	-2.80493354156801	0.10415643597389	-26.9300069202747	9.7822726950406e-160	8.54557540506054e-158
Tubb2a	1372.31740877435	-4.00400604008956	0.148780997530884	-26.9120795433464	1.58609422905958e-159	1.38152517513028e-157
Golim4	450.233680175643	-2.37387352266899	0.0883233272403112	-26.8770844219911	4.07044087899105e-159	3.53511263394357e-157
St7l	273.583054908831	-2.0730324532643	0.0773616603352309	-26.7966385969645	3.53625766837439e-158	3.06225522334897e-156
Vps41	537.382176275911	-2.02697645736203	0.0756813243260886	-26.783046879946	5.09212340487743e-158	4.39679026399692e-156
Snx2	235.615041067451	-2.6127604754606	0.0975636029377083	-26.7800736831006	5.51478393995151e-158	4.74797395338773e-156
Acadm	323.937557295426	-2.71679543917565	0.101456049132404	-26.7780527864843	5.82189290309769e-158	4.99793566831058e-156
Pdia4	754.54045308151	-5.06532587888495	0.189176826284249	-26.7756150601343	6.21515602983775e-158	5.32020928082864e-156
Mcl1	1519.47785818425	-3.01017597894281	0.112432205330894	-26.7732538918337	6.62133968657988e-158	5.65166441041627e-156
Stim2	610.861145311493	-2.85299681259594	0.106576034841074	-26.7695905261471	7.3046248452653e-158	6.2170705575888e-156
Rnf2	466.765274743173	-2.53658679879679	0.0947875150317029	-26.7607690522153	9.25297107908341e-158	7.85289901637651e-156
Nipa2	217.541272950162	-2.79694594755493	0.104592856512897	-26.7412712569911	1.55997899520331e-157	1.32017654227589e-155
Ephx1	555.098424800691	-3.24526726468946	0.121400782974156	-26.7318478940973	2.00766455389563e-157	1.69423001121805e-155
Selenok	293.696966562599	-3.78473397439299	0.141672583660411	-26.7146534396872	3.18071331840651e-157	2.67656127237321e-155
Cap1	504.371975022035	-2.35362512711427	0.088237584629277	-26.6737256805343	9.49882191670549e-157	7.97071566413351e-155
Pcyox1	433.106430210968	-2.75236239201515	0.103289680913425	-26.6470219258603	1.93772305189619e-156	1.6214278649701e-154
Tmco1	298.890062456682	-3.41256427783982	0.128183831745775	-26.6224236813884	3.73445532196494e-156	3.11612575871186e-154
Mysm1	503.134117833321	-2.61250811501994	0.0981707212555619	-26.6118867377877	4.9454116191463e-156	4.11505214309355e-154
Tmem123	374.183288439724	-3.3427563575352	0.125760016534003	-26.5804382796927	1.14277844990113e-155	9.48251455267544e-154
Sec31a	558.87335322643	-2.644517161732	0.0996396484381027	-26.5408118473522	3.27871989462581e-155	2.71304963725023e-153
Marchf7	809.374715395973	-2.92980667605193	0.110454122189023	-26.5251003583016	4.97744047981067e-155	4.10728461088864e-153
Cpd	736.142775151735	-2.6380523694418	0.0995104267941562	-26.5103110742233	7.37171088073922e-155	6.06618495652875e-153
Bpnt2	1427.86751291823	-3.08005065913907	0.116205288007792	-26.5052538653193	8.43083195418432e-155	6.9186240518787e-153
Pip4p2	406.436053582291	-2.15302301134055	0.0812434732054462	-26.5008735642806	9.47021549382124e-155	7.75022663036926e-153
Rnf115	310.681585214079	-1.94664999537598	0.0735265509128562	-26.4754700337182	1.85784272364892e-154	1.51625416150076e-152
Klhl7	786.632429021905	-2.72358836432376	0.102958537852045	-26.4532541073733	3.34739821773508e-154	2.72447118874619e-152
Iars2	334.512844716748	-2.80039427581541	0.10588295593194	-26.4480175413262	3.84545259970299e-154	3.12131301069625e-152
Ccnl1	630.090434020073	-4.3614228042536	0.165179243107003	-26.4041820401628	1.22674168936869e-153	9.93027396320761e-152
Hsf2	272.102942147879	-2.77302011040547	0.105053565068172	-26.3962494619387	1.51298272332385e-153	1.22032783170226e-151
Sft2d1	228.127519750162	-3.5437602667685	0.134252765381917	-26.396180791415	1.51573163828875e-153	1.22032783170226e-151
Ttc14	354.072865245999	-3.52806173998314	0.133696822173272	-26.388523546287	1.85573392757325e-153	1.49003929834176e-151
Ecpas	974.910285189553	-2.08014665573928	0.0788889943837225	-26.3680209386531	3.18954625671196e-153	2.55412347960195e-151
Ppic	185.278031711912	-4.10455091318065	0.155678613373158	-26.3655413177539	3.4053647770251e-153	2.71963569283648e-151
Epdr1	582.391218509752	-3.70510798620041	0.140624441100597	-26.3475392840846	5.47670945806666e-153	4.36218443974192e-151
Sypl	290.939842036068	-2.53577178314001	0.0962460869708773	-26.3467519869904	5.59166605140388e-153	4.44187040014054e-151
Lmbrd1	298.286706197116	-2.87902398102209	0.109374921509666	-26.32252385907	1.05934261712616e-152	8.3927545802051e-151
Tmed4	295.857953968034	-3.29628097874083	0.125294855859912	-26.308190836073	1.5455352141412e-152	1.22121879294569e-150
Zfp948	199.040550512052	-3.56333185109915	0.135663457125935	-26.265966728176	4.69698292248746e-152	3.70154561581955e-150
Arih1	909.484799264758	-2.28840552622517	0.0871622332520086	-26.2545536162296	6.34118097143184e-152	4.98410131815259e-150
Ddx42	486.89251567352	-2.47269222357016	0.0944527548839116	-26.1791434946418	4.59222088468056e-151	3.59993862983551e-149
Trappc11	280.586712337407	-2.31285772551207	0.0883779068133784	-26.1700894364468	5.82229880834742e-151	4.5522430236709e-149
Prpf4b	898.41006160175	-2.60477350703887	0.0997308059779919	-26.1180432815682	2.27457486882965e-150	1.77375159077399e-148
Rnf138	228.479719878157	-2.3148764093423	0.0886570898369944	-26.1104488495894	2.77432090543449e-150	2.15781319717985e-148
Usp38	370.241123051871	-2.33543409921681	0.0894492837652045	-26.1090307368709	2.87912580440005e-150	2.23349683821024e-148
Dync1i2	904.299981246981	-2.48845299248761	0.0953117668080746	-26.1085601056846	2.91477402267889e-150	2.25527800939173e-148
Sptlc2	245.873723193277	-2.5230242672435	0.0966416151613867	-26.1070167652949	3.03479671160749e-150	2.34206112026102e-148
Atraid	250.80243538689	-3.34348521610893	0.128076479150718	-26.1053804592362	3.16744309605839e-150	2.43811272321663e-148
LOC118567621	84.9406962346806	7.63006370585224	0.292369395264817	26.0973406568127	3.9082182306795e-150	3.00056476478638e-148
Thoc2	799.26040094026	-2.91470495323056	0.1116978525739	-26.0945478007483	4.20414314157867e-150	3.21946581091226e-148
Acsl3	652.098274625789	-3.2604477868972	0.125002859328151	-26.0829856566564	5.68683852026419e-150	4.34372391487564e-148
Ascc3	569.430450597878	-2.99113300069013	0.114678408905483	-26.0827912528453	5.71578998540424e-150	4.35467181266514e-148
Mfsd1	469.171623643288	-2.59433610196162	0.0995002342134754	-26.0736682930367	7.25355699919195e-150	5.51214820022778e-148
D130079A08Rik	3110.07799756279	7.24550759204647	0.278061032737796	26.0572562818566	1.11329194279932e-149	8.43863961426183e-148
Htr1d	2361.86070405551	5.86544406579467	0.22513790437269	26.0526723926731	1.25474181544821e-149	9.48667612700168e-148
Fnip1	660.305940797613	-3.15581237330246	0.121245485528219	-26.0282876476087	2.36991471332139e-149	1.78727568088939e-147
Cldn34c1	26949.2529730372	6.63316717981317	0.254864093610206	26.0262914475432	2.49649092858464e-149	1.87797899675778e-147
Tmem9b	326.354420945937	-2.69244923697975	0.103577989442164	-25.9944149474263	5.72720185481741e-149	4.29742105927345e-147
Mia3	571.251504067682	-3.18514017832168	0.122536485255492	-25.9934024685021	5.88016133734788e-149	4.40110869543357e-147
Cog3	299.901294879709	-2.28020235245748	0.0877485948688238	-25.985628098845	7.19894548218573e-149	5.37467135260228e-147
Dennd4c	389.108996311338	-2.69214768212412	0.103620754432016	-25.9807766974944	8.16760452116992e-149	6.08261927702827e-147
Ints13	374.520826697097	-2.61656401777265	0.100817950423665	-25.9533546037895	1.66648197147699e-148	1.23797584659172e-146
Tent2	314.149367560919	-2.82423168774077	0.108873577418286	-25.9404692553662	2.32924677116268e-148	1.72601821060112e-146
Ppp3ca	1607.75508762999	-2.86248233022496	0.110374693214469	-25.9342268309899	2.73928472698517e-148	2.02482761121988e-146
Pafah1b1	1726.00714038998	-2.11914902094894	0.0817451119988277	-25.9238622240719	3.58529135497399e-148	2.6436199052802e-146
Serpinh1	928.766584394613	-4.63631228410224	0.178852631922937	-25.9225275818133	3.71169729937059e-148	2.73006792224569e-146
Snx3	601.932688876572	-1.95233674878275	0.0753176212931657	-25.921380883545	3.82385100381361e-148	2.80563294464541e-146
Slc31a1	326.415837616919	-2.51983456471497	0.0972258608021777	-25.9173284137025	4.24801290227927e-148	3.10919057361172e-146
Selenop	749.988631562823	-4.20199813879979	0.162210929559751	-25.9045315269707	5.92110434708398e-148	4.32313179890403e-146
Ogt	1280.89850177983	-3.48422060060258	0.134558550428615	-25.8937138480174	7.83897291436069e-148	5.70941721628094e-146
Topors	306.070887794006	-2.85037359874998	0.110141798390676	-25.8791270925106	1.14417452092376e-147	8.31312556190192e-146
Dpy19l4	425.051609385506	-2.84227039605973	0.109838334950492	-25.8768525336883	1.21364967426148e-147	8.79645015731758e-146
Krit1	367.057025672799	-3.04598265862555	0.117865210500628	-25.8429323265775	2.92154558055619e-147	2.11237673056282e-145
Mmut	196.56444784565	-3.25199637862764	0.12593080746853	-25.8236760646541	4.80813292662165e-147	3.46802595039061e-145
Arhgap5	1990.2742439142	-2.81045322885253	0.108878352452928	-25.8127824818765	6.37244061820166e-147	4.58523269506302e-145
Herc4	372.600260246409	-2.52074822150682	0.0976849722853774	-25.804872157231	7.81812163061905e-147	5.61190422300026e-145
Ppp2ca	1644.81307312396	-2.42555427898481	0.0940239963632511	-25.7971834085201	9.53642862218264e-147	6.82886231312977e-145
Grina	366.994559892758	-2.87723203822913	0.111574035483692	-25.7876487639427	1.21996729342194e-146	8.71501335821251e-145
Nupl1	500.529659143597	-2.93570781237593	0.114054372469043	-25.7395464007551	4.22059224827743e-146	3.00782828908939e-144
Snw1	418.52918074878	-2.35490716078311	0.0916058345137417	-25.706956039245	9.77246442508284e-146	6.94777906345567e-144
Zbtb11	296.406189548769	-3.12874549846677	0.121852452970517	-25.6765081226868	2.13918488414769e-145	1.51724234556846e-143
Idh3b	493.369291142273	-2.26016490667898	0.0880456336835233	-25.6703803711955	2.50423502642344e-145	1.77193960100066e-143
Dmxl1	830.767542828105	-2.52744933670811	0.0984634268318697	-25.6689150279508	2.60037344336596e-145	1.83560484607651e-143
Atg5	273.883614398846	-2.01072368500728	0.078344648248869	-25.665105785146	2.86788522967375e-145	2.01965562900121e-143
Ddost	482.932529406525	-3.47706725604281	0.135514037012808	-25.6583549032206	3.41124216061971e-145	2.39663897930898e-143
Hsp90b1	2743.4898788514	-4.95069236048256	0.192988222807136	-25.6528211331842	3.93245401868679e-145	2.75632641794496e-143
Dnajc13	432.39104338777	-2.18396150313003	0.0851376174405642	-25.652133202514	4.00257348492182e-145	2.79888876859944e-143
Snrnp48	252.757130423902	-2.52369008959489	0.0984406521505544	-25.6366656910722	5.95477786843483e-145	4.15425943613127e-143
Pcmt1	447.944269063065	-2.36617126262198	0.0923156565027162	-25.6313105735468	6.83239448348912e-145	4.75537848758545e-143
Herc2	843.815296213268	-2.24927030495039	0.0878239284700056	-25.6111329125819	1.14665795347512e-144	7.9621896913917e-143
Nae1	276.506717536342	-2.82086771963788	0.11034979560451	-25.5629627964856	3.94031055103202e-144	2.72971886057425e-142
Cdk12	514.443545154353	-2.25494424231622	0.0882279643290218	-25.5581578863934	4.45605187839905e-144	3.07984522982898e-142
Cand1	859.001991266671	-2.55306620888252	0.0999215521404223	-25.5507060708447	5.39234727837827e-144	3.71834798786135e-142
Tubb6	698.491993180626	-3.88192040758709	0.151960037283463	-25.5456663276927	6.13453167443966e-144	4.22035944687951e-142
Tcea1	340.9951495188	-2.172877311866	0.0850999912671289	-25.5332260263733	8.43287505046461e-144	5.78817776217259e-142
Scaf8	559.820710128339	-2.69259744930127	0.105514057581396	-25.5188503884816	1.21782589139375e-143	8.3397276962594e-142
Pibf1	269.648984231233	-2.32079325077365	0.0910084381669221	-25.5008579151418	1.92852554943871e-143	1.31763411908784e-141
Cops2	726.817088828157	-2.90964991913695	0.114149475404779	-25.4898229608083	2.55621376378173e-143	1.73851716459575e-141
Stt3b	1471.10578339182	-3.22571737594079	0.126549008395397	-25.4898668653505	2.55335026951155e-143	1.73851716459575e-141
Tgs1	288.336759171029	-2.63757604087087	0.103494214333732	-25.4852511113872	2.87263915792089e-143	1.94927216116869e-141
Atp2c1	908.971925813599	-2.74358647484843	0.107695934801114	-25.4753021078753	3.70292778979615e-143	2.50696627114176e-141
Ints4	471.640826346527	-2.1203826320494	0.0833884940320062	-25.4277602283542	1.24410270594191e-142	8.40375861843619e-141
Napg	230.773678528	-2.36721044141318	0.0931657431301367	-25.408592921398	2.02660971746088e-142	1.36585241795118e-140
Rars	591.910535856009	-3.0037905398336	0.118220869164095	-25.4082934855117	2.04211136475878e-142	1.37319312516477e-140
Gm11274	258.183621881823	5.34382209674966	0.21036550754351	25.4025584286644	2.36295006211121e-142	1.58535854505024e-140
Nktr	898.665859117316	-2.53250934163337	0.0997118603602353	-25.3982759170676	2.6349297656662e-142	1.76386343347034e-140
Ganab	713.015226670368	-2.3867505744189	0.0941417359899815	-25.3527359498968	8.38333113991852e-142	5.59935092661509e-140
Gtf3c3	242.909368509704	-2.81108391511109	0.111071645470155	-25.3087446684711	2.55927312739247e-141	1.70555228617213e-139
Ifrd1	617.009022987329	-4.20213712395972	0.16604769287502	-25.3068082501005	2.68802306805396e-141	1.78735533871115e-139
Ube2d3	1091.92874972085	-2.48330691655587	0.09813807439947	-25.3042148192922	2.87064362707983e-141	1.90453458813098e-139
Mbtps2	184.289499875855	-2.6234514987042	0.103685944402033	-25.3019009841102	3.0440063679155e-141	2.01506457097411e-139
Parl	186.687627810748	-2.7764510525887	0.109940580970508	-25.2541057003645	1.0208582498906e-140	6.74287059999805e-139
Zmpste24	362.454728011035	-3.16508834465776	0.125407732175613	-25.2383827515961	1.51923959639056e-140	1.00125283931147e-138
Fam8a1	349.202638797867	-2.75992802363533	0.109457521545262	-25.2146036624268	2.77045802857001e-140	1.82183607534376e-138
Igfbp2	2212.21629965992	-4.13897611134617	0.164193312038195	-25.2079458046583	3.27765752877012e-140	2.15061982653156e-138
Odr4	264.402901001479	-2.62238941343271	0.104069158852562	-25.1985260796421	4.15748005316993e-140	2.72191589678855e-138
Apmap	181.445088388508	-2.59605992156878	0.103026355160459	-25.1980177064939	4.21116516615673e-140	2.75101752488252e-138
Klhl9	1132.89783301869	-2.6411883202226	0.104849382072425	-25.1903088794381	5.11543192535327e-140	3.33443329593761e-138
Eda2r	703.021938204203	-4.08607543752106	0.162277006252103	-25.1796328505912	6.69633185883456e-140	4.35539366250705e-138
Sel1l	792.4704654718	-3.27065507192874	0.129915925862201	-25.1751665565455	7.49462727696893e-140	4.86399677458884e-138
Rngtt	445.50541398037	-2.17845945759952	0.0865731067021143	-25.1632353346783	1.01245004863582e-139	6.5564944562636e-138
Nmd3	334.881061373447	-2.93653516093489	0.116731657052583	-25.1562878064184	1.20616584987928e-139	7.79402917615052e-138
Lonp2	420.043494696443	-2.28267393565928	0.090740479562882	-25.1560708809944	1.21277633189529e-139	7.81978228372918e-138
Sin3b	558.016243837825	-2.10330264008917	0.0836148131164965	-25.1546653241781	1.25649389513901e-139	8.08416774131663e-138
Rpe	262.595687214525	-2.42124253594595	0.0963104905148139	-25.1399668198505	1.81945283422255e-139	1.16809656203999e-137
Ints14	212.891427547375	-2.3085155468837	0.0919904011563565	-25.0951786041231	5.61411866571399e-139	3.59653722436461e-137
Smc6	551.475915576429	-2.48415875686061	0.0990470012996282	-25.08060541223	8.09684381887826e-139	5.17589872361727e-137
Lmo4	661.715628478304	-3.27501548431482	0.130630983497827	-25.0707404677031	1.03733147768532e-138	6.61693091836576e-137
Trmt11	168.330072659748	-2.8336642618589	0.113027836737948	-25.0704989464559	1.04364168750261e-138	6.6429577412426e-137
Parg	418.940092847309	-2.49277888346799	0.0994443034464597	-25.0670857663565	1.1370261858943e-138	7.22193455258111e-137
Gm4258	237.782492785366	-3.96748755444344	0.158298522283474	-25.0633265378097	1.24956012324058e-138	7.91981840664118e-137
Unc50	175.464240953098	-3.7367908183927	0.149192232309052	-25.0468188628744	1.89089328817711e-138	1.19591974865197e-136
Slc35a5	227.840539980985	-3.35180275508294	0.133967067354984	-25.0196023639256	3.74136111713626e-138	2.36125860844009e-136
Mbnl1	909.829644878681	-2.78165575923348	0.111203010154366	-25.0142127930902	4.2823187626356e-138	2.69695546765649e-136
Nedd4	4909.02362729962	-1.94424453496736	0.0777489591316619	-25.0066953523446	5.16966999062398e-138	3.24893036604848e-136
Igbp1	249.007086565908	-2.25675257995408	0.0902476299657092	-25.0062254356326	5.23087485675688e-138	3.28047433911433e-136
Chaserr	348.104422765332	-2.58656311222375	0.103448442982534	-25.0034030252197	5.61400801290248e-138	3.5133547205116e-136
Pkn2	781.89049493769	-2.35634995399343	0.0942741204275822	-24.9946638940375	6.9872230801689e-138	4.36357208249793e-136
Mtrex	545.117995250678	-2.58213600398212	0.103435341486099	-24.9637693160142	1.51354313435885e-137	9.43241347895725e-136
Exoc3	337.950829180053	-1.80839439866616	0.0724962036667033	-24.9446771996523	2.43913856740672e-137	1.51689976585551e-135
Rab1a	847.510135111819	-1.95439175318762	0.0783741639163621	-24.9366839214167	2.97820925647903e-137	1.84828907377612e-135
Psen1	277.035798347075	-2.43022021524723	0.0974793658995316	-24.930611651208	3.46588775379524e-137	2.14647256336396e-135
Ginm1	165.206090174839	-3.60206153902362	0.144545514696474	-24.9199122268682	4.52710494165407e-137	2.79788234661687e-135
Ghitm	1080.24079306105	-2.75512871152622	0.110630347055789	-24.9039145663788	6.74806028366613e-137	4.16186268716626e-135
Ptpn2	230.373111260957	-2.24187832013923	0.0900382628696051	-24.8991734034891	7.59512931003858e-137	4.67461378133759e-135
Cdh2	1093.6075529269	-3.00137612580853	0.120583041384499	-24.8905326267078	9.42121451068369e-137	5.7865682280156e-135
Klhl13	707.462699754296	-1.85018125074837	0.074339724922982	-24.8881907037619	9.98762441804466e-137	6.12183834957063e-135
Tmem41b	181.394157907425	-3.94835359484003	0.158671776872592	-24.8837800436962	1.11483004154197e-136	6.81923451899258e-135
Trabd	1335.80074387555	3.37075803613007	0.13547961454796	24.8801861990597	1.21928902018087e-136	7.44290996355899e-135
Otub1	332.845105347006	-2.02734988967263	0.0815030233134814	-24.8745360264113	1.40362152026143e-136	8.5506097069668e-135
Ube3a	403.487770011809	-2.82869999310243	0.113796149309091	-24.8576073116427	2.13974131898609e-136	1.30083171737299e-134
Morc3	301.83542432839	-2.01867863134107	0.0812366117485686	-24.849370104073	2.62672718305575e-136	1.59363698688488e-134
LOC118568094	247.784201254887	-5.26833219150931	0.212015007801574	-24.8488644560481	2.65999393999382e-136	1.61053982679829e-134
Uggt2	276.471782421097	-2.36595387040525	0.0952356546122264	-24.8431522840765	3.06631857668754e-136	1.85279034646948e-134
Rbm12b2	148.290055546305	-2.90325881181084	0.116904823124004	-24.8343800899581	3.81415898072852e-136	2.29999963313607e-134
Fbxw7	344.295533956606	-1.88943052326151	0.0761121530600281	-24.8242947715768	4.90147824053819e-136	2.94969970317964e-134
Mtf2	302.18327158556	-2.3502890316634	0.0946811423989631	-24.8232010315197	5.03660118826139e-136	3.0249054999419e-134
Tial1	634.9724557893	-3.09958894339119	0.124901273088853	-24.8163118496494	5.9774614898791e-136	3.58274849742472e-134
Prpf8	871.161478830503	-2.65092378869679	0.106889797035554	-24.800531596248	8.8473076572288e-136	5.29221782733311e-134
Syncrip	1504.02571991309	-2.10227711902283	0.0848242006150988	-24.7839308095834	1.33611490271244e-135	7.97625788314645e-134
Hadhb	254.851216479907	-3.15941256958188	0.127488865884165	-24.7818705396005	1.40622443462372e-135	8.37800393660119e-134
Kcnj16	362.421699360493	-2.95061788766455	0.119089653633318	-24.7764419296208	1.60904873031293e-135	9.56725601343153e-134
Tm9sf4	293.950368551111	-2.6820862587081	0.108304745060715	-24.7642543935127	2.17716396546338e-135	1.29194297544201e-133
Man1a2	716.446739066897	-2.12080871712702	0.0856405927334995	-24.7640593021893	2.18772506584342e-135	1.29562906533617e-133
Wdr43	851.053561226126	-3.35250009230444	0.135401915617296	-24.759620844509	2.44231232899984e-135	1.44353257874159e-133
Sec62	588.727482475295	-3.3335056493116	0.134640342403154	-24.7585945624683	2.50526974277161e-135	1.47781149242423e-133
Csnk2a1	761.570163922331	-2.06321348612076	0.0833790099537774	-24.7449986185316	3.50948029274417e-135	2.06608514704656e-133
Vps29	407.364834409662	-2.76729055598654	0.111935599366515	-24.7221667784662	6.1786591604548e-135	3.63029739113981e-133
Mapk8	418.677200992342	-2.49687112709467	0.101008365783883	-24.7194488072103	6.60879487241663e-135	3.87538170185864e-133
Ccdc88a	1456.81128482085	-2.68965232478957	0.108814139769207	-24.7178568014623	6.8744920120576e-135	4.02326606183072e-133
Erlec1	165.326840646011	-2.49758317313925	0.101109422432568	-24.7017845918854	1.02328946131839e-134	5.97701367906145e-133
Lrpprc	682.896305494539	-2.39510677346447	0.097003561452307	-24.6909158551055	1.33894125539144e-134	7.80542486435531e-133
Anapc4	408.73952801858	-2.54145743065685	0.102952528934743	-24.6857212440869	1.52247169324897e-134	8.85799009183467e-133
Tmtc3	210.621405013404	-3.53685511479332	0.14330303784331	-24.6809500204775	1.71308786290439e-134	9.94759733880291e-133
Ppp6r3	1037.0964814933	-1.82858816491764	0.0741020538946649	-24.6766191867901	1.90665831812294e-134	1.10500865055573e-132
Usp4	517.17677915365	-2.07415215638672	0.0841121612185756	-24.6593610999577	2.92054951274944e-134	1.68932523175326e-132
Nck1	166.329165645545	-2.81154261232341	0.114054984003717	-24.6507650400599	3.61125624434734e-134	2.08480062524928e-132
Nfxl1	187.694497915237	-2.45027772484829	0.0994199937620308	-24.6457239849885	4.08986806658426e-134	2.35653926180809e-132
Ubxn4	681.44794919093	-2.68597833385803	0.108986121815426	-24.6451409511284	4.14915796316232e-134	2.38608622711665e-132
Slc25a12	358.638214316752	-1.75796264118793	0.0713584220572356	-24.6356714527389	5.24156832462901e-134	3.00849862856211e-132
Slc30a5	403.924015281936	-2.36256246268114	0.0959071270296274	-24.6338571058573	5.48156239558659e-134	3.14019735004094e-132
Matr3	2199.2837523818	-2.72215543696531	0.110505274546821	-24.63371497993	5.50081916029756e-134	3.145180460002e-132
Sec22b	231.444319664241	-2.22936768345132	0.0906536224363091	-24.5921522332725	1.53261614819221e-133	8.74618820660879e-132
Khdrbs1	704.898071326829	-2.05518543636338	0.0836068287377804	-24.5815499450307	1.98989696495975e-133	1.13340421967851e-131
Rchy1	196.230453628474	-2.18390683738446	0.0888882035064304	-24.5691413622335	2.70075491991583e-133	1.53535855552238e-131
Gnai3	943.93540419917	-2.40851905871181	0.0981172126046247	-24.5473652866315	4.61447226684061e-133	2.61829551156029e-131
Zranb2	748.162465610222	-3.15509239906433	0.128543330443181	-24.5449716308615	4.89419487254687e-133	2.77173329008172e-131
Nup54	201.588647574903	-3.4959637968177	0.142476415621525	-24.5371402808476	5.93316289683288e-133	3.35375691714904e-131
Vps37a	453.644574469192	-2.08855709229139	0.0851737878246296	-24.5211249333148	8.79383392171199e-133	4.96135452071739e-131
Trim23	267.742578872243	-3.08688450970276	0.125888999126781	-24.5206851362287	8.88934069456072e-133	5.00575746597863e-131
Mmgt1	525.989615129167	-3.16808324930021	0.129286041693986	-24.5044492645146	1.32433553419633e-132	7.44351532607067e-131
Atp2b3	115.346687641144	5.93840497005574	0.242351173310065	24.5033060453069	1.36202240018036e-132	7.64092001487245e-131
Ndufa9	289.63921797635	-2.66621006553197	0.108813084193446	-24.5026605512994	1.38377246456884e-132	7.74834547876716e-131
Bmt2	331.26039099568	-2.76665377277002	0.113025236603845	-24.4781949226719	2.5218249681863e-132	1.40943046861729e-130
Hspa4l	558.480417796782	-2.78722883572532	0.113873083135106	-24.4766257221505	2.62073993033823e-132	1.46197044540909e-130
Yeats2	493.286524333592	-2.30014470698628	0.0940382961636809	-24.4596595304397	3.97203673513823e-132	2.21164490286042e-130
Slc6a1	2077.37175297595	-2.65283854064516	0.108675916123211	-24.410546837604	1.32150450786347e-131	7.34445854193e-130
Tra2a	726.707013710028	-3.03428424978876	0.124333749904535	-24.4043491981744	1.53770724809942e-131	8.53012313103046e-130
Zkscan3	299.733604367372	-2.46249454775651	0.100924416236742	-24.3993935221795	1.73572064530953e-131	9.61066585559955e-130
Gnpat	5026.23445353164	4.12930766719227	0.169250505859147	24.3976090129311	1.81309427935828e-131	1.00204574188875e-129
Cers2	362.900751443047	-3.20222644487824	0.131284707246315	-24.3914657848934	2.10675137236951e-131	1.16218549317621e-129
Rps6kc1	1867.81733894473	3.19815196272934	0.13114104738494	24.3871162119192	2.34294309709581e-131	1.29009116302009e-129
Tbc1d12	332.885845399943	-2.42572393936879	0.0995029029807477	-24.3784238117971	2.8970934455803e-131	1.59227890498877e-129
Arl6ip5	222.081558433022	-3.24119232253357	0.132973096655677	-24.3747976399044	3.16530689006814e-131	1.73648852575027e-129
Tpd52l2	344.95491845664	-2.41171772423337	0.0989551989804322	-24.3718142056414	3.40446623354807e-131	1.86425817336698e-129
Slc18b1	221.603619468591	-2.30409731666108	0.0945705667823791	-24.3637888092936	4.1411671862919e-131	2.26350879472384e-129
Kdm6a	584.325670012117	-3.46019363760142	0.142085542476408	-24.3528903595238	5.40266172239553e-131	2.94761703385422e-129
Cyfip1	798.505475846106	-2.74891366399972	0.11297180793121	-24.3327403034355	8.83062531703911e-131	4.80905845647675e-129
Tubgcp3	317.407704553631	-2.0781554837539	0.0854201123866237	-24.3286437548557	9.7577856720415e-131	5.30428243402271e-129
Clstn1	681.676902309786	-2.65657420567032	0.10922684104118	-24.3216244317525	1.15779111073619e-130	6.28222939849186e-129
Chmp5	262.19525599294	-2.4882262660984	0.102338133735665	-24.3137741061938	1.40177259054399e-130	7.59225521812996e-129
Eif4enif1	287.031571573134	-2.57505868125299	0.105911751784959	-24.3132479432626	1.41985110181163e-130	7.6762149676709e-129
Ppig	382.004141245142	-2.14566308345249	0.088258601652368	-24.3110931204621	1.49634992858478e-130	8.07513913453114e-129
4932438A13Rik	608.852187859742	-2.71079197551916	0.111527006443626	-24.3061484564226	1.68780598873009e-130	9.09187207925508e-129
Psmd8	457.878591041533	-2.46865474851205	0.101598514528797	-24.2981382155183	2.05119793332609e-130	1.10294467934749e-128
Rasa2	523.211457872965	-2.38086059929602	0.0980441019208162	-24.2835678296986	2.92398933546897e-130	1.56941834800514e-128
Srfbp1	267.468588285336	-3.18969356621611	0.131355662987427	-24.2828782077055	2.9734516296672e-130	1.59309623374381e-128
Ctr9	462.216139536205	-2.48518053948632	0.102351367726776	-24.2808727883387	3.12208515536971e-130	1.66972701424252e-128
Cdc5l	291.887696011351	-2.18546028683989	0.0900544721228522	-24.2682038473168	4.24844884135352e-130	2.2680473572595e-128
Tmem28	3252.46888044705	6.96751014346261	0.287348070334026	24.2476315757515	7.0037072404072e-130	3.73226180652039e-128
Dop1a	248.429564861691	-2.45092496786863	0.101092692411041	-24.2443336844094	7.58775519951391e-130	4.03627927925571e-128
Fig4	169.107744658592	-2.31769900109367	0.0956421596558684	-24.2330266216596	9.98485036939969e-130	5.30193774784398e-128
Slc4a1ap	208.810437879691	-1.85269504077735	0.0764822411328109	-24.2238592036046	1.24729006404182e-129	6.61130315262311e-128
F2r	858.827941627992	-3.19105130747591	0.131741661588369	-24.2220362867933	1.30369777529677e-129	6.89802007607733e-128
Tnc	4707.67470701203	-4.41925377571077	0.182451237375147	-24.2215610005655	1.31881883292465e-129	6.96565500248093e-128
Psme4	932.205298783657	-2.99514020525977	0.123794173725661	-24.1945167136642	2.54095257851667e-129	1.33968913914041e-127
Emc3	339.796275114003	-2.81717352222759	0.116488335178063	-24.1841684656348	3.26507492521674e-129	1.71843316161275e-127
Dag1	670.468583770747	-2.94964024636692	0.122064622155312	-24.1645793374421	5.24694076991902e-129	2.75663348492271e-127
Nup153	705.320288550102	-3.14043529734315	0.129971872184567	-24.1624225654269	5.52812839880586e-129	2.89925029704274e-127
Pum2	1443.41053237804	-2.10326418012279	0.0870641750982955	-24.1576305954567	6.2078902510957e-129	3.25003238470808e-127
Atp6v0d1	382.117273970814	-2.18379167743243	0.0904053445722801	-24.1555594723325	6.52693742618586e-129	3.41106910506405e-127
Pvr	287.502861939576	-4.87288216974896	0.201795301905858	-24.1476492451855	7.90352545075281e-129	4.12325953857225e-127
Ube2j1	458.872251216244	-2.38731163534268	0.0988889931598859	-24.1413281605853	9.20907293831226e-129	4.79596282796126e-127
Ap3m1	345.52025129283	-2.47573030570839	0.102659321553804	-24.1159815615073	1.69932367587974e-128	8.83440715196885e-127
Slc25a36	665.456282360173	-2.52026179837877	0.104538938221065	-24.1083546596701	2.04305595446074e-128	1.06028909107022e-126
Phf3	758.631680509619	-1.91149413199543	0.0792980775135487	-24.1051762152599	2.206042345906e-128	1.14288339899468e-126
Eif1a	550.968812267034	-3.56797366871131	0.148057779985063	-24.0985220031752	2.59050821060377e-128	1.33973349107076e-126
Cul4b	292.714638958293	-2.23449394756587	0.092724866238362	-24.0981091503739	2.61645463173086e-128	1.35080705415304e-126
Fkbp9	540.829725445782	-2.59850156957094	0.107902403416353	-24.081961914642	3.86312208358894e-128	1.99097826553687e-126
Zfp26	485.258625922708	-2.24984198838309	0.0934494245750578	-24.0755039275392	4.51426832194223e-128	2.32254816998855e-126
Cdc42	1516.73783099494	-2.56594261778616	0.106595594074453	-24.0717511832051	4.94185437808302e-128	2.53815344946061e-126
Dnmt3a	6843.3209394889	3.70188526175952	0.153840056686149	24.0632078634226	6.07213682299405e-128	3.11330264750723e-126
Hdac3	268.552674441738	-2.18164451018825	0.0907009225985716	-24.0531677923925	7.73435723775746e-128	3.95874171401301e-126
Sdha	1009.83655846827	-2.29143615908924	0.0952690137654158	-24.0522712319823	7.90325141081745e-128	4.03824967884805e-126
Hibadh	258.665748104583	-2.29146787723215	0.0952875245399535	-24.0479316499753	8.77425138900028e-128	4.47561942854331e-126
Arl6ip1	1259.91412388884	-2.92497790100644	0.121642506705357	-24.0456891281544	9.2612579546274e-128	4.71595920017771e-126
Rdh11	252.008279927719	-4.06072876061334	0.168888316844031	-24.0438701533358	9.67603419127173e-128	4.91876079392139e-126
Sgcb	295.435690164362	-3.12107511156169	0.12989394678788	-24.0278718811931	1.42228218557699e-127	7.21777922080968e-126
Oxsr1	346.091094863676	-1.75365678205643	0.0730463876291318	-24.007440189377	2.32526002428325e-127	1.17801310992132e-125
Ahcyl1	682.922864825	-2.17615817679268	0.0906529023824542	-24.0053889020752	2.44283946524813e-127	1.23547953871437e-125
Gatm	850.75232897235	-3.3140561091145	0.138122885093625	-23.9935337787659	3.2484239021551e-127	1.64012372239489e-125
Dennd10	207.30711174415	-2.81635338980374	0.11740026942997	-23.9893264596272	3.59406650304186e-127	1.81156763213391e-125
Phip	1284.67889244262	-2.36411456661463	0.0985759427859748	-23.9826726460789	4.2171481632126e-127	2.1220376120598e-125
Tmem128	212.70920436246	-3.15156705944382	0.131472338208215	-23.9713319348791	5.53751984355474e-127	2.78173994299582e-125
Trpc4ap	493.217904781739	-2.05554840677344	0.0858089718562822	-23.9549357404747	8.20819284575155e-127	4.11639489363793e-125
Ttc37	440.586492953679	-2.09756931808625	0.0875716560006396	-23.952605373489	8.68025415634129e-127	4.34581665652522e-125
Kpna4	667.300327249936	-2.39099578717749	0.0998733743276126	-23.9402724026761	1.16685219348518e-126	5.83210738116275e-125
Kbtbd2	438.060890708477	-2.30474391782795	0.0962730289980781	-23.9396634946841	1.18401626627749e-126	5.90798334273704e-125
Ccnh	247.922557000203	-3.0769123202205	0.128548013613521	-23.9358993867554	1.29585844712719e-126	6.45523867583142e-125
Naa35	280.064732066109	-2.2555458990507	0.0944065668705007	-23.891832674571	3.72406256093209e-126	1.85202169662113e-124
Ube2v2	137.979298514622	-2.32692873753412	0.0974025950415578	-23.8898022844393	3.90949234179361e-126	1.94099778949483e-124
Papola	1032.48109239369	-1.93605166643862	0.0810572755899536	-23.8849832090652	4.38734261192681e-126	2.17461812090995e-124
Ahctf1	741.471385902734	-2.63987687574337	0.110561843831992	-23.8769252053619	5.32010364042478e-126	2.63256756386402e-124
Plrg1	247.629875197983	-2.34994504731215	0.098504375690894	-23.8562503526367	8.72152601463052e-126	4.30854955969865e-124
Zc3h14	589.289711083051	-2.28228089824349	0.0957209443197604	-23.8430670994994	1.19503569789897e-125	5.89386066303185e-124
Glt8d1	153.322524557634	-2.95229343280293	0.123909759572547	-23.8261573824976	1.78947018510695e-125	8.81099625523154e-124
Ugcg	221.831802556059	-2.81851312041567	0.118350358785818	-23.8149943044652	2.33566706509894e-125	1.14813838617545e-123
Sec22c	508.988204851702	3.72303094881805	0.15635773407756	23.8109804467445	2.57036379334239e-125	1.26142614563223e-123
Snx4	594.402085760336	-1.86518201042324	0.0783336262354153	-23.8107451430606	2.58483085898431e-125	1.26643957990598e-123
Tmx4	335.896914267013	-3.21927985177388	0.135471569849232	-23.7635088702128	7.96657074535062e-125	3.89681733880541e-123
Ppid	403.572730707925	-3.6673852488626	0.1544758315452	-23.740835133744	1.36638800752937e-124	6.67267743545777e-123
Txndc12	410.6903805015	-2.7405205252939	0.115481179494845	-23.7313174084461	1.71340700923362e-124	8.35363034338138e-123
Ppp2r3c	134.924188187642	-2.86940587261735	0.120918625709852	-23.7300569351705	1.76552591904269e-124	8.59366856247755e-123
Sarnp	214.616721658275	-2.5459822222181	0.107377320967088	-23.7106141156051	2.80234229561166e-124	1.3618103530828e-122
Edrf1	236.092492709961	-2.88534204839561	0.121756298867055	-23.6976819699989	3.80967824492812e-124	1.84831441755967e-122
Kdm5a	687.707551347207	-2.69146899370684	0.113586412412987	-23.6953429246534	4.0271958403268e-124	1.95066889247959e-122
Yes1	722.761501661034	-2.93622789894887	0.123957099517456	-23.6874524361985	4.85660138094152e-124	2.34859250871537e-122
Lrpap1	310.319398273188	-2.52242098586076	0.106501393847169	-23.6843941167612	5.2221368269471e-124	2.52126797306203e-122
Pex13	233.629269027683	-2.91126672594425	0.122945281434911	-23.6793693256583	5.88328105736353e-124	2.83587474786088e-122
Mapkapk5	286.936052171109	-1.90407093011476	0.0804255651920015	-23.6749462135471	6.5340533700195e-124	3.1444735999921e-122
Golga1	247.132683072169	-2.55474859818287	0.107947165999088	-23.6666574294731	7.95323350826804e-124	3.82127214480317e-122
Tbck	288.283615963076	-1.61757745231739	0.0683702775399972	-23.6590739502423	9.51952328669211e-124	4.56645860204945e-122
Ndufa10	589.138914974639	-2.26748604833244	0.0958554208216791	-23.6552719595344	1.04171060464283e-123	4.98898990381113e-122
Extl2	210.676206351849	-3.52821798541575	0.149340034836336	-23.6253995071207	2.11344246597157e-123	1.01055116563125e-121
S100a10	1271.40726261615	-3.94289426229948	0.16689580500522	-23.6248853719011	2.13931636247499e-123	1.02128357566935e-121
Tdrd3	427.811598056287	-1.69102715915715	0.0715829896093519	-23.6233100682934	2.2205788225765e-123	1.0583811607317e-121
Ndufs1	362.175235052996	-2.46650694816174	0.104446522135136	-23.6150222883487	2.70166429820401e-123	1.28562105078593e-121
Ythdf3	866.390528584047	-2.34056081254679	0.0991330474744037	-23.6102982020312	3.02108364405333e-123	1.43532792141475e-121
Plat	1785.87312310446	-4.30563210104409	0.182437626776344	-23.6005706559783	3.80246356532078e-123	1.80368769342899e-121
Hccs	201.962645344946	-3.28257818354936	0.139109987728809	-23.5969985846642	4.13751982771382e-123	1.95950044750027e-121
Maged1	2765.88340072692	-3.08426945091275	0.130730232597164	-23.5926257426369	4.58806143664434e-123	2.16942479581267e-121
Usp45	336.358485652449	-1.59473236447979	0.067635908977274	-23.5781907657311	6.45285237934746e-123	3.0463394536986e-121
Hdgfl3	453.120862569975	-1.64797120845517	0.0699129022241912	-23.5717751091291	7.50855040416958e-123	3.5391172150286e-121
Ppip5k2	245.412830106199	-2.64976383573008	0.112502635364731	-23.552904579876	1.17220802681541e-122	5.51641467785219e-121
Sparcl1	4694.7113328806	-4.32981314367677	0.183908574548396	-23.5432913028063	1.47059979797961e-122	6.90973144826729e-121
Ufd1	246.014385234105	-2.26388779016	0.0961761917735941	-23.5389626934841	1.62865399192538e-122	7.64031082920709e-121
Nipbl	845.38326381269	-2.42285305414595	0.102957950886847	-23.5324521639783	1.89887091283718e-122	8.89394113561429e-121
Tpr	1047.816620762	-2.4496451626919	0.104126719611775	-23.5256154407355	2.23091199998428e-122	1.04327531503189e-120
Top2b	1233.34800559932	-2.83556473577639	0.12059023380931	-23.5140495727066	2.92978117772968e-122	1.36795065052335e-120
Nfyc	229.891686092414	-2.47866365020947	0.105421792533411	-23.511871603055	3.08400953612976e-122	1.43770829533286e-120
Ewsr1	1192.08481142021	-3.14553037262107	0.133876358480068	-23.4957867717128	4.5040075636654e-122	2.0964043955317e-120
Asb1	1907.82417701098	3.96256992830079	0.168672125912626	23.4927372075304	4.83917457723766e-122	2.24889503091003e-120
Ccz1	325.771205098225	-2.07079007653981	0.0881768495288231	-23.4845096825887	5.87288748375184e-122	2.72503808806049e-120
Rspry1	251.735239073334	-2.24044935486685	0.0954179630689529	-23.480372906806	6.47315447643198e-122	2.99889267027111e-120
Nit2	192.450302390167	-2.48238869583359	0.105782813993123	-23.4668430733463	8.89804742638793e-122	4.11589960845761e-120
Cyth2	357.754811482206	-2.02786583491043	0.0864753096592986	-23.4502292376859	1.31480544538363e-121	6.0723626996175e-120
Cst3	1820.37719904061	-3.26876996673421	0.13943038783484	-23.4437414791256	1.53124753550941e-121	7.06104223456498e-120
Morc2a	554.689868806549	-2.07337199209974	0.0884455909867748	-23.4423442589667	1.58232813175264e-121	7.28531263010501e-120
Mark3	1014.05625946314	-1.91939741599336	0.0818913494841627	-23.43834151084	1.73827492563446e-121	7.99096786415509e-120
Anapc10	170.647785146783	-2.75828199390481	0.117813350823659	-23.4123040777725	3.20251349013837e-121	1.46994875743809e-119
Ubap2l	549.328734876457	-2.14267038012356	0.0915315951865781	-23.409079408656	3.45411041714967e-121	1.58299223409956e-119
Rbm26	872.397582674691	-2.92056042491158	0.124855487506452	-23.391526341689	5.21249921652223e-121	2.38517878895516e-119
Washc2	537.637378170718	-1.92685904418837	0.0823849870982945	-23.3884729737156	5.59911069884138e-121	2.55815810748138e-119
Cd9	453.716428236002	-4.58823797976843	0.196207503459303	-23.3846203579066	6.12801757366758e-121	2.79552091120955e-119
Itgb8	2155.05075819683	-3.59915915752366	0.153996692562044	-23.3716653107571	8.30027283084116e-121	3.78068543360745e-119
Ap5m1	226.223368788517	-2.99533505865422	0.128176776196067	-23.3687813623301	8.88007372348833e-121	4.03860329998464e-119
Tmem65	519.275935057798	-2.41522794750644	0.103366774355021	-23.365612040975	9.56397230266583e-121	4.34300565433098e-119
Cdc40	237.885315899106	-2.27313339084864	0.0972976692005344	-23.3626705503461	1.02456579052237e-120	4.64547798080225e-119
Psma3	281.886733373283	-3.32675200854274	0.142435854262608	-23.3561417928468	1.19369707707915e-120	5.40410976126306e-119
Kras	455.035675364174	-2.07010027383769	0.088665293552417	-23.3473571326292	1.46604351272869e-120	6.61696518192044e-119
Ube2g1	507.1955917285	-2.28332780212115	0.097798101946703	-23.3473631560406	1.46583697962235e-120	6.61696518192044e-119
Mfsd14a	406.375296954734	-2.37918631400845	0.101913559584483	-23.3451399765521	1.5440737009379e-120	6.95860990578502e-119
Slc16a11	73.4766859707283	5.60607695190428	0.24015077461823	23.3439886288783	1.58621556980383e-120	7.13773045451457e-119
Bmp1	483.601566595935	-2.85066860372394	0.122156738063798	-23.336155245363	1.9050669792308e-120	8.55958374725587e-119
Septin7	1992.60927229048	-3.00222771433511	0.128699737094965	-23.3273803202863	2.33877293736173e-120	1.0492425757691e-118
B3gnt5	346.93803033271	-3.7864898587055	0.162443712344413	-23.3095501454522	3.5472071257989e-120	1.58898876797629e-118
Galc	184.514731972844	-2.5692110208243	0.110272116849563	-23.2988274300502	4.5562649289969e-120	2.03793657612445e-118
Epc2	468.112456796117	-2.64353525810853	0.113511977259945	-23.2886019776995	5.78419581468411e-120	2.58328949210832e-118
Slc25a46	386.995400267363	-2.26657874787324	0.0973549181854548	-23.2816049781435	6.80974443603041e-120	3.03675863779805e-118
Lrp12	264.158953161515	-2.66730612761313	0.114572721845716	-23.2804640113633	6.99339622887709e-120	3.11399522065799e-118
Etfa	233.684310330937	-2.09779069030559	0.0901468714658659	-23.2708096930454	8.75907214620593e-120	3.89438806213923e-118
Meis2	815.741278256839	-2.29046384679054	0.0984950638874788	-23.2546054227364	1.27781822843398e-119	5.67286545556181e-118
Ppp2r2d	287.287959871537	-1.89040055966131	0.0813346413920899	-23.2422560339113	1.70367429707317e-119	7.55219548147511e-118
Atrx	1370.78270555851	-2.13987406572615	0.0921308411321023	-23.2264683512211	2.46029438251623e-119	1.08900013909028e-117
Tsg101	277.370697522462	-2.25718755455015	0.0972092399451679	-23.2198868731342	2.86740145987338e-119	1.26731486777698e-117
4930503L19Rik	183.676914203867	-2.96355927304995	0.127696773606286	-23.2077850469989	3.79944656036687e-119	1.67676612721139e-117
Kpna1	656.124369126425	-2.19752566455051	0.0947412119742247	-23.1950343336158	5.11019458306206e-119	2.25188737329638e-117
Ptprz1	5945.49300336384	-3.36858385446354	0.145233393647263	-23.1942790144051	5.20067953341754e-119	2.28837581419461e-117
Rictor	379.247980201394	-2.51674729303702	0.108551927420064	-23.1847315183814	6.49219836784625e-119	2.85244981091109e-117
Ext2	311.776985210843	-2.06906218347373	0.0892896737994385	-23.1724688357719	8.63099783793184e-119	3.78658018548088e-117
Swt1	196.182599537205	-2.71176527851155	0.117040319788933	-23.1694964897727	9.24756344704143e-119	4.05111275770466e-117
Abcd3	1038.60234317362	-2.22811408184615	0.0961762260676427	-23.1669943077105	9.80055361619845e-119	4.28705861487424e-117
Mgst1	309.98598465761	-3.93053040603067	0.169696173999373	-23.1621627842075	1.09634485936808e-118	4.78871217239234e-117
Slc38a2	676.803943140488	-2.51600596346904	0.108719173316748	-23.1422470086191	1.74008321984075e-118	7.58936149865831e-117
Zfp386	202.802527554719	-2.77480958181443	0.119971974977076	-23.1288147281449	2.37565768867002e-118	1.03462670888584e-116
Crot	349.954374376671	-2.48175520754733	0.107316977961014	-23.125466768631	2.56728078512433e-118	1.11644857384042e-116
Slc33a1	177.186763649286	-3.77480697116069	0.163242936657595	-23.1238609672798	2.66458967787464e-118	1.15707670428874e-116
Rbm45	216.360944539473	-2.41201271924345	0.104315671327364	-23.1222470080651	2.766102486556e-118	1.19940941735104e-116
Leprot	145.741584889143	-3.11994483813746	0.134983425464828	-23.1135402542471	3.38412818601086e-118	1.46525864146915e-116
Srek1	698.30512404847	-2.31572312247579	0.100221709117115	-23.1060031092637	4.02934147147944e-118	1.74209075607984e-116
Zmym2	687.040058241847	-2.33532028473165	0.101094217682598	-23.1004338157478	4.58372381246907e-118	1.97890650216871e-116
Dzip3	672.0127450182	-2.5230685315561	0.109227692638236	-23.0991653363269	4.72027970199431e-118	2.03491189642125e-116
Rpn1	576.511966343497	-4.06465911725753	0.176003458933736	-23.0942002042576	5.29498586846006e-118	2.27936898895313e-116
Ptpn4	884.60769371412	-2.02430734152839	0.0876576207678138	-23.0933411584412	5.4012800795546e-118	2.32177102871359e-116
Tm2d2	149.634327113496	-3.00493587747609	0.130161487635526	-23.0862133804925	6.36950866279069e-118	2.73402440282236e-116
Hpf1	270.519362088194	-2.62433670878826	0.113702004121279	-23.0808307124387	7.21387017051078e-118	3.09199969078195e-116
Ddx1	790.644117378595	-2.28520558039809	0.0990473828668053	-23.0718421250074	8.88013996696294e-118	3.80072542350372e-116
Tyw5	126.107622275957	-3.24820571053164	0.140807503779261	-23.0684134250667	9.61251535387591e-118	4.10828149033873e-116
Ppp1r13b	967.301526710062	4.57048499146888	0.198218121980916	23.0578563947292	1.22680728772396e-117	5.23572525702137e-116
Exosc10	301.030003096228	-2.53865944825366	0.110121486178437	-23.0532617779976	1.36416851007905e-117	5.81362170911943e-116
Zfp280c	324.180271859645	-2.97406397787616	0.12904224291082	-23.0472123762722	1.56869913951346e-117	6.67571123813806e-116
Slc16a1	445.128319875924	-4.32094331869966	0.187523526761353	-23.0421397961366	1.7636084513599e-117	7.49445537197717e-116
Abcb7	269.188744711156	-2.50863323053274	0.10888668988007	-23.0389337144495	1.89908167387992e-117	8.0586529890611e-116
Cenpc1	241.525922943461	-2.36986798918543	0.102864243151207	-23.038792845652	1.90526668009615e-117	8.07339816975593e-116
Pdcd6	290.424388641011	-2.43700470956353	0.1057978166821	-23.034546326095	2.10145782317311e-117	8.89209191683291e-116
Far1	419.835162348388	-3.29064750283779	0.14293476521156	-23.0220233542711	2.80542668710337e-117	1.18540220683861e-115
Tor1aip1	214.291768869126	-2.26178201753233	0.0982509257969692	-23.0204651934394	2.90808234419695e-117	1.22703774718531e-115
Phf20l1	795.974492656793	-2.61727078302073	0.113720754415926	-23.0148911380612	3.30698516134091e-117	1.39337738290219e-115
Mrpl3	347.909228643697	-2.42265912280645	0.105271411312474	-23.0134572397376	3.4181484126888e-117	1.43818111674557e-115
Jkamp	247.654757352199	-2.44320628077843	0.106207774717639	-23.0040247738348	4.24837512706735e-117	1.78497668067996e-115
Trappc13	317.554083353622	-2.13469746873338	0.0928880052858668	-22.9814114552654	7.15247220247474e-117	3.00091541464113e-115
Ubqln1	769.779536645394	-1.94283811144233	0.0845635809277413	-22.9748798493108	8.3130406027967e-117	3.48294186380747e-115
Psma2	423.32660578565	-3.03126168670004	0.131939194536397	-22.9746869181001	8.35004023624035e-117	3.49353017692927e-115
Pex3	146.032463314635	-3.09054765619692	0.134550082785341	-22.9694965043428	9.40955925379137e-117	3.93129538024111e-115
Lcorl	456.956918278574	-2.12676913842034	0.0925922095901122	-22.969201705361	9.47361192368274e-117	3.9525129635096e-115
Hsd17b4	692.320328741313	-1.88459375385644	0.0820759206730419	-22.9615913949223	1.12865773580285e-116	4.70231962123512e-115
Ctdspl2	482.754168400581	-1.54341687653013	0.0672330147669986	-22.9562348479979	1.27665325709943e-116	5.31148378152723e-115
Ccnt2	360.878014998423	-2.66275215915257	0.11603527099628	-22.9477824827757	1.55054680824264e-116	6.4420137895035e-115
Riok1	197.904944839138	-2.85762177317133	0.124638882478007	-22.9272095220812	2.48778657244757e-116	1.03215423686129e-114
Mtarc2	189.946234744549	-2.2387526689985	0.0976555458810221	-22.9249926238298	2.61774838926926e-116	1.08456337646651e-114
Cbx1	314.951051926707	-1.81439649011184	0.0791937169950098	-22.9108641311301	3.62090681315828e-116	1.49809990357183e-114
Asph	433.582876293188	-1.86804019386848	0.0815360869698759	-22.9105941098037	3.64341934835912e-116	1.50323848986523e-114
Puf60	588.013776650495	-2.43049956032365	0.106086022621463	-22.9106483612472	3.63888504652235e-116	1.50323848986523e-114
Cnst	3181.16906795881	4.97740732826482	0.217526067153442	22.8818890232303	7.03860631307827e-116	2.90004209488642e-114
Cd63	1172.30954374116	-3.95644929146717	0.172959843274494	-22.8749588145043	8.25042079772926e-116	3.39463791634747e-114
Psmc3	619.638177500861	-2.2878593275738	0.100024610470464	-22.8729641316561	8.6363269980944e-116	3.54851786132737e-114
Tfrc	984.037468466546	-5.23465289393482	0.228883445668436	-22.8703866225337	9.16179019724235e-116	3.7592364763864e-114
Crnkl1	172.154441254599	-2.55497137886628	0.111740393904719	-22.8652440678248	1.03074261126284e-115	4.22349266119791e-114
Psmb6	505.68264294312	-2.29091841954513	0.100222706934836	-22.858277226883	1.20907711893354e-115	4.94741734833947e-114
Clpx	245.761693359137	-2.35462879968165	0.103018440228535	-22.856381774546	1.26271598720144e-115	5.15981434056839e-114
Rnf149	630.23494594102	-3.2981310179381	0.144387106001498	-22.8422821765253	1.74376412898198e-115	7.11575200523892e-114
Ubr3	693.216808570804	-2.56622814773793	0.112367704786355	-22.8377731183271	1.93330263924278e-115	7.87840661017825e-114
Pigk	166.981248339632	-2.57406990067751	0.112755956806316	-22.8286821697505	2.38024181040864e-115	9.68647859156599e-114
Cul3	942.192980190723	-2.54212991017117	0.111361813755399	-22.8276625931653	2.43640026043379e-115	9.90149077190478e-114
Ubr1	385.98945738494	-2.77731552708819	0.121668265472369	-22.826950941607	2.4763799401752e-115	1.00502564084304e-113
Mtpn	1444.07648016884	-2.12157306582778	0.0929673303284457	-22.8206301969998	2.86147442978081e-115	1.15973417399647e-113
Cox6a1	533.619861841617	-2.61641401765233	0.114737039741163	-22.8035691312478	4.22610517953964e-115	1.71048161947427e-113
Ppp6c	587.929254718543	-2.11465441068411	0.0927624983960295	-22.7964365691839	4.97395293146697e-115	2.01043533073907e-113
Jam3	268.955218755638	-2.09688859792045	0.0919929851961819	-22.7940053630033	5.25794892303461e-115	2.12234472179238e-113
Atp6v0e	231.825320690547	-2.76888142733574	0.12147916230071	-22.7930566435883	5.37311138007929e-115	2.16589465360192e-113
Stt3a	646.023938318659	-2.67800405021783	0.11750864387088	-22.789847299748	5.78167263238688e-115	2.32743575738071e-113
Sri	289.057735551365	-2.00217133296632	0.0879232832960505	-22.7717989809903	8.7288865285146e-115	3.50910662345373e-113
Esyt2	386.429323202032	-2.67583691734556	0.117534293276031	-22.7664355888143	9.86499050795623e-115	3.96048790082895e-113
Ddx47	163.506091255977	-2.62389966923251	0.115268935606123	-22.7632853156418	1.0599910531109e-114	4.24980800553442e-113
Rbbp4	897.913293048772	-2.58384622618522	0.11362690055687	-22.739740444579	1.81298165861471e-114	7.25899336404214e-113
Tm2d1	136.750549815318	-2.81944041582392	0.124161127421448	-22.7079157090264	3.74172884511464e-114	1.49613906801503e-112
Eif4ebp2	1979.2852823033	3.83883772975851	0.169118049547687	22.6991603795434	4.56632568523461e-114	1.82340852329027e-112
Tmem50a	159.381331796203	-2.50037166561374	0.110168805917485	-22.6958225133754	4.92643969654858e-114	1.96457445944425e-112
Chd8	463.721899164547	-2.18899488601888	0.0964503245559424	-22.6955678593827	4.95505011962086e-114	1.97334208574045e-112
Ywhaz	1188.71351261665	-3.17079582230633	0.139735613939687	-22.6913936462533	5.44837794372288e-114	2.16691229059494e-112
Nat8l	1415.28911206927	3.34784993047834	0.147619979708383	22.6788402023349	7.24741990528441e-114	2.87857855411356e-112
Cnep1r1	180.831039890922	-2.11992237983804	0.0935055685749954	-22.6716163769195	8.54003214069738e-114	3.38747027216024e-112
Rmdn3	158.166385732008	-2.63248445023557	0.116114731695123	-22.6714079411351	8.5805626138801e-114	3.39902100671376e-112
Rbbp7	627.323214715852	-2.6594915550159	0.117327008971422	-22.6673429957094	9.41051688494685e-114	3.72284047125739e-112
Slc7a6os	148.614302698054	-2.57019895913486	0.113412665073754	-22.6623627745932	1.05373147834539e-113	4.16307785257705e-112
Wtap	50538.9509265751	5.8571866250716	0.258557381582539	22.6533336206525	1.29345355447557e-113	5.10340237540037e-112
Gtf2f2	269.714340938232	-2.63969197770075	0.116541264477488	-22.6502774749852	1.38635420889966e-113	5.46271237154919e-112
Bnip2	623.317845715604	-1.93926859583322	0.0856618910428088	-22.6386386317818	1.80533238805013e-113	7.10423335635739e-112
Tcaf1	538.817883871065	-2.29201717384271	0.101289100626283	-22.6284680155207	2.27365696144561e-113	8.93535187658353e-112
Gm41501	24.0452827530908	6.19459981625291	0.273846545108983	22.6206973463464	2.71160256077853e-113	1.06424148462492e-111
Pop4	204.767753619525	-2.43000138505814	0.107424988421972	-22.6204481913738	2.72695829677351e-113	1.06886000924455e-111
Capza2	1206.10128222602	-2.41306183636048	0.106681361166291	-22.6193386546604	2.79640111594988e-113	1.09463853933024e-111
Egfr	3689.83871421573	-3.23200283298524	0.143078601349995	-22.5890021463041	5.5589083679536e-113	2.17315382379225e-111
Cpsf3	286.780985346471	-1.98174793030764	0.087739831570715	-22.5866393270932	5.86426344188994e-113	2.28952219751585e-111
Ddx50	474.356408061833	-2.10637165240966	0.0932595058573992	-22.586133531851	5.93177374742877e-113	2.31284827437376e-111
Ckap2	446.384601226681	-2.88258507237007	0.127665031273455	-22.5792845826016	6.92607459190683e-113	2.69700439239624e-111
Hexa	428.38361410785	-2.76075877416342	0.12233270784237	-22.5676258038918	9.01587226302643e-113	3.50618562458609e-111
Tiprl	267.055713675109	-1.78245906617353	0.0789981607717444	-22.5632982940417	9.94261334392522e-113	3.86154509650832e-111
Ccar1	889.659043861984	-2.36906016992112	0.105015805818076	-22.5590819540552	1.09368924584539e-112	4.24217564381359e-111
Metrn	12415.2828986295	3.74142026977585	0.165877991044751	22.5552542939013	1.19251772890498e-112	4.61949422969446e-111
Psmd6	606.236029464253	-2.58778484027606	0.114802385712842	-22.5412113538212	1.63776197847751e-112	6.33601189309956e-111
Vwa5a	246.091861474204	-3.00566453667324	0.133414099679427	-22.5288372360596	2.16566759401572e-112	8.36745420987476e-111
4930440I19Rik	53.105196727644	3.82015961132561	0.169638081597118	22.5194695398542	2.67551629623907e-112	1.03239578949049e-110
Gtf2b	161.97928944165	-3.01549507090646	0.133965475691518	-22.5094939971716	3.3507288342766e-112	1.29126599281068e-110
Megf9	294.301241942295	-2.67651673633457	0.118912048169503	-22.5083730163266	3.43652083654198e-112	1.32261652712854e-110
Lta4h	289.730966990521	-1.9972569926674	0.088745193720977	-22.5055229351006	3.66464819697384e-112	1.40859619535037e-110
Itch	723.684207733156	-2.02761684221237	0.0901067056098779	-22.5023967804467	3.93228850088858e-112	1.50952245042487e-110
Ppp1r12a	1471.91886631714	-2.64964308727936	0.117813746976179	-22.4901011578478	5.1881199334654e-112	1.98904639250966e-110
Ndufv2	781.852235200017	-2.62385741915513	0.116707970316637	-22.4822470310846	6.19243610515566e-112	2.37103443620157e-110
Dnajc10	529.364649698221	-3.22237624887817	0.143409472791282	-22.4697586997478	8.20357296155843e-112	3.1370505128609e-110
Zcchc9	128.203037001724	-2.55504976483356	0.11372191293256	-22.4675236192058	8.62692472345156e-112	3.29471103316537e-110
Ftl1	28945.0483198915	4.04888459304562	0.180271709082171	22.4599001898854	1.02417924562834e-111	3.90643733009252e-110
Fnta	267.495808578608	-2.17607822961901	0.0968881427880203	-22.4596959648614	1.02889711442886e-111	3.91941382886461e-110
Reep5	317.972404495207	-2.35357420629402	0.104797965084516	-22.458205217973	1.06399872486608e-111	4.04795121520252e-110
Rpf1	193.56060428024	-3.33598953402277	0.14854521815354	-22.4577376201676	1.07525326576595e-111	4.08555096095686e-110
Shoc2	460.107195887774	-1.62801064697575	0.0725240871765308	-22.4478612603977	1.34278564951386e-111	5.09557219278576e-110
LOC108168367	168.055781307682	5.89702989974685	0.262720033534718	22.4460610042042	1.39827098841955e-111	5.29937588728116e-110
Rragc	265.947068398104	-1.88744323602252	0.0840975347542928	-22.4435025537556	1.48108343057456e-111	5.60609838797782e-110
Kifap3	320.425745209541	-1.90931599154942	0.0851214213010933	-22.4304994250008	1.98397486521741e-111	7.50007960151796e-110
Tmem43	362.713397372624	-2.78601900898976	0.124362572864186	-22.4023912084251	3.73010957075701e-111	1.40831728774754e-109
Cfap36	331.260597069461	-2.43101812363415	0.108585294618392	-22.3880971376246	5.14071697010525e-111	1.93844073192994e-109
Pspc1	522.507251991228	-2.5867789614876	0.115570432277612	-22.3827055978635	5.8015448672882e-111	2.18485739635459e-109
Clk4	341.321433176494	-3.76973372582005	0.168447499052451	-22.3792798766708	6.26480672791064e-111	2.35634252042588e-109
Galnt1	803.887082514697	-2.52008512740182	0.112609868317966	-22.3789012903034	6.31821674070401e-111	2.37343453327657e-109
Map3k7	661.425516232128	-1.84230503931216	0.0823426193556582	-22.3736511387231	7.10749279815324e-111	2.66656300962452e-109
Gtf2h1	474.226470039967	-2.00917118575735	0.0898191862697374	-22.369064664242	7.87709686350013e-111	2.95158287379629e-109
Ift74	218.736947975662	-2.54038633731376	0.113603151420442	-22.3619354353284	9.24169846603523e-111	3.45855471865231e-109
Pacc1	134.583271586015	-2.28805378931388	0.102374420948633	-22.3498581785575	1.21127870779756e-110	4.52732514762629e-109
Serpine2	2155.21329199093	-3.80378665295514	0.17020898904237	-22.3477424685735	1.27004769803433e-110	4.74103394445423e-109
Syap1	306.97179869428	-2.26928290647373	0.101567554341075	-22.3425967199449	1.42513486929598e-110	5.31330946451288e-109
Eif2s1	526.095617522901	-3.66278207766444	0.164065654683322	-22.3250995751323	2.10818071587293e-110	7.85007441814233e-109
Efr3a	674.225234200578	-1.97761705546543	0.0886874056221872	-22.2987361237082	3.80083737449125e-110	1.41352240385418e-108
Srpr	197.335920777047	-4.04861454113307	0.181563426042558	-22.2986238439017	3.8103845311339e-110	1.41530604486219e-108
Dnajc24	156.432468436163	-2.49693597753572	0.112037199324868	-22.2866690044215	4.97671110391489e-110	1.8462172736553e-108
Senp6	1055.32595348375	-2.2631228009721	0.101546996362139	-22.2864573256436	5.0002919693287e-110	1.85265792878523e-108
Slc35a3	313.012611253069	-2.4707575572763	0.110867023463801	-22.2857751573265	5.07704639673093e-110	1.8787594423878e-108
Arcn1	716.757999376785	-2.33262345747891	0.104699952244835	-22.2791262791048	5.88955343091392e-110	2.17672341381507e-108
Atp6v1d	377.249235373064	-2.18764517629405	0.098219886066418	-22.2729353892218	6.76231602497296e-110	2.49619122760743e-108
Polr2b	509.413378838506	-3.17835185291151	0.142754477486351	-22.2644634961828	8.16945663093935e-110	3.01188048983976e-108
Bmpr1a	1224.06011257615	-2.28484658966	0.102626758802552	-22.2636534206047	8.31843560077948e-110	3.06301456256638e-108
Rbm41	179.004197877928	-2.28952545678393	0.102845809694842	-22.2617281499099	8.68347721057167e-110	3.19348274846567e-108
Atl2	223.948707502798	-2.93530436276792	0.131879577316486	-22.2574595892413	9.5508434698324e-110	3.50813903973905e-108
Mmadhc	264.707674723135	-1.95883858627802	0.088023452533656	-22.2535986705254	1.0409606157195e-109	3.81886401252072e-108
Emc2	250.197232506192	-2.85347161995364	0.128236759792407	-22.2515885817212	1.08867745383508e-109	3.98900524874454e-108
Crbn	129.348693573442	-2.89801148466896	0.13024319508026	-22.2507708205646	1.10870910409493e-109	4.05741222381866e-108
Ppp4r3b	466.929727205584	-2.56927957863081	0.115484285718788	-22.2478717570908	1.18273356719821e-109	4.32300002862176e-108
Exog	932.64230453904	4.30258201120078	0.193400441403737	22.2470123644591	1.20561053150418e-109	4.40121717193357e-108
Polr2f	509.550447998255	-2.50022969316946	0.112392147903857	-22.2455904598266	1.2444353383432e-109	4.53739097844623e-108
Tmed9	276.870935234712	-3.00955099968491	0.135302515425735	-22.2431267461306	1.31468346819234e-109	4.7876657498755e-108
Dcaf7	1022.68924658748	3.15855938153151	0.142100392891253	22.2276611434052	1.85553386327627e-109	6.74902298573098e-108
Tbp	150.417728573687	-2.50543565252384	0.112719710304123	-22.2271299825386	1.87761541442292e-109	6.82101043661517e-108
Ube3c	32613.1871446935	4.82111438232445	0.216952521513235	22.2219790242463	2.10583311549623e-109	7.64076281090343e-108
Aamp	311.262758810293	-1.78342927663658	0.0802662956055979	-22.2189059951111	2.25496167710553e-109	8.17190430648376e-108
Ddb1	1167.0604367289	-2.68700472259484	0.120937858907841	-22.2180609683394	2.29778604818367e-109	8.31698038752654e-108
Ide	1354.82252160389	-2.53173755434051	0.114008441249414	-22.2065798514155	2.96679761105861e-109	1.07254774315321e-107
Sem1	493.951701537044	-2.49857918852357	0.112542597137653	-22.2011865024539	3.34503896272076e-109	1.20782261406653e-107
Zfp160	170.506369093939	-2.99840987484287	0.135089445127158	-22.1957375872002	3.77605705226025e-109	1.36180343256393e-107
Vps4a	263.90996137203	-1.51516988500446	0.0682756533481532	-22.1919499953851	4.10789836905242e-109	1.479687841786e-107
Caml	154.109579172373	-2.64532550786965	0.119271942813394	-22.1789420501717	5.48535924574497e-109	1.97347061076687e-107
Tmco3	191.658450168211	-2.31782338189902	0.104509380021166	-22.1781373253732	5.58434052788102e-109	2.00665765965076e-107
Kdm3a	517.069906504909	-2.72679629436192	0.122971458509997	-22.1742209729117	6.09209464546674e-109	2.18647478787721e-107
Ube4a	204.324866515996	-2.13571438266686	0.0963250564149349	-22.1719504992237	6.40729614723064e-109	2.29683447569018e-107
Ccnyl1	317.521315360354	-2.93971335599604	0.132588987742982	-22.1716253064286	6.45375464926006e-109	2.31070789960106e-107
Pum1	1025.72882520053	-1.85016663693875	0.0834497155140182	-22.1710358812183	6.53882114878853e-109	2.33835466027925e-107
Eif2s2	723.921992106877	-2.81289595779446	0.126873606383547	-22.1708520627284	6.56557824437205e-109	2.34510803742925e-107
Gskip	1099.4553536945	3.30739714642633	0.149181244005873	22.1703282370813	6.64242853179031e-109	2.36971620998206e-107
Rbm17	315.652930471569	-2.25360248666703	0.101721386425751	-22.1546575981049	9.40726528801939e-109	3.35206968498576e-107
Nfx1	518.891226444699	-1.64405882118882	0.0742254612953043	-22.1495264899462	1.05421106050486e-108	3.75195857603097e-107
Cdk17	1454.56223378758	-2.99250095322807	0.135152681199907	-22.1416321648979	1.25605029844875e-108	4.46497402631144e-107
Secisbp2l	588.383526524837	-1.77769756918758	0.0802893152366617	-22.1411474733297	1.26963017982111e-108	4.50786810806807e-107
C130071C03Rik	1002.25017209524	-3.01591028265532	0.136255972466897	-22.1341510984998	1.48278743167496e-108	5.25842319073397e-107
Ube2d2a	455.209965060682	-2.11541122664333	0.0956103786131192	-22.1253305062539	1.8031193014321e-108	6.38681579909164e-107
Kat2b	267.586834504964	-2.02277259026392	0.0914423501433634	-22.1207415064532	1.9962038658437e-108	7.06234168166485e-107
Nap1l4	899.496954478976	-1.8394978954618	0.0831760295150186	-22.1157213945834	2.23113261295373e-108	7.88412922980767e-107
Snapc3	204.384486208169	-1.97304754436449	0.0892325030953724	-22.111310071126	2.4602375323233e-108	8.68341420028185e-107
Micu3	246.320404533925	-3.45557129326948	0.156312655145012	-22.1067916098266	2.71926150388065e-108	9.58628176794092e-107
Flvcr1	166.891905786077	-3.06637068444886	0.138735156739715	-22.1023333703494	3.00148942977576e-108	1.05687196954598e-106
Lrrcc1	203.318903571829	-2.30372829417541	0.10424651706531	-22.0988514439493	3.24209001635497e-108	1.14024344152536e-106
Atp5pb	929.640918621625	-2.90073843572586	0.131301954362566	-22.0921192666791	3.76321017452202e-108	1.32196070623628e-106
Akirin2	321.5621508709	-1.43577083182442	0.0649947753779758	-22.0905576405908	3.8955745425937e-108	1.36684652590487e-106
Tmem35a	293.917157961114	-5.18703999358004	0.234934079733876	-22.0787039473188	5.06401768118984e-108	1.77472967888193e-106
Tex10	301.334439349607	-2.67685048359653	0.121266653780693	-22.0740854978776	5.60874643386942e-108	1.963324882709e-106
Gigyf2	592.870694111097	-1.45119447883977	0.0657459404514833	-22.0727617382045	5.77539630093816e-108	2.01928732873999e-106
Gm25541	968.890359907763	-4.2152101741284	0.190977724935204	-22.0717372958473	5.90774882538838e-108	2.06314102883347e-106
Eif2a	382.987015757836	-2.31012175265224	0.104696925614506	-22.0648480277073	6.87994147526165e-108	2.39984281740714e-106
Ythdf1	256.892415366075	-2.07434747808422	0.0940618061529604	-22.0530262273614	8.93450042059758e-108	3.11286354420095e-106
Txndc15	198.529020166139	-2.54971546596305	0.11568380661855	-22.0403835289615	1.18132429954247e-107	4.11103616344284e-106
Pnpt1	268.566698367178	-3.81153188928242	0.172937886013833	-22.039889448964	1.19428539826982e-107	4.15129145029867e-106
Actb	6159.9233577689	-2.94971359175675	0.133900225483649	-22.029190623857	1.51251718328255e-107	5.25132568447598e-106
Rufy2	241.095164221224	-2.00258809128977	0.0909164131787333	-22.026694864797	1.59817850573211e-107	5.54227468070476e-106
Emsy	298.660084206097	-2.16245723647932	0.0982350694905179	-22.0130880722597	2.15782344793951e-107	7.47434915007791e-106
Hltf	170.628588917094	-2.35956632567151	0.107284340135235	-21.9935763476497	3.31781404415187e-107	1.14790200419559e-105
Tspan7	600.487167386277	-2.28881016259255	0.104089644742197	-21.988836336807	3.68311683977806e-107	1.2728116884008e-105
Cldnd1	533.811144762494	-3.11705407019281	0.141777833078474	-21.9854825152217	3.96558062429087e-107	1.36883755755505e-105
Sulf2	896.954684545213	-3.08822748184824	0.14056148656823	-21.9706518282245	5.49739391440082e-107	1.89539198282507e-105
Med17	241.208170999079	-2.40511361347571	0.109691790865871	-21.9261039909235	1.46442569104048e-106	5.04321120351502e-105
Lims1	1474.35652946776	-2.15050054466536	0.0981214115075281	-21.916730626122	1.7992437095634e-106	6.18910749009056e-105
Tmem135	319.07540444338	-1.84847409561119	0.0843922981077394	-21.9033506262779	2.41362777431592e-106	8.29291323749675e-105
Gtf3c2	341.882054554415	-2.07784806917797	0.094901169314211	-21.8948626681128	2.90779659721426e-106	9.97930332193729e-105
Fnbp4	445.448565216851	-2.48291123104447	0.113409422436205	-21.8933416439993	3.00646885912636e-106	1.03060645390696e-104
Il1rap	616.062213116605	-4.16769776839905	0.190393373552911	-21.8899307818653	3.24005650575862e-106	1.10940279597751e-104
Tmod3	557.675575015162	-1.97864825416445	0.0903955373038541	-21.8887824905941	3.32270220492964e-106	1.13639467259069e-104
Napa	356.989660158683	-2.16937555928879	0.0991744850543502	-21.8743314684207	4.56147905035829e-106	1.55827866320095e-104
Tmsb4x	5473.91447254523	-2.4570128288238	0.112326954063725	-21.8737599475002	4.61898238822601e-106	1.5761153077075e-104
Tm7sf3	330.942693900257	-2.65080643063839	0.121242892492192	-21.863602691672	5.77052320275522e-106	1.96679766232123e-104
Gcc2	263.693171617406	-1.98457129483192	0.0908417279948554	-21.8464723055941	8.39745390532688e-106	2.85887719298037e-104
Zfp606	239.435902275982	-2.47671189218497	0.113381842204794	-21.8439905722421	8.86628363298831e-106	3.01504250163343e-104
Erbin	2807.5180211683	-3.10909104066626	0.142408170883448	-21.8322517688318	1.14632291165456e-105	3.89370732215252e-104
St13	1176.03000287357	-2.1032877578242	0.0963840865616757	-21.8219400406758	1.43634960132883e-105	4.87328226355178e-104
Idh3a	461.883325527646	-2.9962512066176	0.137338713658038	-21.8165084469774	1.61747446095392e-105	5.4815639041361e-104
Rgl2	775.016891992285	3.0306708912543	0.138935226741885	21.813552706001	1.72543719602563e-105	5.84080098095539e-104
Slc41a1	298.453893699254	-2.50239876662451	0.114734187256159	-21.8104021692993	1.84844314316274e-105	6.25008771755673e-104
Hyou1	591.572537214107	-4.34480021393578	0.199346506907678	-21.7952161857943	2.57573377839285e-105	8.69938021820235e-104
TrnM	650.520902623287	-4.96441233502578	0.227810081726941	-21.791890408855	2.76977730249203e-105	9.34415583963024e-104
Fads2	954.76054697908	-2.63661468212118	0.121030365315427	-21.7847370389215	3.23799312644993e-105	1.09113775162689e-103
Pcsk1n	3862.98303481267	5.84212356991455	0.268240274008023	21.7794422985856	3.63469901245932e-105	1.22343558058927e-103
Rbm22	236.921691553067	-2.09378091538786	0.0961648965763928	-21.7728192919603	4.19986606159136e-105	1.41207460619351e-103
Arxes2	146.415947459695	-4.86157600442239	0.223331634172036	-21.7684163842075	4.62329684322285e-105	1.55268759484516e-103
Sparc	612.090011324424	-3.60647737812162	0.1656984208515	-21.7653092865247	4.94749788105906e-105	1.65969610787014e-103
Cwc15	303.895779392944	-2.16301299427314	0.099471401565805	-21.7450740637469	7.69083502784499e-105	2.57707856742941e-103
Os9	385.760129845869	-2.44901377725103	0.112638821538607	-21.7421821695074	8.19104987545688e-105	2.7416088173032e-103
Rnf103	153.253257308414	-2.64889473760831	0.121865522445026	-21.7362112307297	9.32891768367077e-105	3.11895767540818e-103
Elovl4	182.121847103212	-2.87628928779722	0.132332920093681	-21.7352514080475	9.52600498733073e-105	3.1812798494125e-103
Tcf12	5317.60382950499	-2.55527851800903	0.117640382558798	-21.7211000374966	1.29637558602104e-104	4.3244941021255e-103
Mpc2	163.472386260932	-2.36455266501302	0.108920049814073	-21.7090670546821	1.68442016951962e-104	5.61266134561744e-103
Ggnbp2	505.395044588567	-2.41638582840347	0.111317300081155	-21.707190406539	1.75460892450163e-104	5.84000505608706e-103
Nsfl1c	299.878780963019	-2.6262923159087	0.120999782710643	-21.7049341500817	1.8428696507284e-104	6.1269245564228e-103
Tdrd7	285.3734170136	-2.0940032832672	0.0964786605301731	-21.7043154596069	1.86783644429461e-104	6.20300778585197e-103
Dcun1d1	290.017257662771	-1.91071679190414	0.0880501223860243	-21.7003309038831	2.03691768065078e-104	6.7569867248225e-103
Rpn2	1039.49961422767	-2.17334392080175	0.100174424911806	-21.695596682638	2.25777080201347e-104	7.48128302793985e-103
Phax	288.365246653232	-2.16186063421194	0.0996467045468317	-21.6952546904942	2.27462071063049e-104	7.52874181655241e-103
Slc39a6	384.754655539416	-3.49042185717704	0.160957374316068	-21.6853801946531	2.81918433800037e-104	9.32083043781278e-103
Tmem184c	249.687872719083	-2.73661217483201	0.12628231774903	-21.6705887539274	3.88753653551145e-104	1.28387833543626e-102
Slc35f6	251.129328621701	-3.86633893186986	0.178466078509531	-21.6642790840691	4.4583556426033e-104	1.47076363496689e-102
Mff	719.289922995974	-2.49299193486051	0.115113408833398	-21.656833553323	5.24039372059544e-104	1.72683726264179e-102
Tax1bp1	966.253937224984	-2.3837874397436	0.110090048645963	-21.6530691834788	5.68645470618418e-104	1.87175468776266e-102
Prkci	385.173896981901	-1.99751198233145	0.092251127140659	-21.6529818577258	5.69724008608803e-104	1.87323493294124e-102
Tmem106b	833.736745061707	-3.38095807373671	0.156155884542109	-21.6511730163137	5.92529352021984e-104	1.94607021691101e-102
Eea1	668.068747455079	-2.34316569515474	0.108225730783232	-21.6507264787885	5.98297971465182e-104	1.96285223259651e-102
Nipsnap3b	213.961468932098	-2.75612495214134	0.127306780201732	-21.6494749751266	6.14765965867782e-104	2.01466043533942e-102
Taf1d	996.108676605621	-3.43672982220671	0.158786728533536	-21.6436842924241	6.9704955570601e-104	2.28180321043147e-102
Yipf3	125.442735521388	-2.06613718462853	0.0954692418982115	-21.6419146475619	7.24323413396255e-104	2.36848190578057e-102
Khdrbs3	423.199779070876	-2.15224009414865	0.0994952215966802	-21.6315925489678	9.06009459254987e-104	2.95933287080557e-102
Cfl1	2234.07225214833	-2.54016176457835	0.117460646226368	-21.6256409800692	1.03075616895477e-103	3.36311013329613e-102
Glb1	171.887627762584	-2.49046333709654	0.115206363051727	-21.6174113228307	1.23196374733625e-103	4.01520438396057e-102
Csnk2a2	460.558075879111	-1.78711732356022	0.0826763645936111	-21.6158188902554	1.27520352836346e-103	4.1515888422316e-102
Lypla1	295.654090162811	-2.38249362900842	0.110238191889269	-21.6122342735952	1.3781595367072e-103	4.4818771221584e-102
Alkbh8	260.008898771817	-1.58525285550431	0.0733525778030815	-21.6114130270923	1.4028914293026e-103	4.55733181979227e-102
Mfn1	486.859938294522	-2.43128378913661	0.112507628322641	-21.6099461466235	1.44817376064254e-103	4.69930807797174e-102
Rcn1	565.321124571441	-2.46254208741519	0.113973082164758	-21.6063481011715	1.56551710873443e-103	5.07455812318715e-102
Lmna	531.224019004355	-3.7362163646088	0.172967214278728	-21.600719998809	1.7683775793745e-103	5.72589127304207e-102
Cog5	260.346614531361	-1.69317104062343	0.0784029853098099	-21.5957470743346	1.96933940408587e-103	6.3696690019885e-102
Cpt1a	653.590663537887	-2.29892365995098	0.106457304605655	-21.5947949130102	2.01034076911111e-103	6.49523223113349e-102
Mycbp2	1187.16773768976	-2.25927503365886	0.104623857492085	-21.5942624160057	2.03364107749068e-103	6.56339480578222e-102
Arhgap11a	2182.36026066788	3.8622967993138	0.179035807771419	21.5727616022205	3.23776355320761e-103	1.0438283385985e-101
Cog4	261.636273904782	-2.10927889740862	0.0977786444209509	-21.5719793406817	3.29298409628401e-103	1.06048327831572e-101
Hectd2	591.925845473698	-3.3636003886998	0.155991798033862	-21.5626746476097	4.02651453448058e-103	1.2953114629335e-101
Rp2	198.680543682106	-2.14353296523313	0.0994474650299701	-21.5544253902012	4.81205470072855e-103	1.54634625113272e-101
Tars	508.824113891473	-3.03367042359436	0.140761326528527	-21.5518743564806	5.08464306676721e-103	1.63218138271475e-101
Atxn1l	2188.35664286664	3.20882487350555	0.148920873734742	21.5471800093055	5.62714780606957e-103	1.80438219585583e-101
Dazap2	464.314440967258	-2.31127848482654	0.107303532340939	-21.5396309366856	6.62323789264071e-103	2.12150143638574e-101
Nsf	304.8231890998	-1.89385985243824	0.0879381571875029	-21.5362694990313	7.1216414500457e-103	2.27869578040184e-101
Ddx46	483.085457328791	-2.01279475478265	0.0934977185955212	-21.5277419066252	8.56041577002842e-103	2.7361182979976e-101
Nmt2	653.853025165741	-2.88588640902671	0.134060609059637	-21.5267290613525	8.74952460047699e-103	2.79356471943847e-101
Srsf11	752.56172062503	-2.71124251577494	0.125988279539831	-21.5197995057769	1.01600829334495e-102	3.24045728591571e-101
Emc1	462.929555596884	-2.16109554052153	0.100463601934224	-21.5112289318121	1.22223171109984e-102	3.89401715956717e-101
Selenow	609.005150650094	-2.07529173172486	0.096502626603194	-21.5050284616417	1.39699852064887e-102	4.446067193548e-101
Msmo1	1354.54446612041	-4.93289898080954	0.229420684455444	-21.5015441720886	1.50593058950587e-102	4.78763781545253e-101
Vamp7	187.317927722582	-2.86206853910299	0.133152120525919	-21.4947274425559	1.74416118429557e-102	5.53910634530711e-101
Mios	223.781777772027	-2.27809978804538	0.105992678397244	-21.4929919924037	1.81059525499644e-102	5.74396400970063e-101
Paip1	675.256638790779	-1.73079469982682	0.080535510388747	-21.4910750732469	1.88691451289446e-102	5.97971238559712e-101
Surf4	382.795283744434	-2.79499320132948	0.130165201765399	-21.4726606145243	2.80491564323794e-102	8.87945080727046e-101
Arl1	285.603341019999	-2.57505663062284	0.119934559011309	-21.4705140190663	2.93751451671404e-102	9.28934394250474e-101
Amn1	123.313172894487	-2.4543335475209	0.114347581797417	-21.4637993120756	3.39403994160058e-102	1.07216390053383e-100
LOC118568007	2563.3085765799	6.87522266223714	0.320334551395723	21.4626322146058	3.48032173790178e-102	1.09825534163513e-100
Gclc	517.276166896633	-2.89220513135222	0.13478032285175	-21.4586600637058	3.79071237294762e-102	1.19493683468505e-100
Mospd2	217.19077107352	-2.55746262386317	0.119189829324976	-21.4570541660073	3.92390606955625e-102	1.23561562268511e-100
Cebpz	358.555608490723	-3.26825441767613	0.152366382871446	-21.4499704992907	4.56941826551689e-102	1.43736431585515e-100
Pax7	52.5289721571442	4.05013115417436	0.188957918473722	21.4340377311978	6.43502835386975e-102	2.02207868811631e-100
Nkapd1	171.264391783003	-2.47005136380398	0.115257647222763	-21.4306939567317	6.91419529946985e-102	2.16807330290429e-100
Phka1	300.629116365058	-1.90317087391336	0.0888057740710934	-21.430710939919	6.91167380185791e-102	2.16807330290429e-100
Zfp715	145.175805688692	-2.98341379887772	0.139315527383164	-21.4147974379937	9.72658158073793e-102	3.04674173195165e-100
Mrps28	232.631912687777	-1.74460563556196	0.0814686459291772	-21.414442521588	9.80095087170752e-102	3.06681224282873e-100
Ppil4	240.20289799659	-2.21618610390776	0.103540101237349	-21.4041330597844	1.2227372748433e-101	3.82204834001124e-100
Nol10	295.259101580645	-2.8313508252319	0.132297593229104	-21.4013781817539	1.29716635013787e-101	4.05044951826593e-100
Vezt	456.415938091742	-1.95105688718598	0.0911740318143956	-21.3992608241541	1.35742944451632e-101	4.23418489242898e-100
Srsf4	268.783411903811	-2.27970544444433	0.1066079953893	-21.3840006663622	1.88276745254995e-101	5.86671125983372e-100
Ngly1	270.473868401997	-2.0656397942991	0.0966024509792958	-21.3828921870918	1.92802750980849e-101	6.00146410550524e-100
Dars	877.058162095381	-3.07115924626937	0.143649212322444	-21.3795759587992	2.07001726274527e-101	6.43671651773685e-100
Trit1	173.173220384129	-2.84150354619396	0.132924844899113	-21.3767678145542	2.19837999702248e-101	6.82873219304511e-100
Atp2b1	969.784683932599	-3.57569186557986	0.167276987134697	-21.3758743915001	2.24086160328751e-101	6.95344023961788e-100
Slc49a4	237.020697547935	-2.57896290150085	0.120649851698909	-21.3755994324539	2.25409980998588e-101	6.9872402954911e-100
Snhg14	265.658797634544	-2.14148824845269	0.100205903604775	-21.3708790741412	2.49393040187959e-101	7.72262918311756e-100
Rhoa	649.255701971349	-1.60976024736481	0.0753727820276622	-21.357314989037	3.33434587212759e-101	1.03143124802501e-99
Fut8	481.366714621845	-2.37280722116794	0.111102729410896	-21.356876052905	3.36581921047479e-101	1.04008701722856e-99
Ugp2	739.686778757211	-2.29099303723757	0.1072766812436	-21.3559275946957	3.43484313091356e-101	1.06031649768688e-99
Acadsb	265.455096701852	-2.9529047715606	0.138302102533249	-21.3511198851854	3.80705897066612e-101	1.17400082481546e-99
A930007A09Rik	131.670706747169	3.10885558768164	0.145613388895644	21.3500668534653	3.89381316785174e-101	1.19951189717824e-99
Elavl1	717.772321834024	-1.7152555275854	0.0804586447069681	-21.3184740288927	7.65128189583563e-101	2.3545871528414e-99
Hmox1	430.535902777925	-3.73536082158868	0.175264172573905	-21.3127461633013	8.64718382366686e-101	2.65831742954811e-99
Efcab14	219.037357557824	-1.87558603565114	0.0880176103532587	-21.309213328145	9.32488777032792e-101	2.86370187412679e-99
Mrps22	205.084483694012	-3.43529064944835	0.161241684189957	-21.3052267886341	1.01534676496553e-100	3.11495002899671e-99
Naxd	156.539002121941	-2.26192957666294	0.106192177748487	-21.3003408030698	1.12698243326711e-100	3.45387651281832e-99
Tmem39a	183.87069580691	-2.22947087245559	0.104673487414952	-21.2992891276987	1.15256892415494e-100	3.52866142668567e-99
Trip12	1753.38998535115	-2.02115788381032	0.0948936207474928	-21.2991965939262	1.15484775675288e-100	3.5320081956788e-99
Kdm4c	416.958725546221	-2.27714402767133	0.106921884255596	-21.297268033809	1.20337920048057e-100	3.67666287211444e-99
Gm42252	26.9915678489444	4.5570113026748	0.21401919350883	21.2925356271226	1.33126683700718e-100	4.06322825897611e-99
Rtcb	628.208001386757	-2.78999119355005	0.131048086380431	-21.2898278075632	1.41045211441882e-100	4.30050747558057e-99
Naa20	184.481224643209	-3.25620994917382	0.153036128388391	-21.2773936681793	1.83884074769577e-100	5.60094345941812e-99
Csnk1a1	2511.14479091891	-2.07608049451979	0.0975780882907975	-21.2760931361225	1.89054904895128e-100	5.75256032882632e-99
Gnpda2	147.376790342272	-3.24526755426091	0.152663498515578	-21.2576521946387	2.8008187108421e-100	8.51363148747707e-99
Tceal8	421.049143710591	-2.80385004100407	0.131944376738805	-21.2502427940111	3.2796538042778e-100	9.95898136346905e-99
Snrnp200	791.516070920985	-1.90440667050773	0.0896884654588805	-21.2335740249769	4.67671343480295e-100	1.41868244917867e-98
Sra1	169.135801632474	-2.46133441074389	0.115943603747307	-21.2287209573738	5.18546427223577e-100	1.57141195529635e-98
Stx18	187.851276223555	-1.70714925108078	0.0804540901499052	-21.2189243318762	6.38684738969974e-100	1.93351419605453e-98
Prkcsh	338.468461179806	-2.59410496298037	0.122288356344089	-21.2130168442302	7.24166452090096e-100	2.19007050165603e-98
Cyp20a1	180.6130050115	-3.02767869742705	0.142731823104247	-21.2123591752606	7.34362713104557e-100	2.21865424550422e-98
Calr	1494.45152029264	-4.2651692017823	0.201108915661847	-21.2082551772788	8.01305893672613e-100	2.41844997635395e-98
Mtx2	178.169171039152	-3.08605008272478	0.145587783853577	-21.1971774076081	1.01398332759661e-99	3.05724183661694e-98
Wbp4	220.677610735967	-1.54785396679198	0.0730414453192009	-21.1914476777897	1.14521603915825e-99	3.44942776445754e-98
Scamp2	147.539438897463	-2.04726510561517	0.0966360672142287	-21.1853106674619	1.30462411620337e-99	3.92560078763455e-98
Mpdu1	280.490725348968	-1.82628032428247	0.0862210130389861	-21.1813832836398	1.41806700796876e-99	4.26264360246028e-98
Ctsc	221.3422950575	-4.04800553385808	0.191163916172799	-21.1755733765098	1.60418011677936e-99	4.81722998979238e-98
Aup1	167.652490819571	-2.31955019971722	0.10956327482149	-21.1708732099915	1.77242998419479e-99	5.31711146013884e-98
Tecr	354.592387540248	-2.98029732891329	0.140897754849713	-21.1521988557745	2.63374836696948e-99	7.89303119755069e-98
Cd2ap	335.494389441005	-1.87629568980512	0.0887052152956914	-21.1520335478658	2.64299424675448e-99	7.91277945895167e-98
Gsto1	153.689509940758	-2.68453714680567	0.126922669205724	-21.1509666760507	2.70344967437827e-99	8.08564883032673e-98
Ythdc1	491.911754668384	-2.22536151492394	0.105219021667491	-21.149802380376	2.77100126095525e-99	8.27937377759238e-98
Smu1	420.312840326458	-2.53850427360159	0.120053823761368	-21.1447182111201	3.08627334425864e-99	9.21212391303813e-98
Med7	173.779276834167	-3.30237896849364	0.156296718055682	-21.1289079487719	4.31409500629635e-99	1.28641217359922e-97
Map2	5138.88551111979	-2.34827905067454	0.111216799896929	-21.114427432284	5.8616009420249e-99	1.7461123046198e-97
Tcf4	2980.33660805766	-1.86843244297806	0.0884995292541239	-21.1123432940859	6.12589122036425e-99	1.82301871691739e-97
Hmgcr	927.102086957159	-3.8876480892174	0.184151897478798	-21.1110943869857	6.28992861260424e-99	1.86996690060746e-97
Prmt9	114.16616672819	-2.5490518052952	0.120759879008503	-21.1084329184838	6.65426638325404e-99	1.97631048146316e-97
ND5	5314.02615596673	-3.01210845949014	0.142725890991139	-21.1041489289224	7.28545147756187e-99	2.16161667395508e-97
Phtf2	289.452792633171	-2.38633247050981	0.113091643447407	-21.1008735726752	7.80802597376256e-99	2.31436105206381e-97
Tjp1	1166.1275132348	-1.86690955805412	0.0884890146926393	-21.097642058042	8.36024065622784e-99	2.47557861737943e-97
Rab39b	132.869018456183	-2.65627847072013	0.125947764431429	-21.0903185357158	9.76022146345976e-99	2.88726154096328e-97
Mocs2	227.118884372601	-2.49882277532962	0.11856059952865	-21.0763338348823	1.31158241965466e-98	3.87606435506873e-97
Osmr	269.067678464871	-4.69237371682112	0.222700902931407	-21.0702949788506	1.49000334037202e-98	4.39898012946899e-97
Vdac2	938.81077917733	-2.74466196015783	0.130291687750098	-21.0655185112203	1.64811835106531e-98	4.8609700554341e-97
App	1352.769938499	-3.18692554656114	0.151361387055784	-21.0550762552579	2.05452540627383e-98	6.05363573961336e-97
Sec63	529.183579202532	-2.59130256832486	0.12311479963082	-21.0478559531047	2.39260869315956e-98	7.04282809886662e-97
Atp1b1	215.145525194486	-3.48154128632311	0.165442741261497	-21.0437838479733	2.60720219107399e-98	7.66692458735469e-97
Itga6	950.428444582153	-3.26843641983029	0.155372792170749	-21.0360924468577	3.06628956963065e-98	9.00805719819798e-97
Bmpr2	1021.18344127127	-1.99297506207056	0.0947911874903594	-21.0248981454447	3.88226922073066e-98	1.13939820508715e-96
Rsbn1l	177.040182536506	-1.66582218763332	0.0792447329386807	-21.021235429266	4.19374782995534e-98	1.22960191049744e-96
TrnQ	553.398710013625	-5.29943873220135	0.252243712978119	-21.0092004658251	5.40369132080362e-98	1.58279804085958e-96
Colgalt2	184.441420026179	-2.56496756387371	0.12210213570799	-21.0067379165905	5.69126276678345e-98	1.66539318820935e-96
Togaram1	372.252734640709	-1.92640891982239	0.0917111539387624	-21.0051758928766	5.88153617129328e-98	1.71938254177287e-96
Rbm5	610.793940186968	-2.30817994275752	0.109936907366389	-20.9954963992665	7.21058045417995e-98	2.10584295244673e-96
Commd6	162.492038316493	-2.28672483183674	0.108942047909481	-20.9902868150299	8.04588465621462e-98	2.34749126370203e-96
Mex3c	646.039849031117	-2.15213450327083	0.102555094464588	-20.9851545114023	8.9631303308729e-98	2.61255077716608e-96
Fam120b	127.634925499676	-2.80324730851349	0.133616391963281	-20.9798159292001	1.00280838607605e-97	2.9201035203147e-96
Malsu1	112.284312378396	-2.72233994398296	0.129773463801275	-20.9776318227257	1.04993458191579e-97	3.05434582623921e-96
Gm45086	40.6280908102672	4.83303179105681	0.230401681543404	20.9765473875083	1.0741478159474e-97	3.12173554041534e-96
Ttc1	240.944165168785	-1.91291919964915	0.0912902167139518	-20.9542628827695	1.71564554976396e-97	4.98122468634684e-96
Tmem147	224.344113692222	-2.98172439401663	0.14235590017285	-20.9455624276632	2.05952757681884e-97	5.97383320212818e-96
Uqcrc1	666.884759112314	-2.14141147088167	0.102261495441111	-20.9405452330281	2.28825721356738e-97	6.63082627771972e-96
Wdr61	248.841167304312	-2.93141978604188	0.139989721484756	-20.9402501480161	2.30247288173843e-97	6.66553592556911e-96
Fkbp3	387.808927743835	-2.92214896075532	0.139588982488237	-20.9339512952003	2.62784184073091e-97	7.6000757857799e-96
Caprin1	2360.1649983789	-2.27899419487395	0.108924134404552	-20.9227661742034	3.32271153239982e-97	9.6004125934683e-96
Atp2a2	1676.30506534692	-2.14608418987665	0.102616573558756	-20.9136216056547	4.02491670847776e-97	1.16180468826399e-95
Sppl3	319.785745283524	-2.0352420438143	0.0973358222319721	-20.9094863242012	4.38932841681223e-97	1.26576673967492e-95
Vcpip1	416.348192695812	-1.90461852084542	0.0911071556435716	-20.9052571929328	4.79607377248356e-97	1.38172380665873e-95
Lnpk	340.810912810664	-1.78352923602572	0.0853258888425827	-20.9025567763629	5.07524842113987e-97	1.46073985717232e-95
Ints12	110.86168327096	-3.0910147051406	0.147879844830884	-20.9022041419877	5.11288163370126e-97	1.4701508782464e-95
Actr10	470.505130428595	-2.07853121092422	0.099491638626642	-20.8915165094852	6.39560003968825e-97	1.83720857842115e-95
BC031181	211.795724377122	-2.61289530275532	0.125106669951474	-20.8853397166498	7.27852416557451e-97	2.08882424246916e-95
Clasp1	821.978276490893	-1.77297695823285	0.084922814179067	-20.8775106592014	8.57441889569126e-97	2.45835769474251e-95
Cfdp1	519.81951469209	-1.94237860388123	0.093042829164646	-20.8761773617615	8.81700145649935e-97	2.52547746526595e-95
Magoh	168.178372907412	-3.61929411441504	0.173372165694927	-20.8758660878916	8.87461402528127e-97	2.53953772525556e-95
Mier1	509.021799216754	-2.11555153043686	0.101348814144526	-20.8739643210825	9.23485354413345e-97	2.64008687357189e-95
Mfsd8	94.2519459235826	-3.15893109879147	0.151353380201032	-20.871229268852	9.77866369258431e-97	2.79287260535373e-95
Rbm28	411.302405579573	-2.0191938934405	0.0967499728410833	-20.8702269793619	9.98585064068034e-97	2.84931517945619e-95
Dnajb11	349.617266727258	-3.86616265241143	0.18530959978552	-20.8632615735298	1.15518637269735e-96	3.29299969916567e-95
Esf1	297.891547302219	-3.04771647294992	0.146086457341254	-20.862416191191	1.17578863949389e-96	3.34852464453953e-95
Prpsap2	170.689131772331	-2.12397611549756	0.10182066191893	-20.8599715958307	1.23745015295961e-96	3.5207643368208e-95
Rnf146	245.118387546094	-2.15553324199106	0.103377153013548	-20.8511569447901	1.48781438341041e-96	4.22905559803555e-95
Spag9	2937.41465805569	-2.37296329164666	0.113837170521495	-20.8452413282584	1.68357682726413e-96	4.78094090632709e-95
Eif4e	633.980657881138	-2.46200151407907	0.118113050569209	-20.8444494678126	1.71166164003238e-96	4.856065580469e-95
Btrc	370.838508550841	-1.55673758917174	0.0747119028311476	-20.8365404999795	2.01913498555303e-96	5.72293169216358e-95
Bcas2	253.768665323451	-1.65872870054034	0.0796102369654082	-20.8356206911063	2.05829578274589e-96	5.82838147074308e-95
Cdk13	741.459775163981	-2.29488342024349	0.110144703327376	-20.8351682007128	2.07783769812921e-96	5.8781298375661e-95
Rad23b	1327.21382904393	-2.20262504289101	0.105720379028222	-20.8344414117455	2.10961404892628e-96	5.96236175554697e-95
Iws1	539.814633963071	-1.51411251510202	0.0726993131567237	-20.8270539205497	2.46143621804389e-96	6.95011597149851e-95
Ric8b	242.633200376489	-2.24774399710697	0.107936029289517	-20.824779379996	2.58111924035382e-96	7.28115161466857e-95
Usp14	487.908806317173	-2.97538450782195	0.142955411718888	-20.8133744084683	3.27464482418591e-96	9.22879798180454e-95
Clk1	517.692953872941	-3.24081235731747	0.155709520176275	-20.8131933978644	3.2870335281093e-96	9.25495668892702e-95
Ddah1	1252.29366301317	-1.81401383513521	0.0871804963637412	-20.8075648889018	3.69649891288126e-96	1.03980175746761e-94
Nufip2	1145.80890680907	-1.94923947897872	0.0937061821298019	-20.8016102531915	4.18520121122822e-96	1.17615998944601e-94
Kdsr	133.58158136474	-2.88484257009667	0.13870755255344	-20.7980208502721	4.51039837399786e-96	1.26635492142339e-94
Mlf2	685.516111792869	-1.91132170677419	0.0919177807226819	-20.7938191256019	4.92323252874474e-96	1.38096208850073e-94
Kctd3	276.27534743663	-1.97984585886437	0.0952268903654471	-20.7908275831167	5.23993802359279e-96	1.46841499327193e-94
Tmx2	183.084568267193	-2.72650297453353	0.131142988370443	-20.7903068887824	5.29710333956539e-96	1.48303958066084e-94
Acsl4	331.637089046346	-3.10691175144237	0.149515350598385	-20.7798847342965	6.58164517404787e-96	1.84094486469213e-94
Rheb	671.897170774712	-2.65558373830189	0.1278211688039	-20.775774178501	7.16988844214096e-96	2.00360043905194e-94
Prpf38a	224.375238756963	-2.93153605216425	0.141116556751331	-20.7738632493001	7.46093592005208e-96	2.08297863282504e-94
Trim33	643.677227951153	-1.91721059510613	0.0923584375543228	-20.7583697372368	1.03002031275468e-95	2.87296583301959e-94
Pds5a	890.730514705005	-1.77394469247054	0.0854602536037047	-20.7575407006941	1.04794109954475e-95	2.9202167833806e-94
Nbdy	107.427265528684	-2.65454070451489	0.127894755862104	-20.7556649732926	1.08964402826684e-95	3.03358934187299e-94
P4ha1	399.225732403434	-2.56863909721686	0.123801267725587	-20.7480839607427	1.27575087119343e-95	3.54839801138946e-94
Fkbp15	295.693453042249	-1.81573419991501	0.0875171062358549	-20.7471919263611	1.29963743219801e-95	3.61146450258829e-94
Pde12	184.095555682624	-2.87104204936184	0.138390912105853	-20.7458857353714	1.33542145626044e-95	3.70744359371317e-94
Zfyve16	201.617506867988	-1.87905337019338	0.0906279667505347	-20.7337032658552	1.72029115004551e-95	4.77148538814763e-94
Cnot11	190.683332222254	-2.38791806129357	0.11520587807651	-20.7273977783297	1.96111373143843e-95	5.43438297170414e-94
Evi5	839.873847721033	-1.67707029522048	0.0809135877600465	-20.7266831399681	1.99044692769307e-95	5.51054122017183e-94
Mtmr1	209.272039525475	-2.32573521885492	0.112244625647396	-20.7202367635931	2.27563710078338e-95	6.29423895963196e-94
Ints10	256.965671927701	-2.20189219333477	0.10631369074401	-20.711276016526	2.74099029072773e-95	7.57433764104717e-94
Rgs6	11509.8384011736	6.42099832193933	0.310027581901489	20.7110550698666	2.75359121676466e-95	7.60210646489365e-94
Phf14	568.401302315272	-2.07817944321724	0.100359429198635	-20.7073661120972	2.97272389876875e-95	8.19948816855761e-94
Hacd2	214.260945271756	-2.68260981544859	0.129628362383988	-20.6946208847575	3.87261651196641e-95	1.067172740749e-93
Blzf1	175.649272476695	-2.2500031823767	0.108752057714693	-20.6892929628928	4.32508506416712e-95	1.19075747667721e-93
Cd47	160.786871561492	-2.69135983468958	0.130101685700918	-20.686586958424	4.57471162080682e-95	1.25832026290133e-93
Mbtd1	401.398390539215	-1.63514915118139	0.0790586609894815	-20.6827326786997	4.95527964014527e-95	1.36174192989195e-93
Vmn2r26	55.3813640802712	5.03173938633545	0.243323047960308	20.6792551240614	5.3256792563753e-95	1.46218119233331e-93
Slc4a7	1664.73779021686	-3.90763278450042	0.189003057151439	-20.6749713120747	5.8201343594494e-95	1.59646392664492e-93
Ctnna1	1189.96689717921	-2.24249844943266	0.108468498380217	-20.6741909671504	5.91501611196425e-95	1.62099737773048e-93
Tvp23b	133.429735668015	-3.32724398379251	0.160975076037112	-20.6693114592811	6.54431771785793e-95	1.79180772515873e-93
Rsrc1	1451.7585654406	2.61200852192014	0.126388786125089	20.6664578559603	6.94285118596098e-95	1.89917900806788e-93
Zfp41	1404.97762188669	3.4660510336811	0.167847512212083	20.6499994429562	9.76209659449343e-95	2.6679183069116e-93
Ctsa	186.243690243415	-2.92188331174411	0.141503144729637	-20.6488931205508	9.98821067911282e-95	2.72721180495043e-93
Mcts1	156.835772595068	-2.6028535091588	0.126083188028858	-20.6439379416948	1.10668154998534e-94	3.01895024656716e-93
Hnrnph2	203.088626789773	-2.57229613320326	0.124687883766264	-20.6298804302846	1.48015609277535e-94	4.03406860454573e-93
Trip11	560.687866100129	-1.84438754769481	0.0894042376672266	-20.6297553205458	1.48399025464326e-94	4.0408213615693e-93
Phf6	381.818022427573	-2.28029388803856	0.110543874243596	-20.6279534134444	1.54032402484578e-94	4.1903846918841e-93
Psma6	545.660295967976	-2.45674449878154	0.11909991705631	-20.6275920210759	1.55187667711052e-94	4.21796116190195e-93
Dennd6a	364.910549321916	-1.72889119784327	0.0838651446550561	-20.615134033982	2.00765415631355e-94	5.45177845600951e-93
Rsrc2	542.311077597201	-2.54939422052337	0.123666742587786	-20.6150349493815	2.01176888138018e-94	5.45797661269894e-93
Hint1	765.640782970221	-2.19884881577928	0.106669492203455	-20.6136616042506	2.06967440223763e-94	5.6099664029351e-93
Mettl6	234.560399583457	-1.75001249902915	0.0849359381860945	-20.6039108580266	2.53150320641644e-94	6.85554081963086e-93
Ywhaq	680.961292625516	-2.61767264332793	0.127081309180454	-20.5984079028559	2.83614691259583e-94	7.67356770021045e-93
Stx7	474.733371274226	-1.89367268053403	0.0919363720926374	-20.5976441905487	2.88122133897779e-94	7.78844849971046e-93
Ip6k1	3008.81914163888	3.09505179828611	0.150323980729561	20.5892086097309	3.42924290200451e-94	9.26144304694582e-93
Eif3h	718.083704247165	-1.68061814489606	0.0816573724970596	-20.5813399758433	4.03375602494718e-94	1.08841991147782e-92
Pdzd8	369.258052177788	-2.32022423867746	0.112738397756603	-20.5806032802305	4.09552738868634e-94	1.10408746951654e-92
Tcf20	3842.74688129201	2.39708863915907	0.116553029464072	20.5665065093653	5.47722275297758e-94	1.47523497819574e-92
Vps11	155.239328625315	-2.03601790230485	0.0990287997677842	-20.5598563961108	6.28186900407912e-94	1.69042995268756e-92
Vopp1	192.912323685293	-1.87971457701564	0.0914441092669157	-20.5558848140666	6.81759728012235e-94	1.83293687163867e-92
Arpc1a	2466.71659780225	3.21401019448847	0.156386858847737	20.5516641114822	7.4369651986531e-94	1.99765334808546e-92
Tmem164	3366.11262316564	3.33876992062282	0.162458870138032	20.5514781543542	7.46550874473777e-94	2.00351387384679e-92
Tmem131	413.469428323551	-2.43984448755815	0.118727935685928	-20.5498771073749	7.71582737377926e-94	2.06882791752935e-92
Ilf2	409.210889263599	-2.21012773587257	0.107551888983712	-20.5494088179826	7.790613282188e-94	2.08700161027966e-92
Zfp330	263.319378580024	-2.14860831322897	0.104575256761835	-20.5460486520469	8.34886937885064e-94	2.23454150877432e-92
Gns	426.652521710712	-2.2735291314221	0.11067281534506	-20.5427965696329	8.9271378611234e-94	2.38716795103236e-92
Ano6	888.45574169438	-2.60635657120018	0.126875088527669	-20.5426975574624	8.94535689016401e-94	2.38989449687081e-92
Paxbp1	675.55825691553	-2.93917406186106	0.143113748024402	-20.5373285406509	9.99089779674496e-94	2.66683561350569e-92
Peg10	10823.6462076293	4.00503188874885	0.195024966501929	20.535995778311	1.0268793517534e-93	2.73855944578175e-92
Maea	388.818799912959	-1.96845686259362	0.0958703440398813	-20.5324898153568	1.1037204267886e-93	2.94085221767491e-92
Cox7b	495.135389635281	-2.847636708783	0.138701479630738	-20.53068731757	1.14543239343538e-93	3.04926591314088e-92
Mzt1	340.825716256926	-2.18071177788391	0.106295176283921	-20.5156231366426	1.56154745797642e-93	4.15329796657675e-92
Sde2	176.756106181875	-2.24219553510703	0.109297592261383	-20.5145922130185	1.59500491047632e-93	4.23850145211233e-92
Gm2a	467.383033819703	-3.36981939741427	0.164337203047915	-20.5055175268606	1.92214067050528e-93	5.103266348813e-92
Mfge8	1493.30494550717	-3.09500364784762	0.150945523742837	-20.5041101657344	1.97855244391469e-93	5.24836142046079e-92
Vps39	255.880858630386	-1.87684407991508	0.0915584501754439	-20.4988624896848	2.20384907037815e-93	5.84078825244614e-92
Tcerg1	601.64114934286	-2.62239767740936	0.128061604845654	-20.4776262219266	3.40869964029258e-93	9.02593365197116e-92
Uchl3	169.64001661624	-3.08202107820634	0.150588122782656	-20.4665615139823	4.27757623828969e-93	1.13165824655783e-91
Uqcrc2	562.460002557474	-2.45020146772414	0.119719588417645	-20.4661701573559	4.31205776269141e-93	1.13976831138256e-91
Kdm2a	639.016711484229	-1.39343830144112	0.0681290144783432	-20.4529349515847	5.65672701473015e-93	1.49386738512231e-91
Utp18	383.511335605761	-3.31552070394496	0.162162655827524	-20.445648765591	6.56792152438874e-93	1.73296558272822e-91
Spata6	236.302319791568	-1.72237043899363	0.0842882699131387	-20.4342839254926	8.28998163145097e-93	2.18540055592295e-91
Elapor2	303.802274653336	-2.50452405548221	0.122578418248936	-20.432014797221	8.68436007991297e-93	2.28734219646797e-91
Glmp	98.1863040090743	-3.30891642133695	0.162019612630396	-20.4229374926686	1.04582631790718e-92	2.752130758316e-91
Ndufa7	342.969533672254	-2.54306610619482	0.124557969677542	-20.4167273501516	1.18758289267724e-92	3.12241013150594e-91
Naa30	333.995297010283	-2.12297133988479	0.104089855261902	-20.3955643375923	1.83090017997502e-92	4.80958425584443e-91
Fut9	922.863739472621	-2.59154649146655	0.127154060676286	-20.3811539929049	2.45791754025005e-92	6.45100489925188e-91
Gnptg	180.123662668029	-2.50026296601318	0.122734109120693	-20.3713782902395	3.00111611532994e-92	7.86974013728552e-91
Lamtor3	180.07512284048	-2.50318363054289	0.122884842365916	-20.3701578026127	3.07684941611623e-92	8.06123722574198e-91
Agfg1	822.936714687687	-1.8626281457548	0.0915045826349813	-20.3555722797509	4.14383652983181e-92	1.08471657633708e-90
Kdm1b	152.348905005719	-1.97488222312018	0.0970719559972907	-20.344518690602	5.19192056245521e-92	1.35787639714643e-90
Gdi2	1437.78194542891	-2.04609306770313	0.100669013705483	-20.3249539494761	7.73615711101719e-92	2.02151214193062e-90
Gbf1	478.815164574032	-1.9574172389828	0.0963987960184301	-20.3054116838613	1.15174941883089e-91	3.00696436788374e-90
Rab5a	425.821774070294	-2.4189944574178	0.119138608331324	-20.304034865764	1.18448184038068e-91	3.08971362023644e-90
Syt11	1438.48588070077	-1.85224447674606	0.0912803932702122	-20.2918108740282	1.51896076691588e-91	3.95873335832522e-90
Tox4	267.095892005655	-1.81453519744456	0.0894488970522638	-20.2857190780603	1.71930514706679e-91	4.47695638338921e-90
Rwdd1	193.530879832291	-2.34337880554665	0.115605586527735	-20.2704633567553	2.34439141347517e-91	6.09930793152942e-90
Xpo1	1373.05049244551	-2.75407380908965	0.13588282645981	-20.2680050219902	2.46446589066866e-91	6.40610597008103e-90
Ndufaf5	180.737852133881	-2.07855287703562	0.102573825811336	-20.2639694931405	2.6750210597842e-91	6.94735853094258e-90
Afg3l2	323.507061243913	-2.08374152037913	0.102887046477442	-20.2527100516584	3.36224182436252e-91	8.72454892908842e-90
Snx14	204.003790604447	-3.39417715136373	0.167646781539297	-20.2460024594515	3.85265314154733e-91	9.98839725270265e-90
Sema3a	898.688377894284	-3.49364002721997	0.172650639560861	-20.2353147147678	4.78561487153706e-91	1.23964070789754e-89
Psmc4	425.834355408397	-2.35778326579006	0.116533299726627	-20.2326997632533	5.04629381611155e-91	1.30602994342439e-89
Bicd1	335.875748148116	-2.01661655825573	0.0997151559682381	-20.2237717894968	6.04777517520136e-91	1.56386436366383e-89
Ndufb9	440.263168399239	-2.17948642703244	0.107770815209692	-20.2233454650201	6.10027127536091e-91	1.57607095422139e-89
Selenos	127.497286333142	-3.90370112042871	0.193046543507344	-20.2215540848583	6.32586948166413e-91	1.63294043318278e-89
Mrps5	136.173878042127	-2.76253339767287	0.136650935043638	-20.2159860581319	7.08160234934501e-91	1.82644028038648e-89
Emc4	129.920753700362	-3.2134454354031	0.159019336015219	-20.2078911654842	8.34374569212649e-91	2.15010242580239e-89
Eps8	1154.57564844394	-2.97232998002658	0.147195741889977	-20.1930432352336	1.12703889248355e-90	2.90175985896219e-89
Sbf2	1265.11648676555	-1.75886335828596	0.0871260293919964	-20.1875762106925	1.25890730337172e-90	3.23847924526255e-89
Ap4s1	139.97536903184	-1.88226808369141	0.0932482736633502	-20.1855542171952	1.31148608250806e-90	3.3708247551193e-89
LOC118568500	132.019278103906	4.98191767194932	0.246824420764247	20.1840549509798	1.35188135786603e-90	3.47165463529923e-89
Cetn3	371.297470244925	-2.76272753424348	0.136898326166987	-20.1808715387326	1.4418157948228e-90	3.69941866597558e-89
Prrc1	1442.63947566067	3.36339683652023	0.166741846445515	20.1712821839193	1.75041311205128e-90	4.48735423363989e-89
Naf1	164.003120812015	-3.07547363763594	0.152481551538829	-20.1694802197286	1.8153658760737e-90	4.64986535531896e-89
Dram2	234.67790964175	-2.51817018273927	0.124867365498622	-20.1667599270929	1.91800281886815e-90	4.90853831368241e-89
Cd151	417.880456199905	-3.13392090412441	0.15540531419498	-20.1661115667667	1.94330777008235e-90	4.96902962772388e-89
Strip1	331.203444516127	-2.1463367899838	0.106439164281412	-20.1649158415895	1.99085257604993e-90	5.08623562503871e-89
Rpp30	154.09885464411	-2.65870143629762	0.131870780384991	-20.1614142915941	2.13686141601559e-90	5.45458138146431e-89
Man2b1	113.591710372435	-2.6387468534915	0.130887733767582	-20.1603830820171	2.18186308205028e-90	5.56468487595855e-89
Colgalt1	318.340220314458	-3.47439149186038	0.172389512410043	-20.1543089442486	2.46678949162945e-90	6.28598735381947e-89
A2m	356.81824121223	-4.74897673205218	0.235834175371443	-20.136931912317	3.5037960470289e-90	8.92090431153368e-89
Tbc1d15	173.958004930193	-2.30329143128783	0.114393337963221	-20.1348389014436	3.65499611591611e-90	9.29792308258113e-89
Pcsk7	122.343768838291	-2.47422278528234	0.122936134555852	-20.1260824917044	4.36142332556417e-90	1.1085532375873e-88
Ubxn8	100.249433752095	-2.40832135669076	0.119673897834772	-20.1240320593202	4.54562354397905e-90	1.15438686915253e-88
Xrcc5	207.029921234412	-2.55106139949709	0.126788451690055	-20.1206132379734	4.87016886349312e-90	1.23575349467288e-88
ND2	5827.91382429111	-4.69629908586824	0.233419601354777	-20.1195574776528	4.97498728758e-90	1.26127571327422e-88
Faap20	263.849750733058	2.33875444421744	0.116266475644348	20.1154669156013	5.40279865129111e-90	1.36857116516421e-88
Zc3h18	349.952671359935	-2.18080616494027	0.108416848472273	-20.1150116026293	5.45263153250892e-90	1.38002073680466e-88
Ppil2	238.784534627964	-1.65432217548021	0.0822490459112024	-20.1135728342217	5.61313468398489e-90	1.41943691936525e-88
Cemip2	388.124506355025	-2.90501447430823	0.144441513733084	-20.1120467324683	5.78853380962559e-90	1.46254990377385e-88
Osbpl8	757.671363426931	-2.22684422909224	0.110731394931635	-20.1103240004073	5.99310988726807e-90	1.51295551213414e-88
Rbm6	547.512390666513	-2.20657140240273	0.109731983819631	-20.1087351708663	6.18817179349407e-90	1.56087594882637e-88
Adam9	739.871622602212	-2.52086996392715	0.125376383121855	-20.1064179804668	6.484063872589e-90	1.63412672335494e-88
Hadha	1319.63645703162	-2.32058960598001	0.115462036505775	-20.0982909725824	7.63789279366663e-90	1.92328984303073e-88
Vdac3	414.58388472172	-2.38049008263958	0.118473580277658	-20.0930036642819	8.49633977121164e-90	2.13764751220121e-88
Dner	760.954644569802	-2.66403770291699	0.132657159108774	-20.0821253885934	1.05771118988221e-89	2.65891634054019e-88
Csnk1e	420.748767529462	-1.89211391859938	0.0942919448405936	-20.0665488637244	1.44710913783834e-89	3.63473306130407e-88
Dync2h1	437.418550216956	-1.80495435647875	0.089958836437682	-20.0642252384969	1.51635213961012e-89	3.80544346140235e-88
Dnajc8	291.042494954438	-2.13679291329438	0.106516165716161	-20.0607381886839	1.62651448384374e-89	4.07847137703883e-88
Emp1	780.920473600358	-5.09714508092824	0.25442734706552	-20.0337940858835	2.79528031643696e-89	7.00324687521789e-88
Gja1	820.221250275955	-4.24017707990543	0.211657618854835	-20.0331889910069	2.82945641093538e-89	7.08291403574405e-88
Dis3	309.161098603785	-2.45623806887667	0.122628045719848	-20.029986243833	3.01741293609641e-89	7.54707925721042e-88
Dr1	190.782050436165	-2.14275867013707	0.106981313173433	-20.0292799422206	3.06051092787967e-89	7.64845302270198e-88
Itsn2	408.790931653462	-1.82495495556238	0.0911209268987342	-20.0278357307593	3.15055647889906e-89	7.86688406956614e-88
Thoc7	350.05813658967	-1.8770264519185	0.0937550292834188	-20.0205414713733	3.64735847658932e-89	9.09976228300831e-88
Ptpra	893.392038561881	-2.75640406284186	0.137681151035129	-20.0201991493996	3.67250366725289e-89	9.15482943462731e-88
Chmp2a	263.164653115444	-2.28323032266625	0.114119127508054	-20.0074288379493	4.74499886850451e-89	1.18184591382843e-87
Ptprs	1900.072183215	-2.35919924526255	0.117975043221945	-19.9974433645616	5.79689097487075e-89	1.44263646825752e-87
Msantd2	272.098227354258	-2.35435694112454	0.117743680346485	-19.9956119444912	6.01366819856137e-89	1.49533524179419e-87
Glrb	161.549345129797	-2.93491902328848	0.146803557291804	-19.9921519439389	6.44552409983762e-89	1.60138213019235e-87
Gak	483.425823209975	-2.03426468971233	0.101757559697103	-19.9912880749856	6.55808851711101e-89	1.62799082363517e-87
Nphs1	559.931103537352	5.18718122508088	0.259537609166996	19.9862410759254	7.25603615363344e-89	1.7997507159083e-87
Fbxo3	396.287693825641	-2.08651293255722	0.104401043802795	-19.9855562411662	7.35628338191353e-89	1.82309755127972e-87
Dnajb9	210.459520666248	-5.03754182817096	0.252201750007701	-19.9742540565922	9.2251576947004e-89	2.28435762732693e-87
Pdcd11	361.122856817923	-2.63112397358265	0.131757361638705	-19.9694646345265	1.01535821945659e-88	2.51216827237478e-87
Ptdss1	235.914399203691	-2.07108619081108	0.103719741710197	-19.968100157807	1.04347491347079e-88	2.5795912196997e-87
Aco2	2067.78212393774	-2.39160086583766	0.119836544006056	-19.9571915701841	1.29805166285962e-88	3.20627371350956e-87
Copg1	438.518194780719	-2.30164107834684	0.115339045584743	-19.9554371780869	1.34442054034367e-88	3.31805662603956e-87
Phf10	675.619646225757	-2.23205431619172	0.111871707590405	-19.9519106686377	1.44268472892165e-88	3.55762710180852e-87
Bhlhb9	344.244034519595	-2.25575753238143	0.113071232950209	-19.949880031597	1.50248450802914e-88	3.70202737879901e-87
Pigp	124.801146838642	-3.78629266734915	0.189802489071399	-19.9485933291678	1.54164956084484e-88	3.79411521822881e-87
Zzef1	665.903960217812	-2.23143282024387	0.111859293916832	-19.9485687966433	1.5424060993236e-88	3.79411521822881e-87
Dcaf1	368.577069330138	-2.04513639555904	0.102537954975765	-19.9451646567596	1.65105641903097e-88	4.05802967545491e-87
Plpbp	217.289234439343	-2.09184068290832	0.104885863326048	-19.9439716332947	1.69091397222104e-88	4.1525668852838e-87
Mrpl4	162.880100623605	-1.75142323408121	0.0878282606419487	-19.9414541661171	1.7781969968645e-88	4.36332045630944e-87
Eif4a1	1792.76745667893	-3.87429043529116	0.194287937363942	-19.9409725990029	1.79539847653261e-88	4.40190331007653e-87
Ctso	147.140720922047	-4.16578457020975	0.208922167609966	-19.9394091008418	1.85239882513185e-88	4.53792011528393e-87
Chchd2	363.135143453123	-2.90500886649523	0.145725462260745	-19.9348063229838	2.03089636948141e-88	4.97110698031896e-87
Snx16	200.377513271877	-4.42328017919492	0.221911853985059	-19.932599812774	2.12245050222396e-88	5.19094236541458e-87
Zfp639	198.058963977943	-2.25433949186878	0.113123606926457	-19.928108315485	2.32173021173993e-88	5.67366868560466e-87
Fam3c	233.92232843226	-2.4589696974459	0.123408386197326	-19.9254667629644	2.44753708607745e-88	5.97620346370173e-87
Hook3	1172.22257108028	-1.96764178423915	0.0987669399311058	-19.9220689191309	2.61941181179305e-88	6.39063541863252e-87
Asap3	2605.46532672338	6.05280699571823	0.303842138753398	19.9208938580793	2.68161021655099e-88	6.53702837486394e-87
Sap130	228.854057515638	-1.94117548580757	0.0975332478492566	-19.9027052683385	3.85547378755099e-88	9.39090013551566e-87
Nol11	294.166015419905	-3.00081251073857	0.150804292697387	-19.8987207662595	4.1744706273905e-88	1.01595837842594e-86
Wscd1	640.493306883636	-2.43105175901708	0.122236992976862	-19.8880199832571	5.16754342630161e-88	1.25662000919264e-86
Ggps1	299.129752743329	-2.15263763609625	0.108255680702429	-19.8847545193806	5.51515127096302e-88	1.34005580106621e-86
Gldc	354.682010353175	-2.78339336345924	0.139981784939116	-19.8839682225074	5.60227877147562e-88	1.35934097408861e-86
Unc5a	2761.62388286201	6.43108149540059	0.323430684890511	19.8839559628601	5.60364804518721e-88	1.35934097408861e-86
Elp4	338.995879608014	-1.8162181070821	0.091351289671337	-19.8816909275882	5.86244333890601e-88	1.4209627715433e-86
Ptk2	1038.10958338626	-1.88345138037605	0.0947469324730832	-19.8787584063592	6.21529022801772e-88	1.50526244392211e-86
Oat	697.220476533916	-2.74976774640755	0.138333578022856	-19.8778039700038	6.33463851221047e-88	1.53292076880778e-86
Kidins220	1305.89909167752	-2.62084143628805	0.13189135838662	-19.8712142201571	7.22343573548294e-88	1.74658220068426e-86
Slc30a9	642.658696208617	-1.87663282300358	0.0944551167529278	-19.8679847901983	7.70338545222394e-88	1.86112043176236e-86
Taco1	461.228169994953	-4.25251304206065	0.214136945242047	-19.8588479781192	9.24059135787104e-88	2.23069672576678e-86
Usp25	472.748024883888	-1.7605456880299	0.0886723599553632	-19.8545035782981	1.00753204519663e-87	2.43023255824797e-86
Kif1b	3416.90621096692	-2.41369679581887	0.121594938421594	-19.8503064942563	1.0953088609047e-87	2.63981841889078e-86
Zfp62	388.411893170019	-2.39321447120266	0.120572776829493	-19.8487132347213	1.13059232147274e-87	2.72265276187158e-86
Zfp131	341.523585460855	-1.9901219611184	0.100277597361348	-19.8461272855097	1.1902885213385e-87	2.86409569968922e-86
Tacstd2	40.7357789962601	7.21634446318517	0.36381477062657	19.8352157356256	1.47880659679064e-87	3.55546163937017e-86
Hps5	149.965764895015	-1.83966594724891	0.0927528351577671	-19.8340670031245	1.51297472717332e-87	3.6346777538521e-86
Cpsf7	165.158841094206	-2.11920063658118	0.106849029413915	-19.8335974430966	1.52716711683625e-87	3.66581637739203e-86
Uba5	283.581319519416	-2.05422750764143	0.103591986925774	-19.8299846214297	1.64089929849212e-87	3.93564808395988e-86
Hs2st1	713.693129085542	-2.4718994804904	0.124665307885314	-19.8282868138779	1.69722691455671e-87	4.06420358181108e-86
Kif1c	3625.90023498788	3.45984449320417	0.174490112258258	19.8283126099624	1.69635682187965e-87	4.06420358181108e-86
Xab2	161.452467978455	-2.58870310393953	0.130622930312972	-19.8181368136285	2.07655599519754e-87	4.96855634866984e-86
Immp1l	194.053634819915	-2.0724326139466	0.104602257876344	-19.8125036306245	2.32243668381396e-87	5.55241303163196e-86
Crebzf	317.340770744762	-2.21171844154424	0.111646356281233	-19.8100369345956	2.4390514023585e-87	5.82653586406234e-86
Psmb1	705.119801010763	-2.17565710014454	0.109834624935658	-19.8084811726635	2.51558612266132e-87	6.00455088204792e-86
Rnf6	158.028535786837	-2.35238207815234	0.11886952684364	-19.7896142149758	3.65831165252039e-87	8.72517580599919e-86
ND4	3638.71396724308	-4.0777988017167	0.206067530322197	-19.7886527554383	3.72876296989699e-87	8.88608960882092e-86
TrnL1	311.654512646283	-5.01836944951813	0.253633220001456	-19.7859312336504	3.93560621268684e-87	9.37152465785199e-86
Chka	370.250100633522	-2.02312731600225	0.102252167043742	-19.7856668909206	3.95629686065848e-87	9.41326894426162e-86
Bud31	236.352750939265	-2.05069601439447	0.103707010557547	-19.7739381683993	4.99226761489104e-87	1.18686879473256e-85
Metap2	814.008249053168	-2.56662402165309	0.129800965950497	-19.7735356039796	5.0322675968469e-87	1.19542439746788e-85
Cyp2j6	385.874149771953	-3.35841281331482	0.169871647970692	-19.7702962997936	5.3659903469008e-87	1.27368515094684e-85
Acsbg1	799.917218880263	-2.26036702901208	0.114348670281161	-19.7673223786011	5.69177134952439e-87	1.34993771282629e-85
Rock2	1562.39510925036	-2.84216494260199	0.143782917285868	-19.7670557549699	5.7219252370794e-87	1.3560097922622e-85
Brd2	1007.08466754834	-1.7055214944211	0.0862869963542033	-19.7656838977223	5.8796134453821e-87	1.39227189924076e-85
Slk	538.914327866405	-1.83223185858869	0.0927155300470426	-19.7618657592643	6.34168217090395e-87	1.50049539467083e-85
Nadk2	348.363938221647	-2.01855002864972	0.102187108792985	-19.7534703984921	7.48903221105773e-87	1.77056175027935e-85
Grm5	2163.77430738884	-2.29038239216368	0.115960210016218	-19.7514508799471	7.79460449400883e-87	1.84134395933409e-85
Maip1	115.674299090415	-2.35004389831605	0.11899171063493	-19.74964378423	8.0785623124202e-87	1.90691198672492e-85
Ppp1r2	316.47771589271	-2.88495911600736	0.146079442466245	-19.7492478565148	8.14214146018998e-87	1.92039787773238e-85
Atp13a1	233.603761417087	-2.44531847675499	0.123841818476119	-19.7454987890583	8.76946980250864e-87	2.06672259451685e-85
Rars2	202.235927696503	-2.7438834668771	0.138986351770996	-19.7421072782608	9.37839439999539e-87	2.20848214056492e-85
Smc3	609.584068255235	-2.15911908476419	0.109455702111541	-19.7259625868	1.29076795268065e-86	3.03717903178547e-85
Ptk7	250.91160017384	-2.16410097863178	0.109739206055425	-19.7203994490243	1.44086086197891e-86	3.38767199822335e-85
S1pr1	401.129386595853	-3.83963896587218	0.194764015434918	-19.7143140497389	1.62504548860558e-86	3.81770347476906e-85
Scfd1	273.157030316765	-2.47808963678756	0.125719250849367	-19.7112981508038	1.72484959210587e-86	4.04897907795443e-85
9630002D21Rik	30.6648372241718	2.86540013806753	0.145380340755913	19.7096809869115	1.78086032207374e-86	4.17716914442951e-85
Vcan	718.961205272896	-3.43932236066578	0.174555401509091	-19.703328175076	2.0190134926722e-86	4.73205294517799e-85
Atxn10	910.320886479218	-1.67106765751076	0.0849057140017608	-19.6814510914554	3.10970031836966e-86	7.28261499873536e-85
Mtch2	580.580020084	-2.22532957257304	0.113119006357721	-19.6724639317975	3.71292778395835e-86	8.68848434849453e-85
Acadvl	379.83653300737	-1.77100716088265	0.0900262646766734	-19.6721164345001	3.73846226331677e-86	8.7413698871227e-85
Scyl2	211.476322233041	-2.32926702566246	0.118419633365657	-19.6696017329333	3.92854015106824e-86	9.17861039687621e-85
Gdi1	511.127405010996	-2.0005719554855	0.101710529094674	-19.6692709525021	3.95424976256858e-86	9.23143778817832e-85
Srsf10	590.921799670643	-3.03860489037536	0.154501205080058	-19.6671921672121	4.11970711931741e-86	9.61017661529729e-85
Ppp1r10	340.763124565844	-2.49580650851465	0.126948883990634	-19.6599326442191	4.75357733551602e-86	1.10801498628863e-84
Ero1a	566.301251130548	-3.98286079181703	0.202589167945095	-19.6597914499379	4.76682499181472e-86	1.1102341648254e-84
Lamc1	1005.64948288203	-2.86738991440438	0.145859081514213	-19.6586313627991	4.87707458481086e-86	1.13502480317915e-84
Hspa5	602.600771190035	-5.21106435129422	0.265134080318247	-19.6544493451738	5.29604987048329e-86	1.23156931765673e-84
Dstn	815.752078735234	-1.75784726830222	0.0894381621071097	-19.6543312931346	5.3083839696643e-86	1.23347464955015e-84
Mrpl39	203.195629659657	-2.48044336546967	0.126283945814349	-19.6417949207588	6.79534398825395e-86	1.57775917432655e-84
Pcnp	374.706879024829	-2.06066858276796	0.104932110255463	-19.6381124686347	7.30637604272935e-86	1.69509062256125e-84
Uba1	1553.84241388164	-1.93497111800445	0.0985671134923587	-19.6310011467918	8.40423192082834e-86	1.94827754622222e-84
Plekha1	395.041308428164	-3.3483415236001	0.170622833902676	-19.6242287565685	9.60231794730952e-86	2.22428809745259e-84
TrnV	655.973135131977	-3.77322712332364	0.19228051639292	-19.6235541390639	9.73061736615145e-86	2.25225610505272e-84
Dhx57	211.363829439523	-1.82638531264518	0.0930822140187059	-19.6212061767046	1.01906333329852e-85	2.35690043754889e-84
Dhx40	182.284620959036	-2.10031221542218	0.107052724245109	-19.619418657794	1.05553339033618e-85	2.43935486149918e-84
Pus10	284.543968547148	-2.36310488878909	0.120464491098316	-19.6166095688766	1.1154940747082e-85	2.57406867651548e-84
Sptan1	3393.34350190646	-2.26358377407587	0.115391198426981	-19.6166068550563	1.1155536142138e-85	2.57406867651548e-84
Prkdc	290.506429790347	-2.27055163206308	0.115810845371901	-19.6056908553919	1.38261945467291e-85	3.18783675969438e-84
Rbmx	519.48160413982	-2.40175637613155	0.122504117519149	-19.6055155105797	1.38739306580957e-85	3.1963690670844e-84
Ddx52	302.955546577155	-2.1729964120719	0.110920838339427	-19.5905155839369	1.86294158325761e-85	4.28865276844366e-84
Clpb	276.329863792914	-1.96504881366302	0.100331552280018	-19.5855517931061	2.05369321836535e-85	4.72412874763595e-84
2410002F23Rik	229.112172951456	-3.03349665024899	0.154897372963764	-19.5839128334257	2.12085982357154e-85	4.87486830897937e-84
Gm39830	83.7947116631496	4.21350709063986	0.215158381595738	19.5832812061054	2.14732569553105e-85	4.93189553925785e-84
Btf3l4	204.112104894588	-2.21710594276605	0.113265069231891	-19.5744898034443	2.55179181103368e-85	5.85634254690928e-84
Papolg	139.445750082509	-2.54614034465315	0.130078690329608	-19.5738467092608	2.5842013432155e-85	5.92615656759404e-84
Creb3	137.913609289238	-3.22965890507584	0.165045879247022	-19.5682492638429	2.88420387049109e-85	6.60904223831224e-84
Snrpa	166.43028250981	-2.79569669895335	0.142890213836886	-19.56534757618	3.05314796014385e-85	6.99079358837243e-84
Micu2	274.636711230849	-1.85215162692459	0.0946852874180715	-19.5611343370236	3.31617510950458e-85	7.58721507964914e-84
Tmf1	461.879014904221	-1.95616102359797	0.100046832762162	-19.5524532820373	3.93152442007362e-85	8.98819500764182e-84
Metap1d	159.458477525747	-2.02176300559295	0.103402536857352	-19.5523540044483	3.9391832725947e-85	8.9987983517886e-84
Mphosph6	131.154092699915	-2.60596847334519	0.133314061857735	-19.547588881705	4.32483463824139e-85	9.87222214854964e-84
Uba2	600.458475787517	-2.31770040359323	0.118577992764953	-19.5457888057475	4.48012543796122e-85	1.02188711080725e-83
Cntnap2	239.97690163984	2.41430640989227	0.123546571399721	19.5416706634542	4.85662878048248e-85	1.10691748080943e-83
Erh	133.621168272289	-2.98599822488652	0.152847307952506	-19.5358247710477	5.44590306668608e-85	1.24027527869657e-83
Creg1	133.97589924244	-3.19625667024955	0.163612845405934	-19.5354873409814	5.48201479104501e-85	1.2475457495068e-83
Dipk2a	191.621490837365	-3.88671585744239	0.198995851953563	-19.5316425909691	5.91073494324749e-85	1.34408307804885e-83
Ofd1	132.671534891563	-2.5225891744145	0.129158793123948	-19.5309131759514	5.99576711654004e-85	1.36237915053098e-83
Gbp7	222.078262342338	-2.80864874626022	0.143867706781825	-19.5224405051479	7.07755493647913e-85	1.60696100611873e-83
Sltm	600.096350178307	-1.86607669458783	0.0956097494849782	-19.517640247358	7.77469606632355e-85	1.76390267417907e-83
Mboat7	154.33996741199	-2.05239908229767	0.105180862452922	-19.5130467124313	8.50583959303514e-85	1.9283139698396e-83
Herpud2	198.332576892337	-1.69361527030073	0.0868197869848124	-19.5072497770237	9.5271688015429e-85	2.15821164584914e-83
Pdia6	1057.98453876889	-4.09047005716849	0.209741433079111	-19.5024416354857	1.04664497605503e-84	2.36918747657319e-83
Tmem259	199.494329755284	-2.47371823296167	0.126872239557121	-19.4977107805207	1.14807102827165e-84	2.59680241922432e-83
Abhd5	194.445964917222	-2.12619222543812	0.109071039622947	-19.4936459099342	1.24301265675319e-84	2.80941608740673e-83
Gnl2	363.166085317681	-2.77485757888747	0.142393047715565	-19.4873108161175	1.40682494053618e-84	3.17724853325492e-83
Simc1	308.593642062934	-2.35790012936843	0.121006752720669	-19.4856904788726	1.45207384459805e-84	3.27695664823722e-83
Arsk	98.3971203279341	-3.04773848720675	0.156476908554644	-19.477241181196	1.71262782346765e-84	3.85911272566398e-83
Ifngr1	88.4377887745432	-3.69812428647848	0.189868948611192	-19.4772463508575	1.71245493420422e-84	3.85911272566398e-83
Naa15	627.053727657135	-2.0792367585965	0.10675551623387	-19.4766212739911	1.73348612477198e-84	3.90316085947335e-83
Pls3	221.441422558993	-2.18751612202814	0.112336410574667	-19.4729038504766	1.86399179196845e-84	4.19384074705047e-83
Gpr27	1296.9568281407	5.7571485168156	0.295796781583508	19.4631884971685	2.25320962845435e-84	5.06572540543597e-83
Fbxl6	1092.54777354298	3.76950824146242	0.193704373476451	19.460109102393	2.3927496960796e-84	5.37538617620778e-83
Acad9	191.847088629887	-2.27289745785211	0.116812564230459	-19.4576454410154	2.51056854135226e-84	5.63581961404239e-83
Rfx3	934.15896995871	-1.90912403850775	0.098144916570653	-19.4520929378283	2.79775238978143e-84	6.27577153156618e-83
Ostf1	167.406258335238	-2.26894381699008	0.116659402633406	-19.4493008344992	2.9543171201519e-84	6.62198289632843e-83
Ric1	493.855490130411	-1.70858039515051	0.0878568931673398	-19.447311799385	3.07115168966162e-84	6.8786870438594e-83
Ltbr	116.603707145169	-2.35438940820816	0.121073623500254	-19.4459316582956	3.1549174045564e-84	7.0609943324065e-83
Cyp51	1057.25755711602	-3.86123728562653	0.198619104678116	-19.4404123001364	3.51330972676182e-84	7.85720596475283e-83
Gm34346	39.0809593329817	5.43297118227554	0.279472616336407	19.4400841610033	3.53585250913306e-84	7.90168870176779e-83
Pggt1b	250.142089440791	-2.10495318151836	0.108293876990772	-19.4374164081108	3.72456004798053e-84	8.31716036501438e-83
Tiparp	620.303117067216	-3.38853105109406	0.174389677138438	-19.430800645408	4.23701422177816e-84	9.45441323240072e-83
Gm39850	243299.781480804	5.29364259657564	0.272445201950678	19.4301186391749	4.29368543165207e-84	9.57369725475177e-83
Ddx24	405.539396876925	-2.23165425480394	0.114861919850571	-19.4290175343334	4.38678146131492e-84	9.77395908385267e-83
Lsg1	122.139255716685	-2.97609355112714	0.153218574279703	-19.4238431281461	4.8519515866509e-84	1.08023008830152e-82
Derl2	187.096200909264	-2.43127709523055	0.125179301085457	-19.4223571640713	4.9944092993953e-84	1.11111619581543e-82
Ncoa4	167.131539773444	-2.5304103837275	0.130306576258986	-19.4189000768332	5.34218653953421e-84	1.18759996138944e-82
Itga7	1055.07385149742	-3.91190909048414	0.201505563454024	-19.4134048878342	5.94536545300033e-84	1.32070463444763e-82
Comt	169.105229190902	-2.00245880798002	0.103174948017025	-19.4083820391128	6.55591300164652e-84	1.455246590209e-82
Aco1	522.923982517919	-1.83027427287802	0.0943331420214275	-19.4022401211048	7.38808131229254e-84	1.63874574990233e-82
Trnt1	174.889757558422	-3.5208287073632	0.181467512317766	-19.4019781413982	7.42582997039625e-84	1.6458932216379e-82
Hprt	199.045842275204	-2.46580518134501	0.127098828292684	-19.400691685896	7.61400544331394e-84	1.68634652900282e-82
Htra1	154.574951439352	-3.25518976098953	0.167813831355367	-19.397624943657	8.08199581003359e-84	1.78866696274213e-82
Glmn	97.4958424597616	-2.5887625377612	0.133523257586022	-19.3881020023302	9.72601666852378e-84	2.15091544572127e-82
Zdhhc7	630.278788230051	2.89903604111019	0.149529803247349	19.3876804366195	9.80604787578886e-84	2.16700563925723e-82
Dock10	1062.49313267252	-2.68031772857587	0.138332177430638	-19.375952712953	1.23160812111464e-83	2.71967192882757e-82
Vps28	175.292376162094	-1.95985439330736	0.101156368010266	-19.3745033739098	1.26677767941681e-83	2.79526224386277e-82
Tent4b	287.854458059586	-1.44490244168633	0.0746134447271976	-19.3651753644292	1.51837016777391e-83	3.34794440620406e-82
Usp37	492.051198572803	-1.9727440135538	0.101893258779671	-19.3608884157839	1.65014977730294e-83	3.63582187249092e-82
Clcc1	170.12388448225	-2.31816738014313	0.119760990063296	-19.3566150289667	1.79286173288475e-83	3.94734354478225e-82
Etl4	320.023987679176	2.52484585219357	0.130487314746186	19.349358649189	2.0639439100503e-83	4.54082903519116e-82
Abhd10	160.786970434112	-2.4896633971599	0.128674424483477	-19.3485489222421	2.09662240042331e-83	4.60931990304133e-82
Gpd2	707.628222860335	-2.07467049658166	0.107234883349929	-19.346973967525	2.16166874490239e-83	4.74881638952045e-82
Cmpk1	437.700172455192	-1.783214531204	0.0921761790253022	-19.3457197950732	2.21490304667722e-83	4.86217736606248e-82
Slc6a11	1909.83848173129	-2.41221102447161	0.124715342211185	-19.3417343985387	2.39289994819476e-83	5.24904982008642e-82
Etfdh	306.994416606841	-1.75500119864864	0.0907369009449679	-19.3416479995614	2.39691272239551e-83	5.2539833029757e-82
Cd44	1123.13835596215	-4.19273879716612	0.21682803491235	-19.3367006201987	2.63824585392403e-83	5.77872836342228e-82
Trmt10c	265.27640166603	-3.65485304820395	0.189023329753687	-19.3354600882681	2.70246708171141e-83	5.91504716363712e-82
Katnbl1	473.567917909737	-3.47402308972619	0.179809724465648	-19.3205517668755	3.60773615364183e-83	7.89066463148579e-82
Cog6	180.095708511498	-2.43137576239467	0.125914114260278	-19.3097952257263	4.44330682495417e-83	9.71105407252824e-82
Pde3b	488.835014392178	-2.67311083279201	0.138441705306745	-19.3085662074821	4.55030165013684e-83	9.9376052680298e-82
Med6	138.851926145024	-2.72426244781489	0.141096120796552	-19.3078479580813	4.61401604822851e-83	1.00693717260571e-81
Lonrf3	416.460346851564	-2.08733463243579	0.108171358688763	-19.2965555553536	5.74108838452493e-83	1.25198595817433e-81
Ndufb6	278.604879528851	-2.64574126329016	0.137119813930813	-19.2951054077796	5.9044444455646e-83	1.2866678536132e-81
Nlk	481.858187523319	-2.29687702563296	0.119054908936269	-19.2925856325881	6.19939324771526e-83	1.34995413345168e-81
Epha8	37.1371695252382	4.57640077754886	0.237242613305905	19.2899610815194	6.52223874764087e-83	1.41921818884933e-81
Trip4	341.590490809252	-1.44196753266635	0.0747686212791138	-19.2857312064567	7.07820965254992e-83	1.53907144043657e-81
Top2a	1804.76138377386	-2.92992411232087	0.151949169913357	-19.2822646809557	7.56890403945656e-83	1.6445666114615e-81
Cdk7	360.047627434712	-1.88342900954667	0.0977191023084544	-19.2739082232003	8.89577070861243e-83	1.93145855421907e-81
U2af2	554.63216752842	-2.21436365876779	0.114935988079426	-19.2660601415595	1.03523492719753e-82	2.24607525464582e-81
Haao	37.2882253720856	5.10084555360345	0.264767070842116	19.2654076557925	1.04836592341668e-82	2.27290920616153e-81
Gm38523	240.764790305492	-6.60398379769636	0.342827433996565	-19.2632885901498	1.09216779192517e-82	2.36615173481157e-81
Bche	176.518972836202	-3.60919747458058	0.187376444509257	-19.2617459683001	1.12519793153621e-82	2.43593903942821e-81
Nphs2	25.8591297801365	4.91793321823317	0.255446348821652	19.2523136107409	1.34997403211623e-82	2.92043401907846e-81
Srsf3	1065.55464923457	-2.8672695535834	0.148955459851527	-19.2491739238118	1.43431716270532e-82	3.10064397386277e-81
Mageh1	220.432370336112	-3.16971260659389	0.164683081450358	-19.2473481712774	1.48575907035454e-82	3.2095197205795e-81
Ankrd16	99.6248182503243	-2.95452816581941	0.153551462497442	-19.2412896482091	1.67001247076974e-82	3.60492764433043e-81
Tnfrsf12a	410.769268188713	-5.65999876188067	0.294183943374586	-19.2396590274601	1.72338315296578e-82	3.71744103864574e-81
Fam122b	110.343446971385	-2.36478499785775	0.122954627842167	-19.2329889436399	1.9599953418156e-82	4.22476854105245e-81
Acat1	553.931141728656	-1.99700912008519	0.103909639820357	-19.2187089045607	2.58112863092772e-82	5.55959803229977e-81
Rbbp5	189.349832914564	-1.89581390186415	0.0986931344137527	-19.2091771441395	3.10142875041229e-82	6.67546683858611e-81
Fam114a2	238.845524268324	-1.53820365120346	0.0800984397070464	-19.2039152925989	3.43218602461286e-82	7.38204978246877e-81
Ipo7	2377.85877081482	-2.28802393377542	0.119181462756455	-19.1978171844639	3.85974931556263e-82	8.29567621654367e-81
Strada	115.810571170423	-2.25620750473052	0.117530245128556	-19.1968246323545	3.93420175797734e-82	8.44959885857153e-81
Dimt1	113.751127902667	-3.49063850037197	0.181847217807828	-19.1954462787591	4.03997492735209e-82	8.67051967657718e-81
Dhx30	410.815356944024	-2.43285024972202	0.126775792937357	-19.1901797129689	4.47090849719176e-82	9.58847323418613e-81
Tia1	574.22515643818	-2.36313138049938	0.123151376949103	-19.1888344169796	4.588150162811e-82	9.83283490647315e-81
Smc1a	786.176990523772	-1.99296326916327	0.103884474429193	-19.1844188471268	4.9949416110905e-82	1.0696931391285e-80
M6pr	267.904373604276	-3.20102458969405	0.166904069151325	-19.1788289283218	5.56189735072331e-82	1.19025402428661e-80
Myo1b	493.537242732199	-2.08042416657692	0.108535611253136	-19.1681250287961	6.83273847068587e-82	1.46116616154531e-80
Slc6a20a	204.946341782719	5.02018428011305	0.2622787505419	19.1406443325688	1.15828823195599e-81	2.47519714072719e-80
Alas1	149.605404759463	-1.97775061858739	0.103335635447875	-19.1390957244852	1.19322996303843e-81	2.54803780422593e-80
Srp54c	76.7546486292991	-2.85445610300449	0.149245170469125	-19.1259529137997	1.5354173948015e-81	3.27640034195859e-80
Nrg4	285.04789690783	4.6227175522495	0.241714448556855	19.1247051214738	1.57260203130329e-81	3.35334587763019e-80
Ndufs7	271.928087860395	-2.67533144294973	0.139891125614248	-19.1243828456067	1.58235102529296e-81	3.37172065038999e-80
Yipf1	120.872479886666	-2.15643289310538	0.112764338829303	-19.1233586388483	1.61373569215689e-81	3.43613813678781e-80
Esd	422.204810273155	-2.54101586853537	0.132939467467131	-19.1140818971885	1.92782769838614e-81	4.10200423623033e-80
Sema6a	792.957192073974	-2.78666431556378	0.145811927451396	-19.1113605331955	2.03104027253002e-81	4.31853381002118e-80
Zbtb39	709.676112701676	2.81628309135245	0.147399120770785	19.1065121462424	2.228765804712e-81	4.7355709384141e-80
Ro60	688.012150214949	-1.66857467709992	0.0873369139108496	-19.1050336264817	2.29279870191011e-81	4.86815256815396e-80
Jtb	170.029809176951	-2.34133409220971	0.12255820665087	-19.1038540477297	2.34519796374042e-81	4.97586197591619e-80
Fhl1	522.217244621436	-2.35190902889759	0.123118157858231	-19.1028607787145	2.39024603508708e-81	5.0678319672035e-80
Pfkp	419.999594942838	-3.21724247013002	0.168420859090619	-19.1023991179084	2.41147664697032e-81	5.10920894997147e-80
E130114P18Rik	200.26587769726	-2.27395661985929	0.11904560721104	-19.1015584122151	2.45062278988649e-81	5.1884578740532e-80
Dbt	184.353979344954	-2.04337197466875	0.106983798643531	-19.0998263342401	2.53328346045633e-81	5.35965774172824e-80
Echs1	408.750889711909	-1.97014591706011	0.103154582366525	-19.0989665399435	2.57534266030947e-81	5.44477519573873e-80
Yaf2	386.750401561357	-1.63178914716941	0.0854604008596414	-19.0940965728611	2.82705551489324e-81	5.97270615128757e-80
Gpr182	41.3632060101316	3.96803717769992	0.207882741389323	19.0878624708367	3.18539279886345e-81	6.72499405282376e-80
Smc4	844.076071068305	-2.35137655037577	0.123216047196567	-19.083362953728	3.47184491159037e-81	7.31937636740026e-80
Zfp943	126.024542971515	-2.55307756789955	0.133785364689588	-19.0833845975849	3.47040728975445e-81	7.31937636740026e-80
Sf1	631.796281317546	-1.64571972176186	0.0862448972994111	-19.0819372889797	3.56785970733988e-81	7.51647615431031e-80
Cox5a	432.491249665647	-2.19029046197618	0.114824153870454	-19.0751718009374	4.06085814424648e-81	8.54903909957303e-80
Gtpbp4	640.507292320751	-2.55630135560585	0.13403663211345	-19.0716620919135	4.34280074508669e-81	9.13613639797933e-80
Actl6a	294.073391677632	-2.97512884299532	0.155998342922055	-19.0715413206783	4.35284246532112e-81	9.15079916721601e-80
Ybx1	2298.85884755331	-2.03808884297826	0.106873305195026	-19.0701395382045	4.47110395124316e-81	9.39278671393388e-80
Zfp770	494.411489973664	-2.34173221363308	0.122801782014193	-19.0692038439836	4.55182171430954e-81	9.5556178328095e-80
Septin10	273.827689342126	-1.98749628434783	0.10426227580729	-19.0624678864803	5.17741331753894e-81	1.08612651631104e-79
Prss23	314.60488958247	-4.39606114610845	0.230623297097186	-19.0616524932255	5.25873861391382e-81	1.10241072885207e-79
Rbm7	329.267187149995	-2.49143380870191	0.130780959794509	-19.0504322083016	6.51619763424645e-81	1.36505633844281e-79
Spry2	1222.03592995669	-2.42181037924001	0.127143719491433	-19.0478176108667	6.84989499694923e-81	1.43395307142741e-79
Rapgef6	554.554170901559	-2.61002143234446	0.137095625310105	-19.0379629287273	8.26814052234727e-81	1.72963228946772e-79
Rbm39	2585.31249840971	-3.2649496309664	0.171516706124098	-19.035752870651	8.62441953845809e-81	1.80289707811318e-79
Dnah7a	33.5794829263659	2.89109718295994	0.151877862530524	19.0356720511449	8.6377345209021e-81	1.80441426117218e-79
Senp3	265.601856710033	-2.65919742774193	0.139771310727643	-19.0253451434222	1.05192439866933e-80	2.19591982564545e-79
Sub1	801.054520604194	-2.26497814204936	0.119060730501988	-19.0237211925349	1.08502285408207e-80	2.26342757704837e-79
Dynlrb1	373.176862495071	-1.91970675506959	0.100947836909955	-19.0168191199774	1.23768318898385e-80	2.58008009213715e-79
Gbp2	288.123310755967	-4.56887560253298	0.240256368962896	-19.0166679961711	1.24125507154296e-80	2.58571659623729e-79
Pgm3	103.377495682786	-2.23392222154083	0.117488975864028	-19.0138879423563	1.30882779232336e-80	2.72457519954721e-79
1810030O07Rik	142.529658223242	-1.90925675379528	0.100414649507273	-19.0137272117551	1.31284485752218e-80	2.7310290126207e-79
Slc25a16	138.416957599127	-1.9725096034048	0.103750551609074	-19.0120396741321	1.35577013592432e-80	2.81835565799369e-79
Fpgt	131.68921325642	-2.82659247135701	0.148694009082715	-19.0094576694388	1.42417197961282e-80	2.95848389823474e-79
Ctnnal1	233.545639303174	-2.61422736600396	0.137601771521135	-18.9985007976618	1.75485836292998e-80	3.64289029779241e-79
Adh5	464.827100955333	-2.47456293515256	0.130287102371601	-18.9931535056684	1.94302170735534e-80	4.03068757941561e-79
Golga5	227.794428193622	-1.74021226238656	0.0916379304780214	-18.9900868920641	2.05987415681445e-80	4.26828902087286e-79
Nsrp1	151.911605719161	-2.03242652226879	0.107025735912264	-18.9900728543919	2.0604248588456e-80	4.26828902087286e-79
Rab9	176.589031121176	-2.95769365949196	0.155784330318997	-18.9858226012561	2.23409986679895e-80	4.6248506554603e-79
Uso1	290.43233948441	-2.33392926113959	0.122931660894653	-18.9855830805025	2.24431066240478e-80	4.64276182794279e-79
Dnttip1	150.389492213678	-1.9121647646282	0.100786445463805	-18.9724397544598	2.88214405477586e-80	5.95809779651062e-79
Brd8	422.201041170697	-2.11030832779611	0.11125190883917	-18.9687381530401	3.09240805490724e-80	6.38833173007155e-79
Tspyl2	124.847649587297	-1.92263791325759	0.101368854479888	-18.9667518995101	3.21147067668163e-80	6.62969507884056e-79
Mynn	193.386640753553	-2.1407360943945	0.11289337619745	-18.9624596809857	3.48460364366495e-80	7.18856356933069e-79
Rap2b	530.279026120678	-1.94774331628613	0.102719344665453	-18.9617965596425	3.52881907912391e-80	7.27473989951711e-79
Eprs	2662.78320673022	-2.51937012265277	0.132993604819558	-18.9435433836911	4.99215409835828e-80	1.027721343718e-78
Usp48	328.04585030443	-1.92208467001793	0.101463797749525	-18.9435514208016	4.99139198780883e-80	1.027721343718e-78
Ptprq	106.213877478462	4.43247420977423	0.234134381210822	18.9313256210034	6.29579654816649e-80	1.29520361445671e-78
Supt5	407.980592386999	-1.76673602025587	0.0933250710748619	-18.9309903534781	6.3359946553316e-80	1.30257380805847e-78
Aftph	354.532880249581	-2.14399848606101	0.113276175282361	-18.9271793536171	6.81131890140707e-80	1.39880245666746e-78
Bet1	141.159426284085	-2.60714812976275	0.13774637862316	-18.9271627742407	6.81346256881562e-80	1.39880245666746e-78
Vps13c	280.09773923319	-1.41267827524178	0.0746713835579803	-18.9186031908044	8.01506013365332e-80	1.64435693058815e-78
Rasl11a	562.15307821834	-5.1333091545883	0.271476697081531	-18.9088389897665	9.64570816475701e-80	1.97753613571883e-78
Dmxl2	398.460057537075	-1.80801562916683	0.0956374491370066	-18.9048918125862	1.03952547897019e-79	2.12974033652289e-78
Eif2ak1	155.079242073564	-2.10667231365853	0.111554728253997	-18.8846528213657	1.52537562936856e-79	3.12298382290447e-78
Dad1	207.215296915383	-2.25571206932	0.119448441145526	-18.8843993917997	1.53271387258194e-79	3.1358525790071e-78
Eed	236.349698867293	-2.32026527920994	0.122870234147477	-18.8838679710254	1.54821606680787e-79	3.16539522403155e-78
Cep295	374.219111708902	-2.13331738651461	0.113079587252654	-18.865627637534	2.18659617256246e-79	4.46752492348856e-78
Brcc3	133.523541267152	-2.41117826138834	0.127817489866965	-18.8642279229387	2.24526908969826e-79	4.58425777333936e-78
Cntnap4	445.890057013608	-3.14020163660792	0.166534308493915	-18.8561844403531	2.61418197921489e-79	5.33382650539947e-78
Gfm2	174.130953643139	-1.86611450820989	0.0989794641497974	-18.8535523427939	2.74757280681274e-79	5.60215238481483e-78
Mrps10	100.376935147132	-2.6365212903442	0.139889993549503	-18.8471042384545	3.10373728025865e-79	6.32402392897572e-78
Qsox1	130.274989606432	-2.39331929198978	0.126996185393366	-18.8455998467715	3.1932481757614e-79	6.50195966560194e-78
Eif3e	1065.03082637541	-2.44857765434956	0.129954495610165	-18.8418079948135	3.43044942390945e-79	6.98016788858186e-78
Eny2	288.29543882311	-2.26388920285383	0.120196116062969	-18.834961369865	3.90411862939368e-79	7.93855220825995e-78
Nampt	277.230874149009	-2.66794972649523	0.141649286569555	-18.8348970270681	3.9088661467125e-79	7.94278401394397e-78
Eml4	608.481663742836	-1.89804995609432	0.100805955298688	-18.8287482666118	4.39015442680119e-79	8.91467690661081e-78
Acp2	102.844652842422	-2.60193964669091	0.138256065691582	-18.8197142286347	5.20646158940023e-79	1.0565073861488e-77
Col4a5	500.970673969724	-3.91155671805925	0.207957628105878	-18.8093928252911	6.32581318271501e-79	1.2827750095296e-77
Gt(ROSA)26Sor	115.876980366592	-3.2643585059153	0.173601514566086	-18.8037443917152	7.03688017638235e-79	1.42599743928064e-77
Myo1e	714.533958277759	-3.71958060097438	0.197937526234008	-18.7916898414552	8.83216912939022e-79	1.78858930112444e-77
Dap3	382.5712698705	-1.61839172210357	0.0861298686776572	-18.7901333991398	9.09504696545868e-79	1.84057305743239e-77
Pla2g7	242.489556748615	-3.40471166434677	0.18119878617335	-18.7899253424884	9.13077318559551e-79	1.84654855686154e-77
Ist1	285.33994824532	-2.37348623250978	0.126328664817298	-18.7881842647702	9.43527880752413e-79	1.90683528085031e-77
Mrps30	166.764353863635	-2.06230461349421	0.109813144492534	-18.7801253030726	1.09820612303388e-78	2.21792964061399e-77
Prpf6	349.916838473715	-1.63663377357882	0.0871488883343649	-18.7797435499066	1.10613014153196e-78	2.23241942995227e-77
Decr1	191.313763144387	-2.58535944734374	0.137677579925123	-18.7783620888005	1.13528446381425e-78	2.28970811730282e-77
Eif4a2	1452.81253244351	-3.32408772064475	0.17704034306842	-18.775877085598	1.1896701128025e-78	2.39777286808347e-77
Bub3	386.738388266708	-2.23042127778085	0.118829578494656	-18.7699165985105	1.33094256923294e-78	2.680692913785e-77
Vav3	2862.8912377544	-3.29214353257656	0.175447740772654	-18.7642400983808	1.48100289499022e-78	2.98091859722051e-77
Ddx17	2267.47599132846	-1.89594808683707	0.101069694918996	-18.7588187374722	1.64003872567116e-78	3.29879227542325e-77
Tmem175	87.084353092809	-2.94435704083412	0.156960432201036	-18.7585941217527	1.64698321839949e-78	3.31052517495967e-77
Rnf20	497.002273674415	-1.91327614774632	0.101995191438566	-18.7584936187775	1.65009997850398e-78	3.31455349019925e-77
Pdcl3	258.248282953982	-2.39171821491915	0.127517630304478	-18.7559807158301	1.72997025462229e-78	3.47264716407975e-77
Dhrs1	198.813820640224	-2.7940260958759	0.149023909400324	-18.7488444446206	1.97843263839571e-78	3.96872254984309e-77
Cxadr	378.404796800412	-2.45577656772085	0.131062766064368	-18.7374083537559	2.45287242063766e-78	4.91713435655285e-77
Stam2	306.943364794015	-1.75054300807028	0.0934295240033991	-18.7365078302934	2.49473027250518e-78	4.9976812432856e-77
Fndc3a	1009.11302435134	-2.3675767715197	0.126388801454159	-18.7324885138532	2.69041061812468e-78	5.38606464404005e-77
Pias1	366.785148145083	-1.54148428510708	0.0823010738682918	-18.7298198268221	2.82871653812017e-78	5.65914284446351e-77
Nop58	1020.69405122536	-2.80199683617571	0.149631354289905	-18.7260006398589	3.03906913484884e-78	6.07589466161156e-77
Lsm1	110.553593599534	-2.74671111141604	0.146721367956549	-18.720593664513	3.36381190932753e-78	6.72062997766316e-77
Hnrnpf	439.123112753169	-2.71632427820811	0.145111074718566	-18.7189315734602	3.47042500430926e-78	6.92898729580219e-77
Bccip	180.283215967473	-2.61128308228456	0.139532550372713	-18.7145083732034	3.77084781129665e-78	7.5237632585878e-77
Lgmn	301.400693202526	-2.90521723065554	0.155251655558913	-18.7129549130838	3.8823996926262e-78	7.7411515691862e-77
Heatr3	368.510023882976	-2.67366121873727	0.142890656025044	-18.7112390208962	4.0094439429007e-78	7.98911877023873e-77
Smim15	390.712286431482	-2.13661583984681	0.114217948371316	-18.7064806391093	4.38385891549641e-78	8.72932976161248e-77
Supt6	501.996163937142	-1.79612374791843	0.0960371068234338	-18.7023933490691	4.73317921205707e-78	9.41861560106667e-77
Fam133b	193.643044916848	-2.19589928328913	0.117437443970959	-18.6984594439245	5.09557235209943e-78	1.0132977623277e-76
Elp1	558.510036135227	-2.06866511748874	0.110652955486226	-18.6950733344511	5.42957780828916e-78	1.07899728706555e-76
Apba2	872.569617126332	-2.00103388670231	0.107039379853354	-18.6943710758019	5.50153564900323e-78	1.09256830298772e-76
Pak1ip1	273.728146800145	-2.89742939527815	0.154994544266078	-18.6937508607023	5.56587714786276e-78	1.10460968925839e-76
Gorab	87.0892788713705	-2.7198485901465	0.145498489951909	-18.6933114635449	5.61191405762489e-78	1.11300471280018e-76
Srrm3	584.004680716994	6.2030999318609	0.331846586234386	18.6926736304577	5.67941813337185e-78	1.12564329191626e-76
Cyrib	458.887086725758	-1.67444844025796	0.089582961935365	-18.6915949649677	5.79542450400019e-78	1.14787167918658e-76
Smc2	544.538664683571	-3.2678200119586	0.175003698565825	-18.6728625665558	8.23199754704619e-78	1.62938853773395e-76
Eif3m	548.726354320286	-2.35819716710296	0.12630734999971	-18.6703083162491	8.63528424145912e-78	1.70807757150615e-76
Arfgef1	572.978475004029	-1.75266475550334	0.093906477711921	-18.6639388273089	9.72885244093145e-78	1.92311071906375e-76
Tmed7	1117.19603266203	-2.3604769877476	0.126473441854749	-18.6638155262552	9.75133105030938e-78	1.92627586643015e-76
Sema6d	1677.7766446328	-2.26171089031674	0.121206934424424	-18.6599133214361	1.04901227872851e-77	2.07084339105657e-76
Bdp1	658.390678873552	-1.96450800055658	0.105315872195553	-18.653484604	1.18309076672987e-77	2.33397952649776e-76
Mfap3l	624.781339623866	-3.97350449001315	0.213058874015796	-18.6497957823552	1.26760530720465e-77	2.49905324264192e-76
Sdhb	715.020232595822	-2.07863364063582	0.111466514485172	-18.6480545322186	1.30956473642737e-77	2.58006772046527e-76
Ppa1	267.21879204142	-2.91745687298332	0.156566468850148	-18.6339827065759	1.70362542801124e-77	3.35421664739106e-76
Qpct	110.6182203536	-4.5132991849291	0.242239777222715	-18.6315362269326	1.78331466851531e-77	3.50879528800546e-76
Chordc1	298.560736298659	-2.50700452249605	0.134637140208188	-18.6204528603288	2.19351262702737e-77	4.31303944861507e-76
Commd3	352.950167571076	-2.35017709068238	0.126250209040576	-18.6152332621251	2.41804803650282e-77	4.75140059098828e-76
Dhx8	227.566442407801	-2.13535259841435	0.114728932716778	-18.6121543001338	2.56109767612444e-77	5.0291719626942e-76
Rbm25	1174.33962714592	-2.21088427037952	0.118830025095106	-18.6054346837849	2.90327366097708e-77	5.69733986079356e-76
Cpne3	442.775210955187	-1.53039405570883	0.0822585161609872	-18.6046883305519	2.94398699629553e-77	5.77343177305118e-76
Trappc6b	135.695638936856	-1.75023392492764	0.0941463860713703	-18.5905587878947	3.83165229245701e-77	7.50928224605276e-76
Gopc	151.886756027839	-1.61747193741477	0.0870109646309348	-18.5892886520156	3.92346731234863e-77	7.68416619116063e-76
Lnpep	501.330091646618	-1.87843127291519	0.101105369304644	-18.5789467546004	4.75750863123291e-77	9.31152592745054e-76
Fam98a	251.490284492991	-2.60729846241043	0.140360436959757	-18.5757362892648	5.05075569319804e-77	9.87898629971612e-76
Xpnpep1	355.184969426326	-1.72337570065387	0.092819855693843	-18.566886231091	5.95581992254129e-77	1.16415957790408e-75
Scai	191.560689408105	-1.94862766555227	0.104952320389515	-18.5667897414771	5.96653020901628e-77	1.16548831735335e-75
Morf4l1	406.523209251867	-2.62760845464277	0.14152807101854	-18.5659879042551	6.056279793531e-77	1.18224455288005e-75
Lars	1058.03809665533	-2.34841606256187	0.126519554067536	-18.5616846334147	6.56144868404192e-77	1.28001961263212e-75
Nat10	263.850174863025	-2.22428700951034	0.119845717774435	-18.5595868656462	6.82273005837904e-77	1.33011980176082e-75
Peli1	843.239821343908	-2.8241842524952	0.152184480705115	-18.5576363595678	7.07496768827365e-77	1.37839249487236e-75
Prmt6	212.178259817293	-2.35969451454663	0.127161914231189	-18.5566136591539	7.21091644946156e-77	1.40396071969288e-75
Ndufb8	345.209584145378	-2.11431878293318	0.113949866175148	-18.5548158493082	7.45624570137359e-77	1.45077794381592e-75
Gnaq	1371.83514892516	-1.86126814770731	0.10032058162773	-18.5532033158869	7.68336347221799e-77	1.49399291432051e-75
Ap3b1	616.717148525589	-1.76655279882326	0.0952560281873093	-18.545312380121	8.89822102937714e-77	1.72908745103794e-75
Slc7a11	657.589087639146	-3.66449862626927	0.197660806195091	-18.5393285437297	9.94556224607015e-77	1.93134520044448e-75
Kdm1a	510.998100252256	-2.24682262967969	0.121216133681785	-18.5356731107925	1.06449446349145e-76	2.06581274090858e-75
Tcn2	94.7076594023056	-3.94264529200859	0.212752076172044	-18.5316419136626	1.1473203462785e-76	2.22509933563087e-75
Erlin1	160.233339666784	-2.8096562768479	0.151635115293392	-18.5290608406346	1.20369473101441e-76	2.33291231894523e-75
Fh1	441.833966628239	-2.82256725751863	0.152337689297936	-18.5283580873959	1.21951664748518e-76	2.36204040389701e-75
Arntl	341.968026596323	-2.64453228897122	0.142729630296991	-18.5282641275571	1.22164773359025e-76	2.3646305611384e-75
Zfp266	859.950347386268	-2.21398073502168	0.119543738743413	-18.5202567553433	1.417593871577e-76	2.74212362600047e-75
Tgfb2	166.057238650341	-2.75465090552905	0.148738701321997	-18.5200682878469	1.42256494893246e-76	2.74995374845874e-75
Idh2	338.849375945819	-2.03385193430101	0.109827515071954	-18.5186010351642	1.46186477000067e-76	2.82409141592411e-75
Usp47	1099.36906970997	-2.05963706067822	0.111278364495945	-18.5088725019254	1.75127977053379e-76	3.38100279225087e-75
Faim	111.91698210692	-2.41707884282347	0.13062121314275	-18.5044893143196	1.89970868883685e-76	3.66518278055446e-75
Zfp942	151.009131123604	-2.41615480851042	0.130594308591281	-18.5012259306968	2.01830455859769e-76	3.89147407741531e-75
Rmdn1	104.72831553401	-2.1537616078906	0.116419168365669	-18.5000600685078	2.06243987260288e-76	3.97399879462919e-75
Pfdn4	175.187632343765	-3.48308066289923	0.188293389207562	-18.4981569324227	2.13656263346448e-76	4.11416058747726e-75
Zwint	1132.30565289989	-1.98662385578804	0.107439495132413	-18.4906291056156	2.4567161655104e-76	4.72759159266081e-75
Kcnh5	579.742079654465	4.00615838245082	0.216703422543902	18.4868256136528	2.63623516412143e-76	5.06977464841919e-75
Slc39a10	378.007384696573	-2.81411896431115	0.152240590955008	-18.4846823482367	2.74309535658954e-76	5.27187532757715e-75
Ndufc2	866.783448755787	-2.76568045137911	0.149649409795311	-18.4810648779836	2.9333432431071e-76	5.63387246092311e-75
Usp8	459.382208127577	-1.64297524937387	0.0889170376073666	-18.4776201905061	3.12671740658554e-76	6.00140366139026e-75
Rgs8	3073.68924096739	4.26524126974214	0.23083582169199	18.4773803237236	3.14064674192938e-76	6.02425793917155e-75
Pgm2	262.795536852371	-2.95412536870871	0.159891924123015	-18.4757634565452	3.23616800021541e-76	6.20348832422246e-75
Astn1	782.881117839715	-2.54934819930415	0.137988469214997	-18.4750813876489	3.2773269283577e-76	6.27834674397734e-75
Erap1	112.343543635255	-3.05688536399051	0.165480559080362	-18.4727763852067	3.42032176621087e-76	6.54806973609613e-75
Rfk	209.562810263592	-2.28217851895625	0.123546568940792	-18.472212854814	3.45621746445689e-76	6.61254091513849e-75
Dennd5b	366.597756568667	-1.78568763568033	0.0967291118887104	-18.4607053741465	4.27719211947587e-76	8.17800231367565e-75
Ccdc90b	145.698271339615	-2.56124559866058	0.13876158320995	-18.457886825818	4.50630249875782e-76	8.61053528771628e-75
Rnf25	104.993079133181	-2.24063178587356	0.12141128495422	-18.4548889892601	4.7634285603604e-76	9.09601111439589e-75
Tlk1	449.574554699021	-1.60043031933791	0.0867351851729519	-18.4519156343139	5.03290023179474e-76	9.60442440774719e-75
Prkra	138.228408468049	-1.92579814772952	0.10437946544213	-18.4499713576059	5.21727330351299e-76	9.94989465034242e-75
Ccdc43	160.939704312841	-2.04162885963777	0.110698151765309	-18.4432063867355	5.91286304296251e-76	1.12692435820096e-74
Pcbp4	1818.05983789221	2.72921311261254	0.14798759693239	18.4421746767022	6.02678246605128e-76	1.1479016808261e-74
Rbis	122.560836420356	-3.33812941387354	0.181113870235294	-18.4311086143585	7.39519930295491e-76	1.40763956572348e-74
D630039A03Rik	59.6520086226918	5.42498685143884	0.294340140324082	18.4310126558534	7.40832849770553e-76	1.40923817125255e-74
Nt5c3b	146.939930018859	-2.43764753949333	0.132305844709963	-18.4243375252021	8.38104082435967e-76	1.59325351063721e-74
Hspa9	2675.52288514614	-2.62762222913872	0.14262451499136	-18.4233561060516	8.53441306506236e-76	1.62137519639759e-74
Dhrs7	120.377196403318	-2.61324728118276	0.141849498862414	-18.4226754563121	8.64242260682559e-76	1.6408484833316e-74
Hnrnpm	1088.51032540296	-2.38173667548687	0.129294150372589	-18.4210706255726	8.90251245719182e-76	1.6891525069254e-74
Lactb2	140.914609440609	-2.68092377822978	0.14553909299791	-18.4206437116403	8.97300564098128e-76	1.70144408045316e-74
4930471L23Rik	60.303863822693	3.93902119167707	0.213839636483465	18.4204446680382	9.00606222551968e-76	1.70662587554711e-74
Ppp4r2	340.360496634358	-1.63781084833288	0.088941430027467	-18.4144874646955	1.0053653451963e-75	1.90393059555325e-74
Tubgcp5	217.756088139159	-2.5935200191469	0.140880524104984	-18.4093581112333	1.10524743361872e-75	2.09175449809835e-74
Trp53bp1	383.086671554794	-1.50259419114128	0.0816407567004848	-18.4049517896293	1.19891270221788e-75	2.26758161818213e-74
Rad17	225.044764772011	-2.23779363391946	0.121621525282349	-18.3996511203452	1.32213247694893e-75	2.49904849973551e-74
Rnf141	3111.79277137854	2.9043447578663	0.157911666624578	18.3922114176095	1.5166565464961e-75	2.86491324436096e-74
Tmem63b	289.82235964872	-2.12191513771088	0.115387340108959	-18.3894969388078	1.59452612960471e-75	3.01009752058268e-74
Firre	187.462027807617	-1.7705927974664	0.0963038741788461	-18.3854783887327	1.7171825726029e-75	3.23959161844635e-74
Coq6	75.4107400409855	-2.70015954158976	0.146864661932653	-18.3853590513691	1.72096542851769e-75	3.24467336393123e-74
Smg8	99.8461450151233	-2.54864167339224	0.138654060889848	-18.3812984418609	1.85475487718632e-75	3.49470544190407e-74
Rb1	403.05591687435	-2.30193034588215	0.125261768535091	-18.3769586906103	2.0092231160447e-75	3.78335950719694e-74
Wsb1	199.077782324028	-3.57775900381108	0.194690732023742	-18.3766272108668	2.02153597315117e-75	3.80413993077702e-74
Map4	1438.06328882285	-1.5049451961975	0.0818960212319365	-18.3762919560569	2.0340655798242e-75	3.82530173973378e-74
Qk	7482.37590443592	-1.86243557142417	0.101366555923894	-18.3732746412188	2.1503751088099e-75	4.04148417137779e-74
Fermt2	1035.79688452875	-2.51789557810422	0.137042024922794	-18.3731638489926	2.15476980943576e-75	4.04719028078699e-74
Alg5	132.403169661073	-2.88141375033379	0.156847520794294	-18.3707956347794	2.25087906460395e-75	4.22504325491413e-74
Nek7	441.613150415851	-1.75807933088383	0.0957012109062613	-18.3705024652808	2.26307026269596e-75	4.24525189266058e-74
Utp4	280.414233477133	-2.64405300111928	0.143953139951241	-18.367456257049	2.39370653590379e-75	4.48748420377835e-74
Akr1b10	115.570050013581	-2.41916451763486	0.131718614876898	-18.3661551550309	2.45177077891988e-75	4.59344652410342e-74
Cd36	89.7960470525115	-3.00510066832667	0.16363107745988	-18.3650973578872	2.50001041382947e-75	4.68088059192748e-74
Npat	374.61200535116	-2.23277576485715	0.121582792011729	-18.3642415831489	2.53972864907789e-75	4.75225984468475e-74
Gapvd1	786.867682109316	-1.42607703694668	0.0776685068355663	-18.3610718816297	2.69240001010167e-75	5.03477111744625e-74
Agk	121.852685700172	-2.48068142461212	0.135134841432992	-18.3570824393367	2.89762519116638e-75	5.41514158216156e-74
Ccdc59	183.272338869324	-2.85560940314807	0.155649288943119	-18.346433976911	3.52502086730638e-75	6.58350135524701e-74
Arl13b	169.676656077321	-2.3617004315656	0.128742977900887	-18.3443048317848	3.66585534181894e-75	6.84224090084238e-74
Cbwd1	137.879874465934	-2.13708686815955	0.11650863277688	-18.3427340723514	3.7733382009011e-75	7.03844531412918e-74
Herc1	866.610627904365	-2.06972009064211	0.112850622824454	-18.340351509284	3.94239771505383e-75	7.34919183565322e-74
Ing3	153.860959305769	-2.28984751924005	0.124927508265505	-18.3294099997056	4.82105907630276e-75	8.98152150243795e-74
Iars	725.292749179711	-2.16270780429276	0.118004290303296	-18.3273658841906	5.0056628643683e-75	9.31960569166671e-74
Dnaja4	2491.7789873403	4.21951822139894	0.230231299351079	18.3273005594457	5.01167713327805e-75	9.32497502331167e-74
Kat5	1794.55554451732	3.27042568913896	0.178634613263354	18.3079058945732	7.15697189875192e-75	1.33083043627916e-73
Cds2	2838.03184308232	2.76548198696676	0.151078081645976	18.304984792216	7.55130655170033e-75	1.40328054191267e-73
Wnt10b	16.8800651267006	4.58652681091545	0.250585830831725	18.3032168885695	7.80041162774051e-75	1.44866871557832e-73
Tnpo3	720.51636580397	-1.89857710960088	0.10377361925457	-18.2953733640476	9.00818471613248e-75	1.67193030846648e-73
Eif2b2	92.7523393083522	-2.34233894330932	0.12810357470858	-18.2847274062247	1.09509621034303e-74	2.03124663822594e-73
Nbr1	765.680296438878	-1.80532555386486	0.0987361423521013	-18.2843436137794	1.10283105025148e-74	2.04432073154582e-73
Myl6	371.819758449449	-2.12481574401926	0.116221414917973	-18.2824804320177	1.141162158297e-74	2.11405967248193e-73
Nkrf	105.651219932613	-2.20650831073072	0.120708198786825	-18.2796888107617	1.2010940498096e-74	2.22370358295701e-73
Hibch	195.161558824125	-2.49942852264577	0.136762850233332	-18.2756393156582	1.29365094142538e-74	2.39357564559755e-73
Kcnmb2	43.7520891259129	2.50961654974633	0.137391656891443	18.2661495357703	1.53936732128521e-74	2.84644401823495e-73
LOC118567396	103.787925604852	2.77705902542584	0.152047443718371	18.2644242975215	1.58879738726978e-74	2.93602266559426e-73
Gm36764	138.837647761186	5.04199387992452	0.276150071549492	18.2581661182763	1.7817579782389e-74	3.29056344784616e-73
Mrpl21	142.729052236402	-2.55048695556639	0.139748491422485	-18.2505508975822	2.04833277022144e-74	3.78053190161874e-73
Anxa7	200.981362997935	-3.23685564894689	0.177385548745848	-18.2475724309681	2.16310058106768e-74	3.98988255166719e-73
Ggcx	89.9701950201071	-2.91838043904775	0.159964788349383	-18.2438927289026	2.3137786963325e-74	4.26517039511441e-73
Zfp788	143.178691802652	-2.46108073706371	0.134909245851052	-18.2424912506062	2.37388010633413e-74	4.37325383349335e-73
Fbh1	286.324892727661	-1.74090876512168	0.0954355338251485	-18.2417250194384	2.40739492438796e-74	4.4322550928673e-73
Ikbip	126.633185588789	-3.22525503887521	0.17682208266433	-18.2401145279907	2.47938322849193e-74	4.56197325469711e-73
Lrif1	124.567776728606	-2.48946726723894	0.136524788729443	-18.2345440004483	2.74534023037864e-74	5.04820618041663e-73
Sf3b3	899.301535660947	-2.66053193482991	0.145909294789104	-18.2341497755535	2.76520545558267e-74	5.08159810711612e-73
Adra2c	401.277412898449	5.48233042663122	0.300781125684596	18.2269762244992	3.15277800264511e-74	5.79026534653484e-73
TrnA	301.307026355344	-4.86783044748474	0.267106743146177	-18.2242888747319	3.31152627501826e-74	6.07806877427719e-73
Ndufb1	296.309454712198	-2.91652836094977	0.160040902522109	-18.2236435497911	3.35081893437754e-74	6.14640056872984e-73
Abi3	200.897935887947	8.1355474149874	0.446431786782471	18.2234949568041	3.35993212904561e-74	6.15932419643936e-73
Hnrnpll	586.175920276257	-2.12894630370898	0.116877046928192	-18.2152643283072	3.90526947638228e-74	7.15461700073505e-73
Cops4	435.772212365916	-1.83073252642642	0.100537055904433	-18.2095299087198	4.3365422271712e-74	7.93984366350355e-73
Cdc23	278.680471686943	-1.99254472379402	0.109446384256632	-18.205669719722	4.65328226856155e-74	8.51453473576043e-73
Serbp1	2452.94997010555	-2.3416600184981	0.128660206781191	-18.2003439686717	5.12847504637266e-74	9.37827766460376e-73
Pdss1	209.306149469603	-3.07636898559495	0.16903330911362	-18.1997796867781	5.18157538486302e-74	9.46956743188248e-73
Snapin	243.212502671977	-2.49210322099942	0.136931972483502	-18.199571479186	5.2013063809469e-74	9.49979863776991e-73
Osgin2	119.427849553388	-2.63923216314735	0.145044850878277	-18.1959728123146	5.55442061200307e-74	1.01385193389068e-72
Ralgapa2	558.880412335323	-1.53177216160168	0.0842009324828559	-18.1918669595917	5.98657822644229e-74	1.09206478130735e-72
Btbd10	328.545766793396	-2.90397915195227	0.159673174309359	-18.1870196074762	6.54012019083615e-74	1.19231114054356e-72
Rif1	588.790957459208	-2.44927588929964	0.134725259771882	-18.1797822728029	7.46294828041576e-74	1.35971722523122e-72
Wdr26	886.257449101725	-1.8233348007718	0.100309751921606	-18.1770442638196	7.84497286612591e-74	1.42844680139991e-72
Hcfc2	221.799683236567	-2.30188340163816	0.126656145691864	-18.1742732582303	8.25145317350794e-74	1.50154269142106e-72
Ankra2	154.75861620161	-2.35013601210684	0.129312275705598	-18.1741137821852	8.27547563450222e-74	1.50499477213789e-72
AW549877	412.329450753074	-2.29899987497888	0.126513552194053	-18.1719652567542	8.60599588528108e-74	1.5641489409801e-72
Cnot4	492.384873477567	-1.97659566379536	0.108773566763756	-18.1716544065187	8.65489339821362e-74	1.57207694780113e-72
Etv1	419.107606775455	-1.76191655981972	0.0969656767943327	-18.1705178375313	8.83604819277053e-74	1.6040038977114e-72
Lpcat3	135.079137389559	-2.45229995796189	0.134962068005117	-18.1702903208991	8.87276307207451e-74	1.60968781457995e-72
Spg21	222.296404439037	-1.67556001453888	0.0922759505513732	-18.1581441808723	1.10704132132415e-73	2.00716092032412e-72
Ttc4	191.319092333092	-2.30937875876023	0.12719068840493	-18.156822545122	1.13401100730009e-73	2.05480863117167e-72
Ccdc174	141.393579242452	-1.78543451399304	0.0983538585321524	-18.1531720324869	1.21195630095678e-73	2.19470919448034e-72
Zfp787	183.998112373151	-1.83177095768461	0.10091732228677	-18.1512045323536	1.25615818747602e-73	2.27337158242547e-72
Mpp5	559.710269676032	-2.62244938837092	0.144480983195074	-18.1508273987183	1.26481266143296e-73	2.28764446699614e-72
Myo6	1856.88048837649	-2.14165389383116	0.118005380561513	-18.1487817219892	1.31280318491541e-73	2.37300328127701e-72
n-TLaag4	160.081216921931	-5.75956881777727	0.317411929446676	-18.1454075397152	1.39595827446863e-73	2.5217829616826e-72
Ncoa6	363.589177249006	-1.77660421943665	0.0979154058721137	-18.1442767214493	1.4249854202216e-73	2.57266004139281e-72
Srprb	259.953536081548	-2.63895293339188	0.14544380102579	-18.1441416875783	1.42849160055352e-73	2.5774280005384e-72
Taf9b	85.1316606015315	-2.67371867326839	0.147368615181948	-18.1430670972059	1.45670185635781e-73	2.62673677960308e-72
Nbas	471.120150581231	-1.54043678504826	0.0849242993088223	-18.1389401806726	1.57030114769528e-73	2.82986696241347e-72
Tmem126a	221.506427161514	-2.47327288736805	0.136421988997044	-18.1295765114643	1.86187467536268e-73	3.35328807160695e-72
Ndufs2	905.695592929626	-1.86405203969415	0.102835159167469	-18.1266023681502	1.96533454987556e-73	3.53748343844369e-72
Spon1	564.622646372912	-2.44243267655034	0.134743372979309	-18.1265514032026	1.96715650194353e-73	3.53862470026544e-72
Stk32b	32.0041672520808	3.07091137843093	0.169556079944873	18.1114789834099	2.58703741954091e-73	4.65089062707931e-72
Stag3	1110.320803023	3.76672832686702	0.208153381935674	18.0959266279472	3.4312426875443e-73	6.16485454880924e-72
Psmc5	398.806970583704	-2.18807228953664	0.120925358339789	-18.0944040156437	3.52738941518071e-73	6.33377958341279e-72
Eif2b5	280.086364988659	-2.25626055263203	0.124701535610034	-18.0932860336844	3.5996911977022e-73	6.4597109089368e-72
Psmc2	360.946210171261	-2.31009402885388	0.127716096397586	-18.0877281252196	3.98166002565594e-73	7.14085915137055e-72
Fech	219.782696937265	-1.62283915522422	0.0897420217333608	-18.0833808273895	4.30837603105919e-73	7.72215484893034e-72
Dnajc21	99.3258624187786	-2.08287057682674	0.115214083687396	-18.0782636129631	4.72735476531748e-73	8.46801991004465e-72
Gm29478	138.636038217444	4.42639383217843	0.244876910081729	18.0759951222069	4.92585731561863e-73	8.81829108022617e-72
Tasor	374.394986494555	-2.07311208930737	0.114703323565951	-18.0736880576558	5.13625918695148e-73	9.189430926132e-72
Snrnp40	203.541393156571	-2.19408752550051	0.12141582180179	-18.0708534764303	5.40707483225016e-73	9.66814839003001e-72
Zfp950	168.298313216064	-2.30532459172729	0.127592188493947	-18.0679132393489	5.70303368468918e-73	1.0191221981596e-71
Taf1b	126.825712508871	-2.12118736470112	0.117402052943063	-18.0677195289749	5.72308982478273e-73	1.02209306229288e-71
Tmub2	95.1824458673666	-2.86536722099277	0.158593687822102	-18.067347196106	5.76183764092458e-73	1.02839653376574e-71
Rab5b	208.560605239016	-1.97956230920493	0.10959451486693	-18.0626038776532	6.27896636486279e-73	1.12002472480777e-71
Eif4g1	1604.4631037592	-2.70755949438757	0.149905879629496	-18.0617298072598	6.3791896854676e-73	1.13722131382642e-71
Coq10b	335.635326266438	-3.66597539261964	0.203057496941195	-18.0538785705671	7.35403639929505e-73	1.3102236261878e-71
Gm35246	335.624873165926	4.65043517040651	0.257593012371933	18.0534212771729	7.415187960138e-73	1.32032895483892e-71
Veph1	68.4329781937189	2.61317570607674	0.144763121995346	18.0513909209609	7.69287771713185e-73	1.3689554021245e-71
Atf6	416.547400455302	-2.37045889061461	0.13132340669147	-18.0505436946495	7.8117954994061e-73	1.38928702168244e-71
Pofut2	215.415150199365	-2.50012555428944	0.138515676358954	-18.0494050926808	7.97450254887686e-73	1.41737742499101e-71
Ate1	492.638885307705	-1.50139726324199	0.0832098274844127	-18.0435089055225	8.87270140158334e-73	1.57608170573504e-71
Ppwd1	116.641535061591	-2.7855863405464	0.154383985697046	-18.0432337458411	8.91699735692229e-73	1.58300616367913e-71
Fbxl18	747.16775363084	2.8461444199357	0.157741155767165	18.0431315219775	8.93350974130929e-73	1.58499298203611e-71
Cert1	270.265985604288	-2.19608693919798	0.121713739858527	-18.0430487285215	8.94690584157969e-73	1.58642486973106e-71
Mon2	551.273538517033	-2.11554860656058	0.117319507689114	-18.032368599488	1.08540830549503e-72	1.92345199359853e-71
Nrp1	405.409435367514	-4.05462387910013	0.224952044471462	-18.0243922149128	1.25382299933856e-72	2.22057867582023e-71
Caap1	131.655596253981	-1.59488887514034	0.0885450227724108	-18.0121798515961	1.5634842158167e-72	2.76735777213094e-71
Pi4k2b	106.558286825492	-2.26475012380613	0.12584006874354	-17.9970509108801	2.05472647395456e-72	3.63469399837485e-71
Gm39804	180.550862422427	5.06520504261698	0.281447399216439	17.9969864945234	2.0571172227346e-72	3.63676349840006e-71
Carnmt1	121.527519486212	-2.4562589883259	0.136491736393954	-17.995660786646	2.10694005019037e-72	3.72263565570113e-71
Noc3l	261.100000672955	-2.75385632600076	0.153060385763606	-17.9919599200145	2.25248442780845e-72	3.97743086069863e-71
Kansl1l	468.179498983802	-2.23452243150518	0.124205956453099	-17.9904611285607	2.31424076315423e-72	4.08405912876786e-71
Polr3d	137.461474681531	-2.94063325693267	0.163472185096082	-17.9885847565095	2.39393959854797e-72	4.22220643582863e-71
Fbn1	230.61793145722	-2.02982097406755	0.112858295107776	-17.9855718370469	2.52767644506201e-72	4.45544104271907e-71
Gtf2h2	143.347760103529	-3.00364782214215	0.167070929335381	-17.978279249962	2.88301989093216e-72	5.07878648911757e-71
Gpatch2	264.069960442477	-1.54999727947994	0.0862377796221038	-17.9735295397455	3.14081170286612e-72	5.52964774330252e-71
Atp6v1e1	573.044754231294	-1.56838843620975	0.0872749482233641	-17.9706601738192	3.30755243522567e-72	5.81976842840742e-71
Slc35b3	102.288129805281	-2.57993078412579	0.143568979949233	-17.9699736324523	3.34873883370855e-72	5.88875921589989e-71
Sdad1	309.826254424754	-2.25120063871236	0.125325574749247	-17.9628191868787	3.80958094670338e-72	6.69519804255734e-71
Wdr47	103.053239514783	-2.34637783006318	0.130654924014593	-17.9585870778288	4.11140591774734e-72	7.22138389644903e-71
Ube2j2	178.02071400111	-2.25027459520345	0.125306534259541	-17.9581584352383	4.14327479641463e-72	7.27307088452537e-71
Tcra	132.430826506241	2.28575519425946	0.127299505532733	17.9557272017188	4.32874895542863e-72	7.59417565566923e-71
Ahsa2	184.848800637228	-2.05593144344186	0.114538727598569	-17.9496619750082	4.82833418249958e-72	8.463690405295e-71
Etf1	1310.97529277571	-2.26283032477636	0.126065484352887	-17.9496420958663	4.83006267044933e-72	8.463690405295e-71
Capns1	702.390931832854	-1.84699839094932	0.102903179369158	-17.9488952845989	4.89544661745804e-72	8.57321924088522e-71
Hif1an	950.680173247948	2.64680035721453	0.147508390986279	17.9433884372092	5.4056091897235e-72	9.46108649545671e-71
Fbxo22	100.497173759763	-2.46733929028632	0.137519223655022	-17.9417773363514	5.56464786859501e-72	9.73372256944079e-71
Sp3	740.837362172431	-1.90148310581995	0.106016510202101	-17.9357262580623	6.20476628510528e-72	1.08470529851527e-70
Nrg3	95.6273108362852	2.36883615222793	0.132099121277621	17.9322627532817	6.60366085676227e-72	1.15376218922048e-70
9530068E07Rik	425.214603985509	-2.32822339497281	0.129908669273813	-17.9220017261938	7.94183078735679e-72	1.38674793273489e-70
Vcl	934.890531956978	-4.1566851608535	0.232001378459026	-17.916639928877	8.74533990506122e-72	1.52615659303965e-70
Gabbr1	857.333175728679	-2.64815053106703	0.147839393908644	-17.9123470480638	9.44668534368298e-72	1.64758378046237e-70
Xpr1	620.024410216591	-1.94023520671757	0.108345414412151	-17.9078664034347	1.02385640904229e-71	1.78464941889765e-70
Clpp	186.338370276279	-2.35943198274273	0.131756278872388	-17.9075487174919	1.02971591078609e-71	1.79381329043315e-70
Gm39918	522.688630728457	-3.76664055953892	0.210388884125847	-17.9032298934855	1.11277054869088e-71	1.93736539304223e-70
Zfp945	257.675822119163	-2.75492525286416	0.153919249041148	-17.8985102254993	1.21118727069511e-71	2.1074800003935e-70
Arid4b	621.195057055383	-2.35057899669287	0.131329498639525	-17.8983322181468	1.2150643384377e-71	2.11299191930652e-70
Papss1	601.932564572573	-1.31761536870937	0.0736743392645402	-17.884318771808	1.56251170407917e-71	2.7156161699425e-70
Aga	91.0701404840469	-3.18987380507754	0.178369992999695	-17.8834665597761	1.5865832755697e-71	2.75584426798518e-70
Tmem214	147.000803592645	-2.7757858140688	0.155257916502269	-17.878546077412	1.73297482066053e-71	3.00832032634285e-70
Ubb	509.019560953364	-2.56406881612393	0.143416211717082	-17.8785144679604	1.73395750120201e-71	3.00832032634285e-70
D230025D16Rik	99.5709816270049	-1.8186121232042	0.101802977348667	-17.8640366968404	2.24779048070799e-71	3.8952548359401e-70
Haus2	213.007862558776	-2.10268546817089	0.117704736978664	-17.8640683641477	2.24651529297322e-71	3.8952548359401e-70
Atp6v1g1	268.632818252985	-2.79097783676214	0.156242197829514	-17.8631501318713	2.28378529793887e-71	3.95533024652913e-70
Dcun1d5	600.429326204001	-1.87578103973775	0.105032077598545	-17.8591253512797	2.45455477767441e-71	4.24861895828838e-70
Trappc2	76.2589580152733	-3.20604958811716	0.179572950262514	-17.8537445836375	2.70290249232607e-71	4.67577017095827e-70
Hnrnpa2b1	2552.30414813139	-2.49953795359901	0.140013028548614	-17.8521811827757	2.77964872053924e-71	4.80574322322365e-70
Usp19	416.863826898469	-1.72415252547425	0.0965955791711791	-17.8491866839873	2.93276342632991e-71	5.06752260481101e-70
Ncam1	1812.63235490568	-2.49563607052506	0.139824722140825	-17.8483177532194	2.97874728952446e-71	5.14399437725473e-70
Cab39	1251.91243698774	-1.9193466194517	0.107543259396592	-17.8472052104507	3.03867385167322e-71	5.24444121480264e-70
Als2	244.569548224358	-1.89350065699195	0.106114480692414	-17.8439421711019	3.22145691198705e-71	5.55668673718484e-70
Ppp3r1	605.775412919987	-1.62520532903053	0.0911170539356601	-17.8364560620905	3.68328277749892e-71	6.3496128853539e-70
Atp11c	265.102395434519	-2.50196750176984	0.140282323526253	-17.8352299767948	3.76497415138379e-71	6.48668681293069e-70
Ocrl	216.163646429887	-1.58838618734135	0.0890728827430173	-17.8324327048444	3.95817457350228e-71	6.81561054162193e-70
Zbtb41	627.154019193621	-1.76803682580899	0.0991477451431722	-17.8323452868837	3.9643689829479e-71	6.82233319659359e-70
2610301B20Rik	208.876745122817	-2.04377399217645	0.1146159600666	-17.8314956397772	4.02508040755092e-71	6.9228129480678e-70
G6pc3	78.0601203309962	-2.89618781303819	0.162426457305137	-17.8307639105701	4.07810829864987e-71	7.00996930804853e-70
Lsm11	637.661255500274	3.55031030063467	0.199142492194016	17.827989704858	4.28555566810542e-71	7.36230783144132e-70
Cisd2	281.775999693469	-2.42276436790526	0.135956415279474	-17.8201548115622	4.92998905924394e-71	8.46452127295779e-70
Cnga3	217.940110230425	6.84279987945806	0.384010451470413	17.8193063580856	5.00532977184076e-71	8.58398207100543e-70
Ubn1	517.755238641038	-2.14572602481853	0.120415761901189	-17.819311948375	5.00482962989644e-71	8.58398207100543e-70
Arpc3	339.360746088738	-2.26203464251837	0.126963326527818	-17.8164412069241	5.26833306208332e-71	9.02982586803222e-70
Mbip	121.703394753493	-3.15556361566439	0.177170122839972	-17.8109241280746	5.81418886215087e-71	9.95968211699897e-70
Snx10	209.063427879386	-2.04956828076	0.115076037753564	-17.8105565743336	5.85249577468081e-71	1.00195400363199e-69
Add3	394.976119462429	-2.26879305474709	0.127491282028737	-17.795672132591	7.63458422632706e-71	1.30629884846672e-69
Nfkbia	226.259377620589	-3.47885769560257	0.195504286780415	-17.7942783398398	7.82691806420953e-71	1.33843893349448e-69
Katna1	150.463180277904	-2.11607297484558	0.118931558730818	-17.7923588778901	8.09972109960759e-71	1.38429484702358e-69
Esco1	217.411413352373	-1.77330844594609	0.0997027194860785	-17.7859586487378	9.07970647268609e-71	1.55089091808971e-69
Micu1	412.241057212636	-1.82285164963599	0.102491138799088	-17.7854560988858	9.16148377592902e-71	1.56396240802951e-69
Srp19	182.341018600555	-2.13693491503111	0.120167616143988	-17.7829517103059	9.58008678794872e-71	1.63448571206303e-69
Mcmbp	429.907225338334	-1.72692179480879	0.0971911012335053	-17.768311840194	1.24377729912972e-70	2.12082896186464e-69
Cr1l	130.4567760617	-2.92702643228132	0.164737782377123	-17.7677906673569	1.2553850434489e-70	2.13939731460523e-69
Med22	1697.50443053311	3.59372918240736	0.202277207426553	17.7663575057622	1.28786470831612e-70	2.19349352750308e-69
Tor1aip2	627.047390771607	-1.58448615375357	0.0891957367463566	-17.7641467131924	1.33961805233402e-70	2.28033612348446e-69
Tprgl	247.609151959784	-1.63045856422703	0.0918171331207133	-17.7576723298847	1.50341280707569e-70	2.55769069731455e-69
Mettl5	93.2260188689311	-2.21567438694559	0.124827283625672	-17.7499207111634	1.72597529650461e-70	2.93465057691643e-69
Atp5l	70.933777046055	-3.23753647511193	0.182400055795651	-17.7496462980201	1.73442928571943e-70	2.94734249813441e-69
Cspg5	842.298388305324	-2.26523757400938	0.127645353873965	-17.7463378435696	1.83966242171687e-70	3.12438448577674e-69
Ccnl2	410.204177619997	-2.69022302679977	0.151613200543831	-17.743989422755	1.91819897874885e-70	3.25591050586606e-69
Hgsnat	133.04517288881	-2.78904123738164	0.157284210466978	-17.7324934848893	2.35360564147162e-70	3.99268556115023e-69
Ppp2r3a	1004.7669500194	-2.08371029675479	0.117635641104418	-17.7132566048177	3.31335049793456e-70	5.61760944695348e-69
Eci1	152.752011542464	-1.98754687034633	0.112214621318058	-17.712013345506	3.3873606907968e-70	5.73982295893889e-69
Suclg1	292.340434870276	-1.86176378362658	0.105171829147155	-17.7021147081281	4.03853651809677e-70	6.839338506969e-69
Mrps18c	108.219455771692	-2.95344694351599	0.166892388802417	-17.696714420048	4.44494506216178e-70	7.52332207140552e-69
Poglut2	105.334172166449	-3.75433157399599	0.212166409766815	-17.6952213035148	4.56433804614586e-70	7.72101454041108e-69
Wdr36	493.586313984665	-3.48641899106736	0.197043323308761	-17.6936672226354	4.69200206628279e-70	7.93246592238922e-69
Prdx1	723.648273341089	-3.25554009681	0.18399946234283	-17.6932044004793	4.73070518262157e-70	7.99336226234338e-69
Smarcc1	914.747366844633	-1.89410832187214	0.107061698513223	-17.6917454904586	4.85480020431067e-70	8.19839247654254e-69
Eif2ak3	222.489158498646	-2.67445163237827	0.151347262285917	-17.6709614167043	7.01904086709985e-70	1.18464707303137e-68
Mpp1	105.890977113702	-2.54749847145759	0.144197258140089	-17.666760826913	7.56159735502908e-70	1.27549503742334e-68
Nt5c3	201.986251954458	-1.96607196871017	0.111322880945835	-17.6609871394433	8.37618824693796e-70	1.41210114141503e-68
Fam91a1	621.345012200504	-1.93049662452572	0.109318743448573	-17.659337855762	8.62454636572464e-70	1.45314825615708e-68
Ankrd28	1791.18093488625	-3.52731233058562	0.199771421765305	-17.6567413868114	9.03049362752752e-70	1.52068612023978e-68
Mthfd1l	526.430869724749	-1.93690126427006	0.109763302184244	-17.6461642983269	1.08906371482624e-69	1.83288807915022e-68
Snrpd3	215.827892148303	-2.39465358277436	0.135721355861624	-17.6438966997636	1.13366743505242e-69	1.90687855577508e-68
Ripk1	246.99348245024	-3.06835477563298	0.173907252003138	-17.643627510011	1.13908188689503e-69	1.91490464609007e-68
Adprh	156.294875761388	-2.75235371155921	0.156006912844787	-17.6425112283168	1.16181110043731e-69	1.95201302148488e-68
Vps16	236.629142698965	-1.85997092796072	0.105440781438218	-17.6399577335317	1.21551847176687e-69	2.0410980696428e-68
Grpel2	211.018832070267	-2.31039149894051	0.130975349887336	-17.63989560576	1.21685558298186e-69	2.04219216684206e-68
Bclaf3	214.512021313016	-2.75251767386966	0.156043574999961	-17.6394168992241	1.22720757682662e-69	2.0584057717392e-68
Rsu1	340.330469280717	-1.41565959910068	0.0802710946964305	-17.6359822231704	1.3041019104487e-69	2.18615035511291e-68
Elp2	491.677747697364	-1.85462470541213	0.105202826481882	-17.6290387571625	1.47452609141367e-69	2.47045319106423e-68
Gm18280	35.8488261877324	2.45061687792727	0.139052833527135	17.6236385535362	1.62227079360089e-69	2.71646007142086e-68
Csnk1g3	527.132092910551	-2.0300972561696	0.115217908916947	-17.6196328787131	1.74131279630675e-69	2.91415544321245e-68
Nrp2	245.200550079329	-1.99821771786519	0.113489275572297	-17.6071061145531	2.17273019264303e-69	3.63410778824499e-68
Gmps	560.979326856721	-1.93973738218851	0.110179404861905	-17.6052628403621	2.24463199414355e-69	3.75226388740417e-68
Ndufv1	431.203235126248	-1.4792985023554	0.0840266164149489	-17.6051180622361	2.25037890257777e-69	3.75976091580983e-68
Gba	129.228675833192	-2.34895604469513	0.13344916554948	-17.6018788504465	2.38286347103474e-69	3.9788744360232e-68
Psmd11	430.650191885623	-1.634114687744	0.0928807153141867	-17.5936918898212	2.75340285654035e-69	4.59502059907453e-68
Zeb2	844.621510512644	-2.03801498085573	0.11584435829441	-17.5926994707525	2.80205596931875e-69	4.6735971595765e-68
Vbp1	551.217275976185	-1.7584483661104	0.0999994192127178	-17.5845857901418	3.23335538920939e-69	5.38995096190031e-68
Shank3	478.694891551303	2.59370234563526	0.147502647822852	17.5841070239651	3.26077945047744e-69	5.43262634509353e-68
Nfu1	140.141479088915	-1.94646682472475	0.110698235685641	-17.5835397255318	3.29357497908171e-69	5.48419815829318e-68
Rmc1	138.344324308587	-3.20176916726239	0.182099640102588	-17.5825123292865	3.3538079059902e-69	5.58137339170626e-68
Ablim1	185.088647405833	2.07229526882331	0.117880639491809	17.579606606794	3.53017092975301e-69	5.87159474184324e-68
Cog1	120.15543512401	-1.8694232394106	0.106357933400672	-17.5767164671028	3.71475602571401e-69	6.17516000278989e-68
Ddrgk1	163.552373874794	-1.85703180215902	0.105653463690885	-17.576629646447	3.72044739901152e-69	6.18117164356688e-68
Nfrkb	175.265490235383	-2.13171393159387	0.121297523586459	-17.5742576481739	3.87934743450653e-69	6.44157640616026e-68
Xbp1	250.473866996718	-3.80154973643955	0.216339256958868	-17.5721678528383	4.02493810025062e-69	6.67960340213736e-68
Psmd12	370.973470342988	-2.51185939423572	0.14295147549307	-17.5714128558084	4.07886545087435e-69	6.76532978374699e-68
Rnf121	152.22167217579	-1.94208805752475	0.110560184129335	-17.565890223671	4.49585748887143e-69	7.45281573377801e-68
Ltv1	161.243327076193	-3.33865856479539	0.190108557151167	-17.5618531581438	4.82731928279408e-69	7.99783170829549e-68
Isg20l2	212.497078039379	-1.95336312257471	0.111232863696704	-17.5610252011573	4.89825128760656e-69	8.11083977801622e-68
Med31	68.0469537755272	-3.36029498757639	0.191372626236594	-17.5589113953113	5.08409090097594e-69	8.41388799162068e-68
Syf2	231.844064525901	-1.8365220636789	0.104616074961248	-17.5548744718168	5.45875385553997e-69	9.02891830109274e-68
Tagln2	245.959847547557	-2.7778098221982	0.158316333901014	-17.5459458525297	6.38803655758225e-69	1.05601121539299e-67
Malrd1	60.5211044674058	2.51342768389656	0.143259429971835	17.5445880553253	6.54254845136854e-69	1.08095383149094e-67
Rab10os	97.68182308157	-2.17995000210979	0.124259283119716	-17.5435584962256	6.66218647484595e-69	1.10011016019505e-67
Rnf34	170.249330275825	-2.42934726123723	0.138512004846704	-17.5388932094793	7.23222575452212e-69	1.19357768975878e-67
Suz12	474.161748777647	-1.57681411260045	0.0899241387021127	-17.5349370631604	7.75354057021002e-69	1.27890487290136e-67
Pigu	129.02160721117	-2.33457096659456	0.133140498660116	-17.5346419015171	7.79390415258687e-69	1.28485119425241e-67
Hsp90aa1	1027.27896482006	-3.40085215536829	0.193957208658251	-17.5340332998941	7.87779326789431e-69	1.29796229898951e-67
Snhg4	762.592149284488	-4.08896154218343	0.2332229230514	-17.5324170055199	8.10497661658966e-69	1.33465532576887e-67
Birc2	154.846509474023	-2.40302696677458	0.13713717691538	-17.522797397655	9.59874430353948e-69	1.57976239811126e-67
Camk2b	32913.110496498	4.90375744820949	0.279857998434398	17.5223058681276	9.68204375933107e-69	1.59259194669637e-67
Bmi1	686.099299203053	-1.82747616828028	0.104302578989894	-17.5209106618288	9.92243531517086e-69	1.63123303313259e-67
TrnF	331.83684927039	-3.58425459205041	0.204618631263024	-17.5167557808706	1.06741261771318e-68	1.7538419453424e-67
Timm50	123.337719444731	-2.64488103554105	0.151011389344987	-17.5144474003798	1.11160089421371e-68	1.82543985875039e-67
Zswim8	442.466425681205	-1.66096195656652	0.0948397617418723	-17.5133501609504	1.13323957464688e-68	1.85994896358985e-67
Coq3	99.6949309052074	-2.46492741648278	0.140750659811694	-17.5127237043188	1.14578169913262e-68	1.87949840503644e-67
Fibp	115.39210665909	-1.76651618823869	0.100882611797698	-17.5106111624185	1.18910521477466e-68	1.9494912076457e-67
Timmdc1	191.693309037988	-1.77022104822168	0.101146485468967	-17.501557666725	1.39404027741992e-68	2.28421704202761e-67
Zfp944	112.077698734184	-2.57499197326021	0.147200801365609	-17.493056759009	1.61839014411111e-68	2.6503696538167e-67
Dnajc1	601.819428812384	-2.89574101990132	0.165660903980884	-17.4799300880035	2.03748704232715e-68	3.33487370900459e-67
Txndc16	381.629716775671	-2.62057163957484	0.149971844307581	-17.4737575021098	2.27037595531291e-68	3.71401588867744e-67
Cdca4	159.244169235966	-2.3683960337399	0.135541765736239	-17.4735515719098	2.27858696638037e-68	3.72540214827139e-67
Prdx2	893.192243318591	-1.8874266038106	0.108029562117025	-17.471389930897	2.3665841487693e-68	3.86715168445907e-67
Gpx1	378.257065770068	-2.41628301035191	0.13833175075093	-17.4673059311054	2.54218695040886e-68	4.15182056281411e-67
St6galnac6	405.850274073464	3.13979000027122	0.179819029119703	17.4608327919573	2.84749690315704e-68	4.64789508209014e-67
Itm2c	1376.09266464342	-3.33328527997271	0.190902792827445	-17.4606417779631	2.85704091170198e-68	4.66091959028972e-67
Cep43	249.342072655683	-2.08372533380689	0.119344048373791	-17.4598177470952	2.89858040411333e-68	4.72609806557921e-67
Ccndbp1	101.964276877866	-2.24028992234084	0.128314648698653	-17.4593465754807	2.92260216849666e-68	4.76265842436253e-67
Sec11a	73.9190206939153	-2.77826700457183	0.159159464330166	-17.4558705400547	3.1060613171086e-68	5.05885514354009e-67
Klhl28	221.440213816163	-2.763937064937	0.158356417970676	-17.4538998820296	3.21512181480514e-68	5.23362096946613e-67
Nufip1	148.601904103067	-2.91775297104501	0.167207038633032	-17.4499410724483	3.44588047270488e-68	5.60618969969447e-67
Enpp5	105.296001469845	-3.58237650360276	0.205321028157864	-17.447684417635	3.58473263694465e-68	5.82890832543364e-67
Mrpl32	141.534570541324	-2.56716394553578	0.147139832636761	-17.447103884325	3.62134587255715e-68	5.88523034356819e-67
Kansl1	809.755958799023	-1.64895546212384	0.0945228845855363	-17.445039572736	3.75458377314571e-68	6.09843489739573e-67
Hsd17b10	171.084076849075	-1.93007020497487	0.110693109321913	-17.4362272123183	4.38054256064895e-68	7.11127969150799e-67
Dnajc3	537.036594925446	-3.1627638850049	0.181404437347702	-17.4348760771643	4.48530890034408e-68	7.27738926102124e-67
Specc1	6183.72355154617	2.28263260029821	0.13095150216665	17.4311295596542	4.78905897254193e-68	7.76599225547368e-67
Gaa	219.768261241196	-2.58401058784183	0.148241868133685	-17.4310444166257	4.79619513756171e-68	7.77333280483274e-67
Pik3c2a	469.837744870411	-1.60066287317195	0.0918513291122341	-17.4266707803007	5.1773830461504e-68	8.38657224370714e-67
Vipas39	254.690505496523	-1.64750926481808	0.0945545285931309	-17.4239064942868	5.43372995967922e-68	8.79703161787414e-67
Zfand5	1089.0972220136	-3.6025113180801	0.206792009257911	-17.4209406398631	5.72285218938337e-68	9.26007842854651e-67
Meis1	389.11412637662	-2.76493247353928	0.158731144792194	-17.4189663733544	5.92376096370039e-68	9.57996283103534e-67
Mettl3	161.948859315384	-1.98694832474894	0.114092511257969	-17.4152387640618	6.32245973005737e-68	1.02191944057883e-66
Pcmtd1	483.697290628825	-2.47819468532407	0.142322231203077	-17.4125620739319	6.62514764809635e-68	1.07026314148125e-66
Gde1	394.56496891421	-2.11037344003774	0.121209677568265	-17.4109318857744	6.81652696802024e-68	1.10058277425667e-66
Pid1	836.433746848702	-2.45362639341895	0.140973443038211	-17.4048837890261	7.57595933673612e-68	1.22253658007601e-66
Cnot1	936.286377121413	-1.42291596433758	0.0817754238718227	-17.4002884603558	8.20885078192093e-68	1.32394940954327e-66
Lias	144.681430082573	-1.87168376870989	0.107590216567474	-17.3964123172489	8.78348076412877e-68	1.41586097663762e-66
Ubc	585.464087453747	-2.13230567058027	0.12257349015358	-17.3961406166094	8.82523179042609e-68	1.42182168634398e-66
Slc22a23	567.591243639051	-1.95960983269996	0.112683766973491	-17.3903472108894	9.76409521038049e-68	1.57223044444338e-66
Tpm1	667.847302239592	-2.06353805270013	0.11866212769734	-17.3900307768237	9.81815113896342e-68	1.5800805201436e-66
Fcf1	113.45183732165	-2.94663556850546	0.169472313072887	-17.3871207342179	1.03294660288442e-67	1.66147118538466e-66
Apoe	2216.8785053288	-3.13252178536073	0.180188549478115	-17.3846883968684	1.07771480124558e-67	1.73254431809523e-66
Usf3	1130.28877708949	2.41709921654588	0.139062926150006	17.3813343603785	1.14263594040134e-67	1.83592136076675e-66
Echdc1	109.234353800319	-2.17826405578847	0.125328588059536	-17.3804244467647	1.16091087140829e-67	1.86427891905023e-66
Gm23405	29.5183999381277	5.98981327008963	0.344666338144313	17.3785850464506	1.19874831945341e-67	1.92400397026928e-66
ND1	12649.3762418566	-4.6472785488882	0.267415326037517	-17.3785048813403	1.20042502441303e-67	1.92565756877974e-66
Fbxo8	132.878095933861	-2.63143422818639	0.151420914257406	-17.3782746002519	1.20525451483296e-67	1.93236419496012e-66
Zfand6	454.051114042296	-1.74115798190597	0.100219973792475	-17.373362973646	1.31300069170205e-67	2.10397943007598e-66
1700123O12Rik	30.0904143804796	2.55833280100347	0.147266577715911	17.3721209569948	1.3417347726026e-67	2.14886758822897e-66
Stx5a	151.596852609685	-2.102190662023	0.121036967792137	-17.368170240626	1.43736828449153e-67	2.30079332760442e-66
Rnf111	460.361635825732	-2.04288038333144	0.117658058627136	-17.3628598599049	1.57670174612814e-67	2.52246876022617e-66
Pam	1066.01395019808	-2.84427826961075	0.163831055662633	-17.3610446328796	1.62735324208645e-67	2.60210551414457e-66
Wdr13	323.64937205664	-1.43698133959823	0.0827813926834011	-17.3587480594098	1.69376628904567e-67	2.70684570731661e-66
Cope	212.592522508748	-1.84211155768607	0.106120610397123	-17.3586596495493	1.69637625832454e-67	2.70956312918122e-66
Nkiras1	67.131422598384	-2.5928467035069	0.149403439560368	-17.3546654021926	1.81856875102179e-67	2.9031803067625e-66
Gm22155	107.623180007223	6.78238311888692	0.390826490206233	17.3539493582125	1.8413835699574e-67	2.93802759322233e-66
Tmem62	86.895382420093	-2.78688924066459	0.160597990417607	-17.3532012039364	1.86552629970997e-67	2.97495518961779e-66
Snrpb	544.477543608954	-2.22549141464635	0.12826614569435	-17.3505752636363	1.95278894644284e-67	3.11244675899335e-66
Neu1	88.538392281636	-2.80178155068931	0.161481910978172	-17.3504359325301	1.95753107333532e-67	3.11833653174256e-66
Smarca5	932.308907812085	-2.25190331698659	0.129801709403571	-17.3487955384711	2.01423236113752e-67	3.20694643537816e-66
Kcnk9	239.758896348441	4.71719362960639	0.27194817873036	17.3459283736684	2.11729664003224e-67	3.36923876121369e-66
Tti2	123.467562897429	-2.05517928380149	0.118495603452691	-17.3439285840003	2.19227727520467e-67	3.48669235189919e-66
Orc3	629.490832486602	-1.60988108929067	0.0928267925409357	-17.3428494642937	2.23383147627395e-67	3.55088611775479e-66
Slc38a7	90.9925620223482	-2.44770143524722	0.141139250224232	-17.342457405424	2.24912232373645e-67	3.57328559476187e-66
Cat	456.415861198284	-2.13098106960225	0.122887753820404	-17.3408741176652	2.31194141557096e-67	3.67113128083387e-66
Ech1	290.713253223556	-2.50254610424195	0.144325046957762	-17.3396521046991	2.36161958618131e-67	3.74801736029595e-66
Kif11	473.075907742185	-2.36440700060624	0.136368326352392	-17.3383883475722	2.41411405179728e-67	3.82928879068099e-66
Mrps6	620.645393651687	-2.42425485273881	0.139826876673521	-17.3375456164922	2.44976450406671e-67	3.88376981435036e-66
Bloc1s1	148.218216807894	-2.41475099997892	0.139344792224616	-17.3293236254317	2.8263283889282e-67	4.4783774669033e-66
Epn1	1680.54958956251	2.55659918903809	0.14762242405938	17.318501611989	3.41124963728937e-67	5.40232405344035e-66
Rnf10	1931.83893655565	2.38092247501592	0.137513321525241	17.3141223599845	3.68091888801336e-67	5.82629610813124e-66
Ncbp3	184.745134304877	-1.41332502822447	0.0816695339591906	-17.3054131658287	4.28198368887347e-67	6.774084551665e-66
Pigt	158.339273200761	-2.39689711255799	0.138509773381479	-17.3048952001138	4.32066615168052e-67	6.83165201658233e-66
Dynlt3	656.018273302946	-2.30347748330795	0.133147462423966	-17.3001981515296	4.68773806066893e-67	7.40811825407251e-66
Mtrf1l	106.388877582477	-1.84768581720454	0.106831610203405	-17.2953100087753	5.10277647150716e-67	8.0597353292538e-66
Npc1	322.941122776675	-2.63722327595476	0.152500121017964	-17.2932536600682	5.28813691116212e-67	8.34808216463214e-66
Zfp37	115.696027816917	-2.07850704011272	0.120193129475775	-17.2930603369609	5.30590454530785e-67	8.37169441208556e-66
Yif1b	87.3422486692128	-3.15041451217986	0.182178614312546	-17.2929985446865	5.31159619066346e-67	8.37623816430248e-66
Bms1	313.900929767685	-2.72330437459877	0.157501339536714	-17.2906743689247	5.53015134203076e-67	8.71627927660076e-66
Acvr2a	342.887085310914	-2.52755521712181	0.146187692043222	-17.289794932767	5.61516721944296e-67	8.84559578529806e-66
4933404O12Rik	358.600736599266	3.38802094961955	0.196073271623023	17.2793615446652	6.72887340547288e-67	1.0594419126619e-65
Smurf2	597.616277242638	-1.64864710393087	0.0954381935002226	-17.2745003176011	7.32046852086363e-67	1.15197800722666e-65
Golph3	991.655822332245	-1.75022386123886	0.101345752358743	-17.2698294748796	7.93766014626548e-67	1.24844222860138e-65
Tmem258	146.986337054126	-2.68844018338556	0.155685265203069	-17.2684305086861	8.13241513669584e-67	1.2783984934408e-65
Golm1	740.480888061252	-2.34242798267444	0.135674040465275	-17.265115527196	8.6131292539e-67	1.35325162101491e-65
Srp72	684.770003764316	-1.85554388062314	0.107483396186301	-17.2635397322851	8.85146877328969e-67	1.38996522555365e-65
Jak1	662.348170398566	-2.1840048989001	0.126530757848798	-17.2606640158588	9.30349196455636e-67	1.46017767192924e-65
Ercc3	147.198628787537	-1.98830555884675	0.115197146356235	-17.2600244167344	9.40711503985173e-67	1.47566376999549e-65
Cops5	292.143522441606	-2.50338125658983	0.145042775175641	-17.2596067164209	9.47540783571627e-67	1.48559433693764e-65
Snrpb2	266.716041570423	-2.86606364334824	0.166074689246671	-17.257678797106	9.79707658775932e-67	1.53521890832595e-65
Thoc5	205.652296852305	-1.71215782272082	0.0992253505928068	-17.255245887183	1.02185787171544e-66	1.60042713672614e-65
Myl12b	243.918331906961	-1.78063062299526	0.103224460335541	-17.2500841099788	1.11736589534353e-66	1.74909157416649e-65
Ttc19	233.557992272068	-2.12666389209431	0.123292220933563	-17.2489705837993	1.13910852815046e-66	1.78219033324969e-65
Wdr11	236.324569078487	-1.45204481476518	0.0841829814566715	-17.248674133887	1.14496772467698e-66	1.7904169842731e-65
Dnajc25	89.5599981358872	-2.84592519406894	0.165026317496557	-17.2452808572688	1.21421242779168e-66	1.8977006301934e-65
Pik3c3	2161.34813996308	3.6544480027732	0.211922287806521	17.244283461632	1.23534833687225e-66	1.92972163644926e-65
Zfyve9	423.164552660358	-1.2190786500128	0.0707022248631805	-17.2424368875506	1.27545184863722e-66	1.99132259533827e-65
Fundc2	255.841501616365	-2.15838903573241	0.125216071467783	-17.2373163479078	1.39357589480171e-66	2.17460619854626e-65
Sdc2	295.274901207655	-3.39015100169352	0.196713512628042	-17.2339508171146	1.47709018059848e-66	2.30371933978262e-65
Casd1	123.117643638477	-3.11171340662819	0.18061558239622	-17.2283773379086	1.62650396297428e-66	2.53542263490533e-65
Fam76b	250.305693589281	-2.18510455053503	0.126871679465056	-17.2229496744139	1.7864689379443e-66	2.78332234269993e-65
Sdhaf2	168.231917420847	-1.69187742457421	0.0982571979290456	-17.2188649812298	1.91710982898971e-66	2.98529977500129e-65
Gtpbp8	86.0392950276894	-2.72082992607614	0.158034256771601	-17.2167097290077	1.98983510662955e-66	3.09692779474335e-65
Pot1b	84.3556160170369	-1.8803853520106	0.109232414467897	-17.2145361902921	2.06596207381803e-66	3.21373076850994e-65
Cmtm4	2271.17597667259	2.85157510798205	0.16567419552478	17.2119447989444	2.16052619894782e-66	3.35907698019084e-65
Rrbp1	709.627347730496	-2.08361865431244	0.121107635503317	-17.2046844581932	2.44907190112736e-66	3.80570698292556e-65
Myo9b	638.536013787206	-2.23360536555007	0.129876875343146	-17.1978680550229	2.75482414578842e-66	4.27859522830506e-65
Pigf	90.2258345084791	-2.00396383761967	0.116557387407717	-17.1929371633033	2.99944456568325e-66	4.65609453710987e-65
Gk	144.449992778229	-2.28710451539164	0.133077193110271	-17.1862996351034	3.36324832063997e-66	5.21811480330958e-65
Gan	344.306736691138	2.51232595097377	0.146233902794814	17.1801880614436	3.73697787787644e-66	5.79494190546909e-65
Ncan	3350.02268461459	-1.94970841446876	0.113498803918863	-17.17822873149	3.86534237126524e-66	5.99087845461083e-65
Ccdc66	143.314392938623	-2.13694125259722	0.124402005113166	-17.1777074706576	3.90022640885862e-66	6.04180158572488e-65
Micos13	184.811727811317	-2.33726996257669	0.136101165034978	-17.1730342056661	4.22732726499664e-66	6.54510664745244e-65
Nfkb1	341.089946572949	-1.95076412281032	0.113606273993346	-17.1712710419899	4.35772114583153e-66	6.74348858250261e-65
Ptpn13	459.453855087771	-1.80917886887891	0.105368585659804	-17.170002402045	4.45401525898626e-66	6.88892318535523e-65
Cfap20	222.952993165831	-2.04645509785385	0.119198358267027	-17.1684839255033	4.57206489240728e-66	7.06783814633733e-65
Rab7	663.988275335789	-1.55864703401454	0.0907941907096641	-17.1668145487268	4.70544714644706e-66	7.27025752310744e-65
Ptges3	461.838983222557	-2.28763000375776	0.133262559776512	-17.1663369486091	4.74431566528136e-66	7.32651214894071e-65
Tut4	461.920427319698	-2.1504474851118	0.125297100988561	-17.1627872324687	5.04340750951006e-66	7.78435576688058e-65
Aste1	85.6708240508324	-2.84805156989053	0.165989974135066	-17.1579734543067	5.47924246072742e-66	8.45267496958101e-65
Mtmr10	309.99539395762	-1.90295769045128	0.110957915340555	-17.1502653470974	6.25661301471294e-66	9.64690709602918e-65
Pex7	160.754568958065	-1.72199062533026	0.100438367684153	-17.1447492132227	6.87950339202007e-66	1.06018378967866e-64
Sgpp1	188.885339806897	-2.33036986366985	0.135971178424641	-17.1387046186513	7.63323333610257e-66	1.17573106437001e-64
Dyrk1a	783.710564895106	-1.86764128177284	0.10899870456785	-17.1345273246826	8.20167446048194e-66	1.26263400776897e-64
Atp6v0a2	389.116618886043	-1.90507011830676	0.11120257419116	-17.1315289431331	8.63551650185539e-66	1.32873657579427e-64
Psmd1	1083.04510921003	-2.05461805422499	0.119951808632329	-17.128695912562	9.0664241084717e-66	1.39431960643915e-64
Lancl1	303.105067044534	-2.00402258761998	0.117001560545045	-17.1281697293981	9.14878550184332e-66	1.40625991390305e-64
Czib	347.256446364016	-1.90615748782303	0.111334315124945	-17.1210240587895	1.03439555460451e-65	1.58914951913944e-64
Eif5	1544.93492050357	-2.3109686184023	0.135057533380968	-17.1109938153805	1.22884790519356e-65	1.88691496122736e-64
Clu	112.737601105659	-3.79596665360612	0.22184666390199	-17.1107673509264	1.23363515392218e-65	1.89328993303389e-64
Ppp2r2a	310.53558319371	-2.21399723461783	0.129409367377543	-17.1084773806106	1.28309956985622e-65	1.96819016923003e-64
Polr3b	206.338342935599	-1.3181396495418	0.0770570261137827	-17.1060280420819	1.33819589013492e-65	2.05164783176681e-64
Cdc123	327.518808678077	-1.73395878379919	0.101369812420159	-17.1052776206416	1.35554336284541e-65	2.0771749606894e-64
Dctn3	202.709547977003	-1.84348145209093	0.107775521921922	-17.1048250958733	1.36611250263903e-65	2.09229436201101e-64
Gtpbp10	127.552644995853	-3.01700683507522	0.176411978975205	-17.1020519842321	1.43269875808117e-65	2.19314816569784e-64
Ncoa5	403.623802626563	-1.50297244493291	0.0878828612610014	-17.1019971740481	1.43404691459368e-65	2.19408441391018e-64
Ankrd13c	574.416782087028	-1.49662726842035	0.0875498228711198	-17.0945779139211	1.62870968970443e-65	2.49063824161217e-64
Muc4	68.3685357004014	4.06933331451222	0.238084431541054	17.0919756834689	1.70304863165451e-65	2.60298182084947e-64
Dcun1d4	231.096407230731	-1.24344460024711	0.0727614799025681	-17.0893253121316	1.78223921757474e-65	2.72262174627354e-64
Slc30a6	75.7474132337976	-3.20873962082781	0.187823252179983	-17.0838252643662	1.95847726559885e-65	2.9903167229587e-64
Foxe1	569.149655084008	5.26836159424142	0.308444720451365	17.0804077519366	2.07662572097733e-65	3.1690882992927e-64
Nt5c2	294.418139438111	-1.23361968208049	0.0722867561791697	-17.0656389535981	2.67447090153306e-65	4.07935553946586e-64
Nbeal1	457.929967383539	-1.69770379796721	0.0994824669580338	-17.0653568400488	2.68742206709652e-65	4.09701207557514e-64
Cebpd	148.568339594265	-4.85810899036467	0.284739247216529	-17.0616064973661	2.86564828364325e-65	4.36648576580301e-64
St7	332.772123538738	-2.02950328554982	0.118956728631735	-17.0608532101848	2.90284259197836e-65	4.42089866934782e-64
Vdac1	830.545378554399	-1.70972000880223	0.100221746452083	-17.0593715368916	2.97741131651339e-65	4.53214643370554e-64
Slmap	480.08031274526	-1.50070918740316	0.0879942319351596	-17.0546313593486	3.22903546919571e-65	4.91265258385449e-64
Stk17b	120.083859647682	-2.93827976317199	0.172292755637657	-17.0539948258265	3.26440068947482e-65	4.96392200810441e-64
H3f3a	376.722398083915	-2.5202142830479	0.147787193263814	-17.0529951032298	3.32072515892083e-65	5.04699396730065e-64
Zfp622	152.262532949731	-2.07893934571531	0.121928542807229	-17.0504731529692	3.46715268563595e-65	5.26685422500812e-64
Rbbp6	611.581454982474	-2.65747583341604	0.155925934308203	-17.0431932648438	3.92692590169065e-65	5.962242389677e-64
Tm2d3	65.9729956228805	-4.00441318879601	0.235073785746857	-17.0347075326733	4.54005679805012e-65	6.88964604977662e-64
Igh	186.486671736445	2.35771160202084	0.138434465476705	17.0312471962958	4.81666187904673e-65	7.30567926247063e-64
Slc15a2	316.356152084642	-2.31180308728869	0.135762009547552	-17.0283505304108	5.0610790421059e-65	7.67249280332278e-64
Gfus	93.1803915641157	-2.613582964394	0.153521940371063	-17.0241657842324	5.43616795989011e-65	8.2369281463462e-64
Foxred1	128.682908876554	-2.14418361486268	0.125958613764015	-17.0229216628236	5.55293343643681e-65	8.40957468927382e-64
Ubl5	185.080936596601	-2.19918249086982	0.129205938860931	-17.0207539239886	5.76238654862365e-65	8.72234415126778e-64
Fnbp1l	679.947564418672	-2.2810767392449	0.134038711366069	-17.0180443843206	6.03529406326045e-65	9.13079608179104e-64
C9orf72	143.227117441999	-1.97318581263195	0.115970677525053	-17.0145234531866	6.40925637310892e-65	9.69164152784475e-64
Mrpl13	242.188755015688	-2.00170596380269	0.117705076725444	-17.0061140903193	7.39852166791746e-65	1.1181865142851e-63
Pip5k1a	222.173136597254	-1.52942597838913	0.0899388988873192	-17.0051668111402	7.51908623935e-65	1.13583194718051e-63
Map3k2	456.720252932227	-2.50496252387994	0.147345159024219	-17.000643526186	8.12233622910554e-65	1.22633691803763e-63
Psip1	283.307246317729	-2.0817716024461	0.122505213473768	-16.9933306788765	9.20126995058581e-65	1.3885340960385e-63
Gm9292	27.4431353979521	2.40078639220524	0.141331162018813	16.9869571431505	1.02574203271581e-64	1.54713060316816e-63
Tm9sf1	148.52897369503	-3.04478396058197	0.179353494110898	-16.9764407193502	1.2270563447354e-64	1.84983711808313e-63
Rbm10	200.059218856987	-1.84345785039073	0.1086185248241	-16.9718549701911	1.32674103661826e-64	1.99910413453826e-63
Hax1	77.5531685811193	-3.00557543169822	0.177142409548413	-16.9670009534154	1.44106088289088e-64	2.17026100305543e-63
Zfp868	66.1129293913059	-2.7663086492532	0.163083721111905	-16.9625063151153	1.55564947597498e-64	2.3416494310166e-63
Hace1	214.149278655038	-1.82432983112619	0.107568801727119	-16.959655604923	1.63298753238965e-64	2.45682149506844e-63
Ormdl1	94.6729355539881	-2.92732418724231	0.172634615419023	-16.9567625828519	1.71539106900268e-64	2.57949442476127e-63
Ap4e1	220.714800810393	-1.73727065400386	0.102463704111691	-16.9549858563588	1.76803914156929e-64	2.65732179557052e-63
Usp53	94.2841115021508	-2.36629124413221	0.139565315515711	-16.9547228506486	1.7759681882797e-64	2.66789290774907e-63
Zfp932	102.671190666027	-2.58023514938595	0.152194197136483	-16.9535711474733	1.8111089607699e-64	2.71931072743824e-63
Cct8	1354.19041174058	-2.90011623096811	0.171095861931834	-16.9502418014268	1.91663905850651e-64	2.87631037349373e-63
Brd1	493.88671164598	-1.94778781499057	0.114926243749832	-16.948155194478	1.98587921208792e-64	2.97871882421385e-63
Dnajc7	590.34560351671	-1.98486935905828	0.117116628306407	-16.9478014160837	1.99786338921403e-64	2.99518633625046e-63
Brix1	204.624629608334	-3.07518558411059	0.181459387828385	-16.9469632897634	2.02654316558696e-64	3.03665464585865e-63
Stag1	928.220397929034	-1.27260799173315	0.0750940479080602	-16.9468556721198	2.03025532436692e-64	3.04068757453828e-63
Dusp6	831.573873375963	-2.6847915483219	0.158442637553758	-16.9448804297453	2.09960560761675e-64	3.14297243443696e-63
Zcchc8	211.255974568777	-2.12179654148206	0.12524464760986	-16.9412153091883	2.23460096450683e-64	3.34337157868879e-63
Trrap	1292.44275622554	-1.59779055145101	0.0943280565348849	-16.9386565370411	2.33394069365997e-64	3.49024896201993e-63
Trmt10a	82.016789025377	-2.453967111141	0.144944461896141	-16.9303958153253	2.68568009831127e-64	4.01423604859982e-63
Zfp938	85.4790374706571	-2.76004328358745	0.163075785285701	-16.9249118055877	2.94788261336677e-64	4.40393556517466e-63
Lrp11	119.052021490645	-2.35945292297485	0.139410334875873	-16.9245194416586	2.96759193060849e-64	4.43115769528302e-63
Tbc1d9	219.664000367424	-2.07953117652043	0.122873190182756	-16.9242059510901	2.98343359450248e-64	4.4525803279877e-63
Lrrn1	694.246359747638	-3.57805950812995	0.211446069204645	-16.9218539819105	3.10500498664722e-64	4.63169722319649e-63
Rsrp1	340.22953053873	-2.88088041520801	0.170317612986767	-16.9147533522082	3.50280035247364e-64	5.2224684534453e-63
Glod4	280.508602127752	-2.0497705045031	0.121189562009955	-16.9137545388168	3.56268893450686e-64	5.30910158429339e-63
[truncated: 38,206 more rows]
