# Supplementary material for: Sex differences in the transcriptome of extracellular vesicles secreted by fetal neural stem cells and effects of chronic alcohol exposure
Source: Biol Sex Differ. 2023 Apr 15;14:19. doi: 10.1186/s13293-023-00503-0 (PMC10105449; doi:10.1186/s13293-023-00503-0)
Supplement: Supplementary file 10 — Additional file 10: Table S4. Reactome Pathway Analysis of RNA Transcripts Enriched in EVs DESeq2 analysis identified significant differentially expressed genes (DEGs) that were enriched in EVs relative to cells (adjusted p < 0.05; Benjamini and Hochberg method). Pathway overrepresentation analysis was conducted using the Reactome pathway database (reactome.org). [file 13293_2023_503_MOESM10_ESM.csv]

ID	Description	GeneRatio	BgRatio	pvalue	p.adjust	qvalue	geneID	Count
R-MMU-211897	Cytochrome P450 - arranged by substrate type	50/2002	83/8880	1.31E-13	1.34E-10	1.22E-10	Cyp2e1/Cyp3a16/Cyp7a1/Cyp3a41b/Cyp2c68/Cyp4a29/Cyp2a4/Cyp3a44/Cyp3a59/Cyp3a11/Cyp2c65/Cyp2c69/Cyp2c54/Cyp11b2/Cyp19a1/Cyp2c67/Cyp2c50/Cyp2c37/Cyp4a12b/Cyp3a41a/Cyp1a1/Cyp4a30b/Cyp2c40/Cyp4f39/Cyp2c29/Cyp4a10/Cyp4a32/Cyp2c39/Cyp3a25/Cyp4a12a/Cyp3a57/Cyp2s1/Cyp1a2/Cyp2c55/Cyp4a31/Cyp11a1/Cyp2c66/Cyp2a22/Cyp26a1/Cyp2a12/Tbxas1/Cyp2f2/Cyp27a1/Cyp4b1/Cyp39a1/Nr1h4/Ahrr/Ptgis/Rxra/Fdxr	50
R-MMU-211945	Phase I - Functionalization of compounds	63/2002	119/8880	3.70E-13	1.72E-10	1.56E-10	Cyp2e1/Cyp3a16/Cyp7a1/Cyp3a41b/Cyp2c68/Cyp4a29/Cyp2a4/Cyp3a44/Cyp3a59/Cyp3a11/Cyp2c65/Cyp2c69/Adh7/Cyp2c54/Cyp11b2/Cyp19a1/Ces2b/Cyp2c67/Cyp2c50/Cyp2c37/Cyp4a12b/Fmo2/Cyp3a41a/Adh4/Adh1/Cyp1a1/Cyp4a30b/Cyp2c40/Cyp4f39/Cyp2c29/Cyp4a10/Cyp4a32/Cyp2c39/Ces3b/Cyp3a25/Fmo1/Cyp4a12a/Cyp3a57/Cyp2s1/Cyp1a2/Mtarc1/Cyp2c55/Cyp4a31/Cyp11a1/Cyp2c66/Aldh3a1/Cyp2a22/Cyp26a1/Cyp2a12/Tbxas1/Cyp2f2/Cyp27a1/Cyp4b1…	63
R-MMU-6809371	Formation of the cornified envelope	48/2002	80/8880	5.04E-13	1.72E-10	1.56E-10	Krt16/Krt4/Krt23/Krt7/Krt86/Krt19/Krt84/Krt87/Krt73/Krt35/Rptn/Krt32/Krt72/Krt71/Krt13/Krt15/Krt6a/Dsg1a/Lipk/Krt20/Krt34/Dsg3/Krt18/Krt76/Krt40/Lipm/Krt25/Krt5/Stfa3/Dsg2/Tchh/Krt75/Krt1/Krt83/Krt33a/Krt80/Klk5/Krt2/Dsc3/Cela2a/Krt36/Pkp1/Krt79/Krt27/Dsp/Krt39/Pkp3/Jup	48
R-MMU-211981	Xenobiotics	29/2002	37/8880	8.20E-13	2.10E-10	1.90E-10	Cyp2e1/Cyp3a16/Cyp3a41b/Cyp2c68/Cyp2a4/Cyp3a44/Cyp3a59/Cyp3a11/Cyp2c65/Cyp2c69/Cyp2c54/Cyp2c67/Cyp2c50/Cyp2c37/Cyp3a41a/Cyp1a1/Cyp2c40/Cyp2c29/Cyp2c39/Cyp3a25/Cyp3a57/Cyp2s1/Cyp1a2/Cyp2c55/Cyp2c66/Cyp2a22/Cyp2a12/Cyp2f2/Ahrr	29
R-MMU-211859	Biological oxidations	94/2002	216/8880	3.36E-12	6.87E-10	6.23E-10	Cyp2e1/Cyp3a16/Ugt2b36/Cyp7a1/Nat3/Cyp3a41b/Cyp2c68/Cyp4a29/Cyp2a4/Cyp3a44/Ugt3a1/Cyp3a59/Cyp3a11/Cyp2c65/Cyp2c69/Adh7/Cyp2c54/Acsm2/Cyp11b2/Cyp19a1/Ugt2b35/Ces2b/Cyp2c67/Cyp2c50/Mat1a/Ugt2b38/Cyp2c37/Cyp4a12b/Ugt2a1/Sult2b1/Fmo2/Acsm5/Cyp3a41a/Adh4/Ugt2b1/Adh1/Cyp1a1/Cyp4a30b/Cyp2c40/Ugt3a2/Cyp4f39/Mat2b/Cyp2c29/Cyp4a10/Glyat/Cyp4a32/Acsm1/Cyp2c39/Ces3b/Cyp3a25/Ugt2b34/Ugt2a3/Fmo1/Cyp4a12a/Sult1…	94
R-MMU-112316	Neuronal System	125/2002	323/8880	2.01E-11	3.43E-09	3.11E-09	Camk2b/Kcnk9/Grik4/Kcnh5/Kcng1/Shank1/Kcnj15/Kcnn3/Chrnb3/Kcnk16/Kcng4/Gabrg2/Kcnc4/Gabrr3/Chrnb4/Mdm2/Shank3/Camkk2/Kcna10/Slc5a7/Kcnmb2/Kcna5/Glra3/Kcnh8/Kcns3/Kcnb2/Chrna3/Chrna6/Rps6ka2/Gnat3/Kcna7/Gabra1/Gabra4/Abcc8/Epb41l5/Akap5/Gngt1/Slc6a3/Lrfn2/Glra2/Kcnj6/Abcc9/Adcy5/Gngt2/Gabrb1/Slc22a2/Hcn1/Kcnh1/Kcnc1/Kcnv2/Grip2/Slitrk4/Gabra6/Tspoap1/Kcnj5/Plcb2/Gabrr1/Kcnc3/Il1rapl2/Grin2a/Dlgap2…	125
R-MMU-112314	Neurotransmitter receptors and postsynaptic signal transmission	58/2002	136/8880	1.15E-07	1.68E-05	1.52E-05	Camk2b/Grik4/Kcnj15/Chrnb3/Gabrg2/Gabrr3/Chrnb4/Mdm2/Camkk2/Glra3/Chrna3/Chrna6/Rps6ka2/Gnat3/Gabra1/Gabra4/Akap5/Gngt1/Glra2/Kcnj6/Adcy5/Gngt2/Gabrb1/Grip2/Gabra6/Kcnj5/Plcb2/Gabrr1/Grin2a/Kcnj3/Gabrb2/Adcy4/Gabra5/Dlg2/Htr3b/Glra1/Chrna2/Gabra3/Chrnd/Gabrg3/Gria1/Gabrq/Grin2c/Cacng3/Cacng2/Grik3/Dlg4/Chrna5/Adcy1/Ap2a1/Ap2b1/Grin2b/Kcnj9/Grin2d/Grin1/Prkacb/Camkk1/Ap2a2	58
R-MMU-425407	SLC-mediated transmembrane transport	84/2002	226/8880	3.38E-07	4.00E-05	3.63E-05	Slc15a1/Slc6a20a/Slc29a3/Slc6a7/Slc5a11/Slc6a18/Slc5a1/Slc17a6/Slc36a2/Slc38a5/Slc6a19/Slc22a16/Slco4c1/Slc26a6/Slc5a7/Rhbg/Slc38a4/Slco1b2/Slco1a4/Slc17a1/Slco2a1/Slc6a3/Slc28a1/Slc22a6/Slc30a8/Slc9a4/Slc22a2/Rhag/Slc28a2/Slco2b1/Slc6a14/Slc34a3/Slc13a1/Slc22a7/Slc28a3/Slc26a9/Slc26a4/Slc34a2/Slc39a8/Slc1a7/Slc12a3/Slc12a1/Slc6a2/Slc4a1/Slc5a9/Slco4a1/Slc22a18/Slc18a1/Slc13a2/Slc6a13/Slc22a1/Slc…	84
R-MMU-112315	Transmission across Chemical Synapses	76/2002	199/8880	3.52E-07	4.00E-05	3.63E-05	Camk2b/Grik4/Kcnj15/Chrnb3/Gabrg2/Gabrr3/Chrnb4/Mdm2/Camkk2/Slc5a7/Glra3/Chrna3/Chrna6/Rps6ka2/Gnat3/Gabra1/Gabra4/Akap5/Gngt1/Slc6a3/Glra2/Kcnj6/Adcy5/Gngt2/Gabrb1/Slc22a2/Grip2/Gabra6/Tspoap1/Kcnj5/Plcb2/Gabrr1/Grin2a/Slc6a4/Kcnj3/Slc1a7/Gabrb2/Adcy4/Gabra5/Gad2/Dlg2/Htr3b/Glra1/Slc6a13/Slc22a1/Chrna2/Dnajc5/Cacna1a/Gabra3/Chrnd/Gabrg3/Cacnb3/Gria1/Slc1a6/Slc17a7/Gabrq/Grin2c/Cacng3/Slc32a1/Cac…	76
R-MMU-2672351	Stimuli-sensing channels	44/2002	98/8880	6.99E-07	7.14E-05	6.47E-05	Ryr1/Wnk2/Mcoln3/Ano2/Trpm8/Scnn1g/Trpv5/Slc17a3/Clcnkb/Trpa1/Trpv4/Asic2/Clca2/Mcoln2/Bsnd/Clca4b/Trpc4/Ano5/Ano9/Scnn1b/Trdn/Trpc6/Clcnka/Sgk2/Trpv3/Trpc5/Trpc7/Ano1/Trpm2/Trpv6/Ano7/Slc9b2/Casq2/Clca1/Ryr2/Trpv1/Ttyh3/Ano4/Trpm5/Wnk4/Trpv2/Scnn1a/Trpm6/Clcn6	44
R-MMU-198933	Immunoregulatory interactions between a Lymphoid and a non-Lymphoid cell	41/2002	93/8880	2.95E-06	0.000252393	0.000228762	Col2a1/H2-Q1/Cd300e/Cd96/Siglecf/H2-M10.1/Cd33/Cd300lg/Cd300c2/Cd22/Cd19/Trem2/Treml4/Sh2d1a/Cd3g/Sell/Icam4/Kir3dl2/H2-Q10/Clec4g/Siglece/Siglec1/Pilra/Cd40lg/Treml1/H2-T22/Treml2/Cd8b1/Col1a2/Cd3e/Cd3d/Col1a1/Sh2d1b2/Siglecg/Jaml/Slamf7/Slamf6/C3/Col3a1/Cd34/Sftpd	41
R-MMU-983712	Ion channel transport	65/2002	171/8880	2.96E-06	0.000252393	0.000228762	Atp2b3/Camk2b/Ryr1/Wnk2/Atp6v1g3/Mcoln3/Ano2/Trpm8/Scnn1g/Trpv5/Slc17a3/Clcnkb/Trpa1/Trpv4/Fxyd3/Asic2/Atp12a/Clca2/Mcoln2/Bsnd/Clca4b/Trpc4/Ano5/Ano9/Scnn1b/Trdn/Fxyd2/Atp2b2/Trpc6/Atp2c2/Clcnka/Atp8a2/Sgk2/Trpv3/Trpc5/Trpc7/Atp8b4/Ano1/Trpm2/Trpv6/Ano7/Slc9b2/Casq2/Clca1/Atp13a5/Atp10b/Ryr2/Atp6v0a4/Trpv1/Atp6v0d2/Atp6v1b2/Ttyh3/Ano4/Trpm5/Atp1a4/Atp4b/Wnk4/Trpv2/Atp2a1/Fxyd6/Scnn1a/Atp8b1/Atp6…	65
R-MMU-3295583	TRP channels	17/2002	26/8880	3.53E-06	0.000277714	0.000251713	Mcoln3/Trpm8/Trpv5/Trpa1/Trpv4/Mcoln2/Trpc4/Trpc6/Trpv3/Trpc5/Trpc7/Trpm2/Trpv6/Trpv1/Trpm5/Trpv2/Trpm6	17
R-MMU-425366	Transport of bile salts and organic acids, metal ions and amine compounds	34/2002	76/8880	1.39E-05	0.001014017	0.00091908	Slc6a20a/Slc6a7/Slc5a11/Slc6a18/Slc6a19/Slc22a16/Slc5a7/Rhbg/Slc6a3/Slc22a6/Slc30a8/Slc22a2/Rhag/Slc6a14/Slc13a1/Slc22a7/Slc39a8/Slc6a2/Slc22a18/Slc18a1/Slc13a2/Slc6a13/Slc22a1/Slc44a4/Slc47a1/Slc14a2/Heph/Slc40a1/Slc6a15/Slc10a6/Slc22a3/Slc13a4/Slc22a12/Slc13a3	34
R-MMU-8948216	Collagen chain trimerization	21/2002	39/8880	2.02E-05	0.001378793	0.001249704	Col2a1/Col6a5/Col5a3/Col4a3/Col24a1/Col8a1/Col15a1/Col8a2/Col14a1/Col1a2/Col1a1/Col20a1/Col19a1/Col6a6/Col13a1/Col4a4/Col28a1/Col3a1/Col22a1/Col9a1/Col23a1	21
R-MMU-1296072	Voltage gated Potassium channels	22/2002	42/8880	2.29E-05	0.001464339	0.001327241	Kcnh5/Kcng1/Kcng4/Kcnc4/Kcna10/Kcna5/Kcnh8/Kcns3/Kcnb2/Kcna7/Kcnh1/Kcnc1/Kcnv2/Kcnc3/Kcnq2/Kcng3/Kcna2/Kcnc2/Kcnh3/Kcnh2/Kcna1/Kcng2	22
R-MMU-202433	Generation of second messenger molecules	13/2002	19/8880	2.53E-05	0.001522748	0.001380181	Cd101/Cd3g/H2-Eb2/Zap70/Grap2/Cd3e/Fyb/Cd3d/Lck/Lat/Cd4/Itk/Plcg2	13
R-MMU-442660	Na+/Cl- dependent neurotransmitter transporters	2-Dec	17/8880	3.27E-05	0.001751341	0.001587373	Slc6a20a/Slc6a7/Slc6a18/Slc6a19/Slc6a3/Slc22a2/Slc6a14/Slc6a2/Slc18a1/Slc6a13/Slc22a1/Slc6a15	12
R-MMU-373076	Class A/1 (Rhodopsin-like receptors)	97/2002	298/8880	3.51E-05	0.001751341	0.001587373	Htr1d/Adra2c/Ptgdr/Cx3cr1/Cckar/Avpr1b/Npbwr1/Edn3/Grpr/Cxcr2/Ccl9/Htr5a/Htr7/Kel/P2ry6/Sstr5/Rxfp2/Ccr6/Drd3/Cmklr1/Npy5r/Cysltr1/Taar9/Cxcl2/Oprk1/Ackr2/Ccl20/Npsr1/Qrfprl/Opn4/Lhcgr/Htr2c/Oxgr1/Tacr3/Avpr1a/Insl5/Taar2/Kiss1/Ppbp/Hcar1/Sst/Ccl1/Ptafr/Cxcl9/Opn1mw/Brs3/P2ry10/Adra2a/Cxcr1/Drd2/Fpr1/Rln3/Cxcl12/Mchr1/Agtr1a/Oprm1/Gpr65/C5ar1/Galr3/Cnr2/Cysltr2/Xcl1/Gnrhr/Ccr5/Fshr/Rxfp1/Nts/Mc1r…	97
R-MMU-500792	GPCR ligand binding	120/2002	384/8880	3.56E-05	0.001751341	0.001587373	Htr1d/Adra2c/Ptgdr/Cx3cr1/Grm4/Cckar/Avpr1b/Npbwr1/Edn3/Grpr/Cxcr2/Ucn3/Ccl9/Htr5a/Htr7/Ramp3/Kel/P2ry6/Sstr5/Rxfp2/Sctr/Adgre1/Ccr6/Drd3/Cmklr1/Crhr1/Npy5r/Cysltr1/Taar9/Calcr/Cxcl2/Gcg/Oprk1/Ackr2/Ccl20/Npsr1/Qrfprl/Opn4/Lhcgr/Htr2c/Oxgr1/Tacr3/Avpr1a/Grm8/Insl5/Gip/Taar2/Ghrhr/Kiss1/Ppbp/Hcar1/Gngt1/Grm7/Sst/Ccl1/Ptafr/Cxcl9/Opn1mw/Brs3/P2ry10/Adra2a/Cxcr1/Vipr1/Drd2/Gngt2/Fpr1/Rln3/Cxcl12/Glp…	120
R-MMU-1296071	Potassium Channels	40/2002	98/8880	3.60E-05	0.001751341	0.001587373	Kcnk9/Kcnh5/Kcng1/Kcnj15/Kcnn3/Kcnk16/Kcng4/Kcnc4/Kcna10/Kcnmb2/Kcna5/Kcnh8/Kcns3/Kcnb2/Kcna7/Abcc8/Gngt1/Kcnj6/Abcc9/Gngt2/Hcn1/Kcnh1/Kcnc1/Kcnv2/Kcnj5/Kcnc3/Kcnj3/Kcnk6/Kcnn4/Kcnq2/Kcnj11/Kcng3/Kcna2/Kcnj8/Kcnc2/Kcnh3/Kcnh2/Kcna1/Kcng2/Kcnj9	40
R-MMU-5423646	Aflatoxin activation and detoxification	14/2002	22/8880	4.17E-05	0.001937011	0.001755659	Cyp3a16/Cyp3a41b/Cyp2a4/Cyp3a44/Cyp3a11/Cyp3a41a/Ggt6/Cyp1a2/Cyp2a22/Cyp2a12/Ggt5/Mgst2/Dpep1/Ggt1	14
R-MMU-389948	PD-1 signaling	2-Oct	13/8880	4.81E-05	0.002138892	0.001938639	Cd3g/H2-Eb2/Pdcd1lg2/Pdcd1/Cd3e/Cd3d/Lck/Cd4/Ptpn11/Csk	10
R-MMU-211935	Fatty acids	13/2002	21/8880	0.000119631	0.005094283	0.004617334	Cyp4a29/Cyp2a4/Cyp4a12b/Cyp4a30b/Cyp4f39/Cyp4a10/Cyp4a32/Cyp4a12a/Cyp4a31/Cyp2a22/Cyp2a12/Cyp2f2/Cyp4b1	13
R-MMU-425393	Transport of inorganic cations/anions and amino acids/oligopeptides	39/2002	100/8880	0.000145482	0.005947284	0.005390473	Slc15a1/Slc6a20a/Slc6a18/Slc17a6/Slc36a2/Slc38a5/Slc6a19/Slc26a6/Slc38a4/Slc17a1/Slc9a4/Slc6a14/Slc34a3/Slc26a9/Slc26a4/Slc34a2/Slc1a7/Slc12a3/Slc12a1/Slc4a1/Slc26a7/Slc1a6/Slc17a7/Slc32a1/Slc5a8/Slc17a8/Slc36a1/Slc6a15/Slc26a3/Slc24a4/Slc9a2/Slc9a3/Slc24a2/Slc7a8/Slc9a8/Slc8b1/Slc17a5/Slc7a7/Slc38a1	39
R-MMU-202427	Phosphorylation of CD3 and TCR zeta chains	2-Sep	Dec-80	0.000166085	0.006528424	0.005917203	Cd3g/H2-Eb2/Ptprc/Cd3e/Cd3d/Lck/Cd4/Ptpn22/Csk	9
R-MMU-1474290	Collagen formation	31/2002	75/8880	0.000201033	0.007362922	0.006673573	Col2a1/Col6a5/Col5a3/Col4a3/Mmp20/Col24a1/Adamts2/Col8a1/Col15a1/Mmp9/Col8a2/Col14a1/Col1a2/Col1a1/Lamb3/Col20a1/Col19a1/Mmp3/Col6a6/Lama3/Col13a1/Col4a4/Ctss/Col28a1/Col3a1/Lox/Loxl1/Col22a1/Col9a1/Crtap/Col23a1	31
R-MMU-2022090	Assembly of collagen fibrils and other multimeric structures	23/2002	50/8880	0.000201724	0.007362922	0.006673573	Col2a1/Col6a5/Col5a3/Col4a3/Mmp20/Col24a1/Col8a1/Col15a1/Mmp9/Col8a2/Col14a1/Col1a2/Col1a1/Lamb3/Mmp3/Col6a6/Lama3/Col4a4/Ctss/Col3a1/Lox/Loxl1/Col9a1	23
R-MMU-211958	Miscellaneous substrates	13/2002	22/8880	0.000232202	0.008183128	0.007416987	Cyp4a29/Cyp3a59/Cyp4a12b/Cyp4a30b/Cyp4f39/Cyp4a10/Cyp4a32/Cyp3a25/Cyp4a12a/Cyp3a57/Cyp2s1/Cyp4a31/Cyp4b1	13
R-MMU-166658	Complement cascade	21/2002	45/8880	0.000295847	0.009875786	0.008951171	C1qc/Cd59b/C1qa/Mbl2/C1qb/Cd19/C1ra/Cfh/Colec10/C7/C5ar1/C8a/Cfhr1/C9/Hc/Fcna/C5ar2/Masp2/Cpn2/C3/Cpn1	21
R-MMU-1474244	Extracellular matrix organization	83/2002	261/8880	0.000299559	0.009875786	0.008951171	Col2a1/Pdgfb/Klk1b16/Klk1b9/Scube1/Klk1b5/Bmp10/Bmp4/Klk1b24/Mmp8/Dmp1/Matn1/Klk1b3/Klk1b8/Col6a5/Col5a3/Ibsp/Klk1b21/Klk1b11/Icam4/Capn13/Itgax/Klk1b22/Col4a3/Ctrb1/Klk1/Plg/Mmp12/Mmp20/Cdh1/Spock3/Col24a1/Adamts2/Col8a1/Col15a1/Mmp9/Col8a2/Mmp10/Fgb/Ltbp2/F11r/Lama1/Hapln1/Col14a1/Capn8/Col1a2/Mmp2/Col1a1/Lamb3/Col20a1/Col19a1/Mmp3/Itgb6/Sh3pxd2a/Fga/Col6a6/Lama3/Lamc3/Col13a1/Col4a4/Ctss/Col28…	83
R-MMU-163125	Post-translational modification: synthesis of GPI-anchored proteins	36/2002	94/8880	0.000390623	0.012475535	0.011307519	Psg20/Lypd8/Ceacam12/Ceacam13/Lypd2/Ceacam15/Psg27/Psg23/Tex101/Izumo1r/Psg19/Ceacam5/Gm5155/Psg28/Psca/Psg21/Bst1/Ceacam3/Gp2/Cntn5/Psg17/Lypd5/Prss21/Ceacam14/Tectb/Vnn1/Alpl/Rtn4rl2/Psg25/Pigv/Folr2/Xpnpep2/Otoa/Cpm/Lypd6b/Pigq	36
R-MMU-2173782	Binding and Uptake of Ligands by Scavenger Receptors	17/2002	34/8880	0.000403414	0.012493595	0.011323889	Marco/Apol10a/Apol11a/Msr1/Scgb3a2/Apol10b/Apob/Apol7a/Hbb-bt/Apol9a/Alb/Apol7b/Ambp/Apol7e/Stab2/Cd163/Scarb1	17
R-MMU-1442490	Collagen degradation	21/2002	46/8880	0.00042993	0.012598976	0.011419403	Col2a1/Mmp8/Col6a5/Col5a3/Col4a3/Mmp12/Mmp20/Col8a1/Col15a1/Mmp9/Col8a2/Mmp10/Col1a2/Mmp2/Col1a1/Col19a1/Mmp3/Col6a6/Col13a1/Col4a4/Col3a1	21
R-MMU-193775	Synthesis of bile acids and bile salts via 24-hydroxycholesterol	2-Sep	13/8880	0.000431472	0.012598976	0.011419403	Akr1cl/Akr1c6/Akr1d1/Slc27a2/Cyp27a1/Cyp39a1/Ptgis/Slc27a5/Amacr	9
R-MMU-190241	FGFR2 ligand binding and activation	2-Nov	18/8880	0.000479642	0.013248487	0.012008105	Fgf16/Fgfbp1/Fgf4/Fgf6/Fgfbp3/Fgf22/Fgf10/Fgf20/Fgf9/Fgf5/Fgf23	11
R-MMU-211979	Eicosanoids	2-Nov	18/8880	0.000479642	0.013248487	0.012008105	Cyp4a29/Cyp4a12b/Cyp4a30b/Cyp4f39/Cyp4a10/Cyp4a32/Cyp4a12a/Cyp4a31/Tbxas1/Cyp4b1/Ptgis	11
R-MMU-977606	Regulation of Complement cascade	17/2002	35/8880	0.000621106	0.016704478	0.01514053	C1qc/Cd59b/C1qa/C1qb/Cd19/C1ra/Cfh/C7/C5ar1/C8a/Cfhr1/C9/Hc/C5ar2/Cpn2/C3/Cpn1	17
R-MMU-375276	Peptide ligand-binding receptors	61/2002	185/8880	0.000657325	0.017086611	0.015486886	Cx3cr1/Cckar/Avpr1b/Npbwr1/Edn3/Grpr/Cxcr2/Ccl9/Kel/Sstr5/Rxfp2/Ccr6/Npy5r/Cxcl2/Oprk1/Ackr2/Ccl20/Npsr1/Qrfprl/Tacr3/Avpr1a/Insl5/Kiss1/Ppbp/Sst/Ccl1/Cxcl9/Brs3/Cxcr1/Fpr1/Rln3/Cxcl12/Mchr1/Agtr1a/Oprm1/C5ar1/Galr3/Xcl1/Ccr5/Rxfp1/Nts/Mc1r/Hc/Ntsr1/Ccr7/Hcrtr1/Tac2/Ccr3/C5ar2/Galr1/Edn1/Galr2/Npffr1/Nmu/C3/Cxcr5/Kiss1r/Mc5r/Oprd1/Npffr2/Hcrtr2	61
R-MMU-209776	Metabolism of amine-derived hormones	2-Oct	16/8880	0.000683885	0.017086611	0.015486886	Dio3/Th/Aanat/Ddc/Dbh/Duox2/Tph1/Tpo/Tph2/Duox1	10
R-MMU-2142753	Arachidonic acid metabolism	25/2002	60/8880	0.000701696	0.017086611	0.015486886	Cyp4a29/Cyp2c65/Cyp4a12b/Cyp1a1/Cyp4a30b/Cyp4f39/Awat1/Cyp4a10/Cyp4a32/Cyp4a12a/Alox12b/Ptges/Cyp1a2/Cyp4a31/Cyp2c66/Alox8/Tbxas1/Ggt5/Dpep1/Cyp4b1/Ggt1/Ptgs1/Ptgis/Alox5ap/Alox15	25
R-MMU-1474228	Degradation of the extracellular matrix	45/2002	128/8880	0.000727676	0.017086611	0.015486886	Col2a1/Klk1b16/Klk1b9/Scube1/Klk1b5/Klk1b24/Mmp8/Klk1b3/Klk1b8/Col6a5/Col5a3/Klk1b21/Klk1b11/Capn13/Klk1b22/Col4a3/Ctrb1/Klk1/Plg/Mmp12/Mmp20/Cdh1/Spock3/Col8a1/Col15a1/Mmp9/Col8a2/Mmp10/Capn8/Col1a2/Mmp2/Col1a1/Lamb3/Col19a1/Mmp3/Col6a6/Lama3/Col13a1/Col4a4/Ctss/Capn3/Col3a1/Dcn/Capn9/Capn15	45
R-MMU-1187000	Fertilization	13/2002	24/8880	0.000735627	0.017086611	0.015486886	Zp2/Izumo3/Zp3/Catsperb/Catsperg2/Catsper4/Hyal5/Kcnu1/Catsper3/Adam2/Zp1/Izumo1/Hvcn1	13
R-MMU-1474165	Reproduction	13/2002	24/8880	0.000735627	0.017086611	0.015486886	Zp2/Izumo3/Zp3/Catsperb/Catsperg2/Catsper4/Hyal5/Kcnu1/Catsper3/Adam2/Zp1/Izumo1/Hvcn1	13
R-MMU-2142691	Synthesis of Leukotrienes (LT) and Eoxins (EX)	14/2002	27/8880	0.000821979	0.018262235	0.016552443	Cyp4a29/Cyp4a12b/Cyp4a30b/Cyp4f39/Cyp4a10/Cyp4a32/Cyp4a12a/Cyp4a31/Ggt5/Dpep1/Cyp4b1/Ggt1/Alox5ap/Alox15	14
R-MMU-8874081	MET activates PTK2 signaling	14/2002	27/8880	0.000821979	0.018262235	0.016552443	Col2a1/Col5a3/Col24a1/Lama1/Col1a2/Col1a1/Lamb3/Hgf/Lama3/Lamc3/Itga3/Col3a1/Lama2/Src	14
R-MMU-194068	Bile acid and bile salt metabolism	18/2002	39/8880	0.000931154	0.020156078	0.018268976	Cyp7a1/Akr1cl/Slco1b2/Slco1a4/Abcb11/Akr1c6/Slc10a2/Akr1d1/Slc27a2/Abcc3/Cyp27a1/Alb/Cyp39a1/Nr1h4/Ptgis/Slc27a5/Amacr/Rxra	18
R-MMU-190242	FGFR1 ligand binding and activation	2-Sep	14/8880	0.000966387	0.020156078	0.018268976	Kl/Fgf4/Fgf6/Fgf22/Fgf10/Fgf20/Fgf9/Fgf5/Fgf23	9
R-MMU-6804759	Regulation of TP53 Activity through Association with Co-factors	2-Sep	14/8880	0.000966387	0.020156078	0.018268976	Ppp1r13b/Pou4f1/Trp63/Trp73/Banp/Pou4f2/Phf20/Zfp385a/Akt2	9
R-MMU-397014	Muscle contraction	55/2002	166/8880	0.001041546	0.021289203	0.019296012	Atp2b3/Scn5a/Npr1/Camk2b/Kcnk9/Ryr1/Kcnk12/Kcnk16/Scn10a/Kcne3/Scn4b/Fxyd3/Nos1/Tnni3/Scn9a/Tnni1/Myl10/Abcc9/Trdn/Myl7/Myl2/Corin/Des/Mybpc2/Fxyd2/Actg2/Atp2b2/Scn11a/Tcap/Myl3/Fgf13/Scn4a/Kcnip4/Cav3/Kcnk6/Myh3/Casq2/Scn7a/Tnnt2/Kcnj11/Myh8/Kcne2/Ryr2/Mylpf/Scn1a/Cacna2d2/Cacng6/Fgf12/Kcnh2/Itpr3/Atp1a4/Myh6/Atp2a1/Fxyd6/Kcnip2	55
R-MMU-193368	Synthesis of bile acids and bile salts via 7alpha-hydroxycholesterol	2-Dec	22/8880	0.001087054	0.021783717	0.019744228	Cyp7a1/Akr1cl/Abcb11/Akr1c6/Akr1d1/Slc27a2/Cyp27a1/Nr1h4/Ptgis/Slc27a5/Amacr/Rxra	12
R-MMU-5669034	TNFs bind their physiological receptors	13/2002	25/8880	0.001218515	0.023496654	0.021296792	Cd70/Lta/Tnfrsf11b/Tnfsf8/Tnfsf11/Tnfrsf9/Tnfrsf8/Tnfrsf1b/Tnfrsf14/Edar/Tnfrsf17/Tnfsf4/Tnfrsf13b	13
R-MMU-8963743	Digestion and absorption	13/2002	25/8880	0.001218515	0.023496654	0.021296792	Slc5a1/Chia1/Lipf/Chit1/Pnlip/Gucy2c/Clps/Sis/Mgam/Pnliprp2/Pnliprp1/Slc2a5/Pir	13
R-MMU-1482922	Acyl chain remodelling of PI	2-Oct	17/8880	0.001326326	0.025101947	0.022751791	Pla2g1b/Pla2g2f/Pla2g5/Pla2r1/Pla2g4d/Pla2g2e/Pla2g2d/Pla2g4e/Pla2g4f/Plbd1	10
R-MMU-977443	GABA receptor activation	23/2002	56/8880	0.001430324	0.026578023	0.02408967	Kcnj15/Gabrg2/Gabrr3/Gnat3/Gabra1/Gabra4/Gngt1/Kcnj6/Adcy5/Gngt2/Gabrb1/Gabra6/Kcnj5/Gabrr1/Kcnj3/Gabrb2/Adcy4/Gabra5/Gabra3/Gabrg3/Gabrq/Adcy1/Kcnj9	23
R-MMU-5576891	Cardiac conduction	40/2002	114/8880	0.001458812	0.026623326	0.024130732	Atp2b3/Scn5a/Npr1/Camk2b/Kcnk9/Ryr1/Kcnk12/Kcnk16/Scn10a/Kcne3/Scn4b/Fxyd3/Nos1/Tnni3/Scn9a/Abcc9/Trdn/Corin/Fxyd2/Atp2b2/Scn11a/Fgf13/Scn4a/Kcnip4/Kcnk6/Casq2/Scn7a/Kcnj11/Kcne2/Ryr2/Scn1a/Cacna2d2/Cacng6/Fgf12/Kcnh2/Itpr3/Atp1a4/Atp2a1/Fxyd6/Kcnip2	40
R-MMU-216083	Integrin cell surface interactions	27/2002	70/8880	0.001770318	0.031741487	0.028769707	Col2a1/Col6a5/Col5a3/Ibsp/Icam4/Itgax/Col4a3/Cdh1/Col8a1/Col8a2/Fgb/F11r/Col1a2/Col1a1/Itgb6/Fga/Col6a6/Col13a1/Col4a4/Vwf/Itga3/Col3a1/Itgae/Kdr/Col9a1/Pecam1/Itga8	27
R-MMU-159418	Recycling of bile acids and salts	2-Sep	15/8880	0.001933953	0.033500005	0.030363585	Slco1b2/Slco1a4/Abcb11/Slc10a2/Abcc3/Alb/Nr1h4/Slc27a5/Rxra	9
R-MMU-5654219	Phospholipase C-mediated cascade: FGFR1	2-Sep	15/8880	0.001933953	0.033500005	0.030363585	Kl/Fgf4/Fgf6/Fgf22/Fgf10/Fgf20/Fgf9/Fgf5/Fgf23	9
R-MMU-416476	G alpha (q) signalling events	62/2002	197/8880	0.002188095	0.037270546	0.033781111	Cckar/Avpr1b/Gast/Edn3/Grpr/Rgs21/Ccl9/P2ry6/Cysltr1/Gcg/Rgs13/Npsr1/Qrfprl/Opn4/Htr2c/Tacr3/Rps6ka2/Avpr1a/Kiss1/Gngt1/Ptafr/Brs3/P2ry10/Gngt2/Mchr1/Agtr1a/Gpr65/Gprc6a/Plcb2/Ghrl/Trpc6/Cysltr2/Rgs18/Xcl1/Gnrhr/Grm1/Trpc7/Nts/Gna14/Ntsr1/Btk/Ffar4/Gpr132/Hcrtr1/Tac2/Lpar5/Mmp3/Gpr143/Casr/Edn1/Npffr1/Prkcd/Gna15/Dgkz/Nmu/Kiss1r/Dagla/Itpr3/Npffr2/Hcrtr2/Rgs3/Prkch	62
R-MMU-418594	G alpha (i) signalling events	81/2002	271/8880	0.002665842	0.043514837	0.039440784	Rgs6/Htr1d/Adra2c/Rgs8/Cx3cr1/Grm4/Npbwr1/Rgs21/Cxcr2/Ccl9/Htr5a/Sstr5/Ccr6/Drd3/Npy5r/Camkk2/Cxcl2/Oprk1/Ccl20/Rgs13/Oxgr1/Gnat3/Grm8/Insl5/Gnat2/Ppbp/Hcar1/Gngt1/Grm7/Sst/Ccl1/Cxcl9/Opn1mw/Ccr1/Adra2a/Cxcr1/Adcy5/Gngt2/Fpr1/Rln3/Cxcl12/Mchr1/Oprm1/Plcb2/C5ar1/Galr3/Cnr2/Rgs18/Ccr5/Adcy4/Hc/Gna14/Mtnr1a/Hrh4/Ccr7/Rgs14/Ccr3/Lpar5/Grm6/Galr1/Casr/Pde4a/P2ry4/Galr2/Grm2/Prkcd/Gna15/Nmu/C3/Adcy1/Cx…	81
R-MMU-2168880	Scavenging of heme from plasma	2-Nov	21/8880	0.002695508	0.043514837	0.039440784	Apol10a/Apol11a/Apol10b/Apol7a/Hbb-bt/Apol9a/Alb/Apol7b/Ambp/Apol7e/Cd163	11
R-MMU-8935690	Digestion	2-Nov	21/8880	0.002695508	0.043514837	0.039440784	Chia1/Lipf/Chit1/Pnlip/Gucy2c/Clps/Sis/Mgam/Pnliprp2/Pnliprp1/Pir	11
R-MMU-2172127	DAP12 interactions	17/2002	39/8880	0.002754248	0.043514837	0.039440784	Cd300e/Clec5a/Klrc3/Trem2/Klrc2/Klrc1/Kir3dl2/Gm9733/Gm5150/Klrk1/Grap2/Btk/Lck/Lat/Siglecg/Klrd1/Plcg2	17
R-MMU-166786	Creation of C4 and C2 activators	2-Aug	13/8880	0.002810156	0.043514837	0.039440784	C1qc/C1qa/Mbl2/C1qb/C1ra/Colec10/Fcna/Masp2	8
R-MMU-549132	Organic cation/anion/zwitterion transport	2-Aug	13/8880	0.002810156	0.043514837	0.039440784	Slc22a16/Slc22a6/Slc22a2/Slc22a7/Slc22a18/Slc22a1/Slc22a3/Slc22a12	8
R-MMU-6805567	Keratinization	48/2002	147/8880	0.002934049	0.044755192	0.040565011	Krt16/Krt4/Krt23/Krt7/Krt86/Krt19/Krt84/Krt87/Krt73/Krt35/Rptn/Krt32/Krt72/Krt71/Krt13/Krt15/Krt6a/Dsg1a/Lipk/Krt20/Krt34/Dsg3/Krt18/Krt76/Krt40/Lipm/Krt25/Krt5/Stfa3/Dsg2/Tchh/Krt75/Krt1/Krt83/Krt33a/Krt80/Klk5/Krt2/Dsc3/Cela2a/Krt36/Pkp1/Krt79/Krt27/Dsp/Krt39/Pkp3/Jup	48
R-MMU-1650814	Collagen biosynthesis and modifying enzymes	23/2002	59/8880	0.003212681	0.048284713	0.043764082	Col2a1/Col6a5/Col5a3/Col4a3/Col24a1/Adamts2/Col8a1/Col15a1/Col8a2/Col14a1/Col1a2/Col1a1/Col20a1/Col19a1/Col6a6/Col13a1/Col4a4/Col28a1/Col3a1/Col22a1/Col9a1/Crtap/Col23a1	23
