# Supplementary material for: Sex differences in the transcriptome of extracellular vesicles secreted by fetal neural stem cells and effects of chronic alcohol exposure
Source: Biol Sex Differ. 2023 Apr 15;14:19. doi: 10.1186/s13293-023-00503-0 (PMC10105449; doi:10.1186/s13293-023-00503-0)
Supplement: Supplementary file 11 — Additional file 11: Table S5. Reactome Pathway Analysis of RNA Transcripts Enriched in Cells DESeq2 analysis identified significant differentially expressed genes (DEGs) that were enriched in cells relative to EVs (adjusted p < 0.05; Benjamini and Hochberg method). Pathway overrepresentation analysis was conducted using the Reactome pathway database (reactome.org). [file 13293_2023_503_MOESM11_ESM.xlsx]

## Sheet: DESEQ2_results_Cellenriched_EV_
	ID	Description	GeneRatio	BgRatio	pvalue	p.adjust	qvalue	geneID	Count
	R-MMU-72203	Processing of Capped Intron-Containing Pre-mRNA	206/4780	229/8880	4.063e-33	4.46118e-30	2.51906e-30	Poldip3/Nup50/Nup214/Hnrnpd/Lsm6/Zmat5/Nup133/Pcbp2/Sympk/Nup210/Snrnp35/Sugp1/Cd2bp2/Pcbp1/Elavl2/Polr2i/Sart1/Gpkow/Polr2a/Isy1/Snrnp25/Srrm2/Nup85/Aaas/Alyref/Nup188/Wbp11/Prcc/Gcfc2/Tfip11/Ddx39b/U2af1l4/Sf3b5/Cherp/Seh1l/Prpf19/Hnrnpul1/Srrm1/Sf3b2/Nudt21/Pom121/Fus/Cwc25/Txnl4a/Pqbp1/Prpf31/Chtop/Wbp4/Cpsf1/Zc3h11a/Ddx23/Ppil1/Upf3b/Prpf6/Usp39/Sf3a1/Hnrnpc/Bcas2/Cstf1/Polr2e/Dhx16/Zcrb1/Nd…	206
	R-MMU-72172	mRNA Splicing	164/4780	178/8880	1.27679e-29	7.0096e-27	3.95806e-27	Hnrnpd/Lsm6/Zmat5/Pcbp2/Sympk/Snrnp35/Sugp1/Cd2bp2/Pcbp1/Elavl2/Polr2i/Sart1/Gpkow/Polr2a/Isy1/Snrnp25/Srrm2/Alyref/Wbp11/Prcc/Gcfc2/Tfip11/U2af1l4/Sf3b5/Cherp/Prpf19/Hnrnpul1/Srrm1/Sf3b2/Nudt21/Fus/Cwc25/Txnl4a/Pqbp1/Prpf31/Wbp4/Cpsf1/Ddx23/Ppil1/Upf3b/Prpf6/Usp39/Sf3a1/Hnrnpc/Bcas2/Cstf1/Polr2e/Dhx16/Zcrb1/Slu7/Snrnp70/Elavl1/Casc3/Dhx38/Snrpa1/Hnrnpa1/Ppie/Syf2/Ncbp2/Cwc27/Snrpc/Fip1l1/Snrnp20…	164
	R-MMU-72163	mRNA Splicing - Major Pathway	158/4780	172/8880	3.48685e-28	1.27619e-25	7.20615e-26	Hnrnpd/Lsm6/Pcbp2/Sympk/Sugp1/Cd2bp2/Pcbp1/Elavl2/Polr2i/Sart1/Gpkow/Polr2a/Isy1/Srrm2/Alyref/Wbp11/Prcc/Gcfc2/Tfip11/U2af1l4/Sf3b5/Cherp/Prpf19/Hnrnpul1/Srrm1/Sf3b2/Nudt21/Fus/Cwc25/Txnl4a/Pqbp1/Prpf31/Wbp4/Cpsf1/Ddx23/Ppil1/Upf3b/Prpf6/Usp39/Sf3a1/Hnrnpc/Bcas2/Cstf1/Polr2e/Dhx16/Slu7/Snrnp70/Elavl1/Casc3/Dhx38/Snrpa1/Hnrnpa1/Ppie/Syf2/Ncbp2/Cwc27/Snrpc/Fip1l1/Snrnp200/Wdr33/Ppil3/Rbm8a/Polr2h/P…	158
	R-MMU-68886	M Phase	308/4780	388/8880	7.80509e-27	2.1425e-24	1.20979e-24	Lemd2/Prkcb/Nup50/Nup214/Bub1b/Ube2i/Mcph1/Lpin2/Ppp2r5b/Ncaph2/Nup133/Birc5/Chmp3/Rangap1/Ssna1/Phf8/Tubgcp4/Dsn1/Ncapd2/Haus8/Nup210/H2ac15/Haus4/Haus6/H2az2/Chmp7/Alms1/H2ac10/Rab1b/Nuf2/Cep152/Cep192/Odf2/Tuba8/Anapc7/Dctn1/Ska2/Tubg2/Cntrl/Dctn2/Haus1/Zwilch/H2ac4/Ywhag/Golga2/Nde1/Cep72/H2bc22/Psmb10/Lmnb1/Haus5/Gorasp1/Vrk1/H4c12/Mzt2/H4c11/Mau2/Cdc20/Numa1/Sdccag8/Cep70/Ppp2r5a/Cc2d1b/H2a…	308
	R-MMU-72766	Translation	184/4780	221/8880	9.85154e-21	2.1634e-18	1.22159e-18	Eef1g/Rps3/Rps3a1/Eif3f/Mrpl10/Rps15/Rpl12/Mrpl30/Rpl14/Oxa1l/Rpl13/Mrps23/Rps7/Mrpl45/Mrps12/Rps10/Eif4ebp1/Mrps26/Eral1/Rps28/Mrpl27/Rps16/Eef1a1/Eif3k/Mrps15/Rpl27a/Mrpl28/Srp9/Eif2b4/Rps20/Rps13/Rps21/Rpl22/Rps17/Rps9/Mrpl9/Rps18/Mrps27/Apeh/Rpl38/Mrpl18/Rps14/Rpl36al/Eif3b/Rps27a/Rpl15/Mrpl40/Mrpl11/Rpl30/Mrpl52/Mrpl51/Mrpl58/Ppa2/Rpl7/Eef1b2/Rpl36a/Rpl34/Mrrf/Rps23/Mrps18a/Mrpl55/Rps8/Mrpl4…	184
	R-MMU-69620	Cell Cycle Checkpoints	219/4780	279/8880	3.01488e-18	5.51724e-16	3.11538e-16	Bub1b/Ywhab/Rpa1/Ppp2r5b/Cdkn1a/Nup133/Birc5/Rangap1/Mre11a/Dsn1/Top3a/Chek2/Ube2n/Nuf2/Anapc7/Ska2/Wrn/Brip1/Zwilch/Ywhag/Cdc25a/Nde1/Nsd2/H2bc22/Psmb10/H4c12/H4c11/Cdc20/Ppp2r5a/Mdm4/Dbf4/Mcm5/Dync1li2/Anapc11/Nudc/Rps27a/Nup85/Pkmyt1/Plk1/Ywhae/Sfn/Psmd3/Spc24/Babam2/Psmd13/Cenpi/Uimc1/Ppp2cb/Cenpe/Cenpu/H2bc6/Cdc6/Ppp2r1b/Anapc2/Psmd10/Seh1l/Psmd5/Dna2/Ppp2r5e/H4c18/Rad9a/H2bc18/Clip1/Rnf168/…	219
	R-MMU-1428517	The citric acid (TCA) cycle and respiratory electron transport	139/4780	166/8880	2.2212e-16	3.48411e-14	1.96735e-14	Uqcrfs1/Me2/Nubpl/Cs/Ndufs3/Sdhc/Slc16a8/Pdk2/Ndufb5/Hagh/Adhfe1/Atp5g3/Surf1/Mdh2/Tmem126b/Suclg2/Ndufb7/Pdpr/Etfb/Cox19/Uqcrh/Ndufb10/Dlat/Atp5j/Ndufaf3/Coq10a/Ndufa8/Me1/Cox14/Tmem186/Ndufv1/Ndufa4/Atp5e/Sco1/Atp5k/Pdha1/Ndufa6/Ndufab1/Atp5g2/Dlst/Cox4i1/Dmac2l/Cox11/Ogdh/Ndufv3/Glo1/Atp5o/Slc25a27/Ndufa2/Cyc1/Vdac1/Ndufa13/Etfdh/Timmdc1/Ndufs8/Ndufa1/Atp5c1/Suclg1/Ndufb11/Ndufs2/Ldhb/Uqcr10/N…	139
	R-MMU-2555396	Mitotic Metaphase and Anaphase	172/4780	216/8880	1.1269e-15	1.42232e-13	8.03133e-14	Lemd2/Bub1b/Ube2i/Ppp2r5b/Nup133/Birc5/Chmp3/Rangap1/Dsn1/Chmp7/Nuf2/Tuba8/Anapc7/Ska2/Zwilch/Nde1/Psmb10/Vrk1/Cdc20/Ppp2r5a/Cc2d1b/Dync1li2/Anapc11/Nudc/Rps27a/Nup85/Plk1/Psmd3/Spc24/Chmp4b/Psmd13/Cenpi/Vrk2/Ppp2cb/Tuba4a/Cenpe/Cenpu/Nup188/Ppp2r1b/Stag1/Tubb3/Anapc2/Psmd10/Seh1l/Psmd5/Ppp2r5e/Clip1/Chmp2b/Pom121/Taok1/Psmd9/Ube2s/Itgb3bp/Zw10/Vps4a/Ppp2r1a/Sirt2/Dynll1/Spast/Psme1/Psmb4/Ran/Aur…	172
	R-MMU-5368287	Mitochondrial translation	80/4780	86/8880	1.16584e-15	1.42232e-13	8.03133e-14	Mrpl10/Mrpl30/Oxa1l/Mrps23/Mrpl45/Mrps12/Mrps26/Eral1/Mrpl27/Mrps15/Mrpl28/Mrpl9/Mrps27/Mrpl18/Mrpl40/Mrpl11/Mrpl52/Mrpl51/Mrpl58/Mrrf/Mrps18a/Mrpl55/Mrpl47/Mrpl53/Mrps21/Mrps34/Mrpl12/Mrps35/Mrps25/Mrps36/Mrpl22/Mrpl37/Dap3/Mrpl44/Mrps7/Mrps17/Aurkaip1/Gadd45gip1/Mrpl54/Mrps28/Mrpl4/Mtrf1l/Mrpl38/Mrpl57/Gfm2/Mrps24/Mrpl17/Mrpl13/Mrpl34/Mrps33/Mrpl2/Mrpl24/Mrpl20/Mrpl35/Mrpl23/Mrpl48/Mrps30/Mrpl4…	80
	R-MMU-68882	Mitotic Anaphase	171/4780	215/8880	1.69104e-15	1.85676e-13	1.04844e-13	Lemd2/Bub1b/Ube2i/Ppp2r5b/Nup133/Birc5/Chmp3/Rangap1/Dsn1/Chmp7/Nuf2/Tuba8/Anapc7/Ska2/Zwilch/Nde1/Psmb10/Vrk1/Cdc20/Ppp2r5a/Cc2d1b/Dync1li2/Anapc11/Nudc/Rps27a/Nup85/Plk1/Psmd3/Spc24/Chmp4b/Psmd13/Cenpi/Vrk2/Ppp2cb/Tuba4a/Cenpe/Cenpu/Nup188/Ppp2r1b/Stag1/Tubb3/Anapc2/Psmd10/Seh1l/Psmd5/Ppp2r5e/Clip1/Chmp2b/Pom121/Taok1/Psmd9/Ube2s/Itgb3bp/Zw10/Vps4a/Ppp2r1a/Sirt2/Dynll1/Spast/Psme1/Psmb4/Ran/Aur…	171
	R-MMU-5419276	Mitochondrial translation termination	79/4780	85/8880	2.03128e-15	2.02759e-13	1.14491e-13	Mrpl10/Mrpl30/Oxa1l/Mrps23/Mrpl45/Mrps12/Mrps26/Eral1/Mrpl27/Mrps15/Mrpl28/Mrpl9/Mrps27/Mrpl18/Mrpl40/Mrpl11/Mrpl52/Mrpl51/Mrpl58/Mrrf/Mrps18a/Mrpl55/Mrpl47/Mrpl53/Mrps21/Mrps34/Mrpl12/Mrps35/Mrps25/Mrps36/Mrpl22/Mrpl37/Dap3/Mrpl44/Mrps7/Mrps17/Aurkaip1/Gadd45gip1/Mrpl54/Mrps28/Mrpl4/Mtrf1l/Mrpl38/Mrpl57/Gfm2/Mrps24/Mrpl17/Mrpl13/Mrpl34/Mrps33/Mrpl2/Mrpl24/Mrpl20/Mrpl35/Mrpl23/Mrpl48/Mrps30/Mrpl4…	79
	R-MMU-69275	G2/M Transition	144/4780	176/8880	3.48734e-15	3.19091e-13	1.80179e-13	Cdkn1a/Optn/Ssna1/Fbxl7/Tubgcp4/Haus8/Haus4/Haus6/Alms1/Cep152/Cep192/Odf2/Tuba8/Dctn1/Tubg2/Cntrl/Dctn2/Haus1/Ywhag/Cdc25a/Nde1/Cep72/Psmb10/Haus5/Mzt2/Sdccag8/Cep70/Fbxw11/Actr1a/Rps27a/Pkmyt1/Plk1/Ywhae/Nedd1/Prkar2b/Psmd3/Psmd13/Ppp2cb/Tuba4a/Plk4/Ppp2r1b/Cdk11b/Tubb3/Aurka/Psmd10/Cep63/Psmd5/Prkaca/Wee1/Psmd9/Gtse1/Cep135/Ppp2r1a/Dynll1/Psme1/Fkbpl/Psmb4/Tubgcp2/Cenpj/Ccnb1/Rbx1/Psmd11/Ccnb2…	144
	R-MMU-611105	Respiratory electron transport	84/4780	92/8880	4.18558e-15	3.53521e-13	1.9962e-13	Uqcrfs1/Nubpl/Ndufs3/Ndufb5/Surf1/Tmem126b/Ndufb7/Etfb/Cox19/Uqcrh/Ndufb10/Ndufaf3/Coq10a/Ndufa8/Cox14/Tmem186/Ndufv1/Ndufa4/Sco1/Ndufa6/Ndufab1/Cox4i1/Cox11/Ndufv3/Ndufa2/Cyc1/Ndufa13/Etfdh/Timmdc1/Ndufs8/Ndufa1/Ndufb11/Ndufs2/Uqcr10/ND6/Ndufs6/Ndufb2/Cox8a/Ndufaf6/Ndufc1/Ndufaf5/Etfa/Cox6b1/Ndufb8/Ndufaf7/Uqcrc1/Ndufb9/Cox5a/Ndufs5/Uqcrq/Ndufaf2/Ndufa10/Acad9/Ndufa3/Ndufs4/Ndufa5/Ndufa12/Lrpprc…	84
	R-MMU-69481	G2/M Checkpoints	132/4780	159/8880	5.20503e-15	4.08223e-13	2.30508e-13	Ywhab/Rpa1/Mre11a/Top3a/Chek2/Ube2n/Wrn/Brip1/Ywhag/Cdc25a/Nsd2/H2bc22/Psmb10/H4c12/H4c11/Dbf4/Mcm5/Rps27a/Pkmyt1/Ywhae/Sfn/Psmd3/Babam2/Psmd13/Uimc1/H2bc6/Cdc6/Psmd10/Psmd5/Dna2/H4c18/Rad9a/H2bc18/Rnf168/Wee1/H2bc7/Psmd9/Gtse1/Abraxas1/H2bc3/Trp53bp1/H2bc8/H4c8/Rad9b/Psme1/Psmb4/Babam1/H2bc12/H4c2/H2bc15/Orc3/Ccnb1/Psmd11/Mcm2/Ccnb2/H2bc14/Rmi1/H2bc13/H4f16/Cdk1/Sumo1/Cdc45/Chek1/Psmd2/H2bc9/H4c…	132
	R-MMU-453274	Mitotic G2-G2/M phases	145/4780	178/8880	5.76262e-15	4.21824e-13	2.38188e-13	Cdkn1a/Optn/Ssna1/Fbxl7/Tubgcp4/Haus8/Haus4/Haus6/Alms1/Cep152/Cep192/Odf2/Tuba8/Dctn1/Tubg2/Cntrl/Dctn2/Haus1/Ywhag/Cdc25a/Nde1/Cep72/Psmb10/Haus5/E2f3/Mzt2/Sdccag8/Cep70/Fbxw11/Actr1a/Rps27a/Pkmyt1/Plk1/Ywhae/Nedd1/Prkar2b/Psmd3/Psmd13/Ppp2cb/Tuba4a/Plk4/Ppp2r1b/Cdk11b/Tubb3/Aurka/Psmd10/Cep63/Psmd5/Prkaca/Wee1/Psmd9/Gtse1/Cep135/Ppp2r1a/Dynll1/Psme1/Fkbpl/Psmb4/Tubgcp2/Cenpj/Ccnb1/Rbx1/Psmd11/…	145
	R-MMU-5389840	Mitochondrial translation elongation	77/4780	83/8880	6.14874e-15	4.21958e-13	2.38264e-13	Mrpl10/Mrpl30/Oxa1l/Mrps23/Mrpl45/Mrps12/Mrps26/Eral1/Mrpl27/Mrps15/Mrpl28/Mrpl9/Mrps27/Mrpl18/Mrpl40/Mrpl11/Mrpl52/Mrpl51/Mrpl58/Mrps18a/Mrpl55/Mrpl47/Mrpl53/Mrps21/Mrps34/Mrpl12/Mrps35/Mrps25/Mrps36/Mrpl22/Mrpl37/Dap3/Mrpl44/Mrps7/Mrps17/Aurkaip1/Gadd45gip1/Mrpl54/Mrps28/Mrpl4/Mrpl38/Mrpl57/Mrps24/Mrpl17/Mrpl13/Mrpl34/Mrps33/Mrpl2/Mrpl24/Mrpl20/Mrpl35/Mrpl23/Mrpl48/Mrps30/Mrpl49/Gfm1/Mrps2/Mrpl…	77
	R-MMU-69206	G1/S Transition	92/4780	104/8880	2.54136e-14	1.64142e-12	9.26849e-13	Rpa1/Cdkn1a/Akt3/Akt1/Cdc25a/Psmb10/Gmnn/Pole4/Pola2/Cks1b/Ccnd1/Dbf4/Mcm5/Prim1/Rps27a/Cdk4/Psmd3/Psmd13/Ppp2cb/Cdc6/Ppp2r1b/Psmd10/Psmd5/Wee1/Cdt1/Psmd9/Pole3/Ppp2r1a/Psme1/Psmb4/Orc3/Psmd11/Mcm2/Pole/Cdc45/Psmd2/Skp1/Ccna2/Psme3/Pola1/Cdkn1b/Psme2b/Cdk7/Psmf1/Mcm10/Psmc1/Ccne1/Mcm3/Skp2/Psmd1/Mnat1/Uba52/Ubc/Mcm8/Psmb1/Psmc5/Orc1/Psmb5/Psmc3/Psmb6/Psma1/Rb1/Psmd7/Psmc2/Psmc4/Psma4/Mcm4/Psma7/P…	92
	R-MMU-983168	Antigen processing: Ubiquitination & Proteasome degradation	213/4780	284/8880	6.50541e-14	3.9683e-12	2.24075e-12	Ube2e3/Cul7/Ube2q1/Ube2r2/Ube2h/Spsb4/Ube2g2/Klhl42/Ubr4/Trim41/Npepps/Rbck1/Znrf2/Traip/Rnf126/Fbxl7/Klhl2/Klhl11/Ube2n/Rlim/Fbxl16/Fbxw5/Sh3rf1/Anapc7/Arel1/Rnf123/Blmh/Fbxl15/Fbxo11/Siah1a/Psmb10/Fbxo2/Asb7/Cdc20/Ube2l3/Fbxw11/Unkl/Ubox5/Ube2k/Herc6/Arih2/Mylip/Fbxo7/Hecw2/Mgrn1/Anapc11/Anapc13/Rps27a/Rnf130/Fbxo44/Mib2/Psmd3/Psmd13/Trim11/Klhl22/Wwp1/Fbxl4/Fbxo9/Anapc2/Cdc34/Psmd10/Rnf7/Kbtbd…	213
	R-MMU-163200	Respiratory electron transport, ATP synthesis by chemiosmotic coupling, and heat production by uncoupling proteins.	100/4780	116/8880	8.29689e-14	4.79473e-12	2.70741e-12	Uqcrfs1/Nubpl/Ndufs3/Ndufb5/Atp5g3/Surf1/Tmem126b/Ndufb7/Etfb/Cox19/Uqcrh/Ndufb10/Atp5j/Ndufaf3/Coq10a/Ndufa8/Cox14/Tmem186/Ndufv1/Ndufa4/Atp5e/Sco1/Atp5k/Ndufa6/Ndufab1/Atp5g2/Cox4i1/Dmac2l/Cox11/Ndufv3/Atp5o/Slc25a27/Ndufa2/Cyc1/Ndufa13/Etfdh/Timmdc1/Ndufs8/Ndufa1/Atp5c1/Ndufb11/Ndufs2/Uqcr10/ND6/Atp5j2/Ndufs6/Ndufb2/Cox8a/Atp5g1/Ndufaf6/Ndufc1/Ndufaf5/Etfa/Cox6b1/Ndufb8/Ndufaf7/Atp5h/Uqcrc1/Nd…	100
	R-MMU-73894	DNA Repair	226/4780	305/8880	1.03341e-13	5.67344e-12	3.20358e-12	Alkbh5/Ercc4/Ube2i/Fan1/Rpa1/Fto/Sumo3/Terf2ip/Kdm4b/Fancl/Brca2/Ercc8/Mre11a/Rad18/H2ac15/Poll/Top3a/Chek2/Fancc/H2az2/Ube2n/H2ac10/Spidr/Gtf2h3/Xrcc1/Pias3/Timeless/Wrn/Brip1/Pold1/H2ac4/Nsd2/H2bc22/Dclre1b/Polr2i/H4c12/H4c11/Poli/Pole4/Polr2a/Isy1/Msh3/Ddb2/H2ac20/Polq/Sirt6/Mbd4/Rad51/Uvssa/Xrcc4/Kdm4a/Cul4a/Rps27a/Pot1a/Rad51c/Babam2/Rad23a/Ino80/Uimc1/H2bc6/Eme1/Xrcc6/Fancm/H2aj/H2ac7/Ercc2…	226
	R-MMU-5696398	Nucleotide Excision Repair	88/4780	100/8880	1.90931e-13	9.98298e-12	5.63702e-12	Ercc4/Ube2i/Rpa1/Sumo3/Ercc8/Ube2n/Gtf2h3/Xrcc1/Pias3/Pold1/Polr2i/Pole4/Polr2a/Isy1/Ddb2/Uvssa/Cul4a/Rps27a/Rad23a/Ino80/Ercc2/Prpf19/Mcrs1/Cops7b/Ino80b/Ercc6/Rfc1/Pole3/Pias1/Cops6/Lig1/Usp45/Xpa/Rbx1/Cops3/Parp2/Polr2e/Pole/Sumo1/Ep300/Actr8/Chd1l/Cops4/Ppie/Sumo2/Zfp830/Cdk7/Gtf2h5/Polr2h/Ino80c/Ercc3/Gtf2h1/Rnf111/Mnat1/Cops7a/Uba52/Nfrkb/Ubc/Pold2/Tcea1/Polr2d/Rad23b/Cul4b/Cetn2/Polr2g/Ube…	88
	R-MMU-6791226	Major pathway of rRNA processing in the nucleolus and cytosol	138/4780	172/8880	2.65965e-13	1.21679e-11	6.87076e-12	Rps3/Rps3a1/Rps15/Rpl12/Rpl14/Nip7/Rpl13/Rps7/Rps10/Rps28/Rps16/Rpl27a/Rps20/Rps13/Tsr1/Rps21/Rpl22/Rps17/Rps9/Rps18/Rpl38/Rps14/Rpl36al/Rps27a/Rpl15/Rpl30/Wdr18/Rpl7/Rpl36a/Emg1/Rpl34/Rps23/Rps8/Nol9/Rpl35a/Bud23/Nol6/Wdr46/Rpl10/Rps5/Rpl23/Rpl22l1/Riok3/C1d/Rpl26/Rps25/Bysl/Rpl6/Rps27/Bop1/Rpl19/Rplp2/Imp4/Rpl32/Rps15a/Rps24/Ncl/Rpl35/Rpl7a/Exosc6/Rpl18a/Krr1/Tbl3/Utp11/Rpl29/Rpl24/Wdr3/Rpl3/Cs…	138
	R-MMU-72312	rRNA processing	138/4780	172/8880	2.65965e-13	1.21679e-11	6.87076e-12	Rps3/Rps3a1/Rps15/Rpl12/Rpl14/Nip7/Rpl13/Rps7/Rps10/Rps28/Rps16/Rpl27a/Rps20/Rps13/Tsr1/Rps21/Rpl22/Rps17/Rps9/Rps18/Rpl38/Rps14/Rpl36al/Rps27a/Rpl15/Rpl30/Wdr18/Rpl7/Rpl36a/Emg1/Rpl34/Rps23/Rps8/Nol9/Rpl35a/Bud23/Nol6/Wdr46/Rpl10/Rps5/Rpl23/Rpl22l1/Riok3/C1d/Rpl26/Rps25/Bysl/Rpl6/Rps27/Bop1/Rpl19/Rplp2/Imp4/Rpl32/Rps15a/Rps24/Ncl/Rpl35/Rpl7a/Exosc6/Rpl18a/Krr1/Tbl3/Utp11/Rpl29/Rpl24/Wdr3/Rpl3/Cs…	138
	R-MMU-8868773	rRNA processing in the nucleus and cytosol	138/4780	172/8880	2.65965e-13	1.21679e-11	6.87076e-12	Rps3/Rps3a1/Rps15/Rpl12/Rpl14/Nip7/Rpl13/Rps7/Rps10/Rps28/Rps16/Rpl27a/Rps20/Rps13/Tsr1/Rps21/Rpl22/Rps17/Rps9/Rps18/Rpl38/Rps14/Rpl36al/Rps27a/Rpl15/Rpl30/Wdr18/Rpl7/Rpl36a/Emg1/Rpl34/Rps23/Rps8/Nol9/Rpl35a/Bud23/Nol6/Wdr46/Rpl10/Rps5/Rpl23/Rpl22l1/Riok3/C1d/Rpl26/Rps25/Bysl/Rpl6/Rps27/Bop1/Rpl19/Rplp2/Imp4/Rpl32/Rps15a/Rps24/Ncl/Rpl35/Rpl7a/Exosc6/Rpl18a/Krr1/Tbl3/Utp11/Rpl29/Rpl24/Wdr3/Rpl3/Cs…	138
	R-MMU-453279	Mitotic G1 phase and G1/S transition	107/4780	127/8880	2.92273e-13	1.28366e-11	7.24838e-12	Rpa1/Cdkn1a/Akt3/Lin52/Akt1/Cdc25a/E2f4/Psmb10/E2f3/Gmnn/Pole4/Pola2/Cks1b/Ccnd1/Dbf4/Mcm5/Prim1/Rps27a/Lin37/Cdk4/Psmd3/Psmd13/Ppp2cb/Lin54/Cdc6/Ppp2r1b/Psmd10/Psmd5/Tfdp1/Wee1/Hdac1/Cdt1/Psmd9/Pole3/Ppp2r1a/Psme1/Psmb4/Orc3/Psmd11/Mcm2/Pole/Cdc45/Psmd2/Rbl2/Skp1/Ccna2/Psme3/Pola1/Cdkn1b/Psme2b/E2f5/Dyrk1a/Cdk7/Psmf1/Mcm10/Psmc1/Ccne1/Mcm3/Jak2/Skp2/Psmd1/Mnat1/Uba52/Ubc/Mcm8/Psmb1/Psmc5/Ppp2r2a…	107
	R-MMU-69242	S Phase	118/4780	143/8880	3.51576e-13	1.48473e-11	8.38374e-12	Rpa1/Cdkn1a/Gins2/Akt3/Anapc7/Akt1/Pold1/Cdc25a/Psmb10/Pole4/Pola2/Cks1b/Ccnd1/Mcm5/Anapc11/Prim1/Rps27a/Cdk4/Psmd3/Psmd13/Cdc6/Stag1/Anapc2/Psmd10/Psmd5/Dna2/Wee1/Cdt1/Psmd9/Ube2s/Rfc1/Pole3/Gins4/Psme1/Lig1/Psmb4/Orc3/Rbx1/Psmd11/Mcm2/Pole/Psmd2/Anapc1/Skp1/Ube2d1/Cdc26/Anapc16/Pds5b/Esco1/Ccna2/Psme3/Pola1/Cdkn1b/Psme2b/Cdk7/Psmf1/Psmc1/Ccne1/Cdc23/Smc1a/Mcm3/Ube2c/Skp2/Psmd1/Gins1/Mnat1/Uba52…	118
	R-MMU-6799198	Complex I biogenesis	53/4780	55/8880	1.62108e-12	6.5924e-11	3.72249e-11	Nubpl/Ndufs3/Ndufb5/Tmem126b/Ndufb7/Ndufb10/Ndufaf3/Ndufa8/Tmem186/Ndufv1/Ndufa6/Ndufab1/Ndufv3/Ndufa2/Ndufa13/Timmdc1/Ndufs8/Ndufa1/Ndufb11/Ndufs2/ND6/Ndufs6/Ndufb2/Ndufaf6/Ndufc1/Ndufaf5/Ndufb8/Ndufaf7/Ndufb9/Ndufs5/Ndufaf2/Ndufa10/Acad9/Ndufa3/Ndufs4/Ndufa5/Ndufa12/Ndufb3/Ndufs1/Ndufb4/Ndufa7/Ndufv2/Ndufb6/Ndufa9/Ndufs7/Ndufaf1/Ndufc2/Ndufaf4/ND5/ND4/ND3/ND1/ND2	53
	R-MMU-69306	DNA Replication	103/4780	123/8880	1.81318e-12	7.11027e-11	4.01491e-11	Rpa1/Gins2/Anapc7/Pold1/Psmb10/E2f3/Gmnn/Pole4/Pola2/Dbf4/Mcm5/Anapc11/Prim1/Rps27a/Psmd3/Psmd13/Cdc6/Anapc2/Psmd10/Psmd5/Dna2/Cdt1/Psmd9/Ube2s/Rfc1/Pole3/Gins4/Psme1/Lig1/Psmb4/Orc3/Rbx1/Psmd11/Mcm2/Pole/Cdc45/Psmd2/Anapc1/Skp1/Ube2d1/Cdc26/Anapc16/Ccna2/Psme3/Pola1/Psme2b/Psmf1/Mcm10/Psmc1/Ccne1/Cdc23/Mcm3/Ube2c/Skp2/Psmd1/Gins1/Uba52/Gins3/Ubc/Pold2/Mcm8/Psmb1/Psmc5/Orc1/Psmb5/Psmc3/Psmb6/Psma…	103
	R-MMU-69239	Synthesis of DNA	97/4780	115/8880	3.34524e-12	1.26658e-10	7.15189e-11	Rpa1/Gins2/Anapc7/Pold1/Psmb10/Pole4/Pola2/Mcm5/Anapc11/Prim1/Rps27a/Psmd3/Psmd13/Cdc6/Anapc2/Psmd10/Psmd5/Dna2/Cdt1/Psmd9/Ube2s/Rfc1/Pole3/Gins4/Psme1/Lig1/Psmb4/Orc3/Rbx1/Psmd11/Mcm2/Pole/Psmd2/Anapc1/Skp1/Ube2d1/Cdc26/Anapc16/Ccna2/Psme3/Pola1/Psme2b/Psmf1/Psmc1/Ccne1/Cdc23/Mcm3/Ube2c/Skp2/Psmd1/Gins1/Uba52/Gins3/Ubc/Pold2/Mcm8/Psmb1/Psmc5/Orc1/Psmb5/Psmc3/Psmb6/Psma1/Psmd7/Psmc2/Psmc4/Psma4/M…	97
	R-MMU-2467813	Separation of Sister Chromatids	142/4780	183/8880	1.42875e-11	5.22922e-10	2.95275e-10	Bub1b/Ppp2r5b/Nup133/Birc5/Rangap1/Dsn1/Nuf2/Tuba8/Anapc7/Ska2/Zwilch/Nde1/Psmb10/Cdc20/Ppp2r5a/Dync1li2/Anapc11/Nudc/Rps27a/Nup85/Plk1/Psmd3/Spc24/Psmd13/Cenpi/Ppp2cb/Tuba4a/Cenpe/Cenpu/Ppp2r1b/Stag1/Tubb3/Anapc2/Psmd10/Seh1l/Psmd5/Ppp2r5e/Clip1/Taok1/Psmd9/Ube2s/Itgb3bp/Zw10/Ppp2r1a/Dynll1/Psme1/Psmb4/Aurkb/Ska1/Psmd11/Rps27/Tubb2b/Psmd2/Anapc1/Cenpt/Clasp2/Ube2d1/Cdc26/Anapc16/Pds5b/Clasp1/Ppp…	142
	R-MMU-5688426	Deubiquitination	180/4780	243/8880	3.7593e-11	1.33152e-09	7.51861e-10	Smad4/Atxn7/Suds3/Usp28/Fkbp8/Becn1/Traf6/H2ac15/Tnks/H2ac10/Usp44/Tnip1/Smad1/Josd1/Abraxas2/Ikbkg/Tomm20/Rnf123/H2ac4/Cdc25a/Smad2/Cyld/Psmb10/Usp22/Usp9x/H2ac21/Tada3/Bap1/Usp34/Cdc20/Mbd5/Ddb2/Mdm4/H2ac20/Rnf128/Ifih1/Rps27a/Tada2b/Usp3/Hgs/Usp30/Psmd3/Babam2/Rad23a/Psmd13/Ino80/Ddx58/Uimc1/Atxn3/Ripk2/H2aj/H2ac7/Psmd10/Psmd5/Mcrs1/Zranb1/H2ac12/H2ac13/H2ac22/Uchl1/Pten/Ino80b/Axin1/Psmd9/Abr…	180
	R-MMU-69002	DNA Replication Pre-Initiation	72/4780	82/8880	4.02427e-11	1.38083e-09	7.79701e-10	Rpa1/Psmb10/E2f3/Gmnn/Pole4/Pola2/Dbf4/Mcm5/Prim1/Rps27a/Psmd3/Psmd13/Cdc6/Psmd10/Psmd5/Cdt1/Psmd9/Pole3/Psme1/Psmb4/Orc3/Psmd11/Mcm2/Pole/Cdc45/Psmd2/Psme3/Pola1/Psme2b/Psmf1/Mcm10/Psmc1/Mcm3/Psmd1/Uba52/Ubc/Mcm8/Psmb1/Psmc5/Orc1/Psmb5/Psmc3/Psmb6/Psma1/Psmd7/Psmc2/Psmc4/Psma4/Mcm4/Psma7/Psma6/Psmd8/Psma5/Orc2/Psmd12/Cdc7/Psmb7/Ubb/Psmd6/Mcm6/Psme2/Psmb3/Pole2/Orc5/Psmc6/Psmb2/Psme4/Psma2/Psmd14…	72
	R-MMU-195253	Degradation of beta-catenin by the destruction complex	68/4780	77/8880	7.88644e-11	2.62403e-09	1.4817e-09	Ctnnb1/Ppp2r5b/Tcf7l2/Ctbp1/Tcf7l1/Psmb10/Ppp2r5a/Tcf7/Rps27a/Psmd3/Psmd13/Ppp2cb/Gsk3b/Ppp2r1b/Psmd10/Psmd5/Frat1/Ppp2r5e/Zranb1/Axin1/Psmd9/Ppp2r1a/Psme1/Psmb4/Rbx1/Ctbp2/Psmd11/Psmd2/Skp1/Tle3/Psme3/Psme2b/Psmf1/Psmc1/Psmd1/Uba52/Ubc/Psmb1/Psmc5/Tle4/Psmb5/Psmc3/Psmb6/Psma1/Psmd7/Psmc2/Psmc4/Psma4/Frat2/Psma7/Ppp2ca/Psma6/Psmd8/Psma5/Psmd12/Psmb7/Ubb/Psmd6/Psme2/Psmb3/Psmc6/Cul1/Tle1/Psmb2/Psm…	68
	R-MMU-72165	mRNA Splicing - Minor Pathway	46/4780	48/8880	9.7698e-11	3.15507e-09	1.78155e-09	Zmat5/Snrnp35/Polr2i/Polr2a/Snrnp25/Sf3b5/Sf3b2/Txnl4a/Ddx23/Prpf6/Polr2e/Zcrb1/Ncbp2/Snrnp200/Polr2h/Snrpg/Sf3b6/Ncbp1/Ybx1/Gtf2f1/Eftud2/Polr2d/Snrnp40/Snrpe/Snrpb/Polr2g/Snu13/Snrpd1/Snrpd3/Polr2c/Srsf1/Ddx42/Polr2f/Snrnp48/Snrpd2/Gtf2f2/Prpf8/Snrpf/Sf3b3/Polr2k/Sf3b4/Srsf7/Polr2b/Srsf6/Srsf2/Rnpc3	46
	R-MMU-72202	Transport of Mature Transcript to Cytoplasm	70/4780	80/8880	1.08683e-10	3.40955e-09	1.92524e-09	Poldip3/Nup50/Nup214/Nup133/Sympk/Nup210/Nup85/Aaas/Alyref/Nup188/Ddx39b/U2af1l4/Seh1l/Srrm1/Pom121/Chtop/Cpsf1/Zc3h11a/Upf3b/Ndc1/Slu7/Thoc5/Casc3/Dhx38/Nup93/Nxt1/Nup88/Nup160/Ncbp2/Thoc7/Fip1l1/Wdr33/Rbm8a/Cpsf3/Cpsf2/Ncbp1/Ddx39a/Nup107/Nup37/Sec13/U2af2/Slbp/Cdc40/Rnps1/Eif4a3/Srsf1/Tpr/Eif4e/Sarnp/Fyttd1/Srsf11/Srsf3/Thoc2/Nupl1/Nup155/Nxf1/Srsf7/Nup153/Thoc1/Magohb/Srsf6/Nup98/U2af1/Nup35/…	70
	R-MMU-68877	Mitotic Prometaphase	144/4780	189/8880	1.14644e-10	3.49663e-09	1.97442e-09	Bub1b/Ppp2r5b/Nup133/Birc5/Rangap1/Ssna1/Tubgcp4/Dsn1/Ncapd2/Haus8/Haus4/Haus6/Alms1/Nuf2/Cep152/Cep192/Odf2/Tuba8/Dctn1/Ska2/Tubg2/Cntrl/Dctn2/Haus1/Zwilch/Ywhag/Nde1/Cep72/Haus5/Mzt2/Cdc20/Numa1/Sdccag8/Cep70/Ppp2r5a/Dync1li2/Actr1a/Nudc/Nup85/Plk1/Ywhae/Nedd1/Prkar2b/Spc24/Cenpi/Ppp2cb/Tuba4a/Plk4/Cenpe/Cenpu/Ppp2r1b/Stag1/Tubb3/Cep63/Seh1l/Prkaca/Ppp2r5e/Clip1/Taok1/Itgb3bp/Zw10/Cep135/Ppp2r1…	144
	R-MMU-69052	Switching of origins to a post-replicative state	77/4780	90/8880	1.41935e-10	4.21203e-09	2.37838e-09	Anapc7/Psmb10/Mcm5/Anapc11/Rps27a/Psmd3/Psmd13/Cdc6/Anapc2/Psmd10/Psmd5/Cdt1/Psmd9/Ube2s/Psme1/Psmb4/Orc3/Rbx1/Psmd11/Mcm2/Psmd2/Anapc1/Skp1/Ube2d1/Cdc26/Anapc16/Ccna2/Psme3/Psme2b/Psmf1/Psmc1/Ccne1/Cdc23/Mcm3/Ube2c/Skp2/Psmd1/Uba52/Ubc/Mcm8/Psmb1/Psmc5/Orc1/Psmb5/Psmc3/Psmb6/Psma1/Psmd7/Psmc2/Psmc4/Psma4/Mcm4/Cdc27/Psma7/Psma6/Psmd8/Psma5/Orc2/Psmd12/Anapc4/Psmb7/Ube2e1/Ubb/Psmd6/Mcm6/Psme2/Psmb…	77
	R-MMU-1852241	Organelle biogenesis and maintenance	165/4780	222/8880	1.59316e-10	4.51348e-09	2.5486e-09	Bbs1/Exoc7/Ift27/C2cd3/Ssna1/Exoc8/Ift122/Arl3/Haus8/Haus4/Tcp1/Haus6/Alms1/Cep152/Cep192/Odf2/Tuba8/Ift43/Dctn1/Cntrl/Dctn2/Sirt3/Haus1/Nphp1/Ywhag/Atp5g3/Nde1/Cep72/Gabpa/Haus5/Sdccag8/Cep70/Ttbk2/Actr1a/Inpp5e/Rho/Plk1/Ywhae/Nedd1/Prkar2b/Sod2/Ift88/Mks1/Tuba4a/Plk4/Ift20/Tubb3/Rab3ip/Cct4/Wdr35/Cep63/Ift52/Atat1/Hspb11/Ttc26/Prkaca/Kif3c/Ift140/Atp5j/Kif17/Ift81/Cluap1/Pde6d/Ift172/Rpgrip1l/B…	165
	R-MMU-446203	Asparagine N-linked glycosylation	186/4780	255/8880	1.64276e-10	4.51348e-09	2.5486e-09	Cog7/Mgat5/Trappc10/Gfpt1/Tbc1d20/Lman2/Alg1/Napb/Ykt6/Sptbn2/Cnih3/Sptbn1/F8/Pmm1/Gosr2/Arfgap2/Copg2/Dolpp1/Trappc6a/St3gal3/St3gal2/Cnih2/Mgat1/Mpi/Man2a1/Rab1b/Bet1l/St3gal6/Tuba8/Dctn1/Tmed3/Copz1/Dctn2/Copz2/Dhdds/Golga2/Tgfa/Gorasp1/Slc35c1/Trappc1/Dync1li2/Arf5/Actr1a/B4galt5/Rps27a/Preb/Stx17/Sec24c/Dctn5/Renbp/Tuba4a/Tubb3/B4galt1/Ppp6r1/St3gal1/Col7a1/Trappc4/Sec22a/Amdhd2/St6galnac2/T…	186
	R-MMU-3247509	Chromatin modifying enzymes	154/4780	205/8880	1.68536e-10	4.51348e-09	2.5486e-09	Kansl3/Arid1a/Arid2/Nsd3/Smyd3/Msl2/Ncor2/Kdm4b/Mta3/Suds3/Smyd2/Setd7/Phf8/Arid1b/Msl3/Kat7/Suv39h1/Prdm16/Jade1/Chd4/Nfkb2/H2ac15/Smarcd3/Chd3/H2ac10/Prmt7/Sap18/Gatad2b/H3c6/Ezh2/Kdm2b/Smarcc2/H2ac4/Dot1l/Nsd2/H2bc22/Hmg20b/Gatad2a/Rest/H2ac21/H4c12/H4c11/Ccnd1/Atf2/H2ac20/Kmt2b/Setd1a/Kdm4a/Smarca2/H3c10/Cdk4/Ehmt1/Kdm6b/Rcor1/H2bc6/Smarca4/H2aj/H2ac7/Ash2l/Kdm5b/Aebp2/Ncoa2/Kdm5c/Ash1l/Dpy30…	154
	R-MMU-4839726	Chromatin organization	154/4780	205/8880	1.68536e-10	4.51348e-09	2.5486e-09	Kansl3/Arid1a/Arid2/Nsd3/Smyd3/Msl2/Ncor2/Kdm4b/Mta3/Suds3/Smyd2/Setd7/Phf8/Arid1b/Msl3/Kat7/Suv39h1/Prdm16/Jade1/Chd4/Nfkb2/H2ac15/Smarcd3/Chd3/H2ac10/Prmt7/Sap18/Gatad2b/H3c6/Ezh2/Kdm2b/Smarcc2/H2ac4/Dot1l/Nsd2/H2bc22/Hmg20b/Gatad2a/Rest/H2ac21/H4c12/H4c11/Ccnd1/Atf2/H2ac20/Kmt2b/Setd1a/Kdm4a/Smarca2/H3c10/Cdk4/Ehmt1/Kdm6b/Rcor1/H2bc6/Smarca4/H2aj/H2ac7/Ash2l/Kdm5b/Aebp2/Ncoa2/Kdm5c/Ash1l/Dpy30…	154
	R-MMU-1168372	Downstream signaling events of B Cell Receptor (BCR)	66/4780	75/8880	2.15326e-10	5.62924e-09	3.17862e-09	Prkcb/Ikbkg/Fkbp1a/Psmb10/Hras/Fbxw11/Nfkbie/Rps27a/Psmd3/Psmd13/Psmd10/Psmd5/Ikbkb/Psmd9/Psme1/Psmb4/Bcl10/Ppp3r1/Psmd11/Psmd2/Skp1/Calm1/Rela/Nfkbib/Psme3/Psme2b/Malt1/Psmf1/Nfkb1/Psmc1/Psmd1/Kras/Uba52/Ubc/Psmb1/Psmc5/Calm2/Psmb5/Psmc3/Psmb6/Psma1/Psmd7/Psmc2/Nfatc2/Psmc4/Psma4/Psma7/Psma6/Psmd8/Psma5/Psmd12/Psmb7/Ubb/Ppp3cb/Psmd6/Psme2/Psmb3/Psmc6/Cul1/Ppp3ca/Psmb2/Psme4/Psma2/Psmd14/Psma3/Nf…	66
	R-MMU-983169	Class I MHC mediated antigen processing & presentation	240/4780	342/8880	2.28789e-10	5.8421e-09	3.29882e-09	Ube2e3/Mrc2/Cul7/Ube2q1/Ube2r2/Ube2h/Spsb4/Ube2g2/Klhl42/Ubr4/Trim41/Npepps/Rbck1/Znrf2/Traip/Rnf126/Fbxl7/Klhl2/Klhl11/Ube2n/Rlim/Fbxl16/Fbxw5/Sh3rf1/Anapc7/Arel1/Rnf123/Blmh/Stx4a/Fbxl15/Fbxo11/Siah1a/Psmb10/Fbxo2/Asb7/Cdc20/Ube2l3/Fbxw11/Unkl/Ubox5/Ube2k/Herc6/Arih2/Mylip/Itgb5/Fbxo7/Hecw2/Mgrn1/Anapc11/Anapc13/Rps27a/Rnf130/Fbxo44/Mib2/Psmd3/Sec24c/Psmd13/Trim11/Klhl22/Wwp1/Fbxl4/Fbxo9/Anapc2…	240
	R-MMU-174143	APC/C-mediated degradation of cell cycle proteins	73/4780	85/8880	2.96155e-10	7.22619e-09	4.08036e-09	Bub1b/Anapc7/Psmb10/Cdc20/Anapc11/Rps27a/Plk1/Psmd3/Psmd13/Aurka/Anapc2/Psmd10/Psmd5/Psmd9/Ube2s/Psme1/Psmb4/Aurkb/Ccnb1/Psmd11/Cdk1/Psmd2/Anapc1/Ube2d1/Cdc26/Anapc16/Ccna2/Psme3/Cdc14a/Psme2b/Psmf1/Psmc1/Mad2l1/Cdc23/Ube2c/Skp2/Psmd1/Uba52/Pttg1/Ubc/Psmb1/Psmc5/Bub3/Psmb5/Psmc3/Psmb6/Psma1/Rb1/Psmd7/Psmc2/Psmc4/Psma4/Fbxo5/Cdc27/Psma7/Psma6/Psmd8/Psma5/Psmd12/Anapc4/Psmb7/Ube2e1/Ubb/Psmd6/Psme2/…	73
	R-MMU-453276	Regulation of mitotic cell cycle	73/4780	85/8880	2.96155e-10	7.22619e-09	4.08036e-09	Bub1b/Anapc7/Psmb10/Cdc20/Anapc11/Rps27a/Plk1/Psmd3/Psmd13/Aurka/Anapc2/Psmd10/Psmd5/Psmd9/Ube2s/Psme1/Psmb4/Aurkb/Ccnb1/Psmd11/Cdk1/Psmd2/Anapc1/Ube2d1/Cdc26/Anapc16/Ccna2/Psme3/Cdc14a/Psme2b/Psmf1/Psmc1/Mad2l1/Cdc23/Ube2c/Skp2/Psmd1/Uba52/Pttg1/Ubc/Psmb1/Psmc5/Bub3/Psmb5/Psmc3/Psmb6/Psma1/Rb1/Psmd7/Psmc2/Psmc4/Psma4/Fbxo5/Cdc27/Psma7/Psma6/Psmd8/Psma5/Psmd12/Anapc4/Psmb7/Ube2e1/Ubb/Psmd6/Psme2/…	73
	R-MMU-1169091	Activation of NF-kappaB in B cells	57/4780	63/8880	3.0805e-10	7.35301e-09	4.15198e-09	Prkcb/Ikbkg/Psmb10/Fbxw11/Nfkbie/Rps27a/Psmd3/Psmd13/Psmd10/Psmd5/Ikbkb/Psmd9/Psme1/Psmb4/Bcl10/Psmd11/Psmd2/Skp1/Rela/Nfkbib/Psme3/Psme2b/Malt1/Psmf1/Nfkb1/Psmc1/Psmd1/Uba52/Ubc/Psmb1/Psmc5/Psmb5/Psmc3/Psmb6/Psma1/Psmd7/Psmc2/Psmc4/Psma4/Psma7/Psma6/Psmd8/Psma5/Psmd12/Psmb7/Ubb/Psmd6/Psme2/Psmb3/Psmc6/Cul1/Psmb2/Psme4/Psma2/Psmd14/Psma3/Nfkbia	57
	R-MMU-174178	APC/C:Cdh1 mediated degradation of Cdc20 and other APC/C:Cdh1 targeted proteins in late mitosis/early G1	65/4780	74/8880	3.54843e-10	8.11703e-09	4.58339e-09	Anapc7/Psmb10/Cdc20/Anapc11/Rps27a/Plk1/Psmd3/Psmd13/Aurka/Anapc2/Psmd10/Psmd5/Psmd9/Ube2s/Psme1/Psmb4/Aurkb/Psmd11/Psmd2/Anapc1/Ube2d1/Cdc26/Anapc16/Psme3/Psme2b/Psmf1/Psmc1/Cdc23/Ube2c/Skp2/Psmd1/Uba52/Pttg1/Ubc/Psmb1/Psmc5/Psmb5/Psmc3/Psmb6/Psma1/Rb1/Psmd7/Psmc2/Psmc4/Psma4/Cdc27/Psma7/Psma6/Psmd8/Psma5/Psmd12/Anapc4/Psmb7/Ube2e1/Ubb/Psmd6/Psme2/Psmb3/Anapc10/Psmc6/Psmb2/Psme4/Psma2/Psmd14/Psm…	65
	R-MMU-5696399	Global Genome Nucleotide Excision Repair (GG-NER)	65/4780	74/8880	3.54843e-10	8.11703e-09	4.58339e-09	Ercc4/Ube2i/Rpa1/Sumo3/Ube2n/Gtf2h3/Pias3/Pold1/Pole4/Ddb2/Cul4a/Rps27a/Rad23a/Ino80/Ercc2/Mcrs1/Cops7b/Ino80b/Rfc1/Pole3/Pias1/Cops6/Usp45/Xpa/Rbx1/Cops3/Parp2/Pole/Sumo1/Actr8/Chd1l/Cops4/Sumo2/Cdk7/Gtf2h5/Ino80c/Ercc3/Gtf2h1/Rnf111/Mnat1/Cops7a/Uba52/Nfrkb/Ubc/Pold2/Rad23b/Cul4b/Cetn2/Ube2v2/Ercc1/Tfpt/Polk/Cops5/Ubb/Ddb1/Rfc3/Pole2/Ruvbl1/Cops2/Actb/Actl6a/Gtf2h2/Ccnh/Pcna/Rpa3	65
	R-MMU-68949	Orc1 removal from chromatin	62/4780	70/8880	4.19604e-10	9.40255e-09	5.30927e-09	Psmb10/Mcm5/Rps27a/Psmd3/Psmd13/Cdc6/Psmd10/Psmd5/Cdt1/Psmd9/Psme1/Psmb4/Orc3/Rbx1/Psmd11/Mcm2/Psmd2/Skp1/Ccna2/Psme3/Psme2b/Psmf1/Psmc1/Mcm3/Skp2/Psmd1/Uba52/Ubc/Mcm8/Psmb1/Psmc5/Orc1/Psmb5/Psmc3/Psmb6/Psma1/Psmd7/Psmc2/Psmc4/Psma4/Mcm4/Psma7/Psma6/Psmd8/Psma5/Orc2/Psmd12/Psmb7/Ubb/Psmd6/Mcm6/Psme2/Psmb3/Orc5/Psmc6/Cul1/Psmb2/Psme4/Psma2/Psmd14/Orc4/Psma3	62
	R-MMU-176814	Activation of APC/C and APC/C:Cdc20 mediated degradation of mitotic proteins	67/4780	77/8880	4.75906e-10	1.04509e-08	5.90123e-09	Bub1b/Anapc7/Psmb10/Cdc20/Anapc11/Rps27a/Plk1/Psmd3/Psmd13/Anapc2/Psmd10/Psmd5/Psmd9/Ube2s/Psme1/Psmb4/Ccnb1/Psmd11/Cdk1/Psmd2/Anapc1/Ube2d1/Cdc26/Anapc16/Ccna2/Psme3/Psme2b/Psmf1/Psmc1/Mad2l1/Cdc23/Ube2c/Psmd1/Uba52/Pttg1/Ubc/Psmb1/Psmc5/Bub3/Psmb5/Psmc3/Psmb6/Psma1/Psmd7/Psmc2/Psmc4/Psma4/Cdc27/Psma7/Psma6/Psmd8/Psma5/Psmd12/Anapc4/Psmb7/Ube2e1/Ubb/Psmd6/Psme2/Psmb3/Anapc10/Psmc6/Psmb2/Psme4/Ps…	67
	R-MMU-68827	CDT1 association with the CDC6:ORC:origin complex	53/4780	58/8880	5.35585e-10	1.15308e-08	6.51103e-09	Psmb10/Gmnn/Rps27a/Psmd3/Psmd13/Cdc6/Psmd10/Psmd5/Cdt1/Psmd9/Psme1/Psmb4/Orc3/Psmd11/Psmd2/Psme3/Psme2b/Psmf1/Psmc1/Psmd1/Uba52/Ubc/Mcm8/Psmb1/Psmc5/Orc1/Psmb5/Psmc3/Psmb6/Psma1/Psmd7/Psmc2/Psmc4/Psma4/Psma7/Psma6/Psmd8/Psma5/Orc2/Psmd12/Psmb7/Ubb/Psmd6/Psme2/Psmb3/Orc5/Psmc6/Psmb2/Psme4/Psma2/Psmd14/Orc4/Psma3	53
	R-MMU-174184	Cdc20:Phospho-APC/C mediated degradation of Cyclin A	64/4780	73/8880	5.83673e-10	1.23245e-08	6.95918e-09	Bub1b/Anapc7/Psmb10/Cdc20/Anapc11/Rps27a/Psmd3/Psmd13/Anapc2/Psmd10/Psmd5/Psmd9/Ube2s/Psme1/Psmb4/Psmd11/Cdk1/Psmd2/Anapc1/Ube2d1/Cdc26/Anapc16/Ccna2/Psme3/Psme2b/Psmf1/Psmc1/Mad2l1/Cdc23/Ube2c/Psmd1/Uba52/Ubc/Psmb1/Psmc5/Bub3/Psmb5/Psmc3/Psmb6/Psma1/Psmd7/Psmc2/Psmc4/Psma4/Cdc27/Psma7/Psma6/Psmd8/Psma5/Psmd12/Anapc4/Psmb7/Ube2e1/Ubb/Psmd6/Psme2/Psmb3/Anapc10/Psmc6/Psmb2/Psme4/Psma2/Psmd14/Psma3	64
	R-MMU-5689880	Ub-specific processing proteases	137/4780	181/8880	7.20126e-10	1.49188e-08	8.42411e-09	Smad4/Atxn7/Suds3/Usp28/Fkbp8/Becn1/Traf6/H2ac15/Tnks/H2ac10/Usp44/Smad1/Ikbkg/Tomm20/Rnf123/H2ac4/Cdc25a/Smad2/Cyld/Psmb10/Usp22/Usp9x/H2ac21/Tada3/Usp34/Cdc20/Ddb2/Mdm4/H2ac20/Rnf128/Ifih1/Rps27a/Tada2b/Usp3/Hgs/Usp30/Psmd3/Psmd13/Ddx58/H2aj/H2ac7/Psmd10/Psmd5/H2ac12/H2ac13/H2ac22/Pten/Axin1/Psmd9/Usp5/Psme1/H2ac8/Usp11/H2ac11/Psmb4/Kat2a/H2ac6/Psmd11/Usp8/Smurf2/Arrb2/Psmd2/Vdac1/Usp19/Usp24/S…	137
	R-MMU-3700989	Transcriptional Regulation by TP53	203/4780	285/8880	7.68478e-10	1.52083e-08	8.58757e-09	Ell/Ywhab/Mapk14/Ccng1/Prkaa2/Daxx/Rpa1/Dyrk2/Cdkn1a/Taf13/Eloa/Nuak1/Smyd2/Jmy/Ppp1r13l/Mre11a/Chd4/Top3a/Chek2/Pdpk1/Akt3/Chd3/Cdk9/Cnot6l/Cnot8/Mapkap1/Gatad2b/Tigar/Gtf2h3/Akt1/Prkag2/Pidd1/Rabggta/Wrn/Hipk1/Brip1/Ywhag/Txnrd1/Nelfe/Surf1/Sesn1/Gatad2a/Polr2i/Rragd/Polr2a/Cnot10/Bnip3l/Mdm4/Prkaa1/Tmem219/Btg2/Triap1/Taf3/Pip4k2a/Rps27a/Lamtor5/Ywhae/Prkag1/Sfn/Ehmt1/Cnot3/Ppp2cb/Ppp2r1b/Aurk…	203
	R-MMU-5358351	Signaling by Hedgehog	108/4780	137/8880	7.73514e-10	1.52083e-08	8.58757e-09	Intu/Adcy9/Adcy6/Spop/Adcy7/Gli2/Adcy3/Tulp3/Gli3/Grk2/Fuz/Evc/Ift122/Boc/Dzip1/Adcy8/Psmb10/Evc2/Numb/Rps27a/Sufu/Prkar2b/Psmd3/Psmd13/Ift88/Prkar1a/Mks1/Tuba4a/Gsk3b/Tubb3/Psmd10/Wdr35/Ift52/Spopl/Psmd5/Prkaca/Ift140/Gas8/Cdon/Psmd9/Ift172/Rpgrip1l/Notum/Wdr19/Ptch1/Ttc21b/Psme1/Cdc73/Psmb4/Rbx1/Psmd11/Smurf2/Tubb2b/Arrb2/Psmd2/Skp1/Psme3/Dync2h1/Psme2b/Psmf1/Psmc1/Ift57/Itch/Psmd1/Kif3a/Uba52/…	108
	R-MMU-176409	APC/C:Cdc20 mediated degradation of mitotic proteins	66/4780	76/8880	7.75652e-10	1.52083e-08	8.58757e-09	Bub1b/Anapc7/Psmb10/Cdc20/Anapc11/Rps27a/Psmd3/Psmd13/Anapc2/Psmd10/Psmd5/Psmd9/Ube2s/Psme1/Psmb4/Ccnb1/Psmd11/Cdk1/Psmd2/Anapc1/Ube2d1/Cdc26/Anapc16/Ccna2/Psme3/Psme2b/Psmf1/Psmc1/Mad2l1/Cdc23/Ube2c/Psmd1/Uba52/Pttg1/Ubc/Psmb1/Psmc5/Bub3/Psmb5/Psmc3/Psmb6/Psma1/Psmd7/Psmc2/Psmc4/Psma4/Cdc27/Psma7/Psma6/Psmd8/Psma5/Psmd12/Anapc4/Psmb7/Ube2e1/Ubb/Psmd6/Psme2/Psmb3/Anapc10/Psmc6/Psmb2/Psme4/Psma2/P…	66
	R-MMU-8951664	Neddylation	160/4780	217/8880	8.41885e-10	1.62174e-08	9.15734e-09	Fem1a/Cul7/Spsb4/Klhl42/Birc5/Commd8/Dcaf4/Ercc8/Fbxl7/Klhl2/Klhl11/Fbxl16/Fbxw5/Commd9/Dda1/Fbxl15/Fbxo11/Psmb10/Fbxo2/Asb7/Nub1/Ddb2/Dcaf10/Fbxw11/Fbxo7/Ubxn7/Obsl1/Cul4a/Rps27a/Fbxo44/Fem1c/Psmd3/Psmd13/Klhl22/Dcun1d4/Fbxl4/Commd10/Fbxo9/Psmd10/Spsb3/Rnf7/Kbtbd8/Commd1/Psmd5/Ccdc22/Spsb2/Ube2m/Dcaf8/Cops7b/Btbd1/Psmd9/Ube2f/Dcaf6/Psme1/Cops6/Psmb4/Fbxo4/Asb5/Cish/Commd2/Asb8/Commd4/Lrr1/Rbx1/C…	160
	R-MMU-5607761	Dectin-1 mediated noncanonical NF-kB signaling	52/4780	57/8880	9.15279e-10	1.70335e-08	9.61818e-09	Nfkb2/Psmb10/Fbxw11/Rps27a/Psmd3/Psmd13/Relb/Psmd10/Psmd5/Ube2m/Psmd9/Psme1/Psmb4/Psmd11/Psmd2/Skp1/Psme3/Psme2b/Psmf1/Psmc1/Psmd1/Uba52/Map3k14/Ubc/Psmb1/Psmc5/Psmb5/Psmc3/Psmb6/Psma1/Psmd7/Psmc2/Psmc4/Psma4/Psma7/Psma6/Psmd8/Psma5/Psmd12/Psmb7/Ubb/Psmd6/Psme2/Psmb3/Psmc6/Cul1/Psmb2/Uba3/Psme4/Psma2/Psmd14/Psma3	52
	R-MMU-5676590	NIK-->noncanonical NF-kB signaling	52/4780	57/8880	9.15279e-10	1.70335e-08	9.61818e-09	Nfkb2/Psmb10/Fbxw11/Rps27a/Psmd3/Psmd13/Relb/Psmd10/Psmd5/Ube2m/Psmd9/Psme1/Psmb4/Psmd11/Psmd2/Skp1/Psme3/Psme2b/Psmf1/Psmc1/Psmd1/Uba52/Map3k14/Ubc/Psmb1/Psmc5/Psmb5/Psmc3/Psmb6/Psma1/Psmd7/Psmc2/Psmc4/Psma4/Psma7/Psma6/Psmd8/Psma5/Psmd12/Psmb7/Ubb/Psmd6/Psme2/Psmb3/Psmc6/Cul1/Psmb2/Uba3/Psme4/Psma2/Psmd14/Psma3	52
	R-MMU-68875	Mitotic Prophase	97/4780	121/8880	1.06509e-09	1.94911e-08	1.10059e-08	Lemd2/Prkcb/Nup50/Nup214/Mcph1/Lpin2/Ncaph2/Nup133/Phf8/Nup210/H2ac15/H2az2/H2ac10/Rab1b/H2ac4/Golga2/H2bc22/Lmnb1/Gorasp1/H4c12/H4c11/Numa1/H2ac20/Nup85/Plk1/Ensa/Aaas/Nup188/H2bc6/H2aj/H2ac7/Mapk1/Seh1l/H4c18/H2bc18/H2ac12/H2ac13/H2ac22/Pom121/H2bc7/H2bc3/H2bc8/H4c8/H2ac8/H2ac11/Gorasp2/H2bc12/H4c2/H2bc15/H2ac6/Ccnb1/Ccnb2/Lpin3/H2bc14/H2bc13/H4f16/Cdk1/Ndc1/H2bc9/Set/H4c6/Nup93/Emd/Arpp19/Nup8…	97
	R-MMU-174154	APC/C:Cdc20 mediated degradation of Securin	60/4780	68/8880	1.15151e-09	2.07272e-08	1.17039e-08	Anapc7/Psmb10/Cdc20/Anapc11/Rps27a/Psmd3/Psmd13/Anapc2/Psmd10/Psmd5/Psmd9/Ube2s/Psme1/Psmb4/Psmd11/Psmd2/Anapc1/Ube2d1/Cdc26/Anapc16/Psme3/Psme2b/Psmf1/Psmc1/Cdc23/Ube2c/Psmd1/Uba52/Pttg1/Ubc/Psmb1/Psmc5/Psmb5/Psmc3/Psmb6/Psma1/Psmd7/Psmc2/Psmc4/Psma4/Cdc27/Psma7/Psma6/Psmd8/Psma5/Psmd12/Anapc4/Psmb7/Ube2e1/Ubb/Psmd6/Psme2/Psmb3/Anapc10/Psmc6/Psmb2/Psme4/Psma2/Psmd14/Psma3	60
	R-MMU-3371556	Cellular response to heat stress	70/4780	82/8880	1.22728e-09	2.17348e-08	1.22728e-08	Nup50/Nup214/Rpa1/Nup133/Bag1/Nup210/Eef1a1/Ccar2/Bag5/Bag4/Rps19bp1/Nup85/Hspa1l/Ywhae/Aaas/Hsbp1/Gsk3b/Nup188/Hsf1/Camk2g/Mapk1/Seh1l/Mtor/Pom121/Bag2/Hsp90ab1/Ep300/Hdac6/Ndc1/Dnajb6/Hikeshi/Nup93/Nup88/Nup160/Fkbp4/Dnajc7/Dnajc2/Nup107/Nup37/St13/Sec13/Vcp/Atm/Hsph1/Ptges3/Bag3/Hspa14/Tpr/Cryab/Hspa8/Hspa9/Hspb8/Hspa4l/Hspa2/Dnajb1/Sirt1/Nupl1/Nup155/Nup153/Camk2d/Hspa1b/Rpa3/Nup98/Hsp90aa1/N…	70
	R-MMU-8852135	Protein ubiquitination	65/4780	75/8880	1.2617e-09	2.19897e-08	1.24168e-08	Ube2r2/Ube2h/Ube2g2/Rad18/Ube2n/Otulin/H2bc22/Pex14/Usp9x/Pex12/Rnf40/Rnf152/Paf1/Ube2l3/Ube2k/Rps27a/H2bc6/Cdc34/H2bc18/Pex10/H2bc7/Ube2s/H2bc3/Usp5/H2bc8/Cdc73/Ube2q2/H2bc12/H2bc15/Bcl10/H2bc14/H2bc13/H2bc9/Ube2d1/Rtf1/Ube2e2/H2bc11/H2bc4/Ube2a/Rnf20/Uba1/Leo1/Ube2c/Ube2t/Uba52/Ube2d2a/Ubc/Ube2b/Rraga/Prkdc/Ube2g1/Ube2w/Ube2v2/Hltf/Shprh/Ube2d3/Ctr9/Ube2e1/Ubb/Pex13/Wdr61/Wac/Uchl3/Uba6/Pcna	65
	R-MMU-174084	Autodegradation of Cdh1 by Cdh1:APC/C	57/4780	64/8880	1.33704e-09	2.25856e-08	1.27533e-08	Anapc7/Psmb10/Anapc11/Rps27a/Psmd3/Psmd13/Anapc2/Psmd10/Psmd5/Psmd9/Ube2s/Psme1/Psmb4/Psmd11/Psmd2/Anapc1/Ube2d1/Cdc26/Anapc16/Psme3/Psme2b/Psmf1/Psmc1/Cdc23/Ube2c/Psmd1/Uba52/Ubc/Psmb1/Psmc5/Psmb5/Psmc3/Psmb6/Psma1/Psmd7/Psmc2/Psmc4/Psma4/Cdc27/Psma7/Psma6/Psmd8/Psma5/Psmd12/Anapc4/Psmb7/Ube2e1/Ubb/Psmd6/Psme2/Psmb3/Anapc10/Psmc6/Psmb2/Psma2/Psmd14/Psma3	57
	R-MMU-73856	RNA Polymerase II Transcription Termination	57/4780	64/8880	1.33704e-09	2.25856e-08	1.27533e-08	Poldip3/Sympk/Alyref/Ddx39b/U2af1l4/Srrm1/Nudt21/Chtop/Cpsf1/Zc3h11a/Upf3b/Cstf1/Slu7/Thoc5/Casc3/Dhx38/Lsm10/Ncbp2/Thoc7/Fip1l1/Wdr33/Rbm8a/Papola/Snrpg/Cpsf3/Cpsf2/Ncbp1/Ddx39a/Cpsf7/Snrpe/U2af2/Slbp/Snrpb/Cdc40/Cstf3/Rnps1/Eif4a3/Snrpd3/Srsf1/Cstf2/Clp1/Sarnp/Fyttd1/Snrpf/Srsf11/Pcf11/Srsf3/Thoc2/Srsf7/Thoc1/Magohb/Srsf6/U2af1/Thoc6/Magoh/Srsf2/Srsf5	57
	R-MMU-195258	RHO GTPase Effectors	217/4780	309/8880	1.5458e-09	2.49853e-08	1.41083e-08	Prkcb/Pkn1/Bub1b/Ywhab/Mapk14/Dvl3/Dvl1/Ctnnb1/Ppp2r5b/Abi1/Nup133/Birc5/Kif5a/Rangap1/Rhoq/Diaph3/Klc4/Cyfip2/Dsn1/H2ac15/Evl/H2az2/Pdpk1/H2ac10/Nuf2/Brk1/H3c6/Tuba8/Ska2/Arpc4/Grb2/Arpc1b/Zwilch/H2ac4/Ywhag/Tax1bp3/Myh9/Nde1/H2bc22/Rac1/H4c12/Wipf1/H4c11/Cdc20/Ppp2r5a/H2ac20/Arpc5/Prc1/Dync1li2/Rhod/Iqgap1/Nudc/Mrtfa/Srf/Nup85/H3c10/Plk1/Pik3r4/Ywhae/Sfn/Spc24/Fmnl3/Iqgap2/Cenpi/Ppp2cb/Tuba4a/C…	217
	R-MMU-159236	Transport of Mature mRNA derived from an Intron-Containing Transcript	62/4780	71/8880	1.57011e-09	2.49853e-08	1.41083e-08	Poldip3/Nup50/Nup214/Nup133/Nup210/Nup85/Aaas/Alyref/Nup188/Ddx39b/U2af1l4/Seh1l/Srrm1/Pom121/Chtop/Zc3h11a/Upf3b/Ndc1/Slu7/Thoc5/Casc3/Dhx38/Nup93/Nxt1/Nup88/Nup160/Ncbp2/Thoc7/Rbm8a/Ncbp1/Ddx39a/Nup107/Nup37/Sec13/U2af2/Cdc40/Rnps1/Eif4a3/Srsf1/Tpr/Sarnp/Fyttd1/Srsf11/Srsf3/Thoc2/Nupl1/Nup155/Nxf1/Srsf7/Nup153/Thoc1/Magohb/Srsf6/Nup98/U2af1/Nup35/Thoc6/Ranbp2/Nup54/Magoh/Srsf2/Srsf5	62
	R-MMU-6781827	Transcription-Coupled Nucleotide Excision Repair (TC-NER)	62/4780	71/8880	1.57011e-09	2.49853e-08	1.41083e-08	Ercc4/Rpa1/Ercc8/Gtf2h3/Xrcc1/Pold1/Polr2i/Pole4/Polr2a/Isy1/Uvssa/Cul4a/Rps27a/Ercc2/Prpf19/Cops7b/Ercc6/Rfc1/Pole3/Cops6/Lig1/Xpa/Rbx1/Cops3/Polr2e/Pole/Ep300/Cops4/Ppie/Zfp830/Cdk7/Gtf2h5/Polr2h/Ercc3/Gtf2h1/Mnat1/Cops7a/Uba52/Ubc/Pold2/Tcea1/Polr2d/Cul4b/Polr2g/Ercc1/Polr2c/Polk/Polr2f/Cops5/Ubb/Xab2/Ddb1/Rfc3/Pole2/Cops2/Polr2k/Gtf2h2/Aqr/Ccnh/Polr2b/Pcna/Rpa3	62
	R-MMU-6807505	RNA polymerase II transcribes snRNA genes	62/4780	71/8880	1.57011e-09	2.49853e-08	1.41083e-08	Ell/Taf13/Gtf2a1/Ints5/Snapc2/Sp1/Ssu72/Taf8/Cdk9/Ints1/Snapc4/Polr2i/Snapc1/Nabp2/Polr2a/Rprd2/Ints9/Rpap2/Snapc5/Ccnt1/Gtf2e1/Ints3/Ints11/Taf11/Polr2e/Gtf2a2/Supt5/Ncbp2/Cdk7/Supt4a/Polr2h/Snapc3/Ell3/Ncbp1/Gtf2f1/Nabp1/Ints4/Gtf2e2/Pou2f1/Phax/Ints8/Polr2d/Ints10/Taf5/Polr2g/Srrt/Ints14/Ell2/Ice2/Polr2c/Polr2f/Tbp/Ints13/Gtf2f2/Zc3h8/Ccnt2/Pcf11/Ints6/Polr2k/Gtf2b/Ints12/Polr2b	62
	R-MMU-5607764	CLEC7A (Dectin-1) signaling	74/4780	88/8880	1.73254e-09	2.71761e-08	1.53453e-08	Nfkb2/Traf6/Ube2n/Pdpk1/Ikbkg/Psmb10/Fbxw11/Rps27a/Psmd3/Psmd13/Relb/Cdc34/Psmd10/Psmd5/Ube2m/Ikbkb/Psmd9/Psme1/Psmb4/Bcl10/Ppp3r1/Psmd11/Tab2/Psmd2/Skp1/Calm1/Rela/Ube2d1/Psme3/Psme2b/Map3k7/Malt1/Psmf1/Nfkb1/Psmc1/Psmd1/Uba52/Map3k14/Ube2d2a/Ubc/Psmb1/Psmc5/Calm2/Tab3/Psmb5/Psmc3/Psmb6/Psma1/Psmd7/Psmc2/Nfatc2/Psmc4/Psma4/Psma7/Psma6/Psmd8/Psma5/Psmd12/Psmb7/Ubb/Ppp3cb/Psmd6/Psme2/Psmb3/Psmc6/C…	74
	R-MMU-68867	Assembly of the pre-replicative complex	59/4780	67/8880	1.90211e-09	2.94157e-08	1.661e-08	Psmb10/E2f3/Gmnn/Mcm5/Rps27a/Psmd3/Psmd13/Cdc6/Psmd10/Psmd5/Cdt1/Psmd9/Psme1/Psmb4/Orc3/Psmd11/Mcm2/Psmd2/Psme3/Psme2b/Psmf1/Psmc1/Mcm3/Psmd1/Uba52/Ubc/Mcm8/Psmb1/Psmc5/Orc1/Psmb5/Psmc3/Psmb6/Psma1/Psmd7/Psmc2/Psmc4/Psma4/Mcm4/Psma7/Psma6/Psmd8/Psma5/Orc2/Psmd12/Psmb7/Ubb/Psmd6/Mcm6/Psme2/Psmb3/Orc5/Psmc6/Psmb2/Psme4/Psma2/Psmd14/Orc4/Psma3	59
	R-MMU-179419	APC:Cdc20 mediated degradation of cell cycle proteins prior to satisfation of the cell cycle checkpoint	64/4780	74/8880	2.04819e-09	3.12348e-08	1.76372e-08	Bub1b/Anapc7/Psmb10/Cdc20/Anapc11/Rps27a/Psmd3/Psmd13/Anapc2/Psmd10/Psmd5/Psmd9/Ube2s/Psme1/Psmb4/Psmd11/Cdk1/Psmd2/Anapc1/Ube2d1/Cdc26/Anapc16/Ccna2/Psme3/Psme2b/Psmf1/Psmc1/Mad2l1/Cdc23/Ube2c/Psmd1/Uba52/Ubc/Psmb1/Psmc5/Bub3/Psmb5/Psmc3/Psmb6/Psma1/Psmd7/Psmc2/Psmc4/Psma4/Cdc27/Psma7/Psma6/Psmd8/Psma5/Psmd12/Anapc4/Psmb7/Ube2e1/Ubb/Psmd6/Psme2/Psmb3/Anapc10/Psmc6/Psmb2/Psme4/Psma2/Psmd14/Psma3	64
	R-MMU-72187	mRNA 3'-end processing	50/4780	55/8880	2.65952e-09	4.00022e-08	2.25877e-08	Poldip3/Sympk/Alyref/Ddx39b/U2af1l4/Srrm1/Nudt21/Chtop/Cpsf1/Zc3h11a/Upf3b/Cstf1/Slu7/Thoc5/Casc3/Dhx38/Ncbp2/Thoc7/Fip1l1/Wdr33/Rbm8a/Papola/Cpsf3/Cpsf2/Ncbp1/Ddx39a/Cpsf7/U2af2/Cdc40/Cstf3/Rnps1/Eif4a3/Srsf1/Cstf2/Clp1/Sarnp/Fyttd1/Srsf11/Pcf11/Srsf3/Thoc2/Srsf7/Thoc1/Magohb/Srsf6/U2af1/Thoc6/Magoh/Srsf2/Srsf5	50
	R-MMU-5610787	Hedgehog 'off' state	86/4780	106/8880	3.10981e-09	4.61428e-08	2.60552e-08	Intu/Adcy9/Adcy6/Adcy7/Gli2/Adcy3/Tulp3/Gli3/Fuz/Ift122/Adcy8/Psmb10/Numb/Rps27a/Sufu/Prkar2b/Psmd3/Psmd13/Ift88/Prkar1a/Mks1/Tuba4a/Gsk3b/Tubb3/Psmd10/Wdr35/Ift52/Psmd5/Prkaca/Ift140/Psmd9/Ift172/Rpgrip1l/Wdr19/Ptch1/Ttc21b/Psme1/Psmb4/Rbx1/Psmd11/Tubb2b/Psmd2/Skp1/Psme3/Dync2h1/Psme2b/Psmf1/Psmc1/Ift57/Itch/Psmd1/Kif3a/Uba52/Ubc/Psmb1/Psmc5/Tubb4b/Psmb5/Psmc3/Psmb6/Psma1/Psmd7/Psmc2/Psmc4/Psma4…	86
	R-MMU-199977	ER to Golgi Anterograde Transport	110/4780	142/8880	3.48487e-09	5.10185e-08	2.88082e-08	Cog7/Trappc10/Tbc1d20/Lman2/Napb/Ykt6/Sptbn2/Cnih3/Sptbn1/F8/Gosr2/Arfgap2/Copg2/Trappc6a/Cnih2/Rab1b/Bet1l/Tuba8/Dctn1/Tmed3/Copz1/Dctn2/Copz2/Golga2/Tgfa/Gorasp1/Trappc1/Dync1li2/Arf5/Actr1a/Preb/Stx17/Sec24c/Dctn5/Tuba4a/Tubb3/Ppp6r1/Col7a1/Trappc4/Sec22a/Trappc5/Trappc2l/Tmem115/Kdelr1/Dynll1/Capzb/Arfgap3/Sec24a/Arf1/Tubb2b/Cog5/Trappc6b/Trappc3/Cog2/Ppp6r3/Cope/Dctn3/Tmed2/Cog1/Dync1li1/Nsf…	110
	R-MMU-2871837	FCERI mediated NF-kB activation	65/4780	76/8880	4.13382e-09	5.97229e-08	3.37233e-08	Traf6/Prkcq/Ube2n/Pdpk1/Ikbkg/Psmb10/Fbxw11/Rps27a/Psmd3/Psmd13/Cdc34/Psmd10/Psmd5/Ikbkb/Psmd9/Psme1/Psmb4/Bcl10/Psmd11/Tab2/Psmd2/Skp1/Rela/Ube2d1/Psme3/Psme2b/Map3k7/Malt1/Psmf1/Nfkb1/Psmc1/Psmd1/Uba52/Ube2d2a/Ubc/Psmb1/Psmc5/Tab3/Psmb5/Psmc3/Psmb6/Psma1/Psmd7/Psmc2/Psmc4/Psma4/Psma7/Psma6/Psmd8/Psma5/Lyn/Psmd12/Psmb7/Ubb/Psmd6/Psme2/Psmb3/Psmc6/Cul1/Psmb2/Psme4/Psma2/Psmd14/Psma3/Nfkbia	65
	R-MMU-8854050	FBXL7 down-regulates AURKA during mitotic entry and in early mitosis	49/4780	54/8880	4.52146e-09	6.44748e-08	3.64066e-08	Fbxl7/Psmb10/Rps27a/Psmd3/Psmd13/Aurka/Psmd10/Psmd5/Psmd9/Psme1/Psmb4/Rbx1/Psmd11/Psmd2/Skp1/Psme3/Psme2b/Psmf1/Psmc1/Psmd1/Uba52/Ubc/Psmb1/Psmc5/Psmb5/Psmc3/Psmb6/Psma1/Psmd7/Psmc2/Psmc4/Psma4/Psma7/Psma6/Psmd8/Psma5/Psmd12/Psmb7/Ubb/Psmd6/Psme2/Psmb3/Psmc6/Cul1/Psmb2/Psme4/Psma2/Psmd14/Psma3	49
	R-MMU-9707587	Regulation of HMOX1 expression and activity	54/4780	61/8880	6.15506e-09	8.66443e-08	4.89248e-08	Fbxl17/Psmb10/Rps27a/Psmd3/Psmd13/Psmd10/Psmd5/Psmd9/Psme1/Psmb4/Rbx1/Psmd11/Psmd2/Skp1/Psme3/Psme2b/H13/Psmf1/Psmc1/Mafk/Skp2/Psmd1/Uba52/Ubc/Psmb1/Psmc5/Psmb5/Psmc3/Psmb6/Psma1/Psmd7/Psmc2/Psmc4/Psma4/Psma7/Psma6/Psmd8/Psma5/Psmd12/Cul3/Psmb7/Ubb/Psmd6/Psme2/Psmb3/Nfe2l2/Psmc6/Cul1/Psmb2/Psme4/Psma2/Psmd14/Psma3/Hmox1	54
	R-MMU-4641258	Degradation of DVL	51/4780	57/8880	7.05477e-09	9.68268e-08	5.46745e-08	Dvl3/Dvl1/Dact1/Psmb10/Rps27a/Psmd3/Psmd13/Klhl12/Psmd10/Psmd5/Psmd9/Psme1/Psmb4/Rbx1/Psmd11/Psmd2/Dvl2/Psme3/Psme2b/Psmf1/Psmc1/Psmd1/Uba52/Ubc/Psmb1/Psmc5/Psmb5/Psmc3/Psmb6/Psma1/Psmd7/Psmc2/Psmc4/Psma4/Psma7/Psma6/Psmd8/Psma5/Psmd12/Cul3/Psmb7/Ubb/Psmd6/Psme2/Psmb3/Psmc6/Psmb2/Psme4/Psma2/Psmd14/Psma3	51
	R-MMU-5610785	GLI3 is processed to GLI3R by the proteasome	51/4780	57/8880	7.05477e-09	9.68268e-08	5.46745e-08	Gli3/Psmb10/Rps27a/Sufu/Psmd3/Psmd13/Gsk3b/Psmd10/Psmd5/Prkaca/Psmd9/Psme1/Psmb4/Rbx1/Psmd11/Psmd2/Skp1/Psme3/Psme2b/Psmf1/Psmc1/Psmd1/Uba52/Ubc/Psmb1/Psmc5/Psmb5/Psmc3/Psmb6/Psma1/Psmd7/Psmc2/Psmc4/Psma4/Psma7/Psma6/Psmd8/Psma5/Psmd12/Psmb7/Ubb/Psmd6/Psme2/Psmb3/Psmc6/Cul1/Psmb2/Psme4/Psma2/Psmd14/Psma3	51
	R-MMU-6807070	PTEN Regulation	88/4780	110/8880	7.74389e-09	1.04973e-07	5.92742e-08	Phc2/Mta3/Maf1/Scmh1/Chd4/Tnks/Akt3/Chd3/Gatad2b/Ezh2/Akt1/Trim27/Gatad2a/Psmb10/Rragd/Rps27a/Lamtor5/Psmd3/Psmd13/Xiap/Psmd10/Psmd5/Lamtor1/Mtor/Pten/Hdac1/Psmd9/Ring1/Psme1/Suz12/Psmb4/Psmd11/Csnk2b/Cbx4/Psmd2/Csnk2a2/Psme3/Bmi1/Psme2b/Rragb/Slc38a9/Rragc/Psmf1/Nedd4/Psmc1/Mta2/Lamtor2/Psmd1/Csnk2a1/Uba52/Ubc/Lamtor4/Rnf146/Psmb1/Psmc5/Rraga/Psmb5/Psmc3/Psmb6/Psma1/Psmd7/Psmc2/Eed/Psmc4/Psma4/T…	88
	R-MMU-3371453	Regulation of HSF1-mediated heat shock response	56/4780	64/8880	8.46937e-09	1.13407e-07	6.40367e-08	Nup50/Nup214/Rpa1/Nup133/Bag1/Nup210/Ccar2/Bag5/Bag4/Rps19bp1/Nup85/Hspa1l/Ywhae/Aaas/Gsk3b/Nup188/Hsf1/Mapk1/Seh1l/Pom121/Bag2/Ndc1/Dnajb6/Hikeshi/Nup93/Nup88/Nup160/Dnajc7/Dnajc2/Nup107/Nup37/St13/Sec13/Atm/Hsph1/Bag3/Hspa14/Tpr/Hspa8/Hspa9/Hspa4l/Hspa2/Dnajb1/Sirt1/Nupl1/Nup155/Nup153/Hspa1b/Rpa3/Nup98/Nup35/Ranbp2/Nup54/Hspa1a/Hspa13/Hspa5	56
	R-MMU-69202	Cyclin E associated events during G1/S transition	61/4780	71/8880	8.65167e-09	1.14452e-07	6.46269e-08	Cdkn1a/Akt3/Akt1/Cdc25a/Psmb10/Cks1b/Ccnd1/Rps27a/Cdk4/Psmd3/Psmd13/Psmd10/Psmd5/Wee1/Psmd9/Psme1/Psmb4/Psmd11/Psmd2/Skp1/Ccna2/Psme3/Cdkn1b/Psme2b/Cdk7/Psmf1/Psmc1/Ccne1/Skp2/Psmd1/Mnat1/Uba52/Ubc/Psmb1/Psmc5/Psmb5/Psmc3/Psmb6/Psma1/Rb1/Psmd7/Psmc2/Psmc4/Psma4/Psma7/Psma6/Psmd8/Psma5/Psmd12/Psmb7/Ubb/Psmd6/Psme2/Psmb3/Psmc6/Cul1/Psmb2/Psma2/Ccnh/Psmd14/Psma3	61
	R-MMU-5696395	Formation of Incision Complex in GG-NER	38/4780	40/8880	9.98147e-09	1.30472e-07	7.36728e-08	Ercc4/Ube2i/Rpa1/Sumo3/Ube2n/Gtf2h3/Pias3/Ddb2/Cul4a/Rps27a/Rad23a/Ercc2/Pias1/Usp45/Xpa/Rbx1/Parp2/Sumo1/Chd1l/Sumo2/Cdk7/Gtf2h5/Ercc3/Gtf2h1/Rnf111/Mnat1/Uba52/Ubc/Rad23b/Cul4b/Cetn2/Ube2v2/Ercc1/Ubb/Ddb1/Gtf2h2/Ccnh/Rpa3	38
	R-MMU-6811442	Intra-Golgi and retrograde Golgi-to-ER traffic	131/4780	176/8880	1.07817e-08	1.39274e-07	7.86431e-08	Cog7/Usp6nl/Napb/Ykt6/Golga4/Gosr2/Cyth1/Arfgap2/Rint1/Copg2/Galnt2/Kif5a/Vps45/Klc4/Vps52/Vps53/Rab1b/Kif16b/Bet1l/Tuba8/Dctn1/Tmed3/Copz1/Stx16/Dctn2/Copz2/Cyth3/Pafah1b2/Arfip2/Vamp4/Rab36/Vti1a/Pla2g6/Vps51/Dync1li2/Arf5/Actr1a/Agpat3/Dctn5/Use1/Tuba4a/Cenpe/Bnip1/Tubb3/Vamp3/Snap29/Pafah1b3/Bicd2/Gcc1/Kif3c/Rab9b/Kif20a/Zw10/Kif22/Rab3gap2/Kdelr1/Nbas/Rab33b/Dynll1/Capzb/Arfgap3/Kif15/Arfrp1…	131
	R-MMU-5610780	Degradation of GLI1 by the proteasome	50/4780	56/8880	1.18094e-08	1.50776e-07	8.51374e-08	Psmb10/Numb/Rps27a/Sufu/Psmd3/Psmd13/Psmd10/Psmd5/Psmd9/Psme1/Psmb4/Rbx1/Psmd11/Psmd2/Skp1/Psme3/Psme2b/Psmf1/Psmc1/Itch/Psmd1/Uba52/Ubc/Psmb1/Psmc5/Psmb5/Psmc3/Psmb6/Psma1/Psmd7/Psmc2/Psmc4/Psma4/Psma7/Psma6/Psmd8/Psma5/Psmd12/Psmb7/Ubb/Psmd6/Psme2/Psmb3/Psmc6/Cul1/Psmb2/Psme4/Psma2/Psmd14/Psma3	50
	R-MMU-69601	Ubiquitin Mediated Degradation of Phosphorylated Cdc25A	47/4780	52/8880	1.29954e-08	1.58544e-07	8.95238e-08	Chek2/Cdc25a/Psmb10/Rps27a/Psmd3/Psmd13/Psmd10/Psmd5/Psmd9/Psme1/Psmb4/Psmd11/Chek1/Psmd2/Psme3/Psme2b/Psmf1/Psmc1/Psmd1/Uba52/Ubc/Psmb1/Psmc5/Psmb5/Psmc3/Psmb6/Psma1/Psmd7/Psmc2/Psmc4/Psma4/Psma7/Psma6/Psmd8/Psma5/Psmd12/Psmb7/Ubb/Psmd6/Psme2/Psmb3/Psmc6/Psmb2/Psme4/Psma2/Psmd14/Psma3	47
	R-MMU-69610	p53-Independent DNA Damage Response	47/4780	52/8880	1.29954e-08	1.58544e-07	8.95238e-08	Chek2/Cdc25a/Psmb10/Rps27a/Psmd3/Psmd13/Psmd10/Psmd5/Psmd9/Psme1/Psmb4/Psmd11/Chek1/Psmd2/Psme3/Psme2b/Psmf1/Psmc1/Psmd1/Uba52/Ubc/Psmb1/Psmc5/Psmb5/Psmc3/Psmb6/Psma1/Psmd7/Psmc2/Psmc4/Psma4/Psma7/Psma6/Psmd8/Psma5/Psmd12/Psmb7/Ubb/Psmd6/Psme2/Psmb3/Psmc6/Psmb2/Psme4/Psma2/Psmd14/Psma3	47
	R-MMU-69613	p53-Independent G1/S DNA damage checkpoint	47/4780	52/8880	1.29954e-08	1.58544e-07	8.95238e-08	Chek2/Cdc25a/Psmb10/Rps27a/Psmd3/Psmd13/Psmd10/Psmd5/Psmd9/Psme1/Psmb4/Psmd11/Chek1/Psmd2/Psme3/Psme2b/Psmf1/Psmc1/Psmd1/Uba52/Ubc/Psmb1/Psmc5/Psmb5/Psmc3/Psmb6/Psma1/Psmd7/Psmc2/Psmc4/Psma4/Psma7/Psma6/Psmd8/Psma5/Psmd12/Psmb7/Ubb/Psmd6/Psme2/Psmb3/Psmc6/Psmb2/Psme4/Psma2/Psmd14/Psma3	47
	R-MMU-8939902	Regulation of RUNX2 expression and activity	47/4780	52/8880	1.29954e-08	1.58544e-07	8.95238e-08	Psmb10/Rps27a/Psmd3/Psmd13/Psmd10/Psmd5/Psmd9/Psme1/Psmb4/Rbx1/Psmd11/Psmd2/Skp1/Psme3/Psme2b/Psmf1/Psmc1/Skp2/Psmd1/Uba52/Ubc/Psmb1/Psmc5/Psmb5/Psmc3/Psmb6/Psma1/Psmd7/Psmc2/Psmc4/Psma4/Psma7/Psma6/Psmd8/Psma5/Psmd12/Psmb7/Ubb/Psmd6/Psme2/Psmb3/Psmc6/Cul1/Psmb2/Psma2/Psmd14/Psma3	47
	R-MMU-8878166	Transcriptional regulation by RUNX2	55/4780	63/8880	1.38741e-08	1.67404e-07	9.45268e-08	Smad4/Smad1/Psmb10/Ccnd1/Rps27a/Cdk4/Psmd3/Psmd13/Psmd10/Psmd5/Psmd9/Psme1/Psmb4/Cbfb/Ccnb1/Rbx1/Psmd11/Cdk1/Psmd2/Skp1/Ppm1d/Psme3/Psme2b/Psmf1/Psmc1/Skp2/Psmd1/Uba52/Ubc/Psmb1/Psmc5/Psmb5/Psmc3/Psmb6/Psma1/Psmd7/Psmc2/Psmc4/Psma4/Psma7/Psma6/Psmd8/Psma5/Psmd12/Psmb7/Ubb/Psmd6/Psme2/Psmb3/Psmc6/Cul1/Psmb2/Psma2/Psmd14/Psma3	55
	R-MMU-5617833	Cilium Assembly	142/4780	194/8880	1.69376e-08	2.02147e-07	1.14145e-07	Bbs1/Exoc7/Ift27/C2cd3/Ssna1/Exoc8/Ift122/Arl3/Haus8/Haus4/Tcp1/Haus6/Alms1/Cep152/Cep192/Odf2/Tuba8/Ift43/Dctn1/Cntrl/Dctn2/Haus1/Nphp1/Ywhag/Nde1/Cep72/Haus5/Sdccag8/Cep70/Ttbk2/Actr1a/Inpp5e/Rho/Plk1/Ywhae/Nedd1/Prkar2b/Ift88/Mks1/Tuba4a/Plk4/Ift20/Tubb3/Rab3ip/Cct4/Wdr35/Cep63/Ift52/Atat1/Hspb11/Ttc26/Prkaca/Kif3c/Ift140/Kif17/Ift81/Cluap1/Pde6d/Ift172/Rpgrip1l/B9d1/Bbs4/Cep135/Cct3/Wdr19/Bbs…	142
	R-MMU-2454202	Fc epsilon receptor (FCERI) signaling	92/4780	117/8880	1.78355e-08	2.10574e-07	1.18903e-07	Mapk9/Tec/Pik3r2/Shc1/Traf6/Map2k7/Prkcq/Pik3r1/Ube2n/Pdpk1/Ikbkg/Grb2/Psmb10/Rac1/Hras/Fbxw11/Lat2/Rps27a/Psmd3/Psmd13/Pak2/Sos1/Cdc34/Psmd10/Mapk1/Psmd5/Ikbkb/Psmd9/Pik3ca/Psme1/Psmb4/Bcl10/Ppp3r1/Psmd11/Tab2/Psmd2/Skp1/Calm1/Rela/Ube2d1/Psme3/Psme2b/Map3k7/Pik3cb/Malt1/Psmf1/Nfkb1/Psmc1/Map2k4/Psmd1/Kras/Uba52/Ube2d2a/Ubc/Psmb1/Psmc5/Calm2/Tab3/Psmb5/Psmc3/Psmb6/Psma1/Mapk10/Psmd7/Psmc2/Nfatc2…	92
	R-MMU-4641257	Degradation of AXIN	49/4780	55/8880	1.97273e-08	2.30431e-07	1.30116e-07	Tnks/Psmb10/Rps27a/Psmd3/Psmd13/Psmd10/Psmd5/Axin1/Psmd9/Psme1/Psmb4/Psmd11/Smurf2/Psmd2/Psme3/Psme2b/Psmf1/Psmc1/Psmd1/Uba52/Ubc/Rnf146/Psmb1/Psmc5/Psmb5/Psmc3/Psmb6/Psma1/Psmd7/Psmc2/Psmc4/Psma4/Tnks2/Psma7/Psma6/Psmd8/Psma5/Psmd12/Psmb7/Ubb/Psmd6/Psme2/Psmb3/Psmc6/Psmb2/Psme4/Psma2/Psmd14/Psma3	49
	R-MMU-6781823	Formation of TC-NER Pre-Incision Complex	46/4780	51/8880	2.19667e-08	2.51244e-07	1.41868e-07	Ercc8/Gtf2h3/Polr2i/Polr2a/Isy1/Uvssa/Cul4a/Rps27a/Ercc2/Prpf19/Cops7b/Ercc6/Cops6/Xpa/Rbx1/Cops3/Polr2e/Ep300/Cops4/Ppie/Zfp830/Cdk7/Gtf2h5/Polr2h/Ercc3/Gtf2h1/Mnat1/Cops7a/Uba52/Ubc/Tcea1/Polr2d/Cul4b/Polr2g/Polr2c/Polr2f/Cops5/Ubb/Xab2/Ddb1/Cops2/Polr2k/Gtf2h2/Aqr/Ccnh/Polr2b	46
	R-MMU-75815	Ubiquitin-dependent degradation of Cyclin D	46/4780	51/8880	2.19667e-08	2.51244e-07	1.41868e-07	Psmb10/Ccnd1/Rps27a/Cdk4/Psmd3/Psmd13/Psmd10/Psmd5/Psmd9/Psme1/Psmb4/Psmd11/Psmd2/Psme3/Psme2b/Psmf1/Psmc1/Psmd1/Uba52/Ubc/Psmb1/Psmc5/Psmb5/Psmc3/Psmb6/Psma1/Psmd7/Psmc2/Psmc4/Psma4/Psma7/Psma6/Psmd8/Psma5/Psmd12/Psmb7/Ubb/Psmd6/Psme2/Psmb3/Psmc6/Psmb2/Psme4/Psma2/Psmd14/Psma3	46
	R-MMU-5689603	UCH proteinases	77/4780	95/8880	2.28512e-08	2.58666e-07	1.46059e-07	H2ac15/H2ac10/H2ac4/Psmb10/H2ac21/Bap1/Mbd5/H2ac20/Rps27a/Psmd3/Psmd13/Ino80/H2aj/H2ac7/Psmd10/Psmd5/Mcrs1/H2ac12/H2ac13/H2ac22/Uchl1/Ino80b/Psmd9/Uchl5/Psme1/H2ac8/H2ac11/Psmb4/H2ac6/Psmd11/Actr8/Psmd2/Psme3/Psme2b/Hcfc1/Psmf1/Ino80c/Psmc1/Nedd8/Kdm1b/Psmd1/Uba52/Nfrkb/Ubc/Psmb1/Psmc5/Psmb5/Psmc3/Psmb6/Psma1/Psmd7/Psmc2/Psmc4/Psma4/Tfpt/Psma7/Adrm1/Psma6/Psmd8/Psma5/Psmd12/Psmb7/Ubb/Psmd6/Psme2/…	77
	R-MMU-450531	Regulation of mRNA stability by proteins that bind AU-rich elements	70/4780	85/8880	2.83726e-08	3.17889e-07	1.795e-07	Nup214/Ywhab/Hnrnpd/Akt1/Parn/Psmb10/Khsrp/Rps27a/Psmd3/Psmd13/Anp32a/Psmd10/Psmd5/Psmd9/Psme1/Psmb4/Psmd11/Psmd2/Elavl1/Set/Psme3/Exosc6/Psme2b/Tnpo1/Psmf1/Prkca/Psmc1/Zfp36l1/Psmd1/Uba52/Ubc/Exosc8/Psmb1/Psmc5/Exosc5/Psmb5/Psmc3/Psmb6/Psma1/Psmd7/Psmc2/Psmc4/Psma4/Psma7/Dis3/Psma6/Psmd8/Psma5/Psmd12/Hspa8/Psmb7/Ubb/Psmd6/Exosc3/Exosc9/Psme2/Exosc7/Eif4g1/Psmb3/Xpo1/Psmc6/Exosc1/Psmb2/Psme4/Psma…	70
	R-MMU-8878171	Transcriptional regulation by RUNX1	142/4780	195/8880	2.94329e-08	3.26437e-07	1.84327e-07	Arid1a/Phc2/Arid2/Foxp3/Arid1b/Scmh1/H2ac15/Smarcd3/H2az2/H2ac10/H3c6/Smarcc2/H2ac4/H2bc22/Psmb10/Yap1/H4c12/H4c11/Elf2/Ccnd1/H2ac20/Kmt2b/Setd1a/Ldb1/Rps27a/Smarca2/H3c10/Psmd3/Psmd13/H2bc6/Smarca4/H2aj/H2ac7/Psmd10/Ash2l/Psmd5/Dpy30/H4c18/H2bc18/Pcgf5/H2ac12/H2ac13/Smarcb1/H2ac22/Hdac1/H2bc7/Psmd9/Ring1/H2bc3/Kmt2e/H2bc8/H4c8/Psme1/H2ac8/H2ac11/Psmb4/Prmt1/H2bc12/H4c2/Cbfb/H2bc15/H2ac6/Yaf2/Psm…	142
	R-MMU-9012999	RHO GTPase cycle	268/4780	400/8880	2.98595e-08	3.27857e-07	1.85129e-07	Git2/Arap1/Pkn1/Dlg5/Wdr81/Dock6/Farp1/Ralbp1/Ykt6/Arhgef25/Uhrf1bp1l/Sptbn1/Cpne8/Arhgef11/Stk10/Wdr6/Arfgap2/Abi1/Arhgef40/Pak4/Spata13/Arhgef1/Rhof/Mpp7/Pik3r2/Arhgap10/Rhoq/Diaph3/Dlc1/Gfod1/Hmox2/Flot2/Cyfip2/Arhgef6/Senp1/Swap70/Dock5/Stard13/Arhgap35/Pik3r1/Git1/Ndufs3/Brk1/Vangl2/Sh3rf1/Arhgef18/Actc1/Pld2/Pkp4/Fam13a/Arhgef39/Sh3bp1/Plxnd1/Frs2/Arhgef9/Rac3/Garre1/Golga2/Bcr/Rhobtb1/Lrrc…	268
	R-MMU-8878159	Transcriptional regulation by RUNX3	65/4780	78/8880	3.58202e-08	3.89412e-07	2.19887e-07	Smad4/Ctnnb1/Tcf7l2/Maml1/Hdac4/Tcf7l1/Psmb10/Yap1/Ccnd1/Maml2/Tcf7/Rps27a/Psmd3/Psmd13/Psmd10/Psmd5/Notch1/Psmd9/Psme1/Psmb4/Kat2a/Cbfb/Psmd11/Smurf2/Ep300/Brd2/Psmd2/Psme3/Psme2b/Psmf1/Psmc1/Rbpj/Kat2b/Psmd1/Kras/Uba52/Ubc/Mamld1/Psmb1/Psmc5/Psmb5/Psmc3/Psmb6/Psma1/Psmd7/Psmc2/Snw1/Psmc4/Psma4/Psma7/Psma6/Psmd8/Psma5/Trp53/Psmd12/Psmb7/Ubb/Psmd6/Psme2/Psmb3/Psmc6/Psmb2/Psma2/Psmd14/Psma3	65
	R-MMU-187577	SCF(Skp2)-mediated degradation of p27/p21	53/4780	61/8880	3.69794e-08	3.94207e-07	2.22594e-07	Cdkn1a/Psmb10/Cks1b/Ccnd1/Rps27a/Cdk4/Psmd3/Psmd13/Psmd10/Psmd5/Psmd9/Psme1/Psmb4/Psmd11/Psmd2/Skp1/Ccna2/Psme3/Cdkn1b/Psme2b/Psmf1/Psmc1/Ccne1/Skp2/Psmd1/Uba52/Ubc/Psmb1/Psmc5/Psmb5/Psmc3/Psmb6/Psma1/Psmd7/Psmc2/Psmc4/Psma4/Psma7/Psma6/Psmd8/Psma5/Psmd12/Psmb7/Ubb/Psmd6/Psme2/Psmb3/Psmc6/Cul1/Psmb2/Psma2/Psmd14/Psma3	53
	R-MMU-6782135	Dual incision in TC-NER	53/4780	61/8880	3.69794e-08	3.94207e-07	2.22594e-07	Ercc4/Rpa1/Ercc8/Gtf2h3/Pold1/Polr2i/Pole4/Polr2a/Isy1/Uvssa/Cul4a/Rps27a/Ercc2/Prpf19/Ercc6/Rfc1/Pole3/Xpa/Rbx1/Polr2e/Pole/Ep300/Ppie/Zfp830/Cdk7/Gtf2h5/Polr2h/Ercc3/Gtf2h1/Mnat1/Uba52/Ubc/Pold2/Tcea1/Polr2d/Cul4b/Polr2g/Ercc1/Polr2c/Polk/Polr2f/Ubb/Xab2/Ddb1/Rfc3/Pole2/Polr2k/Gtf2h2/Aqr/Ccnh/Polr2b/Pcna/Rpa3	53
	R-MMU-2559583	Cellular Senescence	129/4780	175/8880	3.79073e-08	4.00214e-07	2.25986e-07	Phc2/Mapk14/Mapk9/Cdkn1a/Terf2ip/Hira/Scmh1/Map3k5/Hmga1/H1f4/Mre11a/H2ac15/Ep400/Map2k7/H2az2/H2ac10/H3c6/Anapc7/Rps6ka1/Mapk7/Ezh2/H2ac4/H2bc22/Lmnb1/H4c12/H4c11/Map4k4/Mdm4/H2ac20/Anapc11/Rps27a/H3c10/Cdk4/Ehmt1/Pot1a/Mapkapk3/Kdm6b/H2bc6/Anapc2/Map2k3/H2aj/H2ac7/Mink1/Mapk1/H4c18/H1f2/H2bc18/H2ac12/H2ac13/H2ac22/Terf2/H2bc7/Ring1/Ube2s/H2bc3/H2bc8/H4c8/Cabin1/H1f1/H2ac8/H2ac11/Suz12/H2bc12/H4…	129
	R-MMU-5621481	C-type lectin receptors (CLRs)	84/4780	106/8880	3.88349e-08	4.06102e-07	2.29311e-07	Nfkb2/Traf6/Ube2n/Pdpk1/Ikbkg/Psmb10/Hras/Fbxw11/Rps27a/Raf1/Psmd3/Psmd13/Pak2/Relb/Cdc34/Psmd10/Psmd5/Prkaca/Ube2m/Ikbkb/Psmd9/Psme1/Psmb4/Fyn/Bcl10/Ppp3r1/Psmd11/Pak3/Tab2/Rps6ka5/Ep300/Psmd2/Skp1/Calm1/Rela/Ube2d1/Psme3/Psme2b/Map3k7/Malt1/Psmf1/Nfkb1/Psmc1/Psmd1/Kras/Uba52/Map3k14/Ube2d2a/Ubc/Psmb1/Psmc5/Calm2/Tab3/Psmb5/Psmc3/Psmb6/Psma1/Psmd7/Psmc2/Nfatc2/Psmc4/Psma4/Psma7/Psma6/Psmd8/Psma5…	84
	R-MMU-5632684	Hedgehog 'on' state	67/4780	81/8880	3.99851e-08	4.14185e-07	2.33875e-07	Spop/Gli2/Gli3/Grk2/Evc/Boc/Dzip1/Psmb10/Evc2/Numb/Rps27a/Sufu/Psmd3/Psmd13/Psmd10/Spopl/Psmd5/Gas8/Cdon/Psmd9/Ptch1/Psme1/Cdc73/Psmb4/Rbx1/Psmd11/Smurf2/Arrb2/Psmd2/Psme3/Psme2b/Psmf1/Psmc1/Itch/Psmd1/Kif3a/Uba52/Ubc/Psmb1/Psmc5/Gas1/Psmb5/Psmc3/Psmb6/Psma1/Psmd7/Psmc2/Psmc4/Psma4/Psma7/Psma6/Psmd8/Psma5/Psmd12/Cul3/Psmb7/Ubb/Psmd6/Psme2/Psmb3/Psmc6/Psmb2/Psme4/Psma2/Psmd14/Psma3/Shh	67
	R-MMU-8932339	ROS sensing by NFE2L2	47/4780	53/8880	5.46895e-08	5.61206e-07	3.16892e-07	Psmb10/Rps27a/Psmd3/Psmd13/Psmd10/Psmd5/Psmd9/Psme1/Psmb4/Rbx1/Psmd11/Psmd2/Psme3/Psme2b/Psmf1/Psmc1/Psmd1/Uba52/Ubc/Psmb1/Psmc5/Psmb5/Psmc3/Psmb6/Psma1/Psmd7/Psmc2/Psmc4/Psma4/Psma7/Psma6/Psmd8/Psma5/Psmd12/Cul3/Psmb7/Ubb/Psmd6/Psme2/Psmb3/Nfe2l2/Psmc6/Psmb2/Psme4/Psma2/Psmd14/Psma3	47
	R-MMU-6782210	Gap-filling DNA repair synthesis and ligation in TC-NER	52/4780	60/8880	6.01585e-08	6.11611e-07	3.45354e-07	Rpa1/Ercc8/Gtf2h3/Xrcc1/Pold1/Polr2i/Pole4/Polr2a/Isy1/Uvssa/Cul4a/Rps27a/Ercc2/Prpf19/Ercc6/Rfc1/Pole3/Lig1/Rbx1/Polr2e/Pole/Ep300/Ppie/Zfp830/Cdk7/Gtf2h5/Polr2h/Ercc3/Gtf2h1/Mnat1/Uba52/Ubc/Pold2/Tcea1/Polr2d/Cul4b/Polr2g/Polr2c/Polk/Polr2f/Ubb/Xab2/Ddb1/Rfc3/Pole2/Polr2k/Gtf2h2/Aqr/Ccnh/Polr2b/Pcna/Rpa3	52
	R-MMU-450408	AUF1 (hnRNP D0) binds and destabilizes mRNA	49/4780	56/8880	7.51525e-08	7.57041e-07	4.27473e-07	Hnrnpd/Psmb10/Rps27a/Psmd3/Psmd13/Psmd10/Psmd5/Psmd9/Psme1/Psmb4/Psmd11/Psmd2/Psme3/Psme2b/Psmf1/Psmc1/Psmd1/Uba52/Ubc/Psmb1/Psmc5/Psmb5/Psmc3/Psmb6/Psma1/Psmd7/Psmc2/Psmc4/Psma4/Psma7/Psma6/Psmd8/Psma5/Psmd12/Hspa8/Psmb7/Ubb/Psmd6/Psme2/Eif4g1/Psmb3/Psmc6/Psmb2/Psme4/Psma2/Psmd14/Hspa1b/Psma3/Hspa1a	49
	R-MMU-5687128	MAPK6/MAPK4 signaling	61/4780	73/8880	7.76719e-08	7.61462e-07	4.2997e-07	Mapk4/Cdc14b/Psmb10/Rac1/Cdc42ep2/Rps27a/Psmd3/Psmd13/Pak2/Psmd10/Psmd5/Kalrn/Prkaca/Psmd9/Mapk6/Psme1/Psmb4/Psmd11/Pak3/Cdk1/Psmd2/Psme3/Cdc14a/Psme2b/Mapkapk5/Psmf1/Psmc1/Psmd1/Uba52/Ubc/Psmb1/Psmc5/Psmb5/Psmc3/Psmb6/Psma1/Psmd7/Psmc2/Psmc4/Psma4/Psma7/Psma6/Psmd8/Psma5/Psmd12/Psmb7/Ubb/Cdc42/Psmd6/Psme2/Psmb3/Xpo1/Psmc6/Dnajb1/Cdc42ep3/Psmb2/Psme4/Septin7/Psma2/Psmd14/Psma3	61
	R-MMU-69017	CDK-mediated phosphorylation and removal of Cdc6	61/4780	73/8880	7.76719e-08	7.61462e-07	4.2997e-07	Anapc7/Psmb10/Anapc11/Rps27a/Psmd3/Psmd13/Cdc6/Anapc2/Psmd10/Psmd5/Psmd9/Ube2s/Psme1/Psmb4/Psmd11/Psmd2/Anapc1/Ube2d1/Cdc26/Anapc16/Ccna2/Psme3/Psme2b/Psmf1/Psmc1/Ccne1/Cdc23/Ube2c/Psmd1/Uba52/Ubc/Psmb1/Psmc5/Psmb5/Psmc3/Psmb6/Psma1/Psmd7/Psmc2/Psmc4/Psma4/Cdc27/Psma7/Psma6/Psmd8/Psma5/Psmd12/Anapc4/Psmb7/Ube2e1/Ubb/Psmd6/Psme2/Psmb3/Anapc10/Psmc6/Psmb2/Psme4/Psma2/Psmd14/Psma3	61
	R-MMU-69656	Cyclin A:Cdk2-associated events at S phase entry	61/4780	73/8880	7.76719e-08	7.61462e-07	4.2997e-07	Cdkn1a/Akt3/Akt1/Cdc25a/Psmb10/Cks1b/Ccnd1/Rps27a/Cdk4/Psmd3/Psmd13/Psmd10/Psmd5/Wee1/Psmd9/Psme1/Psmb4/Psmd11/Psmd2/Skp1/Ccna2/Psme3/Cdkn1b/Psme2b/Cdk7/Psmf1/Psmc1/Ccne1/Skp2/Psmd1/Mnat1/Uba52/Ubc/Psmb1/Psmc5/Psmb5/Psmc3/Psmb6/Psma1/Rb1/Psmd7/Psmc2/Psmc4/Psma4/Psma7/Psma6/Psmd8/Psma5/Psmd12/Psmb7/Ubb/Psmd6/Psme2/Psmb3/Psmc6/Cul1/Psmb2/Psma2/Ccnh/Psmd14/Psma3	61
	R-MMU-948021	Transport to the Golgi and subsequent modification	125/4780	170/8880	7.87825e-08	7.65515e-07	4.32258e-07	Cog7/Mgat5/Trappc10/Tbc1d20/Lman2/Napb/Ykt6/Sptbn2/Cnih3/Sptbn1/F8/Gosr2/Arfgap2/Copg2/Trappc6a/Cnih2/Mgat1/Man2a1/Rab1b/Bet1l/Tuba8/Dctn1/Tmed3/Copz1/Dctn2/Copz2/Golga2/Tgfa/Gorasp1/Trappc1/Dync1li2/Arf5/Actr1a/B4galt5/Preb/Stx17/Sec24c/Dctn5/Tuba4a/Tubb3/B4galt1/Ppp6r1/Col7a1/Trappc4/Sec22a/Trappc5/Trappc2l/St8sia2/Tmem115/Kdelr1/Dynll1/Capzb/Arfgap3/Sec24a/Arf1/Tubb2b/B4galt6/Cog5/Trappc6b/Tra…	125
	R-MMU-211000	Gene Silencing by RNA	92/4780	119/8880	7.98899e-08	7.69466e-07	4.34489e-07	Nup50/Ago4/Nup214/Tsnax/Nup133/Nup210/H2ac15/H2az2/H2ac10/H3c6/Tnrc6c/H2ac4/H2bc22/Polr2i/Ipo8/H4c12/H4c11/Tarbp2/Polr2a/H2ac20/Nup85/H3c10/Aaas/Nup188/H2bc6/H2aj/H2ac7/Seh1l/H4c18/H2bc18/H2ac12/H2ac13/H2ac22/Pom121/H2bc7/H2bc3/H2bc8/H4c8/H2ac8/Tnrc6a/H2ac11/Ran/H2bc12/H4c2/H2bc15/H2ac6/H3c11/H2bc14/H3c4/H2bc13/H4f16/Polr2e/Ndc1/H2bc9/H4c6/Nup93/Tsn/Nup88/H2bc11/H2bc4/Nup160/H3c8/H3c1/Prkra/H3c2/…	92
	R-MMU-9020702	Interleukin-1 signaling	76/4780	95/8880	8.23426e-08	7.86192e-07	4.43934e-07	Irak1/Nfkb2/Traf6/Ube2n/Nkiras2/Ikbkg/Psmb10/Fbxw11/Il1r1/Map3k3/Rps27a/Psmd3/Psmd13/Ripk2/Peli2/Psmd10/Ager/Psmd5/Ikbkb/Psmd9/Psme1/Psmb4/Rbx1/Psmd11/Tab2/Psmd2/Skp1/Rela/Nfkbib/S100b/Psme3/Psme2b/Map3k7/Myd88/Psmf1/Nfkb1/Psmc1/Sqstm1/Psmd1/Hmgb1/Uba52/Ubc/Psmb1/Psmc5/Tab3/Psmb5/Psmc3/Psmb6/Psma1/Psmd7/Psmc2/Psmc4/Psma4/Psma7/Psma6/Psmd8/Map3k8/Psma5/Psmd12/Psmb7/Ubb/Psmd6/Nkiras1/Psme2/Psmb3/Ps…	76
	R-MMU-674695	RNA Polymerase II Pre-transcription Events	63/4780	76/8880	8.7197e-08	8.25365e-07	4.66053e-07	Ell/Taf13/Eloa/Gtf2a1/Eaf1/Cdk9/Gtf2h3/Nelfe/Polr2i/Polr2a/Paf1/Taf3/Aff4/Ercc2/Ccnt1/Taf12/Gtf2e1/Iws1/Mllt3/Ctdp1/Cdc73/Taf4b/Taf15/Taf11/Elob/Polr2e/Gtf2a2/Rtf1/Supt5/Supt6/Ncbp2/Cdk7/Gtf2h5/Supt4a/Nelfa/Polr2h/Leo1/Ercc3/Eloc/Gtf2h1/Ncbp1/Supt16/Gtf2f1/Mnat1/Gtf2e2/Tcea1/Polr2d/Taf5/Polr2g/Polr2c/Ctr9/Polr2f/Tbp/Gtf2f2/Ccnt2/Taf9b/Taf1/Wdr61/Polr2k/Gtf2h2/Gtf2b/Ccnh/Polr2b	63
	R-MMU-349425	Autodegradation of the E3 ubiquitin ligase COP1	46/4780	52/8880	9.07469e-08	8.51625e-07	4.80881e-07	Psmb10/Rps27a/Psmd3/Psmd13/Psmd10/Psmd5/Psmd9/Psme1/Psmb4/Psmd11/Psmd2/Psme3/Psme2b/Psmf1/Psmc1/Psmd1/Uba52/Ubc/Psmb1/Psmc5/Atm/Psmb5/Psmc3/Psmb6/Psma1/Psmd7/Psmc2/Psmc4/Psma4/Psma7/Psma6/Psmd8/Psma5/Trp53/Psmd12/Psmb7/Ubb/Psmd6/Psme2/Psmb3/Psmc6/Psmb2/Psme4/Psma2/Psmd14/Psma3	46
	R-MMU-202424	Downstream TCR signaling	69/4780	85/8880	1.10425e-07	1.02752e-06	5.80201e-07	Pik3r2/Traf6/Prkcq/Pik3r1/Ube2n/Pdpk1/Ikbkg/Psmb10/Fbxw11/Rps27a/Psmd3/Psmd13/Ripk2/Cdc34/Psmd10/Psmd5/Pten/Ikbkb/Psmd9/Pik3ca/Psme1/Psmb4/Bcl10/Psmd11/Tab2/Psmd2/Skp1/Rela/Ube2d1/Psme3/Psme2b/Map3k7/Pik3cb/Malt1/Psmf1/Nfkb1/Psmc1/Psmd1/Uba52/Ube2d2a/Ubc/Psmb1/Psmc5/Psmb5/Psmc3/Psmb6/Psma1/Psmd7/Psmc2/Psmc4/Psma4/Psma7/Psma6/Psmd8/Psma5/Psmd12/Psmb7/Ubb/Psmd6/Psme2/Psmb3/Psmc6/Cul1/Psmb2/Psme4/Ps…	69
	R-MMU-9711123	Cellular response to chemical stress	106/4780	141/8880	1.14123e-07	1.053e-06	5.9459e-07	Fbxl17/Ncor2/Prdx6/Hmox2/Smarcd3/Txnrd1/Surf1/Psmb10/Nox4/Blvra/Rps27a/Psmd3/Sod2/Psmd13/Sod1/Cox19/Psmd10/Psmd5/Prdx5/Ncoa2/Txnrd2/Cox14/Psmd9/Ndufa4/Gstp1/Psme1/Sco1/Ncoa1/Psmb4/Rbx1/Psmd11/Cox4i1/Cox11/Psmd2/Ccs/Skp1/Ncf2/Psme3/Carm1/Sin3a/Psme2b/H13/Prdx2/Gpx3/Psmf1/Psmc1/Cox8a/Blvrb/Mafk/Skp2/Psmd1/Nudt2/Uba52/Sin3b/Cox6b1/Cat/Ubc/Prdx3/Abcc1/Txn1/Psmb1/Psmc5/Cox5a/P4hb/Psmb5/Psmc3/Psmb6/Psm…	106
	R-MMU-112382	Formation of RNA Pol II elongation complex	48/4780	55/8880	1.23093e-07	1.11699e-06	6.30725e-07	Ell/Eloa/Eaf1/Cdk9/Gtf2h3/Nelfe/Polr2i/Polr2a/Paf1/Aff4/Ercc2/Ccnt1/Iws1/Mllt3/Ctdp1/Cdc73/Elob/Polr2e/Rtf1/Supt5/Supt6/Ncbp2/Cdk7/Gtf2h5/Supt4a/Nelfa/Polr2h/Leo1/Ercc3/Eloc/Gtf2h1/Ncbp1/Supt16/Gtf2f1/Mnat1/Tcea1/Polr2d/Polr2g/Polr2c/Ctr9/Polr2f/Gtf2f2/Ccnt2/Wdr61/Polr2k/Gtf2h2/Ccnh/Polr2b	48
	R-MMU-75955	RNA Polymerase II Transcription Elongation	48/4780	55/8880	1.23093e-07	1.11699e-06	6.30725e-07	Ell/Eloa/Eaf1/Cdk9/Gtf2h3/Nelfe/Polr2i/Polr2a/Paf1/Aff4/Ercc2/Ccnt1/Iws1/Mllt3/Ctdp1/Cdc73/Elob/Polr2e/Rtf1/Supt5/Supt6/Ncbp2/Cdk7/Gtf2h5/Supt4a/Nelfa/Polr2h/Leo1/Ercc3/Eloc/Gtf2h1/Ncbp1/Supt16/Gtf2f1/Mnat1/Tcea1/Polr2d/Polr2g/Polr2c/Ctr9/Polr2f/Gtf2f2/Ccnt2/Wdr61/Polr2k/Gtf2h2/Ccnh/Polr2b	48
	R-MMU-8852276	The role of GTSE1 in G2/M progression after G2 checkpoint	62/4780	75/8880	1.35518e-07	1.21966e-06	6.88697e-07	Cdkn1a/Tuba8/Psmb10/Rps27a/Plk1/Psmd3/Psmd13/Tuba4a/Tubb3/Psmd10/Psmd5/Psmd9/Gtse1/Psme1/Fkbpl/Psmb4/Ccnb1/Psmd11/Ccnb2/Hsp90ab1/Cdk1/Tubb2b/Psmd2/Psme3/Psme2b/Psmf1/Psmc1/Psmd1/Uba52/Ubc/Psmb1/Psmc5/Tubb4b/Psmb5/Psmc3/Psmb6/Psma1/Psmd7/Psmc2/Psmc4/Psma4/Psma7/Psma6/Psmd8/Psma5/Trp53/Psmd12/Tuba1a/Psmb7/Ubb/Psmd6/Psme2/Psmb3/Psmc6/Psmb2/Psme4/Psma2/Psmd14/Psma3/Hsp90aa1/Tubb6/Tubb2a	62
	R-MMU-2565942	Regulation of PLK1 Activity at G2/M Transition	68/4780	84/8880	1.68156e-07	1.5011e-06	8.47614e-07	Optn/Ssna1/Haus8/Haus4/Haus6/Alms1/Cep152/Cep192/Odf2/Dctn1/Cntrl/Dctn2/Haus1/Ywhag/Nde1/Cep72/Haus5/Sdccag8/Cep70/Fbxw11/Actr1a/Rps27a/Plk1/Ywhae/Nedd1/Prkar2b/Tuba4a/Plk4/Aurka/Cep63/Prkaca/Cep135/Ppp2r1a/Dynll1/Cenpj/Ccnb1/Ccnb2/Cdk1/Skp1/Haus7/Bora/Clasp1/Dctn3/Ccp110/Cep290/Csnk1e/Akap9/Dync1h1/Cep76/Cep57/Cep43/Uba52/Haus2/Pafah1b1/Ubc/Cep78/Cetn2/Tubb4b/Dync1i2/Pcm1/Ofd1/Tuba1a/Ckap5/Ubb/P…	68
	R-MMU-191859	snRNP Assembly	42/4780	47/8880	1.75531e-07	1.54186e-06	8.70634e-07	Nup50/Nup214/Nup133/Nup210/Gemin6/Gemin7/Nup85/Aaas/Nup188/Gemin8/Snupn/Seh1l/Pom121/Wdr77/Ndc1/Gemin2/Prmt5/Nup93/Nup88/Nup160/Snrpg/Nup107/Nup37/Sec13/Snrpe/Snrpb/Smn1/Snrpd1/Snrpd3/Tpr/Ddx20/Snrpd2/Gemin5/Tgs1/Snrpf/Nupl1/Nup155/Nup153/Nup98/Nup35/Ranbp2/Nup54	42
	R-MMU-194441	Metabolism of non-coding RNA	42/4780	47/8880	1.75531e-07	1.54186e-06	8.70634e-07	Nup50/Nup214/Nup133/Nup210/Gemin6/Gemin7/Nup85/Aaas/Nup188/Gemin8/Snupn/Seh1l/Pom121/Wdr77/Ndc1/Gemin2/Prmt5/Nup93/Nup88/Nup160/Snrpg/Nup107/Nup37/Sec13/Snrpe/Snrpb/Smn1/Snrpd1/Snrpd3/Tpr/Ddx20/Snrpd2/Gemin5/Tgs1/Snrpf/Nupl1/Nup155/Nup153/Nup98/Nup35/Ranbp2/Nup54	42
	R-MMU-5578749	Transcriptional regulation by small RNAs	86/4780	111/8880	1.78346e-07	1.55416e-06	8.77575e-07	Nup50/Nup214/Nup133/Nup210/H2ac15/H2az2/H2ac10/H3c6/H2ac4/H2bc22/Polr2i/Ipo8/H4c12/H4c11/Polr2a/H2ac20/Nup85/H3c10/Aaas/Nup188/H2bc6/H2aj/H2ac7/Seh1l/H4c18/H2bc18/H2ac12/H2ac13/H2ac22/Pom121/H2bc7/H2bc3/H2bc8/H4c8/H2ac8/Tnrc6a/H2ac11/Ran/H2bc12/H4c2/H2bc15/H2ac6/H3c11/H2bc14/H3c4/H2bc13/H4f16/Polr2e/Ndc1/H2bc9/H4c6/Nup93/Nup88/H2bc11/H2bc4/Nup160/H3c8/H3c1/H3c2/Polr2h/H4c3/H2az1/Nup107/H4c4/Nup37…	86
	R-MMU-9707564	Cytoprotection by HMOX1	84/4780	108/8880	1.82355e-07	1.57658e-06	8.90238e-07	Fbxl17/Ncor2/Hmox2/Smarcd3/Surf1/Psmb10/Blvra/Rps27a/Psmd3/Psmd13/Cox19/Psmd10/Psmd5/Ncoa2/Cox14/Psmd9/Ndufa4/Psme1/Sco1/Ncoa1/Psmb4/Rbx1/Psmd11/Cox4i1/Cox11/Psmd2/Skp1/Psme3/Carm1/Sin3a/Psme2b/H13/Psmf1/Psmc1/Cox8a/Blvrb/Mafk/Skp2/Psmd1/Uba52/Sin3b/Cox6b1/Ubc/Abcc1/Psmb1/Psmc5/Cox5a/Psmb5/Psmc3/Psmb6/Psma1/Psmd7/Psmc2/Psmc4/Psma4/Lrpprc/Psma7/Psma6/Psmd8/Psma5/Psmd12/Cul3/Psmb7/Ubb/Psmd6/Cox6a1/…	84
	R-MMU-983705	Signaling by the B Cell Receptor (BCR)	78/4780	99/8880	1.88066e-07	1.61325e-06	9.10943e-07	Stim1/Prkcb/Pik3r1/Itpr2/Ikbkg/Grb2/Fkbp1a/Itpr1/Psmb10/Hras/Fbxw11/Nfkbie/Rps27a/Psmd3/Psmd13/Sos1/Psmd10/Psmd5/Ikbkb/Psmd9/Dapp1/Sh3kbp1/Psme1/Psmb4/Bcl10/Ppp3r1/Psmd11/Psmd2/Skp1/Calm1/Rela/Nfkbib/Psme3/Psme2b/Malt1/Psmf1/Cd79a/Nfkb1/Psmc1/Psmd1/Kras/Uba52/Ubc/Psmb1/Psmc5/Calm2/Psmb5/Psmc3/Psmb6/Trpc1/Psma1/Psmd7/Psmc2/Nfatc2/Psmc4/Psma4/Psma7/Psma6/Psmd8/Psma5/Lyn/Psmd12/Psmb7/Ubb/Ppp3cb/Psmd…	78
	R-MMU-5693532	DNA Double-Strand Break Repair	109/4780	147/8880	2.59325e-07	2.20728e-06	1.24637e-06	Ube2i/Rpa1/Kdm4b/Brca2/Mre11a/Poll/Top3a/Chek2/Ube2n/Spidr/Xrcc1/Timeless/Wrn/Brip1/Pold1/Nsd2/H2bc22/H4c12/H4c11/Pole4/Polq/Sirt6/Rad51/Xrcc4/Kdm4a/Rps27a/Rad51c/Babam2/Uimc1/H2bc6/Eme1/Xrcc6/Baz1b/Mus81/Dna2/H4c18/Rad9a/Ppp5c/H2bc18/Tipin/Polh/Rnf168/H2bc7/Abraxas1/Rad52/H2bc3/Trp53bp1/Rfc1/H2bc8/H4c8/Pole3/Rad9b/Dclre1c/Babam1/H2bc12/H4c2/H2bc15/Ppp4r2/H2bc14/Rmi1/H2bc13/Parp2/H4f16/Eme2/Pole/…	109
	R-MMU-8939211	ESR-mediated signaling	136/4780	190/8880	3.14627e-07	2.65739e-06	1.50053e-06	Kdm4b/Pik3r2/Gtf2a1/Gnb4/Shc1/Gng2/Greb1/Usf1/Sp1/Igf1r/H2ac15/Pik3r1/H2az2/Gnb1/Pdpk1/Akt3/H2ac10/Gnb2/Cdk9/H3c6/Akt1/H2ac4/H2bc22/Tgfa/Polr2i/Hras/H4c12/H4c11/Polr2a/Gnb5/Atf2/H2ac20/H3c10/Gng12/Gnai2/H2bc6/Btc/H2aj/H2ac7/Mapk1/Ncoa2/H4c18/Ppp5c/H2bc18/Pik3r3/H2ac12/H2ac13/Ccnt1/H2ac22/Hdac1/H2bc7/Gng3/Pik3ca/H2bc3/Creb1/H2bc8/H4c8/Zdhhc21/H2ac8/H2ac11/Ncoa1/Prmt1/H2bc12/H4c2/Cbfb/H2bc15/H2ac6/…	136
	R-MMU-8941858	Regulation of RUNX3 expression and activity	46/4780	53/8880	3.27696e-07	2.74664e-06	1.55093e-06	Psmb10/Rps27a/Psmd3/Psmd13/Psmd10/Psmd5/Psmd9/Psme1/Psmb4/Cbfb/Psmd11/Smurf2/Ep300/Psmd2/Psme3/Psme2b/Psmf1/Psmc1/Psmd1/Uba52/Ubc/Psmb1/Psmc5/Psmb5/Psmc3/Psmb6/Psma1/Psmd7/Psmc2/Psmc4/Psma4/Psma7/Psma6/Psmd8/Psma5/Psmd12/Psmb7/Ubb/Psmd6/Psme2/Psmb3/Psmc6/Psmb2/Psma2/Psmd14/Psma3	46
	R-MMU-73864	RNA Polymerase I Transcription	86/4780	112/8880	3.63894e-07	3.00467e-06	1.69663e-06	Mta3/Polr1e/Chd4/H2ac15/H2az2/Chd3/H2ac10/Gatad2b/H3c6/Gtf2h3/H2ac4/H2bc22/Gatad2a/Mbd2/H4c12/H4c11/Rrn3/H2ac20/H3c10/H2bc6/H2aj/H2ac7/Ercc2/Polr1c/H4c18/H2bc18/H2ac12/H2ac13/H2ac22/Hdac1/Ercc6/H2bc7/H2bc3/H2bc8/H4c8/H2ac8/H2ac11/H2bc12/Taf1c/H4c2/H2bc15/H2ac6/H3c11/H2bc14/H3c4/H2bc13/H4f16/Polr2e/Taf1a/H2bc9/Polr1a/H4c6/H2bc11/H2bc4/Cd3eap/H3c8/Cdk7/H3c1/Gtf2h5/H3c2/Polr2h/Mta2/Ercc3/Gtf2h1/H4c3…	86
	R-MMU-5663220	RHO GTPases Activate Formins	99/4780	132/8880	3.63954e-07	3.00467e-06	1.69663e-06	Bub1b/Dvl3/Dvl1/Ppp2r5b/Nup133/Birc5/Rangap1/Diaph3/Dsn1/Evl/Nuf2/Tuba8/Ska2/Zwilch/Nde1/Rac1/Cdc20/Ppp2r5a/Dync1li2/Rhod/Nudc/Mrtfa/Srf/Nup85/Plk1/Spc24/Fmnl3/Cenpi/Ppp2cb/Tuba4a/Cenpe/Cenpu/Daam1/Ppp2r1b/Tubb3/Fmnl2/Seh1l/Ppp2r5e/Clip1/Taok1/Itgb3bp/Zw10/Pfn2/Ppp2r1a/Dynll1/Aurkb/Rhoa/Ska1/Rps27/Tubb2b/Cenpt/Clasp2/Rhoc/Dvl2/Clasp1/Ppp1cc/Spc25/Nup160/Pfn1/Dync1li1/Spdl1/Diaph2/Scai/Dync1h1/Mad…	99
	R-MMU-69541	Stabilization of p53	48/4780	56/8880	4.10737e-07	3.36559e-06	1.90043e-06	Chek2/Psmb10/Mdm4/Rps27a/Psmd3/Psmd13/Psmd10/Psmd5/Psmd9/Psme1/Psmb4/Psmd11/Psmd2/Psme3/Psme2b/Psmf1/Psmc1/Psmd1/Uba52/Ubc/Psmb1/Psmc5/Atm/Psmb5/Psmc3/Psmb6/Psma1/Psmd7/Psmc2/Psmc4/Psma4/Psma7/Psma6/Psmd8/Psma5/Trp53/Psmd12/Psmb7/Ubb/Psmd6/Psme2/Psmb3/Psmc6/Psmb2/Psme4/Psma2/Psmd14/Psma3	48
	R-MMU-212165	Epigenetic regulation of gene expression	87/4780	114/8880	5.03211e-07	4.09278e-06	2.31104e-06	Polr1e/Suv39h1/H2ac15/H2az2/H2ac10/H3c6/Ezh2/H2ac4/H2bc22/Mbd2/H4c12/H4c11/H2ac20/Myo1c/H3c10/Gsk3b/H2bc6/H2aj/H2ac7/Polr1c/Baz1b/Aebp2/H4c18/H2bc18/H2ac12/H2ac13/H2ac22/Mybbp1a/Ercc6/H2bc7/H2bc3/H2bc8/H4c8/H2ac8/H2ac11/Suz12/Kat2a/H2bc12/Taf1c/H4c2/H2bc15/H2ac6/H3c11/H2bc14/H3c4/H2bc13/H4f16/Polr2e/Ep300/Taf1a/H2bc9/Dnmt1/Polr1a/H4c6/H2bc11/H2bc4/Cd3eap/H3c8/H3c1/H3c2/Polr2h/Rrp8/H4c3/Kat2b/H2az…	87
	R-MMU-73854	RNA Polymerase I Promoter Clearance	85/4780	111/8880	5.249e-07	4.23779e-06	2.39293e-06	Mta3/Polr1e/Chd4/H2ac15/H2az2/Chd3/H2ac10/Gatad2b/H3c6/Gtf2h3/H2ac4/H2bc22/Gatad2a/Mbd2/H4c12/H4c11/Rrn3/H2ac20/H3c10/H2bc6/H2aj/H2ac7/Ercc2/Polr1c/H4c18/H2bc18/H2ac12/H2ac13/H2ac22/Hdac1/Ercc6/H2bc7/H2bc3/H2bc8/H4c8/H2ac8/H2ac11/H2bc12/Taf1c/H4c2/H2bc15/H2ac6/H3c11/H2bc14/H3c4/H2bc13/H4f16/Polr2e/Taf1a/H2bc9/Polr1a/H4c6/H2bc11/H2bc4/Cd3eap/H3c8/Cdk7/H3c1/Gtf2h5/H3c2/Polr2h/Mta2/Ercc3/Gtf2h1/H4c3…	85
	R-MMU-4608870	Asymmetric localization of PCP proteins	52/4780	62/8880	5.73047e-07	4.55946e-06	2.57456e-06	Psmb10/Fzd1/Fzd7/Fzd4/Rps27a/Psmd3/Psmd13/Psmd10/Psmd5/Psmd9/Psme1/Psmb4/Psmd11/Smurf2/Psmd2/Dvl2/Psme3/Fzd3/Psme2b/Psmf1/Fzd2/Psmc1/Psmd1/Uba52/Ubc/Wnt5a/Psmb1/Psmc5/Psmb5/Psmc3/Psmb6/Psma1/Psmd7/Psmc2/Psmc4/Psma4/Psma7/Psma6/Psmd8/Psma5/Psmd12/Psmb7/Ubb/Psmd6/Psme2/Psmb3/Psmc6/Psmb2/Psme4/Psma2/Psmd14/Psma3	52
	R-MMU-5358346	Hedgehog ligand biogenesis	52/4780	62/8880	5.73047e-07	4.55946e-06	2.57456e-06	Psmb10/Rps27a/Psmd3/Psmd13/Psmd10/Psmd5/Psmd9/Notum/Psme1/Psmb4/Psmd11/Psmd2/Psme3/Psme2b/Psmf1/Psmc1/Psmd1/Uba52/Ubc/Vcp/Psmb1/Psmc5/P4hb/Psmb5/Psmc3/Psmb6/Psma1/Psmd7/Psmc2/Psmc4/Psma4/Psma7/Derl2/Os9/Psma6/Psmd8/Psma5/Erlec1/Psmd12/Psmb7/Ubb/Psmd6/Psme2/Psmb3/Psmc6/Psmb2/Psme4/Psma2/Psmd14/Sel1l/Psma3/Shh	52
	R-MMU-5250913	Positive epigenetic regulation of rRNA expression	75/4780	96/8880	6.03668e-07	4.73448e-06	2.67339e-06	Polr1e/H2ac15/H2az2/H2ac10/H3c6/H2ac4/H2bc22/H4c12/H4c11/H2ac20/Myo1c/H3c10/Gsk3b/H2bc6/H2aj/H2ac7/Polr1c/Baz1b/H4c18/H2bc18/H2ac12/H2ac13/H2ac22/Mybbp1a/Ercc6/H2bc7/H2bc3/H2bc8/H4c8/H2ac8/H2ac11/Kat2a/H2bc12/Taf1c/H4c2/H2bc15/H2ac6/H3c11/H2bc14/H3c4/H2bc13/H4f16/Polr2e/Ep300/Taf1a/H2bc9/Polr1a/H4c6/H2bc11/H2bc4/Cd3eap/H3c8/H3c1/H3c2/Polr2h/H4c3/Kat2b/H2az1/H4c4/Taf1b/H3c3/Smarca5/Ddx21/H4c9/Dek/…	75
	R-MMU-5250924	B-WICH complex positively regulates rRNA expression	75/4780	96/8880	6.03668e-07	4.73448e-06	2.67339e-06	Polr1e/H2ac15/H2az2/H2ac10/H3c6/H2ac4/H2bc22/H4c12/H4c11/H2ac20/Myo1c/H3c10/Gsk3b/H2bc6/H2aj/H2ac7/Polr1c/Baz1b/H4c18/H2bc18/H2ac12/H2ac13/H2ac22/Mybbp1a/Ercc6/H2bc7/H2bc3/H2bc8/H4c8/H2ac8/H2ac11/Kat2a/H2bc12/Taf1c/H4c2/H2bc15/H2ac6/H3c11/H2bc14/H3c4/H2bc13/H4f16/Polr2e/Ep300/Taf1a/H2bc9/Polr1a/H4c6/H2bc11/H2bc4/Cd3eap/H3c8/H3c1/H3c2/Polr2h/H4c3/Kat2b/H2az1/H4c4/Taf1b/H3c3/Smarca5/Ddx21/H4c9/Dek/…	75
	R-MMU-8866654	E3 ubiquitin ligases ubiquitinate target proteins	47/4780	55/8880	6.59425e-07	5.1351e-06	2.8996e-06	Rad18/Ube2n/H2bc22/Pex14/Pex12/Rnf40/Rnf152/Paf1/Ube2l3/Rps27a/H2bc6/H2bc18/Pex10/H2bc7/H2bc3/H2bc8/Cdc73/H2bc12/H2bc15/Bcl10/H2bc14/H2bc13/H2bc9/Ube2d1/Rtf1/H2bc11/H2bc4/Ube2a/Rnf20/Leo1/Uba52/Ube2d2a/Ubc/Ube2b/Rraga/Prkdc/Ube2v2/Hltf/Shprh/Ube2d3/Ctr9/Ube2e1/Ubb/Pex13/Wdr61/Wac/Pcna	47
	R-MMU-204005	COPII-mediated vesicle transport	56/4780	68/8880	7.12391e-07	5.46997e-06	3.08869e-06	Trappc10/Tbc1d20/Lman2/Napb/Ykt6/Cnih3/F8/Gosr2/Trappc6a/Cnih2/Rab1b/Golga2/Tgfa/Gorasp1/Trappc1/Preb/Stx17/Sec24c/Ppp6r1/Col7a1/Trappc4/Sec22a/Trappc5/Trappc2l/Sec24a/Trappc6b/Trappc3/Ppp6r3/Tmed2/Nsf/Tmed10/Sec24b/Rab1a/Cnih1/Stx5a/Sec13/Ppp6c/Napa/Sec22b/Uso1/Mcfd2/Napg/Sec23a/Scfd1/Areg/Bet1/Sec31a/0610009B22Rik/Sec24d/Trappc2/Tfg/Ctsz/Lman1/Sar1b/Ankrd28/Ctsc	56
	R-MMU-8948751	Regulation of PTEN stability and activity	56/4780	68/8880	7.12391e-07	5.46997e-06	3.08869e-06	Tnks/Akt3/Akt1/Trim27/Psmb10/Rps27a/Psmd3/Psmd13/Xiap/Psmd10/Psmd5/Pten/Psmd9/Psme1/Psmb4/Psmd11/Csnk2b/Psmd2/Csnk2a2/Psme3/Psme2b/Psmf1/Nedd4/Psmc1/Psmd1/Csnk2a1/Uba52/Ubc/Rnf146/Psmb1/Psmc5/Psmb5/Psmc3/Psmb6/Psma1/Psmd7/Psmc2/Psmc4/Psma4/Tnks2/Psma7/Psma6/Psmd8/Psma5/Psmd12/Psmb7/Ubb/Psmd6/Psme2/Psmb3/Psmc6/Psmb2/Psme4/Psma2/Psmd14/Psma3	56
	R-MMU-380270	Recruitment of mitotic centrosome proteins and complexes	62/4780	77/8880	8.52707e-07	6.45705e-06	3.64606e-06	Ssna1/Tubgcp4/Haus8/Haus4/Haus6/Alms1/Cep152/Cep192/Odf2/Dctn1/Tubg2/Cntrl/Dctn2/Haus1/Ywhag/Nde1/Cep72/Haus5/Mzt2/Sdccag8/Cep70/Actr1a/Plk1/Ywhae/Nedd1/Prkar2b/Tuba4a/Plk4/Cdk11b/Cep63/Prkaca/Cep135/Ppp2r1a/Dynll1/Tubgcp2/Cenpj/Cdk1/Haus7/Clasp1/Dctn3/Ccp110/Cep290/Csnk1e/Akap9/Dync1h1/Cep76/Cep57/Tubgcp3/Cep43/Haus2/Pafah1b1/Cep78/Mzt1/Cetn2/Tubb4b/Dync1i2/Pcm1/Ofd1/Tuba1a/Ckap5/Tubgcp5/Hsp90aa1	62
	R-MMU-380287	Centrosome maturation	62/4780	77/8880	8.52707e-07	6.45705e-06	3.64606e-06	Ssna1/Tubgcp4/Haus8/Haus4/Haus6/Alms1/Cep152/Cep192/Odf2/Dctn1/Tubg2/Cntrl/Dctn2/Haus1/Ywhag/Nde1/Cep72/Haus5/Mzt2/Sdccag8/Cep70/Actr1a/Plk1/Ywhae/Nedd1/Prkar2b/Tuba4a/Plk4/Cdk11b/Cep63/Prkaca/Cep135/Ppp2r1a/Dynll1/Tubgcp2/Cenpj/Cdk1/Haus7/Clasp1/Dctn3/Ccp110/Cep290/Csnk1e/Akap9/Dync1h1/Cep76/Cep57/Tubgcp3/Cep43/Haus2/Pafah1b1/Cep78/Mzt1/Cetn2/Tubb4b/Dync1i2/Pcm1/Ofd1/Tuba1a/Ckap5/Tubgcp5/Hsp90aa1	62
	R-MMU-350562	Regulation of ornithine decarboxylase (ODC)	44/4780	51/8880	8.62914e-07	6.48959e-06	3.66443e-06	Oaz2/Psmb10/Nqo1/Psmd3/Psmd13/Psmd10/Psmd5/Psmd9/Psme1/Psmb4/Psmd11/Psmd2/Psme3/Psme2b/Oaz1/Psmf1/Psmc1/Psmd1/Psmb1/Psmc5/Psmb5/Psmc3/Psmb6/Psma1/Psmd7/Psmc2/Psmc4/Psma4/Psma7/Psma6/Psmd8/Psma5/Psmd12/Psmb7/Psmd6/Azin1/Psme2/Psmb3/Psmc6/Psmb2/Psme4/Psma2/Psmd14/Psma3	44
	R-MMU-5693538	Homology Directed Repair	91/4780	121/8880	8.73584e-07	6.52514e-06	3.68451e-06	Ube2i/Rpa1/Brca2/Mre11a/Top3a/Ube2n/Spidr/Xrcc1/Timeless/Wrn/Brip1/Pold1/Nsd2/H2bc22/H4c12/H4c11/Pole4/Polq/Sirt6/Rad51/Rps27a/Rad51c/Babam2/Uimc1/H2bc6/Eme1/Mus81/Dna2/H4c18/Rad9a/H2bc18/Tipin/Polh/Rnf168/H2bc7/Abraxas1/Rad52/H2bc3/Trp53bp1/Rfc1/H2bc8/H4c8/Pole3/Rad9b/Babam1/H2bc12/H4c2/H2bc15/Ppp4r2/H2bc14/Rmi1/H2bc13/Parp2/H4f16/Eme2/Pole/Sumo1/Chek1/H2bc9/H4c6/Ccna2/Clspn/Ppp4c/H2bc11/H2bc4/S…	91
	R-MMU-5658442	Regulation of RAS by GAPs	55/4780	67/8880	1.10015e-06	8.16191e-06	4.60873e-06	Rasa3/Psmb10/Hras/Rps27a/Psmd3/Psmd13/Psmd10/Psmd5/Psmd9/Spred1/Psme1/Nf1/Rasal2/Psmb4/Spred2/Rbx1/Psmd11/Psmd2/Psme3/Psme2b/Psmf1/Psmc1/Psmd1/Kras/Uba52/Ubc/Psmb1/Psmc5/Psmb5/Psmc3/Psmb6/Psma1/Psmd7/Psmc2/Psmc4/Psma4/Rasa2/Psma7/Psma6/Psmd8/Psma5/Psmd12/Cul3/Psmb7/Ubb/Psmd6/Psme2/Psmb3/Psmc6/Psmb2/Psme4/Psma2/Rasa1/Psmd14/Psma3	55
	R-MMU-69618	Mitotic Spindle Checkpoint	82/4780	108/8880	1.55007e-06	1.14226e-05	6.44995e-06	Bub1b/Ppp2r5b/Nup133/Birc5/Rangap1/Dsn1/Nuf2/Anapc7/Ska2/Zwilch/Nde1/Cdc20/Ppp2r5a/Dync1li2/Anapc11/Nudc/Nup85/Plk1/Spc24/Cenpi/Ppp2cb/Cenpe/Cenpu/Ppp2r1b/Anapc2/Seh1l/Ppp2r5e/Clip1/Taok1/Ube2s/Itgb3bp/Zw10/Ppp2r1a/Dynll1/Aurkb/Ska1/Rps27/Anapc1/Cenpt/Clasp2/Ube2d1/Cdc26/Anapc16/Clasp1/Ppp1cc/Spc25/Nup160/Dync1li1/Spdl1/Dync1h1/Mad2l1/Zwint/Cdc23/Ndel1/Ube2c/Sgo1/B9d2/Nup107/Ercc6l/Nup37/Sec13/Pa…	82
	R-MMU-2990846	SUMOylation	115/4780	160/8880	1.82752e-06	1.33775e-05	7.55375e-06	Nup50/Nup214/Phc2/Ube2i/Daxx/Rpa1/Sumo3/Nup133/Birc5/Rangap1/Hdac4/Scmh1/Thra/Ctbp1/Nup210/Nfkb2/Senp1/Ikbkg/Pias3/Rora/Trim27/Nsmce1/Satb2/H4c12/H4c11/Mbd1/Senp2/Xrcc4/Mrtfa/Nup85/Aaas/Park7/Nup188/Stag1/Safb/Ikbke/Seh1l/H4c18/Nr1h2/Hic1/Pias2/Pom121/Rnf168/Hdac1/Ring1/Rad52/Trp53bp1/Thrb/H4c8/Pias1/Sae1/Suz12/Ncoa1/Aurkb/Brca1/H4c2/Nsmce4a/Nsmce2/Hnrnpc/Casp8ap2/H4f16/Mitf/Ing2/Sumo1/Ep300/Cbx4…	115
	R-MMU-72613	Eukaryotic Translation Initiation	87/4780	116/8880	1.856e-06	1.34072e-05	7.57053e-06	Rps3/Rps3a1/Eif3f/Rps15/Rpl12/Rpl14/Rpl13/Rps7/Rps10/Eif4ebp1/Rps28/Rps16/Eif3k/Rpl27a/Eif2b4/Rps20/Rps13/Rps21/Rpl22/Rps17/Rps9/Rps18/Rpl38/Rps14/Rpl36al/Eif3b/Rps27a/Rpl15/Rpl30/Rpl7/Rpl36a/Rpl34/Rps23/Rps8/Rpl35a/Rpl10/Rps5/Rpl23/Rpl22l1/Eif1ax/Eif5b/Rpl26/Rps25/Rpl6/Rps27/Eif3h/Rpl19/Rplp2/Eif3i/Rpl32/Rps15a/Rps24/Rpl35/Eif3l/Rpl7a/Rpl18a/Rpl29/Rpl24/Eif2s3x/Rpl3/Eif3j1/Eif3d/Rps4x/Rpl5/Eif3g…	87
	R-MMU-72737	Cap-dependent Translation Initiation	87/4780	116/8880	1.856e-06	1.34072e-05	7.57053e-06	Rps3/Rps3a1/Eif3f/Rps15/Rpl12/Rpl14/Rpl13/Rps7/Rps10/Eif4ebp1/Rps28/Rps16/Eif3k/Rpl27a/Eif2b4/Rps20/Rps13/Rps21/Rpl22/Rps17/Rps9/Rps18/Rpl38/Rps14/Rpl36al/Eif3b/Rps27a/Rpl15/Rpl30/Rpl7/Rpl36a/Rpl34/Rps23/Rps8/Rpl35a/Rpl10/Rps5/Rpl23/Rpl22l1/Eif1ax/Eif5b/Rpl26/Rps25/Rpl6/Rps27/Eif3h/Rpl19/Rplp2/Eif3i/Rpl32/Rps15a/Rps24/Rpl35/Eif3l/Rpl7a/Rpl18a/Rpl29/Rpl24/Eif2s3x/Rpl3/Eif3j1/Eif3d/Rps4x/Rpl5/Eif3g…	87
	R-MMU-201681	TCF dependent signaling in response to WNT	108/4780	149/8880	1.9403e-06	1.39245e-05	7.86265e-06	Dvl3/Dvl1/Ctnnb1/Lrp5/Ppp2r5b/Tcf7l2/Pygo1/Pip5k1b/Dact1/Ctbp1/Tcf7l1/Tnks/Akt1/Lgr5/Znrf3/Psmb10/Usp34/Fzd1/Ppp2r5a/Tcf7/Fzd4/Rps27a/Psmd3/Psmd13/Ppp2cb/Gsk3b/Cby1/Xiap/Ppp2r1b/Smarca4/Klhl12/Lrp6/Psmd10/Ash2l/Psmd5/Frat1/Ppp2r5e/Axin1/Hdac1/Psmd9/Sox6/Ppp2r1a/Psme1/Cdc73/Psmb4/Rbx1/Fzd6/Psmd11/Usp8/Smurf2/Csnk2b/Ep300/Psmd2/Dvl2/Tle3/Csnk2a2/Psme3/Psme2b/Csnk1e/Lgr4/Rbbp5/Psmf1/Fzd2/Leo1/Psmc1/…	108
	R-MMU-351202	Metabolism of polyamines	49/4780	59/8880	2.20547e-06	1.57247e-05	8.87918e-06	Amd1/Oaz2/Azin2/Psmb10/Smox/Nqo1/Psmd3/Psmd13/Psmd10/Psmd5/Psmd9/Psme1/Psmb4/Psmd11/Psmd2/Psme3/Psme2b/Oaz1/Psmf1/Psmc1/Psmd1/Psmb1/Psmc5/Psmb5/Psmc3/Psmb6/Psma1/Psmd7/Psmc2/Sms/Psmc4/Psma4/Psma7/Psma6/Psmd8/Psma5/Psmd12/Psmb7/Psmd6/Azin1/Psme2/Psmb3/Psmc6/Psmb2/Psme4/Psma2/Psmd14/Sat1/Psma3	49
	R-MMU-6796648	TP53 Regulates Transcription of DNA Repair Genes	37/4780	42/8880	2.23144e-06	1.58072e-05	8.92577e-06	Ell/Eloa/Cdk9/Gtf2h3/Nelfe/Polr2i/Polr2a/Ercc2/Ccnt1/Ctdp1/Elob/Polr2e/Supt5/Cdk7/Gtf2h5/Supt4a/Nelfa/Polr2h/Ercc3/Eloc/Gtf2h1/Supt16/Gtf2f1/Mnat1/Tcea1/Polr2d/Cdk12/Polr2g/Cdk13/Polr2c/Polr2f/Gtf2f2/Ccnt2/Polr2k/Gtf2h2/Ccnh/Polr2b	37
	R-MMU-9018519	Estrogen-dependent gene expression	90/4780	121/8880	2.2835e-06	1.60723e-05	9.07546e-06	Kdm4b/Gtf2a1/Greb1/Usf1/Sp1/H2ac15/H2az2/H2ac10/Cdk9/H3c6/H2ac4/H2bc22/Polr2i/H4c12/H4c11/Polr2a/Atf2/H2ac20/H3c10/H2bc6/H2aj/H2ac7/Ncoa2/H4c18/H2bc18/H2ac12/H2ac13/Ccnt1/H2ac22/Hdac1/H2bc7/H2bc3/H2bc8/H4c8/H2ac8/H2ac11/Ncoa1/Prmt1/H2bc12/H4c2/Cbfb/H2bc15/H2ac6/H3c11/H2bc14/Hsp90ab1/H3c4/H2bc13/H4f16/Polr2e/Gtf2a2/Ep300/H2bc9/Tle3/H4c6/Carm1/H2bc11/H2bc4/H3c8/Fkbp4/H3c1/H3c2/Polr2h/H4c3/Kat2b/Gtf…	90
	R-MMU-5693567	HDR through Homologous Recombination (HRR) or Single Strand Annealing (SSA)	88/4780	118/8880	2.4472e-06	1.71148e-05	9.66412e-06	Ube2i/Rpa1/Brca2/Mre11a/Top3a/Ube2n/Spidr/Timeless/Wrn/Brip1/Pold1/Nsd2/H2bc22/H4c12/H4c11/Pole4/Sirt6/Rad51/Rps27a/Rad51c/Babam2/Uimc1/H2bc6/Eme1/Mus81/Dna2/H4c18/Rad9a/H2bc18/Tipin/Polh/Rnf168/H2bc7/Abraxas1/Rad52/H2bc3/Trp53bp1/Rfc1/H2bc8/H4c8/Pole3/Rad9b/Babam1/H2bc12/H4c2/H2bc15/Ppp4r2/H2bc14/Rmi1/H2bc13/H4f16/Eme2/Pole/Sumo1/Chek1/H2bc9/H4c6/Ccna2/Clspn/Ppp4c/H2bc11/H2bc4/Sumo2/Gen1/Topbp1/…	88
	R-MMU-73772	RNA Polymerase I Promoter Escape	73/4780	95/8880	2.65533e-06	1.84529e-05	1.04197e-05	Polr1e/H2ac15/H2az2/H2ac10/H3c6/Gtf2h3/H2ac4/H2bc22/H4c12/H4c11/Rrn3/H2ac20/H3c10/H2bc6/H2aj/H2ac7/Ercc2/Polr1c/H4c18/H2bc18/H2ac12/H2ac13/H2ac22/H2bc7/H2bc3/H2bc8/H4c8/H2ac8/H2ac11/H2bc12/Taf1c/H4c2/H2bc15/H2ac6/H3c11/H2bc14/H3c4/H2bc13/H4f16/Polr2e/Taf1a/H2bc9/Polr1a/H4c6/H2bc11/H2bc4/Cd3eap/H3c8/Cdk7/H3c1/Gtf2h5/H3c2/Polr2h/Ercc3/Gtf2h1/H4c3/H2az1/Mnat1/H4c4/Taf1b/H3c3/H4c9/H3c7/Polr2f/Tbp/H3f…	73
	R-MMU-8854518	AURKA Activation by TPX2	57/4780	71/8880	2.84484e-06	1.96455e-05	1.10931e-05	Ssna1/Haus8/Haus4/Haus6/Alms1/Cep152/Cep192/Odf2/Dctn1/Cntrl/Dctn2/Haus1/Ywhag/Nde1/Cep72/Haus5/Sdccag8/Cep70/Actr1a/Plk1/Ywhae/Nedd1/Prkar2b/Tuba4a/Plk4/Aurka/Cep63/Prkaca/Cep135/Ppp2r1a/Dynll1/Cenpj/Cdk1/Haus7/Clasp1/Tpx2/Dctn3/Ccp110/Cep290/Csnk1e/Akap9/Dync1h1/Cep76/Cep57/Cep43/Haus2/Pafah1b1/Cep78/Cetn2/Tubb4b/Dync1i2/Pcm1/Ofd1/Hmmr/Tuba1a/Ckap5/Hsp90aa1	57
	R-MMU-8866652	Synthesis of active ubiquitin: roles of E1 and E2 enzymes	28/4780	30/8880	2.86468e-06	1.96589e-05	1.11006e-05	Ube2r2/Ube2h/Ube2g2/Otulin/Usp9x/Ube2l3/Ube2k/Rps27a/Cdc34/Ube2s/Usp5/Ube2q2/Ube2d1/Ube2e2/Ube2a/Uba1/Ube2c/Ube2t/Uba52/Ube2d2a/Ubc/Ube2b/Ube2g1/Ube2w/Ube2e1/Ubb/Uchl3/Uba6	28
	R-MMU-975155	MyD88 dependent cascade initiated on endosome	59/4780	74/8880	2.91344e-06	1.98693e-05	1.12195e-05	Mapk14/Mapk9/Irak1/Nfkb2/Traf6/Map2k7/Ube2n/Nkiras2/Irf7/Ticam1/Rps6ka1/Ikbkg/Mapk7/Atf1/Atf2/Fbxw11/Rps27a/Dusp4/Mapkapk3/Ppp2cb/Ripk2/Ppp2r1b/Peli2/Map2k3/Mapk1/Ager/Ikbkb/Dusp3/Creb1/Ppp2r1a/Tab2/Rps6ka5/Skp1/Rela/Nfkbib/S100b/Map3k7/Nfkb1/Map2k4/Hmgb1/Uba52/Ubc/Tab3/Mapk10/Tlr4/Ppp2ca/Map3k8/Mapk8/Ubb/Nkiras1/Ly96/Dusp6/Rps6ka3/Peli1/Cul1/Jun/App/Nfkbia/Cd14	59
	R-MMU-3108232	SUMO E3 ligases SUMOylate target proteins	111/4780	155/8880	3.67113e-06	2.47834e-05	1.39943e-05	Nup50/Nup214/Phc2/Ube2i/Daxx/Rpa1/Sumo3/Nup133/Birc5/Rangap1/Hdac4/Scmh1/Thra/Ctbp1/Nup210/Nfkb2/Ikbkg/Pias3/Rora/Trim27/Nsmce1/Satb2/H4c12/H4c11/Mbd1/Xrcc4/Mrtfa/Nup85/Aaas/Park7/Nup188/Stag1/Safb/Ikbke/Seh1l/H4c18/Nr1h2/Hic1/Pias2/Pom121/Rnf168/Hdac1/Ring1/Rad52/Trp53bp1/Thrb/H4c8/Pias1/Suz12/Ncoa1/Aurkb/Brca1/H4c2/Nsmce4a/Nsmce2/Hnrnpc/Casp8ap2/H4f16/Mitf/Ing2/Sumo1/Ep300/Cbx4/Ndc1/Rela/Dnmt1/…	111
	R-MMU-159234	Transport of Mature mRNAs Derived from Intronless Transcripts	36/4780	41/8880	3.67914e-06	2.47834e-05	1.39943e-05	Nup50/Nup214/Nup133/Sympk/Nup210/Nup85/Aaas/Alyref/Nup188/Seh1l/Pom121/Cpsf1/Ndc1/Nup93/Nup88/Nup160/Ncbp2/Fip1l1/Wdr33/Cpsf3/Cpsf2/Ncbp1/Nup107/Nup37/Sec13/Slbp/Tpr/Eif4e/Nupl1/Nup155/Nxf1/Nup153/Nup98/Nup35/Ranbp2/Nup54	36
	R-MMU-3858494	Beta-catenin independent WNT signaling	92/4780	125/8880	3.81568e-06	2.55464e-05	1.44251e-05	Prkcb/Dvl3/Dvl1/Ctnnb1/Tcf7l2/Gnb4/Gng2/Tcf7l1/Gnb1/Gnb2/Ap2s1/Rac3/Psmb10/Rac1/Gnb5/Fzd1/Tcf7/Fzd7/Ap2m1/Fzd4/Rps27a/Gng12/Psmd3/Psmd13/Daam1/Psmd10/Psmd5/Cltb/Psmd9/Gng3/Psme1/Psmb4/Rhoa/Ppp3r1/Fzd6/Psmd11/Smurf2/Arrb2/Psmd2/Calm1/Dvl2/Gng11/Psme3/Fzd3/Psme2b/Gng4/Map3k7/Gng10/Pfn1/Psmf1/Plcb3/Fzd2/Prkca/Psmc1/Psmd1/Kras/Uba52/Ubc/Wnt5a/Psmb1/Psmc5/Calm2/Psmb5/Psmc3/Psmb6/Nlk/Psma1/Psmd7/Psmc2/…	92
	R-MMU-168164	Toll Like Receptor 3 (TLR3) Cascade	54/4780	67/8880	4.15935e-06	2.75119e-05	1.55349e-05	Mapk14/Mapk9/Irak1/Nfkb2/Traf6/Map2k7/Ube2n/Nkiras2/Irf7/Rps6ka1/Ikbkg/Mapk7/Atf1/Atf2/Fbxw11/Rps27a/Dusp4/Mapkapk3/Ppp2cb/Ripk2/Ppp2r1b/Map2k3/Mapk1/Ager/Ikbkb/Dusp3/Creb1/Ppp2r1a/Tab2/Rps6ka5/Skp1/Rela/Nfkbib/S100b/Map3k7/Irf3/Nfkb1/Map2k4/Hmgb1/Uba52/Ubc/Tab3/Mapk10/Ppp2ca/Map3k8/Mapk8/Ubb/Nkiras1/Dusp6/Rps6ka3/Cul1/Jun/App/Nfkbia	54
	R-MMU-69615	G1/S DNA Damage Checkpoints	54/4780	67/8880	4.15935e-06	2.75119e-05	1.55349e-05	Cdkn1a/Chek2/Cdc25a/Psmb10/Mdm4/Rps27a/Psmd3/Psmd13/Psmd10/Psmd5/Psmd9/Psme1/Psmb4/Psmd11/Chek1/Psmd2/Ccna2/Psme3/Cdkn1b/Psme2b/Psmf1/Psmc1/Ccne1/Psmd1/Uba52/Ubc/Psmb1/Psmc5/Atm/Psmb5/Psmc3/Psmb6/Psma1/Psmd7/Psmc2/Psmc4/Psma4/Psma7/Psma6/Psmd8/Psma5/Trp53/Psmd12/Psmb7/Ubb/Psmd6/Psme2/Psmb3/Psmc6/Psmb2/Psme4/Psma2/Psmd14/Psma3	54
	R-MMU-1234174	Cellular response to hypoxia	56/4780	70/8880	4.28624e-06	2.81814e-05	1.5913e-05	Psmb10/Egln3/Rps27a/Psmd3/Psmd13/Psmd10/Psmd5/Psmd9/Psme1/Psmb4/Rbx1/Psmd11/Elob/Ep300/Psmd2/Arnt/Ube2d1/Psme3/Psme2b/Psmf1/Psmc1/Eloc/Psmd1/Uba52/Ube2d2a/Ubc/Psmb1/Psmc5/Psmb5/Psmc3/Psmb6/Psma1/Psmd7/Hif1a/Psmc2/Psmc4/Psma4/Psma7/Cul2/Psma6/Psmd8/Psma5/Ube2d3/Psmd12/Psmb7/Ubb/Psmd6/Psme2/Psmb3/Psmc6/Psmb2/Psme4/Psma2/Psmd14/Cited2/Psma3	56
	R-MMU-975138	TRAF6 mediated induction of NFkB and MAP kinases upon TLR7/8 or 9 activation	58/4780	73/8880	4.36019e-06	2.83842e-05	1.60275e-05	Mapk14/Mapk9/Irak1/Nfkb2/Traf6/Map2k7/Ube2n/Nkiras2/Ticam1/Rps6ka1/Ikbkg/Mapk7/Atf1/Atf2/Fbxw11/Rps27a/Dusp4/Mapkapk3/Ppp2cb/Ripk2/Ppp2r1b/Peli2/Map2k3/Mapk1/Ager/Ikbkb/Dusp3/Creb1/Ppp2r1a/Tab2/Rps6ka5/Skp1/Rela/Nfkbib/S100b/Map3k7/Nfkb1/Map2k4/Hmgb1/Uba52/Ubc/Tab3/Mapk10/Tlr4/Ppp2ca/Map3k8/Mapk8/Ubb/Nkiras1/Ly96/Dusp6/Rps6ka3/Peli1/Cul1/Jun/App/Nfkbia/Cd14	58
	R-MMU-168138	Toll Like Receptor 9 (TLR9) Cascade	62/4780	79/8880	4.36878e-06	2.83842e-05	1.60275e-05	Mapk14/Mapk9/Irak1/Nfkb2/Traf6/Map2k7/Ube2n/Nkiras2/Rbsn/Irf7/Ticam1/Rps6ka1/Ikbkg/Mapk7/Atf1/Atf2/Fbxw11/Rps27a/Dusp4/Pik3r4/Mapkapk3/Ppp2cb/Ripk2/Ppp2r1b/Peli2/Map2k3/Mapk1/Ager/Ikbkb/Dusp3/Creb1/Ppp2r1a/Tab2/Rps6ka5/Skp1/Rela/Nfkbib/S100b/Map3k7/Nfkb1/Map2k4/Hmgb1/Uba52/Ubc/Tab3/Mapk10/Tlr4/Eea1/Ppp2ca/Map3k8/Mapk8/Ubb/Nkiras1/Ly96/Dusp6/Rps6ka3/Peli1/Cul1/Jun/App/Nfkbia/Cd14	62
	R-MMU-195721	Signaling by WNT	155/4780	227/8880	5.00411e-06	3.23206e-05	1.82503e-05	Prkcb/Dvl3/Dvl1/Ctnnb1/Lrp5/Ppp2r5b/Tcf7l2/Wnt2b/Pygo1/Pip5k1b/Dact1/Gnb4/Wnt7a/Gng2/Ctbp1/Wnt2/Tcf7l1/Tnks/Gnb1/Gnb2/Ap2s1/Akt1/Lgr5/Rac3/Znrf3/Psmb10/Rac1/Usp34/Gnb5/Fzd1/Ppp2r5a/Tcf7/Fzd7/Ap2m1/Fzd4/Rps27a/Gng12/Psmd3/Psmd13/Ppp2cb/Gsk3b/Daam1/Cby1/Xiap/Ppp2r1b/Smarca4/Klhl12/Lrp6/Psmd10/Ash2l/Psmd5/Frat1/Cltb/Ppp2r5e/Zranb1/Axin1/Hdac1/Psmd9/Gng3/Sox6/Ppp2r1a/Psme1/Cdc73/Psmb4/Rhoa/Rbx1/Ctbp2…	155
	R-MMU-2995410	Nuclear Envelope (NE) Reassembly	49/4780	60/8880	5.74128e-06	3.68651e-05	2.08163e-05	Lemd2/Ube2i/Nup133/Chmp3/Rangap1/Chmp7/Tuba8/Vrk1/Cc2d1b/Nup85/Chmp4b/Vrk2/Tuba4a/Nup188/Tubb3/Seh1l/Chmp2b/Pom121/Vps4a/Ppp2r1a/Sirt2/Spast/Ran/Ccnb1/Ccnb2/Cdk1/Sumo1/Tubb2b/Ndc1/Nup93/Nup160/Rcc1/Lbr/Nup107/Nup37/Sec13/Ppp2r2a/Tubb4b/Chmp2a/Ist1/Ppp2ca/Tuba1a/Ahctf1/Ankle2/Nup155/Nup98/Nup35/Tubb6/Tubb2a	49
	R-MMU-4086400	PCP/CE pathway	67/4780	87/8880	5.97523e-06	3.79237e-05	2.14141e-05	Prkcb/Dvl3/Dvl1/Ap2s1/Rac3/Psmb10/Rac1/Fzd1/Fzd7/Ap2m1/Fzd4/Rps27a/Psmd3/Psmd13/Daam1/Psmd10/Psmd5/Cltb/Psmd9/Psme1/Psmb4/Rhoa/Fzd6/Psmd11/Smurf2/Arrb2/Psmd2/Dvl2/Psme3/Fzd3/Psme2b/Pfn1/Psmf1/Fzd2/Prkca/Psmc1/Psmd1/Uba52/Ubc/Wnt5a/Psmb1/Psmc5/Psmb5/Psmc3/Psmb6/Psma1/Psmd7/Psmc2/Psmc4/Psma4/Psma7/Psma6/Psmd8/Psma5/Psmd12/Psmb7/Ubb/Psmd6/Cltc/Psme2/Psmb3/Psmc6/Psmb2/Psme4/Psma2/Psmd14/Psma3	67
	R-MMU-69473	G2/M DNA damage checkpoint	67/4780	87/8880	5.97523e-06	3.79237e-05	2.14141e-05	Ywhab/Rpa1/Mre11a/Top3a/Chek2/Ube2n/Wrn/Brip1/Ywhag/Nsd2/H2bc22/H4c12/H4c11/Ywhae/Sfn/Babam2/Uimc1/H2bc6/Dna2/H4c18/Rad9a/H2bc18/Rnf168/Wee1/H2bc7/Abraxas1/H2bc3/Trp53bp1/H2bc8/H4c8/Rad9b/Babam1/H2bc12/H4c2/H2bc15/Ccnb1/H2bc14/Rmi1/H2bc13/H4f16/Cdk1/Sumo1/Chek1/H2bc9/H4c6/H2bc11/H2bc4/Topbp1/Rad1/H4c3/Ywhah/H4c4/Atm/Rad17/Herc2/Blm/H4c9/Ube2v2/Brcc3/Trp53/Ywhaq/Exo1/Rfc3/Nbn/H4c1/Ywhaz/Rpa3	67
	R-MMU-159231	Transport of Mature mRNA Derived from an Intronless Transcript	35/4780	40/8880	6.04705e-06	3.81589e-05	2.15469e-05	Nup50/Nup214/Nup133/Sympk/Nup210/Nup85/Aaas/Alyref/Nup188/Seh1l/Pom121/Cpsf1/Ndc1/Nup93/Nup88/Nup160/Ncbp2/Fip1l1/Wdr33/Cpsf3/Cpsf2/Ncbp1/Nup107/Nup37/Sec13/Tpr/Eif4e/Nupl1/Nup155/Nxf1/Nup153/Nup98/Nup35/Ranbp2/Nup54	35
	R-MMU-1234176	Oxygen-dependent proline hydroxylation of Hypoxia-inducible Factor Alpha	53/4780	66/8880	6.29116e-06	3.94725e-05	2.22887e-05	Psmb10/Egln3/Rps27a/Psmd3/Psmd13/Psmd10/Psmd5/Psmd9/Psme1/Psmb4/Rbx1/Psmd11/Elob/Psmd2/Ube2d1/Psme3/Psme2b/Psmf1/Psmc1/Eloc/Psmd1/Uba52/Ube2d2a/Ubc/Psmb1/Psmc5/Psmb5/Psmc3/Psmb6/Psma1/Psmd7/Hif1a/Psmc2/Psmc4/Psma4/Psma7/Cul2/Psma6/Psmd8/Psma5/Ube2d3/Psmd12/Psmb7/Ubb/Psmd6/Psme2/Psmb3/Psmc6/Psmb2/Psme4/Psma2/Psmd14/Psma3	53
	R-MMU-168181	Toll Like Receptor 7/8 (TLR7/8) Cascade	59/4780	75/8880	6.50144e-06	4.05601e-05	2.29028e-05	Mapk14/Mapk9/Irak1/Nfkb2/Traf6/Map2k7/Ube2n/Nkiras2/Irf7/Ticam1/Rps6ka1/Ikbkg/Mapk7/Atf1/Atf2/Fbxw11/Rps27a/Dusp4/Mapkapk3/Ppp2cb/Ripk2/Ppp2r1b/Peli2/Map2k3/Mapk1/Ager/Ikbkb/Dusp3/Creb1/Ppp2r1a/Tab2/Rps6ka5/Skp1/Rela/Nfkbib/S100b/Map3k7/Nfkb1/Map2k4/Hmgb1/Uba52/Ubc/Tab3/Mapk10/Tlr4/Ppp2ca/Map3k8/Mapk8/Ubb/Nkiras1/Ly96/Dusp6/Rps6ka3/Peli1/Cul1/Jun/App/Nfkbia/Cd14	59
	R-MMU-71387	Metabolism of carbohydrates	175/4780	261/8880	7.23683e-06	4.48929e-05	2.53493e-05	Nup50/Nup214/Slc37a4/Got1/Pfkfb4/Nup133/St3gal3/St3gal2/Pkm/Akr1a1/Ids/Pgm1/Sdc3/Nup210/Slc9a1/B3gnt4/Gpc1/Phkb/Gys1/Pfkfb1/Fut10/St3gal6/Fut4/B3gat3/Phka2/Sgsh/Pgm2l1/Slc37a2/Khk/Arsb/Slc25a11/Pgls/Chpf/Mdh2/Pgam1/B3galt6/B4galt7/Xylb/B3gat1/Slc2a1/Ust/B4galt5/Slc25a1/Gpc6/Nup85/Phkg2/Aaas/Pfkfb3/Chpf2/Csgalnact1/Hk1/Gyg/Bpgm/Nup188/Galt/B4galt1/Gbe1/Chst12/Pgd/Prps2/St3gal1/Papss1/Seh1l/Chsy3/C…	175
	R-MMU-8856688	Golgi-to-ER retrograde transport	90/4780	123/8880	7.28894e-06	4.49621e-05	2.53884e-05	Napb/Arfgap2/Rint1/Copg2/Galnt2/Kif5a/Klc4/Rab1b/Kif16b/Tuba8/Dctn1/Tmed3/Copz1/Dctn2/Copz2/Pafah1b2/Pla2g6/Dync1li2/Arf5/Actr1a/Agpat3/Dctn5/Use1/Tuba4a/Cenpe/Bnip1/Tubb3/Pafah1b3/Bicd2/Kif3c/Kif20a/Zw10/Kif22/Rab3gap2/Kdelr1/Nbas/Dynll1/Capzb/Arfgap3/Kif15/Arf1/Tubb2b/Stx18/Rab3gap1/Cope/Dctn3/Tmed2/Dync1li1/Nsf/Kifap3/Kif21a/Kif23/Tmed10/Rab1a/Gbf1/Dync1h1/Bicd1/Kif3a/Actr10/Pafah1b1/Rab18/Nap…	90
	R-MMU-72706	GTP hydrolysis and joining of the 60S ribosomal subunit	81/4780	109/8880	7.74971e-06	4.75374e-05	2.68426e-05	Rps3/Rps3a1/Eif3f/Rps15/Rpl12/Rpl14/Rpl13/Rps7/Rps10/Rps28/Rps16/Eif3k/Rpl27a/Rps20/Rps13/Rps21/Rpl22/Rps17/Rps9/Rps18/Rpl38/Rps14/Rpl36al/Eif3b/Rps27a/Rpl15/Rpl30/Rpl7/Rpl36a/Rpl34/Rps23/Rps8/Rpl35a/Rpl10/Rps5/Rpl23/Rpl22l1/Eif1ax/Eif5b/Rpl26/Rps25/Rpl6/Rps27/Eif3h/Rpl19/Rplp2/Eif3i/Rpl32/Rps15a/Rps24/Rpl35/Eif3l/Rpl7a/Rpl18a/Rpl29/Rpl24/Eif2s3x/Rpl3/Eif3j1/Eif3d/Rps4x/Rpl5/Eif3g/Eif3a/Eif3c/Uba…	81
	R-MMU-166166	MyD88-independent TLR4 cascade	66/4780	86/8880	8.64559e-06	5.23825e-05	2.95785e-05	Mapk14/Mapk9/Irak1/Sarm1/Nfkb2/Traf6/Map2k7/Ube2n/Nkiras2/Irf7/Ticam1/Rps6ka1/Ikbkg/Mapk7/Atf1/Atf2/Fbxw11/Rps27a/Dusp4/Mapkapk3/Ppp2cb/Ripk2/Ppp2r1b/Map2k3/Ikbke/Mapk1/Ager/Ikbkb/Dusp3/Creb1/Ppp2r1a/Tab2/Rps6ka5/Skp1/Rela/Ube2d1/Nfkbib/S100b/Map3k7/Irf3/Nfkb1/Map2k4/Hmgb1/Uba52/Ube2d2a/Ubc/Tab3/Mapk10/Tlr4/Birc2/Ppp2ca/Map3k8/Ube2d3/Mapk8/Ubb/Nkiras1/Ly96/Dusp6/Rps6ka3/Cul1/Tank/Ripk1/Jun/App/Nf…	66
	R-MMU-937061	TRIF(TICAM1)-mediated TLR4 signaling	66/4780	86/8880	8.64559e-06	5.23825e-05	2.95785e-05	Mapk14/Mapk9/Irak1/Sarm1/Nfkb2/Traf6/Map2k7/Ube2n/Nkiras2/Irf7/Ticam1/Rps6ka1/Ikbkg/Mapk7/Atf1/Atf2/Fbxw11/Rps27a/Dusp4/Mapkapk3/Ppp2cb/Ripk2/Ppp2r1b/Map2k3/Ikbke/Mapk1/Ager/Ikbkb/Dusp3/Creb1/Ppp2r1a/Tab2/Rps6ka5/Skp1/Rela/Ube2d1/Nfkbib/S100b/Map3k7/Irf3/Nfkb1/Map2k4/Hmgb1/Uba52/Ube2d2a/Ubc/Tab3/Mapk10/Tlr4/Birc2/Ppp2ca/Map3k8/Ube2d3/Mapk8/Ubb/Nkiras1/Ly96/Dusp6/Rps6ka3/Cul1/Tank/Ripk1/Jun/App/Nf…	66
	R-MMU-72086	mRNA Capping	26/4780	28/8880	8.68271e-06	5.23825e-05	2.95785e-05	Gtf2h3/Polr2i/Polr2a/Ercc2/Polr2e/Supt5/Ncbp2/Cdk7/Gtf2h5/Polr2h/Ercc3/Gtf2h1/Ncbp1/Gtf2f1/Mnat1/Rngtt/Polr2d/Polr2g/Polr2c/Polr2f/Gtf2f2/Rnmt/Polr2k/Gtf2h2/Ccnh/Polr2b	26
	R-MMU-3214842	HDMs demethylate histones	39/4780	46/8880	9.2028e-06	5.49459e-05	3.10259e-05	Kdm4b/Phf8/H3c6/Kdm2b/H4c12/H4c11/Kdm4a/H3c10/Kdm6b/Kdm5b/Kdm5c/H4c18/Jmjd6/Kdm2a/H4c8/Riox2/H4c2/H3c11/H3c4/H4f16/Arid5b/Kdm5d/H4c6/H3c8/H3c1/H3c2/Kdm1b/H4c3/H4c4/Kdm7a/H3c3/Kdm1a/Kdm4c/H4c9/H3c7/Kdm5a/Kdm3a/H4c1/Kdm6a	39
	R-MMU-3214841	PKMTs methylate histone lysines	50/4780	62/8880	9.20769e-06	5.49459e-05	3.10259e-05	Nsd3/Smyd3/Smyd2/Setd7/Suv39h1/Prdm16/Nfkb2/H3c6/Ezh2/Dot1l/Nsd2/H4c12/H4c11/Kmt2b/Setd1a/H3c10/Ehmt1/Ash2l/Aebp2/Ash1l/Dpy30/H4c18/Setd2/Setd3/Suv39h2/Kmt2e/H4c8/Suz12/H4c2/Kmt5b/H3c11/H3c4/H4f16/Rela/H4c6/H3c8/H3c1/Rbbp5/H3c2/Nfkb1/H4c3/H4c4/H3c3/H4c9/Eed/H3c7/Setd6/Rbbp4/Rbbp7/H4c1	50
	R-MMU-2559580	Oxidative Stress Induced Senescence	84/4780	114/8880	9.29333e-06	5.51572e-05	3.11452e-05	Phc2/Mapk14/Mapk9/Scmh1/Map3k5/H2ac15/Map2k7/H2az2/H2ac10/H3c6/Ezh2/H2ac4/H2bc22/H4c12/H4c11/Map4k4/Mdm4/H2ac20/Rps27a/H3c10/Cdk4/Mapkapk3/Kdm6b/H2bc6/Map2k3/H2aj/H2ac7/Mink1/Mapk1/H4c18/H2bc18/H2ac12/H2ac13/H2ac22/H2bc7/Ring1/H2bc3/H2bc8/H4c8/H2ac8/H2ac11/Suz12/H2bc12/H4c2/H2bc15/H2ac6/H3c11/H2bc14/H3c4/H2bc13/H4f16/Cbx4/H2bc9/H4c6/H2bc11/H2bc4/Bmi1/H3c8/H3c1/Mapkapk5/H3c2/Tnik/Map2k4/H4c3/H2az1…	84
	R-MMU-4551638	SUMOylation of chromatin organization proteins	52/4780	65/8880	9.4825e-06	5.53819e-05	3.12721e-05	Nup50/Nup214/Phc2/Ube2i/Sumo3/Nup133/Hdac4/Scmh1/Nup210/Satb2/H4c12/H4c11/Nup85/Aaas/Nup188/Seh1l/H4c18/Pias2/Pom121/Hdac1/Ring1/H4c8/Pias1/Suz12/H4c2/H4f16/Sumo1/Cbx4/Ndc1/H4c6/Nup93/Nup88/Bmi1/Sumo2/Nup160/H4c3/Nup107/H4c4/Nup37/Sec13/H4c9/Tpr/Rnf2/Hdac2/H4c1/Nupl1/Nup155/Nup153/Nup98/Nup35/Ranbp2/Nup54	52
	R-MMU-69563	p53-Dependent G1 DNA Damage Response	52/4780	65/8880	9.4825e-06	5.53819e-05	3.12721e-05	Cdkn1a/Chek2/Psmb10/Mdm4/Rps27a/Psmd3/Psmd13/Psmd10/Psmd5/Psmd9/Psme1/Psmb4/Psmd11/Psmd2/Ccna2/Psme3/Cdkn1b/Psme2b/Psmf1/Psmc1/Ccne1/Psmd1/Uba52/Ubc/Psmb1/Psmc5/Atm/Psmb5/Psmc3/Psmb6/Psma1/Psmd7/Psmc2/Psmc4/Psma4/Psma7/Psma6/Psmd8/Psma5/Trp53/Psmd12/Psmb7/Ubb/Psmd6/Psme2/Psmb3/Psmc6/Psmb2/Psme4/Psma2/Psmd14/Psma3	52
	R-MMU-69580	p53-Dependent G1/S DNA damage checkpoint	52/4780	65/8880	9.4825e-06	5.53819e-05	3.12721e-05	Cdkn1a/Chek2/Psmb10/Mdm4/Rps27a/Psmd3/Psmd13/Psmd10/Psmd5/Psmd9/Psme1/Psmb4/Psmd11/Psmd2/Ccna2/Psme3/Cdkn1b/Psme2b/Psmf1/Psmc1/Ccne1/Psmd1/Uba52/Ubc/Psmb1/Psmc5/Atm/Psmb5/Psmc3/Psmb6/Psma1/Psmd7/Psmc2/Psmc4/Psma4/Psma7/Psma6/Psmd8/Psma5/Trp53/Psmd12/Psmb7/Ubb/Psmd6/Psme2/Psmb3/Psmc6/Psmb2/Psme4/Psma2/Psmd14/Psma3	52
	R-MMU-380259	Loss of Nlp from mitotic centrosomes	54/4780	68/8880	9.63147e-06	5.56598e-05	3.1429e-05	Ssna1/Haus8/Haus4/Haus6/Alms1/Cep152/Cep192/Odf2/Dctn1/Cntrl/Dctn2/Haus1/Ywhag/Nde1/Cep72/Haus5/Sdccag8/Cep70/Actr1a/Plk1/Ywhae/Nedd1/Prkar2b/Tuba4a/Plk4/Cep63/Prkaca/Cep135/Ppp2r1a/Dynll1/Cenpj/Cdk1/Haus7/Clasp1/Dctn3/Ccp110/Cep290/Csnk1e/Akap9/Dync1h1/Cep76/Cep57/Cep43/Haus2/Pafah1b1/Cep78/Cetn2/Tubb4b/Dync1i2/Pcm1/Ofd1/Tuba1a/Ckap5/Hsp90aa1	54
	R-MMU-380284	Loss of proteins required for interphase microtubule organization from the centrosome	54/4780	68/8880	9.63147e-06	5.56598e-05	3.1429e-05	Ssna1/Haus8/Haus4/Haus6/Alms1/Cep152/Cep192/Odf2/Dctn1/Cntrl/Dctn2/Haus1/Ywhag/Nde1/Cep72/Haus5/Sdccag8/Cep70/Actr1a/Plk1/Ywhae/Nedd1/Prkar2b/Tuba4a/Plk4/Cep63/Prkaca/Cep135/Ppp2r1a/Dynll1/Cenpj/Cdk1/Haus7/Clasp1/Dctn3/Ccp110/Cep290/Csnk1e/Akap9/Dync1h1/Cep76/Cep57/Cep43/Haus2/Pafah1b1/Cep78/Cetn2/Tubb4b/Dync1i2/Pcm1/Ofd1/Tuba1a/Ckap5/Hsp90aa1	54
	R-MMU-927802	Nonsense-Mediated Decay (NMD)	82/4780	111/8880	1.00418e-05	5.74265e-05	3.24266e-05	Rps3/Rps3a1/Rps15/Rpl12/Rpl14/Rpl13/Rps7/Rps10/Rps28/Rps16/Rpl27a/Rps20/Rps13/Rps21/Rpl22/Rps17/Rps9/Rps18/Upf3a/Rpl38/Rps14/Rpl36al/Rps27a/Rpl15/Rpl30/Smg9/Upf1/Rpl7/Rpl36a/Rpl34/Rps23/Rps8/Smg7/Rpl35a/Smg1/Rpl10/Rps5/Rpl23/Rpl22l1/Ppp2r1a/Rpl26/Rps25/Upf3b/Upf2/Rpl6/Rps27/Rpl19/Rplp2/Casc3/Rpl32/Rps15a/Rps24/Rpl35/Rpl7a/Rpl18a/Rpl29/Gspt2/Rpl24/Rpl3/Ncbp2/Rbm8a/Rps4x/Gspt1/Rpl5/Ncbp1/Uba52/Rpl3…	82
	R-MMU-975957	Nonsense Mediated Decay (NMD) enhanced by the Exon Junction Complex (EJC)	82/4780	111/8880	1.00418e-05	5.74265e-05	3.24266e-05	Rps3/Rps3a1/Rps15/Rpl12/Rpl14/Rpl13/Rps7/Rps10/Rps28/Rps16/Rpl27a/Rps20/Rps13/Rps21/Rpl22/Rps17/Rps9/Rps18/Upf3a/Rpl38/Rps14/Rpl36al/Rps27a/Rpl15/Rpl30/Smg9/Upf1/Rpl7/Rpl36a/Rpl34/Rps23/Rps8/Smg7/Rpl35a/Smg1/Rpl10/Rps5/Rpl23/Rpl22l1/Ppp2r1a/Rpl26/Rps25/Upf3b/Upf2/Rpl6/Rps27/Rpl19/Rplp2/Casc3/Rpl32/Rps15a/Rps24/Rpl35/Rpl7a/Rpl18a/Rpl29/Gspt2/Rpl24/Rpl3/Ncbp2/Rbm8a/Rps4x/Gspt1/Rpl5/Ncbp1/Uba52/Rpl3…	82
	R-MMU-1236978	Cross-presentation of soluble exogenous antigens (endosomes)	41/4780	49/8880	1.05762e-05	6.01695e-05	3.39755e-05	Mrc2/Psmb10/Psmd3/Psmd13/Psmd10/Psmd5/Psmd9/Psme1/Psmb4/Psmd11/Psmd2/Psme3/Psme2b/Psmf1/Psmc1/Psmd1/Psmb1/Psmc5/Psmb5/Psmc3/Psmb6/Psma1/Psmd7/Psmc2/Psmc4/Psma4/Psma7/Psma6/Psmd8/Psma5/Psmd12/Psmb7/Psmd6/Psme2/Psmb3/Psmc6/Psmb2/Psme4/Psma2/Psmd14/Psma3	41
	R-MMU-3214815	HDACs deacetylate histones	69/4780	91/8880	1.13174e-05	6.40542e-05	3.61691e-05	Ncor2/Mta3/Suds3/Chd4/H2ac15/Chd3/H2ac10/Sap18/Gatad2b/H3c6/H2ac4/H2bc22/Hmg20b/Gatad2a/Rest/H2ac21/H4c12/H4c11/H2ac20/H3c10/Rcor1/H2bc6/H2aj/H2ac7/H4c18/Gps2/H2bc18/H2ac12/H2ac13/H2ac22/Hdac10/Hdac1/H2bc7/H2bc3/H2bc8/H4c8/H2ac8/H2ac11/H2bc12/H4c2/H2bc15/H2ac6/H3c11/H2bc14/H3c4/H2bc13/H4f16/H2bc9/Brms1/H4c6/H2bc11/H2bc4/H3c8/H3c1/Sap30/H3c2/Hdac8/Mta2/H4c3/H4c4/H3c3/Kdm1a/H4c9/Arid4b/H3c7/Rbbp4/H…	69
	R-MMU-380320	Recruitment of NuMA to mitotic centrosomes	67/4780	88/8880	1.19062e-05	6.70408e-05	3.78555e-05	Ssna1/Tubgcp4/Haus8/Haus4/Haus6/Alms1/Cep152/Cep192/Odf2/Tuba8/Dctn1/Tubg2/Cntrl/Dctn2/Haus1/Ywhag/Nde1/Cep72/Haus5/Mzt2/Numa1/Sdccag8/Cep70/Actr1a/Plk1/Ywhae/Nedd1/Prkar2b/Tuba4a/Plk4/Tubb3/Cep63/Prkaca/Cep135/Ppp2r1a/Dynll1/Tubgcp2/Cenpj/Cdk1/Tubb2b/Haus7/Clasp1/Dctn3/Ccp110/Cep290/Csnk1e/Akap9/Dync1h1/Cep76/Cep57/Tubgcp3/Cep43/Haus2/Pafah1b1/Cep78/Mzt1/Cetn2/Tubb4b/Dync1i2/Pcm1/Ofd1/Tuba1a/Cka…	67
	R-MMU-72702	Ribosomal scanning and start codon recognition	47/4780	58/8880	1.34293e-05	7.52315e-05	4.24804e-05	Rps3/Rps3a1/Eif3f/Rps15/Rps7/Rps10/Rps28/Rps16/Eif3k/Rps20/Rps13/Rps21/Rps17/Rps9/Rps18/Rps14/Eif3b/Rps27a/Rps23/Rps8/Rps5/Eif1ax/Rps25/Rps27/Eif3h/Eif3i/Rps15a/Rps24/Eif3l/Eif2s3x/Eif3j1/Eif3d/Rps4x/Eif3g/Eif3a/Eif3c/Rps26/Eif5/Rps27l/Eif3m/Eif3e/Eif4e/Eif4g1/Eif2s2/Eif4a2/Eif2s1/Eif4a1	47
	R-MMU-166058	MyD88:MAL(TIRAP) cascade initiated on plasma membrane	55/4780	70/8880	1.43198e-05	7.86159e-05	4.43915e-05	Mapk14/Mapk9/Irak1/Nfkb2/Traf6/Tirap/Map2k7/Ube2n/Nkiras2/Rps6ka1/Ikbkg/Mapk7/Atf1/Atf2/Fbxw11/Rps27a/Dusp4/Mapkapk3/Ppp2cb/Ripk2/Ppp2r1b/Peli2/Map2k3/Mapk1/Ager/Ikbkb/Dusp3/Creb1/Ppp2r1a/Tab2/Rps6ka5/Skp1/Rela/Nfkbib/S100b/Map3k7/Nfkb1/Map2k4/Hmgb1/Uba52/Ubc/Tab3/Mapk10/Ppp2ca/Map3k8/Mapk8/Ubb/Nkiras1/Dusp6/Rps6ka3/Peli1/Cul1/Jun/App/Nfkbia	55
	R-MMU-168179	Toll Like Receptor TLR1:TLR2 Cascade	55/4780	70/8880	1.43198e-05	7.86159e-05	4.43915e-05	Mapk14/Mapk9/Irak1/Nfkb2/Traf6/Tirap/Map2k7/Ube2n/Nkiras2/Rps6ka1/Ikbkg/Mapk7/Atf1/Atf2/Fbxw11/Rps27a/Dusp4/Mapkapk3/Ppp2cb/Ripk2/Ppp2r1b/Peli2/Map2k3/Mapk1/Ager/Ikbkb/Dusp3/Creb1/Ppp2r1a/Tab2/Rps6ka5/Skp1/Rela/Nfkbib/S100b/Map3k7/Nfkb1/Map2k4/Hmgb1/Uba52/Ubc/Tab3/Mapk10/Ppp2ca/Map3k8/Mapk8/Ubb/Nkiras1/Dusp6/Rps6ka3/Peli1/Cul1/Jun/App/Nfkbia	55
	R-MMU-168188	Toll Like Receptor TLR6:TLR2 Cascade	55/4780	70/8880	1.43198e-05	7.86159e-05	4.43915e-05	Mapk14/Mapk9/Irak1/Nfkb2/Traf6/Tirap/Map2k7/Ube2n/Nkiras2/Rps6ka1/Ikbkg/Mapk7/Atf1/Atf2/Fbxw11/Rps27a/Dusp4/Mapkapk3/Ppp2cb/Ripk2/Ppp2r1b/Peli2/Map2k3/Mapk1/Ager/Ikbkb/Dusp3/Creb1/Ppp2r1a/Tab2/Rps6ka5/Skp1/Rela/Nfkbib/S100b/Map3k7/Nfkb1/Map2k4/Hmgb1/Uba52/Ubc/Tab3/Mapk10/Ppp2ca/Map3k8/Mapk8/Ubb/Nkiras1/Dusp6/Rps6ka3/Peli1/Cul1/Jun/App/Nfkbia	55
	R-MMU-181438	Toll Like Receptor 2 (TLR2) Cascade	55/4780	70/8880	1.43198e-05	7.86159e-05	4.43915e-05	Mapk14/Mapk9/Irak1/Nfkb2/Traf6/Tirap/Map2k7/Ube2n/Nkiras2/Rps6ka1/Ikbkg/Mapk7/Atf1/Atf2/Fbxw11/Rps27a/Dusp4/Mapkapk3/Ppp2cb/Ripk2/Ppp2r1b/Peli2/Map2k3/Mapk1/Ager/Ikbkb/Dusp3/Creb1/Ppp2r1a/Tab2/Rps6ka5/Skp1/Rela/Nfkbib/S100b/Map3k7/Nfkb1/Map2k4/Hmgb1/Uba52/Ubc/Tab3/Mapk10/Ppp2ca/Map3k8/Mapk8/Ubb/Nkiras1/Dusp6/Rps6ka3/Peli1/Cul1/Jun/App/Nfkbia	55
	R-MMU-2980766	Nuclear Envelope Breakdown	38/4780	45/8880	1.4624e-05	7.98862e-05	4.51088e-05	Lemd2/Prkcb/Nup50/Nup214/Lpin2/Nup133/Nup210/Lmnb1/Nup85/Plk1/Aaas/Nup188/Seh1l/Pom121/Ccnb1/Ccnb2/Lpin3/Cdk1/Ndc1/Nup93/Emd/Nup88/Nup160/Prkca/Lemd3/Nup107/Nup37/Sec13/Cnep1r1/Tpr/Nupl1/Nup155/Nup153/Nup98/Nup35/Ranbp2/Nup54/Lmna	38
	R-MMU-2500257	Resolution of Sister Chromatid Cohesion	86/4780	118/8880	1.50162e-05	8.16229e-05	4.60894e-05	Bub1b/Ppp2r5b/Nup133/Birc5/Rangap1/Dsn1/Nuf2/Tuba8/Ska2/Zwilch/Nde1/Cdc20/Ppp2r5a/Dync1li2/Nudc/Nup85/Plk1/Spc24/Cenpi/Ppp2cb/Tuba4a/Cenpe/Cenpu/Ppp2r1b/Stag1/Tubb3/Seh1l/Ppp2r5e/Clip1/Taok1/Itgb3bp/Zw10/Ppp2r1a/Dynll1/Aurkb/Ccnb1/Ska1/Ccnb2/Rps27/Cdk1/Tubb2b/Cenpt/Clasp2/Pds5b/Clasp1/Ppp1cc/Spc25/Nup160/Dync1li1/Spdl1/Hdac8/Dync1h1/Mad2l1/Zwint/Smc1a/Ndel1/Sgo1/B9d2/Nup107/Ercc6l/Nup37/Sec13/Paf…	86
	R-MMU-5625740	RHO GTPases activate PKNs	68/4780	90/8880	1.61304e-05	8.68195e-05	4.90238e-05	Pkn1/Ywhab/H2ac15/H2az2/Pdpk1/H2ac10/H3c6/H2ac4/Ywhag/H2bc22/Rac1/H4c12/H4c11/H2ac20/H3c10/Ywhae/Sfn/H2bc6/H2aj/H2ac7/Ncoa2/H4c18/H2bc18/H2ac12/H2ac13/H2ac22/H2bc7/H2bc3/H2bc8/H4c8/H2ac8/H2ac11/H2bc12/H4c2/H2bc15/Rhoa/H2ac6/H3c11/H2bc14/H3c4/H2bc13/H4f16/H2bc9/Rhoc/H4c6/H2bc11/H2bc4/H3c8/H3c1/H3c2/H4c3/H2az1/Ywhah/H4c4/H3c3/Kdm1a/Kdm4c/H4c9/Pkn2/Rhob/H3c7/H3f3a/Ywhaq/Ppp1r12a/Ppp1cb/H4c1/H3f3b/Yw…	68
	R-MMU-6807878	COPI-mediated anterograde transport	68/4780	90/8880	1.61304e-05	8.68195e-05	4.90238e-05	Cog7/Napb/Ykt6/Sptbn2/Sptbn1/Gosr2/Arfgap2/Copg2/Rab1b/Bet1l/Tuba8/Dctn1/Tmed3/Copz1/Dctn2/Copz2/Golga2/Gorasp1/Dync1li2/Arf5/Actr1a/Dctn5/Tuba4a/Tubb3/Tmem115/Kdelr1/Dynll1/Capzb/Arfgap3/Arf1/Tubb2b/Cog5/Cog2/Cope/Dctn3/Tmed2/Cog1/Dync1li1/Nsf/Tmed10/Rab1a/Gbf1/Dync1h1/Actr10/Stx5a/Cog4/Napa/Tubb4b/Copg1/Arcn1/Dctn4/Uso1/Arf4/Napg/Capza2/Cog6/Dync1i2/Tuba1a/Bet1/Copb1/Copa/Cog8/Kdelr2/Tmed9/Copb…	68
	R-MMU-72695	Formation of the ternary complex, and subsequently, the 43S complex	42/4780	51/8880	1.82255e-05	9.76177e-05	5.51211e-05	Rps3/Rps3a1/Eif3f/Rps15/Rps7/Rps10/Rps28/Rps16/Eif3k/Rps20/Rps13/Rps21/Rps17/Rps9/Rps18/Rps14/Eif3b/Rps27a/Rps23/Rps8/Rps5/Eif1ax/Rps25/Rps27/Eif3h/Eif3i/Rps15a/Rps24/Eif3l/Eif2s3x/Eif3j1/Eif3d/Rps4x/Eif3g/Eif3a/Eif3c/Rps26/Rps27l/Eif3m/Eif3e/Eif2s2/Eif2s1	42
	R-MMU-1632852	Macroautophagy	87/4780	120/8880	1.8835e-05	9.99074e-05	5.6414e-05	Wipi1/Mtmr14/Prkaa2/Atg14/Mtmr3/Ambra1/Chmp3/Map1lc3b/Map1lc3a/Becn1/Wdr45/Atg4c/Atg9a/Ube2n/Chmp7/Tomm5/Tuba8/Tomm20/Prkag2/Atg12/Atg4b/Uvrag/Gabarapl1/Rragd/Tomm6/Prkaa1/Dync1li2/Wdr45b/Rps27a/Lamtor5/Pik3r4/Park7/Prkag1/Usp30/Chmp4b/Ift88/Tuba4a/Tubb3/Tomm22/Lamtor1/Mtor/Chmp2b/Gabarapl2/Tomm40/Atg16l1/Gabarap/Fundc1/Dynll1/Csnk2b/Tubb2b/Hdac6/Vdac1/Tomm7/Csnk2a2/Nbr1/Rragb/Slc38a9/Rragc/Dync1…	87
	R-MMU-9612973	Autophagy	87/4780	120/8880	1.8835e-05	9.99074e-05	5.6414e-05	Wipi1/Mtmr14/Prkaa2/Atg14/Mtmr3/Ambra1/Chmp3/Map1lc3b/Map1lc3a/Becn1/Wdr45/Atg4c/Atg9a/Ube2n/Chmp7/Tomm5/Tuba8/Tomm20/Prkag2/Atg12/Atg4b/Uvrag/Gabarapl1/Rragd/Tomm6/Prkaa1/Dync1li2/Wdr45b/Rps27a/Lamtor5/Pik3r4/Park7/Prkag1/Usp30/Chmp4b/Ift88/Tuba4a/Tubb3/Tomm22/Lamtor1/Mtor/Chmp2b/Gabarapl2/Tomm40/Atg16l1/Gabarap/Fundc1/Dynll1/Csnk2b/Tubb2b/Hdac6/Vdac1/Tomm7/Csnk2a2/Nbr1/Rragb/Slc38a9/Rragc/Dync1…	87
	R-MMU-5620912	Anchoring of the basal body to the plasma membrane	71/4780	95/8880	2.0158e-05	0.000105891	5.97926e-05	C2cd3/Ssna1/Haus8/Haus4/Haus6/Alms1/Cep152/Cep192/Odf2/Dctn1/Cntrl/Dctn2/Haus1/Nphp1/Ywhag/Nde1/Cep72/Haus5/Sdccag8/Cep70/Ttbk2/Actr1a/Plk1/Ywhae/Nedd1/Prkar2b/Mks1/Tuba4a/Plk4/Rab3ip/Cep63/Prkaca/Rpgrip1l/B9d1/Cep135/Ppp2r1a/Dynll1/Cep162/Cc2d2a/Cenpj/Sclt1/Cdk1/Tmem216/Haus7/Clasp1/Dctn3/Ccp110/Cep290/Csnk1e/Akap9/Dync1h1/Cep76/Cep57/B9d2/Cep43/Haus2/Cep83/Pafah1b1/Cep78/Cetn2/Tubb4b/Tctn3/Dync…	71
	R-MMU-159230	Transport of the SLBP Dependant Mature mRNA	30/4780	34/8880	2.03488e-05	0.000105891	5.97926e-05	Nup50/Nup214/Nup133/Nup210/Nup85/Aaas/Alyref/Nup188/Seh1l/Pom121/Ndc1/Nup93/Nup88/Nup160/Ncbp2/Ncbp1/Nup107/Nup37/Sec13/Slbp/Tpr/Eif4e/Nupl1/Nup155/Nxf1/Nup153/Nup98/Nup35/Ranbp2/Nup54	30
	R-MMU-2173793	Transcriptional activity of SMAD2/SMAD3:SMAD4 heterotrimer	30/4780	34/8880	2.03488e-05	0.000105891	5.97926e-05	Smad4/Ncor2/Sp1/Tgif2/Cdk9/E2f4/Smad2/Usp9x/Rps27a/Ccnt1/Tfdp1/Hdac1/Ppm1a/Skil/Smurf2/Ube2d1/Wwtr1/E2f5/Trim33/Rnf111/Uba52/Men1/Ubc/Snw1/Rbl1/Tgif1/Ube2d3/Ubb/Ccnt2/Ccnc	30
	R-MMU-5696394	DNA Damage Recognition in GG-NER	30/4780	34/8880	2.03488e-05	0.000105891	5.97926e-05	Ddb2/Cul4a/Rps27a/Rad23a/Ino80/Mcrs1/Cops7b/Ino80b/Cops6/Rbx1/Cops3/Parp2/Actr8/Cops4/Ino80c/Cops7a/Uba52/Nfrkb/Ubc/Rad23b/Cul4b/Cetn2/Tfpt/Cops5/Ubb/Ddb1/Ruvbl1/Cops2/Actb/Actl6a	30
	R-MMU-3214858	RMTs methylate histone arginines	56/4780	72/8880	2.0741e-05	0.000107423	6.06576e-05	Arid1a/Arid2/Arid1b/H2ac15/Smarcd3/H2ac10/Prmt7/H3c6/Smarcc2/H2ac4/H2ac21/H4c12/H4c11/Ccnd1/H2ac20/Smarca2/H3c10/Cdk4/Smarca4/H2aj/H2ac7/H4c18/H2ac12/H2ac13/Smarcb1/H2ac22/H4c8/H2ac8/H2ac11/Prmt1/H4c2/H2ac6/Coprs/H3c11/Wdr77/H3c4/H4f16/H4c6/Prmt5/Carm1/H3c8/H3c1/Smarcc1/H3c2/Smarcd2/Prmt3/H4c3/H4c4/H3c3/H4c9/Prmt6/H3c7/Rbbp7/H4c1/Smarce1/Actl6a	56
	R-MMU-168142	Toll Like Receptor 10 (TLR10) Cascade	54/4780	69/8880	2.11341e-05	0.000107931	6.09448e-05	Mapk14/Mapk9/Irak1/Nfkb2/Traf6/Map2k7/Ube2n/Nkiras2/Rps6ka1/Ikbkg/Mapk7/Atf1/Atf2/Fbxw11/Rps27a/Dusp4/Mapkapk3/Ppp2cb/Ripk2/Ppp2r1b/Peli2/Map2k3/Mapk1/Ager/Ikbkb/Dusp3/Creb1/Ppp2r1a/Tab2/Rps6ka5/Skp1/Rela/Nfkbib/S100b/Map3k7/Nfkb1/Map2k4/Hmgb1/Uba52/Ubc/Tab3/Mapk10/Ppp2ca/Map3k8/Mapk8/Ubb/Nkiras1/Dusp6/Rps6ka3/Peli1/Cul1/Jun/App/Nfkbia	54
	R-MMU-168176	Toll Like Receptor 5 (TLR5) Cascade	54/4780	69/8880	2.11341e-05	0.000107931	6.09448e-05	Mapk14/Mapk9/Irak1/Nfkb2/Traf6/Map2k7/Ube2n/Nkiras2/Rps6ka1/Ikbkg/Mapk7/Atf1/Atf2/Fbxw11/Rps27a/Dusp4/Mapkapk3/Ppp2cb/Ripk2/Ppp2r1b/Peli2/Map2k3/Mapk1/Ager/Ikbkb/Dusp3/Creb1/Ppp2r1a/Tab2/Rps6ka5/Skp1/Rela/Nfkbib/S100b/Map3k7/Nfkb1/Map2k4/Hmgb1/Uba52/Ubc/Tab3/Mapk10/Ppp2ca/Map3k8/Mapk8/Ubb/Nkiras1/Dusp6/Rps6ka3/Peli1/Cul1/Jun/App/Nfkbia	54
	R-MMU-975871	MyD88 cascade initiated on plasma membrane	54/4780	69/8880	2.11341e-05	0.000107931	6.09448e-05	Mapk14/Mapk9/Irak1/Nfkb2/Traf6/Map2k7/Ube2n/Nkiras2/Rps6ka1/Ikbkg/Mapk7/Atf1/Atf2/Fbxw11/Rps27a/Dusp4/Mapkapk3/Ppp2cb/Ripk2/Ppp2r1b/Peli2/Map2k3/Mapk1/Ager/Ikbkb/Dusp3/Creb1/Ppp2r1a/Tab2/Rps6ka5/Skp1/Rela/Nfkbib/S100b/Map3k7/Nfkb1/Map2k4/Hmgb1/Uba52/Ubc/Tab3/Mapk10/Ppp2ca/Map3k8/Mapk8/Ubb/Nkiras1/Dusp6/Rps6ka3/Peli1/Cul1/Jun/App/Nfkbia	54
	R-MMU-8939236	RUNX1 regulates transcription of genes involved in differentiation of HSCs	52/4780	66/8880	2.13361e-05	0.000108458	6.12425e-05	Psmb10/Yap1/Ldb1/Rps27a/Psmd3/Psmd13/Psmd10/Psmd5/Psmd9/Psme1/Psmb4/Cbfb/Psmd11/Psmd2/Psme3/Psme2b/Cdk7/Psmf1/Psmc1/Itch/Psmd1/Mnat1/Uba52/Ubc/Psmb1/Psmc5/Psmb5/Psmc3/Psmb6/Psma1/Psmd7/Psmc2/Psmc4/Psma4/Psma7/Psma6/Psmd8/Psma5/Psmd12/Tcf12/Psmb7/Ubb/Psmd6/Psme2/Psmb3/Psmc6/Psmb2/Psme4/Psma2/Ccnh/Psmd14/Psma3	52
	R-MMU-68962	Activation of the pre-replicative complex	27/4780	30/8880	2.41496e-05	0.000122195	6.89989e-05	Rpa1/Gmnn/Pole4/Pola2/Dbf4/Mcm5/Prim1/Cdc6/Cdt1/Pole3/Orc3/Mcm2/Pole/Cdc45/Pola1/Mcm10/Mcm3/Mcm8/Orc1/Mcm4/Orc2/Cdc7/Mcm6/Pole2/Orc5/Orc4/Rpa3	27
	R-MMU-382556	ABC-family proteins mediated transport	74/4780	100/8880	2.44731e-05	0.000123263	6.96023e-05	Rnf5/Abca7/Psmb10/Abcg4/Pex19/Rps27a/Abcc10/Psmd3/Psmd13/Psmd10/Psmd5/Rnf185/Derl3/Psmd9/Psme1/Psmb4/Abcd1/Psmd11/Abcf1/Psmd2/Psme3/Eif2s3x/Psme2b/Psmf1/Abca3/Psmc1/Psmd1/Uba52/Abcb6/Ubc/Abca8b/Abcc1/Vcp/Psmb1/Psmc5/Abcc5/Abcd3/Psmb5/Psmc3/Psmb6/Psma1/Psmd7/Psmc2/Psmc4/Psma4/Abcc4/Psma7/Derl2/Abca5/Os9/Psma6/Psmd8/Psma5/Erlec1/Abcb7/Psmd12/Psmb7/Ubb/Psmd6/Abcd2/Psme2/Psmb3/Psmc6/Erlin1/Eif2s2/Erl…	74
	R-MMU-76071	RNA Polymerase III Transcription Initiation From Type 3 Promoter	24/4780	26/8880	2.60533e-05	0.000130029	7.34228e-05	Polr3gl/Snapc2/Crcp/Snapc4/Snapc1/Polr3c/Polr3f/Brf2/Polr3a/Polr1c/Polr3b/Snapc5/Polr2e/Polr3h/Polr3g/Polr3k/Polr2h/Bdp1/Snapc3/Pou2f1/Polr2f/Tbp/Polr3d/Polr2k	24
	R-MMU-77075	RNA Pol II CTD phosphorylation and interaction with CE	24/4780	26/8880	2.60533e-05	0.000130029	7.34228e-05	Gtf2h3/Polr2i/Polr2a/Ercc2/Polr2e/Supt5/Cdk7/Gtf2h5/Polr2h/Ercc3/Gtf2h1/Gtf2f1/Mnat1/Rngtt/Polr2d/Polr2g/Polr2c/Polr2f/Gtf2f2/Rnmt/Polr2k/Gtf2h2/Ccnh/Polr2b	24
	R-MMU-5696400	Dual Incision in GG-NER	32/4780	37/8880	2.63059e-05	0.000130696	7.37993e-05	Ercc4/Rpa1/Gtf2h3/Pold1/Pole4/Ddb2/Cul4a/Rps27a/Ercc2/Rfc1/Pole3/Xpa/Rbx1/Parp2/Pole/Chd1l/Gtf2h5/Ercc3/Gtf2h1/Uba52/Ubc/Pold2/Cul4b/Ercc1/Polk/Ubb/Ddb1/Rfc3/Pole2/Gtf2h2/Pcna/Rpa3	32
	R-MMU-156827	L13a-mediated translational silencing of Ceruloplasmin expression	79/4780	108/8880	2.6678e-05	0.000131356	7.4172e-05	Rps3/Rps3a1/Eif3f/Rps15/Rpl12/Rpl14/Rpl13/Rps7/Rps10/Rps28/Rps16/Eif3k/Rpl27a/Rps20/Rps13/Rps21/Rpl22/Rps17/Rps9/Rps18/Rpl38/Rps14/Rpl36al/Eif3b/Rps27a/Rpl15/Rpl30/Rpl7/Rpl36a/Rpl34/Rps23/Rps8/Rpl35a/Rpl10/Rps5/Rpl23/Rpl22l1/Eif1ax/Rpl26/Rps25/Rpl6/Rps27/Eif3h/Rpl19/Rplp2/Eif3i/Rpl32/Rps15a/Rps24/Rpl35/Eif3l/Rpl7a/Rpl18a/Rpl29/Rpl24/Eif2s3x/Rpl3/Eif3j1/Eif3d/Rps4x/Rpl5/Eif3g/Eif3a/Eif3c/Uba52/Rpl…	79
	R-MMU-446652	Interleukin-1 family signaling	79/4780	108/8880	2.6678e-05	0.000131356	7.4172e-05	Irak1/Nfkb2/Traf6/Ube2n/Nkiras2/Ikbkg/Psmb10/Fbxw11/Il1r1/Map3k3/Rps27a/Psmd3/Psmd13/Ripk2/Peli2/Psmd10/Ager/Psmd5/Stat3/Ikbkb/Psmd9/Psme1/Psmb4/Rbx1/Psmd11/Tab2/Psmd2/Skp1/Rela/Nfkbib/S100b/Psme3/Psme2b/Map3k7/Myd88/Psmf1/Nfkb1/Psmc1/Sqstm1/Psmd1/Hmgb1/Uba52/Ubc/Psmb1/Psmc5/Tab3/Psmb5/Psmc3/Psmb6/Psma1/Psmd7/Psmc2/Psmc4/Psma4/Psma7/Psma6/Psmd8/Map3k8/Psma5/Mapk8/Psmd12/Psmb7/Ubb/Psmd6/Nkiras1/Ps…	79
	R-MMU-141424	Amplification of signal from the kinetochores	68/4780	91/8880	3.03601e-05	0.000148157	8.36589e-05	Bub1b/Ppp2r5b/Nup133/Birc5/Rangap1/Dsn1/Nuf2/Ska2/Zwilch/Nde1/Cdc20/Ppp2r5a/Dync1li2/Nudc/Nup85/Plk1/Spc24/Cenpi/Ppp2cb/Cenpe/Cenpu/Ppp2r1b/Seh1l/Ppp2r5e/Clip1/Taok1/Itgb3bp/Zw10/Ppp2r1a/Dynll1/Aurkb/Ska1/Rps27/Cenpt/Clasp2/Clasp1/Ppp1cc/Spc25/Nup160/Dync1li1/Spdl1/Dync1h1/Mad2l1/Zwint/Ndel1/Sgo1/B9d2/Nup107/Ercc6l/Nup37/Sec13/Pafah1b1/Ndc80/Bub3/Kif2a/Cenpc1/Ppp2ca/Cenpk/Dync1i2/Ckap5/Sgo2a/Ahct…	68
	R-MMU-141444	Amplification of signal from unattached kinetochores via a MAD2 inhibitory signal	68/4780	91/8880	3.03601e-05	0.000148157	8.36589e-05	Bub1b/Ppp2r5b/Nup133/Birc5/Rangap1/Dsn1/Nuf2/Ska2/Zwilch/Nde1/Cdc20/Ppp2r5a/Dync1li2/Nudc/Nup85/Plk1/Spc24/Cenpi/Ppp2cb/Cenpe/Cenpu/Ppp2r1b/Seh1l/Ppp2r5e/Clip1/Taok1/Itgb3bp/Zw10/Ppp2r1a/Dynll1/Aurkb/Ska1/Rps27/Cenpt/Clasp2/Clasp1/Ppp1cc/Spc25/Nup160/Dync1li1/Spdl1/Dync1h1/Mad2l1/Zwint/Ndel1/Sgo1/B9d2/Nup107/Ercc6l/Nup37/Sec13/Pafah1b1/Ndc80/Bub3/Kif2a/Cenpc1/Ppp2ca/Cenpk/Dync1i2/Ckap5/Sgo2a/Ahct…	68
	R-MMU-199992	trans-Golgi Network Vesicle Budding	53/4780	68/8880	3.10745e-05	0.000150972	8.52486e-05	Tpd52/Sh3gl2/Sh3d19/Ap1m1/Ap1b1/Stx4a/Ap1g2/Acbd3/Dnase2a/Necap1/Bloc1s6/Hgs/Cltb/Ocrl/Dnm2/Pik3c2a/Tgoln1/Dtnbp1/Ap4m1/Bloc1s4/Rab5c/Arf1/Snx5/Ap1s1/Ap4b1/Ap4e1/Ap3b1/Ap1g1/Pum1/Ap4s1/Gbf1/Sort1/Ap3s1/Gak/Napa/Gns/Chmp2a/Bloc1s1/Snap23/Tbc1d8b/Snapin/Igf2r/Hspa8/Snx2/Ap1s2/Cpd/Cltc/Picalm/Yipf6/App/M6pr/Ctsz/Tfrc	53
	R-MMU-72662	Activation of the mRNA upon binding of the cap-binding complex and eIFs, and subsequent binding to 43S	47/4780	59/8880	3.15739e-05	0.000152723	8.62372e-05	Rps3/Rps3a1/Eif3f/Rps15/Rps7/Rps10/Eif4ebp1/Rps28/Rps16/Eif3k/Rps20/Rps13/Rps21/Rps17/Rps9/Rps18/Rps14/Eif3b/Rps27a/Rps23/Rps8/Rps5/Eif1ax/Rps25/Rps27/Eif3h/Eif3i/Rps15a/Rps24/Eif3l/Eif2s3x/Eif3j1/Eif3d/Rps4x/Eif3g/Eif3a/Eif3c/Rps26/Rps27l/Eif3m/Eif3e/Eif4e/Eif4g1/Eif2s2/Eif4a2/Eif2s1/Eif4a1	47
	R-MMU-159227	Transport of the SLBP independent Mature mRNA	29/4780	33/8880	3.36128e-05	0.000160464	9.06083e-05	Nup50/Nup214/Nup133/Nup210/Nup85/Aaas/Alyref/Nup188/Seh1l/Pom121/Ndc1/Nup93/Nup88/Nup160/Ncbp2/Ncbp1/Nup107/Nup37/Sec13/Tpr/Eif4e/Nupl1/Nup155/Nxf1/Nup153/Nup98/Nup35/Ranbp2/Nup54	29
	R-MMU-74158	RNA Polymerase III Transcription	29/4780	33/8880	3.36128e-05	0.000160464	9.06083e-05	Polr3gl/Snapc2/Crcp/Snapc4/Snapc1/Polr3c/Polr3f/Brf2/Polr3a/Polr1c/Polr3b/Snapc5/Gtf3c6/Gtf3c1/Polr2e/Polr3h/Gtf3c5/Polr3g/Polr3k/Polr2h/Bdp1/Snapc3/Gtf3c2/Pou2f1/Polr2f/Tbp/Gtf3c3/Polr3d/Polr2k	29
	R-MMU-76046	RNA Polymerase III Transcription Initiation	29/4780	33/8880	3.36128e-05	0.000160464	9.06083e-05	Polr3gl/Snapc2/Crcp/Snapc4/Snapc1/Polr3c/Polr3f/Brf2/Polr3a/Polr1c/Polr3b/Snapc5/Gtf3c6/Gtf3c1/Polr2e/Polr3h/Gtf3c5/Polr3g/Polr3k/Polr2h/Bdp1/Snapc3/Gtf3c2/Pou2f1/Polr2f/Tbp/Gtf3c3/Polr3d/Polr2k	29
	R-MMU-5693607	Processing of DNA double-strand break ends	64/4780	85/8880	3.45314e-05	0.000164136	9.26818e-05	Ube2i/Rpa1/Mre11a/Top3a/Ube2n/Timeless/Wrn/Brip1/Nsd2/H2bc22/H4c12/H4c11/Sirt6/Babam2/Uimc1/H2bc6/Dna2/H4c18/Rad9a/H2bc18/Tipin/Rnf168/H2bc7/Abraxas1/H2bc3/Trp53bp1/H2bc8/H4c8/Rad9b/Babam1/H2bc12/H4c2/H2bc15/Ppp4r2/H2bc14/Rmi1/H2bc13/H4f16/Sumo1/Chek1/H2bc9/H4c6/Ccna2/Clspn/Ppp4c/H2bc11/H2bc4/Sumo2/Topbp1/Rad1/H4c3/H4c4/Atm/Rad17/Herc2/Blm/H4c9/Ube2v2/Brcc3/Exo1/Rfc3/Nbn/H4c1/Rpa3	64
	R-MMU-9615933	Postmitotic nuclear pore complex (NPC) reformation	20/4780	21/8880	4.20001e-05	0.000198776	0.000112242	Ube2i/Nup133/Rangap1/Nup85/Nup188/Seh1l/Pom121/Ran/Sumo1/Ndc1/Nup93/Nup160/Rcc1/Nup107/Nup37/Sec13/Ahctf1/Nup155/Nup98/Nup35	20
	R-MMU-70171	Glycolysis	48/4780	61/8880	4.7162e-05	0.000220803	0.000124679	Nup50/Nup214/Pfkfb4/Nup133/Pkm/Nup210/Pfkfb1/Pgm2l1/Pgam1/Nup85/Aaas/Pfkfb3/Hk1/Bpgm/Nup188/Seh1l/Pom121/Gapdhs/Eno3/Gapdh/Pfkm/Pfkl/Tpi1/Pfkfb2/Ndc1/Nup93/Nup88/Nup160/Aldoc/Nup107/Eno2/Gpi1/Nup37/Sec13/Pgk1/Hk2/Aldoa/Tpr/Nupl1/Nup155/Nup153/Pfkp/Gnpda2/Nup98/Adpgk/Nup35/Ranbp2/Nup54	48
	R-MMU-72649	Translation initiation complex formation	46/4780	58/8880	4.72425e-05	0.000220803	0.000124679	Rps3/Rps3a1/Eif3f/Rps15/Rps7/Rps10/Rps28/Rps16/Eif3k/Rps20/Rps13/Rps21/Rps17/Rps9/Rps18/Rps14/Eif3b/Rps27a/Rps23/Rps8/Rps5/Eif1ax/Rps25/Rps27/Eif3h/Eif3i/Rps15a/Rps24/Eif3l/Eif2s3x/Eif3j1/Eif3d/Rps4x/Eif3g/Eif3a/Eif3c/Rps26/Rps27l/Eif3m/Eif3e/Eif4e/Eif4g1/Eif2s2/Eif4a2/Eif2s1/Eif4a1	46
	R-MMU-72689	Formation of a pool of free 40S subunits	72/4780	98/8880	4.72575e-05	0.000220803	0.000124679	Rps3/Rps3a1/Eif3f/Rps15/Rpl12/Rpl14/Rpl13/Rps7/Rps10/Rps28/Rps16/Eif3k/Rpl27a/Rps20/Rps13/Rps21/Rpl22/Rps17/Rps9/Rps18/Rpl38/Rps14/Rpl36al/Eif3b/Rps27a/Rpl15/Rpl30/Rpl7/Rpl36a/Rpl34/Rps23/Rps8/Rpl35a/Rpl10/Rps5/Rpl23/Rpl22l1/Eif1ax/Rpl26/Rps25/Rpl6/Rps27/Eif3h/Rpl19/Rplp2/Eif3i/Rpl32/Rps15a/Rps24/Rpl35/Eif3l/Rpl7a/Rpl18a/Rpl29/Rpl24/Rpl3/Eif3j1/Eif3d/Rps4x/Rpl5/Eif3g/Eif3a/Eif3c/Uba52/Rpl31/Rps26…	72
	R-MMU-113418	Formation of the Early Elongation Complex	28/4780	32/8880	5.53136e-05	0.000255186	0.000144094	Gtf2h3/Nelfe/Polr2i/Polr2a/Ercc2/Ctdp1/Polr2e/Supt5/Ncbp2/Cdk7/Gtf2h5/Supt4a/Nelfa/Polr2h/Ercc3/Gtf2h1/Ncbp1/Gtf2f1/Mnat1/Polr2d/Polr2g/Polr2c/Polr2f/Gtf2f2/Polr2k/Gtf2h2/Ccnh/Polr2b	28
	R-MMU-168928	DDX58/IFIH1-mediated induction of interferon-alpha/beta	28/4780	32/8880	5.53136e-05	0.000255186	0.000144094	Mavs/Nfkb2/Nkiras2/Irf7/Ikbkg/Cyld/Rps27a/Ddx58/Ikbke/Ager/Ikbkb/Hsp90ab1/Ep300/Rela/Nfkbib/S100b/Irf3/Nfkb1/Hmgb1/Uba52/Ubc/Tomm70a/Tax1bp1/Ubb/Nkiras1/App/Hsp90aa1/Nfkbia	28
	R-MMU-9706574	RHOBTB GTPase Cycle	28/4780	32/8880	5.53136e-05	0.000255186	0.000144094	Rhobtb1/Actn1/Cdc37/Ddx39b/Rock1/Srrm1/Msi2/Stk38/Hsp90ab1/Hnrnpc/Twf1/Cct2/Cops4/Rnf20/Tmod3/Actg1/Cct7/Cpsf7/Txnl1/Cct6a/Vim/Rbmx/Cul3/Rbbp6/Rock2/Cops2/Tra2b/Hsp90aa1	28
	R-MMU-4615885	SUMOylation of DNA replication proteins	35/4780	42/8880	5.73322e-05	0.000262295	0.000148108	Nup50/Nup214/Ube2i/Sumo3/Nup133/Birc5/Rangap1/Nup210/Pias3/Nup85/Aaas/Nup188/Seh1l/Pom121/Aurkb/Sumo1/Ndc1/Nup93/Nup88/Sumo2/Nup160/Nup107/Nup37/Top1/Tpr/Top2b/Top2a/Nupl1/Nup155/Nup153/Pcna/Nup98/Nup35/Ranbp2/Nup54	35
	R-MMU-73762	RNA Polymerase I Transcription Initiation	35/4780	42/8880	5.73322e-05	0.000262295	0.000148108	Mta3/Polr1e/Chd4/Chd3/Gatad2b/Gtf2h3/Gatad2a/Rrn3/Ercc2/Polr1c/Hdac1/Ercc6/Taf1c/Polr2e/Taf1a/Polr1a/Cd3eap/Cdk7/Gtf2h5/Polr2h/Mta2/Ercc3/Gtf2h1/Mnat1/Taf1b/Polr2f/Tbp/Rbbp4/Hdac2/Rbbp7/Polr1b/Polr2k/Gtf2h2/Ccnh/Taf1d	35
	R-MMU-70326	Glucose metabolism	60/4780	80/8880	7.37659e-05	0.000336079	0.000189771	Nup50/Nup214/Slc37a4/Got1/Pfkfb4/Nup133/Pkm/Nup210/Pfkfb1/Pgm2l1/Slc37a2/Slc25a11/Mdh2/Pgam1/Slc25a1/Nup85/Aaas/Pfkfb3/Hk1/Bpgm/Nup188/Seh1l/Mdh1/Pom121/Got2/Gapdhs/Eno3/Gapdh/Pck2/Pfkm/Slc25a13/Pfkl/Tpi1/Pfkfb2/Ndc1/Slc25a12/Nup93/Nup88/Nup160/Aldoc/Nup107/Eno2/Gpi1/Nup37/Sec13/Pgk1/Hk2/Aldoa/Tpr/G6pc3/Nupl1/Nup155/Nup153/Pfkp/Gnpda2/Nup98/Adpgk/Nup35/Ranbp2/Nup54	60
	R-MMU-2559582	Senescence-Associated Secretory Phenotype (SASP)	77/4780	107/8880	8.53987e-05	0.000385875	0.00021789	Cdkn1a/H2ac15/H2az2/H2ac10/H3c6/Anapc7/Rps6ka1/Mapk7/H2ac4/H2bc22/H4c12/H4c11/H2ac20/Anapc11/Rps27a/H3c10/Cdk4/Ehmt1/H2bc6/Anapc2/H2aj/H2ac7/Mapk1/H4c18/H2bc18/H2ac12/H2ac13/H2ac22/H2bc7/Ube2s/H2bc3/H2bc8/H4c8/H2ac8/H2ac11/H2bc12/H4c2/H2bc15/H2ac6/H3c11/H2bc14/H3c4/H2bc13/H4f16/Anapc1/H2bc9/Ube2d1/Cdc26/Anapc16/H4c6/Ccna2/Cdkn1b/H2bc11/H2bc4/H3c8/H3c1/H3c2/Cdc23/Ube2c/H4c3/H2az1/H4c4/Uba52/Ubc/H3…	77
	R-MMU-9648025	EML4 and NUDC in mitotic spindle formation	77/4780	107/8880	8.53987e-05	0.000385875	0.00021789	Bub1b/Ppp2r5b/Nup133/Birc5/Rangap1/Dsn1/Nuf2/Tuba8/Ska2/Zwilch/Nde1/Cdc20/Ppp2r5a/Dync1li2/Nudc/Nup85/Plk1/Spc24/Cenpi/Ppp2cb/Tuba4a/Cenpe/Cenpu/Ppp2r1b/Tubb3/Seh1l/Ppp2r5e/Clip1/Taok1/Itgb3bp/Zw10/Ppp2r1a/Dynll1/Aurkb/Ska1/Rps27/Tubb2b/Cenpt/Clasp2/Clasp1/Ppp1cc/Spc25/Nup160/Dync1li1/Spdl1/Eml4/Dync1h1/Mad2l1/Zwint/Ndel1/Sgo1/B9d2/Nup107/Ercc6l/Nup37/Sec13/Pafah1b1/Ndc80/Bub3/Kif2a/Tubb4b/Cenpc1…	77
	R-MMU-5628897	TP53 Regulates Metabolic Genes	54/4780	71/8880	8.80309e-05	0.000394522	0.000222772	Ywhab/Prkaa2/Akt3/Tigar/Akt1/Prkag2/Ywhag/Txnrd1/Surf1/Sesn1/Rragd/Prkaa1/Lamtor5/Ywhae/Prkag1/Sfn/Cox19/Prdx5/Lamtor1/Mtor/Cox14/Ndufa4/Sco1/Cox4i1/Cox11/Rragb/Slc38a9/Prdx2/Rragc/Cox8a/Lamtor2/Ywhah/Gpi1/Cox6b1/Lamtor4/Txn1/Cox5a/Rraga/Gsr/Lrpprc/Prkab1/Lamtor3/Cox6a1/Ywhaq/Rheb/Cox20/Cox7b/Cox7c/Ywhaz/Prdx1/Cycs/Gls/Taco1/COX1	54
	R-MMU-5693606	DNA Double Strand Break Response	54/4780	71/8880	8.80309e-05	0.000394522	0.000222772	Ube2i/Kdm4b/Mre11a/Chek2/Ube2n/Nsd2/H2bc22/H4c12/H4c11/Kdm4a/Rps27a/Babam2/Uimc1/H2bc6/Baz1b/H4c18/Ppp5c/H2bc18/Rnf168/H2bc7/Abraxas1/H2bc3/Trp53bp1/H2bc8/H4c8/Babam1/H2bc12/H4c2/H2bc15/H2bc14/H2bc13/H4f16/Sumo1/H2bc9/H4c6/H2bc11/H2bc4/Eya1/H4c3/H4c4/Uba52/Ubc/Atm/Herc2/Smarca5/H4c9/Ube2v2/Brcc3/Trp53/Mapk8/Ubb/Nbn/H4c1/Kpna2	54
	R-MMU-6811440	Retrograde transport at the Trans-Golgi-Network	34/4780	41/8880	8.96488e-05	0.00040014	0.000225944	Cog7/Usp6nl/Napb/Golga4/Vps52/Vps53/Stx16/Arfip2/Vamp4/Vti1a/Vps51/Vamp3/Gcc1/Rab9b/Arfrp1/Tgoln1/Rhobtb3/Cog5/Cog2/Cog1/Nsf/Tmf1/Cog4/Napa/Napg/Rabepk/Cog6/Igf2r/Golga1/Arl1/Cog8/Rab9/M6pr/Rab6a	34
	R-MMU-8936459	RUNX1 regulates genes involved in megakaryocyte differentiation and platelet function	63/4780	85/8880	9.0035e-05	0.000400237	0.000225999	H2ac15/H2az2/H2ac10/H3c6/H2ac4/H2bc22/H4c12/H4c11/H2ac20/Kmt2b/Setd1a/H3c10/H2bc6/H2aj/H2ac7/Ash2l/Dpy30/H4c18/H2bc18/H2ac12/H2ac13/H2ac22/Hdac1/H2bc7/H2bc3/Kmt2e/H2bc8/H4c8/H2ac8/H2ac11/Prmt1/H2bc12/H4c2/Cbfb/H2bc15/H2ac6/H3c11/H2bc14/H3c4/H2bc13/H4f16/Ep300/H2bc9/H4c6/Sin3a/H2bc11/H2bc4/H3c8/H3c1/Rbbp5/H3c2/H4c3/Kat2b/H2az1/H4c4/Sin3b/H3c3/H4c9/Prmt6/H3c7/H3f3a/H4c1/H3f3b	63
	R-MMU-3301854	Nuclear Pore Complex (NPC) Disassembly	27/4780	31/8880	9.06614e-05	0.000401396	0.000226654	Nup50/Nup214/Nup133/Nup210/Nup85/Aaas/Nup188/Seh1l/Pom121/Ccnb1/Ccnb2/Cdk1/Ndc1/Nup93/Nup88/Nup160/Nup107/Nup37/Sec13/Tpr/Nupl1/Nup155/Nup153/Nup98/Nup35/Ranbp2/Nup54	27
	R-MMU-73776	RNA Polymerase II Promoter Escape	36/4780	44/8880	9.66096e-05	0.000420942	0.00023769	Taf13/Gtf2a1/Gtf2h3/Polr2i/Polr2a/Taf3/Ercc2/Taf12/Gtf2e1/Taf4b/Taf15/Taf11/Polr2e/Gtf2a2/Cdk7/Gtf2h5/Polr2h/Ercc3/Gtf2h1/Gtf2f1/Mnat1/Gtf2e2/Polr2d/Taf5/Polr2g/Polr2c/Polr2f/Tbp/Gtf2f2/Taf9b/Taf1/Polr2k/Gtf2h2/Gtf2b/Ccnh/Polr2b	36
	R-MMU-73779	RNA Polymerase II Transcription Pre-Initiation And Promoter Opening	36/4780	44/8880	9.66096e-05	0.000420942	0.00023769	Taf13/Gtf2a1/Gtf2h3/Polr2i/Polr2a/Taf3/Ercc2/Taf12/Gtf2e1/Taf4b/Taf15/Taf11/Polr2e/Gtf2a2/Cdk7/Gtf2h5/Polr2h/Ercc3/Gtf2h1/Gtf2f1/Mnat1/Gtf2e2/Polr2d/Taf5/Polr2g/Polr2c/Polr2f/Tbp/Gtf2f2/Taf9b/Taf1/Polr2k/Gtf2h2/Gtf2b/Ccnh/Polr2b	36
	R-MMU-75953	RNA Polymerase II Transcription Initiation	36/4780	44/8880	9.66096e-05	0.000420942	0.00023769	Taf13/Gtf2a1/Gtf2h3/Polr2i/Polr2a/Taf3/Ercc2/Taf12/Gtf2e1/Taf4b/Taf15/Taf11/Polr2e/Gtf2a2/Cdk7/Gtf2h5/Polr2h/Ercc3/Gtf2h1/Gtf2f1/Mnat1/Gtf2e2/Polr2d/Taf5/Polr2g/Polr2c/Polr2f/Tbp/Gtf2f2/Taf9b/Taf1/Polr2k/Gtf2h2/Gtf2b/Ccnh/Polr2b	36
	R-MMU-76042	RNA Polymerase II Transcription Initiation And Promoter Clearance	36/4780	44/8880	9.66096e-05	0.000420942	0.00023769	Taf13/Gtf2a1/Gtf2h3/Polr2i/Polr2a/Taf3/Ercc2/Taf12/Gtf2e1/Taf4b/Taf15/Taf11/Polr2e/Gtf2a2/Cdk7/Gtf2h5/Polr2h/Ercc3/Gtf2h1/Gtf2f1/Mnat1/Gtf2e2/Polr2d/Taf5/Polr2g/Polr2c/Polr2f/Tbp/Gtf2f2/Taf9b/Taf1/Polr2k/Gtf2h2/Gtf2b/Ccnh/Polr2b	36
	R-MMU-73886	Chromosome Maintenance	89/4780	127/8880	0.000122241	0.000530515	0.000299562	Daxx/Rpa1/Terf2ip/Chtf18/H2ac15/H2az2/H2ac10/Shq1/Wrn/Pold1/H2ac4/H2bc22/H4c12/H4c11/Pola2/H2ac20/Ctc1/Prim1/Pot1a/Cenpi/Cenpu/H2bc6/H2aj/H2ac7/Dna2/H4c18/H2bc18/Ten1/H2ac12/H2ac13/H2ac22/Terf2/H2bc7/Itgb3bp/H2bc3/Rfc1/H2bc8/H4c8/H2ac8/Lig1/Rtel1/H2ac11/H2bc12/H4c2/H2bc15/H2ac6/H2bc14/H2bc13/H4f16/Cenpx/Cenpt/H2bc9/Stn1/H4c6/Ccna2/Pola1/H2bc11/H2bc4/Ppp6r3/Terf1/Cenpw/Dscc1/H4c3/H2az1/Mis18a/H4c4…	89
	R-MMU-5693565	Recruitment and ATM-mediated phosphorylation of repair and signaling proteins at DNA double strand breaks	53/4780	70/8880	0.000125949	0.000544457	0.000307434	Ube2i/Kdm4b/Mre11a/Chek2/Ube2n/Nsd2/H2bc22/H4c12/H4c11/Kdm4a/Rps27a/Babam2/Uimc1/H2bc6/Baz1b/H4c18/Ppp5c/H2bc18/Rnf168/H2bc7/Abraxas1/H2bc3/Trp53bp1/H2bc8/H4c8/Babam1/H2bc12/H4c2/H2bc15/H2bc14/H2bc13/H4f16/Sumo1/H2bc9/H4c6/H2bc11/H2bc4/Eya1/H4c3/H4c4/Uba52/Ubc/Atm/Herc2/Smarca5/H4c9/Ube2v2/Brcc3/Trp53/Mapk8/Ubb/Nbn/H4c1	53
	R-MMU-157579	Telomere Maintenance	72/4780	100/8880	0.000140131	0.000603387	0.000340711	Daxx/Rpa1/Terf2ip/Chtf18/H2ac15/H2az2/H2ac10/Shq1/Wrn/Pold1/H2ac4/H2bc22/H4c12/H4c11/Pola2/H2ac20/Ctc1/Prim1/Pot1a/H2bc6/H2aj/H2ac7/Dna2/H4c18/H2bc18/Ten1/H2ac12/H2ac13/H2ac22/Terf2/H2bc7/H2bc3/Rfc1/H2bc8/H4c8/H2ac8/Lig1/Rtel1/H2ac11/H2bc12/H4c2/H2bc15/H2ac6/H2bc14/H2bc13/H4f16/H2bc9/Stn1/H4c6/Ccna2/Pola1/H2bc11/H2bc4/Ppp6r3/Terf1/Dscc1/H4c3/H2az1/H4c4/Ppp6c/Atrx/Pold2/Nhp2/Blm/H4c9/Nop10/Rfc3/H4…	72
	R-MMU-202403	TCR signaling	73/4780	102/8880	0.000172379	0.000739343	0.00041748	Pik3r2/Traf6/Prkcq/Pik3r1/Ube2n/Pdpk1/Ikbkg/Psmb10/Fbxw11/Pag1/Rps27a/Psmd3/Psmd13/Ripk2/Pak2/Cdc34/Psmd10/Psmd5/Pten/Ikbkb/Psmd9/Pik3ca/Psme1/Psmb4/Bcl10/Psmd11/Pak3/Tab2/Psmd2/Skp1/Rela/Ube2d1/Psme3/Psme2b/Map3k7/Pik3cb/Malt1/Psmf1/Nfkb1/Psmc1/Psmd1/Uba52/Ube2d2a/Ubc/Psmb1/Psmc5/Psmb5/Psmc3/Psmb6/Psma1/Psmd7/Psmc2/Psmc4/Psma4/Psma7/Psma6/Psmd8/Psma5/Psmd12/Psmb7/Ubb/Psmd6/Psme2/Psmb3/Psmc6/Nck1…	73
	R-MMU-4085377	SUMOylation of SUMOylation proteins	28/4780	33/8880	0.000176839	0.00075552	0.000426614	Nup50/Nup214/Ube2i/Nup133/Nup210/Nup85/Aaas/Nup188/Seh1l/Pom121/Sumo1/Ndc1/Nup93/Nup88/Sumo2/Nup160/Nup107/Nup37/Sec13/Tpr/Topors/Nupl1/Nup155/Nup153/Nup98/Nup35/Ranbp2/Nup54	28
	R-MMU-2299718	Condensation of Prophase Chromosomes	50/4780	66/8880	0.000190455	0.00081054	0.000457682	Mcph1/Ncaph2/Phf8/H2ac15/H2az2/H2ac10/H2ac4/H2bc22/H4c12/H4c11/H2ac20/Plk1/H2bc6/H2aj/H2ac7/H4c18/H2bc18/H2ac12/H2ac13/H2ac22/H2bc7/H2bc3/H2bc8/H4c8/H2ac8/H2ac11/H2bc12/H4c2/H2bc15/H2ac6/Ccnb1/H2bc14/H2bc13/H4f16/Cdk1/H2bc9/Set/H4c6/H2bc11/H2bc4/H4c3/H2az1/H4c4/Ncapg2/Rb1/H4c9/Smc4/Ncapd3/H4c1/Smc2	50
	R-MMU-4570464	SUMOylation of RNA binding proteins	36/4780	45/8880	0.000232685	0.000986442	0.000557007	Nup50/Nup214/Phc2/Ube2i/Nup133/Scmh1/Nup210/Nup85/Aaas/Nup188/Seh1l/Pom121/Ring1/Hnrnpc/Sumo1/Cbx4/Ndc1/Nup93/Nup88/Bmi1/Sumo2/Nup160/Nup107/Nup37/Sec13/Tpr/Rnf2/Nop58/Nupl1/Nup155/Nup153/Nup98/Nup35/Hnrnpk/Ranbp2/Nup54	36
	R-MMU-2173795	Downregulation of SMAD2/3:SMAD4 transcriptional activity	17/4780	18/8880	0.000233978	0.000988109	0.000557949	Smad4/Ncor2/Tgif2/Smad2/Usp9x/Rps27a/Hdac1/Ppm1a/Skil/Smurf2/Ube2d1/Trim33/Uba52/Ubc/Tgif1/Ube2d3/Ubb	17
	R-MMU-5250941	Negative epigenetic regulation of rRNA expression	53/4780	71/8880	0.000237596	0.000999544	0.000564405	Suv39h1/H2ac15/H2az2/H2ac10/H3c6/H2ac4/H2bc22/Mbd2/H4c12/H4c11/H2ac20/H3c10/H2bc6/H2aj/H2ac7/H4c18/H2bc18/H2ac12/H2ac13/H2ac22/H2bc7/H2bc3/H2bc8/H4c8/H2ac8/H2ac11/H2bc12/H4c2/H2bc15/H2ac6/H3c11/H2bc14/H3c4/H2bc13/H4f16/H2bc9/H4c6/H2bc11/H2bc4/H3c8/H3c1/H3c2/Rrp8/H4c3/H2az1/H4c4/H3c3/H4c9/H3c7/H3f3a/H4c1/Sirt1/H3f3b	53
	R-MMU-2559586	DNA Damage/Telomere Stress Induced Senescence	63/4780	87/8880	0.000277636	0.00116353	0.000657001	Cdkn1a/Terf2ip/Hira/Hmga1/H1f4/Mre11a/H2ac15/Ep400/H2az2/H2ac10/H2ac4/H2bc22/Lmnb1/H4c12/H4c11/H2ac20/Pot1a/H2bc6/H2aj/H2ac7/H4c18/H1f2/H2bc18/H2ac12/H2ac13/H2ac22/Terf2/H2bc7/H2bc3/H2bc8/H4c8/Cabin1/H1f1/H2ac8/H2ac11/H2bc12/H4c2/H2bc15/H2ac6/H2bc14/H2bc13/H4f16/H2bc9/H1f5/H4c6/Ccna2/Cdkn1b/H2bc11/H2bc4/H1f0/Terf1/Ccne1/H4c3/H2az1/H4c4/Ubn1/Atm/Rb1/H4c9/Trp53/Hmga2/Nbn/H4c1	63
	R-MMU-187037	Signaling by NTRK1 (TRKA)	47/4780	62/8880	0.000288327	0.00120374	0.000679705	Ywhab/Mapk14/Map2k2/Sh3gl2/Pik3r2/Shc1/Irs2/Chd4/Pik3r1/Ap2s1/Braf/Rps6ka1/Mapk7/Grb2/Shc2/Frs2/Hras/Atf1/Ap2m1/Srf/Dusp4/Mapkapk3/Ppp2cb/Ppp2r1b/Map2k1/Sos1/Mapk1/Pik3ca/Dusp3/Creb1/Ppp2r1a/Ralgds/Rhoa/Rps6ka5/Crk/Pik3cb/Kras/Rap1a/Ppp2ca/Kidins220/Cltc/Dusp6/Rps6ka3/Nab2/Sgk1/Egr2/Ngf	47
	R-MMU-9006931	Signaling by Nuclear Receptors	155/4780	239/8880	0.000302313	0.00125735	0.000709978	Ncor2/Kdm4b/Pik3r2/Gtf2a1/Gnb4/Shc1/Gng2/Greb1/Usf1/Sp1/Igf1r/H2ac15/Pik3r1/H2az2/Gnb1/Pdpk1/Akt3/H2ac10/Gnb2/Cdk9/H3c6/Pdk2/Akt1/H2ac4/H2bc22/Tgfa/Polr2i/Hras/H4c12/H4c11/Polr2a/Gnb5/Atf2/H2ac20/H3c10/Gng12/Gnai2/H2bc6/Btc/H2aj/H2ac7/Mapk1/Ncoa2/Dlat/H4c18/Gps2/Ppp5c/H2bc18/Pik3r3/H2ac12/Rdh13/H2ac13/Nr1h2/Ccnt1/H2ac22/Hdac1/H2bc7/Gng3/Pik3ca/H2bc3/Creb1/H2bc8/H4c8/Zdhhc21/H2ac8/H2ac11/Ncoa1/Pdh…	155
	R-MMU-76066	RNA Polymerase III Transcription Initiation From Type 2 Promoter	22/4780	25/8880	0.000314414	0.0013002	0.000734172	Polr3gl/Crcp/Polr3c/Polr3f/Polr3a/Polr1c/Polr3b/Gtf3c6/Gtf3c1/Polr2e/Polr3h/Gtf3c5/Polr3g/Polr3k/Polr2h/Bdp1/Gtf3c2/Polr2f/Tbp/Gtf3c3/Polr3d/Polr2k	22
	R-MMU-3371568	Attenuation phase	13/4780	13/8880	0.000316168	0.0013002	0.000734172	Hspa1l/Hsbp1/Hsf1/Hsp90ab1/Ep300/Fkbp4/Ptges3/Hspa8/Hspa2/Dnajb1/Hspa1b/Hsp90aa1/Hspa1a	13
	R-MMU-933542	TRAF6 mediated NF-kB activation	13/4780	13/8880	0.000316168	0.0013002	0.000734172	Nfkb2/Nkiras2/Ikbkg/Ager/Ikbkb/Rela/Nfkbib/S100b/Nfkb1/Hmgb1/Nkiras1/App/Nfkbia	13
	R-MMU-1257604	PIP3 activates AKT signaling	146/4780	224/8880	0.000320138	0.00131161	0.000740619	Phc2/Irak1/Ppp2r5b/Cdkn1a/Mta3/Pik3r2/Pip5k1b/Cd80/Maf1/Irs2/Scmh1/Insr/Chd4/Traf6/Pik3r1/Tnks/Pdpk1/Akt3/Chd3/Klb/Mapkap1/Gatad2b/Ezh2/Grb2/Akt1/Frs2/Trim27/Trib3/Gatad2a/Tgfa/Psmb10/Rac1/Kit/Rragd/Ppp2r5a/Phlpp1/Pip4k2a/Rps27a/Lamtor5/Pdgfra/Psmd3/Psmd13/Ppp2cb/Xiap/Ppp2r1b/Btc/Psmd10/Mapk1/Psmd5/Rhog/Lamtor1/Ppp2r5e/Mtor/Pik3r3/Pten/Hdac1/Psmd9/Ring1/Pik3ca/Creb1/Pip5k1a/Ppp2r1a/Psme1/Suz12/Ps…	146
	R-MMU-427359	SIRT1 negatively regulates rRNA expression	52/4780	70/8880	0.000333989	0.00136327	0.000769789	Suv39h1/H2ac15/H2az2/H2ac10/H3c6/H2ac4/H2bc22/H4c12/H4c11/H2ac20/H3c10/H2bc6/H2aj/H2ac7/H4c18/H2bc18/H2ac12/H2ac13/H2ac22/H2bc7/H2bc3/H2bc8/H4c8/H2ac8/H2ac11/H2bc12/H4c2/H2bc15/H2ac6/H3c11/H2bc14/H3c4/H2bc13/H4f16/H2bc9/H4c6/H2bc11/H2bc4/H3c8/H3c1/H3c2/Rrp8/H4c3/H2az1/H4c4/H3c3/H4c9/H3c7/H3f3a/H4c1/Sirt1/H3f3b	52
	R-MMU-71406	Pyruvate metabolism and Citric Acid (TCA) cycle	39/4780	50/8880	0.000342105	0.00139123	0.000785573	Me2/Cs/Sdhc/Slc16a8/Pdk2/Hagh/Adhfe1/Mdh2/Suclg2/Pdpr/Dlat/Me1/Pdha1/Dlst/Ogdh/Glo1/Vdac1/Suclg1/Ldhb/Sdhd/L2hgdh/Idh2/Sdhb/Ldha/Pdhb/Idh3b/Sdha/Gstz1/Aco2/Slc16a3/Sucla2/Pdhx/Fh1/Idh3g/Idh3a/Pdp1/Dld/Bsg/Slc16a1	39
	R-MMU-8848021	Signaling by PTK6	35/4780	44/8880	0.000350006	0.00141289	0.000797807	Arap1/Arhgap35/Ptpn1/Akt1/Rac1/Hras/Ccnd1/Rps27a/Cdk4/Bcar1/Btc/Stat3/Elmo1/Rhoa/Dock1/Ereg/Crk/Cdkn1b/Erbb2/Ccne1/Khdrbs1/Kras/Sfpq/Uba52/Ubc/Khdrbs3/Erbb4/Hif1a/Ubb/Lrrk2/Rasa1/Egfr/Socs3/Hbegf/Stap2	35
	R-MMU-9006927	Signaling by Non-Receptor Tyrosine Kinases	35/4780	44/8880	0.000350006	0.00141289	0.000797807	Arap1/Arhgap35/Ptpn1/Akt1/Rac1/Hras/Ccnd1/Rps27a/Cdk4/Bcar1/Btc/Stat3/Elmo1/Rhoa/Dock1/Ereg/Crk/Cdkn1b/Erbb2/Ccne1/Khdrbs1/Kras/Sfpq/Uba52/Ubc/Khdrbs3/Erbb4/Hif1a/Ubb/Lrrk2/Rasa1/Egfr/Socs3/Hbegf/Stap2	35
	R-MMU-9006925	Intracellular signaling by second messengers	161/4780	250/8880	0.000384458	0.00153583	0.000867229	Phc2/Adcy9/Adcy6/Adcy7/Irak1/Ppp2r5b/Adcy3/Cdkn1a/Mta3/Grk2/Pik3r2/Pip5k1b/Cd80/Maf1/Irs2/Scmh1/Insr/Chd4/Traf6/Pik3r1/Tnks/Pdpk1/Akt3/Chd3/Klb/Prkce/Mapkap1/Gatad2b/Ezh2/Grb2/Akt1/Frs2/Trim27/Trib3/Adcy8/Gatad2a/Tgfa/Psmb10/Rac1/Kit/Rragd/Ppp2r5a/Phlpp1/Pip4k2a/Rps27a/Lamtor5/Pdgfra/Prkar2b/Psmd3/Psmd13/Prkar1a/Ppp2cb/Xiap/Ppp2r1b/Btc/Psmd10/Mapk1/Psmd5/Rhog/Prkaca/Lamtor1/Ppp2r5e/Mtor/Pik3r3/Pt…	161
	R-MMU-71403	Citric acid cycle (TCA cycle)	19/4780	21/8880	0.000384658	0.00153583	0.000867229	Me2/Cs/Sdhc/Mdh2/Suclg2/Dlst/Ogdh/Suclg1/Sdhd/Idh2/Sdhb/Idh3b/Sdha/Aco2/Sucla2/Fh1/Idh3g/Idh3a/Dld	19
	R-MMU-9013418	RHOBTB2 GTPase cycle	19/4780	21/8880	0.000384658	0.00153583	0.000867229	Actn1/Cdc37/Ddx39b/Srrm1/Msi2/Stk38/Hsp90ab1/Hnrnpc/Twf1/Cct2/Tmod3/Actg1/Cct7/Txnl1/Cct6a/Rbmx/Cul3/Tra2b/Hsp90aa1	19
	R-MMU-110314	Recognition of DNA damage by PCNA-containing replication complex	24/4780	28/8880	0.000388703	0.00154078	0.00087002	Rpa1/Rad18/Pold1/Pole4/Cul4a/Rps27a/Rfc1/Pole3/Rbx1/Pole/Dtl/Uba52/Ubc/Pold2/Usp1/Ube2b/Cul4b/Wdr48/Ubb/Ddb1/Rfc3/Pole2/Pcna/Rpa3	24
	R-MMU-445989	TAK1 activates NFkB by phosphorylation and activation of IKKs complex	24/4780	28/8880	0.000388703	0.00154078	0.00087002	Irak1/Nfkb2/Traf6/Ube2n/Nkiras2/Ikbkg/Rps27a/Ripk2/Ager/Ikbkb/Tab2/Rela/Nfkbib/S100b/Map3k7/Nfkb1/Hmgb1/Uba52/Ubc/Tab3/Ubb/Nkiras1/App/Nfkbia	24
	R-MMU-975956	Nonsense Mediated Decay (NMD) independent of the Exon Junction Complex (EJC)	65/4780	91/8880	0.000422471	0.00166861	0.000942201	Rps3/Rps3a1/Rps15/Rpl12/Rpl14/Rpl13/Rps7/Rps10/Rps28/Rps16/Rpl27a/Rps20/Rps13/Rps21/Rpl22/Rps17/Rps9/Rps18/Rpl38/Rps14/Rpl36al/Rps27a/Rpl15/Rpl30/Upf1/Rpl7/Rpl36a/Rpl34/Rps23/Rps8/Rpl35a/Rpl10/Rps5/Rpl23/Rpl22l1/Rpl26/Rps25/Rpl6/Rps27/Rpl19/Rplp2/Rpl32/Rps15a/Rps24/Rpl35/Rpl7a/Rpl18a/Rpl29/Gspt2/Rpl24/Rpl3/Ncbp2/Rps4x/Gspt1/Rpl5/Ncbp1/Uba52/Rpl31/Rps26/Etf1/Rps27l/Rpl27/Rpl39/Eif4g1/Rpl23a	65
	R-MMU-3108214	SUMOylation of DNA damage response and repair proteins	53/4780	72/8880	0.000430927	0.00168985	0.000954195	Nup50/Nup214/Phc2/Ube2i/Rpa1/Sumo3/Nup133/Scmh1/Nup210/Nsmce1/Xrcc4/Nup85/Aaas/Nup188/Stag1/Seh1l/Pias2/Pom121/Rnf168/Ring1/Rad52/Pias1/Brca1/Nsmce4a/Nsmce2/Sumo1/Cbx4/Ndc1/Nup93/Nup88/Bmi1/Sumo2/Nup160/Smc1a/Nup107/Nup37/Sec13/Smc3/Herc2/Cetn2/Blm/Stag2/Tpr/Smc6/Rnf2/Smc5/Nupl1/Nup155/Nup153/Nup98/Nup35/Ranbp2/Nup54	53
	R-MMU-5625886	Activated PKN1 stimulates transcription of AR (androgen receptor) regulated genes KLK2 and KLK3	53/4780	72/8880	0.000430927	0.00168985	0.000954195	Pkn1/H2ac15/H2az2/H2ac10/H3c6/H2ac4/H2bc22/H4c12/H4c11/H2ac20/H3c10/H2bc6/H2aj/H2ac7/Ncoa2/H4c18/H2bc18/H2ac12/H2ac13/H2ac22/H2bc7/H2bc3/H2bc8/H4c8/H2ac8/H2ac11/H2bc12/H4c2/H2bc15/H2ac6/H3c11/H2bc14/H3c4/H2bc13/H4f16/H2bc9/H4c6/H2bc11/H2bc4/H3c8/H3c1/H3c2/H4c3/H2az1/H4c4/H3c3/Kdm1a/Kdm4c/H4c9/H3c7/H3f3a/H4c1/H3f3b	53
	R-MMU-448424	Interleukin-17 signaling	42/4780	55/8880	0.000461347	0.00179631	0.00101431	Mapk14/Mapk9/Irak1/Traf6/Map2k7/Ube2n/Rps6ka1/Ikbkg/Mapk7/Atf1/Atf2/Fbxw11/Rps27a/Dusp4/Mapkapk3/Ppp2cb/Ripk2/Ppp2r1b/Map2k3/Mapk1/Ikbkb/Dusp3/Creb1/Ppp2r1a/Tab2/Rps6ka5/Skp1/Map3k7/Nfkb1/Map2k4/Uba52/Ubc/Tab3/Mapk10/Ppp2ca/Map3k8/Mapk8/Ubb/Dusp6/Rps6ka3/Cul1/Jun	42
	R-MMU-450294	MAP kinase activation	42/4780	55/8880	0.000461347	0.00179631	0.00101431	Mapk14/Mapk9/Irak1/Traf6/Map2k7/Ube2n/Rps6ka1/Ikbkg/Mapk7/Atf1/Atf2/Fbxw11/Rps27a/Dusp4/Mapkapk3/Ppp2cb/Ripk2/Ppp2r1b/Map2k3/Mapk1/Ikbkb/Dusp3/Creb1/Ppp2r1a/Tab2/Rps6ka5/Skp1/Map3k7/Nfkb1/Map2k4/Uba52/Ubc/Tab3/Mapk10/Ppp2ca/Map3k8/Mapk8/Ubb/Dusp6/Rps6ka3/Cul1/Jun	42
	R-MMU-5673000	RAF activation	28/4780	34/8880	0.000486214	0.00188644	0.0010652	Ywhab/Map2k2/Ppp2r5b/Brap/Braf/Hras/Ppp2r5a/Mras/Map3k11/Raf1/Ppp2cb/Ppp2r1b/Map2k1/Camk2g/Ppp2r5e/Ppp2r1a/Shoc2/Calm1/Ppp1cc/Phb/Mark3/Jak2/Kras/Calm2/Araf/Ppp2ca/Ppp1cb/Camk2d	28
	R-MMU-174048	APC/C:Cdc20 mediated degradation of Cyclin B	21/4780	24/8880	0.000518564	0.00199784	0.0011281	Anapc7/Cdc20/Anapc11/Rps27a/Anapc2/Ube2s/Ccnb1/Cdk1/Anapc1/Ube2d1/Cdc26/Anapc16/Cdc23/Ube2c/Uba52/Ubc/Cdc27/Anapc4/Ube2e1/Ubb/Anapc10	21
	R-MMU-6803529	FGFR2 alternative splicing	21/4780	24/8880	0.000518564	0.00199784	0.0011281	Polr2i/Polr2a/Esrp2/Polr2e/Hnrnpa1/Ncbp2/Polr2h/Ncbp1/Gtf2f1/Polr2d/Polr2g/Tia1/Hnrnpm/Polr2c/Polr2f/Gtf2f2/Hnrnpf/Polr2k/Tial1/Polr2b/Hnrnph1	21
	R-MMU-8943724	Regulation of PTEN gene transcription	32/4780	40/8880	0.000522789	0.00200707	0.00113332	Phc2/Mta3/Maf1/Scmh1/Chd4/Chd3/Gatad2b/Ezh2/Gatad2a/Rragd/Lamtor5/Lamtor1/Mtor/Hdac1/Ring1/Suz12/Cbx4/Bmi1/Rragb/Slc38a9/Rragc/Mta2/Lamtor2/Lamtor4/Rraga/Eed/Lamtor3/Rnf2/Rbbp4/Hdac2/Rheb/Rbbp7	32
	R-MMU-166520	Signaling by NTRKs	54/4780	74/8880	0.000547634	0.00209513	0.00118304	Ywhab/Mapk14/Map2k2/Sh3gl2/Pcsk6/Pik3r2/Shc1/Irs2/Chd4/Pik3r1/Ap2s1/Braf/Rps6ka1/Mapk7/Grb2/Shc2/Frs2/Rac1/Hras/Atf1/Ap2m1/Srf/Dusp4/Mapkapk3/Ppp2cb/Ppp2r1b/Map2k1/Sos1/Mapk1/Ntrk3/Pik3ca/Dusp3/Creb1/Ppp2r1a/Ralgds/Fyn/Rhoa/Furin/Rps6ka5/Crk/Pik3cb/Kras/Rap1a/Ppp2ca/Bdnf/Kidins220/Cltc/Dusp6/Ntrk2/Rps6ka3/Nab2/Sgk1/Egr2/Ngf	54
	R-MMU-9007101	Rab regulation of trafficking	77/4780	111/8880	0.000565724	0.00215682	0.00121788	Tbc1d24/Trappc10/Sbf1/Tbc1d10b/Optn/Trappc6a/Map1lc3b/Dennd2d/Akt3/Rab1b/Dennd1b/Akt1/Rin2/Rab11b/Mon1a/Rab3a/Rab8b/Trappc1/Rab4a/Rab21/Dennd5a/Rab7b/Ywhae/Tbc1d25/Hps1/Rab3ip/Rab31/Trappc12/Trappc4/Rab14/Trappc5/Trappc2l/Rab9b/Gapvd1/Rab12/Dennd6b/Gabarapl2/Rab3gap2/Gabarap/Dennd1a/Rab33b/Tbc1d7/Rab7/Madd/Rab5c/Rabgef1/Dennd6a/Trappc6b/Sbf2/Trappc3/Rab3gap1/Dennd5b/Rin1/Als2/Rab32/Rab1a/Rab5b/De…	77
	R-MMU-111447	Activation of BAD and translocation to mitochondria	4780-12-01	8880-12-01	0.00058804	0.00222644	0.00125719	Ywhab/Bcl2/Ywhag/Ywhae/Bad/Sfn/Ppp3cc/Bid/Ppp3r1/Ywhah/Ywhaq/Ywhaz	12
	R-MMU-1606322	ZBP1(DAI) mediated induction of type I IFNs	4780-12-01	8880-12-01	0.00058804	0.00222644	0.00125719	Nfkb2/Nkiras2/Ikbkg/Ikbkb/Rela/Nfkbib/Myd88/Irf3/Nfkb1/Dhx9/Nkiras1/Nfkbia	12
	R-MMU-9609507	Protein localization	72/4780	103/8880	0.000596202	0.00224959	0.00127026	Hmgcl/Acox3/Sgta/Pex6/Eci2/Crat/Gdap1/Atp5g3/Pxmp4/Pex14/Usp9x/Decr2/Mlycd/Cyb5a/Pex12/Ephx2/Hscb/Pex19/Pex1/Rps27a/Agps/Pex11b/Acaa1a/Pex16/Fis1/Pex10/Fxn/Ldhd/Pecr/Hacl1/Abcd1/Serp1/Pex7/Zfand6/Ube2d1/Emd/Acox1/Hsd17b4/Gstk1/Aldh3a2/Acot1/Dhrs4/Uba52/Stx5a/Ndufb8/Ube2d2a/Cat/Ubc/Pipox/Abcd3/Acbd5/Ube2j2/Lonp2/Slc25a17/Acot2/Crot/Ube2d3/Phyh/Ech1/Ubb/Abcd2/Hspd1/Idh1/Vapa/Pitrm1/Pex13/Atp5b/Pex3…	72
	R-MMU-427413	NoRC negatively regulates rRNA expression	50/4780	68/8880	0.000651061	0.00243298	0.00137381	H2ac15/H2az2/H2ac10/H3c6/H2ac4/H2bc22/Mbd2/H4c12/H4c11/H2ac20/H3c10/H2bc6/H2aj/H2ac7/H4c18/H2bc18/H2ac12/H2ac13/H2ac22/H2bc7/H2bc3/H2bc8/H4c8/H2ac8/H2ac11/H2bc12/H4c2/H2bc15/H2ac6/H3c11/H2bc14/H3c4/H2bc13/H4f16/H2bc9/H4c6/H2bc11/H2bc4/H3c8/H3c1/H3c2/H4c3/H2az1/H4c4/H3c3/H4c9/H3c7/H3f3a/H4c1/H3f3b	50
	R-MMU-9013408	RHOG GTPase cycle	50/4780	68/8880	0.000651061	0.00243298	0.00137381	Ykt6/Pak4/Mpp7/Diaph3/Dock5/Arhgap35/Pik3r1/Ndufs3/Garre1/Map3k11/Iqgap2/Vrk2/Trio/Pak2/Vamp3/Rhog/Kalrn/Lamtor1/Arhgap39/Letm1/Arhgap1/Rab7/Ophn1/Vangl1/Arfgap3/Dock1/Pgrmc2/Mcam/Dock4/Esyt1/Emd/Arhgef26/Shmt2/Lbr/Lemd3/Epha2/Stx5a/Cav1/Ndufa5/Hspe1/Stbd1/Cdc42/Ankle2/Cyfip1/Erbin/Ktn1/Vav3/Lman1/Itgb1/Tfrc	50
	R-MMU-8982491	Glycogen metabolism	18/4780	20/8880	0.000651453	0.00243298	0.00137381	Pgm1/Phkb/Gys1/Phka2/Pgm2l1/Phkg2/Gyg/Gbe1/Agl/Pygl/Calm1/Phkg1/Phka1/Pygm/Calm2/Ugp2/Gaa/Pgm2	18
	R-MMU-170834	Signaling by TGF-beta Receptor Complex	41/4780	54/8880	0.000663567	0.00246148	0.0013899	Smad4/Ncor2/Sp1/Tgif2/Cdk9/Strap/Arhgef18/Fkbp1a/E2f4/Smad2/Usp9x/Rps27a/Zfyve9/Ube2m/Ccnt1/Tfdp1/Hdac1/Ppm1a/Pard3/Skil/Rhoa/Furin/Smurf2/Ube2d1/Wwtr1/E2f5/Trim33/Nedd8/Rnf111/Uba52/Men1/Ubc/Snw1/Tgfbr2/Rbl1/Tgif1/Ube2d3/Bambi/Ubb/Ccnt2/Ccnc	41
	R-MMU-429914	Deadenylation-dependent mRNA decay	41/4780	54/8880	0.000663567	0.00246148	0.0013899	Ddx6/Dcps/Lsm6/Tut7/Cnot6l/Cnot8/Parn/Cnot10/Cnot3/Skiv2l/Pan2/Pan3/Cnot1/Patl1/Paip1/Exosc6/Edc4/Cnot4/Lsm7/Ttc37/Tut4/Exosc8/Exosc5/Lsm3/Cnot11/Eif4a3/Nt5c3b/Dis3/Eif4e/Cnot2/Exosc3/Exosc9/Exosc7/Eif4g1/Lsm1/Cnot7/Lsm5/Exosc1/Wdr61/Eif4a2/Eif4a1	41
	R-MMU-1236394	Signaling by ERBB4	25/4780	30/8880	0.000702588	0.00259745	0.00146668	Shc1/Pik3r1/Grb2/Aph1b/Hras/Yap1/Rps27a/Wwp1/Stat5a/Btc/Sos1/Psen2/Pik3ca/Ereg/Nedd4/Itch/Kras/Uba52/Ubc/Erbb4/Psenen/Ubb/Egfr/Ncstn/Hbegf	25
	R-MMU-193639	p75NTR signals via NF-kB	15/4780	16/8880	0.000725254	0.00266331	0.00150387	Irak1/Traf6/Rps27a/Ripk2/Ikbkb/Rela/Myd88/Nfkb1/Sqstm1/Prkci/Uba52/Ubc/Ubb/Nfkbia/Ngf	15
	R-MMU-8949664	Processing of SMDT1	15/4780	16/8880	0.000725254	0.00266331	0.00150387	Mcub/Phb2/Mcu/Smdt1/Phb/Micu1/Micu2/Afg3l2/Pmpca/Stoml2/Maip1/Pmpcb/Parl/Micu3/Yme1l1	15
	R-MMU-9013405	RHOD GTPase cycle	35/4780	45/8880	0.000760627	0.00278295	0.00157143	Cpne8/Pik3r2/Diaph3/Arhgap35/Pik3r1/Golga2/Lmnb1/Ankfy1/Actn1/Arhgap26/Rhod/Vrk2/Whamm/Vamp3/Arhgap17/Arhgap39/Arhgap1/Rab7/Capzb/Vangl1/Pgrmc2/Mcam/Arhgap12/Esyt1/Emd/Lbr/Diaph2/Lemd3/Hint2/Cav1/Tor1aip1/Add3/Stbd1/Mospd2/Lman1	35
	R-MMU-1799339	SRP-dependent cotranslational protein targeting to membrane	63/4780	89/8880	0.000762905	0.00278295	0.00157143	Rps3/Rps3a1/Rps15/Rpl12/Rpl14/Rpl13/Rps7/Rps10/Rps28/Rps16/Rpl27a/Srp9/Rps20/Rps13/Rps21/Rpl22/Rps17/Rps9/Rps18/Rpl38/Rps14/Rpl36al/Rps27a/Rpl15/Rpl30/Rpl7/Rpl36a/Rpl34/Rps23/Rps8/Rpl35a/Rpl10/Rps5/Rpl23/Rpl22l1/Srp68/Rpl26/Rps25/Rpl6/Rps27/Rpl19/Rplp2/Rpl32/Rps15a/Rps24/Rpl35/Rpl7a/Rpl18a/Rpl29/Rpl24/Rpl3/Srp14/Srp72/Rps4x/Rpl5/Uba52/Rpl31/Rps26/Rps27l/Rpl27/Rpl39/Rpl23a/Srp54a	63
	R-MMU-5683057	MAPK family signaling cascades	182/4780	289/8880	0.000870016	0.00316317	0.00178613	Rasa3/Rgl1/Ywhab/Map2k2/Mapk4/Sptbn2/Sptbn1/Ppp2r5b/Tyk2/Abhd17b/Pik3r2/Shc1/Cnksr2/Irs2/Brap/Bcl2l1/Fntb/Itga2b/Prkcq/Dusp8/Pik3r1/Klb/Braf/Grb2/Shc2/Cdc14b/Frs2/Tgfa/Psmb10/Rac1/Hras/Kit/Jak3/Ppp2r5a/Cdc42ep2/Mapk12/Mras/Iqgap1/Rps27a/Map3k11/Rasgrf1/Dusp4/Raf1/Pdgfra/Psmd3/Dlg3/Psmd13/Ppp2cb/Pak2/Ppp2r1b/Map2k1/Btc/Sos1/Camk2g/Psmd10/Mapk1/Psmd5/Kalrn/Prkaca/Ppp2r5e/Lrrc7/Ppp5c/Pea15a/Frs3/Psm…	182
	R-MMU-179409	APC-Cdc20 mediated degradation of Nek2A	22/4780	26/8880	0.00100015	0.00361239	0.00203978	Bub1b/Anapc7/Cdc20/Anapc11/Rps27a/Anapc2/Ube2s/Anapc1/Ube2d1/Cdc26/Anapc16/Mad2l1/Cdc23/Ube2c/Uba52/Ubc/Bub3/Cdc27/Anapc4/Ube2e1/Ubb/Anapc10	22
	R-MMU-76061	RNA Polymerase III Transcription Initiation From Type 1 Promoter	22/4780	26/8880	0.00100015	0.00361239	0.00203978	Polr3gl/Crcp/Polr3c/Polr3f/Polr3a/Polr1c/Polr3b/Gtf3c6/Gtf3c1/Polr2e/Polr3h/Gtf3c5/Polr3g/Polr3k/Polr2h/Bdp1/Gtf3c2/Polr2f/Tbp/Gtf3c3/Polr3d/Polr2k	22
	R-MMU-9675108	Nervous system development	163/4780	257/8880	0.00100428	0.00361541	0.00204149	Mapk14/Map2k2/Sptbn2/Rap1gap/Sptbn1/Arhgef11/Sh3gl2/Dab1/Pik3r2/Ephb2/Shc1/Ezr/Rras/Irs2/Lypla2/Evl/Itga2b/Prkcq/Arhgap35/Pik3r1/Git1/Epha7/Gpc1/Ap2s1/Tuba8/Mapk7/Arpc4/Grb2/Efnb2/Plxnd1/Arpc1b/Frs2/Plxnb1/Dscam/Ephb3/Siah1a/Aph1b/Rac1/Hras/Arpc5/Mapk12/Ap2m1/Numb/Rps27a/Nck2/Tuba4a/Gsk3b/Trio/Plxna1/Pak2/Actr2/Map2k1/Tubb3/Sos1/Plxnc1/Mapk1/Ephb6/Kalrn/Itgav/Prkaca/Rock1/Pik3r3/Psen2/Robo1/Crmp1…	163
	R-MMU-166016	Toll Like Receptor 4 (TLR4) Cascade	70/4780	101/8880	0.00103243	0.0037046	0.00209185	Mapk14/Mapk9/Irak1/Sarm1/Nfkb2/Traf6/Tirap/Map2k7/Ube2n/Nkiras2/Irf7/Ticam1/Rps6ka1/Ikbkg/Mapk7/Atf1/Atf2/Fbxw11/Rps27a/Dusp4/Mapkapk3/Ppp2cb/Ripk2/Ppp2r1b/Peli2/Map2k3/Ikbke/Mapk1/Ager/Ikbkb/Dusp3/Creb1/Ppp2r1a/Dnm2/Tab2/Rps6ka5/Skp1/Rela/Ube2d1/Nfkbib/S100b/Map3k7/Irf3/Nfkb1/Map2k4/Hmgb1/Uba52/Ube2d2a/Ubc/Tab3/Mapk10/Tlr4/Birc2/Ppp2ca/Map3k8/Ube2d3/Mapk8/Ubb/Nkiras1/Ly96/Dusp6/Rps6ka3/Peli1/Cul…	70
	R-MMU-212300	PRC2 methylates histones and DNA	57/4780	80/8880	0.00103962	0.00371824	0.00209955	H2ac15/H2az2/H2ac10/H3c6/Ezh2/H2ac4/H2bc22/H4c12/H4c11/H2ac20/H3c10/H2bc6/H2aj/H2ac7/Aebp2/H4c18/H2bc18/H2ac12/H2ac13/H2ac22/H2bc7/H2bc3/H2bc8/H4c8/H2ac8/H2ac11/Suz12/H2bc12/H4c2/H2bc15/H2ac6/H3c11/H2bc14/H3c4/H2bc13/H4f16/H2bc9/Dnmt1/H4c6/H2bc11/H2bc4/H3c8/H3c1/H3c2/H4c3/H2az1/H4c4/H3c3/H4c9/Eed/Mtf2/H3c7/H3f3a/Rbbp4/Rbbp7/H4c1/H3f3b	57
	R-MMU-1810476	RIP-mediated NFkB activation via ZBP1	4780-11-01	8880-11-01	0.00109359	0.00387304	0.00218696	Nfkb2/Nkiras2/Ikbkg/Ikbkb/Rela/Nfkbib/Myd88/Nfkb1/Dhx9/Nkiras1/Nfkbia	11
	R-MMU-1980143	Signaling by NOTCH1	17/4780	19/8880	0.00109811	0.00387304	0.00218696	Dtx1/Maml1/Dtx4/Maml2/Rps27a/Dtx2/Notch1/Kat2a/Ep300/Rbpj/Kat2b/Itch/Uba52/Ubc/Mamld1/Snw1/Ubb	17
	R-MMU-9603798	Class I peroxisomal membrane protein import	17/4780	19/8880	0.00109811	0.00387304	0.00218696	Gdap1/Pxmp4/Pex14/Pex12/Pex19/Pex11b/Pex16/Fis1/Abcd1/Aldh3a2/Abcd3/Acbd5/Slc25a17/Abcd2/Pex13/Pex3/Atad1	17
	R-MMU-1834949	Cytosolic sensors of pathogen-associated DNA	24/4780	29/8880	0.00110054	0.00387304	0.00218696	Ctnnb1/Mre11a/Nfkb2/Nkiras2/Irf7/Dtx4/Ikbkg/Rps27a/Ikbkb/Ep300/Sting1/Rela/Nfkbib/Myd88/Irf3/Nfkb1/Uba52/Ubc/Ddx41/Dhx9/Ubb/Nkiras1/Dhx36/Nfkbia	24
	R-MMU-73863	RNA Polymerase I Transcription Termination	24/4780	29/8880	0.00110054	0.00387304	0.00218696	Polr1e/Gtf2h3/Ercc2/Polr1c/Taf1c/Polr2e/Taf1a/Polr1a/Cd3eap/Cdk7/Gtf2h5/Polr2h/Ercc3/Gtf2h1/Mnat1/Taf1b/Polr2f/Tbp/Polr1b/Polr2k/Gtf2h2/Ccnh/Cavin1/Taf1d	24
	R-MMU-73728	RNA Polymerase I Promoter Opening	50/4780	69/8880	0.00113441	0.00397948	0.00224707	H2ac15/H2az2/H2ac10/H3c6/H2ac4/H2bc22/Mbd2/H4c12/H4c11/H2ac20/H3c10/H2bc6/H2aj/H2ac7/H4c18/H2bc18/H2ac12/H2ac13/H2ac22/H2bc7/H2bc3/H2bc8/H4c8/H2ac8/H2ac11/H2bc12/H4c2/H2bc15/H2ac6/H3c11/H2bc14/H3c4/H2bc13/H4f16/H2bc9/H4c6/H2bc11/H2bc4/H3c8/H3c1/H3c2/H4c3/H2az1/H4c4/H3c3/H4c9/H3c7/H3f3a/H4c1/H3f3b	50
	R-MMU-75105	Fatty acyl-CoA biosynthesis	26/4780	32/8880	0.00115844	0.00405085	0.00228736	Hacd4/Elovl2/Fasn/H2-Ke6/Acaca/Slc25a1/Acsl1/Ppt2/Elovl6/Scd2/Acly/Acsl5/Cbr4/Hacd1/Morc2a/Acsl6/Acsbg1/Hacd2/Elovl5/Hacd3/Tecr/Acsl4/Elovl1/Acsl3/Ppt1/Hsd17b12	26
	R-MMU-422475	Axon guidance	162/4780	256/8880	0.00120215	0.00419034	0.00236613	Mapk14/Map2k2/Sptbn2/Rap1gap/Sptbn1/Arhgef11/Sh3gl2/Dab1/Pik3r2/Ephb2/Shc1/Ezr/Rras/Irs2/Lypla2/Evl/Itga2b/Prkcq/Arhgap35/Pik3r1/Git1/Epha7/Gpc1/Ap2s1/Tuba8/Mapk7/Arpc4/Grb2/Efnb2/Plxnd1/Arpc1b/Frs2/Plxnb1/Dscam/Ephb3/Siah1a/Aph1b/Rac1/Hras/Arpc5/Mapk12/Ap2m1/Numb/Rps27a/Nck2/Tuba4a/Gsk3b/Trio/Plxna1/Pak2/Actr2/Map2k1/Tubb3/Sos1/Plxnc1/Mapk1/Ephb6/Kalrn/Itgav/Prkaca/Rock1/Pik3r3/Psen2/Robo1/Crmp1…	162
	R-MMU-70221	Glycogen breakdown (glycogenolysis)	14/4780	15/8880	0.00127043	0.00441433	0.00249261	Phkb/Phka2/Pgm2l1/Phkg2/Gyg/Agl/Pygl/Calm1/Phkg1/Phka1/Pygm/Calm2/Gaa/Pgm2	14
	R-MMU-432722	Golgi Associated Vesicle Biogenesis	39/4780	52/8880	0.00135118	0.00467761	0.00264127	Tpd52/Sh3gl2/Sh3d19/Ap1m1/Ap1b1/Acbd3/Necap1/Bloc1s6/Ocrl/Dnm2/Pik3c2a/Tgoln1/Dtnbp1/Bloc1s4/Rab5c/Arf1/Snx5/Ap1s1/Ap4b1/Ap4e1/Ap3b1/Ap1g1/Pum1/Sort1/Ap3s1/Gak/Napa/Bloc1s1/Tbc1d8b/Snapin/Igf2r/Hspa8/Snx2/Ap1s2/Cpd/Cltc/Picalm/Yipf6/Tfrc	39
	R-MMU-8876198	RAB GEFs exchange GTP for GDP on RABs	61/4780	87/8880	0.00135472	0.00467761	0.00264127	Trappc10/Sbf1/Trappc6a/Dennd2d/Akt3/Rab1b/Dennd1b/Akt1/Rin2/Mon1a/Rab3a/Rab8b/Trappc1/Rab21/Dennd5a/Rab7b/Ywhae/Hps1/Rab3ip/Rab31/Trappc12/Trappc4/Rab14/Trappc5/Trappc2l/Rab9b/Gapvd1/Rab12/Dennd6b/Rab3gap2/Dennd1a/Rab7/Madd/Rab5c/Rabgef1/Dennd6a/Trappc6b/Sbf2/Trappc3/Rab3gap1/Dennd5b/Rin1/Als2/Rab32/Rab1a/Rab5b/Dennd4a/Gdi1/Gdi2/Ccz1/Rab18/Trappc13/Rab10/Trappc11/Rab5a/Rab39b/Dennd4c/0610009B22Ri…	61
	R-MMU-110330	Recognition and association of DNA glycosylase with site containing an affected purine	44/4780	60/8880	0.00149112	0.00511639	0.00288904	Terf2ip/H2ac15/H2az2/H2ac10/H2ac4/H2bc22/H4c12/H4c11/H2ac20/Pot1a/H2bc6/H2aj/H2ac7/H4c18/H2bc18/H2ac12/H2ac13/H2ac22/Terf2/H2bc7/Neil3/H2bc3/H2bc8/H4c8/H2ac8/H2ac11/Ogg1/H2bc12/H4c2/H2bc15/H2ac6/H2bc14/H2bc13/H4f16/H2bc9/H4c6/H2bc11/H2bc4/Terf1/H4c3/H2az1/H4c4/H4c9/H4c1	44
	R-MMU-9670095	Inhibition of DNA recombination at telomere	44/4780	60/8880	0.00149112	0.00511639	0.00288904	Daxx/Terf2ip/H2ac15/H2az2/H2ac10/H2ac4/H2bc22/H4c12/H4c11/H2ac20/Pot1a/H2bc6/H2aj/H2ac7/H4c18/H2bc18/H2ac12/H2ac13/H2ac22/Terf2/H2bc7/H2bc3/H2bc8/H4c8/H2ac8/H2ac11/H2bc12/H4c2/H2bc15/H2ac6/H2bc14/H2bc13/H4f16/H2bc9/H4c6/H2bc11/H2bc4/Terf1/H4c3/H2az1/H4c4/Atrx/H4c9/H4c1	44
	R-MMU-9013404	RAC2 GTPase cycle	57/4780	81/8880	0.00168079	0.00574923	0.00324638	Git2/Abi1/Pak4/Mpp7/Pik3r2/Diaph3/Swap70/Arhgap35/Pik3r1/Git1/Brk1/Pld2/Garre1/Bcr/Taok3/Slitrk5/Samm50/Arhgap26/Iqgap1/Vrk2/Trio/Pak2/Vamp3/Arhgap17/Lamtor1/Pik3r3/Arhgap39/Pik3ca/Arhgap1/Rab7/Ophn1/Vangl1/Dock1/Pgrmc2/Mcam/Dock4/Esyt1/Ncf2/Nhs/Emd/Arhgap42/Lbr/Lemd3/Epha2/Cav1/Armcx3/Nckap1/Stbd1/Cdc42/Ankle2/Dock10/Cyfip1/Erbin/Vav3/Lman1/Itgb1/Tfrc	57
	R-MMU-157118	Signaling by NOTCH	31/4780	40/8880	0.0016969	0.00576842	0.00325722	Dtx1/Maml1/Dtx4/Akt1/Aph1b/Maml2/Rps27a/Dtx2/Notch1/Psen2/Dll1/Kat2a/Furin/Ep300/Tmed2/Rbpj/Prkci/Kat2b/Itch/Ybx1/Uba52/Ubc/Mamld1/Snw1/Jag1/Psenen/Ubb/Adam10/Ywhaz/Egfr/Ncstn	31
	R-MMU-9696270	RND2 GTPase cycle	31/4780	40/8880	0.0016969	0.00576842	0.00325722	Dlg5/Uhrf1bp1l/Wdr6/Pik3r2/Arhgap35/Pik3r1/Vangl2/Pkp4/Plxnd1/Frs2/Lrrc1/Ckap4/Fam83b/Nudc/Nisch/Frs3/Tnfaip1/Arhgap1/Golga3/Vangl1/Ptpn13/Kctd13/Lemd3/Aldh3a2/Epha2/Txnl1/Cav1/Rbmx/Kidins220/Ktn1/Tfrc	31
	R-MMU-1592230	Mitochondrial biogenesis	23/4780	28/8880	0.00171331	0.00578834	0.00326846	Sirt3/Atp5g3/Gabpa/Sod2/Atp5j/Atp5e/Atp5k/Atp5g2/Gabpb1/Dmac2l/Glud1/Atp5o/Atp5c1/Atp5j2/Acss2/Idh2/Atp5g1/Atp5h/Sirt4/Atp5pb/Atp5b/Atp5l/Cycs	23
	R-MMU-75067	Processing of Capped Intronless Pre-mRNA	23/4780	28/8880	0.00171331	0.00578834	0.00326846	Sympk/Nudt21/Cpsf1/Cstf1/Lsm10/Ncbp2/Fip1l1/Wdr33/Papola/Snrpg/Cpsf3/Cpsf2/Ncbp1/Cpsf7/Snrpe/Slbp/Snrpb/Cstf3/Snrpd3/Cstf2/Clp1/Snrpf/Pcf11	23
	R-MMU-3232142	SUMOylation of ubiquitinylation proteins	29/4780	37/8880	0.00175205	0.00586511	0.00331181	Nup50/Nup214/Ube2i/Nup133/Nup210/Trim27/Nup85/Aaas/Nup188/Seh1l/Pias2/Pom121/Pias1/Sumo1/Ndc1/Nup93/Nup88/Nup160/Nup107/Nup37/Sec13/Tpr/Nupl1/Nup155/Nup153/Nup98/Nup35/Ranbp2/Nup54	29
	R-MMU-3899300	SUMOylation of transcription cofactors	29/4780	37/8880	0.00175205	0.00586511	0.00331181	Phc2/Ube2i/Daxx/Sumo3/Scmh1/Ctbp1/Pias3/Mbd1/Mrtfa/Park7/Safb/Pias2/Ring1/Pias1/Ncoa1/Casp8ap2/Ing2/Sumo1/Ep300/Cbx4/Sin3a/Bmi1/Sumo2/Ddx17/Zfp131/Uhrf2/Npm1/Rnf2/Topors	29
	R-MMU-5689901	Metalloprotease DUBs	29/4780	37/8880	0.00175205	0.00586511	0.00331181	H2ac15/H2ac10/Abraxas2/H2ac4/H2ac21/H2ac20/Rps27a/Babam2/Uimc1/H2aj/H2ac7/H2ac12/H2ac13/H2ac22/Abraxas1/H2ac8/H2ac11/Babam1/H2ac6/Ep300/Kat2b/Uba52/Ubc/Brcc3/Stambpl1/Stam/Ubb/Mysm1/Psmd14	29
	R-MMU-9013420	RHOU GTPase cycle	25/4780	31/8880	0.00177188	0.00591344	0.0033391	Git2/Dlg5/Sptbn1/Wdr6/Pak4/Pik3r2/Arhgef6/Pik3r1/Git1/Usp9x/Iqgap1/Nck2/Hgs/Pak2/Rhou/Vangl1/Pak3/Stam2/Epha2/Txnl1/Stam/Cdc42/Cltc/Nck1/Srgap2	25
	R-MMU-70895	Branched-chain amino acid catabolism	16/4780	18/8880	0.00184144	0.00612696	0.00345967	Bcat1/Auh/Bckdk/Bcat2/Bckdhb/Mccc2/Mccc1/Ppm1k/Aldh6a1/Echs1/Acat1/Dbt/Hibadh/Hibch/Acadsb/Dld	16
	R-MMU-110331	Cleavage of the damaged purine	45/4780	62/8880	0.0018802	0.00621826	0.00351122	Terf2ip/H2ac15/H2az2/H2ac10/H2ac4/H2bc22/H4c12/H4c11/H2ac20/Pot1a/H2bc6/H2aj/H2ac7/Mutyh/H4c18/H2bc18/H2ac12/H2ac13/H2ac22/Terf2/H2bc7/Neil3/H2bc3/H2bc8/H4c8/H2ac8/H2ac11/Ogg1/H2bc12/H4c2/H2bc15/H2ac6/H2bc14/H2bc13/H4f16/H2bc9/H4c6/H2bc11/H2bc4/Terf1/H4c3/H2az1/H4c4/H4c9/H4c1	45
	R-MMU-73927	Depurination	45/4780	62/8880	0.0018802	0.00621826	0.00351122	Terf2ip/H2ac15/H2az2/H2ac10/H2ac4/H2bc22/H4c12/H4c11/H2ac20/Pot1a/H2bc6/H2aj/H2ac7/Mutyh/H4c18/H2bc18/H2ac12/H2ac13/H2ac22/Terf2/H2bc7/Neil3/H2bc3/H2bc8/H4c8/H2ac8/H2ac11/Ogg1/H2bc12/H4c2/H2bc15/H2ac6/H2bc14/H2bc13/H4f16/H2bc9/H4c6/H2bc11/H2bc4/Terf1/H4c3/H2az1/H4c4/H4c9/H4c1	45
	R-MMU-5620920	Cargo trafficking to the periciliary membrane	36/4780	48/8880	0.00206054	0.00677386	0.00382495	Bbs1/Exoc7/Exoc8/Arl3/Tcp1/Inpp5e/Rho/Rab3ip/Cct4/Pde6d/Bbs4/Cct3/Bbs2/Mkks/Bbs10/Exoc3/Cct2/Bbs7/Gbf1/Ttc8/Lztfl1/Cct5/Rp2/Arl6/Exoc5/Arf4/Arl13b/Nphp3/Bbip1/Pkd2/Exoc2/Rab11a/Bbs12/Bbs5/Cct8/Exoc1	36
	R-MMU-6811436	COPI-independent Golgi-to-ER retrograde traffic	36/4780	48/8880	0.00206054	0.00677386	0.00382495	Galnt2/Tuba8/Dctn1/Dctn2/Pafah1b2/Pla2g6/Dync1li2/Actr1a/Agpat3/Dctn5/Tuba4a/Tubb3/Pafah1b3/Bicd2/Rab3gap2/Dynll1/Capzb/Tubb2b/Rab3gap1/Dctn3/Dync1li1/Dync1h1/Bicd1/Actr10/Pafah1b1/Rab18/Tubb4b/Pla2g4a/Dctn4/Capza2/Dync1i2/Galnt1/Tuba1a/Rab6a/Tubb6/Tubb2a	36
	R-MMU-141405	Inhibition of the proteolytic activity of APC/C required for the onset of anaphase by mitotic spindle checkpoint components	18/4780	21/8880	0.00225222	0.00731639	0.0041313	Bub1b/Anapc7/Cdc20/Anapc11/Anapc2/Ube2s/Anapc1/Ube2d1/Cdc26/Anapc16/Mad2l1/Cdc23/Ube2c/Bub3/Cdc27/Anapc4/Ube2e1/Anapc10	18
	R-MMU-141430	Inactivation of APC/C via direct inhibition of the APC/C complex	18/4780	21/8880	0.00225222	0.00731639	0.0041313	Bub1b/Anapc7/Cdc20/Anapc11/Anapc2/Ube2s/Anapc1/Ube2d1/Cdc26/Anapc16/Mad2l1/Cdc23/Ube2c/Bub3/Cdc27/Anapc4/Ube2e1/Anapc10	18
	R-MMU-9013422	RHOBTB1 GTPase cycle	18/4780	21/8880	0.00225222	0.00731639	0.0041313	Rhobtb1/Rock1/Srrm1/Stk38/Hnrnpc/Cct2/Cops4/Rnf20/Cct7/Cpsf7/Txnl1/Vim/Rbmx/Cul3/Rbbp6/Rock2/Cops2/Tra2b	18
	R-MMU-937041	IKK complex recruitment mediated by RIP1	18/4780	21/8880	0.00225222	0.00731639	0.0041313	Sarm1/Traf6/Ube2n/Ticam1/Ikbkg/Rps27a/Ikbkb/Ube2d1/Uba52/Ube2d2a/Ubc/Tlr4/Birc2/Ube2d3/Ubb/Ly96/Ripk1/Cd14	18
	R-MMU-3214847	HATs acetylate histones	51/4780	72/8880	0.00231509	0.00749842	0.00423408	Kansl3/Msl2/Msl3/Kat7/Jade1/H3c6/H2bc22/H4c12/H4c11/Atf2/H3c10/H2bc6/Ncoa2/H4c18/Mcrs1/H2bc18/H2bc7/H2bc3/H2bc8/H4c8/Ncoa1/H2bc12/H4c2/H2bc15/H3c11/Kansl1/H2bc14/H3c4/H2bc13/H4f16/H2bc9/Kat8/H4c6/H2bc11/H2bc4/Hcfc1/H3c8/H3c1/H3c2/Brd1/H4c3/H4c4/Brpf1/H3c3/H4c9/H3c7/Rbbp7/Hat1/H4c1/Jade3/Ogt	51
	R-MMU-2682334	EPH-Ephrin signaling	46/4780	64/8880	0.00233408	0.0075377	0.00425626	Ephb2/Git1/Epha7/Arpc4/Efnb2/Arpc1b/Ephb3/Aph1b/Rac1/Hras/Arpc5/Nck2/Pak2/Actr2/Ephb6/Kalrn/Rock1/Psen2/Ephb4/Fyn/Rhoa/Ngef/Pak3/Efnb1/Efna3/Ptk2/Efna4/Epha1/Epha4/Epha2/Actg1/Arpc3/Epha5/Lyn/Psenen/Cdc42/Actr3/Arpc2/Rock2/Sdcbp/Yes1/Actb/Rasa1/Vav3/Sdc2/Ncstn	46
	R-MMU-6811434	COPI-dependent Golgi-to-ER retrograde traffic	62/4780	90/8880	0.00247183	0.00793586	0.00448109	Napb/Arfgap2/Rint1/Copg2/Kif5a/Klc4/Rab1b/Kif16b/Tuba8/Tmed3/Copz1/Copz2/Arf5/Use1/Tuba4a/Cenpe/Bnip1/Tubb3/Kif3c/Kif20a/Zw10/Kif22/Kdelr1/Nbas/Arfgap3/Kif15/Arf1/Tubb2b/Stx18/Cope/Tmed2/Nsf/Kifap3/Kif21a/Kif23/Tmed10/Rab1a/Gbf1/Kif3a/Napa/Sec22b/Kif2a/Tubb4b/Copg1/Arcn1/Arf4/Kif11/Napg/Kif20b/Kif1b/Tuba1a/Kif5b/Copb1/Copa/Surf4/Kdelr2/Kif18a/Tmed9/Copb2/Kdelr3/Tubb6/Tubb2a	62
	R-MMU-73884	Base Excision Repair	62/4780	90/8880	0.00247183	0.00793586	0.00448109	Rpa1/Terf2ip/H2ac15/H2az2/H2ac10/Xrcc1/Pold1/H2ac4/H2bc22/H4c12/H4c11/Pole4/H2ac20/Mbd4/Pot1a/H2bc6/H2aj/H2ac7/Mutyh/H4c18/H2bc18/H2ac12/H2ac13/H2ac22/Terf2/H2bc7/Neil3/H2bc3/Rfc1/H2bc8/H4c8/Pole3/H2ac8/Lig1/H2ac11/Ogg1/H2bc12/H4c2/H2bc15/H2ac6/H2bc14/H2bc13/Parp2/H4f16/Pole/H2bc9/H4c6/H2bc11/H2bc4/Terf1/H4c3/H2az1/H4c4/Polb/Pold2/H4c9/Apex1/Rfc3/Pole2/H4c1/Pcna/Rpa3	62
	R-MMU-5684996	MAPK1/MAPK3 signaling	166/4780	266/8880	0.00253442	0.00811311	0.00458118	Rasa3/Rgl1/Ywhab/Map2k2/Sptbn2/Sptbn1/Ppp2r5b/Tyk2/Abhd17b/Pik3r2/Shc1/Cnksr2/Irs2/Brap/Bcl2l1/Fntb/Itga2b/Prkcq/Dusp8/Pik3r1/Klb/Braf/Grb2/Shc2/Frs2/Tgfa/Psmb10/Hras/Kit/Jak3/Ppp2r5a/Mapk12/Mras/Iqgap1/Rps27a/Map3k11/Rasgrf1/Dusp4/Raf1/Pdgfra/Psmd3/Dlg3/Psmd13/Ppp2cb/Ppp2r1b/Map2k1/Btc/Sos1/Camk2g/Psmd10/Mapk1/Psmd5/Ppp2r5e/Lrrc7/Ppp5c/Pea15a/Frs3/Psmd9/Pde6d/Pik3ca/Spred1/Wdr83/Abhd17c/Ppp2r1a/…	166
	R-MMU-3928662	EPHB-mediated forward signaling	28/4780	36/8880	0.00258962	0.00826572	0.00466735	Ephb2/Arpc4/Efnb2/Arpc1b/Ephb3/Rac1/Hras/Arpc5/Actr2/Ephb6/Kalrn/Rock1/Ephb4/Fyn/Rhoa/Efnb1/Ptk2/Actg1/Arpc3/Lyn/Cdc42/Actr3/Arpc2/Rock2/Yes1/Actb/Rasa1/Sdc2	28
	R-MMU-5673001	RAF/MAP kinase cascade	163/4780	261/8880	0.00263938	0.00840012	0.00474324	Rasa3/Rgl1/Ywhab/Map2k2/Sptbn2/Sptbn1/Ppp2r5b/Abhd17b/Pik3r2/Shc1/Cnksr2/Irs2/Brap/Bcl2l1/Fntb/Itga2b/Prkcq/Dusp8/Pik3r1/Klb/Braf/Grb2/Shc2/Frs2/Tgfa/Psmb10/Hras/Kit/Jak3/Ppp2r5a/Mapk12/Mras/Iqgap1/Rps27a/Map3k11/Rasgrf1/Dusp4/Raf1/Pdgfra/Psmd3/Dlg3/Psmd13/Ppp2cb/Ppp2r1b/Map2k1/Btc/Sos1/Camk2g/Psmd10/Mapk1/Psmd5/Ppp2r5e/Lrrc7/Ppp5c/Pea15a/Frs3/Psmd9/Pde6d/Pik3ca/Spred1/Wdr83/Abhd17c/Ppp2r1a/Tln1/…	163
	R-MMU-499943	Interconversion of nucleotide di- and triphosphates	22/4780	27/8880	0.00264976	0.00840878	0.00474813	Ak1/Rrm2/Ctps2/Txnrd1/Dtymk/Nme3/Nudt13/Tyms/Rrm2b/Dut/Nme4/Nme1/Dctd/Cmpk1/Glrx/Nme2/Txn1/Ak6/Ak2/Ctps/Rrm1/Gsr	22
	R-MMU-8939243	RUNX1 interacts with co-factors whose precise effect on RUNX1 targets is not known	26/4780	33/8880	0.00266549	0.00843432	0.00476255	Arid1a/Phc2/Arid2/Arid1b/Scmh1/Smarcd3/Smarcc2/Smarca2/Smarca4/Pcgf5/Smarcb1/Ring1/Cbfb/Yaf2/Csnk2b/Ep300/Cbx4/Csnk2a2/Bmi1/Smarcc1/Smarcd2/Csnk2a1/Rnf2/Rybp/Smarce1/Actl6a	26
	R-MMU-170822	Regulation of Glucokinase by Glucokinase Regulatory Protein	24/4780	30/8880	0.00269233	0.00849476	0.00479668	Nup50/Nup214/Nup133/Nup210/Nup85/Aaas/Nup188/Seh1l/Pom121/Ndc1/Nup93/Nup88/Nup160/Nup107/Nup37/Sec13/Tpr/Nupl1/Nup155/Nup153/Nup98/Nup35/Ranbp2/Nup54	24
	R-MMU-5685942	HDR through Homologous Recombination (HRR)	42/4780	58/8880	0.0028419	0.00891546	0.00503423	Rpa1/Brca2/Mre11a/Top3a/Spidr/Wrn/Brip1/Pold1/Pole4/Rad51/Rps27a/Rad51c/Eme1/Mus81/Dna2/Rad9a/Polh/Rfc1/Pole3/Rad9b/Rmi1/Eme2/Pole/Chek1/Gen1/Topbp1/Rad1/Rad51ap1/Uba52/Ubc/Pold2/Atm/Rad17/Blm/Polk/Ubb/Exo1/Rfc3/Pole2/Nbn/Pcna/Rpa3	42
	R-MMU-5693571	Nonhomologous End-Joining (NHEJ)	42/4780	58/8880	0.0028419	0.00891546	0.00503423	Mre11a/Poll/Ube2n/Nsd2/H2bc22/H4c12/H4c11/Xrcc4/H2bc6/Xrcc6/H4c18/H2bc18/Rnf168/H2bc7/H2bc3/Trp53bp1/H2bc8/H4c8/Dclre1c/H2bc12/H4c2/H2bc15/H2bc14/H2bc13/H4f16/Sumo1/H2bc9/Lig4/H4c6/H2bc11/H2bc4/H4c3/H4c4/Atm/Herc2/Prkdc/H4c9/Ube2v2/Rif1/Xrcc5/Nbn/H4c1	42
	R-MMU-8949215	Mitochondrial calcium ion transport	15/4780	17/8880	0.00307028	0.00960445	0.00542328	Mcub/Phb2/Mcu/Smdt1/Phb/Micu1/Micu2/Afg3l2/Pmpca/Stoml2/Maip1/Pmpcb/Parl/Micu3/Yme1l1	15
	R-MMU-446193	Biosynthesis of the N-glycan precursor (dolichol lipid-linked oligosaccharide, LLO) and transfer to a nascent protein	50/4780	71/8880	0.00309905	0.00966693	0.00545856	Gfpt1/Alg1/Pmm1/Dolpp1/St3gal3/St3gal2/Mpi/St3gal6/Dhdds/Slc35c1/Renbp/St3gal1/Amdhd2/St6galnac2/Gne/Alg14/Alg9/Nans/Gmds/Nanp/St8sia2/Cmas/Slc35a1/Dpm3/Nus1/Pmm2/Dpm2/Gfpt2/Uap1/Fuom/Srd5a3/Alg6/Nagk/Dolk/Alg8/Npl/St3gal4/Pgm3/Alg12/Alg3/Glb1/Dpagt1/Gfus/Neu1/Fpgt/Gnpnat1/Alg5/Ctsa/St8sia4/Alg2	50
	R-MMU-5675221	Negative regulation of MAPK pathway	31/4780	41/8880	0.00338132	0.0105175	0.00593887	Ywhab/Map2k2/Ppp2r5b/Brap/Dusp8/Braf/Hras/Ppp2r5a/Mapk12/Rps27a/Dusp4/Raf1/Ppp2cb/Ppp2r1b/Map2k1/Mapk1/Ppp2r5e/Ppp5c/Ppp2r1a/Mark3/Kras/Uba52/Ubc/Araf/Paqr3/Ppp2ca/Ubb/Dusp6/Dusp5/Dusp1/Dusp10	31
	R-MMU-5357801	Programmed Cell Death	85/4780	129/8880	0.00342259	0.0106158	0.00599436	Ywhab/Ctnnb1/Dffa/Chmp3/Bcl2/Oma1/Flot2/H1f4/Bcl2l1/Tradd/Prkcq/Stk24/Chmp7/Ticam1/Gsn/Ywhag/Nmt1/Lmnb1/Casp7/Gas2/Casp3/Flot1/Dbnl/Rps27a/Acin1/Cdc37/Tjp2/Ywhae/Pdcd6ip/Bad/Sfn/Chmp4b/Xiap/Mapk1/Aven/Rock1/H1f2/Apip/Chmp2b/Appl1/Gsdme/Casp6/H1f1/Dynll1/Ppp3cc/Bid/Ppp3r1/Dcc/H1f5/Clspn/Apaf1/H1f0/Bax/Tjp1/Ptk2/Ywhah/Hmgb1/Uba52/Ubc/Tnfrsf10b/Fnta/Kpna1/Pmaip1/Chmp2a/Tlr4/Opa1/Vim/Birc2/Hmgb2/Mapk…	85
	R-MMU-176412	Phosphorylation of the APC/C	17/4780	20/8880	0.00362916	0.0112248	0.00633825	Anapc7/Anapc11/Plk1/Anapc2/Ube2s/Ccnb1/Cdk1/Anapc1/Ube2d1/Cdc26/Anapc16/Cdc23/Ube2c/Cdc27/Anapc4/Ube2e1/Anapc10	17
	R-MMU-109581	Apoptosis	68/4780	101/8880	0.00384931	0.0117768	0.00664991	Ywhab/Ctnnb1/Dffa/Bcl2/Oma1/H1f4/Bcl2l1/Tradd/Prkcq/Stk24/Ticam1/Gsn/Ywhag/Nmt1/Lmnb1/Casp7/Gas2/Casp3/Dbnl/Acin1/Tjp2/Ywhae/Bad/Sfn/Xiap/Mapk1/Aven/Rock1/H1f2/Apip/Appl1/Gsdme/Casp6/H1f1/Dynll1/Ppp3cc/Bid/Ppp3r1/Dcc/H1f5/Clspn/Apaf1/H1f0/Bax/Tjp1/Ptk2/Ywhah/Hmgb1/Tnfrsf10b/Fnta/Kpna1/Pmaip1/Tlr4/Opa1/Vim/Birc2/Hmgb2/Mapk8/Dnm1l/Ywhaq/Ly96/Ripk1/Ywhaz/Bcap31/Cycs/Fas/Cd14/Lmna	68
	R-MMU-209543	p75NTR recruits signalling complexes	4780-12-01	13/8880	0.00385051	0.0117768	0.00664991	Irak1/Traf6/Rps27a/Ripk2/Ikbkb/Myd88/Sqstm1/Prkci/Uba52/Ubc/Ubb/Ngf	12
	R-MMU-209560	NF-kB is activated and signals survival	4780-12-01	13/8880	0.00385051	0.0117768	0.00664991	Irak1/Traf6/Rps27a/Ikbkb/Rela/Nfkb1/Sqstm1/Uba52/Ubc/Ubb/Nfkbia/Ngf	12
	R-MMU-8964539	Glutamate and glutamine metabolism	4780-12-01	13/8880	0.00385051	0.0117768	0.00664991	Rimkla/Kyat1/Got2/Rimklb/Pycr1/Glud1/Pycr2/Pycrl/Glul/Aldh18a1/Oat/Gls	12
	R-MMU-2173796	SMAD2/SMAD3:SMAD4 heterotrimer regulates transcription	19/4780	23/8880	0.00394225	0.0119906	0.00677063	Smad4/Sp1/Cdk9/E2f4/Smad2/Rps27a/Ccnt1/Tfdp1/Wwtr1/E2f5/Rnf111/Uba52/Men1/Ubc/Snw1/Rbl1/Ubb/Ccnt2/Ccnc	19
	R-MMU-5620922	BBSome-mediated cargo-targeting to cilium	19/4780	23/8880	0.00394225	0.0119906	0.00677063	Bbs1/Tcp1/Rab3ip/Cct4/Bbs4/Cct3/Bbs2/Mkks/Bbs10/Cct2/Bbs7/Ttc8/Lztfl1/Cct5/Arl6/Bbip1/Bbs12/Bbs5/Cct8	19
	R-MMU-5694530	Cargo concentration in the ER	25/4780	32/8880	0.00396273	0.0120195	0.00678699	Lman2/Cnih3/F8/Gosr2/Cnih2/Tgfa/Preb/Sec24c/Col7a1/Sec24a/Tmed2/Tmed10/Sec24b/Cnih1/Stx5a/Sec22b/Mcfd2/Sec23a/Areg/Sec24d/Mia3/Ctsz/Lman1/Sar1b/Ctsc	25
	R-MMU-176408	Regulation of APC/C activators between G1/S and early anaphase	23/4780	29/8880	0.00406227	0.0122875	0.00693831	Bub1b/Anapc7/Cdc20/Anapc11/Plk1/Anapc2/Ube2s/Ccnb1/Cdk1/Anapc1/Ube2d1/Cdc26/Anapc16/Ccna2/Mad2l1/Cdc23/Ube2c/Bub3/Fbxo5/Cdc27/Anapc4/Ube2e1/Anapc10	23
	R-MMU-9639288	Amino acids regulate mTORC1	39/4780	54/8880	0.00430063	0.0129372	0.00730518	Szt2/Wdr24/Sh3bp4/Atp6v1c2/Depdc5/Sesn1/Rragd/Tcirg1/Flcn/Lamtor5/Seh1l/Lamtor1/Mtor/Fnip2/Atp6v1a/Itfg2/Atp6v1e1/Nprl3/Wdr59/Rragb/Slc38a9/Rragc/Lamtor2/Sec13/Lamtor4/Atp6v0d1/Atp6v1d/Rraga/Mios/Nprl2/Atp6v1f/Lamtor3/Rheb/Bmt2/Atp6v0e/Atp6v1g1/Atp6v0c/Atp6v1h/Fnip1	39
	R-MMU-9711097	Cellular response to starvation	39/4780	54/8880	0.00430063	0.0129372	0.00730518	Szt2/Wdr24/Sh3bp4/Atp6v1c2/Depdc5/Sesn1/Rragd/Tcirg1/Flcn/Lamtor5/Seh1l/Lamtor1/Mtor/Fnip2/Atp6v1a/Itfg2/Atp6v1e1/Nprl3/Wdr59/Rragb/Slc38a9/Rragc/Lamtor2/Sec13/Lamtor4/Atp6v0d1/Atp6v1d/Rraga/Mios/Nprl2/Atp6v1f/Lamtor3/Rheb/Bmt2/Atp6v0e/Atp6v1g1/Atp6v0c/Atp6v1h/Fnip1	39
	R-MMU-606279	Deposition of new CENPA-containing nucleosomes at the centromere	55/4780	80/8880	0.00454195	0.0135887	0.00767305	H2ac15/H2az2/H2ac10/H2ac4/H2bc22/H4c12/H4c11/H2ac20/Cenpi/Cenpu/H2bc6/H2aj/H2ac7/H4c18/H2bc18/H2ac12/H2ac13/H2ac22/H2bc7/Itgb3bp/H2bc3/H2bc8/H4c8/H2ac8/H2ac11/H2bc12/H4c2/H2bc15/H2ac6/H2bc14/H2bc13/H4f16/Cenpx/Cenpt/H2bc9/H4c6/H2bc11/H2bc4/Cenpw/H4c3/H2az1/Mis18a/H4c4/Rsf1/Smarca5/H4c9/Cenpc1/Npm1/Cenpk/Rbbp4/Rbbp7/H4c1/Ruvbl1/Cenpq/Mis18bp1	55
	R-MMU-774815	Nucleosome assembly	55/4780	80/8880	0.00454195	0.0135887	0.00767305	H2ac15/H2az2/H2ac10/H2ac4/H2bc22/H4c12/H4c11/H2ac20/Cenpi/Cenpu/H2bc6/H2aj/H2ac7/H4c18/H2bc18/H2ac12/H2ac13/H2ac22/H2bc7/Itgb3bp/H2bc3/H2bc8/H4c8/H2ac8/H2ac11/H2bc12/H4c2/H2bc15/H2ac6/H2bc14/H2bc13/H4f16/Cenpx/Cenpt/H2bc9/H4c6/H2bc11/H2bc4/Cenpw/H4c3/H2az1/Mis18a/H4c4/Rsf1/Smarca5/H4c9/Cenpc1/Npm1/Cenpk/Rbbp4/Rbbp7/H4c1/Ruvbl1/Cenpq/Mis18bp1	55
	R-MMU-9013106	RHOC GTPase cycle	47/4780	67/8880	0.0046111	0.0137581	0.0077687	Pkn1/Arhgef25/Arhgef11/Stk10/Arhgef40/Arhgef1/Diaph3/Dlc1/Flot2/Stard13/Arhgap35/Pik3r1/Bcr/Arhgap26/Flot1/Iqgap1/Tjp2/Fmnl3/Daam1/Vamp3/Fmnl2/Rock1/Rtkn/Arhgap39/Arhgef10/Arhgap1/Ophn1/Vangl1/Rhoa/Mcam/Rhoc/Anln/Maco1/Slk/Lbr/Arhgap18/Stx5a/Abcd3/Cav1/Acbd5/Pkn2/Rock2/Erbin/Cavin1/Lman1/Stom/Tfrc	47
	R-MMU-9013423	RAC3 GTPase cycle	58/4780	85/8880	0.00468445	0.0139391	0.00787089	Git2/Ykt6/Abi1/Pak4/Mpp7/Pik3r2/Diaph3/Swap70/Arhgap35/Pik3r1/Git1/Brk1/Rac3/Garre1/Bcr/Taok3/Slitrk5/Arhgap26/Vrk2/Trio/Pak2/Vamp3/Arhgap17/Lamtor1/Arhgap39/Arhgap1/Wasf1/Rab7/Ophn1/Vangl1/Noxo1/Ocrl/Pgrmc2/Mcam/Esyt1/Ncf2/Nhs/Emd/Arhgap42/Lbr/Lemd3/Epha2/Amigo2/Cav1/Nckap1/Jag1/Snap23/Fermt2/Stbd1/Cdc42/Dock10/Cyfip1/Srgap2/Baiap2/Erbin/Lman1/Itgb1/Tfrc	58
	R-MMU-1483257	Phospholipid metabolism	119/4780	188/8880	0.00501439	0.0148805	0.00840249	Mtmr14/Sbf1/Pcyt1b/Lpin2/Mboat1/Pcyt1a/Stard7/Mtmr3/Pemt/Etnk1/Pik3r2/Pip5k1b/Pcyt2/Mtmr9/Lpcat1/Miga1/Pik3r1/Plekha2/Pld2/Agpat2/Ddhd2/Pi4k2a/Osbpl5/Lpcat4/Vac14/Lpgat1/Rufy1/Acp6/Pla2g6/Mtmr12/Rab4a/Inpp5e/Pla2g4c/Pip4k2a/Mtmr7/Pitpnb/Tmem86b/Tnfaip8l1/Pik3r4/Agpat3/Gpd1l/Cpne1/Pla2g12a/Rab14/Pnpla2/Mgll/Pik3r3/Inpp4b/Inpp4a/Pten/Ptdss2/Pik3ca/Pip5k1a/Cpne3/Slc44a1/Slc44a2/Ocrl/Pik3c2a/Mtmr6/Ab…	119
	R-MMU-9663891	Selective autophagy	45/4780	64/8880	0.00515047	0.0152432	0.00860725	Map1lc3b/Map1lc3a/Ube2n/Tomm5/Tuba8/Tomm20/Atg12/Tomm6/Dync1li2/Rps27a/Park7/Usp30/Ift88/Tuba4a/Tubb3/Tomm22/Tomm40/Fundc1/Dynll1/Csnk2b/Tubb2b/Hdac6/Vdac1/Tomm7/Csnk2a2/Nbr1/Dync1li1/Sqstm1/Dync1h1/Atg5/Pgam5/Csnk2a1/Uba52/Ubc/Atm/Tubb4b/Tomm70a/Arl13b/Vim/Mfn1/Dync1i2/Tuba1a/Ubb/Tubb6/Tubb2a	45
	R-MMU-176187	Activation of ATR in response to replication stress	26/4780	34/8880	0.00554155	0.0163126	0.00921115	Rpa1/Cdc25a/Dbf4/Mcm5/Cdc6/Rad9a/Rad9b/Orc3/Mcm2/Cdc45/Chek1/Clspn/Mcm10/Rad1/Mcm3/Mcm8/Orc1/Rad17/Mcm4/Orc2/Cdc7/Mcm6/Rfc3/Orc5/Orc4/Rpa3	26
	R-MMU-6811438	Intra-Golgi traffic	26/4780	34/8880	0.00554155	0.0163126	0.00921115	Cog7/Napb/Ykt6/Gosr2/Cyth1/Vps45/Bet1l/Stx16/Cyth3/Rab36/Vti1a/Snap29/Rab33b/Arf1/Cog5/Cog2/Trip11/Cog1/Nsf/Cyth2/Stx5a/Cog4/Napa/Napg/Cog6/Cog8	26
	R-MMU-77595	Processing of Intronless Pre-mRNAs	16/4780	19/8880	0.00580584	0.017045	0.00962466	Sympk/Nudt21/Cpsf1/Cstf1/Ncbp2/Fip1l1/Wdr33/Papola/Cpsf3/Cpsf2/Ncbp1/Cpsf7/Cstf3/Cstf2/Clp1/Pcf11	16
	R-MMU-3371571	HSF1-dependent transactivation	18/4780	22/8880	0.00613882	0.0179267	0.0101225	Hspa1l/Hsbp1/Hsf1/Camk2g/Mtor/Hsp90ab1/Ep300/Fkbp4/Ptges3/Cryab/Hspa8/Hspb8/Hspa2/Dnajb1/Camk2d/Hspa1b/Hsp90aa1/Hspa1a	18
	R-MMU-69273	Cyclin A/B1/B2 associated events during G2/M transition	18/4780	22/8880	0.00613882	0.0179267	0.0101225	Cdc25a/Pkmyt1/Plk1/Ppp2cb/Ppp2r1b/Wee1/Ppp2r1a/Ccnb1/Ccnb2/Cdk1/Ccna2/Cdk7/Mnat1/Ppp2r2a/Ppp2ca/Xpo1/Ppme1/Ccnh	18
	R-MMU-429947	Deadenylation of mRNA	20/4780	25/8880	0.00620175	0.0180624	0.0101992	Tut7/Cnot6l/Cnot8/Parn/Cnot10/Cnot3/Pan2/Pan3/Cnot1/Paip1/Cnot4/Tut4/Cnot11/Eif4a3/Eif4e/Cnot2/Eif4g1/Cnot7/Eif4a2/Eif4a1	20
	R-MMU-3371497	HSP90 chaperone cycle for steroid hormone receptors (SHR)	36/4780	50/8880	0.00651701	0.0189304	0.0106893	Tuba8/Dctn1/Dctn2/Dync1li2/Dnaja2/Actr1a/Hspa1l/Dctn5/Tuba4a/Tubb3/Dynll1/Capzb/Hsp90ab1/Tubb2b/Fkbp5/Dctn3/Dync1li1/Fkbp4/Dync1h1/Actr10/Tubb4b/Ptges3/Dctn4/Stip1/Capza2/Dync1i2/Hspa8/Tuba1a/Hspa2/Dnajb1/Hspa1b/Hsp90aa1/Hspa1a/Dnaja1/Tubb6/Tubb2a	36
	R-MMU-2995383	Initiation of Nuclear Envelope (NE) Reformation	4780-11-01	8880-12-01	0.00665463	0.0190778	0.0107725	Vrk1/Vrk2/Ppp2r1a/Sirt2/Ccnb1/Ccnb2/Cdk1/Lbr/Ppp2r2a/Ppp2ca/Ankle2	11
	R-MMU-5358508	Mismatch Repair	4780-11-01	8880-12-01	0.00665463	0.0190778	0.0107725	Rpa1/Pold1/Msh3/Lig1/Mlh1/Msh2/Msh6/Pold2/Exo1/Pcna/Rpa3	11
	R-MMU-5684264	MAP3K8 (TPL2)-dependent MAPK1/3 activation	4780-11-01	8880-12-01	0.00665463	0.0190778	0.0107725	Ikbkg/Fbxw11/Rps27a/Ikbkb/Skp1/Nfkb1/Uba52/Ubc/Map3k8/Ubb/Cul1	11
	R-MMU-68884	Mitotic Telophase/Cytokinesis	4780-11-01	8880-12-01	0.00665463	0.0190778	0.0107725	Mau2/Plk1/Stag1/Kif20a/Pds5b/Kif23/Smc1a/Smc3/Stag2/Nipbl/Wapl	11
	R-MMU-75035	Chk1/Chk2(Cds1) mediated inactivation of Cyclin B:Cdk1 complex	4780-11-01	8880-12-01	0.00665463	0.0190778	0.0107725	Ywhab/Chek2/Ywhag/Ywhae/Sfn/Wee1/Ccnb1/Cdk1/Ywhah/Ywhaq/Ywhaz	11
	R-MMU-6804756	Regulation of TP53 Activity through Phosphorylation	55/4780	81/8880	0.00680274	0.0194516	0.0109836	Mapk14/Prkaa2/Rpa1/Dyrk2/Taf13/Nuak1/Mre11a/Top3a/Chek2/Prkag2/Wrn/Hipk1/Brip1/Mdm4/Prkaa1/Taf3/Rps27a/Prkag1/Aurka/Dna2/Trp53inp1/Rad9a/Taf12/Rad9b/Aurkb/Taf4b/Taf15/Taf11/Rmi1/Csnk2b/Chek1/Ccna2/Csnk2a2/Tpx2/Topbp1/Mapkapk5/Rad1/Supt16/Csnk2a1/Uba52/Ubc/Atm/Taf5/Rad17/Blm/Prkab1/Trp53/Tbp/Ubb/Exo1/Taf9b/Rfc3/Nbn/Taf1/Rpa3	55
	R-MMU-5633007	Regulation of TP53 Activity	93/4780	145/8880	0.00726504	0.0207195	0.0116995	Mapk14/Ccng1/Prkaa2/Daxx/Rpa1/Dyrk2/Taf13/Nuak1/Smyd2/Jmy/Ppp1r13l/Mre11a/Chd4/Top3a/Chek2/Pdpk1/Akt3/Chd3/Mapkap1/Gatad2b/Akt1/Prkag2/Wrn/Hipk1/Brip1/Gatad2a/Mdm4/Prkaa1/Taf3/Pip4k2a/Rps27a/Prkag1/Ehmt1/Ppp2cb/Ppp2r1b/Aurka/Dna2/Trp53inp1/Mtor/Rad9a/Hdac1/Taf12/Brd7/Rad9b/Ppp2r1a/Aurkb/Taf4b/Taf15/Taf11/Rmi1/Csnk2b/Ing2/Cdk1/Ep300/Chek1/Pip4p1/Ccna2/Csnk2a2/Prmt5/Tpx2/Ttc5/Topbp1/Mapkapk5/Rad1/B…	93
	R-MMU-77289	Mitochondrial Fatty Acid Beta-Oxidation	27/4780	36/8880	0.00743823	0.0211585	0.0119474	Acsf2/Acads/Pccb/Acbd6/Hadh/Pcca/Acot13/Acad11/Mcee/Ndufab1/Acot9/Mmaa/Acadvl/Echs1/Eci1/Mecr/Acot1/Acadl/Them4/Dbi/Hadha/Acot2/Decr1/Acadm/Acot12/Hadhb/Mmut	27
	R-MMU-174414	Processive synthesis on the C-strand of the telomere	13/4780	15/8880	0.00836725	0.0236176	0.013336	Rpa1/Terf2ip/Wrn/Pold1/Pot1a/Dna2/Terf2/Lig1/Terf1/Pold2/Blm/Pcna/Rpa3	13
	R-MMU-532668	N-glycan trimming in the ER and Calnexin/Calreticulin cycle	13/4780	15/8880	0.00836725	0.0236176	0.013336	Rps27a/Ubxn1/Amfr/Psmc1/Ngly1/Uba52/Ubc/Vcp/Rad23b/Ubb/Canx/Calr/Pdia3	13
	R-MMU-937072	TRAF6-mediated induction of TAK1 complex within TLR4 complex	13/4780	15/8880	0.00836725	0.0236176	0.013336	Sarm1/Traf6/Ticam1/Rps27a/Tab2/Map3k7/Uba52/Ubc/Tab3/Tlr4/Ubb/Ly96/Cd14	13
	R-MMU-174417	Telomere C-strand (Lagging Strand) Synthesis	23/4780	30/8880	0.0085635	0.0240479	0.0135789	Rpa1/Terf2ip/Chtf18/Wrn/Pold1/Pola2/Ctc1/Prim1/Pot1a/Dna2/Ten1/Terf2/Rfc1/Lig1/Stn1/Pola1/Terf1/Dscc1/Pold2/Blm/Rfc3/Pcna/Rpa3	23
	R-MMU-917729	Endosomal Sorting Complex Required For Transport (ESCRT)	23/4780	30/8880	0.0085635	0.0240479	0.0135789	Snf8/Chmp3/Chmp7/Ubap1/Rps27a/Hgs/Chmp4b/Chmp2b/Vps4a/Vps25/Stam2/Vps28/Vta1/Vps37a/Uba52/Ubc/Mvb12a/Tsg101/Chmp2a/Chmp5/Stam/Ubb/Vps4b	23
	R-MMU-15869	Metabolism of nucleotides	63/4780	95/8880	0.0088303	0.0247339	0.0139663	Ak1/Ampd2/Entpd1/Ada/Samhd1/Rrm2/Ctps2/Tk1/Txnrd1/Dtymk/Atic/Entpd5/Ampd1/Entpd7/Nme3/Dck/Nudt13/Tyms/Nt5c2/Adss/Impdh2/Nt5e/Paics/Adk/Gmpr2/Rrm2b/Lhpp/Nudt5/Tymp/Dut/Nme4/Gmpr/Uckl1/Nudt9/Itpa/Nme1/Dguok/Dctd/Cmpk1/Gart/Glrx/Aprt/Entpd2/Adsl/Adal/Gmps/Nme2/Nt5c3/Entpd6/Pfas/Dhodh/Adprm/Upp1/Ppat/Txn1/Ak6/Pnp/Ak2/Ctps/Rrm1/Gsr/Hprt/Nt5c	63
	R-MMU-380972	Energy dependent regulation of mTOR by LKB1-AMPK	21/4780	27/8880	0.00903728	0.0252492	0.0142573	Cab39l/Prkaa2/Prkag2/Rragd/Prkaa1/Lamtor5/Prkag1/Lamtor1/Mtor/Ppm1a/Rragb/Slc38a9/Rragc/Cab39/Lamtor2/Lamtor4/Rraga/Strada/Prkab1/Lamtor3/Rheb	21
	R-MMU-114452	Activation of BH3-only proteins	15/4780	18/8880	0.00921448	0.0256789	0.0144999	Ywhab/Bcl2/Ywhag/Ywhae/Bad/Sfn/Dynll1/Ppp3cc/Bid/Ppp3r1/Ywhah/Pmaip1/Mapk8/Ywhaq/Ywhaz	15
	R-MMU-166208	mTORC1-mediated signalling	19/4780	24/8880	0.00937481	0.0259283	0.0146408	Ywhab/Eif4ebp1/Fkbp1a/Rragd/Lamtor5/Eef2k/Lamtor1/Mtor/Rragb/Slc38a9/Rragc/Lamtor2/Lamtor4/Rraga/Rps6kb1/Eif4e/Lamtor3/Rheb/Eif4g1	19
	R-MMU-5205647	Mitophagy	19/4780	24/8880	0.00937481	0.0259283	0.0146408	Map1lc3b/Map1lc3a/Tomm5/Tomm20/Atg12/Tomm6/Tomm22/Tomm40/Fundc1/Csnk2b/Vdac1/Tomm7/Csnk2a2/Sqstm1/Atg5/Pgam5/Csnk2a1/Tomm70a/Mfn1	19
	R-MMU-9674555	Signaling by CSF3 (G-CSF)	19/4780	24/8880	0.00937481	0.0259283	0.0146408	Tyk2/Shc1/Grb2/Rps27a/Rnf7/Elob/Ube2d1/Eloc/Jak2/Kras/Uba52/Cul5/Ube2d2a/Ubc/Socs1/Ube2d3/Lyn/Ubb/Socs3	19
	R-MMU-450321	JNK (c-Jun kinases) phosphorylation and activation mediated by activated human TAK1	17/4780	21/8880	0.00948114	0.0261565	0.0147696	Mapk9/Irak1/Traf6/Map2k7/Ube2n/Ikbkg/Rps27a/Ripk2/Tab2/Map3k7/Map2k4/Uba52/Ubc/Tab3/Mapk10/Mapk8/Ubb	17
	R-MMU-9035034	RHOF GTPase cycle	28/4780	38/8880	0.00965574	0.0265714	0.0150039	Farp1/Rhof/Pik3r2/Diaph3/Senp1/Pik3r1/Lmnb1/Actn1/Fam169a/Basp1/Vamp3/Arhgap39/Arhgap1/Rab7/Capzb/Vangl1/Mcam/Arhgap12/Esyt1/Diaph2/Sowahc/Cav1/Tor1aip1/Add3/Mtmr1/Snap23/Actb/Srgap2	28
	R-MMU-71291	Metabolism of amino acids and derivatives	152/4780	248/8880	0.00973724	0.0267287	0.0150927	Bcat1/Got1/Mpst/Ethe1/Rimkla/Auh/Aldh4a1/Bckdk/Enoph1/Amd1/Oaz2/Azin2/Phgdh/Fah/Asrgl1/Aldh7a1/Bcat2/Arg1/Slc36a4/Txnrd1/Psmb10/Arg2/Smox/Srr/Hoga1/Bckdhb/Kyat1/Nqo1/Grhpr/Qdpr/Prodh/Asl/Psmd3/Psmd13/Aass/Psat1/Asns/Psmd10/Psmd5/Serinc5/Dlat/Hal/Gpt2/Cbs/Got2/Rimklb/Mccc2/Mtrr/Psmd9/Adi1/Serinc4/Pycr1/Ahcy/Psme1/Slc44a1/Gcsh/Psmb4/Pdha1/Ndufab1/Slc25a13/Ado/Psmd11/Dlst/Sds/Glud1/Mccc1/Ogdh/Psmd2/…	152
	R-MMU-449147	Signaling by Interleukins	160/4780	262/8880	0.0098217	0.0268933	0.0151857	Mapk14/Mapk9/Irak1/Il34/Tyk2/Tec/Pik3r2/Shc1/Il12rb2/Stat5b/Irs2/Il16/Nfkb2/Traf6/Map2k7/Pik3r1/Ube2n/Nkiras2/Crlf2/H3c6/Rps6ka1/Ikbkg/Mapk7/Grb2/Stx4a/Psmb10/Atf1/Il11ra1/Jak3/Casp3/Atf2/Fbxw11/Il1r1/Map3k3/Rps27a/H3c10/Dusp4/Psmd3/Txlna/Psmd13/Mapkapk3/Ppp2cb/Ripk2/Ppp2r1b/Stat5a/Peli2/Smarca4/Sos1/Crlf1/Map2k3/Psmd10/Mapk1/Ager/Psmd5/Prkaca/Sos2/Pik3r3/Stat3/Ikbkb/Psmd9/Pik3ca/Dusp3/Creb1/Stx3…	160
	R-MMU-73893	DNA Damage Bypass	33/4780	46/8880	0.00989113	0.0270161	0.015255	Rpa1/Rad18/Pold1/Poli/Pole4/Cul4a/Rps27a/Rev3l/Rev1/Polh/Rfc1/Pole3/Mad2l2/Rbx1/Pole/Dtl/Uba52/Ubc/Pold2/Vcp/Usp1/Rchy1/Ube2b/Cul4b/Wdr48/Ufd1/Polk/Ubb/Ddb1/Rfc3/Pole2/Pcna/Rpa3	33
	R-MMU-1227986	Signaling by ERBB2	31/4780	43/8880	0.0109907	0.0299449	0.0169088	Shc1/Matk/Pik3r1/Akt3/Prkce/Grb2/Akt1/Hras/Rps27a/Cdc37/Btc/Sos1/Pik3ca/Fyn/Rhoa/Usp8/Ereg/Ptpn12/Erbb2/Prkca/Kras/Uba52/Cul5/Ubc/Erbb4/Ubb/Yes1/Erbin/Egfr/Hsp90aa1/Hbegf	31
	R-MMU-1483255	PI Metabolism	50/4780	74/8880	0.0110993	0.030166	0.0170336	Mtmr14/Sbf1/Mtmr3/Pik3r2/Pip5k1b/Mtmr9/Pik3r1/Plekha2/Pi4k2a/Vac14/Rufy1/Mtmr12/Rab4a/Inpp5e/Pip4k2a/Mtmr7/Pitpnb/Tnfaip8l1/Pik3r4/Rab14/Pik3r3/Inpp4b/Inpp4a/Pten/Pik3ca/Pip5k1a/Ocrl/Pik3c2a/Mtmr6/Tnfaip8/Arf1/Pip4p1/Synj2/Ptpn13/Pi4ka/Pnpla6/Pik3cb/Mtmr2/Plekha5/Pi4kb/Inpp5k/Gde1/Pikfyve/Pi4k2b/Fig4/Mtmr1/Rab5a/Mtm1/Sacm1l/Plekha1	50
	R-MMU-4755510	SUMOylation of immune response proteins	4780-10-01	8880-11-01	0.0114334	0.0307693	0.0173743	Ube2i/Sumo3/Nfkb2/Ikbkg/Pias3/Ikbke/Sumo1/Rela/Topors/Nfkbia	10
	R-MMU-5358565	Mismatch repair (MMR) directed by MSH2:MSH6 (MutSalpha)	4780-10-01	8880-11-01	0.0114334	0.0307693	0.0173743	Rpa1/Pold1/Lig1/Mlh1/Msh2/Msh6/Pold2/Exo1/Pcna/Rpa3	10
	R-MMU-5689877	Josephin domain DUBs	4780-10-01	8880-11-01	0.0114334	0.0307693	0.0173743	Josd1/Rps27a/Rad23a/Atxn3/Josd2/Uba52/Ubc/Vcp/Rad23b/Ubb	10
	R-MMU-9708530	Regulation of BACH1 activity	4780-10-01	8880-11-01	0.0114334	0.0307693	0.0173743	Fbxl17/Rps27a/Rbx1/Skp1/Mafk/Skp2/Uba52/Ubc/Ubb/Cul1	10
	R-MMU-165159	MTOR signalling	29/4780	40/8880	0.0121917	0.0325704	0.0183913	Cab39l/Ywhab/Prkaa2/Eif4ebp1/Akt1/Prkag2/Fkbp1a/Rragd/Prkaa1/Lamtor5/Prkag1/Eef2k/Lamtor1/Mtor/Ppm1a/Rragb/Slc38a9/Rragc/Cab39/Lamtor2/Lamtor4/Rraga/Strada/Rps6kb1/Prkab1/Eif4e/Lamtor3/Rheb/Eif4g1	29
	R-MMU-9696264	RND3 GTPase cycle	29/4780	40/8880	0.0121917	0.0325704	0.0183913	Dlg5/Wdr6/Pik3r2/Flot2/Arhgap35/Pik3r1/Vangl2/Pkp4/Ckap4/Fam83b/Nisch/Rock1/Tnfaip1/Vangl1/Rasal2/Ptpn13/Kctd13/Lemd3/Tmod3/Epha2/Ckb/Txnl1/Cav1/Rbmx/Cpd/Ccdc88a/Picalm/Ktn1/Rnd3	29
	R-MMU-9696273	RND1 GTPase cycle	29/4780	40/8880	0.0121917	0.0325704	0.0183913	Dlg5/Wdr6/Pik3r2/Flot2/Arhgap35/Pik3r1/Vangl2/Pkp4/Frs2/Fam83b/Plxna1/Frs3/Vangl1/Rasal2/Ptpn13/Lemd3/Fam135a/Aldh3a2/Rras2/Epha2/Txnl1/Cav1/Stip1/Rbmx/Kidins220/Cpd/Ccdc88a/Tmem59/Tfrc	29
	R-MMU-9013424	RHOV GTPase cycle	22/4780	29/8880	0.0124356	0.0331415	0.0187138	Git2/Dlg5/Sptbn1/Wdr6/Pik3r1/Git1/Sh3rf1/Usp9x/Iqgap1/Nck2/Pak2/Tpm4/Tpm3/Vangl1/Myo9a/Arhgap12/Ccp110/Epha2/Txnl1/Cdc42/Cltc/Nck1	22
	R-MMU-198725	Nuclear Events (kinase and transcription factor activation)	20/4780	26/8880	0.0133102	0.035301	0.0199332	Mapk14/Chd4/Rps6ka1/Mapk7/Atf1/Srf/Dusp4/Ppp2cb/Ppp2r1b/Mapk1/Dusp3/Creb1/Ppp2r1a/Rps6ka5/Ppp2ca/Dusp6/Rps6ka3/Nab2/Sgk1/Egr2	20
	R-MMU-4641262	Disassembly of the destruction complex and recruitment of AXIN to the membrane	20/4780	26/8880	0.0133102	0.035301	0.0199332	Dvl3/Dvl1/Ctnnb1/Lrp5/Ppp2r5b/Fzd1/Ppp2r5a/Ppp2cb/Gsk3b/Ppp2r1b/Lrp6/Frat1/Ppp2r5e/Axin1/Ppp2r1a/Dvl2/Fzd2/Cav1/Frat2/Ppp2ca	20
	R-MMU-180786	Extension of Telomeres	32/4780	45/8880	0.0134632	0.0356207	0.0201137	Rpa1/Terf2ip/Chtf18/Shq1/Wrn/Pold1/Pola2/Ctc1/Prim1/Pot1a/Dna2/Ten1/Terf2/Rfc1/Lig1/Rtel1/Stn1/Ccna2/Pola1/Ppp6r3/Terf1/Dscc1/Ppp6c/Pold2/Nhp2/Blm/Nop10/Rfc3/Dkc1/Pcna/Rpa3/Ankrd28	32
	R-MMU-196299	Beta-catenin phosphorylation cascade	4780-12-01	14/8880	0.0136536	0.0356943	0.0201553	Ctnnb1/Ppp2r5b/Ppp2r5a/Ppp2cb/Gsk3b/Ppp2r1b/Frat1/Ppp2r5e/Axin1/Ppp2r1a/Frat2/Ppp2ca	12
	R-MMU-205043	NRIF signals cell death from the nucleus	4780-12-01	14/8880	0.0136536	0.0356943	0.0201553	Traf6/Aph1b/Rps27a/Psen2/Itgb3bp/Sqstm1/Uba52/Ubc/Psenen/Ubb/Ncstn/Ngf	12
	R-MMU-4419969	Depolymerisation of the Nuclear Lamina	4780-12-01	14/8880	0.0136536	0.0356943	0.0201553	Lemd2/Prkcb/Lpin2/Lmnb1/Ccnb1/Lpin3/Cdk1/Emd/Prkca/Lemd3/Cnep1r1/Lmna	12
	R-MMU-74217	Purine salvage	4780-12-01	14/8880	0.0136536	0.0356943	0.0201553	Ampd2/Ada/Ampd1/Dck/Adk/Gmpr2/Gmpr/Dguok/Aprt/Adal/Pnp/Hprt	12
	R-MMU-975163	IRAK2 mediated activation of TAK1 complex upon TLR7/8 or 9 stimulation	4780-12-01	14/8880	0.0136536	0.0356943	0.0201553	Traf6/Ticam1/Rps27a/Tab2/Map3k7/Uba52/Ubc/Tab3/Tlr4/Ubb/Ly96/Cd14	12
	R-MMU-196757	Metabolism of folate and pterines	14/4780	17/8880	0.0144962	0.0372308	0.0210229	Mthfs/Mthfd2/Mthfsl/Mthfd2l/Slc25a32/Aldh1l1/Aldh1l2/Shmt2/Mthfd1l/Slc19a1/Dhfr/Mthfd1/Fpgs/Slc46a1	14
	R-MMU-2559584	Formation of Senescence-Associated Heterochromatin Foci (SAHF)	14/4780	17/8880	0.0144962	0.0372308	0.0210229	Hira/Hmga1/H1f4/Ep400/Lmnb1/H1f2/Cabin1/H1f1/H1f5/H1f0/Ubn1/Rb1/Trp53/Hmga2	14
	R-MMU-5205685	PINK1-PRKN Mediated Mitophagy	14/4780	17/8880	0.0144962	0.0372308	0.0210229	Map1lc3b/Map1lc3a/Tomm5/Tomm20/Atg12/Tomm6/Tomm22/Tomm40/Vdac1/Tomm7/Sqstm1/Atg5/Tomm70a/Mfn1	14
	R-MMU-8876725	Protein methylation	14/4780	17/8880	0.0144962	0.0372308	0.0210229	Eef1a1/Eef1akmt2/Etfb/Etfbkmt/Eef1akmt1/Mettl22/Mettl21a/Calm1/Prmt3/Kin/Vcp/Calm2/Hspa8/Vcpkmt	14
	R-MMU-176407	Conversion from APC/C:Cdc20 to APC/C:Cdh1 in late anaphase	16/4780	20/8880	0.0145126	0.0372308	0.0210229	Anapc7/Cdc20/Anapc11/Anapc2/Ube2s/Anapc1/Ube2d1/Cdc26/Anapc16/Cdc14a/Cdc23/Ube2c/Cdc27/Anapc4/Ube2e1/Anapc10	16
	R-MMU-5696397	Gap-filling DNA repair synthesis and ligation in GG-NER	16/4780	20/8880	0.0145126	0.0372308	0.0210229	Rpa1/Pold1/Pole4/Rps27a/Rfc1/Pole3/Pole/Uba52/Ubc/Pold2/Polk/Ubb/Rfc3/Pole2/Pcna/Rpa3	16
	R-MMU-6807004	Negative regulation of MET activity	16/4780	20/8880	0.0145126	0.0372308	0.0210229	Sh3gl2/Ptpn1/Grb2/Rps27a/Hgs/Sh3kbp1/Sh3gl1/Eps15/Usp8/Lrig1/Stam2/Uba52/Ubc/Ptpn2/Stam/Ubb	16
	R-MMU-9705462	Inactivation of CSF3 (G-CSF) signaling	16/4780	20/8880	0.0145126	0.0372308	0.0210229	Tyk2/Rps27a/Rnf7/Elob/Ube2d1/Eloc/Jak2/Uba52/Cul5/Ube2d2a/Ubc/Socs1/Ube2d3/Lyn/Ubb/Socs3	16
	R-MMU-73887	Death Receptor Signalling	78/4780	122/8880	0.0147369	0.0377183	0.0212981	Clip3/Arhgef11/Irak1/Arhgef40/Arhgef1/Smpd3/Rbck1/Rack1/Arhgef33/Lingo1/Arhgef6/Traf6/Tradd/Arhgef18/Ikbkg/Arhgef39/Otulin/Arhgef9/Cyld/Aph1b/Rac1/Bag4/Fgd1/Casp3/Rps27a/Ywhae/Bad/Bex3/Trio/Ripk2/Xiap/Sos1/Kalrn/Sppl2b/Sos2/Casp2/Psen2/Arhgef10/Ikbkb/Sharpin/Itgb3bp/Plekhg2/Rhoa/Otud7b/Ngef/Madd/Tab2/Rela/Tiam2/Map3k7/Myd88/Arhgef26/Nfkb1/Sqstm1/Prkci/Usp4/Nsmaf/Uba52/Ubc/Tnfrsf10b/Tab3/Ect2/Tnfr…	78
	R-MMU-69231	Cyclin D associated events in G1	30/4780	42/8880	0.0150393	0.0383137	0.0216343	Cdkn1a/E2f4/E2f3/Cks1b/Ccnd1/Rps27a/Cdk4/Ppp2cb/Ppp2r1b/Tfdp1/Ppp2r1a/Rbl2/Skp1/Cdkn1b/E2f5/Cdk7/Ccne1/Jak2/Skp2/Mnat1/Uba52/Ubc/Ppp2r2a/Rb1/Rbl1/Ppp2ca/Lyn/Ubb/Cul1/Ccnh	30
	R-MMU-69236	G1 Phase	30/4780	42/8880	0.0150393	0.0383137	0.0216343	Cdkn1a/E2f4/E2f3/Cks1b/Ccnd1/Rps27a/Cdk4/Ppp2cb/Ppp2r1b/Tfdp1/Ppp2r1a/Rbl2/Skp1/Cdkn1b/E2f5/Cdk7/Ccne1/Jak2/Skp2/Mnat1/Uba52/Ubc/Ppp2r2a/Rb1/Rbl1/Ppp2ca/Lyn/Ubb/Cul1/Ccnh	30
	R-MMU-5620924	Intraflagellar transport	38/4780	55/8880	0.0151264	0.0384463	0.0217092	Ift27/Ift122/Ift43/Ift88/Tuba4a/Ift20/Tubb3/Wdr35/Ift52/Hspb11/Ttc26/Kif3c/Ift140/Kif17/Ift81/Cluap1/Ift172/Wdr19/Ttc21b/Dynll1/Traf3ip1/Dync2li1/Tubb2b/Ift80/Dync2h1/Ttc30b/Trip11/Tnpo1/Kifap3/Dynlrb1/Ift57/Kif3a/Ift22/Tubb4b/Tuba1a/Ift74/Tubb6/Tubb2a	38
	R-MMU-6814122	Cooperation of PDCL (PhLP1) and TRiC/CCT in G-protein beta folding	26/4780	36/8880	0.0187038	0.0474289	0.0267814	Gna11/Gnb4/Gng2/Tcp1/Gnb1/Gnb2/Gnb5/Gng12/Cct4/Gng3/Pdcl/Cct3/Csnk2b/Gng11/Csnk2a2/Cct2/Gng4/Gng10/Gnaq/Cct5/Csnk2a1/Rgs7/Cct7/Cct6a/Cct8/Gng5	26
	R-MMU-8863795	Downregulation of ERBB2 signaling	19/4780	25/8880	0.0194228	0.0482459	0.0272427	Matk/Akt3/Akt1/Rps27a/Cdc37/Btc/Usp8/Ereg/Ptpn12/Erbb2/Uba52/Cul5/Ubc/Erbb4/Ubb/Erbin/Egfr/Hsp90aa1/Hbegf	19
	R-MMU-9006934	Signaling by Receptor Tyrosine Kinases	237/4780	402/8880	0.0195081	0.0482459	0.0272427	Prkcb/Ywhab/Mapk14/Map2k2/Ctnnb1/Abi1/Col11a2/Sh3gl2/Tec/Pcsk6/Mknk1/Pik3r2/Shc1/Stat5b/Ranbp10/Irs2/Matk/Insr/Cyfip2/Chd4/Igf1r/Eps15l1/Fgfrl1/Pik3r1/Pdpk1/Akt3/Ptpn1/Brk1/Tns3/Klb/Prkce/Ap2s1/Mapkap1/Braf/Atp6v1c2/Rps6ka1/Mapk7/Grb2/Akt1/Shc2/Frs2/Trib3/Atp6v0a1/Tgfa/Aph1b/Polr2i/Rac1/Lamb2/Hras/Yap1/Atf1/Kit/Gga3/Polr2a/Sh2b2/Rab4b/Mapk12/Tcirg1/Rab4a/Ap2m1/Srf/Col27a1/Pag1/Rps27a/Axl/Dusp4/Cd…	237
	R-MMU-162658	Golgi Cisternae Pericentriolar Stack Reorganization	4780-09-01	8880-10-01	0.0195093	0.0482459	0.0272427	Rab1b/Golga2/Gorasp1/Plk1/Mapk1/Gorasp2/Rab1a/Blzf1/Rab2a	9
	R-MMU-2122947	NOTCH1 Intracellular Domain Regulates Transcription	4780-09-01	8880-10-01	0.0195093	0.0482459	0.0272427	Maml1/Maml2/Notch1/Kat2a/Ep300/Rbpj/Kat2b/Mamld1/Snw1	9
	R-MMU-2122948	Activated NOTCH1 Transmits Signal to the Nucleus	4780-09-01	8880-10-01	0.0195093	0.0482459	0.0272427	Dtx1/Dtx4/Rps27a/Dtx2/Notch1/Itch/Uba52/Ubc/Ubb	9
	R-MMU-2151201	Transcriptional activation of mitochondrial biogenesis	4780-09-01	8880-10-01	0.0195093	0.0482459	0.0272427	Sirt3/Gabpa/Sod2/Gabpb1/Glud1/Acss2/Idh2/Sirt4/Cycs	9
	R-MMU-381119	Unfolded Protein Response (UPR)	4780-09-01	8880-10-01	0.0195093	0.0482459	0.0272427	Crebrf/Ern1/Mbtps1/Eif2s3x/Atf6/Mbtps2/Eif2ak3/Eif2s2/Eif2s1	9
	R-MMU-418885	DCC mediated attractive signaling	4780-09-01	8880-10-01	0.0195093	0.0482459	0.0272427	Rac1/Trio/Fyn/Dock1/Dcc/Ntn1/Ptk2/Cdc42/Nck1	9
	R-MMU-8941856	RUNX3 regulates NOTCH signaling	4780-09-01	8880-10-01	0.0195093	0.0482459	0.0272427	Maml1/Maml2/Notch1/Kat2a/Ep300/Rbpj/Kat2b/Mamld1/Snw1	9
	R-MMU-9645460	Alpha-protein kinase 1 signaling pathway	4780-09-01	8880-10-01	0.0195093	0.0482459	0.0272427	Traf6/Rps27a/Tab2/Map3k7/Tifa/Uba52/Ubc/Tab3/Ubb	9
	R-MMU-9664873	Pexophagy	4780-09-01	8880-10-01	0.0195093	0.0482459	0.0272427	Map1lc3b/Rps27a/Usp30/Nbr1/Sqstm1/Uba52/Ubc/Atm/Ubb	9
