# Supplementary material for: Sex differences in the transcriptome of extracellular vesicles secreted by fetal neural stem cells and effects of chronic alcohol exposure
Source: Biol Sex Differ. 2023 Apr 15;14:19. doi: 10.1186/s13293-023-00503-0 (PMC10105449; doi:10.1186/s13293-023-00503-0)
Supplement: Supplementary file 12 — Additional file 12: Table S6. WGCNA Gene Information of 36 Samples A table of each gene’s Gene ID, Entrez ID, and module color. [file 13293_2023_503_MOESM12_ESM.csv]

	Gene_ID	ENTREZID	moduleColor
16956	Sspo	77424	black
3763	Crb3	241324	black
8389	Gm40651	105245153	black
16299	Slc28a3	240638	black
372	4833428L15Rik	74602	black
18597	Uchl1os	66073	black
12409	Myocd	17921	black
6340	Gm1527	101055907	black
618	4933430M04Rik	71316	black
2108	B4galnt3	14422	black
11234	LOC118568772	NA	black
16603	Smyd1	236794	black
3954	Cyb561	67393	black
16129	Skint4	71130	black
3782	Crhr1	12916	black
2564	Cadps2	116903	black
16396	Slc44a4	107375	black
3603	Col4a3	12828	black
4203	Ddc	13194	black
3226	Cfap77	14962	black
10734	Lck	NA	black
7379	Gm33484	102636399	black
2022	Atxn7l1os2	74268	black
7032	Gm31502	102633742	black
7215	Gm32622	102635210	black
12923	Nlrp4e	240055	black
16492	Slco2a1	234595	black
8571	Gm41738	105246444	black
14672	Ptpn5	19164	black
467	4930513N10Rik	319960	black
9940	Ifi207	212632	black
7099	Gm31920	102634267	black
1139	Adap2	13733	black
13871	Pigr	18645	black
16448	Slc6a5	11416	black
8759	Gm46478	108168143	black
14228	Potegl	212933	black
6763	Gm30003	102631731	black
6355	Gm15555	100040769	black
8058	Gm38790	105242606	black
7306	Gm33041	102635780	black
16822	Spic	235406	black
17585	Thegl	243078	black
9097	Gm9595	672098	black
10883	LOC100125594	210808	black
6256	Gm13373	102634777	black
4571	Dpy19l2	73708	black
17199	Syna	74152	black
7534	Gm34403	102637626	black
8247	Gm39830	105244172	black
19727	Zp3	69504	black
3042	Cdk15	18557	black
6702	Gm29185	105245970	black
7224	Gm32651	102635262	black
525	4930558K02Rik	75368	black
298	2700069I18Rik	72608	black
1707	Arhgap9	77669	black
10937	LOC115489933	75782	black
4041	D030045P18Rik	402774	black
966	Abi2	66885	black
15095	Ret	26450	black
15761	Scube1	99377	black
6182	Gm11999	626870	black
188	1700112M02Rik	102640882	black
501	4930544M13Rik	75161	black
6459	Gm19689	102639958	black
18827	Vmn2r102	53376	black
8408	Gm40738	105245255	black
7585	Gm34649	102637958	black
4448	Dnah7c	627872	black
8950	Gm52292	115488666	black
11140	LOC118568350	NA	black
11453	Maats1	110958	black
10802	Lhx5	118568478	black
7969	Gm36865	102640889	black
413	4930432M17Rik	619318	black
561	4931403E22Rik	70942	black
8346	Gm40430	105244871	black
17216	Synpo	100226	black
15192	Rhox11	77433	black
19448	Zfp541	22678	black
5742	Fsip1	244091	black
17433	Tcrg	230908	black
8168	Gm39436	105243532	black
930	Abcc8	106861	black
10017	Ikzf3	22778	black
8697	Gm45964	108167332	black
97	1700020L24Rik	66330	black
17659	Tjp3	21781	black
8903	Gm51646	115487112	black
16992	Stab2	79043	black
8135	Gm39252	105243273	black
11139	LOC118568344	115489710	black
11039	LOC118567830	320747	black
1837	Asb2	27053	black
11667	Mc1r	56453	black
10961	LOC118567425	16841	black
2202	BC049352	54422	black
10053	Il23r	230828	black
6728	Gm29825	102631500	black
7193	Gm32500	102635069	black
8268	Gm39919	105244273	black
3085	Cds1	67177	black
955	Abhd17a	52538	black
1728	Arhgef38	56795	black
3824	Cryzl2	66609	black
7604	Gm34719	102638034	black
7087	Gm31831	102634183	black
18618	Ugt2b37	100929	black
5935	Gchfr	14527	black
1056	Acsm2	269275	black
6426	Gm17266	228025	black
149	1700061I17Rik	433646	black
9782	Hoxa9	15395	black
12381	Mylk4	218203	black
16084	Siglecg	20377	black
16367	Slc38a4	20524	black
19061	Wnt9b	83767	black
18054	Topaz1	100503361	black
19647	Zfp982	69020	black
6596	Gm26501	115490485	black
8066	Gm38823	105242668	black
8755	Gm46420	108168085	black
3434	Clic6	216705	black
1185	Adgrl4	109254	black
6324	Gm14569	100038700	black
845	A830012C17Rik	320297	black
8171	Gm39447	108167687	black
18026	Tns4	330428	black
2286	Bhmt	79362	black
2890	Ccr6	232035	black
7006	Gm31378	102633554	black
7011	Gm31415	102633625	black
8301	Gm40148	105244553	black
1410	Alpk2	110542	black
6339	Gm15262	102636919	black
7208	Gm32564	102635142	black
9045	Gm6590	625121	black
17385	Tbx3os1	231151	black
10933	LOC115489710	77889	black
9039	Gm6277	621677	black
8277	Gm39952	105244310	black
11781	Meox2	76890	black
13648	Pdgfrb	402728	black
8148	Gm39338	105243391	black
10428	Kcnn4	140492	black
18846	Vmn2r56	28035	black
8358	Gm4047	105244941	black
6910	Gm30818	102632827	black
8422	Gm40874	105245398	black
7504	Gm34259	102637447	black
19499	Zfp652os	27274	black
17327	Tbata	64009	black
13253	Ocstamp	18203	black
6765	Gm30013	102631739	black
8116	Gm39149	105243146	black
482	4930523O13Rik	74726	black
1010	Accsl	100503991	black
6078	Glt1d1	14660	black
10267	Itpr3	16438	black
1357	Albfm1	230163	black
6470	Gm20043	100503908	black
14319	Ppp1r3a	218832	black
2815	Ccdc63	381175	black
139	1700047F07Rik	102633724	black
7255	Gm32793	102635455	black
3394	Clca3a2	229725	black
6731	Gm29872	102631504	black
6026	Gipc3	67903	black
6660	Gm27211	102631805	black
10697	Lamp3	NA	black
9367	Gsdmc	212167	black
6770	Gm30028	102631762	black
4664	Dydc1	13544	black
159	1700082M22Rik	105243269	black
6884	Gm30658	102632621	black
8465	Gm41168	105245749	black
7753	Gm35551	102639168	black
2051	AW549542	67928	black
13658	Pdilt	67307	black
74	1700012B09Rik	69325	black
7607	Gm34728	102638076	black
3375	CK137956	67770	black
2799	Ccdc33	51938	black
7858	Gm36233	102640072	black
14375	Pramel15	237178	black
3998	Cyp2c70	69888	black
14376	Pramel47	19023	black
14746	Pzp	19210	black
6693	Gm28836	102632274	black
8436	Gm41009	105245555	black
16548	Smc2os	53881	black
1773	Armc12	11865	black
4569	Dppa3	224897	black
16426	Slc5a4a	243328	black
1651	Arap3	234023	black
14056	Plg	18744	black
7242	Gm32730	102635370	black
626	4933436E23Rik	71209	black
6315	Gm14344	329575	black
8149	Gm39341	105243403	black
1816	Arsj	65256	black
6492	Gm20618	100859931	black
8846	Gm4951	237412	black
4589	Drc7	381738	black
6758	Gm29986	102631706	black
6681	Gm28453	102639494	black
11286	Lrit3	320398	black
7206	Gm32555	102635131	black
2063	AY512915	217265	black
3425	Clec2i	665180	black
8736	Gm46298	108167898	black
2843	Ccdc92b	52132	black
6946	Gm31018	102633104	black
10896	LOC108167340	16779	black
8511	Gm41436	105246082	black
14133	Pnpla1	269437	black
11081	LOC118568036	232685	black
7718	Gm35363	102638909	black
6991	Gm31268	102633410	black
4128	Daw1	226414	black
6460	Gm19696	328657	black
4400	Dll4	13388	black
1280	AI115009	78894	black
6719	Gm29685	624549	black
8425	Gm40918	105245418	black
6477	Gm20187	100504235	black
7145	Gm32209	102634664	black
12096	Mrap2	15064	black
14642	Ptgs1	228413	black
18372	Ttc22	17737	black
10954	LOC118567390	16832	black
14879	Rag1	76563	black
7986	Gm3716	115487363	black
7789	Gm35751	102639401	black
1104	Adam2	77794	black
6840	Gm30411	102632244	black
8567	Gm41725	105246431	black
7623	Gm34799	102638142	black
127	1700030N03Rik	70011	black
15	1100001I12Rik	75405	black
8367	Gm40520	105245000	black
1415	Alx1	93835	black
2434	Btnl1	238555	black
8198	Gm39590	105243850	black
3403	Clcnka	56365	black
7699	Gm35234	102638729	black
16203	Slc1a6	320007	black
12235	Mst1r	320183	black
14149	Pof1b	83436	black
62	1700003P14Rik	75890	black
18318	Tshz3	66949	black
2783	Ccdc187	212153	black
7547	Gm34472	102637734	black
4915	Elf5	69257	black
1086	Acvr1c	224697	black
7018	Gm31438	102633660	black
11771	Meikin	75033	black
7445	Gm33905	102636974	black
9199	Gpa33	14723	black
911	Abca9	26357	black
7852	Gm36203	102640029	black
10891	LOC102640985	16773	black
9287	Gprin3	26913	black
3995	Cyp2c55	13098	black
18184	Trim43a	30935	black
7782	Gm35720	102639386	black
7067	Gm31727	102634034	black
7896	Gm36459	102640374	black
6189	Gm12130	104692	black
18209	Triml1	12751	black
8448	Gm41069	105245634	black
7892	Gm36427	102640323	black
6655	Gm27166	100040328	black
8882	Gm51490	115486518	black
7865	Gm36282	102640119	black
13242	Obp2b	230718	black
258	2410003L11Rik	69729	black
18201	Trim67	21991	black
8458	Gm41099	105245679	black
5675	Foxa3	14284	black
8342	Gm40394	105244849	black
7431	Gm33827	102636847	black
19174	Zbp1	22415	black
8929	Gm51955	115487830	black
1695	Arhgap33os	442801	black
6093	Gm10046	102637366	black
6809	Gm30230	102632049	black
17996	Tnfsf8	105180375	black
7901	Gm36477	102640407	black
12315	Muc3a	17063	black
11071	LOC118567983	109593	black
17749	Tmem114	319801	black
8726	Gm46210	108167755	black
12928	Nlrp9a	18014	black
11211	LOC118568684	NA	black
8920	Gm51876	115487740	black
3316	Chrna3	11441	black
6953	Gm31065	102633145	black
8743	Gm46348	100043767	black
10655	Krt36	320864	black
7220	Gm32645	102635242	black
420	4930444P10Rik	75799	black
6431	Gm17434	102638016	black
684	7420700N18Rik	74517	black
10840	Lipk	118568635	black
508	4930550C17Rik	75245	black
14864	Rad51b	68911	black
8127	Gm39202	105243198	black
19051	Wnt3	219189	black
16291	Slc27a2	56643	black
6877	Gm30620	102632548	black
448	4930480G23Rik	74988	black
12005	Mmp2	23948	black
5849	Galm	14635	black
8606	Gm41977	105246715	black
16127	Skint11	328381	black
11088	LOC118568087	100043315	black
4085	D6Ertd527e	330286	black
7657	Gm34974	102638392	black
2831	Ccdc83	240514	black
17836	Tmem212	353499	black
7094	Gm31880	102634238	black
8336	Gm40352	105244779	black
4917	Elfn2	13711	black
8828	Gm4710	108169141	black
15901	Serpina9	20318	black
4182	Dct	329702	black
5222	F930015N05Rik	14070	black
8762	Gm46514	108168197	black
16789	Spata48	69878	black
3979	Cyp11a1	74256	black
8871	Gm5142	333669	black
8720	Gm46162	108167711	black
2935	Cd3e	21939	black
19048	Wnt11	75718	black
6186	Gm12061	105243878	black
14882	Rai2	227638	black
7576	Gm34608	102637894	black
16745	Sox7	56463	black
327	2900024J01Rik	102634584	black
12996	Noto	223473	black
16399	Slc45a2	328258	black
17068	Ston1	66970	black
7142	Gm32191	102634652	black
807	A330102I10Rik	107003	black
8940	Gm52093	115488206	black
16064	Shoc1	269254	black
17528	Tfap2c	21406	black
18825	Vmn2r100	24110	black
10198	Irs3	16367	black
8	0610025J13Rik	78687	black
7160	Gm32297	102634792	black
10050	Il21r	237313	black
10805	Lhx9	118568483	black
7883	Gm36389	102640261	black
15369	Rp1l1	223970	black
12914	Nlrp12	212547	black
92	1700019A02Rik	69397	black
4262	Defb1	23853	black
655	5830428M24Rik	76062	black
7989	Gm3740	115486508	black
18905	Vrtn	22324	black
3212	Cfap44	636104	black
8197	Gm39589	105243777	black
1627	Apol10b	11836	black
13286	Olfr1033	75686	black
14610	Pstpip2	328110	black
3325	Chrnd	58250	black
8515	Gm4146	105246108	black
2536	Cacna1f	12292	black
8186	Gm39506	105243666	black
8224	Gm39717	105244002	black
8215	Gm39646	105243922	black
51	1600025M17Rik	72030	black
8021	Gm38537	102641105	black
9552	Hao1	102635415	black
17986	Tnfrsf1b	226040	black
16554	Smco1	216225	black
18854	Vmn2r75	74996	black
19095	Xlr	71682	black
14302	Ppp1r14a	20017	black
87	1700017M07Rik	76398	black
8819	Gm46880	108168978	black
8591	Gm41898	105246611	black
7634	Gm34861	102638241	black
16346	Slc35f2	20519	black
4974	Emx1	13732	black
6372	Gm15983	101056149	black
3083	Cdrt4	110911	black
5869	Galr1	270049	black
16326	Slc34a2	20513	black
7631	Gm34838	102638216	black
7747	Gm35510	102639107	black
9072	Gm7827	665574	black
1411	Alpk3	229715	black
6764	Gm30005	14667	black
6962	Gm31102	102633202	black
6329	Gm14696	100503338	black
13998	Plbd1	230801	black
608	4933423K11Rik	71157	black
8618	Gm42129	105246913	black
17567	Tgm5	56196	black
16294	Slc27a5	100561	black
7857	Gm36229	102640063	black
10001	Igsf23	207683	black
2829	Ccdc81	382073	black
732	9330175M20Rik	442821	black
8850	Gm50050	115488793	black
8475	Gm41238	105245839	black
877	Aadacl2fm1	217258	black
8414	Gm40820	105245294	black
8757	Gm46445	108168089	black
6017	Gimd1	227331	black
6286	Gm13853	102639268	black
4015	Cyp4b1	277753	black
10446	Kctd14	207474	black
7876	Gm36357	102640191	black
9343	Grk1	243547	black
12210	Ms4a4c	69416	black
4413	Dmgdh	13404	black
2549	Cacng2	81904	black
8281	Gm40017	105244390	black
7914	Gm36548	102640493	black
15752	Scpep1os	83493	black
7016	Gm31431	100041108	black
4799	Efcc1	100504221	black
7884	Gm36392	102640278	black
16555	Smco2	230612	black
8625	Gm42192	105246999	black
9706	Hlcs	15277	black
11151	LOC118568395	118567337	black
8354	Gm40450	105244924	black
6031	Gja3	26431	black
15333	Rnf43	239731	black
7708	Gm35299	102638767	black
8364	Gm40509	105244975	black
10911	LOC115486519	71835	black
1937	Atp1a4	67126	black
7906	Gm36518	102640443	black
16495	Slco4a1	227059	black
16891	Srcin1	216873	black
534	4930570E03Rik	78812	black
656	5830433I10Rik	108168347	black
7805	Gm35886	102639609	black
7841	Gm36132	102639930	black
5526	Fendrr	240263	black
1979	Atp6v0d2	67331	black
834	A630095N17Rik	320586	black
7134	Gm32141	102634588	black
8596	Gm41926	105246662	black
8556	Gm41691	105246391	black
12225	Mslnl	77853	black
10652	Krt222	52705	black
1562	Aox3	11777	black
8809	Gm46832	108168894	black
6382	Gm16157	102633478	black
7243	Gm32740	102635371	black
2331	Bmp8a	12162	black
6921	Gm30871	102632911	black
2253	Bco1	382252	black
13211	Nwd2	18186	black
4841	Ehhadh	98878	black
7378	Gm33483	102636377	black
7413	Gm33714	102636704	black
3840	Csn1s2a	239420	black
3723	Cpn2	93721	black
440	4930470O06Rik	75017	black
7412	Gm33703	102636699	black
6915	Gm30840	102632865	black
3189	Ces1f	436059	black
9892	Hvcn1	15574	black
1504	Ankrd35	77531	black
7542	Gm34451	102637698	black
9415	Gtf2ird1	66467	black
7198	Gm32529	102635095	black
9302	Gramd2	235283	black
12672	Ncr1	67768	black
13235	Oasl1	28114	black
6567	Gm24950	115490304	black
2512	C8b	232196	black
8435	Gm41005	105245543	black
6533	Gm22443	115490330	black
13761	Pgf	29863	black
11060	LOC118567925	68421	black
3350	Cib2	71722	black
8432	Gm40981	105245512	black
17186	Syce3	56471	black
1953	Atp4b	11975	black
17500	Tespa1	21384	black
4677	Dynlrb2	68097	black
1481	Ankrd1	218440	black
8055	Gm38767	105242573	black
13534	Pbld1	18452	black
7147	Gm32213	102634677	black
7984	Gm37083	115489463	black
19506	Zfp663	170936	black
18326	Tspan11	94089	black
8684	Gm45609	100043600	black
6580	Gm25457	115488109	black
7959	Gm36774	102640783	black
11658	Mbnl3	56758	black
719	9230116L04Rik	321017	black
2055	AW822252	11305	black
13433	Padi6	403187	black
10912	LOC115486543	236285	black
13592	Pcsk5	55991	black
13385	Ovol2	237222	black
6841	Gm30420	102632293	black
18620	Ugt8a	68736	black
6935	Gm30977	102633001	black
10991	LOC118567602	19141	black
6145	Gm1113	102633458	black
5248	Fam107a	329739	black
18692	Ushbp1	66177	black
8875	Gm51458	115486031	black
8707	Gm46043	108167527	black
493	4930533K18Rik	75189	black
6154	Gm11351	100034675	black
18651	Unc93b1	70348	black
2488	C2cd4d	237397	black
6584	Gm2560	115490042	black
6139	Gm10832	100038623	black
421	4930445E18Rik	78115	black
17077	Stra8	68475	black
13983	Plag1	66364	black
11495	Mal	17152	black
6561	Gm24526	329639	black
16828	Spink10	66616	black
10631	Kng2	232811	black
10201	Irx2	16370	black
6691	Gm28818	102635744	black
12397	Myo1g	17913	black
13236	Oasl2	106338	black
4513	Dnmt3l	13435	black
4027	Cys1	223601	black
3718	Cplane2	73692	black
17028	Steap3	109552	black
322	2810433D01Rik	77132	black
10965	LOC118567447	224640	black
7183	Gm32450	102634966	black
1375	Aldh8a1	231642	black
5533	Fermt3	241639	black
3320	Chrna9	108043	black
7284	Gm32916	102635610	black
3062	Cdkl2	382253	black
7043	Gm31592	102633839	black
8223	Gm39715	105243990	black
7590	Gm34664	102637980	black
3860	Csrp3	13008	black
3623	Colec11	71693	black
16723	Sorbs3	71726	black
8845	Gm49249	115488476	black
186	1700112H15Rik	73590	black
2582	Caly	12322	black
1295	Aim2	56697	black
17444	Tdp2	69694	black
1026	Acot11	233799	black
9277	Gpr88	14608	black
2162	BB123696	232987	black
2000	Atp8b3	380753	black
7722	Gm35380	102638931	black
7157	Gm32275	102634757	black
8057	Gm38777	105242599	black
6173	Gm11755	102638005	black
8315	Gm40262	105244679	black
8083	Gm38906	105242773	black
6499	Gm20753	432958	black
12008	Mmp25	30800	black
13879	Pigz	67063	black
10146	Ip6k3	27399	black
5572	Fhit	329977	black
14920	Rapgef5	59021	black
7089	Gm31852	102634187	black
10429	Kcnq1	140493	black
17512	Tex26	21391	black
18840	Vmn2r30	170822	black
13227	Nyx	18197	black
7785	Gm35723	102639395	black
12875	Nipal4	67602	black
11235	LOC118568775	NA	black
19406	Zfp423	22682	black
6135	Gm10790	102635133	black
8122	Gm39168	105243173	black
10416	Kcnk4	16526	black
9249	Gpr156	100129	black
10235	Itgad	241226	black
15644	Samd15	224823	black
10399	Kcnj12	16513	black
15463	Rps18-ps4	24018	black
6656	Gm27188	330917	black
8099	Gm39011	105242930	black
7985	Gm37120	100042166	black
6434	Gm17576	100503003	black
6895	Gm30729	102632694	black
13336	Osbpl10	83454	black
13499	Parp14	229603	black
7579	Gm34613	102637916	black
16993	Stac	211949	black
2687	Catsperg1	12390	black
8478	Gm41253	105245851	black
8008	Gm38486	102635349	black
6304	Gm14170	102633439	black
458	4930503B20Rik	NA	black
7933	Gm36608	102640574	black
4912	Elf1	15572	black
1035	Acox2	11464	black
3241	Cga	70737	black
37	1300017J02Rik	71775	black
3983	Cyp24a1	77951	black
17679	Tll2	21812	black
4460	Dnajb13	67838	black
17236	Syt5	243659	black
1828	Asap1	66929	black
7078	Gm31812	102634148	black
11774	Meiosin	75178	black
1839	Asb4	11484	black
5534	Fes	218952	black
8038	Gm38631	102642652	black
11357	Lrrc9	72267	black
9269	Gpr45	71111	black
11073	LOC118567986	380928	black
9740	Hnf1a	15372	black
10620	Klri1	243655	black
7225	Gm32652	102635265	black
18364	Ttc12	17726	black
6385	Gm16201	102636385	black
11356	Lrrc8e	231549	black
3882	Ctf1	329506	black
18072	Tpd52l1	214531	black
17050	Stk33	83701	black
8966	Gm52481	115489114	black
7371	Gm33424	102636303	black
8938	Gm52067	115488174	black
25	1110020A21Rik	68531	black
321	2810429I04Rik	76937	black
17451	Tdrd9	57915	black
13319	Optc	18141	black
10683	Lair1	NA	black
6870	Gm30568	102632503	black
54	1700001G11Rik	69303	black
18655	Uox	66105	black
6419	Gm17102	382003	black
6541	Gm23002	115488717	black
3383	Ckmt2	54124	black
8379	Gm40604	105245082	black
6292	Gm14009	329496	black
18032	Togaram2	224807	black
10121	Insc	19062	black
4820	Egf	13644	black
7561	Gm34552	102637822	black
10177	Irak2	16179	black
8688	Gm45918	108168395	black
6999	Gm31314	102633484	black
10068	Il9r	16196	black
1883	Atcay	76559	black
1855	Asic5	67979	black
9063	Gm7276	638580	black
11270	Lpxn	68841	black
8427	Gm40929	105245469	black
11097	LOC118568146	102640985	black
3029	Cdhr1	399568	black
8902	Gm51644	115487094	black
10923	LOC115488500	28036	black
8624	Gm42187	105246975	black
3900	Ctrl	22083	black
7058	Gm31657	102633949	black
16184	Slc16a7	75698	black
375	4921504A21Rik	70832	black
10609	Klk14	242521	black
9086	Gm8630	667171	black
14802	Rab33a	19266	black
18815	Vipr2	234395	black
16276	Slc25a48	20495	black
16484	Slc9b1	14385	black
17695	Tm4sf20	71776	black
4989	Enkur	69638	black
15243	Rmdn2	74013	black
8326	Gm40305	105244745	black
6146	Gm11190	100169874	black
7586	Gm34653	102637967	black
688	8030443G20Rik	77173	black
8799	Gm46770	108168797	black
803	A330074K22Rik	213544	black
12029	Mocos	19070	black
16877	Sptbn5	20688	black
8628	Gm42201	105247010	black
8671	Gm43699	108168162	black
17954	Tmprss7	227615	black
7484	Gm34121	102637248	black
17217	Synpo2	228960	black
16842	Spo11	67412	black
522	4930557K07Rik	78202	black
434	4930456A14Rik	105243053	black
4082	D630044L22Rik	414116	black
8932	Gm51972	115487953	black
2772	Ccdc171	73936	black
8074	Gm38863	105242699	black
8562	Gm41708	105246413	black
15570	Rtn4r	208366	black
7503	Gm34256	102637427	black
8406	Gm40733	105245239	black
674	6430571L13Rik	235599	black
8134	Gm3924	105243266	black
9946	Ifit1bl1	99899	black
7081	Gm31815	102634161	black
18012	Tnnt1	230770	black
5452	Fbxo16	225055	black
1521	Ankrd66	66471	black
14108	Pmel	54711	black
13378	Otulinl	18286	black
9471	H1f8	50709	black
18433	Tubb4a	22088	black
1120	Adamts16	210044	black
8032	Gm38594	102641931	black
12051	Morn5	378462	black
18447	Tuft1	53424	black
255	2310069G16Rik	69659	black
4108	Dach2	69601	black
3299	Chodl	70261	black
6760	Gm29992	102631717	black
16948	Ssc4d	20729	black
3586	Col17a1	12821	black
13930	Pitx3	102642832	black
5177	Exoc4	74463	black
7729	Gm35429	102639001	black
2594	Camkmt	67886	black
11673	Mccc1os	328949	black
15023	Rbp1	74334	black
8923	Gm51900	115487751	black
7322	Gm33159	102635938	black
5774	Fxr1	14349	blue
9540	Hacd3	30963	blue
14830	Rab6a	19290	blue
18772	Vapa	217843	blue
19115	Xrn2	75659	blue
18935	Wapl	668894	blue
14354	Ppp4r3a	18987	blue
2805	Ccdc47	71276	blue
19140	Yipf5	384605	blue
18335	Tspan31	110253	blue
15188	Rhot1	53614	blue
14263	Ppic	71701	blue
18558	Ube2w	22154	blue
1993	Atp6v1h	20238	blue
12199	Mrps9	121022	blue
18944	Washc4	67048	blue
1386	Alg2	11688	blue
3169	Cep83	100038725	blue
3924	Cul2	26965	blue
1905	Atg3	76295	blue
4954	Emc7	68032	blue
18916	Vta1	207965	blue
15342	Rnmt	217835	blue
15047	Rcn2	19401	blue
11666	Mbtps2	103537	blue
1648	Araf	76932	blue
13934	Pja2	71838	blue
10855	Lmbrd2	NA	blue
19141	Yipf6	72338	blue
16584	Smndc1	11989	blue
18102	Tra2b	21934	blue
14117	Pmpcb	100038454	blue
3253	Chaserr	14004	blue
18508	Uba3	242800	blue
17924	Tmem87a	621976	blue
3642	Copb1	70349	blue
18557	Ube2v2	227613	blue
1668	Arfip1	544817	blue
11841	Mfsd14b	74466	blue
11525	Maoa	67729	blue
1100	Adam17	108153	blue
16551	Smc5	114479	blue
16545	Smarce1	109342	blue
13309	Opa1	218210	blue
12786	Nemf	17977	blue
10221	Itfg1	71780	blue
15839	Selenot	329065	blue
5101	Erlec1	545527	blue
16244	Slc25a17	78473	blue
5172	Exoc2	73172	blue
2605	Canx	12333	blue
16411	Slc4a1ap	208890	blue
14348	Ppp3cb	101185	blue
16878	Sptlc1	320145	blue
17595	Thoc1	71840	blue
10240	Itgb1	16409	blue
18497	Tyw5	75777	blue
17797	Tmem168	21888	blue
4343	Dhx36	71723	blue
2976	Cdc27	67072	blue
16851	Sppl2a	20660	blue
10528	Kif5b	16571	blue
19361	Zfp317	245522	blue
16802	Spcs2	55988	blue
17914	Tmem68	72745	blue
3286	Chm	68942	blue
17882	Tmem33	68472	blue
15892	Serinc1	15529	blue
11911	Mindy3	75007	blue
16323	Slc31a1	20512	blue
18526	Ube2b	75425	blue
18051	Top2b	242409	blue
13327	Orc4	231042	blue
16687	Snx2	71997	blue
1973	Atp6ap2	11977	blue
3176	Cept1	228094	blue
14586	Psmd14	19125	blue
3399	Clcn4	12728	blue
12871	Nipa2	74103	blue
16608	Snap23	97086	blue
14340	Ppp2r3c	67724	blue
19249	Zcchc9	216119	blue
11852	Mfsd8	98682	blue
17703	Tm9sf3	69009	blue
18701	Usp16	94232	blue
12607	Napg	102467435	blue
19139	Yipf4	269633	blue
11745	Med23	108098	blue
17274	Taf2	56790	blue
16655	Snrnp48	69780	blue
18609	Ufl1	26462	blue
14489	Prpf40a	238831	blue
1646	Aqr	215821	blue
19227	Zc3h15	74204	blue
19350	Zfp280d	69082	blue
4506	Dnm1l	52838	blue
15338	Rnft1	242662	blue
15044	Rchy1	192786	blue
19489	Zfp638	67230	blue
5379	Fam8a1	69627	blue
4235	Ddx3x	68278	blue
1876	Atad1	68118	blue
12044	Morc3	74522	blue
14215	Pon2	70147	blue
19256	Zdhhc13	22612	blue
17905	Tmem59	330460	blue
18087	Tpp2	72053	blue
12700	Ndufa10	192950	blue
3467	Cltc	57394	blue
9181	Golim4	71146	blue
13356	Ostm1	246728	blue
18511	Uba6	230603	blue
14363	Ppt1	67895	blue
12738	Ndufs4	269854	blue
1659	Arf4	71085	blue
9173	Golga1	214505	blue
12653	Nck1	102467608	blue
18717	Usp33	224111	blue
17120	Suco	20843	blue
13912	Pip4p2	241915	blue
1910	Atg5	224088	blue
12027	Mob4	214944	blue
17791	Tmem161b	99887	blue
16911	Srp54c	76925	blue
5583	Fig4	58249	blue
17264	Taf1	58911	blue
9420	Gtf3c3	233863	blue
1617	Apmap	654810	blue
3741	Cpsf6	52670	blue
1079	Actr3	11497	blue
10140	Ints8	236790	blue
15662	Sar1b	83434	blue
13652	Pdhx	67367	blue
2581	Calu	215303	blue
3923	Cul1	67116	blue
3398	Clcn3	12727	blue
18005	Tnks2	67878	blue
14782	Rab18	19246	blue
13850	Pibf1	19302	blue
17881	Tmem30a	66271	blue
15807	Sec23a	319934	blue
3257	Chchd3	66098	blue
9592	Hdac2	170787	blue
14770	Rab11a	19229	blue
5091	Ergic3	67458	blue
3928	Cul5	72584	blue
12686	Ndfip1	78689	blue
14783	Rab1a	19247	blue
19338	Zfp26	474156	blue
10708	Laptm4a	NA	blue
19138	Yipf3	414077	blue
12838	Nfxl1	75597	blue
15046	Rcn1	77300	blue
17085	Strn3	20605	blue
1437	Amn1	56317	blue
14331	Ppp2ca	68273	blue
4480	Dnajc24	22791	blue
3847	Csnk2a1	70425	blue
10664	Ktn1	16706	blue
16154	Slc12a2	24057	blue
12293	Mtpap	17773	blue
9409	Gtf2h1	98053	blue
16999	Stam	80297	blue
15878	Septin2	69938	blue
5239	Faf1	60527	blue
17731	Tmed4	56229	blue
17222	Sypl	13852	blue
19147	Yme1l1	72137	blue
3641	Copa	12847	blue
1826	Asah1	77987	blue
17117	Sucla2	217154	blue
12892	Nkiras1	18004	blue
5103	Erlin2	66753	blue
9213	Gpbp1	66614	blue
14459	Prmt9	72930	blue
5999	Ggnbp2	243897	blue
5138	Etfa	69501	blue
14797	Rab2a	320139	blue
14267	Ppig	382406	blue
2993	Cdc5l	214498	blue
16997	Stag2	20742	blue
17691	Tm2d1	241636	blue
994	Acadm	11429	blue
13260	Odr4	57764	blue
14665	Ptpn2	66129	blue
15490	Rps6kb1	19886	blue
9925	Idh3b	269951	blue
13473	Papola	71839	blue
6062	Glmn	83396	blue
15779	Sdha	60406	blue
10133	Ints14	71793	blue
18340	Tspan6	56404	blue
18327	Tspan12	636931	blue
13676	Pds5b	53601	blue
9758	Hnrnpk	56258	blue
12553	N4bp2l2	72083	blue
14292	Ppp1cb	18975	blue
2862	Ccnc	12445	blue
4239	Ddx42	13206	blue
11500	Malsu1	228576	blue
2903	Ccz1	12476	blue
13421	Pacc1	56014	blue
14213	Pomt2	235527	blue
10135	Ints4	69882	blue
3764	Crbn	224912	blue
17677	Tlk2	21809	blue
17596	Thoc2	70426	blue
11490	Magt1	17149	blue
5261	Fam120b	218236	blue
5652	Fnbp4	14269	blue
18892	Vps4a	102639650	blue
14841	Rabgap1	102640920	blue
13443	Paip1	71648	blue
17461	Tecr	381605	blue
10131	Ints12	70885	blue
15805	Sec22b	66711	blue
15883	Septin7	319229	blue
1653	Arcn1	78514	blue
17835	Tmem209	233424	blue
12247	Mtarc2	23942	blue
5090	Ergic2	58520	blue
6019	Ginm1	433653	blue
3503	Cnep1r1	382030	blue
2626	Capza2	12348	blue
11873	Mia2	211666	blue
18127	Trappc11	228140	blue
1474	Ankhd1	232339	blue
12189	Mrps28	99045	blue
12355	Myef2	17869	blue
18894	Vps50	93840	blue
18532	Ube2d3	74410	blue
16887	Sra1	245865	blue
3868	Cstf2	67337	blue
16095	Sin3b	94279	blue
18455	Tusc3	241556	blue
9761	Hnrnpm	15388	blue
16826	Spin4	76561	blue
18816	Virma	56041	blue
2251	Bclaf1	80288	blue
19042	Wls	53612	blue
3530	Cnot7	18983	blue
12151	Mrpl4	60441	blue
15283	Rnf138	19743	blue
12882	Nit2	17999	blue
16984	St7l	24064	blue
9708	Hltf	110948	blue
18101	Tra2a	21933	blue
17794	Tmem165	21885	blue
9926	Idh3g	67834	blue
15666	Sarnp	72780	blue
2618	Capn7	53872	blue
1590	Ap5m1	11800	blue
15343	Rnpc3	19763	blue
2218	Bcap31	12033	blue
4350	Dhx9	80861	blue
14289	Ppme1	18974	blue
18347	Tspyl2	108943	blue
4951	Emc3	69683	blue
18945	Washc5	106639	blue
17933	Tmem98	77106	blue
4245	Ddx50	234374	blue
14985	Rbm12b2	19361	blue
12735	Ndufs1	244141	blue
4530	Dock7	68813	blue
14810	Rab39b	19275	blue
14487	Prpf39	54397	blue
18	1110004F10Rik	56372	blue
16239	Slc25a12	20474	blue
14580	Psmc6	214572	blue
17307	Tapt1	319613	blue
17721	Tmco1	73666	blue
16274	Slc25a46	18173	blue
12629	Nbdy	102467471	blue
2036	Aup1	101835	blue
16537	Smarcad1	54403	blue
19155	Ythdc2	434204	blue
13368	Otub1	18256	blue
2343	Bnip2	224630	blue
4382	Dld	235339	blue
12759	Nedd4	52589	blue
14995	Rbm26	231724	blue
3574	Cog5	238123	blue
1971	Atp6ap1	66237	blue
1931	Atp13a3	11944	blue
2724	Ccar1	73293	blue
13492	Parl	68149	blue
1096	Adam10	330119	blue
14909	Rap1b	216344	blue
3767	Creb3	12912	blue
19689	Zkscan3	630579	blue
11737	Med14	327987	blue
14892	Raly	74173	blue
3270	Chd8	12649	blue
1798	Arpc2	109979	blue
13952	Pkn2	11859	blue
16930	Srsf11	74673	blue
4749	Ecpas	23986	blue
11992	Mmadhc	77697	blue
9223	Gpd2	14555	blue
1588	Ap4s1	208117	blue
11491	Maip1	66441	blue
13729	Pex3	18572	blue
18875	Vps26a	65961	blue
15894	Serinc3	20971	blue
1477	Ankle2	225187	blue
14902	Ranbp2	68365	blue
5173	Exoc3	69940	blue
12061	Mpc2	59012	blue
17299	Tank	75744	blue
1402	Alkbh8	228361	blue
6015	Gigyf2	76425	blue
9404	Gtf2b	71828	blue
16958	Ssr2	20733	blue
4907	Elavl1	229722	blue
3039	Cdk12	271697	blue
18722	Usp38	56207	blue
12252	Mtdh	105837	blue
10638	Kpna3	16646	blue
5782	Fyttd1	17281	blue
18893	Vps4b	229658	blue
3525	Cnot2	72068	blue
3738	Cpsf3	51786	blue
16068	Shprh	22668	blue
9974	Igbp1	21821	blue
17370	Tbp	230676	blue
1450	Anapc10	271144	blue
16546	Smc1a	233836	blue
13573	Pcm1	70584	blue
1075	Actr10	56622	blue
1955	Atp5b	140494	blue
15310	Rnf20	104215	blue
9446	Guf1	245650	blue
18541	Ube2j1	74711	blue
16675	Snw1	67241	blue
2333	Bmpr1a	73230	blue
18498	U2af1	NA	blue
17395	Tcea1	21341	blue
18608	Ufd1	50493	blue
18700	Usp15	54609	blue
18592	Ubxn4	378431	blue
14593	Psmd8	192212	blue
2712	Cbx1	12419	blue
17201	Syncrip	72149	blue
1581	Ap3m1	23805	blue
12015	Mmut	72199	blue
1611	Api5	381823	blue
4894	Eif4g2	74203	blue
19365	Zfp326	619605	blue
15965	Sft2d1	20343	blue
13212	Nxf1	18187	blue
15530	Rsbn1l	19941	blue
17934	Tmem9b	381339	blue
10636	Kpna1	51944	blue
18988	Wdr48	75909	blue
18310	Tsg101	229644	blue
5381	Fam91a1	97863	blue
9842	Hsf2	72479	blue
18616	Uggt2	22178	blue
15370	Rp2	66084	blue
19588	Zfp868	68040	blue
17734	Tmed7	210417	blue
15629	Sacm1l	54170	blue
2410	Btaf1	12182	blue
18475	Txndc15	68327	blue
1780	Armc8	67771	blue
4490	Dnajc7	66326	blue
16008	Sh3bgrl	53860	blue
3572	Cog3	338337	blue
17965	Tmx1	52174	blue
15273	Rnf115	50780	blue
5263	Fam122b	67544	blue
13101	Nsf	66181	blue
2337	Bmt2	213895	blue
15581	Rufy2	20054	blue
11834	Mfsd1	170731	blue
10276	Ivns1abp	20403	blue
13111	Nsrp1	18126	blue
12259	Mtf2	74238	blue
5627	Flvcr1	14256	blue
5468	Fbxo38	78938	blue
12626	Naxd	102467468	blue
17888	Tmem39a	229473	blue
13179	Nufip2	13864	blue
2981	Cdc42	240505	blue
18740	Usp8	216558	blue
3899	Ctr9	55936	blue
19620	Zfp948	270210	blue
14992	Rbm22	19366	blue
13675	Pds5a	245578	blue
14498	Prpsap2	627009	blue
4242	Ddx47	100048658	blue
9762	Hnrnpr	72692	blue
9675	Hibadh	78772	blue
19163	Ywhaq	74781	blue
4938	Elovl5	54326	blue
13864	Pigk	18640	blue
14572	Psmb7	66801	blue
5845	Galc	545276	blue
13248	Ociad1	70021	blue
18870	Vps13c	105372	blue
12371	Myl12a	668940	blue
6087	Glyr1	14645	blue
4150	Dcaf13	28199	blue
16465	Slc7a6os	320541	blue
17654	Tiprl	83383	blue
11091	LOC118568094	NA	blue
18366	Ttc14	17727	blue
19199	Zbtb41	80707	blue
2596	Caml	100072	blue
14491	Prpf4b	217430	blue
6081	Glt8d1	320302	blue
934	Abcd3	64296	blue
3665	Coq6	217707	blue
4335	Dhx15	236082	blue
18386	Ttc37	100504267	blue
14549	Psen1	108099	blue
12837	Nfx1	69702	blue
15949	Sf3b1	20338	blue
18890	Vps41	53620	blue
14997	Rbm28	102871	blue
11510	Man1a2	74490	blue
14218	Pop4	67448	blue
14967	Rbbp5	56187	blue
14272	Ppil4	69693	blue
15003	Rbm41	19377	blue
5166	Ewsr1	14027	blue
18056	Topors	103743	blue
10570	Klhdc2	271005	blue
19547	Zfp770	195209	blue
11790	Metap1d	17295	blue
9621	Hectd1	56016	blue
15242	Rmdn1	76438	blue
9188	Gopc	66964	blue
3801	Crnkl1	71296	blue
16241	Slc25a14	66468	blue
10695	Lamp1	NA	blue
18952	Wbp4	22312	blue
11596	Mapkapk5	17164	blue
18729	Usp45	54122	blue
12895	Nkrf	18005	blue
9220	Gpcpd1	103978	blue
10539	Kin	16582	blue
17096	Stx18	20443	blue
13197	Nup54	27528	blue
4875	Eif3h	66085	blue
18615	Uggt1	22174	blue
18334	Tspan3	223435	blue
3457	Clpx	229320	blue
17772	Tmem135	26944	blue
13277	Ola1	67429	blue
9605	Hdgfl3	15191	blue
1007	Acbd5	74121	blue
19656	Zfpl1	212281	blue
3881	Ctdspl2	69274	blue
4692	Dzip3	66573	blue
17480	Tent2	66411	blue
18882	Vps35	71101	blue
3828	Csde1	105859	blue
13474	Papolg	209212	blue
3379	Ckap5	12709	blue
15074	Reep5	70784	blue
15011	Rbm48	228850	blue
18866	Vopp1	231915	blue
13594	Pcsk7	212503	blue
17693	Tm2d3	22134	blue
16514	Slk	215113	blue
18015	Tnpo1	233724	blue
17482	Tent4b	70573	blue
15820	Sec62	320271	blue
15007	Rbm45	64143	blue
8662	Gm4258	115490145	blue
15379	Rpe	19819	blue
4187	Dctn4	69654	blue
9141	Gnas	14681	blue
11812	Mettl5	56335	blue
15172	Rheb	217864	blue
11752	Med31	66999	blue
17907	Tmem62	210573	blue
2426	Btf3l4	218490	blue
4816	Efr3a	13642	blue
10132	Ints13	71957	blue
5930	Gcc2	26912	blue
3342	Chuk	68250	blue
13435	Pafah1b1	330908	blue
4790	Efcab14	212516	blue
12712	Ndufa9	71254	blue
10294	Jam3	74004	blue
19367	Zfp330	71918	blue
13723	Pex13	13026	blue
15268	Rnf103	56470	blue
17324	Tax1bp1	56403	blue
14705	Pum2	53380	blue
17802	Tmem175	24087	blue
16375	Slc39a13	227731	blue
17078	Strada	16651	blue
18595	Ubxn8	56551	blue
14226	Pot1b	54712	blue
5874	Ganab	14431	blue
19156	Ythdf1	73750	blue
14886	Ralgapa1	52013	blue
9137	Gnai3	14677	blue
18363	Ttc1	72026	blue
17182	Swt1	279029	blue
17571	Tgs1	214575	blue
16517	Sltm	68682	blue
9969	Ift74	245866	blue
17032	Stim2	66384	blue
11243	Lonp2	74142	blue
1201	Adprh	71562	blue
10533	Kifap3	16576	blue
4858	Eif2b2	27103	blue
11303	Lrpprc	16976	blue
459	4930503L19Rik	269033	blue
11874	Mia3	66447	blue
3293	Chmp5	108699	blue
10580	Klhl13	217194	blue
4112	Dad1	240025	blue
5906	Gatb	234366	blue
14567	Psmb2	19090	blue
18227	Trmt11	666048	blue
13898	Pikfyve	78444	blue
9189	Gorab	76022	blue
3634	Commd6	66200	blue
18165	Trim23	641376	blue
17966	Tmx2	66836	blue
17892	Tmem41b	243274	blue
6049	Gldc	170772	blue
18643	Unc50	74383	blue
17900	Tmem50a	330485	blue
16243	Slc25a16	219114	blue
11619	Mark3	226778	blue
2166	Bbip1	408059	blue
13106	Nsmaf	67134	blue
16695	Snx3	66278	blue
2817	Ccdc66	72454	blue
16792	Spata6	20649	blue
12583	Nae1	108168118	blue
9905	Iars2	67732	blue
18404	Tti2	28240	blue
2775	Ccdc174	73254	blue
19393	Zfp386	228136	blue
4058	D230025D16Rik	110956	blue
11997	Mmgt1	17380	blue
18086	Tpp1	64295	blue
5950	Gde1	228858	blue
14908	Rap1a	19332	blue
4892	Eif4enif1	13688	blue
14084	Plrg1	26565	blue
16752	Sp3	52480	blue
17899	Tmem47	70652	blue
14703	Puf60	67089	blue
12212	Msantd2	64380	blue
1978	Atp6v0d1	54667	blue
5254	Fam114a2	107373	blue
2065	Azin1	27215	blue
12736	Ndufs2	50927	blue
10607	Klhl9	52323	blue
15244	Rmdn3	234736	blue
4244	Ddx5	67755	blue
19703	Zmpste24	74352	blue
12888	Nkapd1	320840	blue
18073	Tpd52l2	19146	blue
17319	Tasor2	20964	blue
18867	Vps11	338362	blue
10767	Leprot	NA	blue
12297	Mtrex	67440	blue
9835	Hsd17b4	15486	blue
14338	Ppp2r2d	330260	blue
1980	Atp6v0e	241633	blue
17961	Tmtc3	68642	blue
12294	Mtpn	244701	blue
5185	Exosc10	208194	blue
14358	Ppp6c	18994	blue
5978	Gfm2	11692	blue
13574	Pcmt1	241656	blue
16319	Slc30a5	116914	blue
2319	Blzf1	233016	blue
4937	Elovl4	54325	blue
15223	Riok1	56210	blue
4268	Dennd10	66839	blue
17334	Tbc1d15	20974	blue
19490	Zfp639	30932	blue
15545	Rspry1	67281	blue
17619	Tial1	57816	blue
18885	Vps37a	234729	blue
19247	Zcchc7	107271	blue
19530	Zfp715	235028	blue
17692	Tm2d2	640543	blue
12243	Mta2	17748	blue
17545	Tfpt	21453	blue
9520	H3f3b	97908	blue
4471	Dnajc13	230935	blue
13763	Pggt1b	218461	blue
12718	Ndufaf5	59027	blue
14769	Rab10os	14083	blue
14355	Ppp4r3b	18988	blue
1817	Arsk	65257	blue
3687	Cox20	68033	blue
2366	Bpnt2	23827	blue
14439	Prkcsh	69871	blue
18761	Uxt	22249	blue
2436	Btrc	237754	blue
12840	Nfyc	68493	blue
9760	Hnrnpll	15387	blue
13777	Pgrmc1	12304	blue
18286	Trpm7	80890	blue
3367	Cisd2	12704	blue
10455	Kctd3	66989	blue
12563	Naa35	102467507	blue
11840	Mfsd14a	75146	blue
15309	Rnf2	80837	blue
18130	Trappc2	329278	blue
3638	Comt	12846	blue
1987	Atp6v1d	68073	blue
1616	Aplp2	66884	blue
15795	Sec11a	72776	blue
17815	Tmem184c	69742	blue
4121	Dap3	13142	blue
16553	Smchd1	63993	blue
15324	Rnf25	237422	blue
19136	Yipf1	77305	blue
9755	Hnrnph1	50926	blue
919	Abcb7	100504285	blue
15375	Rpain	103948	blue
17601	Thoc7	23965	blue
18276	Trpc4ap	228775	blue
17722	Tmco3	107829	blue
5171	Exoc1	26909	blue
12674	Ncstn	97243	blue
4131	Dazap2	13163	blue
9183	Golm2	73124	blue
10678	Lactb	118567827	blue
17504	Tex10	57246	blue
1039	Acp2	56456	blue
6001	Ggps1	217039	blue
3573	Cog4	102339	blue
10489	Khdrbs1	66991	blue
209	1810030O07Rik	69155	blue
3645	Copg1	54161	blue
2910	Cd164	57781	blue
10293	Jam2	76217	blue
15831	Selenof	12492	blue
9954	Ifngr1	15976	blue
18230	Trmt13	22030	blue
18137	Trappc6b	21957	blue
19317	Zfp160	240869	blue
4573	Dpy19l4	320752	blue
15718	Scfd1	20174	blue
11558	Map3k7	26408	blue
3181	Cers2	71949	blue
11588	Mapk8	50772	blue
17761	Tmem128	21855	blue
1229	Afg3l2	228061	blue
5995	Ggcx	223267	blue
18501	U2surp	209683	blue
13861	Pigf	56612	blue
3305	Chpt1	83453	blue
12558	Naa15	102467444	blue
13536	Pbrm1	18453	blue
1246	Agk	11622	blue
16322	Slc30a9	20511	blue
4281	Dennd6a	19347	blue
10077	Immp1l	224647	blue
10700	Lamtor2	NA	blue
11394	Lta4h	16992	blue
2322	Bmi1	171543	blue
11656	Mbnl1	330216	blue
1489	Ankrd16	329154	blue
3937	Cwc15	16433	blue
13927	Pitrm1	271305	blue
16905	Sri	71242	blue
15441	Rpn2	66743	blue
2010	Atraid	102688	blue
4191	Dcun1d1	22428	blue
4852	Eif2a	66235	blue
4032	Cyth2	17711	blue
16536	Smarca5	20536	blue
5194	Ext2	320051	blue
15834	Selenok	76814	blue
4346	Dhx40	208144	blue
12171	Mrps10	68572	blue
19157	Ythdf2	24117	blue
13326	Orc3	71844	blue
4030	CYTB	73287	blue
1114	Adam9	66757	blue
14651	Ptn	213171	blue
10355	Kbtbd2	74901	blue
14994	Rbm25	19367	blue
9763	Hnrnpu	76936	blue
16967	St13	20745	blue
3148	Cep170	70799	blue
16793	Spata7	20650	blue
17363	Tbck	269589	blue
17967	Tmx3	319832	blue
18934	Wac	22352	blue
12604	Napa	102467578	blue
16518	Slu7	213603	blue
9748	Hnrnpa2b1	77134	blue
17331	Tbc1d12	240057	blue
4543	Dop1a	57170	blue
1748	Arl1	67166	blue
5644	Fmr1	226565	blue
13808	Phf3	107368	blue
17193	Syf2	216021	blue
13578	Pcnp	27355	blue
2518	Caap1	104248	blue
4247	Ddx52	94213	blue
3691	Cox6a1	12859	blue
9184	Golph3	105348	blue
9646	Herpud2	67138	blue
9177	Golga5	269682	blue
1704	Arhgap5	71704	blue
15699	Scamp2	68045	blue
10701	Lamtor3	NA	blue
5271	Fam133b	76156	blue
15682	Sbds	619287	blue
13423	Pacrgl	258470	blue
2303	Birc6	11799	blue
18531	Ube2d2a	330010	blue
3679	COX1	69008	blue
16615	Snapc3	24059	blue
16549	Smc3	64452	blue
15814	Sec31a	226866	blue
10402	Kcnj16	211480	blue
12383	Mynn	228785	blue
9794	Hpf1	15444	blue
17439	Tctn3	83771	blue
9171	Gnptg	54342	blue
4126	Dars	13144	blue
4517	Dnttip1	381101	blue
13203	Nupl1	64011	blue
12307	Mtx1	17777	blue
5804	G6pc3	414128	blue
12423	Mysm1	232934	blue
14275	Ppip5k2	71592	blue
1336	Akr1b10	622307	blue
3452	Clp1	20480	blue
10866	Lmo4	NA	blue
13851	Picalm	74043	blue
5113	Erp44	67475	blue
10301	Jkamp	81703	blue
2222	Bcas2	76960	blue
1966	Atp5l	73834	blue
3804	Crot	381284	blue
2980	Cdc40	217866	blue
11828	Mff	71306	blue
11403	Ltn1	17005	blue
10849	Lman1	NA	blue
3688	Cox4i1	66359	blue
4427	Dmxl1	13829	blue
18724	Usp4	80914	blue
13394	Oxsr1	18294	blue
12062	Mpdu1	55951	blue
14493	Prpf8	54637	blue
11915	Mios	50932	blue
16897	Srek1	70951	blue
4906	Elapor2	68626	blue
2442	Bud31	66138	blue
18132	Trappc3	21952	blue
17942	Tmod3	NA	blue
5151	Etv1	23871	blue
14483	Prpf3	71474	blue
16065	Shoc2	20370	blue
16879	Sptlc2	381373	blue
19226	Zc3h14	72322	blue
13262	Ofd1	171171	blue
15868	Senp6	20276	blue
4479	Dnajc21	67713	blue
4216	Ddrgk1	12305	blue
11462	Macroh2a1	107227	blue
15280	Rnf13	19739	blue
882	Aamp	18671	blue
4669	Dync1i2	13424	blue
10768	Leprotl1	118568281	blue
17271	Taf1b	194974	blue
1863	Asph	69678	blue
18214	Trip11	24100	blue
14605	Pspc1	28000	blue
19659	Zfr	72723	blue
4195	Dcun1d5	233805	blue
14594	Psmd9	66132	blue
9922	Idh1	15904	blue
9852	Hspa13	73442	blue
4349	Dhx8	106794	blue
17702	Tm9sf2	67026	blue
9593	Hdac3	232232	blue
2832	Ccdc84	668158	blue
9802	Hps5	12807	blue
14914	Rap2b	328778	blue
2406	Bsg	100383	blue
1487	Ankrd13c	71452	blue
13102	Nsfl1c	75416	blue
18460	Tvp23b	232670	blue
10137	Ints6	101861	blue
12196	Mrps5	232536	blue
3927	Cul4b	99375	blue
15114	Rfk	73713	blue
18217	Trip4	69786	blue
9419	Gtf3c2	66596	blue
19309	Zfp131	81630	blue
19616	Zfp943	52397	blue
14555	Psip1	18751	blue
18129	Trappc13	64103	blue
14576	Psmc3	15468	blue
6008	Ghitm	14599	blue
19471	Zfp606	64453	blue
16552	Smc6	330064	blue
14826	Rab5a	67959	blue
13490	Parg	18420	blue
18579	Ubr1	70044	blue
10644	Kras	16211	blue
14847	Rabl2	68114	blue
14448	Prkra	76487	blue
15445	Rpp30	80515	blue
4746	Eci1	52430	blue
16263	Slc25a36	105439	blue
17758	Tmem126a	14356	blue
17704	Tm9sf4	21825	blue
3909	Ctsl	13038	blue
5956	Gdi2	14566	blue
4952	Emc4	66736	blue
18942	Washc2	27973	blue
15945	Sf1	75420	blue
18474	Txndc12	69499	blue
12190	Mrps30	218506	blue
13784	Phax	236900	blue
5914	Gbf1	230101	blue
13756	Pgap4	225600	blue
19665	Zfyve16	268670	blue
19131	Yeats2	73674	blue
19248	Zcchc8	70120	blue
5209	F2r	14060	blue
3701	Cox8a	12867	blue
12743	Ndufv1	269642	blue
18563	Ube4a	103768	blue
3643	Copb2	50797	blue
3288	Chmp2a	75608	blue
5604	Fkbp7	14229	blue
1355	Alas1	56752	blue
5048	Ephx1	13846	blue
11791	Metap2	75624	blue
15080	Relch	54354	blue
3462	Clstn1	64085	blue
13986	Plat	110417	blue
16913	Srp72	57815	blue
6043	Glb1	56278	blue
5243	Faim	14085	blue
12977	Nono	215819	blue
3484	Cmpk1	22169	blue
9390	Gsto1	14867	blue
12278	Mtmr1	76784	blue
11754	Med6	67279	blue
5581	Fibp	225288	blue
9172	Gns	432486	blue
3841	Csnk1a1	12993	blue
10206	Isca2	54352	blue
3644	Cope	59042	blue
2375	Brd2	223770	blue
18889	Vps39	53330	blue
18768	Vamp7	107449	blue
19080	Xab2	72145	blue
18576	Ubqln1	69952	blue
12896	Nktr	23954	blue
16435	Slc6a1	56017	blue
11887	Micu2	224904	blue
13351	Osgin2	319888	blue
10835	Lipa	NA	blue
9904	Iars	433638	blue
15772	Sdcbp	67630	blue
15990	Sgpl1	320213	blue
12846	Ngly1	68342	blue
5398	Far1	66930	blue
19535	Zfp738	72667	blue
17647	Timmdc1	21778	blue
14350	Ppp3r1	70952	blue
16629	Snhg14	380773	blue
13605	Pdcd10	71904	blue
9162	Gnl2	14709	blue
1268	Ahctf1	11632	blue
18520	Ubap2l	76260	blue
18878	Vps28	22288	blue
11897	Mier1	237781	blue
18224	Trmt10a	101214	blue
1279	Ahsa2	229949	blue
4612	Dstn	109620	blue
15596	Rwdd1	27370	blue
3972	Cyfip1	13063	blue
9546	Hadhb	15107	blue
15684	Sbf2	66158	blue
14279	Ppm1d	229584	blue
11608	Marchf5	320253	blue
3453	Clpb	53895	blue
15886	Serac1	268935	blue
10319	Jtb	77532	blue
12655	Nckap1	102467399	blue
3904	Ctsd	13032	blue
18031	Togaram1	208795	blue
18787	Vbp1	76654	blue
13771	Pgm3	18596	blue
11408	Luc7l3	66978	blue
10806	Lias	118568489	blue
4950	Emc2	230866	blue
15654	Sap130	233532	blue
19349	Zfp280c	75553	blue
9589	Hdac1	330953	blue
18221	Trit1	22070	blue
9565	Haus2	107435	blue
14072	Plpbp	18746	blue
4582	Dr1	65254	blue
9430	Gtpbp8	69237	blue
12055	Mospd2	233812	blue
14988	Rbm17	114714	blue
13798	Phf14	71521	blue
10277	Iws1	56357	blue
5179	Exoc6	20336	blue
14456	Prmt6	51792	blue
3230	Cfdp1	545366	blue
12127	Mrpl13	66419	blue
10878	Lnpk	NA	blue
2191	BC031181	228536	blue
9829	Hsd17b10	15483	blue
5851	Galnt1	319625	blue
3512	Cnih4	98417	blue
3209	Cfap36	212517	blue
11662	Mboat7	67216	blue
17284	Taf9b	20935	blue
1332	Akirin2	14339	blue
11375	Lsm1	224092	blue
15547	Rsrc2	100502825	blue
15775	Sde2	68653	blue
10129	Ints10	319477	blue
4973	Emsy	13731	blue
19755	Zswim7	224893	blue
12031	Mocs2	68591	blue
3163	Cep63	74470	blue
11358	Lrrcc1	78257	blue
3522	Cnot1	234594	blue
2804	Ccdc43	66658	blue
16657	Snrpa	67155	blue
14492	Prpf6	73327	blue
16331	Slc35a5	20521	blue
3289	Chmp2b	66371	blue
1475	Ankib1	245886	blue
9168	Gnpda2	14712	blue
12067	Mphosph6	268395	blue
19154	Ythdc1	22393	blue
18442	Tubgcp3	22097	blue
19705	Zmym2	100043772	blue
12933	Nmd3	18016	blue
11972	Mlf2	109154	blue
9182	Golm1	224139	blue
2289	Bicd1	83675	blue
9578	Hccs	56422	blue
5418	Fbh1	76132	blue
14860	Rad23b	110078	blue
12299	Mtrf1l	238505	blue
10339	Kat2b	228714	blue
5597	Fkbp15	66120	blue
16328	Slc35a2	20515	blue
10491	Khdrbs3	20218	blue
18542	Ube2j2	22138	blue
17000	Stam2	640524	blue
992	Acad9	209186	blue
2178	BC002059	107976	blue
779	A230056P14Rik	319469	blue
12729	Ndufb6	242864	blue
17151	Supt20	68428	blue
14486	Prpf38b	19063	blue
4491	Dnajc8	72685	blue
18581	Ubr3	214290	blue
2932	Cd36	12501	blue
5606	Fkbp9	14231	blue
14623	Ptdss1	233210	blue
13410	P4ha1	258095	blue
3777	Creg1	233490	blue
13869	Pigp	56421	blue
19263	Zdhhc20	67180	blue
13842	Pi4k2b	18631	blue
15290	Rnf146	230726	blue
17757	Tmem123	30059	blue
10818	Lims1	NA	blue
17266	Taf11	22218	blue
3848	Csnk2a2	12995	blue
1456	Anapc4	71782	blue
2954	Cd81	12523	blue
344	3110056K07Rik	73204	blue
10649	Krit1	84035	blue
11302	Lrpap1	105244644	blue
4143	Dbt	386753	blue
16563	Smg8	381884	blue
17447	Tdrd3	52440	blue
2872	Ccnh	380694	blue
5521	Fech	382137	blue
12836	Nfu1	70316	blue
5456	Fbxo22	230904	blue
5665	Fnta	216742	blue
19386	Zfp37	75965	blue
11429	Lypla1	320343	blue
14515	Prrc2c	70779	blue
13186	Nup153	14536	blue
13977	Plaat3	57913	blue
12308	Mtx2	68235	blue
17541	Tfg	77832	blue
11609	Marchf6	381270	blue
17700	Tm7sf3	66816	blue
12808	Nexn	83431	blue
1988	Atp6v1e1	245000	blue
10466	Kdm1b	69073	blue
16900	Srfbp1	74717	blue
16936	Srsf6	56381	blue
4241	Ddx46	72047	blue
17935	Tmf1	57439	blue
12687	Ndfip2	78304	blue
1400	Alkbh6	11698	blue
3418	Cldnd1	74276	blue
16369	Slc38a7	67283	blue
14361	Ppp6r3	218030	blue
17104	Stx7	26938	blue
18017	Tnpo3	74122	blue
1204	Adprm	347722	blue
15959	Sfpq	223776	blue
12732	Ndufb9	16541	blue
17987	Tnfrsf21	NA	blue
4186	Dctn3	13191	blue
16934	Srsf4	320277	blue
18261	Trp53bp1	75964	blue
1270	Ahcyl1	11634	blue
6063	Glmp	226075	blue
17869	Tmem259	81907	blue
9385	Gstm1	67553	blue
10854	Lmbrd1	NA	blue
18613	Ugcg	22171	blue
4870	Eif3c	13669	blue
16419	Slc50a1	434203	blue
13355	Ostf1	243262	blue
11374	Lsg1	268890	blue
18879	Vps29	224065	blue
18821	Vma21	72607	blue
2923	Cd2ap	217306	blue
3650	Cops4	26891	blue
4872	Eif3e	56347	blue
14989	Rbm18	19364	blue
17605	Thrap3	214627	blue
17183	Syap1	16765	blue
6646	Gm26944	102636905	blue
1746	Arih1	65103	blue
11813	Mettl6	76781	blue
19401	Zfp410	66361	blue
14571	Psmb6	23992	blue
14151	Pofut2	69217	blue
14370	Praf2	170826	blue
18961	Wdr1	76229	blue
16334	Slc35b3	242126	blue
14559	Psma3	18755	blue
17155	Supt6	116873	blue
15781	Sdhaf2	50724	blue
10739	Lcorl	NA	blue
5705	Fpgt	239554	blue
12584	Naf1	102467328	blue
17732	Tmed5	207596	blue
3626	Colgalt2	269132	blue
3395	Clcc1	12723	blue
2429	Btg3	12227	blue
17450	Tdrd7	65971	blue
3662	Coq3	230027	blue
2379	Brd7	57261	blue
15784	Sdhb	20224	blue
1824	Arxes2	69090	blue
1008	Acbd6	11431	blue
1672	Arglu1	330914	blue
11961	Mkln1	17345	blue
17326	Taz	627191	blue
13834	Phtf2	18628	blue
2711	Cbwd1	12418	blue
4199	Ddah1	67880	blue
11820	Mex3c	72640	blue
15340	Rngtt	225870	blue
19325	Zfp2	235132	blue
17846	Tmem230	77056	blue
14270	Ppil2	27205	blue
16325	Slc33a1	20514	blue
17642	Timm44	73435	blue
11481	Maged1	71967	blue
1869	Aste1	107503	blue
11404	LTO1	NA	blue
13202	Nup98	83961	blue
5031	Epdr1	227867	blue
12603	Nap1l4	102467358	blue
14397	Prdx2	327655	blue
13685	Pdzd8	239647	blue
13122	Nt5c3	384569	blue
18090	Tpr	67988	blue
13874	Pigu	56012	blue
13113	Nsun3	66394	blue
10605	Klhl7	71778	blue
3380	Ckb	75458	blue
15176	Rhoa	74023	blue
4218	Ddx1	77006	blue
2731	Ccdc107	69668	blue
16935	Srsf5	11790	blue
10344	Kat8	54169	blue
12581	Nadk2	102467537	blue
9861	Hspa9	14828	blue
18796	Vdac3	67003	blue
11520	Manea	110173	blue
12150	Mrpl39	56280	blue
10704	Lancl1	NA	blue
15708	Scarb2	51799	blue
12042	Morc2a	67074	blue
5497	Fbxw7	30838	blue
16320	Slc30a6	80721	blue
3120	Cenpc1	26886	blue
13121	Nt5c2	664883	blue
18323	Tsn	330627	blue
15012	Rbm5	19730	blue
13406	P3h1	244198	blue
15841	Selenow	76983	blue
14743	Pyroxd1	211612	blue
13252	Ocrl	103850	blue
3237	Cfl2	12638	blue
4026	Cyrib	76820	blue
15697	Scai	224055	blue
13976	Plaa	98496	blue
1766	Arl6ip5	381544	blue
15554	Rtf1	19988	blue
18059	Tor1aip2	20776	blue
16816	Spg21	76742	blue
4221	Ddx17	77591	blue
4584	Dram2	13486	blue
1635	Apool	11840	blue
5092	Erh	67456	blue
14598	Psme3ip1	227545	blue
18509	Uba5	218343	blue
18693	Uso1	69459	blue
1480	Ankra2	545554	blue
2015	Atxn10	11993	blue
1002	Acat1	170789	blue
18393	Ttc5	22061	blue
5955	Gdi1	242316	blue
18142	Trdmt1	231861	blue
2373	Brcc3	12190	blue
14516	Prrg1	225518	blue
18987	Wdr47	224552	blue
11336	Lrrc57	70552	blue
4481	Dnajc25	78244	blue
16540	Smarcc1	59033	blue
18732	Usp48	67490	blue
6004	Ggt7	14598	blue
12627	Naxe	102467469	blue
19098	Xpnpep1	74320	blue
14444	Prkdc	53412	blue
11400	Ltbr	108075	blue
11469	Maea	71890	blue
9680	Hif1a	58180	blue
4453	Dnaja1	NA	blue
10469	Kdm3a	225876	blue
4853	Eif2ak1	68969	blue
9624	Hectd3	226098	blue
4331	Dhrs7	71412	blue
18066	Tox4	21917	blue
13569	Pcid2	18479	blue
9408	Gtf2f2	68153	blue
19452	Zfp560	228913	blue
19610	Zfp938	320683	blue
9764	Hnrnpul1	74326	blue
17143	Sumo1	20851	blue
16656	Snrnp70	93761	blue
15013	Rbm6	241308	blue
2324	Bmp1	102633923	blue
10484	Kdsr	77035	blue
3648	Cops2	12848	blue
19341	Zfp266	72350	blue
2606	Cap1	268958	blue
1982	Atp6v1a	11981	blue
3509	Cnih1	12793	blue
12680	ND5	115488828	blue
13612	Pdcd6	93737	blue
17160	Surf4	20869	blue
19135	Yif1b	192652	blue
19483	Zfp622	54201	blue
2311	Bloc1s2	14533	blue
3628	Commd1	17846	blue
10071	Ilf2	106347	blue
12710	Ndufa7	27419	blue
11740	Med17	94112	blue
9831	Hsd17b12	15108	blue
9229	Gpm6b	14756	blue
9545	Hadha	56794	blue
9339	Grina	242443	blue
13733	Pex7	18569	blue
4317	Dguok	104418	blue
11653	Mbip	109241	blue
18672	Uqcrc1	70093	blue
12142	Mrpl3	94064	blue
4301	Dgat2	13368	blue
9971	Ift81	67694	blue
3631	Commd3	12238	blue
12139	Mrpl24	216767	blue
10718	Lars	NA	blue
12076	Mpp1	68047	blue
15352	Ro60	72388	blue
13598	Pcyox1	18491	blue
15506	Rragc	19893	blue
14313	Ppp1r21	245841	blue
1944	Atp2a2	11958	blue
1023	Aco1	50790	blue
19615	Zfp942	239652	blue
18962	Wdr11	637004	blue
12017	Mnat1	17850	blue
15823	Secisbp2l	56214	blue
18524	Ubc	22130	blue
19177	Zbtb11	22418	blue
18048	Top1	72477	blue
18625	Uhrf2	72565	blue
11703	Mcts1	78771	blue
18058	Tor1aip1	232286	blue
9403	Gtf2a2	83602	blue
15381	Rpf1	67153	blue
18792	Vcpip1	66152	blue
3939	Cwc25	80744	blue
13815	Phka1	18611	blue
1046	Acsbg1	54130	blue
5141	Etfdh	110826	blue
4944	Elp4	58523	blue
19158	Ythdf3	100040617	blue
2975	Cdc26	12539	blue
15004	Rbm42	75646	blue
2802	Ccdc39	67163	blue
13708	Pepd	76477	blue
5116	Esco1	74155	blue
13050	Nr2c1	101613	blue
17736	Tmed9	233802	blue
19339	Zfp260	67306	blue
3793	Crk	78892	blue
9573	Hax1	171283	blue
2273	Bet1	382427	blue
13802	Phf20l1	94184	blue
17728	Tmed10	230753	blue
12648	Ncbp3	102467440	blue
19611	Zfp939	232337	blue
18731	Usp47	22230	blue
9798	Hprt	54486	blue
12907	Nlgn3	338352	blue
5196	Extl2	14043	blue
11260	Lpcat3	270084	blue
939	Abcf3	230234	blue
16247	Slc25a20	72668	blue
12796	Neu1	14299	blue
17808	Tmem179b	21898	blue
19112	Xrcc5	213248	blue
15517	Rrp1	22121	blue
17118	Suclg1	237611	blue
4767	Edrf1	13614	blue
10097	Ing3	26356	blue
18673	Uqcrc2	109161	blue
19558	Zfp787	101023	blue
11731	Med10	26922	blue
11755	Med7	67381	blue
1970	Atp5pb	66290	blue
3776	Crebzf	77128	blue
18979	Wdr37	624765	blue
19617	Zfp944	233905	blue
17599	Thoc5	23963	blue
4743	Echdc1	230857	blue
2840	Ccdc90b	432582	blue
17880	Tmem29	71929	blue
12820	Nfe2l2	83398	blue
4681	Dynlt3	21648	blue
[truncated: 17,769 more rows]
