# Supplementary material for: Sex differences in the transcriptome of extracellular vesicles secreted by fetal neural stem cells and effects of chronic alcohol exposure
Source: Biol Sex Differ. 2023 Apr 15;14:19. doi: 10.1186/s13293-023-00503-0 (PMC10105449; doi:10.1186/s13293-023-00503-0)
Supplement: Supplementary file 13 — Additional file 13: Table S7. WGCNA Modules and Hub Genes of 36 Samples A table of each module’s color, gene count, module significance to trait ‘Location’, hub gene, and hub gene’s entrez ID from WGCNA, and hub gene’s log2(Fold Change) of EV vs. cell and adjusted p-value from DESeq2 analysis. [file 13293_2023_503_MOESM13_ESM.csv]

Modules/Hubs	Module Gene Count	Module Significance to trait "Location" (EV vs. Cell)	Hub Gene	EntrezID	Hub Gene log2(FC) of EV vs. Cell	P-adj
black	731	0.3745184	Arap3	106952	1.811585	4.86E-09
blue	8477	0.8153419	Kpna1	16646	-2.197526	2.25E-117
brown	2522	0.3167285	Ttbk2	140810	-1.076215	1.02E-18
darkorange	261	0.4698657	Adam18	13524	2.402879	3.22E-20
darkturquoise	1085	0.3880264	Lcp1	18826	2.719932	1.96E-28
green	1482	0.3359671	Hs6st3	50787	1.177792	4.06E-08
greenyellow	377	0.5328016	Casc1	320662	4.022351	8.97E-50
lightcyan	2476	0.5365143	Ush2a	22283	2.032117	7.86E-41
salmon	214	0.4087688	Gm35246	102638759	4.650435	1.32E-71
tan	298	0.5277154	n-TLtag3	102467433	-3.029304	3.98E-56
violet	34	0.2351134	Pold3	10714	0.2743139	1.92E-01
yellow	1770	0.467987	Faf2	76577	1.192258	1.38E-14
grey	41	0.1188808	NA	NA	NA	NA
