# Supplementary material for: Sex differences in the transcriptome of extracellular vesicles secreted by fetal neural stem cells and effects of chronic alcohol exposure
Source: Biol Sex Differ. 2023 Apr 15;14:19. doi: 10.1186/s13293-023-00503-0 (PMC10105449; doi:10.1186/s13293-023-00503-0)
Supplement: Supplementary file 14 — Additional file 14: Table S8. WGCNA Gene Information of 36 Samples in Relation to Sample Trait Location A table of each gene’s module color, gene significance to trait ‘Location’, and module membership. [file 13293_2023_503_MOESM14_ESM.csv]

	Gene_ID	ENTREZID	GS.EV_Cell	p.GS.EV_Cell	moduleColor	MM.blue	p.MM.blue	MM.salmon	p.MM.salmon	MM.tan	p.MM.tan	MM.greenyellow	p.MM.greenyellow	MM.lightcyan	p.MM.lightcyan	MM.black	p.MM.black	MM.darkturquoise	p.MM.darkturquoise	MM.yellow	p.MM.yellow	MM.darkorange	p.MM.darkorange	MM.brown	p.MM.brown	MM.green	p.MM.green	MM.violet	p.MM.violet	MM.grey	p.MM.grey
16956	Sspo	77424	0.827781526730745	4.73996862928724e-10	black	-0.849266707314177	5.86086702971562e-11	0.518218950092307	0.00120568686876036	-0.636271348740212	3.03276732449133e-05	0.620992162639086	5.31717605631193e-05	0.731376948807316	4.04584433385522e-07	0.701268185087867	1.89813298232549e-06	0.746781103729961	1.69116441882749e-07	0.454687808998538	0.00533603737909118	0.485157549063125	0.00270791975452125	-0.43848090171435	0.00747271132763586	0.577577307428866	0.00022562956140964	0.103930765491616	0.546366054698128	0.0250971161425435	0.884481051874685
3763	Crb3	241324	0.82485801239253	6.16104866243379e-10	black	-0.832449432826169	3.08656580929638e-10	0.553911052477049	0.000456999151102138	-0.600225510625085	0.000108959682362791	0.632777208625998	3.45743860568083e-05	0.634423288252822	3.25108931523778e-05	0.690714956358805	3.123349883076e-06	0.821047551912694	8.60959676588559e-10	0.519774681324693	0.0011582935039939	0.421253101906721	0.010508606211068	-0.489746495160419	0.00243175198980792	0.458991292620544	0.00486631823682624	0.194618810930001	0.255363017166237	0.0818473967072128	0.635107240250642
8389	Gm40651	105245153	0.815252221468611	1.41121275284281e-09	black	-0.819204540392333	1.00938048535626e-09	0.450935181800759	0.0057770295609065	-0.592638844419402	0.000139892134049729	0.665285763706755	9.5645216350839e-06	0.587982352107829	0.000162581497807852	0.792614049660933	8.34810877016474e-09	0.676222269904581	5.98973465281653e-06	0.549663954972861	0.000515859172142513	0.443027506487096	0.00680996335550894	-0.500326842299055	0.00188684380994141	0.287275587719154	0.0893488524736742	0.225387959933556	0.186273730002281	0.291371425453826	0.0846780719823419
16299	Slc28a3	240638	0.815182953207525	1.419424784056e-09	black	-0.81741834354333	1.17560073887126e-09	0.602033182283722	0.000102565433235486	-0.578991862698266	0.00021593768848405	0.567497506516582	0.000306747321591451	0.729081231347028	4.58436478805952e-07	0.707543816690976	1.3972529496821e-06	0.779512287627496	2.12007150081627e-08	0.390303004097727	0.0186041431543636	0.515671974795031	0.00128697374964482	-0.516855244404215	0.00124862803473998	0.547972778434508	0.000541113411550584	0.0953585422830449	0.580111184223393	0.0640772945036356	0.710430994905446
372	4833428L15Rik	74602	0.792138169876463	8.6454840815638e-09	black	-0.778392190234558	2.2892061685105e-08	0.706262693035416	1.48838080436046e-06	-0.596065997372184	0.000125056253381294	0.62519420938066	4.56988799816098e-05	0.630036605792357	3.82745518222554e-05	0.623971764334649	4.77682369027823e-05	0.315584374625673	0.0608046736088625	0.463051535432075	0.00445632740316411	0.544058322120851	0.000603830210979071	-0.434700935704415	0.008065019711595	0.502319566666887	0.00179717210174872	0.121561260648546	0.480030957942123	0.331946175240008	0.0479432866709262
18597	Uchl1os	66073	0.785525565188095	1.39331499606135e-08	black	-0.805287964496299	3.17469376725568e-09	0.646117077920837	2.07789861733698e-05	-0.589412690394394	0.000155283677735001	0.578702334682903	0.000217890481379074	0.742193935005178	2.20675245024197e-07	0.806914968996021	2.78994137011492e-09	0.561542289577546	0.000366090038457673	0.344946031448735	0.0393649848141829	0.690651577342901	3.13250961898048e-06	-0.455036542317584	0.0052965706258622	0.36563578672769	0.0283107782081262	-0.000855630629298601	0.996048415573343	0.306241358568346	0.0692899277797266
12409	Myocd	17921	0.780342347155096	2.00227380383867e-08	black	-0.801537416490287	4.25668035174722e-09	0.513797015012013	0.001349860731994	-0.583668181276176	0.000186495247897424	0.609188312652743	8.04387775446607e-05	0.715579576166745	9.32852672985698e-07	0.69117410836655	3.05771994669422e-06	0.839087018009515	1.63888796341011e-10	0.361528770000758	0.0302733750326631	0.527764055581564	0.000939864185526077	-0.507700403691675	0.00157344521348425	0.519231628272162	0.00117464681152298	0.0918084539838197	0.594354018149542	0.0738871770759392	0.668459176864695
6340	Gm1527	101055907	0.756879913005535	9.22479197321239e-08	black	-0.759022908431038	8.08110943240127e-08	0.600648043847001	0.000107433752567826	-0.580936146009141	0.000203225150147438	0.683116247461046	4.41437429615394e-06	0.64219046154058	2.41994995043428e-05	0.609852049762473	7.86223844410838e-05	0.627170096005525	4.25250441291482e-05	0.353463504116085	0.0344524626961714	0.598677965098298	0.0001147164699055	-0.492753693922489	0.00226441770001923	0.341038695740697	0.0418011166644367	0.065739740598171	0.703254783301428	0.169995032960774	0.321581832174245
618	4933430M04Rik	71316	0.74968397077206	1.42490410214358e-07	black	-0.761354677841511	6.98631979827822e-08	0.517781724993674	0.00121931043700058	-0.569745702620978	0.000286683954003365	0.659967212533756	1.19273219965843e-05	0.700163815618757	2.00166735180502e-06	0.716289862087309	8.99537594546232e-07	0.561656416943048	0.000364862798526959	0.324833643252166	0.053236039081334	0.625078753401304	4.58907961519121e-05	-0.423717652266603	0.0100188040534909	0.471952649932598	0.00366069787001573	0.00806759681952476	0.962753961543481	0.353536258867664	0.0344127639028405
2108	B4galnt3	14422	0.749642572193121	1.42841272687741e-07	black	-0.769198975131443	4.22896353273811e-08	0.552455060815837	0.000476466355818307	-0.537509348142558	0.000723284566102095	0.549192792260427	0.00052278744948581	0.679980601157772	5.07678020320714e-06	0.880265558375613	1.50107993518222e-12	0.74555116775879	1.81723205256595e-07	0.291002015876821	0.0850914327742401	0.498716457690595	0.00196215209850775	-0.478280443921637	0.00317294665808866	0.327599811163057	0.0511248187739929	0.014273301468371	0.934152487607654	0.35922676455492	0.0314213554389159
11234	LOC118568772	NA	0.747948923554988	1.57897221644472e-07	black	-0.76100293526864	7.14218152451647e-08	0.52158510447318	0.00110521625536049	-0.545357465963247	0.000582334893835574	0.439120748440418	0.0073762290316552	0.667112704824358	8.85703368798829e-06	0.584949876057875	0.000179081119583969	0.73941951078488	2.5851938176958e-07	0.365101661365437	0.028559935312747	0.497275004803369	0.0020317809280118	-0.455968528719521	0.00519232884717807	0.538608096766604	0.000701887657326986	0.088436827082137	0.60802037107271	-0.017594326384798	0.918877248220274
16603	Smyd1	236794	0.746467655399014	1.72250354019069e-07	black	-0.756701974707713	9.32617260043369e-08	0.677270145153924	5.72120010429063e-06	-0.587754199216458	0.000163773622238639	0.591999199733622	0.000142830050821359	0.629342785098011	3.92664657717469e-05	0.500992738354518	0.00185645198774495	0.613028200202528	7.04320911509689e-05	0.330164862623117	0.0492274263546258	0.540871622977101	0.000659569076623261	-0.330837004179585	0.0487396837164354	0.587363288579767	0.000165834425869391	-0.0224557579102972	0.896569780303498	-0.0275596553212605	0.873233760637204
3954	Cyb561	67393	0.744075474888214	1.97989817690247e-07	black	-0.737942533700791	2.81020888817656e-07	0.412158943403756	0.0124957630746833	-0.562634699575657	0.000354492732321649	0.528088759492941	0.000931814677139465	0.499450366072837	0.00192751100433938	0.393354146093917	0.0176251819261636	0.819704085804477	9.66963430275031e-10	0.597616927506953	0.00011882012263715	0.192448937298208	0.260803727829128	-0.427593858818211	0.0092877582724303	0.51035131258527	0.00147251565037995	0.311744091252583	0.064186938081354	-0.247007420535732	0.146402927333536
16129	Skint4	71130	0.74219586042456	2.2065085434405e-07	black	-0.768062990344367	4.55331458143531e-08	0.536696344740313	0.000739487139543782	-0.557711068730828	0.000409485789990132	0.549613241164162	0.00051660095756175	0.719467966557338	7.63431635844626e-07	0.853604509001135	3.69507863197317e-11	0.527811011502937	0.000938696344876852	0.287711981235802	0.0888419715972923	0.543767095932982	0.000608744370819551	-0.439089569723863	0.00738090561290941	0.355953619145761	0.0331147953338958	-0.0224545229596656	0.8965754378949	0.374561686234215	0.0244048058043527
3782	Crhr1	12916	0.741654499478974	2.27607327815867e-07	black	-0.763129528017078	6.24665754312128e-08	0.407195365910914	0.0137083588656663	-0.590238034591958	0.000151207788247965	0.552569506535733	0.000474909870816736	0.681336875106094	4.77986210801997e-06	0.60048785629726	0.00010800997236355	0.775426189204925	2.79922061973737e-08	0.414013357832454	0.01206662819288	0.396649335142988	0.0166167122692463	-0.396913304688691	0.0165380635076387	0.607001046174287	8.66954829193352e-05	0.101421655617453	0.55614650385846	-0.125331241089329	0.466412909592078
2564	Cadps2	116903	0.732512127828233	3.80164566876105e-07	black	-0.751605991629689	1.27048937581601e-07	0.512646315826348	0.00138978153123575	-0.512105121824563	0.00140891360942045	0.692164717710582	2.9204006246625e-06	0.632746512712833	3.46139680100788e-05	0.380255109525584	0.0221546995037604	0.714824964994071	9.69484640583602e-07	0.377639499099375	0.0231660374052126	0.361792504546733	0.0301440799635079	-0.444534719170099	0.00660169417902122	0.734759005477782	3.3578063799922e-07	0.0892763576420523	0.604604970956741	-0.134175475346937	0.435285683169935
16396	Slc44a4	107375	0.730554100527255	4.23178578201976e-07	black	-0.758502697998035	8.34602353934538e-08	0.394075186977881	0.0174002438084502	-0.470932281461101	0.00374515151423896	0.63953602134399	2.6793161161754e-05	0.68771606829216	3.58468499141369e-06	0.520738592567961	0.00112976064482636	0.744019967180928	1.98627079524893e-07	0.348143670304681	0.0374581081634019	0.36017533717811	0.0309440692689459	-0.500377628012735	0.00188451065772751	0.702093537352332	1.82398565307918e-06	0.0886362119233614	0.607208484836474	-0.00889820914332651	0.958922322719123
3603	Col4a3	12828	0.729879742259172	4.38999809324022e-07	black	-0.763118095638048	6.25118121113743e-08	0.419378035481396	0.0108947423830204	-0.535485263718233	0.00076421980907805	0.559468116265298	0.000389045250515097	0.801296464406844	4.33672371580799e-09	0.870065657753602	5.55309451232827e-12	0.560102725228905	0.000381889328421216	0.192483314487053	0.260716938606612	0.660330516262623	1.17504204511755e-05	-0.428967490837149	0.00903984051081165	0.413946348956859	0.0120819148061546	-0.102290785825265	0.552749438631673	0.505215991659035	0.00167350317485959
4203	Ddc	13194	0.729867138916386	4.39300609633674e-07	black	-0.760185961700102	7.51666115739518e-08	0.48399764174666	0.00278191049911804	-0.534736440670367	0.000779876402200419	0.590183268190172	0.000151475240383349	0.807156002475642	2.73677029699089e-09	0.882549674600353	1.10183493000388e-12	0.629539556648184	3.89828154684973e-05	0.176760048621774	0.302409582423679	0.674912246894967	6.34161454219298e-06	-0.419109763219022	0.0109509604294536	0.463614038470538	0.00440195433248059	-0.114159887592911	0.507357099261916	0.451345614320426	0.00572731765662248
3226	Cfap77	14962	0.721711892137018	6.79021145775531e-07	black	-0.739932896215784	2.51095026763347e-07	0.719034372087731	7.80813403911646e-07	-0.525990020957721	0.000984938043069465	0.421880729396941	0.0103819819164607	0.710294867752372	1.2186033396761e-06	0.782252096656281	1.75386701902917e-08	0.567501501007959	0.000306710588922895	0.225515369061199	0.186018340781666	0.608306471866105	8.29105606429229e-05	-0.479944269465823	0.00305449682132348	0.359528584479214	0.0312688413389335	-0.0462640707461124	0.788752132969916	0.170393681443031	0.320431490439188
10734	Lck	NA	0.713037825690831	1.06156712099294e-06	black	-0.729858106773344	4.39516293743133e-07	0.493171687536081	0.00224197477857605	-0.527420865565194	0.00094843873884269	0.697902628726726	2.22996957981034e-06	0.580640654768233	0.000205112901733015	0.600520801591292	0.000107891236221375	0.812933103543308	1.71157159288845e-09	0.398197995940289	0.0161597364555147	0.368899340435709	0.0268269576884614	-0.441715534137688	0.00699581760076471	0.44936382859194	0.00597080142422571	0.13145863896162	0.444723601634581	0.021843132961519	0.899376966650759
7379	Gm33484	102636399	0.710988944784426	1.17697137924656e-06	black	-0.709064580136708	1.29573263160765e-06	0.358316597503426	0.0318849694301545	-0.513949037152293	0.00134466292216609	0.592633983594067	0.000139914253696851	0.555155905503709	0.00044092000128476	0.790090111672492	1.00407758168955e-08	0.631885385481735	3.57412479999778e-05	0.461438262143927	0.00461550529526355	0.352456668335548	0.0350056909765267	-0.45893450103016	0.00487227638678879	0.289409815205343	0.0868909239846406	0.217818596077148	0.201893124270212	0.31073701115044	0.0650980068503209
2022	Atxn7l1os2	74268	0.703684155076283	1.68852333873496e-06	black	-0.72500082338134	5.70704974036176e-07	0.439332955802974	0.00734446682327484	-0.512214165262218	0.00140504021120974	0.622160383613342	5.09906056658904e-05	0.642208008304023	2.4183140478789e-05	0.669583887634147	7.97589724090693e-06	0.786305185386044	1.31822966871316e-08	0.310074315643678	0.0657030584910827	0.455405453018945	0.00525509455824095	-0.497680962929932	0.00201195572537261	0.46662921918603	0.00412017550227438	0.0927439221481882	0.590586161431292	-0.00719484268831783	0.966780885582577
7032	Gm31502	102633742	0.7015440418981	1.87304907480972e-06	black	-0.715842730403229	9.2037988756539e-07	0.509069295059627	0.00152059239139339	-0.513723478039044	0.00135238138673247	0.571812936530176	0.000269279563888231	0.66250413019411	1.07409975817168e-05	0.766084796693206	5.17354356171563e-08	0.5888314282803	0.000158213116612345	0.280844201154592	0.0970796690201318	0.632665338922392	3.47188383884929e-05	-0.438474394014383	0.00747369814509386	0.316307769740164	0.0601836359697897	-0.00209581379354767	0.990321029668439	0.454822930750438	0.0053207154357031
7215	Gm32622	102635210	0.701018219492147	1.92112796426204e-06	black	-0.726245984825948	5.34022126559874e-07	0.556663943930603	0.000422117699951216	-0.495668049879879	0.00211194646117885	0.518679455267303	0.00119148319059147	0.737876055659427	2.8207485010014e-07	0.854197488622187	3.46529085238471e-11	0.574962769678572	0.000244573955902365	0.197963313287077	0.247125620046626	0.603340313512863	9.81544235423458e-05	-0.4861143271918	0.00264818434740812	0.387324087938433	0.0196033463932802	-0.0576859544282261	0.738244371726076	0.243680570073253	0.152093290851762
12923	Nlrp4e	240055	0.700620619378988	1.95823052373165e-06	black	-0.719771137246626	7.51490135560832e-07	0.645571840873096	2.12260847896755e-05	-0.527814636640109	0.000938606237466776	0.467437491221476	0.00404734923524663	0.736549759936694	3.03877922239205e-07	0.717802904996541	8.32181298893091e-07	0.4232733548829	0.0101056404804196	0.216905255452668	0.203837636346903	0.760219620235485	7.50088173199687e-08	-0.392860701643305	0.0177805166536909	0.414031295837965	0.0120625388063275	-0.106717980158851	0.535597939690757	0.23123321581744	0.174810275294547
16492	Slco2a1	234595	0.692700743733213	2.84847137240615e-06	black	-0.71588352963122	9.18459882415289e-07	0.557716557204416	0.000409420477690943	-0.509076481961599	0.00152031907599782	0.484463491955664	0.00275198469534518	0.644510667031077	2.21213892117572e-05	0.674699925009556	6.40038967083908e-06	0.54163880453118	0.000645748648312153	0.243216692116056	0.152899320119318	0.72184346576172	6.74348521913554e-07	-0.382843470622293	0.0211902626617719	0.241183725125519	0.15646840143965	-0.0613936948831378	0.722066851799223	0.162854021269194	0.342622867070646
8571	Gm41738	105246444	0.690465237594281	3.15958253488661e-06	black	-0.698896652879281	2.12682123451128e-06	0.572843709135993	0.000260959596971124	-0.517426577270512	0.00123047623463492	0.631943101379735	3.56646665330237e-05	0.600019261248901	0.000109711590154672	0.431934304344369	0.0085235676052281	0.744876799333079	1.88997549158929e-07	0.315794926811448	0.0606233929271694	0.533557416264005	0.000805104034187469	-0.424118695827494	0.0099409670443382	0.554201555933961	0.000453200868615172	0.0614535253347752	0.721806750320348	-0.108307905072629	0.52950153086454
14672	Ptpn5	19164	0.687807968453282	3.56966899368504e-06	black	-0.681605947923556	4.72287653749153e-06	0.692148158779726	2.92264889387084e-06	-0.506489942577138	0.00162151898544966	0.539053136145919	0.000693382008012247	0.434821567877894	0.00804551520822869	0.584938050368725	0.00017914830011758	0.335436764040264	0.0455049190570534	0.460008644357552	0.00476064618830113	0.457861011938651	0.0049860897474081	-0.436191642212068	0.00782680764448987	0.250341655376693	0.14085759804587	0.170063313181752	0.321384619945596	0.26147066410703	0.123464133806668
467	4930513N10Rik	319960	0.684783168636179	4.09533557480841e-06	black	-0.690471577153219	3.15865796798919e-06	0.459761161032183	0.00478616802029843	-0.494854057471025	0.00215360009118597	0.454921814879374	0.00530952665623459	0.619497095284943	5.60860789475574e-05	0.437531551327573	0.00761785344354696	0.790974416936416	9.41454185272814e-09	0.360118492537491	0.0309725029832848	0.26307252636769	0.121098743645862	-0.50383462348514	0.00173151885282767	0.621875913279524	5.15141476407061e-05	0.170042311145749	0.321445271620202	-0.230090177223353	0.177011400296011
9940	Ifi207	212632	0.68178676373902	4.68493184480428e-06	black	-0.673090008977635	6.86248014477077e-06	0.562505870422833	0.000355843144845088	-0.496495847259649	0.00207031131486543	0.423164191472642	0.0101270737419014	0.558757518477483	0.000397199727473867	0.705680913776772	1.53153563257819e-06	0.30960508392518	0.0661341448487915	0.403577112279562	0.0146535519403329	0.399439203405903	0.0158011392337777	-0.402648410164976	0.0149048122223492	0.342429654734207	0.0409202921944839	0.125584964955951	0.4655038189647	0.190071324229646	0.266852617421713
7099	Gm31920	102634267	0.680560273011801	4.9478752708594e-06	black	-0.692210152240305	2.91423992986371e-06	0.341705568024304	0.0413769268061279	-0.475380430143901	0.00338897249875835	0.597667358833291	0.000118622125472443	0.575825021297403	0.000238174606243013	0.456481278591176	0.00513573648674395	0.717099829071402	8.62882090992925e-07	0.455429986987861	0.00525234620166959	0.199892994121458	0.242454654236767	-0.499675468262116	0.00191699396438335	0.557014114651375	0.000417855329397126	0.237306863296195	0.163441171727628	-0.19242179456422	0.260872266308104
1139	Adap2	13733	0.677509213885361	5.66149568466919e-06	black	-0.697803889917542	2.2404617152748e-06	0.576215107857902	0.00023532908255799	-0.512498216112968	0.00139499423366702	0.542734406103263	0.000626457532580431	0.727475376818704	4.99941945783412e-07	0.685242028400601	4.01129019272233e-06	0.538053032401182	0.000712625708887899	0.171840370379419	0.31627852897508	0.624392554604283	4.7046548990713e-05	-0.440809170118713	0.00712673839465773	0.395146744570246	0.0170704004541192	-0.089275938880652	0.604606672521803	0.108260249872141	0.529683768798754
13871	Pigr	18645	0.677114834286751	5.76029443124027e-06	black	-0.698319552896317	2.18616079358397e-06	0.551592768465347	0.00048834045090908	-0.534664500990867	0.000781395392547173	0.619251612739246	5.65781560119301e-05	0.659326041967109	1.22454489852617e-05	0.629286064063211	3.93485765681476e-05	0.649295650046639	1.83384739201532e-05	0.230068214083528	0.177053886420637	0.558399754196987	0.000401362647305625	-0.411508168704875	0.0126493869465113	0.39653779478786	0.0166500394275822	-0.0420412064915339	0.807654865710026	0.0597142482086099	0.729380349835653
16448	Slc6a5	11416	0.671726724035309	7.27735973749111e-06	black	-0.690027088895838	3.22408557738571e-06	0.497362380894934	0.00202749947660461	-0.495649670454389	0.00211287913475152	0.457231699077621	0.00505387190285185	0.606498124837073	8.81947143871114e-05	0.69705200732562	2.32185276950943e-06	0.362265594731809	0.0299132843823313	0.329686350551871	0.0495770379691059	0.570646615903977	0.000278979067582884	-0.385500626412205	0.0202367744586222	0.249325516034835	0.142530989158299	0.0211490517237017	0.902558855840994	0.166980864401588	0.330362712816119
8759	Gm46478	108168143	0.669781114099056	7.90913968598593e-06	black	-0.67850452197299	5.41899348145126e-06	0.466729073571218	0.00411111749307757	-0.537533603578277	0.000722806046314071	0.72327549006103	6.25368172044296e-07	0.58390567290658	0.000185101015407358	0.417136885281618	0.0113719978232171	0.74095220973873	2.3693276650283e-07	0.359508523876279	0.0312789594093116	0.417202538924251	0.0113577689970121	-0.431006791750817	0.00868219427140476	0.54340287729949	0.000614940172993452	0.123855887289061	0.471717689942375	-0.0903314037354162	0.600324506907624
14228	Potegl	212933	0.668819216370273	8.23961028073682e-06	black	-0.701548130375946	1.87267960053435e-06	0.328828324766664	0.0502089086304207	-0.585484760997971	0.000176066021354728	0.33080830780931	0.048760427894903	0.632670410121636	3.4712278364035e-05	0.735151238549107	3.28540279665463e-07	0.604870304113898	9.32089152969555e-05	0.408917039408435	0.0132769836965286	0.345831694500548	0.0388291187747375	-0.250677404082405	0.140307866081698	0.38781920428818	0.0194342377047931	0.0312237031688566	0.856544587809128	0.182617547499858	0.286408976289782
6763	Gm30003	102631731	0.668817133259072	8.24033941473936e-06	black	-0.696719737067682	2.35867605253759e-06	0.309787036487673	0.0659667204180562	-0.497364913405451	0.00202737550084276	0.470794688456138	0.00375666812494288	0.70124291284329	1.90044632999703e-06	0.872947063456507	3.88150337726584e-12	0.47505734105238	0.00341381321502166	0.315123132431333	0.0612032914965629	0.364324374770187	0.0289257405471806	-0.428765762270247	0.00907589189173719	0.427664641638662	0.00927484309347818	0.0461350790059234	0.789327839751132	0.350377899221616	0.0361708348289275
6355	Gm15555	100040769	0.668317709086569	8.41685601747062e-06	black	-0.679940965541521	5.08570523506477e-06	0.681898024617555	4.66172205831813e-06	-0.471430606704358	0.00370369739296458	0.490171637247795	0.0024074583932016	0.551431805786399	0.000490585906074662	0.536817773982342	0.000737046888641695	0.618669264522762	5.7761131862643e-05	0.287691997952541	0.088865134183614	0.536035243744764	0.000752898720757891	-0.379105677333069	0.0225945221941496	0.425922339234244	0.00959723053382488	0.0255195848646633	0.882549844396976	-0.0235346682084717	0.891628994772
8058	Gm38790	105242606	0.662629963164265	1.0685054287891e-05	black	-0.697909573878901	2.22923327375285e-06	0.267100644527626	0.115300393281306	-0.440708383174242	0.00714142556653821	0.390556749969002	0.0185210337753925	0.751641131958829	1.26781568429746e-07	0.786326055621825	1.31627213352778e-08	0.293075822911903	0.0827909470424256	0.292882533309241	0.0830033081282559	0.38315323729635	0.0210772181778749	-0.424923562849043	0.00978630427601813	0.58364532107755	0.000186629948015828	0.00547800772555315	0.974704703439919	0.242209205257807	0.154660599493447
7306	Gm33041	102635780	0.662501549321608	1.07421477820494e-05	black	-0.692053766208093	2.93549520335039e-06	0.346173434154583	0.0386239396494513	-0.507226934836141	0.0015920979131339	0.506459811703726	0.00162273191871421	0.794570338430477	7.22242550270397e-09	0.820909156124788	8.71358324037365e-10	0.34427474054549	0.0397751271137655	0.205143484990705	0.230046986439582	0.425338649532115	0.00970734481269076	-0.425700573854851	0.00963894114460338	0.593593737605986	0.000135607256988358	-0.0530938608066118	0.75843428926594	0.262584250556388	0.121816139803415
16822	Spic	235406	0.662041875223331	1.09488060576104e-05	black	-0.683782660194978	4.28419782198302e-06	0.410768990785581	0.0128258126451238	-0.505956230285199	0.00164312214156778	0.432955210249713	0.00835183487016606	0.679423329150982	5.20358807480634e-06	0.895053861141985	1.79558957690401e-13	0.55873279689481	0.000397486142990591	0.26262975466401	0.121749149416714	0.535854544498778	0.000756601828203158	-0.427718353053111	0.00926505301035866	0.326806055312944	0.0517236678638499	0.0309755836601261	0.857672885123935	0.384559210963888	0.0205704165095376
17585	Thegl	243078	0.661699775733968	1.11049482569115e-05	black	-0.68416259161686	4.21156188942506e-06	0.336191250534077	0.044991218021754	-0.457314886367241	0.00504486658938067	0.481754380071905	0.0029300223564367	0.733501423540964	3.59996595283819e-07	0.822723893680016	7.4382779449206e-10	0.445855239890209	0.0064237396017939	0.219003368400565	0.199390025306025	0.556698692234805	0.000421693009776642	-0.438931335563523	0.00740467874930296	0.463684671485305	0.00439516748554091	-0.00521082569429391	0.975938079080257	0.499385380646667	0.00193055659125082
9097	Gm9595	672098	0.661699132779784	1.1105243615412e-05	black	-0.681821941397708	4.67758215667075e-06	0.515859877270532	0.0012808160402041	-0.499211886947922	0.00193870816193393	0.617796612710081	5.95756948056732e-05	0.543250764558242	0.000617544329026026	0.476497752333675	0.00330427403057876	0.765269958124328	5.45100711378569e-08	0.333552093397699	0.0468087578833188	0.272813277104179	0.107438084671811	-0.412019482951352	0.01252855106535	0.507012671931275	0.00160060263843002	0.0804111297584407	0.641075305145733	-0.128720851636992	0.454345978526518
10883	LOC100125594	210808	0.660608067160093	1.16168871594244e-05	black	-0.676029884856564	6.0402684042668e-06	0.544190584233154	0.000601610073717116	-0.47770701449817	0.00321468561034015	0.522396517886788	0.00108213249299696	0.714473314863362	9.87002179359531e-07	0.801362713069754	4.31457818427227e-09	0.361051679237109	0.0305084231628364	0.200418988575102	0.241191792683964	0.663204088665739	1.04331593179819e-05	-0.385799346453077	0.0201318535892623	0.474309945855064	0.0034718838740042	-0.0641885344581613	0.709950035710063	0.418650816104343	0.0110477061730602
6256	Gm13373	102634777	0.660005375564694	1.19086261839406e-05	black	-0.686395519194218	3.80693017600836e-06	0.451863237038159	0.00566514822911902	-0.506407674567646	0.00162483260774237	0.405754443247195	0.0140784184074997	0.621989578120419	5.13043775870493e-05	0.886891702425694	6.01207372000568e-13	0.57136490817997	0.000272969245493541	0.290198449466145	0.0859959849588238	0.514765407729726	0.00131705057019314	-0.407345294286039	0.01367032961884	0.153004902636788	0.372986926586358	0.00894397345520145	0.958711236183509	0.441582320078156	0.00701492962426141
4571	Dpy19l2	73708	0.659292979677697	1.22620608422323e-05	black	-0.709198172840992	1.2871459145215e-06	0.460066935563551	0.00475465201764448	-0.441155706123944	0.00707643679737648	0.624411806885426	4.70137670353748e-05	0.757085535904659	9.10890500752389e-08	0.832840797449197	2.97576171806606e-10	0.637662434076952	2.87729423590559e-05	0.0656292679933896	0.703730881423344	0.598877529106716	0.000113959045777288	-0.447168247490905	0.00625089813693955	0.494879794694414	0.00215227214110748	-0.174496476956253	0.308742014559646	0.478431461545376	0.00316203309084898
17199	Syna	74152	0.65831465905424	1.27629900994106e-05	black	-0.659312427783071	1.22522868301314e-05	0.364252421189188	0.02895979706484	-0.520204517255668	0.0011454922928744	0.367861196435574	0.0272918440297203	0.549318405867002	0.000520932303371392	0.400661172804726	0.0154546512041425	0.701464296891331	1.88026897063866e-06	0.387232349661825	0.0196348142689953	0.166376817053501	0.332140080508695	-0.341425483199788	0.0415546596087627	0.575451853929542	0.000240925499093635	0.132750196848169	0.440223073718009	-0.153335100184098	0.371943904295425
7534	Gm34403	102637626	0.657323592072432	1.32893679733136e-05	black	-0.66908095432708	8.14846288342473e-06	0.576594671523414	0.000232589575681074	-0.521528704144772	0.00110683681175877	0.470574112097522	0.00377519459773519	0.562045584719761	0.000360705531273946	0.66091744538561	1.14696706429038e-05	0.309353718191585	0.0663659898596356	0.33556929407872	0.0454143443116859	0.494953686024083	0.00214846358959791	-0.326055614887451	0.0522949790244015	0.277851870515864	0.100846129155603	-0.000559525508685737	0.997415920898558	0.256993180556191	0.130258404191005
8247	Gm39830	105244172	0.656841821541175	1.35523155528871e-05	black	-0.656994219465574	1.34686302752201e-05	0.339892714852575	0.0425382668577118	-0.496152607661725	0.0020874869625938	0.473368915655436	0.00354621843868708	0.48720173316707	0.00258169202992232	0.765298671337606	5.44100073615683e-08	0.656905987385164	1.35170230920204e-05	0.451511848217018	0.00570728831220672	0.240426307464425	0.15781343243151	-0.390712057379829	0.0184703191410186	0.268126084301534	0.113858167747663	0.212789584390936	0.212761331100561	0.336738524428747	0.0446215300444688
19727	Zp3	69504	0.65456641810613	1.48593639399641e-05	black	-0.662345567491526	1.08118717771691e-05	0.564260435988581	0.000337840151387236	-0.48482495226584	0.00272895857671578	0.438379049797296	0.0074881687891229	0.640243441568967	2.60783748007731e-05	0.618086165580354	5.89679792881725e-05	0.523330138167709	0.00105609952579257	0.280223610396989	0.0978518426159558	0.381886208950979	0.0215427917221811	-0.367576643209782	0.0274204209473777	0.594341341388289	0.000132335285951821	0.0176627858102828	0.918562647199973	-0.00955287806788897	0.955902950307081
3042	Cdk15	18557	0.651449681104847	1.68359037836631e-05	black	-0.689072546400945	3.36880105808812e-06	0.445367111866153	0.00648903414814386	-0.479315862125553	0.00309877357278627	0.455677015893292	0.00522474240389459	0.754008131088756	1.09921102356666e-07	0.944123842044494	5.85703630547902e-18	0.612370359043116	7.20622940502892e-05	0.106764216105917	0.535420176989299	0.624831355927197	4.63044886789237e-05	-0.392279241021912	0.0179650269132928	0.378677648574829	0.0227601450080429	-0.140029676943776	0.415329073448826	0.512328604507832	0.00140098522613581
6702	Gm29185	105245970	0.647485018914066	1.96946573923305e-05	black	-0.707174745854205	1.42296612698807e-06	0.337600952750112	0.0440439224295576	-0.506523566594767	0.00162016637422746	0.426974389323497	0.00940144313147245	0.857382226247692	2.44263009567596e-11	0.924334132150704	8.69388046657888e-16	0.525667247908567	0.000993341193424395	0.104739505240664	0.543231051306919	0.522827469065344	0.00107004633586423	-0.337559810030287	0.0440713399934394	0.571874663040364	0.00026877473478022	-0.20300918528664	0.235037553475295	0.384246641270323	0.0206822002584015
7224	Gm32651	102635262	0.646822142700878	2.02135112450413e-05	black	-0.662161817428688	1.08945367587001e-05	0.455420865777386	0.00525336783770378	-0.486095226598992	0.00264936553169541	0.44559621029492	0.00645831812483986	0.616800889588969	6.17089535003564e-05	0.781310829175862	1.87249791622672e-08	0.433149145302469	0.00831954809812428	0.261136653567722	0.12396166068444	0.63548870192951	3.12354921930743e-05	-0.375215323212223	0.0241372441732711	0.141981978388372	0.408790516465628	-0.00718497127359749	0.966826437515972	0.303132954249548	0.072310040330955
525	4930558K02Rik	75368	0.645403163347131	2.1366160441255e-05	black	-0.654176236087725	1.50946744531091e-05	0.525422433626883	0.000999756926767862	-0.505000015659703	0.00168245975040273	0.37053311716181	0.0261085786061528	0.587741692069464	0.000163839199775825	0.745786555431693	1.79245467130832e-07	0.206992480411609	0.225782125910003	0.311738138676084	0.0641922934694446	0.443783009055123	0.00670487289104439	-0.283477470403478	0.0938548647380448	0.321877270772117	0.0555687100041414	-0.0291092551361666	0.866168570040904	0.365508513478762	0.0283699853440105
298	2700069I18Rik	72608	0.644910821879901	2.17798318846867e-05	black	-0.650831169826304	1.72554664977499e-05	0.467080319808472	0.00407939209517806	-0.467084382546759	0.00407902638334092	0.598788951646934	0.000114294674964417	0.600986937356221	0.000106223810032558	0.733564189861557	3.58750857959682e-07	0.309646778137552	0.0660957502446602	0.235431475283967	0.166893287733698	0.535239630759917	0.000769324592972171	-0.373126807950225	0.0250007767161324	0.334266174104307	0.0463112608989226	-0.029874959747614	0.862681175697018	0.659399296949547	1.22087156106026e-05
1707	Arhgap9	77669	0.644753271394803	2.1913735464688e-05	black	-0.664603936662769	9.84149005389516e-06	0.566938992601614	0.000311922184731214	-0.477475876727807	0.00323164429796618	0.621856014315283	5.15509511134629e-05	0.604877180926104	9.31872031882615e-05	0.396586588683219	0.0166354534043521	0.746759748568906	1.69328274867059e-07	0.227590758170249	0.181893020692379	0.525523048952114	0.000997115730194679	-0.402139182517081	0.0150441153086205	0.559162234982921	0.00039253691536315	-0.0119020195367801	0.94507383610359	-0.094786471125716	0.582395957385469
10937	LOC115489933	75782	0.644501449070023	2.21293143057035e-05	black	-0.63140234869951	3.63880383609233e-05	0.593234200540854	0.000137206554475708	-0.493470028670987	0.00222607544629992	0.6150326788489	6.56679067165831e-05	0.510043569568107	0.00148393265115216	0.352784367793237	0.0348248399324782	0.239311384588119	0.159808513658718	0.367493246972072	0.0274581983935605	0.559215023486204	0.000391932341764917	-0.367881053966899	0.0272828898693644	0.415781130257758	0.0116692196917873	0.0785202229578527	0.648966381813399	0.106720067537663	0.535589913762469
4041	D030045P18Rik	402774	0.642891362388985	2.35537953524611e-05	black	-0.665782964483515	9.36704945114645e-06	0.247139288068602	0.146180627468858	-0.486435864395295	0.00262836927571295	0.470461601428345	0.00378467499089527	0.622983869938935	4.95020596635953e-05	0.858941739524911	2.05184524784487e-11	0.335508389006561	0.0454559505125998	0.356999632686256	0.0325656938232858	0.441961706373487	0.0069606170884785	-0.361584030973782	0.0302462458975004	0.271663275714841	0.108987289520585	0.0638833320003883	0.711269878315765	0.517671284844363	0.00122277305297341
966	Abi2	66885	0.639087046470105	2.72559816351218e-05	black	-0.630063087592624	3.82371459568489e-05	0.521907073795946	0.00109600511148899	-0.522106286590028	0.00109033987086828	0.593229805895328	0.000137226207222536	0.474100929638215	0.00348827664827384	0.432164807610193	0.00848453210134854	0.499843420144114	0.00190917984995466	0.37158011039252	0.0256566140434892	0.569912905891034	0.000285239765821254	-0.304323757097968	0.0711411292364081	0.284357436436964	0.09279571734449	0.0825629021563571	0.632142526615599	0.122797773160563	0.475541711705402
15095	Ret	26450	0.636865733146727	2.96542808730955e-05	black	-0.654927914327099	1.46443356428569e-05	0.478254341527947	0.00317483631351542	-0.459031546152764	0.00486209894789941	0.402518999868543	0.0149401101473918	0.580763297168455	0.000204327498909323	0.469960988454013	0.00382710853815124	0.667406366319309	8.7478703076979e-06	0.312857766576866	0.063191172747287	0.238537175659996	0.161204583725947	-0.383784273541808	0.0208484828701226	0.620585909057072	5.39498053970264e-05	0.0691035450685208	0.688811927135288	-0.050584674960295	0.769534152591822
15761	Scube1	99377	0.63674474722202	2.97902395889534e-05	black	-0.625883186184818	4.45686479970168e-05	0.447028408642183	0.00626911399733996	-0.469004034690848	0.00390937232749177	0.429106757110804	0.00901502319579185	0.550672721946082	0.000501299561129606	0.797305370795321	5.88302631356566e-09	0.343500645955008	0.0402523710657429	0.340249502556766	0.042307647086176	0.429310133008855	0.00897888586305811	-0.384538049451035	0.0205779685561635	0.196933781660546	0.24964215180283	0.111290927117805	0.518155142003889	0.371061083989819	0.0258798522237991
6182	Gm11999	626870	0.636086117861297	3.05403411114692e-05	black	-0.649233787078348	1.83833727113546e-05	0.463056069232839	0.00445588684204657	-0.427800586669771	0.0092500811876131	0.418535328994246	0.0110721646151685	0.518898989184245	0.00118476404137761	0.408194655838129	0.0134565650857943	0.562780654828341	0.000352968327978431	0.317620333115966	0.0590696255924518	0.513527234038202	0.0013591284137136	-0.405011990109086	0.0142723588459113	0.343569179033843	0.0402099329261113	0.0619359302073999	0.719710711697232	-0.090410655002431	0.600003503049539
188	1700112M02Rik	102640882	0.633606352348257	3.35206082617886e-05	black	-0.660185588049167	1.18207011930326e-05	0.604892788241888	9.31379432311707e-05	-0.459933862156749	0.00476834571170381	0.447571817182014	0.00619858267322026	0.646708870721435	2.03034045337987e-05	0.56467301613899	0.000333726764270675	0.671908325391245	7.22080425597332e-06	0.105216390915627	0.541386467575789	0.656491683109286	1.37463797518754e-05	-0.391198978958736	0.0183120696047648	0.264100331028528	0.119598969659058	-0.137327678875066	0.424475092174114	0.0856491130730375	0.619419827483914
501	4930544M13Rik	75161	0.632970004413301	3.43267147491633e-05	black	-0.662724124364159	1.06433654679619e-05	0.276458939162451	0.102636888030491	-0.500644606936995	0.00187228689771974	0.400682837435384	0.0154485662944802	0.696733179926196	2.35717595343317e-06	0.860025061663657	1.81559013903759e-11	0.539107487955462	0.000692349519226215	0.244746644349828	0.150252607950103	0.502791916123459	0.00177647298196978	-0.359569340171969	0.0312482934360896	0.323850776522642	0.054002720621532	-0.0171897598084121	0.920736654777884	0.47206615709568	0.00365140610248826
6459	Gm19689	102639958	0.630252705349929	3.79702741764148e-05	black	-0.645465952978324	2.13139199866405e-05	0.491234932739681	0.00234762532296903	-0.480998406538727	0.00298145986289083	0.621877935667843	5.15104085292539e-05	0.629496156058502	3.90452183692016e-05	0.662863021821675	1.05821405414826e-05	0.607064212077374	8.6508815559864e-05	0.157018119530097	0.360427481385047	0.605942633791002	8.98777845960076e-05	-0.414479163675334	0.0119608163930298	0.355900249665431	0.0331430130868901	-0.0640957369905184	0.710351248993456	0.36414675333409	0.0290098706936657
18827	Vmn2r102	53376	0.628740676402019	4.01460638566843e-05	black	-0.651384657473155	1.68795717086226e-05	0.612676239158572	7.13001012762181e-05	-0.454649116256458	0.00534043188808482	0.458750398770466	0.00489163435429276	0.63986489763703	2.64586790242676e-05	0.45370218875365	0.00544895548645176	0.649401760178947	1.82616934754787e-05	0.182619697022267	0.286403206767512	0.731627458065331	3.99074663863724e-07	-0.336848410409638	0.0445475969797586	0.404055826950397	0.0145254342599829	-0.0817178295871812	0.635644704499412	-0.0212478540945331	0.902105821917529
8408	Gm40738	105245255	0.628623264299683	4.03196507633039e-05	black	-0.642243884958115	2.41497235440418e-05	0.621961201277576	5.1356674985132e-05	-0.420564442804485	0.0106490503621855	0.445708085421744	0.00644336406768036	0.649619656333274	1.81049406110505e-05	0.815336452296212	1.40128628713447e-09	0.356970525191555	0.0325808723436021	0.146091936237702	0.395218591312386	0.682898891674002	4.45760760894978e-06	-0.432219707971718	0.00847525731399792	0.26727154941912	0.115059076930977	-0.0898168905759109	0.602410321566779	0.490353779923146	0.00239711539569579
7585	Gm34649	102637958	0.628535945529686	4.04491866829844e-05	black	-0.634873695275855	3.19660643018551e-05	0.491213758967338	0.00234880399719856	-0.468113094202845	0.00398733498636142	0.503562496337035	0.00174315368555075	0.489346836456832	0.00245478440495422	0.75598058639841	9.74780806618622e-08	0.354232850125696	0.0340345531912942	0.365339569371495	0.0284487349360354	0.563963915618806	0.000340824326452155	-0.374245480467729	0.0245351204375132	0.0867074585974687	0.615081572765392	0.0840231170315628	0.62610962609159	0.435344169130327	0.00796148298389428
4448	Dnah7c	627872	0.625903582566717	4.45355776299388e-05	black	-0.679119271814193	5.2739898492564e-06	0.425311289573366	0.00971253259344625	-0.487193145514627	0.00258221138230017	0.580088911706427	0.000208679840426563	0.832864762605211	2.9690983344561e-10	0.878961864805273	1.78581038578628e-12	0.580557860908123	0.000205644642977958	0.00226977278653884	0.989517687807877	0.67233035880634	7.09091685315438e-06	-0.397415994763533	0.0163891518990114	0.519389977530336	0.00116985743834822	-0.237765109445119	0.162605529139799	0.395886086212603	0.016845885695223
8950	Gm52292	115488666	0.625225294884411	4.56473324599467e-05	black	-0.65398899126085	1.52087967825986e-05	0.483306478509988	0.00282683284377689	-0.448359259075291	0.00609758793588223	0.490793388167557	0.00237231196086883	0.693114350274509	2.79408159535059e-06	0.863606410885017	1.20278103227354e-11	0.322380510060793	0.0551659963945331	0.166420146792891	0.332012389653281	0.644170428567953	2.24156214906465e-05	-0.376560954214581	0.0235940608358485	0.366116556594662	0.0280880419783863	-0.0917728807873043	0.594497505936241	0.586945503740249	0.000168062609848243
11140	LOC118568350	NA	0.625175561020553	4.57298288817278e-05	black	-0.654983677589379	1.46114191893738e-05	0.466528517172167	0.00412932790415548	-0.479901067035861	0.00305752307953524	0.553529843393541	0.000462026387237147	0.719809834325993	7.49978317288214e-07	0.833910770580379	2.69142097705406e-10	0.52685159584731	0.00096281442517825	0.0968157406239509	0.574309544306786	0.577776041306201	0.00022424482152343	-0.36908083735724	0.0267463568169851	0.491061795749695	0.00235727847616544	-0.143246458346493	0.404587000992894	0.580206317702827	0.000207916205744957
11453	Maats1	110958	0.623924485539043	4.78499462330672e-05	black	-0.625651211744738	4.49463341195868e-05	0.745361579798587	1.83741751515916e-07	-0.473048489998685	0.00357184323284419	0.380842077575278	0.021932856819674	0.602239184920209	0.000101858624342573	0.543304550155683	0.000616622407649834	0.320919617383462	0.056341523534666	0.129834024090574	0.450420108464611	0.643776878353457	2.27603853624838e-05	-0.35578891352132	0.0332019424881166	0.282048484096791	0.0955945177287209	-0.130744703286668	0.447222078170118	0.442353340576782	0.00690492975416207
10802	Lhx5	118568478	0.622320392452962	5.06982424167015e-05	black	-0.62462306720401	4.66553969477122e-05	0.270467541658782	0.110615932254492	-0.423200894624628	0.0101198630977811	0.39932583169571	0.0158336136976121	0.569115283634969	0.000292188052303776	0.720935673586587	7.07198045695193e-07	0.209011665763136	0.221186641517104	0.409995946637495	0.0130125407423352	0.371598066276949	0.0256489195991384	-0.420645396305906	0.010632458612636	0.377167301309027	0.023352631335477	0.181606752406212	0.289130353764042	0.416310666700539	0.0115523558321265
7969	Gm36865	102640889	0.621230067920178	5.27208545297167e-05	black	-0.653041939925112	1.57981197612316e-05	0.303165908764703	0.0722774908844963	-0.478522342560818	0.00315548115965858	0.310415728963739	0.0653907922386463	0.727511339115649	4.98975828687337e-07	0.885606990197953	7.21053805581422e-13	0.408427107012625	0.0133985564771228	0.241129931400337	0.156563654145942	0.372359703156361	0.0253242939256343	-0.391405034913844	0.0182454434974555	0.498162700530482	0.00198864978775146	-0.0100716091724001	0.953510958333809	0.253051190853817	0.13646607194921
413	4930432M17Rik	619318	0.620931929855709	5.32864724313789e-05	black	-0.621659270112162	5.19161143778032e-05	0.42780057470968	0.00925008336362162	-0.449334569193308	0.00597446192919802	0.489270509590574	0.00245920474136951	0.572573695331745	0.000263116501237636	0.75608717134915	9.68442376394897e-08	0.286657267549788	0.0900708498224243	0.319274100947394	0.0576893644056043	0.445085925204715	0.00652690521704101	-0.388421050332044	0.0192303154520925	0.26394519045013	0.119824456139417	0.0817583237880625	0.635476708646532	0.239971450967516	0.158625180711271
561	4931403E22Rik	70942	0.619953478381963	5.51815122119196e-05	black	-0.649280231302933	1.83496551753592e-05	0.397918170328901	0.0162415172222029	-0.538386035718167	0.000706166217991735	0.332318545481072	0.0476782741950906	0.537576537752261	0.000721959713862548	0.421918026362573	0.0103744982063045	0.701248201086219	1.89996204605962e-06	0.352921594208687	0.0347493339566067	0.484568507104245	0.00274527751747726	-0.246175184719978	0.147811596450531	0.347477149235279	0.0378492588881789	0.0315184569375302	0.855204590114818	-0.0509550344528974	0.767892897544689
8346	Gm40430	105244871	0.617776377024525	5.96183763682947e-05	black	-0.623160122277341	4.91886148530012e-05	0.617876884384531	5.94066557822172e-05	-0.444504363843699	0.00660583414579982	0.384840962365187	0.0204700857447133	0.530527603569294	0.000873277963365595	0.510854143814761	0.00145402723382755	0.616077558049702	6.33016375911773e-05	0.285843676602935	0.0910276814994724	0.406751810032874	0.0138213892882652	-0.428375657666229	0.00914595609028723	0.398189466395882	0.0161622241520452	0.0745559298244977	0.665631909756219	0.029305918185901	0.865272629832661
17216	Synpo	100226	0.617398346134688	6.04208226686038e-05	black	-0.632138740414508	3.54061835704683e-05	0.425275041876014	0.00971940923040017	-0.447944128536867	0.00615065346083198	0.488458828251007	0.00250664362208281	0.516007281653327	0.00127600366717253	0.698611751907175	2.15592892626211e-06	0.687383627176926	3.63948771264082e-06	0.318619304648331	0.0582327736956345	0.248378884347633	0.144102984674673	-0.313479569245497	0.0626405304706806	0.328313722322747	0.0505909554876483	0.0578941706096943	0.737332873761927	0.264026557656136	0.119706154716789
15192	Rhox11	77433	0.616155873710275	6.31274223548769e-05	black	-0.642666845508515	2.37589082864445e-05	0.671175961646132	7.45136141330231e-06	-0.436460448696373	0.00778449961947088	0.563075045702691	0.000349911401757714	0.4828176643953	0.00285898391634691	0.36459714718837	0.028796932796242	0.358363519263146	0.0318609326711207	0.208126785924394	0.223192602816748	0.538322413275133	0.000707396318063873	-0.336638556249269	0.0446888760812652	0.379592556697792	0.0224073445764975	-0.079827000338202	0.643508895944811	0.182945070281768	0.285530738625549
19448	Zfp541	22678	0.615945603654702	6.3596155903992e-05	black	-0.652729270712359	1.59971965393372e-05	0.454641503499296	0.00534129687040549	-0.475254360420619	0.00339864662152622	0.742725206895416	2.14038631380949e-07	0.672751246415697	6.96350792472906e-06	0.76869474832067	4.37020245199785e-08	0.600874686088195	0.000106623212045566	0.110891571837397	0.519667158574449	0.635603046713874	3.11013415202186e-05	-0.352358915887868	0.0350597866785335	0.369279616388099	0.0266583103426833	-0.149320345880448	0.384742620810449	0.465781649550939	0.00419775902424603
5742	Fsip1	244091	0.615612703105106	6.43446868239933e-05	black	-0.668309107986084	8.4199259551025e-06	0.339721594512993	0.0426492349257115	-0.4982321858219	0.00198530775811359	0.292631527546387	0.0832797088416008	0.841446198286111	1.29969268977108e-10	0.918791599332614	2.76872044035066e-15	0.497367630726492	0.00202724248530556	0.0777407328224811	0.652230376620584	0.544120610860849	0.000602783734170182	-0.324541488719465	0.0534630207074665	0.479202345113983	0.00310683111624713	-0.205615982941417	0.228951964120233	0.402818142871467	0.0148586223281683
17433	Tcrg	230908	0.61545904447889	6.46928660265403e-05	black	-0.631044480804804	3.68740428353817e-05	0.686547920870096	3.78065355226726e-06	-0.424178235687152	0.00992945513999049	0.469222304716206	0.00389047517954813	0.622754296724013	4.99130378092209e-05	0.73395980070774	3.50989924484464e-07	0.316266099694193	0.060219273025355	0.149242315114815	0.384993895968588	0.691415194473119	3.02376716200902e-06	-0.383213428089163	0.0210553108063754	0.317322051423852	0.0593213394931073	-0.115355397343901	0.50289106993628	0.47490908234374	0.0034252649494595
8168	Gm39436	105243532	0.611167861524832	7.51304691832644e-05	black	-0.634615557291338	3.22772963543414e-05	0.526963270941868	0.000959979220536668	-0.456650030213284	0.00511722807701715	0.393247396978216	0.0176586895848751	0.526662938870576	0.000967620859346804	0.594258021530872	0.000132696396504702	0.766307876546239	5.09988986398224e-08	0.303897266479284	0.0715580668814883	0.365349249190206	0.0284442180504931	-0.37533425902873	0.0240888207434245	0.380568901746908	0.0220358720939881	0.0644436381348696	0.708847481497896	-0.036922242761608	0.830712463366739
930	Abcc8	106861	0.608697845331406	8.18052186291393e-05	black	-0.661451251030254	1.12196493136009e-05	0.345262362152282	0.0391729064948134	-0.46687768362768	0.00409766869090517	0.624523870141818	4.68233603621746e-05	0.796765811378634	6.12746766325296e-09	0.834971761095709	2.43459548085486e-10	0.567129767505719	0.000310145872591397	0.0185878243992618	0.914312903044821	0.609706076274129	7.90186537393711e-05	-0.365556157512276	0.0283478095655107	0.488003081101255	0.00253362856352281	-0.216872670722561	0.203907249213559	0.493203574157128	0.00224027073547768
10017	Ikzf3	22778	0.605649785488805	9.07766822002674e-05	black	-0.64895711527311	1.85853998939857e-05	0.395611899263045	0.0169288571972592	-0.479990164032247	0.0030512848400041	0.38145207946165	0.0217042670219717	0.758337344160777	8.4318931187721e-08	0.85384033697915	3.60204268063559e-11	0.570569646897578	0.000279630019794713	0.0827814678731932	0.631238016714546	0.541383210126652	0.000650324240339909	-0.392652310187903	0.0178464607226258	0.466589862932735	0.00412375034036247	-0.140346521777371	0.414263919124153	0.469020482721684	0.00390794554034925
8697	Gm45964	108167332	0.601810455195316	0.000103334591053956	black	-0.62568919987064	4.48842866605256e-05	0.565618247069317	0.000324471007064936	-0.433163095573579	0.00831722973896175	0.303203412006142	0.0722404625620844	0.684212700568707	4.20206644056694e-06	0.495078490371854	0.00214204424052199	0.561390443537072	0.000367728585907283	0.140431916277554	0.413977108098447	0.42165783918502	0.0104268009401793	-0.340783308772541	0.0419644932273232	0.696561660364528	2.37638164281026e-06	-0.104273862137628	0.545035027825095	-0.130463371718944	0.448208710854726
97	1700020L24Rik	66330	0.600539969217913	0.000107822209416876	black	-0.617530205894839	6.01398226511819e-05	0.606561823255945	8.80035428901566e-05	-0.484810034299671	0.00272990556191726	0.525914445478859	0.000986899940505029	0.524161055441687	0.0010333970300042	0.722775779847893	6.42075828885881e-07	0.47286595080035	0.00358651285719098	0.196616210637197	0.250421843915185	0.438803138054921	0.0074239872212589	-0.26027979864194	0.1252448237328	0.328557370044362	0.0504097797194517	-0.0919278105458375	0.593872692905789	0.444786480614146	0.00656744381465845
17659	Tjp3	21781	0.598179149779172	0.000116629521862866	black	-0.618170190662515	5.87926783487605e-05	0.245582078452404	0.148821526045525	-0.446233048996636	0.00637359004918092	0.476748066208278	0.00328555338155046	0.474241451670718	0.00347724836490377	0.379884483428161	0.0222957337459648	0.571249036678535	0.000273930819580932	0.393918166507286	0.0174490225842276	0.217420371532821	0.202739354541157	-0.290064668987107	0.0861472955370715	0.379287713016373	0.0225243884692412	0.12049202814482	0.483930599996752	-0.129550515467993	0.451418224091665
8903	Gm51646	115487112	0.59801809294436	0.000117253307441659	black	-0.606466926897897	8.8288482031702e-05	0.432948152536914	0.00835301187008949	-0.459672346549622	0.00479535582934333	0.629208767540843	3.9460723227736e-05	0.52233519294397	0.00108386212704753	0.669389092904571	8.04233558060294e-06	0.389228350106163	0.018959586303911	0.218903503178705	0.199600173463322	0.696348620742264	2.40043593671893e-06	-0.347697792325285	0.0377194079218172	0.12767379821083	0.458055410108834	-0.0296219322878355	0.86383330741601	0.53943599353431	0.000686138072855171
16992	Stab2	79043	0.597354703510579	0.000119854433866838	black	-0.603066001244875	9.90656813274453e-05	0.303013671056821	0.0724279531551506	-0.619334404507519	5.64117631848421e-05	0.381175690411257	0.021807593501527	0.503287554772753	0.00175497847020382	0.564774485762434	0.000332721997822945	0.268393006023463	0.113484991576578	0.38888197671151	0.0190753508012711	0.346720712513438	0.0382971890972926	-0.00148445264067304	0.993144361946857	0.368888117758726	0.0268319481277146	-0.0313476038969804	0.855981266975717	0.35901712541878	0.0315276473728197
8135	Gm39252	105243273	0.596300400573294	0.000124095250140973	black	-0.625346303255816	4.54471709368756e-05	0.347664618271069	0.037738908083181	-0.446102735637493	0.00639084942860263	0.401783551953287	0.0151420486818012	0.650536196369645	1.74588871793877e-05	0.853337212943739	3.80323384680299e-11	0.432263276142304	0.00846790313150739	0.214548165697213	0.20891593747766	0.460497045374067	0.00471062440130542	-0.366057153011588	0.0281154847775992	0.351142463308001	0.0357386832231199	-0.0410398788476017	0.812153297319182	0.580901689887792	0.000203444468759809
11139	LOC118568344	115489710	0.596031095561165	0.00012519991441029	black	-0.612068496799545	7.28216755698071e-05	0.410167615927372	0.0129708771112168	-0.389357178483453	0.0189166793528878	0.225820478611161	0.185407759335072	0.613567491504808	6.91205769696409e-05	0.803118917386956	3.76437915073481e-09	0.226996260404046	0.183068039899281	0.306307001311079	0.0692272334032007	0.301894775213821	0.0735413265070945	-0.415522279112593	0.0117267091397958	0.411102611375923	0.0127459289777938	0.0692782251214284	0.688064818183098	0.397155941942947	0.0164660461771327
11039	LOC118567830	320747	0.59587871460104	0.000125828877185297	black	-0.597527789879619	0.000119170810935729	0.392301597293739	0.0179579032939036	-0.470006405101129	0.00382324193440712	0.508807045112879	0.00153059525889002	0.478845993243679	0.00313224388522566	0.27831762146883	0.100252692296283	0.659027560357062	1.23961635654759e-05	0.38606936130916	0.0200374053444016	0.234896036832984	0.167888428044876	-0.380374570719412	0.0221093991516911	0.526668011691941	0.000967491341599498	0.171359874431628	0.317654113578273	-0.338173821572857	0.043663588414602
1837	Asb2	27053	0.593124597469693	0.000137697452665924	black	-0.599598927587116	0.000111258444294171	0.652652478529181	1.604643777638e-05	-0.366173064581535	0.0280619573247667	0.610972536382293	7.56398192355237e-05	0.500880960068941	0.00186152342382916	0.437839336732591	0.00757053545251966	0.207649137863469	0.224280547891925	0.176746982035456	0.302445898172885	0.56177184630888	0.000363625292786808	-0.388122628510883	0.0193312047920289	0.323750776518714	0.054081215886313	-0.0647485263126711	0.707530523433482	0.591734352202546	0.000144062650959472
11667	Mc1r	56453	0.592502932262524	0.000140511801193626	black	-0.617242636858717	6.07541740548746e-05	0.347748197055626	0.0376897950006759	-0.467215588654758	0.00406723098222731	0.431671111032172	0.00856832648457657	0.638346824661544	2.80348853817928e-05	0.593253369513246	0.000137120860880794	0.605445170089954	9.14095482810808e-05	0.273655139392351	0.106314585559467	0.277698731165993	0.101041834493222	-0.343008414398839	0.0405582453478486	0.636972816461991	2.95344148842417e-05	0.0356437361657261	0.836493889826021	-0.0845485172007458	0.623944734244628
10961	LOC118567425	16841	0.592265929020727	0.000141598278537825	black	-0.617554773933137	6.00875975387634e-05	0.399506177349233	0.0157819813486196	-0.441588327387391	0.00701406680179394	0.429572583314668	0.00893243432460274	0.540553356054264	0.000665379113768221	0.693329165663625	2.76620962159713e-06	0.60166561648149	0.000103837554847527	0.265792845908165	0.117159593578588	0.442770397984095	0.00684604793692026	-0.374776907696897	0.0243164367707513	0.156686722456279	0.36145488290867	0.0316312452688926	0.854691941626209	0.0148813949320486	0.931353635125878
2202	BC049352	54422	0.592134674976091	0.000142203219782328	black	-0.618520259023682	5.80673887355381e-05	0.564726895857455	0.000333192902908028	-0.359752907156968	0.0311558810710341	0.420529996275143	0.0106561169819319	0.570394207560593	0.000281118846452262	0.340618492520654	0.0420702034193053	0.677946788341255	5.55368802163097e-06	0.173162990907933	0.312511392772439	0.456760113111075	0.00510518539875968	-0.379398952674178	0.0224816196563065	0.527300731473803	0.000951456571143259	-0.0510727099463127	0.76737162403556	-0.243674411254858	0.152103972071163
10053	Il23r	230828	0.59104822014606	0.000147300482794621	black	-0.632406845266886	3.50547132071961e-05	0.531499766015088	0.000850866945385877	-0.446787147153301	0.00630064874454295	0.260772783713023	0.124505363332023	0.729739961306638	4.42346545278929e-07	0.684305575177136	4.18451878438506e-06	0.532438601760811	0.00082970889614385	0.0734228824252688	0.670424710071228	0.61195189773096	7.31169266346043e-05	-0.392562271543434	0.017875016069265	0.405867423797978	0.0140491016769742	-0.159790820958157	0.351900270170898	-0.0524262381424311	0.761383106857478
6728	Gm29825	102631500	0.588987494608558	0.000157421741671714	black	-0.609658961244921	7.91469393128692e-05	0.597277545397556	0.000120160313223394	-0.423077721839586	0.0101440786976375	0.432935964939796	0.00835504470353321	0.565004366975428	0.000330455666513551	0.74709216162844	1.66058455865845e-07	0.392712755256219	0.0178273122589452	0.128443547206565	0.455326816778134	0.658292026367388	1.27747959713172e-05	-0.365453877695049	0.0283954329749743	0.112863777802206	0.512221309099928	-0.108015104670257	0.530621707878167	0.430600960739675	0.00875238911686136
7193	Gm32500	102635069	0.588411433621557	0.000160360581235492	black	-0.615445844721873	6.47228549103182e-05	0.623054253540292	4.93766744305923e-05	-0.416027550531524	0.0116147130316582	0.545383177198064	0.000581916432640669	0.649368448439442	1.82857660682763e-05	0.622677234333528	5.00516837087004e-05	0.378404255397555	0.0228664587768385	0.0430390064805909	0.803178316275062	0.694452133784083	2.62460306952579e-06	-0.37257089033211	0.0252348851371033	0.343291770322619	0.0403819381170348	-0.190329144710073	0.266192278483206	0.243422281553962	0.152541708102747
8268	Gm39919	105244273	0.588344967253606	0.00016070281685143	black	-0.596100986309299	0.000124912382551345	0.533203172990266	0.000812823666380161	-0.458395869745498	0.00492909948620358	0.534493978106664	0.000785006419144372	0.550191808575961	0.000508194377734354	0.808794343904912	2.39953222465174e-09	0.379720776152931	0.0223582661192167	0.173368348373959	0.311929028800959	0.713039521799565	1.06147604813893e-06	-0.28399056000346	0.0932361789546437	0.119737677139733	0.486691664853445	-0.0955941733769134	0.579171274534838	0.564784710650101	0.000332620899508434
3085	Cds1	67177	0.586869051966102	0.00016847324848689	black	-0.629959164136662	3.83841293090893e-05	0.369144833550498	0.0267179844395014	-0.474086375125967	0.00348942063271017	0.425665693899226	0.00964551554097825	0.719692685883966	7.54563667893528e-07	0.81822306047596	1.09779737862432e-09	0.392630722105472	0.0178533038047014	0.179423118090784	0.295065986748002	0.409613314670101	0.0131058111963979	-0.273404900111035	0.106647606795593	0.539181737397721	0.000690941250910094	-0.125076696620013	0.467325885323813	0.262404493811273	0.122081043788202
955	Abhd17a	52538	0.585917610430934	0.000173659517433401	black	-0.587836861919863	0.000163340796900532	0.492139867807992	0.00229773129646506	-0.440536921420791	0.00716647142176791	0.325661107885677	0.0525973319381589	0.512458946088627	0.00139637931336703	0.444629239674019	0.00658881739960976	0.598690290416663	0.000114669559543625	0.243922962776627	0.15167334290934	0.702234500083789	1.81159059141944e-06	-0.346433997973303	0.0384680899901083	0.129219438846746	0.452585317819106	0.0185642727855665	0.914421073611334	0.0928005094408425	0.59035857763495
1728	Arhgef38	56795	0.585473847806011	0.000176127080000201	black	-0.605587345149301	9.09693874079143e-05	0.469453200946731	0.00387057114834088	-0.451234968813845	0.00574068273251083	0.447171731693866	0.00625044485478587	0.648768451357283	1.8724317813511e-05	0.827293883447725	4.95356065428932e-10	0.313227392087642	0.0628633894379075	0.115454893661989	0.502520281241881	0.608655838336054	8.1923217550902e-05	-0.315819188786004	0.0606025314236534	0.358843734471407	0.0316157829607868	-0.141702939815371	0.409721457646713	0.600030715138438	0.000109669711412157
3824	Cryzl2	66609	0.584392743978482	0.000182270797455427	black	-0.598944662626967	0.000113705261012032	0.484497348151119	0.00274982078623127	-0.381217972828532	0.0217917600322007	0.428794108912199	0.00907081860970969	0.54675341286466	0.000559998117528254	0.736856108892334	2.98708380238167e-07	0.503903851040056	0.00172856991661943	0.253244523503775	0.136156627268583	0.433470156068895	0.00826633970534145	-0.414847757642843	0.0118776446682242	0.295451766893739	0.0802147881790286	0.0528078491129827	0.759697163989247	0.166460312951611	0.331894048795046
7604	Gm34719	102638034	0.584003353537975	0.000184530284289336	black	-0.617485921291635	6.02340635111859e-05	0.43777187027716	0.00758088595664187	-0.45059256311079	0.00581881178091598	0.425413739935276	0.00969311887379496	0.65455880281238	1.48639244570211e-05	0.934480141403576	8.14021331036329e-17	0.417395757823431	0.0113159810298459	0.101074576414619	0.557505803042695	0.653620822253457	1.54354801976828e-05	-0.355319468413457	0.0334513586249436	0.153028574901559	0.372912093530065	-0.141131849612321	0.411630503805046	0.598074673065298	0.000117033827063879
7087	Gm31831	102634183	0.583840012860499	0.000185485545052265	black	-0.594306511009819	0.000132486134167367	0.384259477702421	0.0206775996524023	-0.459192417742121	0.00484526825951257	0.385066765675372	0.020389972356488	0.482830688396847	0.0028581231663168	0.720864254942768	7.09843782953469e-07	0.598671099114074	0.000114742609441493	0.276356643256976	0.102769346018525	0.480276574495098	0.00303130644131223	-0.353343918326646	0.0345177961133945	0.116579087389715	0.498340409598382	0.0609536540121422	0.723980786777457	0.537543011092757	0.000722620527105199
18618	Ugt2b37	100929	0.583638657806952	0.000186669226707904	black	-0.577488933722667	0.000226247788808061	0.470675843536707	0.00376664022782691	-0.389301467117787	0.0189352243492114	0.574268907373368	0.000249834862237141	0.409883014238593	0.0130400106816372	0.202408888854499	0.236454296602509	0.517259744490516	0.00123575247605498	0.27969849476533	0.0985088734411459	0.392121141170746	0.0180154714510978	-0.373610933898633	0.0247983665856233	0.36303271396462	0.0295421315508382	0.089640768489727	0.603125028684599	-0.0192476117818716	0.911283178506669
5935	Gchfr	14527	0.582675291347643	0.000192426730342095	black	-0.570769081645493	0.000277946127277772	0.315218815478731	0.0611204302150543	-0.40418513667065	0.0144909894983087	0.370554806385822	0.0260991496276213	0.436525472758599	0.00777429477670203	0.180469985511362	0.292210696658717	0.554615282756421	0.000447839990436977	0.364278887143634	0.0289472665725678	0.349429717309645	0.0367126701421136	-0.448887371272879	0.00603064942287584	0.385276549547316	0.0203157767003003	0.219135507627727	0.199112199735036	-0.140162590177984	0.414882063846384
1056	Acsm2	269275	0.58219690794406	0.000195344504466814	black	-0.589839413500726	0.00015316418814776	0.581079178718053	0.000202316988521718	-0.365920498637877	0.02817869905273	0.380981942702392	0.0218802683772586	0.526713360526775	0.000966334189367762	0.680709522149599	4.91517341233927e-06	0.353544538556673	0.0344082484380075	0.137216546966472	0.424853654186408	0.642385652506576	2.40180852102866e-05	-0.372384478234111	0.0253137915471614	0.110450933216532	0.521337998798698	-0.0757283755491654	0.660686153312414	0.508936262527875	0.00152565937857822
6426	Gm17266	228025	0.582157574660773	0.000195586163182564	black	-0.611229875473708	7.49694035891097e-05	0.407961649599145	0.0135149247055867	-0.449431812416191	0.00596230373718122	0.447304456754154	0.00623319882593303	0.686056171439849	3.86604023791261e-06	0.624142512533406	4.74741920160147e-05	0.404008552798531	0.014538044062243	0.14912640519244	0.385367326646533	0.613009206309398	7.0478689517528e-05	-0.352376165644324	0.035050235804022	0.286066915970999	0.0907643651329011	-0.106098194740531	0.537983558135819	0.164039421516917	0.33907315444003
149	1700061I17Rik	433646	0.578152931535906	0.000221639611075275	black	-0.620229669236729	5.46405174813252e-05	0.447804862530144	0.00616854433192385	-0.438421152909652	0.00748177573385761	0.32402852712216	0.0538634189811753	0.651265185622916	1.6960073883101e-05	0.551944811276059	0.000483461245943964	0.743186427766439	2.08426704540689e-07	0.148601824202774	0.387060027393749	0.332172389861128	0.0477821512742321	-0.367847403980145	0.0272980647500484	0.605899669804058	9.00091583884081e-05	-0.070203199798307	0.684113548390507	-0.0210744274544575	0.902901047135376
9782	Hoxa9	15395	0.577899784847632	0.000223386450176988	black	-0.589827981489818	0.000153220629327124	0.421753726664003	0.0104074996720514	-0.41955038081518	0.010858755732307	0.509756005447901	0.0014946713135672	0.429491385908711	0.00894678365528568	0.475810885911875	0.0033561210438758	0.719041090383529	7.80541334118787e-07	0.346308212348109	0.0385432616408583	0.187273916597299	0.274086595087484	-0.413897746359962	0.0120930126786449	0.357745637085373	0.0321786482056271	0.167102372146281	0.33000589630589	0.0400320899625181	0.81668674245563
12381	Mylk4	218203	0.577287777259679	0.000227660659958602	black	-0.608619879824482	8.20243479943836e-05	0.328412503412909	0.0505174394609073	-0.359691736970817	0.0311866508137493	0.423733441955775	0.0100157297230767	0.647141133276292	1.9962297485769e-05	0.563029469607185	0.000350383108129125	0.56968882748739	0.000287176690568924	0.173170863623914	0.312489054291386	0.484095495066561	0.00277560105917131	-0.36808194763337	0.0271924389013463	0.297617753823441	0.077920874757359	-0.0526921621194616	0.760208149971355	-0.0783283093439466	0.649769396191776
16084	Siglecg	20377	0.574183045728928	0.000250492861949542	black	-0.578944434042783	0.000216256504860184	0.412777949317333	0.0123511052207971	-0.434624867639869	0.00807733959758032	0.554424041652075	0.000450310943042857	0.535994951025539	0.000753723053541214	0.770294285453858	3.93656856227044e-08	0.425825654626962	0.00961539647371212	0.225724864101652	0.185598949411438	0.484157786118595	0.00277159112434634	-0.452988186140641	0.00553203619550187	0.187420383027323	0.273704695519764	0.0673948884778396	0.696135070851552	0.276462688466672	0.102632035703918
16367	Slc38a4	20524	0.573474270065848	0.000255984076980953	black	-0.60522808948259	9.20853127277527e-05	0.250383555938846	0.140788906704453	-0.445292250198034	0.00649909826652809	0.25435678869211	0.134386398115333	0.690504196658304	3.15390462172443e-06	0.824615210887224	6.29532730703528e-10	0.588220669975747	0.000161344584352474	0.185159120066823	0.279639507680156	0.427006524038349	0.00939551677360478	-0.355409418062683	0.0334034502272385	0.412340943824967	0.0124530828125068	-0.0336478668436112	0.845536019832152	0.423263315624065	0.010107609987882
19061	Wnt9b	83767	0.569503580635403	0.000288786825943611	black	-0.608970001254823	8.10444301037555e-05	0.478025321812632	0.0031914579791654	-0.412468463065505	0.0124232522207274	0.253296337519889	0.136073782674987	0.689742556572589	3.26661628677794e-06	0.856489161570456	2.6965884316711e-11	0.574059607295991	0.00025144154850829	0.0419858639467868	0.807903333155166	0.520036233135679	0.00115048912380119	-0.341513628993728	0.0414986586968024	0.371345853850162	0.0257571722954456	-0.180557726465554	0.291972194534804	0.382918921275812	0.021162681784361
18054	Topaz1	100503361	0.569106804727076	0.000292262719737957	black	-0.586191156310995	0.000172153952162837	0.460174614832776	0.00474359634596527	-0.416859316244836	0.0114323212142147	0.588038377111768	0.000162289954857534	0.525977410106014	0.000985265174017508	0.614622189377776	6.66191570336872e-05	0.257928506730969	0.12881671504445	0.227944227747524	0.181196929586222	0.602893067858135	9.96440701266525e-05	-0.349705537751021	0.036554377016963	0.222741906549472	0.191633734009321	-0.0255368456109698	0.882470955419513	0.431236547703469	0.00864266773055276
19647	Zfp982	69020	0.567942700047265	0.000302677505416243	black	-0.609126125134214	8.06108847647925e-05	0.363605154844542	0.0292676403216342	-0.34199486806719	0.0411939922189886	0.295397926322694	0.0802724686826798	0.66873056052323	8.2706938146648e-06	0.900628944772005	7.41937508796933e-14	0.497414374381568	0.00202495553371937	0.13329856050827	0.438319834122372	0.462681338053061	0.0044924278155907	-0.439294887971302	0.00735015600185237	0.27692483673546	0.102035259747849	-0.0518456360807334	0.763950259151934	0.471312937483618	0.00371344984703337
6596	Gm26501	115490485	0.567049695936805	0.000310890318384787	black	-0.568066410110889	0.000301555188155348	0.469312990892453	0.0038826471686793	-0.360790727311366	0.0306376181108266	0.405250029387855	0.0142099356738658	0.50432602950647	0.00171068129923025	0.569096824608073	0.000292350629073149	0.243629800351644	0.152181356902777	0.202148902320862	0.237069669538516	0.665854872734919	9.33879935758007e-06	-0.320454305683308	0.0567200954585642	0.269931565904286	0.111351883955559	-0.0393083866543294	0.819945881672333	0.409091178013953	0.0132339974678662
8066	Gm38823	105242668	0.566674176784492	0.000314402958170209	black	-0.576240644210653	0.000235143871147798	0.57499180942966	0.000244355952909492	-0.421276022809537	0.0105039589355493	0.332376762232334	0.0476369483573659	0.516832676243201	0.00124934986639736	0.700716484128321	1.94922522100329e-06	0.352851147309251	0.0347880792030841	0.221033109207747	0.195152221260365	0.679466005090954	5.19377581410261e-06	-0.323183820272739	0.0545279702908624	0.0841843211519612	0.625445062045396	-0.0257391620790019	0.881546366021385	0.301486455989748	0.0739509426986819
8755	Gm46420	108168085	0.566609418150761	0.000315012287452803	black	-0.551541942860638	0.000489048486159696	0.342464830601231	0.0408982133297579	-0.423358821639353	0.0100888867704085	0.521014469411449	0.00112170936454225	0.465166429581291	0.00425486348247209	0.449740461361678	0.00592385464017711	0.173228603648549	0.312325250247158	0.365733177724573	0.028265540890618	0.292332932404683	0.0836094403151394	-0.332308448872965	0.0476854443168978	0.391622263165147	0.0181754244703672	0.11667672489761	0.49797821850478	0.255500731815259	0.132583538526455
3434	Clic6	216705	0.565983215505457	0.00032095902166594	black	-0.586637667477417	0.000169721556345912	0.273547562616064	0.106457653325616	-0.403953254841248	0.0145528058087367	0.318310481106265	0.0584904687126252	0.479967508557079	0.00305287004049454	0.708073471661589	1.36109579001285e-06	0.531071145064449	0.000860684312604199	0.355928626251644	0.0331280072447058	0.265075029376855	0.118189566718904	-0.349842395510664	0.0364760408132227	0.108351038831375	0.52933660960242	0.124382775663182	0.469819573333854	0.109807410111314	0.523782883542563
1185	Adgrl4	109254	0.565575680377074	0.000324882840613404	black	-0.579763221542134	0.000210811375875866	0.367575043847743	0.0274211450353935	-0.469470200649502	0.00386910921300886	0.251992871924246	0.13816918803389	0.675711661132884	6.12471095327558e-06	0.881168861333008	1.32930610342166e-12	0.439248005042209	0.00735716776904475	0.16607275321188	0.333036995691737	0.393767518243144	0.0174959293611181	-0.271791442059801	0.10881380177404	0.360015641586496	0.0310240034948288	-0.067299697533742	0.696543854576524	0.331241628505378	0.0484479392950134
6324	Gm14569	100038700	0.565531964986759	0.000325306273661546	black	-0.586888635139705	0.000168367977421109	0.515282580193037	0.00129981759271059	-0.465895385850152	0.00418727507364009	0.282269563847814	0.0953237743334055	0.705020533479775	1.58190895423709e-06	0.739203494876271	2.61703302679307e-07	0.383714329711455	0.0208737335740994	0.0724452078523234	0.674570612039976	0.763244170922372	6.2014614364389e-08	-0.289792793386788	0.0864554294206148	0.317566987345684	0.0591145807396041	-0.170141350412733	0.321159319155383	0.197760859596276	0.247619141634918
845	A830012C17Rik	320297	0.562466654015557	0.000356255129356639	black	-0.563898622846235	0.000341484584246381	0.613065214452391	7.03413627108256e-05	-0.440172312542858	0.00721998107544153	0.378961791085402	0.0226500860460688	0.444305329188199	0.0066330344457134	0.463933447972085	0.00437133558175133	0.337590943987459	0.0440505910166155	0.245813161965457	0.148427445103504	0.514745444076721	0.00131771980408926	-0.313065613218127	0.063006689110143	0.0653930341675951	0.704749338322036	-0.00772703168226315	0.96432524078017	0.0456881299021281	0.791323479396065
8171	Gm39447	108167687	0.562209391839655	0.000358968345690166	black	-0.593320788182128	0.000136819852255359	0.525444793307993	0.000999169441713129	-0.409856451553174	0.0130464789592257	0.249562161299388	0.142139983143543	0.647681624153916	1.95431115686296e-05	0.848153982738173	6.58184076756625e-11	0.3566976524506	0.0327234472798013	0.114472902090459	0.506185861489578	0.586966514999339	0.000167949911419378	-0.318411369099621	0.0584061843607547	0.279900590552355	0.098255611790368	-0.148164390074825	0.388474831370028	0.335588590524036	0.04540116868831
18026	Tns4	330428	0.561527435064418	0.000366250043293943	black	-0.574572453206915	0.000247521024830705	0.547540319053103	0.000547745232427138	-0.364449946049946	0.0288663849660014	0.375229529871604	0.0241314558516289	0.527629827254444	0.000943209665567654	0.2832549672418	0.0941241353471648	0.691185109481673	3.05616306867904e-06	0.20128281241646	0.239127447197824	0.415935382981604	0.0116350746308959	-0.372284550436899	0.0253561738669882	0.562452612876578	0.000356402740755509	0.0119809216342145	0.94471026928942	-0.269094242624671	0.112508995122474
2286	Bhmt	79362	0.561494128201802	0.000366609033731746	black	-0.579812573298243	0.000210487135793749	0.244569504417642	0.150557328371674	-0.443302524018379	0.00677154600135041	0.374789617550537	0.0243112264495256	0.710259105395183	1.22078458216207e-06	0.847607830802041	6.96516823619713e-11	0.304829115365753	0.0706495548290899	0.145204182034845	0.398127886289732	0.529843350698613	0.000889363498956975	-0.30753010385908	0.0680671845335947	0.420037691151185	0.0107575479881927	-0.0772072319456354	0.654468006668845	0.54718387100924	0.000553265626741657
2890	Ccr6	232035	0.560975672171683	0.000372237715598135	black	-0.574152211641855	0.000250729536819796	0.468347550995045	0.00396668908280078	-0.409385825381937	0.0131615311089326	0.530798496739579	0.000866981236535614	0.45986088569626	0.0047758696863116	0.498455370526004	0.00197460651684716	0.361569674634192	0.0302532919019385	0.208273230377994	0.222859767956326	0.632307247045189	3.51849101794172e-05	-0.326595801186832	0.0518832293303366	0.085579843286756	0.61970421463077	-0.0501924371907515	0.771273437409145	0.118214357373991	0.492291987993891
7006	Gm31378	102633554	0.56078252163146	0.000374354306754048	black	-0.57403815224823	0.000251606768957664	0.578575186956767	0.000218753048593745	-0.419193185856211	0.0109334524155417	0.426866580280559	0.0094213487829641	0.586105167525303	0.000172625957382269	0.608827806413157	8.14411239047945e-05	0.320946363783315	0.0563198241871745	0.0959185313185329	0.577878560255155	0.679416798104047	5.20509121765397e-06	-0.349699199595645	0.0365580082358987	0.295665701514483	0.079985913320468	-0.123601471516534	0.472635666636788	0.174348039972695	0.309160176731944
7011	Gm31415	102633625	0.560214454741563	0.00038064167932065	black	-0.59407979175149	0.000133471825045045	0.23080934378254	0.175624228791757	-0.424665269649806	0.0098357131137138	0.259712977756561	0.126099069727076	0.740468175325173	2.43563540403323e-07	0.893675707031985	2.21708715626011e-13	0.418703292568589	0.0110366075941335	0.145034598058994	0.398685035102015	0.422373300083802	0.0102835153938441	-0.351336447870971	0.0356297094848348	0.434045605598707	0.00817168480488507	-0.0605529557097704	0.725725038513334	0.404508225711963	0.0144052273626042
8301	Gm40148	105244553	0.558436480479332	0.000400933518780543	black	-0.598330445832405	0.000116046262104095	0.224262821579609	0.188539795949723	-0.419340120123538	0.0109026728822737	0.308435197529217	0.0672186202526745	0.69252457777709	2.87193021150705e-06	0.859176119335377	1.99842467588235e-11	0.45717511621893	0.00506000511787041	0.165486447739027	0.334770666629373	0.394267102835456	0.0173407797803783	-0.320686604028435	0.0565308484961533	0.42271489028034	0.0102156973103419	-0.0722901184783648	0.675229151941227	0.476697367884223	0.00328933757777353
1410	Alpk2	110542	0.558237028102804	0.000403268951992171	black	-0.591643285897552	0.000144488676342138	0.573255086475619	0.000257703863399687	-0.396298897705649	0.0167216080882097	0.454389825163287	0.00536996133077955	0.626408368127636	4.3724167734931e-05	0.547440833914197	0.000549281034323947	0.386699462505683	0.0198184382267426	0.0588220220355301	0.733275367129466	0.708380122411765	1.34055634089179e-06	-0.340164839001914	0.0423622801564747	0.249412710091184	0.142386827868631	-0.20577617145034	0.228581530081262	0.217085623671922	0.203452602824465
6339	Gm15262	102636919	0.5572317686254	0.000415225357356563	black	-0.5576518779325	0.000410190745047563	0.619738503525316	5.56059439770148e-05	-0.431618863698833	0.0085772355322934	0.390081479423667	0.0186769536161124	0.451715310489273	0.00568285546051408	0.650745450268759	1.73143575406252e-05	0.34089219055947	0.0418947762097354	0.189727045529548	0.267736072721112	0.577460848218539	0.000226444581295256	-0.344975788772387	0.0393468834800566	0.0784622339280932	0.649208981329901	-0.0385878216342538	0.823193841442618	0.360702697584711	0.0306813018929519
7208	Gm32564	102635142	0.556853262715213	0.000419808475495546	black	-0.568897171506044	0.000294114235527922	0.35356106077248	0.0343992392200074	-0.428749690143081	0.00907876944185592	0.42985641058966	0.0088824300031468	0.566029031293679	0.000320520556850285	0.583710609145538	0.000186245479432794	0.625946831330615	4.44655282163059e-05	0.217788298340789	0.201957420627408	0.320947029037495	0.0563192845513151	-0.334591081897431	0.0460863105342286	0.527390784174182	0.000949193604161243	0.0458987178457893	0.790383035033259	0.225113386957418	0.186824947472676
9045	Gm6590	625121	0.556137245194198	0.000428601794015875	black	-0.587233480396725	0.000166523879114469	0.434565188589654	0.00808701639541939	-0.44415650588277	0.0066534355664171	0.464350308754818	0.00433165241799527	0.586481123834054	0.000170570802890074	0.522639779952627	0.00107529540662102	0.712146186539564	1.11044899780491e-06	0.161990685981436	0.345222371404906	0.286917881667535	0.0897659923821959	-0.341538259171133	0.0414830215293013	0.613259471602783	6.98669313776051e-05	-0.048962709912464	0.776733455984074	-0.0442637273694056	0.797692137613933
17385	Tbx3os1	231151	0.554225927968834	0.000452883490355438	black	-0.605325121187662	9.17827019859559e-05	0.312933589422663	0.0631238234435012	-0.38841780410418	0.0192314105563064	0.254901170726483	0.133526205492693	0.83888304833246	1.67178592828881e-10	0.882301707021988	1.13979987634392e-12	0.356603822752986	0.0327725906319502	0.0243117676536718	0.888072805515775	0.55354141710034	0.000461873035924974	-0.344821949593482	0.0394405363906613	0.576137060691179	0.00023589595708817	-0.205685210982848	0.228791825047913	0.333395469996518	0.046918448841343
10933	LOC115489710	77889	0.552689794316698	0.000473278812614595	black	-0.556581965977796	0.000423121136556601	0.300065015667147	0.0753908034885363	-0.424803141509571	0.00980931330449122	0.348227903386067	0.0374089102742095	0.519394845117878	0.00116971048833158	0.780488003683865	1.9822385063621e-08	0.229552466401711	0.178053649777888	0.320960852211847	0.0563080725031917	0.254261504801498	0.134537378528836	-0.3281956001518	0.0506789780983398	0.287408996847277	0.0891936593115057	0.0835533285347956	0.628047982671613	0.441439533350548	0.00703546470810618
9039	Gm6277	621677	0.551907328256415	0.000483978677017686	black	-0.542218727022814	0.000635472815173388	0.433600638749725	0.00824479508984407	-0.413745064762558	0.0121279319798468	0.457005043881886	0.00507847853861064	0.440174950577466	0.00721959269404972	0.353176469287484	0.0346094484937905	0.139602045118041	0.416769113714851	0.303393055511375	0.0720534476873941	0.454366094566532	0.00537267091300114	-0.317735781417726	0.0589724286426146	0.344002388167658	0.0399425119634465	0.0674664461726375	0.69582783218817	0.398068701960593	0.0161974803747017
8277	Gm39952	105244310	0.551486352006283	0.000489823950486038	black	-0.608260485645631	8.30413180263284e-05	0.320276424131246	0.0568653506369087	-0.431001673460655	0.00868307656028783	0.366400947355639	0.0279569665678541	0.681172001235526	4.81508951274708e-06	0.869445642028425	5.99129571367206e-12	0.526109932753121	0.000981832271204094	0.062735056429251	0.716242956809269	0.537174082544749	0.000729927634670956	-0.298391021917244	0.0771144081487208	0.309609306822066	0.0661302553462531	-0.203012272991562	0.235030281137598	0.549588035880596	0.000516969985355917
11781	Meox2	76890	0.550677832587008	0.000501226739422927	black	-0.580384225411183	0.000206763826467435	0.562636435333207	0.000354474569037338	-0.424552259117889	0.00985739750702952	0.397487396393386	0.0163680921322045	0.655466696904733	1.43291014790002e-05	0.673893784510084	6.62810096446262e-06	0.373371937223359	0.0248981196240693	0.0469226177410684	0.785814675802625	0.659196286879345	1.23107610704118e-05	-0.340991088514371	0.0418315329893393	0.343357232697284	0.0403412950588582	-0.193123172554254	0.259105024710354	0.165196893734196	0.335628905806721
13648	Pdgfrb	402728	0.550053824602999	0.000510188155246678	black	-0.567056341265494	0.000310828474379763	0.380970480770598	0.0218845740502173	-0.438918789971113	0.00740656640402369	0.365351784750444	0.0284430349816792	0.52434247507094	0.00102849796208304	0.879380719214175	1.68925444818766e-12	0.325416903486084	0.0527851899954786	0.243906442630331	0.151701937430705	0.49292165025252	0.00225537628585871	-0.332290212849607	0.0476983968502226	0.0916951042139755	0.594811277611986	0.0186819892304747	0.913880427117689	0.605451396405159	9.13902320736135e-05
8148	Gm39338	105243391	0.549015550133098	0.000525415074334295	black	-0.584974328058431	0.000178942281939571	0.386664520937361	0.0198305283439601	-0.4352530908176	0.00797607379507631	0.251973477916186	0.138200543405717	0.675070419104385	6.2981497540574e-06	0.528702369027471	0.000916769394609941	0.533692804758297	0.000802170855793272	0.190888360378218	0.264763689859554	0.264581648879049	0.118901426297551	-0.335488342997091	0.0454696512895874	0.607338273188467	8.5703101344347e-05	-0.0506504018327693	0.769242810510881	-0.195452681172628	0.253292375009486
10428	Kcnn4	140492	0.54709919697513	0.00055458424031045	black	-0.577009807574875	0.000229626050665441	0.27911684511566	0.099240561215954	-0.407876585387974	0.0135362833386921	0.331144656288435	0.0485177308068168	0.694419749498119	2.62859203048908e-06	0.855499180104521	3.0067536338911e-11	0.527508291567856	0.000946247873961415	0.126699381451949	0.461522033610996	0.336934911386317	0.0444894671669235	-0.387143802549183	0.0196652274559392	0.498957387091476	0.00195072036617524	-0.0385211497321058	0.823494513379965	0.381429591888851	0.0217126586415362
18846	Vmn2r56	28035	0.547000127835509	0.000556130571850393	black	-0.547871624519554	0.000542658190609597	0.545113090689251	0.000586325570871545	-0.35696437815828	0.0325840785419986	0.456794480375897	0.00510143075407305	0.447125851446168	0.00625641597196635	0.629072560189026	3.96590458824384e-05	0.303508063768202	0.0719402181209967	0.180465150595584	0.292223842816103	0.615897596796816	6.3703612399696e-05	-0.297852389197401	0.0776754758976784	0.0413026202072658	0.810972360987523	-0.068905993710586	0.689657206411615	0.699800344595588	2.03685783494417e-06
8358	Gm4047	105244941	0.543244313194108	0.000617654991919376	black	-0.559583249243248	0.000387738187654356	0.331863029885039	0.0480026215736932	-0.377778612775092	0.0231113014853685	0.355182138134527	0.0335246108315338	0.474075137929901	0.00349030409906901	0.616214027053392	6.29983389809223e-05	0.320885005771838	0.05636961379084	0.279989912921077	0.0981438334975792	0.457563633039275	0.00501802146021806	-0.338577718351664	0.0433970322021422	0.0928819352303913	0.590031165612659	0.0348556477971689	0.840061864664423	0.434391624580806	0.00811521565846103
6910	Gm30818	102632827	0.54211768928529	0.000637252624302738	black	-0.568323552486183	0.000299234242526802	0.448096051708554	0.0061311874704753	-0.417191921616669	0.0113600690162507	0.372317621115865	0.0253421411326819	0.557068806229929	0.000417193083589047	0.786644447966865	1.28674008244759e-08	0.370967894624762	0.0259201031598569	0.156057146456233	0.363411526544264	0.430896830338011	0.00870116621678736	-0.315113746364279	0.0612114245896412	0.11703189320744	0.496661833707856	-0.103313523843455	0.548764479530233	0.377425380649352	0.0232504948196159
8422	Gm40874	105245398	0.541503042218331	0.000648175463438225	black	-0.559732427035864	0.000386050450967235	0.322294986682037	0.0552342715258062	-0.416307054650726	0.0115531496073398	0.368682081903506	0.0269237031247286	0.584637012164351	0.0001808660990768	0.710153858738673	1.22722465487831e-06	0.264857907671034	0.118502440059286	0.186685136787978	0.275625298541721	0.492852694004621	0.00225908450693205	-0.300441744671349	0.0750070815010094	0.363358829369329	0.0293854979597972	-0.0579315349772912	0.737169342860677	0.507405507087894	0.00158504021571622
7504	Gm34259	102637447	0.539981229402012	0.000675937700493007	black	-0.575066656290928	0.000243794875079941	0.318855131800569	0.0580365970249094	-0.379420975657748	0.0224731603781117	0.336573476337618	0.0447327627528124	0.717330356448157	8.52703073208632e-07	0.866359420258623	8.69472589625325e-12	0.270544213060161	0.110510954892462	0.054171231138116	0.753682746848652	0.398330408508473	0.0161211586685133	-0.336160664468521	0.045011951699604	0.468633884331161	0.00394160074141128	-0.155619235684027	0.364776223067074	0.416885424040144	0.0114266357431002
19499	Zfp652os	27274	0.539470592554084	0.000685486754051305	black	-0.523335122088986	0.00105596205181285	0.360882175035701	0.0305922922051967	-0.331716243844583	0.0481075161029311	0.220749395747485	0.195740749905499	0.335895369796425	0.0451921125452725	0.603178452496583	9.86912038331912e-05	0.300101416472101	0.0753536603514582	0.400494824390926	0.0155014403438567	0.112348953716696	0.514159832239487	-0.364505723989487	0.0288400517374655	0.161036106129207	0.348110552490992	0.21605383615422	0.205662005530921	0.404121607744875	0.0145079033568063
17327	Tbata	64009	0.538675122486054	0.000700600764139475	black	-0.57593681299254	0.000237355998794219	0.328500560789893	0.0504519764405617	-0.405167487470931	0.0142315552819598	0.510640335856453	0.00146186355722131	0.55078233029343	0.000499739810040062	0.673107044626106	6.85743516268633e-06	0.714829462578265	9.6926245234083e-07	0.182684225456678	0.286230041229801	0.265322380639288	0.117833886882412	-0.367819832802113	0.0273105034984413	0.377130932315443	0.0233670544404868	-0.00751789446118594	0.965290211643926	0.0536118883474824	0.756148525052649
13253	Ocstamp	18203	0.538274244144663	0.000708328901512664	black	-0.516585479419755	0.0012572804433607	0.600165507761	0.00010917795038613	-0.36037462510299	0.0308445542904941	0.502437805434775	0.0017919709343689	0.386444901603994	0.0199066595811276	0.15872742179819	0.355156130600947	0.37816776296171	0.0229587549848272	0.266849071042847	0.115656304302302	0.240324838850738	0.157994254901683	-0.381238545591403	0.0217840596180397	0.537432465929556	0.000724803182033054	0.112744655516447	0.512669529230508	-0.181076631724106	0.290564233305426
6765	Gm30013	102631739	0.538263972759904	0.000708527902686648	black	-0.555166244022415	0.000440788601237626	0.405130964163965	0.0142411304060178	-0.434414374815908	0.00811151460766832	0.268245573429963	0.113690999257745	0.460035730035567	0.00475786011659731	0.745861084770833	1.78467469308252e-07	0.573010044802648	0.000259638773630176	0.291043489617116	0.0850449471197359	0.347062270502839	0.0380944028295443	-0.30213213297469	0.0733040304507107	0.144593933460716	0.400134882996901	0.0728978190246678	0.672650098458621	0.163232368216204	0.341487440410784
8116	Gm39149	105243146	0.533661826121994	0.000802841168614602	black	-0.533906820395068	0.000797553529813785	0.516719944064812	0.00125296105943953	-0.401337453344655	0.0152656524628583	0.335402764864309	0.0455281784601792	0.496279369257955	0.00208112936272332	0.631797165941537	3.58585916887843e-05	0.324109742459347	0.0537998666124556	0.150407034426154	0.381253224294895	0.570294018874279	0.000281972251079638	-0.33991646570293	0.0425228833559809	0.0846394982379106	0.623570164457136	-0.0311166991358763	0.857031143164544	0.485059013058708	0.002714137974414
482	4930523O13Rik	74726	0.530785530021721	0.000867281721010076	black	-0.545264805957999	0.000583845193324323	0.592062554891652	0.000142536604162073	-0.383746862135132	0.0208619857490228	0.270661194992208	0.110350929748373	0.502026444551559	0.00181012330624612	0.680516405158229	4.95752483717165e-06	0.337675475683988	0.043994295253322	0.146756706496666	0.393048105762845	0.556253772003628	0.000427159657926827	-0.377766112065819	0.0231162156482857	0.0477878365283615	0.781959785110008	-0.0503608442947844	0.770526541203577	0.274577692284263	0.10509364068018
1010	Accsl	100503991	0.530692794516263	0.00086943341662155	black	-0.499309021715336	0.00193414059377388	0.433500495882068	0.00826132586861877	-0.0188149295114103	0.913269906569041	0.385523443914351	0.020228744123252	0.406707096459906	0.0138328270203077	0.293862301931017	0.0819312010481544	0.497836479764553	0.00200440597851254	0.301725193889044	0.0737112308227838	0.279847896722686	0.0983215985350534	-0.621703005535468	5.18347385596928e-05	0.405645270206112	0.014106796098481	0.299012201733628	0.076471276363125	0.0562210347646679	0.744667153210958
6078	Glt1d1	14660	0.529027300703455	0.000908889627313098	black	-0.540689245148544	0.000662892894399603	0.527174940671816	0.000954625597449893	-0.232223386605121	0.172919354858287	0.478861708095769	0.00313111940047011	0.509168643939636	0.00151681801391425	0.609642438349524	7.91919725909533e-05	0.460643496299755	0.00469571376356682	0.106803232126201	0.535270194734619	0.610331424665513	7.73336173164281e-05	-0.668731794682103	8.2702603748402e-06	0.170675016406645	0.319621217303536	0.0715210052284907	0.678498459296917	0.22510255155765	0.186846723594022
10267	Itpr3	16438	0.528823850672729	0.000913816356585151	black	-0.539662722132393	0.000681879926202841	0.441243874831511	0.00706368729725951	-0.434800940374371	0.00804884752124652	0.371394158188952	0.0257364103181921	0.591366509342924	0.000145790446479824	0.406077527737128	0.0139947196765757	0.719347917434109	7.6820819340376e-07	0.124318787116074	0.470049876938008	0.387100711947243	0.0196800419439386	-0.413979376367524	0.0120743782762195	0.545253821624105	0.000584024461537001	0.00286481234167575	0.986769879258472	-0.142699960983094	0.406400685852883
1357	Albfm1	230163	0.528781753579171	0.000914838720406754	black	-0.583301224997173	0.000188668048760257	0.141336310508629	0.410946451321583	-0.425854548135127	0.00960996464806423	0.373010642097532	0.0250495475889918	0.704306409019239	1.63808749464328e-06	0.799461918552818	4.9934984285175e-09	0.571220278807077	0.000274169939063286	0.056369667512399	0.74401470726145	0.45026502101082	0.0058589983038396	-0.310689298434108	0.0651414221854701	0.380946593352223	0.0218935496174063	-0.156385328334152	0.362390789826574	0.326210678292984	0.0521765179698952
6470	Gm20043	100503908	0.528277441876216	0.00092716523921529	black	-0.553330287347767	0.000464677638746206	0.471523393333777	0.00369602289455623	-0.333651122311725	0.0467395095240433	0.470000366054472	0.00382375588090242	0.54261873171867	0.000628469853975645	0.479818846263592	0.00306328971852386	0.388556689727718	0.019184604439789	0.0485005298918325	0.778788288683887	0.729537224920097	4.47242315919864e-07	-0.351756329384984	0.0353947615218472	0.0932060830807531	0.588728564236317	-0.170767012421171	0.3193565374786	0.329620093925105	0.0496256028839188
14319	Ppp1r3a	218832	0.527760326657568	0.000939956982620778	black	-0.544033243703489	0.000604251994236161	0.529628650731215	0.000894464442772578	-0.399491907487112	0.0157860616042666	0.494996216139177	0.00214627415199149	0.548622777337172	0.000531279848572383	0.665523801510579	9.46951225127175e-06	0.39819969162249	0.0161592419371742	0.0827774838873787	0.631254499283047	0.678646351046162	5.38522035580681e-06	-0.350899223914004	0.0358757100003875	0.117961618569391	0.493224336711499	-0.122048257276177	0.478260252860603	0.43501202779986	0.00801480263034335
2815	Ccdc63	381175	0.527638416355823	0.000942995277668808	black	-0.530322084117023	0.000878082083256128	0.385570014363949	0.020212362471826	-0.39741853756835	0.0163884015137794	0.425720991694988	0.00963509442987591	0.502379700798372	0.0017945252281483	0.758427849314716	8.38479258594751e-08	0.345074210823254	0.0392870615594223	0.250456570727634	0.140669265805261	0.26595586972754	0.116926616247485	-0.354452357339554	0.0339160783124968	0.321130386613864	0.0561707065569049	0.0708971585130128	0.681154530040017	0.446775819899206	0.00630213264809573
139	1700047F07Rik	102633724	0.527228619860445	0.000953272127328022	black	-0.55955086810108	0.000388105402615363	0.480661156313103	0.00300465933831142	-0.279480078253927	0.0987831472127163	0.510366175516356	0.00147196620948183	0.556438090449866	0.000424887359076735	0.829844310135052	3.92770952087881e-10	0.361172852034632	0.030448583687606	0.0672570695888787	0.696726941411934	0.690565827085068	3.14494163028017e-06	-0.379870706436878	0.0223009906348191	0.100535835929756	0.559618777616909	-0.128720122220848	0.454348557011296	0.702449512988734	1.79283276532775e-06
7255	Gm32793	102635455	0.52554872438595	0.000996442726880369	black	-0.572053185075372	0.000267319456585631	0.26466532185491	0.118780475750009	-0.344333620063573	0.0397390152156745	0.325879015490749	0.0524301540044978	0.742404547901526	2.18021930349978e-07	0.89121499231379	3.20789835623114e-13	0.450517744847885	0.00582797035562159	0.041190033542253	0.811478351014684	0.454419788087786	0.00536654181800405	-0.36478050225735	0.0287106147267696	0.498786351366704	0.00195882972156704	-0.14274369593506	0.406255370360903	0.405686403054899	0.0140960986552561
3394	Clca3a2	229725	0.525465475292808	0.000998626308522173	black	-0.574997015668854	0.000244316887779916	0.385141592265067	0.020363482091449	-0.39358465996955	0.0175530070088278	0.151225109299903	0.378638640748251	0.747241405397525	1.64609417678688e-07	0.881704669241424	1.23627942148854e-12	0.360671861978056	0.0306966157949676	-0.00297634649209266	0.98625484606107	0.532868446764956	0.000820178136646527	-0.30885503210023	0.0668278406679904	0.431055530824869	0.00867379648004162	-0.233630896021918	0.170256648384925	0.409904248408847	0.0130348418981169
6731	Gm29872	102631504	0.523369744810377	0.00105500747214061	black	-0.534198718680207	0.000791293859230641	0.292183120245287	0.0837752541584869	-0.365752502667745	0.0282565716879237	0.460055057526558	0.00475587292445275	0.340421173333107	0.0421970432810504	0.320762546307896	0.0564690894096532	0.745416304487572	1.83156985956379e-07	0.39378811936848	0.0174895086441257	0.0351458388897567	0.838747690524601	-0.361718404098672	0.0301803616322449	0.400225366492343	0.015577483799016	0.218664807721627	0.200103090434994	-0.299755711004396	0.0757069920137611
6026	Gipc3	67903	0.522474775504251	0.00107992882150249	black	-0.531393434734977	0.000853293125290488	0.415076618154761	0.0118262500049622	-0.364852040369303	0.0286769944705839	0.493093609015034	0.00224615213582901	0.43117064151393	0.00865399030129182	0.290574017715203	0.0855722993449411	0.233650129161179	0.170220467815586	0.221067096830178	0.195081801334334	0.58585771759169	0.000173990733203854	-0.32482826922742	0.0532402073348702	0.269667790219326	0.111715428121853	0.00262359427945285	0.987883773862855	0.169798380933076	0.322150239345231
6660	Gm27211	102631805	0.522240794518558	0.00108652934876527	black	-0.485534814549634	0.00268422671732021	0.367818816316044	0.0273109621757861	-0.41567991000953	0.0116916716798562	0.29760857322034	0.0779304887448389	0.546903435580804	0.000557643497819237	0.787471660377185	1.21285588543583e-08	0.351124630317595	0.0357487147811704	0.206892127554769	0.226012204963112	0.415522084433525	0.0117267524670636	-0.395506044371635	0.0169609813486807	0.267879908051402	0.114203157480974	0.111840339984559	0.516078542594326	0.504253163125621	0.00171375715272644
10697	Lamp3	NA	0.521400265537456	0.00111053507880558	black	-0.566834308236252	0.000312900761704762	0.318177018428077	0.0586021149485738	-0.373327689508892	0.0249166241952354	0.254166401298299	0.134688197949153	0.736768120402312	3.00184809326657e-07	0.837406231517041	1.928954534113e-10	0.276882111636114	0.10209032012951	0.0787593573774263	0.64796632899618	0.424284940580332	0.00990885234248905	-0.350138855339631	0.0363068181044546	0.471058724245487	0.00373459520452312	-0.13908621461442	0.418509897625529	0.296597637436642	0.0789948018824917
9367	Gsdmc	212167	0.521374880567922	0.00111126730397541	black	-0.542231627756139	0.000635245882981641	0.346536328269222	0.0384070234553247	-0.375710046942894	0.0239363509425547	0.43059170907191	0.00875399496520559	0.532970998384702	0.000817918678415786	0.626086454634277	4.42400622045195e-05	0.357986061064768	0.0320547152841949	0.155655673800448	0.364662551546839	0.479089727743745	0.00311484281360613	-0.322739037537389	0.0548805070261489	0.108938624174795	0.527092474275746	-0.0735242159354735	0.669995542953752	0.535188188887498	0.000770397484295861
6770	Gm30028	102631762	0.521346723945545	0.00111207997532919	black	-0.534832592310655	0.000777850266464372	0.507180461774981	0.00159393918615699	-0.396889714610204	0.0165450793605401	0.213717961252894	0.210725263084881	0.498571898527443	0.00196903934935443	0.678152343288608	5.50369418332691e-06	0.345875327949246	0.0388028722935991	0.245226400821725	0.149429574897367	0.488239021430011	0.00251962696410864	-0.312000416201575	0.0639566627196059	0.0859936328633198	0.618006209864786	0.00519241372377607	0.976023075160134	0.150168574874893	0.382017333127645
4664	Dydc1	13544	0.521069568558586	0.00112010741232916	black	-0.525661151064446	0.000993500527800772	0.40802657046681	0.0134986429654482	-0.3691751093913	0.0267045704539021	0.556100566693563	0.000429056623968905	0.496497606757137	0.002070223589659	0.676790407538245	5.84274587549379e-06	0.340108499097352	0.0423986676482803	0.0991967378166997	0.564886816766065	0.635287027999309	3.14733773783951e-05	-0.356444675345739	0.0328560821223291	0.0904139981624468	0.599989963353979	-0.0731638434631299	0.671522257185326	0.690660217688958	3.13125944397885e-06
159	1700082M22Rik	105243269	0.520805267653094	0.00112781011934282	black	-0.545679563121411	0.000577111881425296	0.384411537133409	0.0206231659952009	-0.384739010790411	0.0205063432207042	0.533628045080203	0.000803572684972622	0.465657114912791	0.00420926440221344	0.284434222911759	0.0927037318456074	0.462534801181519	0.00450678731701832	0.160519029954753	0.349681127136816	0.667721738069147	8.63200327190147e-06	-0.222223539252721	0.192696331477162	0.247158509946492	0.146148244190521	-0.102868933780152	0.550495098864649	0.048985556388513	0.776631920090733
6884	Gm30658	102632621	0.519553701803719	0.00116492361138175	black	-0.565435113879152	0.000326246142292237	0.347696278004751	0.0377202978817539	-0.412087777942098	0.0125124854271774	0.17232982898353	0.314881131050759	0.747229823930287	1.64721446020781e-07	0.86719227401295	7.87058327578229e-12	0.35056689985097	0.0360636130194997	-0.0118962537759116	0.945100404132215	0.529327073659356	0.00090167315768986	-0.283701898276376	0.0935838628822867	0.419913974764334	0.0107831660694151	-0.236402315729429	0.165099740588597	0.397111794096999	0.0164791301211478
8465	Gm41168	105245749	0.518864589733942	0.00118581467302982	black	-0.540873464637687	0.00065953558810482	0.477849554333406	0.00320426602749709	-0.385767873054819	0.020142886736823	0.310321268187456	0.0654770715610607	0.551157420381981	0.000494434813696501	0.721961476325226	6.70182717048848e-07	0.382622329988166	0.0212712725708373	0.131942986447015	0.443032927224461	0.584719518189	0.000180393835382517	-0.339282265101615	0.0429352017358655	0.118508288777873	0.491208817124472	-0.0827657894583794	0.631302882551998	0.183705969718054	0.283497139425326
7753	Gm35551	102639168	0.518794614544233	0.00118795439836498	black	-0.57799914210802	0.000222699370480625	0.295963131123528	0.0796685549647602	-0.35733180239812	0.0323928883546095	0.414741256731122	0.0119016257155948	0.817188810015669	1.1987138626149e-09	0.896135346940648	1.51863117864028e-13	0.378520919503036	0.0228210416062803	-0.0889997412623466	0.605729400782144	0.601362235454901	0.000104898219950855	-0.349686311253574	0.0365653930545717	0.484928031119005	0.00272242300616975	-0.291386981608771	0.084660699102716	0.423653261697765	0.0100313495241365
2051	AW549542	67928	0.518437752971726	0.00119891967480609	black	-0.551493616842464	0.000489722547576584	0.143236232753954	0.404620894607093	-0.395816805919551	0.0168668183074055	0.290981230063699	0.0851147378386614	0.647154312975436	1.99519793858418e-05	0.835120442977098	2.40048400094113e-10	0.278238592047574	0.100353199949619	0.181942201712203	0.288225380821407	0.418785764640226	0.0110191841652943	-0.289443364660114	0.0868527065715786	0.358638161528992	0.0317205381259896	-0.0345062404930322	0.841644773239522	0.468337768662908	0.00396754864386552
13658	Pdilt	67307	0.517494259034627	0.00122834140419331	black	-0.510613613587036	0.00146284556783183	0.51964904065547	0.00116205904030916	-0.351976557645708	0.0352720366707497	0.11184825490624	0.516048656954032	0.464041216920783	0.00436104646005237	0.273728791849678	0.106216718169459	0.181034697156829	0.290677853311326	0.280518053423056	0.0974848980396049	0.502613481442977	0.00178426756398799	-0.271585809734543	0.109092249792164	0.396000783498095	0.0168112784772193	0.048703775078084	0.777884486400236	-0.0686504487576389	0.690751176460448
74	1700012B09Rik	69325	0.516328933747572	0.00126555782608477	black	-0.534002600401742	0.000795494739358762	0.385996844010802	0.0200627347625412	-0.392711970383053	0.0178275607896508	0.351845726867835	0.0353449018162186	0.523430757849719	0.00105332714191738	0.753156018097179	1.15736715672095e-07	0.350194659947203	0.0362750357502051	0.194922871668018	0.254606684737054	0.351870067312499	0.0353313363236653	-0.344566934404428	0.0395961803238524	0.107480922055616	0.532668304884258	-0.0031307330832504	0.985541941469827	0.342833834813481	0.0406671805706762
7607	Gm34728	102638076	0.515705508238724	0.00128587292476537	black	-0.527827880974135	0.000938277097648742	0.253384000509549	0.13593370437417	-0.329730666348248	0.0495445765374868	0.505175261447909	0.00167518905598815	0.451225232888675	0.00574186003704512	0.567550895034475	0.000306256694452959	0.310379244673285	0.0654241059284372	0.270999377227545	0.10988929724707	0.559423392284697	0.0003895540442124	-0.319247113924167	0.0577116808634715	0.0954845450815797	0.579608486273782	0.0546485832488424	0.75158030678161	0.317427500632366	0.0592322560917214
3375	CK137956	67770	0.515600657682072	0.0012893176851288	black	-0.532032565640372	0.000838801669262703	0.382758446861823	0.02122137879367	-0.389606967356974	0.0188337168558292	0.386847713992103	0.0197672101120066	0.504640100316074	0.00169747905371209	0.742480067420099	2.17077710690191e-07	0.321817700233022	0.0556165353130876	0.119238415605725	0.488523515795136	0.568640378835591	0.00029639655375616	-0.254407739692327	0.134305715956482	0.071879678883442	0.676973104018377	-0.124457317530643	0.469551361992928	0.706381287024464	1.47972179026955e-06
2799	Ccdc33	51938	0.515460169532666	0.00129394602537745	black	-0.551405805457491	0.000490949475469574	0.409020752334861	0.0132513679244541	-0.370861820056102	0.0259659824326942	0.404866631356806	0.0143105910294102	0.591034177836948	0.000147367425139476	0.625041688040104	4.59525623060316e-05	0.419961785127372	0.0107732597962691	0.063765626506812	0.711779114822981	0.57873686439821	0.000217656759303154	-0.320562373692423	0.0566319929500937	0.145858752330885	0.395981576534761	-0.160890971335616	0.348550954008549	0.284182071450077	0.093006056224359
7858	Gm36233	102640072	0.515286618737466	0.00129968380754878	black	-0.520226170793917	0.00114485073036871	0.266116000315956	0.116698112019555	-0.318108857394829	0.0586591992134162	0.14853528590172	0.387275040071223	0.509540414489523	0.00150276700357686	0.694047488926152	2.67484571098302e-06	0.166207848621166	0.332638312566362	0.283559827075872	0.0937553474298126	0.332314702596195	0.0476810031237005	-0.359550908066602	0.0312575850276362	0.319177544173799	0.0577692419823946	0.113599945856495	0.509455674864482	0.368650012413279	0.0269380080283044
14375	Pramel15	237178	0.514215846312766	0.00133558300747288	black	-0.529722197394853	0.000892238743894056	0.216660564289823	0.204360789740733	-0.401049241847223	0.0153459594151158	0.295134967134346	0.0805546447049645	0.4895962965229	0.0024403857308465	0.723856913137075	6.06431755275383e-07	0.628774366553948	4.00963800124146e-05	0.309971116382068	0.0657976781004185	0.127833648382235	0.457488056216048	-0.333724062260278	0.0466885571666582	0.335640310991734	0.0453658690968768	0.135324342945076	0.431328143872036	0.165823943343798	0.333772034663681
3998	Cyp2c70	69888	0.513213115270857	0.00136998975797411	black	-0.568352814831549	0.000298971137358397	0.374202748961197	0.0245527750042319	-0.405610607183198	0.014115816240204	0.221657758476124	0.19386083379066	0.745226506512652	1.85192460513494e-07	0.705156485571945	1.57141616155561e-06	0.394233306015409	0.0173512391707036	-0.0011793845333411	0.994553232411872	0.598650421725213	0.000114821362849815	-0.274576744053319	0.10509489012832	0.439400554287055	0.00733437362848048	-0.262065840306758	0.122581278598952	0.0185982837586887	0.914264864579012
14376	Pramel47	19023	0.512041592972608	0.00141117458557038	black	-0.502189924216081	0.00180289011811207	0.111653299063305	0.516785032447289	-0.335714660642396	0.045315163627467	0.444833112101018	0.00656111670350615	0.412623819842108	0.0123869912531646	0.584395768790356	0.000182253343180582	0.139133787518469	0.418349181468114	0.382949002087337	0.0211516941151527	0.248085597195508	0.144592588952118	-0.323302858090002	0.0544339270248388	0.304707807762536	0.0707673103644696	0.203310324300154	0.234329009860168	0.469577164691547	0.00385992153134753
14746	Pzp	19210	0.511869304545069	0.00141732236640764	black	-0.500657039476358	0.00187171936578104	0.637903937017718	2.85105142119845e-05	-0.198792015180332	0.245112353343691	0.211056864133645	0.216597644107686	0.38975666847641	0.018784142315959	0.105792774221339	0.539161024053069	0.333296715417478	0.0469877175419742	0.245238066624181	0.149409602948937	0.355024359341831	0.0336089319835301	-0.453833118779399	0.00543383782453891	0.431854560911252	0.00853710771942406	0.126216792525869	0.463244078529263	-0.137151445046504	0.425075506178068
6693	Gm28836	102632274	0.511468008365433	0.0014317333034317	black	-0.552015325319237	0.000482489175128455	0.39238023001949	0.0179328664669253	-0.372999316258504	0.0250543068145692	0.310332671930213	0.0654666507668595	0.596364209097974	0.000123834801462616	0.546439126241714	0.000564959540498252	0.634332135569302	3.26221733132742e-05	0.158688690988158	0.355275056193509	0.349489974893077	0.0366780408551983	-0.383057258646437	0.0211121903154929	0.459925743195217	0.00476918228135767	-0.0333238405126393	0.847005862681089	-0.191367151585875	0.2635445731879
8436	Gm41009	105245555	0.510704186484271	0.00145951947259342	black	-0.542596660525673	0.000628854465237482	0.378736841418208	0.0227371809094631	-0.365670653003281	0.0282945762701852	0.287328135192889	0.0892876998871622	0.570427506626774	0.000280835717631278	0.886224091809384	6.6094555706686e-13	0.356534916850446	0.0328087185459638	0.152945647433129	0.373174283810422	0.457215702860725	0.00505560513824753	-0.323512922804455	0.0542682851292091	0.117680346988981	0.494263003311584	-0.0694671260191055	0.68725721361704	0.433426250079949	0.00827360003639988
16548	Smc2os	53881	0.508679326564819	0.00153548767375886	black	-0.520153688808142	0.00114699951120858	0.34613069240251	0.0386495533910346	-0.392832323018225	0.0177894848699701	0.41667670399108	0.0114721555830786	0.427320282792429	0.00933781964644172	0.317757534455941	0.058954128769231	0.367974090083215	0.0272409702410572	0.32615537381815	0.0522187433442094	0.104197024233393	0.545332983089581	-0.273028877327074	0.107149505881174	0.537327828971204	0.000726874564978553	0.0913880124590312	0.59605087369633	-0.209585279071846	0.219892912719388
1773	Armc12	11865	0.508226961968529	0.00155292679955398	black	-0.520935909926833	0.00112399689830484	0.462846102398189	0.00447632943344206	-0.328396005747204	0.0505297115992692	0.369900006315847	0.0263850527831314	0.548241024749857	0.00053703578361048	0.734985077453848	3.31589777683146e-07	0.266712006142456	0.11585056223852	0.137881233580014	0.422592259519175	0.463466191838076	0.00441618968796559	-0.304392294542471	0.071074304685199	0.346322674078114	0.0385346130027172	-0.0631827520553079	0.714302646523632	0.319062588121876	0.0578644549917555
4569	Dppa3	224897	0.508166428252319	0.00155527359287611	black	-0.52052442409552	0.00113604611931176	0.344288984252937	0.039766388747283	-0.301996024816069	0.0734400299664187	0.451242268476574	0.00573980016626801	0.439543458734202	0.00731307552382276	0.382739772222078	0.0212282182357036	0.604445506122329	9.45589970970779e-05	0.260562922720588	0.124819748965143	0.251349282728289	0.139212513030682	-0.355364029175996	0.0334276179508125	0.508635397443804	0.00153717360663473	0.120113769759419	0.485314080632402	-0.086879108226356	0.614379170056046
16426	Slc5a4a	243328	0.50743419438177	0.00158390897662663	black	-0.531500897509543	0.000850841160738615	0.554971896648273	0.000443264553091676	-0.424092026514953	0.00994612717826141	0.309753513209708	0.0659975419153465	0.548754838323745	0.000529301487466426	0.484111381526895	0.00277457790128217	0.311584280764792	0.0643308379456142	0.0658460484555804	0.702796738683123	0.598144217273562	0.000116764564014475	-0.279713939176371	0.0984895013221496	0.256265020507705	0.131389023893842	-0.174286262006151	0.309334316886534	0.100773148282876	0.55868756630318
1651	Arap3	234023	0.507410342886328	0.00158484947374643	black	-0.554679115234431	0.000447017927678757	0.34588197343828	0.0387988761486544	-0.402273019696956	0.0150073974989779	0.308724685374473	0.0669489749721468	0.728658422651828	4.69045618614511e-07	0.950945154660466	6.75060532654442e-19	0.377159178655234	0.0233558519527577	-0.00725247635030579	0.966514935426594	0.55710965437461	0.000416699074595758	-0.275935640803568	0.103315848720963	0.329720274019324	0.0495521874159953	-0.235294059749324	0.167148276864342	0.492762322101357	0.00226395245736646
14056	Plg	18744	0.506438012187756	0.00162360996586949	black	-0.519232834584663	0.00117461026057682	0.417754327873894	0.0112387774049237	-0.38993500053151	0.0187252287226009	0.427161573357729	0.00936696690885516	0.488802150184921	0.00248648147455464	0.727030145319933	5.12046271943171e-07	0.340109042805925	0.0423983163699913	0.142967475218734	0.405512296165238	0.592125747480781	0.000142244450245234	-0.304034117991988	0.0714240729118842	0.0898904503592147	0.602111922344003	-0.0692396198788494	0.688229908330509	0.542455638758092	0.000631316838761426
7242	Gm32730	102635370	0.50579647638269	0.00164963748816376	black	-0.569927823916052	0.000285111230644545	0.155487596304189	0.36518705841833	-0.357584869607202	0.0322617385954243	0.256885433973494	0.13042524707396	0.794998816916149	6.99544559396098e-09	0.807611719424934	2.63880098688561e-09	0.535696889759199	0.000759845854013438	0.0124691080398221	0.942461040607869	0.445618805693775	0.00645529545706242	-0.32866499384895	0.0503299164451412	0.513455677745071	0.00136159593914724	-0.193552891316013	0.258026197260113	0.232931097852885	0.171576824680887
626	4933436E23Rik	71209	0.505541990339815	0.00166006322014499	black	-0.549848295820011	0.000513170812603483	0.45027072168412	0.00585829684479313	-0.330475015535234	0.0490018787754632	0.256328758659052	0.131289768018884	0.615736773856275	6.40647873026446e-05	0.519385047541803	0.00117000628881506	0.678155035245571	5.50304219619058e-06	0.0665081857867819	0.699946137921603	0.516628976921849	0.00125588174730987	-0.284410790354734	0.0927317952008199	0.542411681830188	0.000632086116197623	-0.143757557532756	0.402894985785993	-0.0601618757486209	0.727428732618039
6315	Gm14344	329575	0.505135692151689	0.00167682831309183	black	-0.53395302189631	0.000796559840521059	0.192437395118674	0.260832871686555	-0.369574893962033	0.0265279624777559	0.448188953386874	0.00611931004822889	0.634035195921005	3.29870783064819e-05	0.863856521052787	1.16817967338156e-11	0.30627303083791	0.0692596725240745	0.134179458365108	0.435271928274009	0.355165328502833	0.0335335861106062	-0.332464329957445	0.0475748415441923	0.37472307972282	0.0243385134413955	-0.0543398724865912	0.752939786142257	0.510727929777093	0.00145864865233941
8149	Gm39341	105243403	0.503837531141339	0.00173139490451974	black	-0.537005661320153	0.000733285156290584	0.518527386977118	0.0011961571341187	-0.373865556812916	0.0246924552687009	0.24634865109964	0.147517168867647	0.610078838224984	7.80102840746033e-05	0.386614681547905	0.0198477838883882	0.62959915539476	3.88972694264281e-05	0.0445160641378148	0.796562962093772	0.570541605927782	0.000279867508805797	-0.294172272272942	0.0815942605506626	0.447714572601392	0.00618016735567984	-0.153437668516346	0.37162026515826	-0.219929442895677	0.197448621475777
1816	Arsj	65256	0.50248984958465	0.0017896857694455	black	-0.502211975470403	0.00180191639949566	0.398332466653657	0.0161205596479788	-0.378677883030265	0.0227600540121867	0.202584260771089	0.236039811265466	0.486219531189622	0.00264168674282935	0.793490431186591	7.82511279600767e-09	0.28019109433586	0.097892429727304	0.18474754890429	0.280728616162633	0.395715072617897	0.0168975958961867	-0.344879135525761	0.0394057021472858	0.0385510405257473	0.823359711060598	0.0130450261147982	0.939808169124633	0.502997215214229	0.00176754185297298
6492	Gm20618	100859931	0.502487688280792	0.00178978061750352	black	-0.551758838982771	0.00048603333124986	0.208659414636314	0.22198368661395	-0.401699974920307	0.0151651417054819	0.174270127224031	0.309379807913578	0.747050291384177	1.66467089212211e-07	0.893563225828262	2.25528588084084e-13	0.324379051018564	0.0535895557498452	0.0642477606932523	0.709694009027579	0.388026532602369	0.019363786383092	-0.283218311013445	0.0941685529575387	0.452281751004979	0.00561530801816297	-0.162906028382282	0.34246665620641	0.395962105609365	0.0168229419590929
8846	Gm4951	237412	0.502075204932135	0.00180796323503188	black	-0.521817045263288	0.00109857386730065	0.421655758018086	0.0104272201968395	-0.406630499596368	0.0138524390396878	0.478906997152364	0.00312788068222788	0.50685961638035	0.00160670227796772	0.52300635883064	0.0010650644236081	0.383054406260421	0.0211132303892581	0.106403138096572	0.53680916312136	0.632188873795623	3.53402198845152e-05	-0.290568925116874	0.0855780336053961	0.103459734137933	0.548195899727677	-0.114720941428928	0.505258713522506	0.174050131895263	0.310000492415224
4589	Drc7	381738	0.498317775534298	0.00198119791893748	black	-0.518098259749655	0.00120943400361591	0.240464877412614	0.157744738016312	-0.39887024461636	0.0159646787842679	0.314415601413021	0.0618187721516194	0.450919000475135	0.00577899704138918	0.64161106789239	2.47453475597288e-05	0.286532149666995	0.0902174908300175	0.233422130638515	0.170649723136918	0.442466780356665	0.00688887103787309	-0.244189184301985	0.151213083737574	0.0630613799565243	0.714828498820295	-0.00835758014974916	0.961416162319254	0.540710013377302	0.0006625136471101
6758	Gm29986	102631706	0.497371230107028	0.00202706630385615	black	-0.509665361971386	0.00149807039668763	0.304365653495276	0.0711002740767021	-0.404632782691983	0.0143722787617635	0.1438154879238	0.402703460707114	0.454794851917914	0.00532389627015452	0.429740773452697	0.00890277391336594	0.560570671674536	0.000376688149646862	0.353796908378005	0.0342708461283691	0.0220704085126307	0.898335396445766	-0.312365570053698	0.0636297440296711	0.469431659569037	0.00387242434528467	0.153697229261462	0.370802005333524	-0.225945123678324	0.185158728895225
6681	Gm28453	102639494	0.496978312232254	0.00204637808974823	black	-0.494870032744914	0.00215277573894762	0.088047633836463	0.6096064786268	-0.377987924233174	0.0230291474897346	0.289014999260869	0.0873416478240107	0.376193931102113	0.0237412006513657	0.674131415881284	6.56022055836003e-06	0.219466760220198	0.198416921909587	0.374687846797087	0.0243529726337468	0.25526222182809	0.132957947350832	-0.261401105060685	0.123567622858417	0.0645914238456854	0.708209020148749	0.157746449124981	0.358175663936489	0.534379673923362	0.000787435214988754
11286	Lrit3	320398	0.495995053438547	0.00209541263052956	black	-0.511615386083556	0.00142642591735037	0.468486230017696	0.00395452088587236	-0.380394804828174	0.0221017338876928	0.463862713709181	0.00437810026943927	0.422459672409601	0.0102663313119801	0.352010483536904	0.0352531619191829	0.552600916169408	0.000474483485735373	0.189953944065701	0.267153611827531	0.0811332489679445	0.638071910875511	-0.274652935695552	0.104994531163944	0.447037430234761	0.00626793744061971	-0.0185510547606175	0.91448178354355	0.0776504080804545	0.652609010647288
7206	Gm32555	102635131	0.495453947420689	0.00212283358632332	black	-0.515112767565257	0.00130545397812555	0.573796320937367	0.000253475787364728	-0.412903574695508	0.0123219208786126	0.492286752470316	0.00228972081191257	0.409113742665629	0.0132284359754152	0.452764865048438	0.00555824465618142	0.312617136847806	0.0634052866478689	0.163213876209676	0.341542881765686	0.524386527941392	0.00102731145521726	-0.237947543112887	0.162273707215386	0.0506783444615908	0.769118960950858	-0.10262625707954	0.551440827854713	0.158377925196065	0.356230152354267
2063	AY512915	217265	0.495228957346447	0.00213432724865292	black	-0.546281673156915	0.000567459798981665	0.262010556597254	0.12266308474544	-0.430065956293563	0.00884566586113308	0.22084724851062	0.195537626214725	0.69187321597124	2.96021111015738e-06	0.582071165888605	0.000196117989175531	0.338430183735567	0.0434942467370052	0.0498223531545108	0.772915494431386	0.435429760181785	0.00794779203948795	-0.242517124722953	0.154120743167683	0.380027956108852	0.0222410499661465	-0.207439827910325	0.22475843468634	0.13066763262003	0.447492248406205
3425	Clec2i	665180	0.495026959186389	0.00214469272516452	black	-0.515891116611881	0.00127979482312643	0.541500125769939	0.000648227685014124	-0.374089346649594	0.0245996782453614	0.391827048823148	0.0181096219008243	0.481898015916931	0.00292033705531396	0.25462897595694	0.1339557977226	0.666092386476848	9.24603978050601e-06	0.121250559093624	0.48116244065857	0.376789177946129	0.0235029473377494	-0.286136732762518	0.090682134704572	0.560489589609793	0.000377584817741546	-0.0751887755476686	0.662960619187588	-0.220833054252698	0.195567081635313
8736	Gm46298	108167898	0.494796957468318	0.0021565488103362	black	-0.53048108122295	0.000874363405315223	0.275779165413562	0.103519530618588	-0.425310341037086	0.00971271248975794	0.215723940099908	0.206371922826726	0.644786451394955	2.18854735123694e-05	0.380179645119611	0.0221833557298072	0.61192857603461	7.31761110810391e-05	0.129169911166315	0.452760050036049	0.119687951520653	0.486873955039901	-0.254322549076886	0.134440637488215	0.695434937472959	2.5061489624398e-06	-0.0791937970773671	0.646151067794412	-0.383976701489084	0.0207791448120502
2843	Ccdc92b	52132	0.494195160704814	0.00218784186953013	black	-0.497282514306577	0.00203141264963137	0.355867027518707	0.0331605883708319	-0.38837146983957	0.019247046939959	0.458084412117715	0.00496221717819682	0.436121170878895	0.00783793175742417	0.74486550555969	1.89121626532538e-07	0.516579157303368	0.00125748385014686	0.230160302805407	0.176875795921672	0.377708056617113	0.023139049223682	-0.442273529282585	0.00691624719724821	0.101708830937867	0.555022980706231	0.116494746037225	0.498653385640738	0.353333796276529	0.0345233307382857
6946	Gm31018	102633104	0.493245838963393	0.00223801382077381	black	-0.505343018507615	0.00166825491785729	0.319145259786244	0.0577959691453184	-0.390921249917864	0.0184021921149313	0.199673222382449	0.242983617871043	0.499498720429639	0.00192524757704633	0.776637756941989	2.57937484914554e-08	0.311845286815551	0.0640959487794906	0.164710133040662	0.337074712045789	0.541407038365699	0.000649896459854057	-0.274474948280889	0.105229088070141	0.097465687250298	0.571730358862939	-0.0383505650733024	0.824263915832103	0.602463738376437	0.000101093165472675
10896	LOC108167340	16779	0.493196316235028	0.00224065850425464	black	-0.503703092606239	0.00173713393508832	0.397882645847656	0.0162519242668873	-0.402162998638753	0.0150375759106558	0.326270102006988	0.05213117791953	0.367333693495133	0.0275305935767761	0.68732934958623	3.64850773341682e-06	0.547735144098034	0.000544748674234226	0.245696204898314	0.148626803956681	0.161674745932281	0.346176661058802	-0.292223107864854	0.0837309705415331	0.127706699987986	0.457938601505261	0.0624160413808862	0.717626635584865	0.335206465141197	0.0456626575034676
8511	Gm41436	105246082	0.49302077522707	0.00225005502418532	black	-0.537702918996206	0.000719473542636507	0.411663391009925	0.0126126005029532	-0.374906392564914	0.0242633985232385	0.290269381754953	0.0859158411890377	0.597766908244232	0.000118232158049131	0.866555511037398	8.4937448177242e-12	0.363819725521169	0.0291652929079307	0.0143077445905602	0.933993936257146	0.543215627154652	0.000618147268562966	-0.301149420265044	0.0742903888379323	0.120332843335373	0.484512569557376	-0.205296086004447	0.229692942750248	0.695568158482852	2.49047451009882e-06
14133	Pnpla1	269437	0.491706061072517	0.00232153253719189	black	-0.52688402475712	0.000961990359231995	0.346495258948376	0.0384315224872873	-0.376698810756659	0.0235389895996855	0.289718233978361	0.0865400806604642	0.668168262379019	8.47034252896734e-06	0.849222972376047	5.8877564283601e-11	0.339986086680534	0.0424778155098842	0.00530257712341647	0.975514526379767	0.59687866201968	0.000121752841705285	-0.282737431926486	0.0947527379008373	0.334632183422013	0.0460579165503252	-0.194889525247282	0.254689559178733	0.628157559405649	4.10148806859326e-05
11081	LOC118568036	232685	0.490884127233645	0.00236722032671577	black	-0.5038022763032	0.00173289828204835	0.321847256379485	0.0555928025152906	-0.350239127002553	0.0362497266753792	0.425791687224794	0.00962178550593115	0.430358262871056	0.00879459840391253	0.747810033275485	1.59194622903831e-07	0.550158315768026	0.000508677688649145	0.175922638944748	0.304742581926791	0.375822537993828	0.0238908652577387	-0.303690527639325	0.0717608618081395	0.133052634619866	0.439172824929122	0.013114965862774	0.93948604610076	0.550983171861875	0.000496892991011987
7718	Gm35363	102638909	0.490692518600028	0.00237798327702757	black	-0.503710252208907	0.00173682787931877	0.445172246177689	0.00651525911381086	-0.372760216250849	0.0251549534957868	0.385868611583194	0.020107590105436	0.463629204875741	0.00440049628869553	0.198133323471406	0.246711694566604	0.658477161944141	1.26785149849635e-05	0.157510555676687	0.358904061537701	0.31655836621374	0.0599696728409921	-0.261285491596611	0.123739774118696	0.537999637361671	0.000713666307954764	-0.0367937303657925	0.831293208165153	-0.318726227305437	0.0581437632505565
6991	Gm31268	102633410	0.489918569579091	0.00242189358671535	black	-0.509835352133366	0.00149170142271877	0.240993559807621	0.156805315882583	-0.378257741978602	0.0229236024133344	0.465285580266183	0.00424375175376973	0.607554138482362	8.50732468904527e-05	0.416587501766304	0.0114916565452763	0.327227455969175	0.0514050481284551	0.0765060484965062	0.657413450243941	0.564869638911024	0.000331782232995463	-0.314303820960598	0.06191645573869	0.321964072677548	0.0554990809830607	-0.111969473508845	0.51559105955171	0.10317036613697	0.549321457718002
4128	Daw1	226414	0.48955768696809	0.00244260941250655	black	-0.507771667886207	0.00157065439359048	0.587169748900705	0.00016686331846554	-0.343077667228025	0.0405150980362327	0.248935349136554	0.14317737796063	0.474077987191734	0.00349008007222498	0.609368581544826	7.99417448708406e-05	0.335349228605673	0.0455648228978827	0.123612235820489	0.472596808119467	0.561985458443715	0.000361345054062962	-0.318731213733272	0.0581396148096958	0.0649971212940869	0.706457340597629	-0.091884735679852	0.594046379843674	0.132746943353616	0.440234379314403
6460	Gm19696	328657	0.48801906869736	0.00253267765772847	black	-0.514004021714291	0.00134278728172417	0.350311781852768	0.0362084050292372	-0.380565761750314	0.0220370585263637	0.451994082763546	0.00564952523796963	0.473850632287402	0.00350799545623937	0.457836940652358	0.00498866791433755	0.34132287130137	0.0416199280905421	0.192725805092581	0.260105284793191	0.520526050041828	0.00113599828461641	-0.286515709364153	0.0902367728681128	0.0749872230182559	0.663810945713915	-0.0453178294953887	0.792977871248571	0.146486785071607	0.393928570397219
4400	Dll4	13388	0.487201900035967	0.00258168193915485	black	-0.464265040882347	0.00433974405349782	0.363152864436989	0.0294843435681553	-0.381368028815658	0.0217356457421445	0.333251875338201	0.0470191964963827	0.360563200626992	0.0307506302938914	0.30249332057114	0.072944084739226	0.104623036628731	0.543682003081114	0.285076863551102	0.0919366260460317	0.418748843448312	0.0110269814193464	-0.193399976274027	0.258409755576627	0.336337711604273	0.0448920415579485	0.0719958664497138	0.676479256319737	0.183795684761883	0.283257983741744
1280	AI115009	78894	0.486209563569597	0.00264230176545784	black	-0.498398194800242	0.00197734314752061	0.425395026949528	0.00969666240370925	-0.357142648694274	0.0324912000620928	0.328291869908868	0.050607230303861	0.5065377771703	0.00161959501587638	0.433230624896168	0.00830601501529624	0.637689991530135	2.87428868601822e-05	0.15473308720957	0.367547137148047	0.343623611493561	0.0401762522189048	-0.286900766224057	0.0897859890706711	0.540691721508397	0.000662847663638601	0.00367293539496347	0.983038327197888	-0.110585336587792	0.520828080211411
6719	Gm29685	624549	0.485765824234618	0.00266980827440296	black	-0.479447727884338	0.00308943645777148	0.428197890637557	0.0091780362440817	-0.381462045934325	0.0217005487255044	0.32985867364579	0.0494509064685617	0.422540486975931	0.0102502750679994	0.346751834916154	0.0382786752198598	0.292076640895186	0.0838932612326097	0.187427620752027	0.273685832739308	0.507648220274272	0.00157549156239156	-0.308792724476131	0.0668857231047805	0.0338699531250344	0.844528891924962	0.0115230658577711	0.946820138170183	0.146934463836342	0.392468896355812
8425	Gm40918	105245418	0.485742755148628	0.00267124508577479	black	-0.479860650611202	0.00306035654533668	0.592404080723216	0.000140964045350768	-0.361427185287031	0.030323297845281	0.474335570299189	0.00346987880642035	0.338813023495409	0.0432423460794379	0.43430591875013	0.00812917140406279	0.281986775628931	0.0956701933250033	0.238288996202588	0.161653962535368	0.499267179101476	0.00193610700146915	-0.300661835051496	0.0747836115219859	0.0497947838908114	0.773037857785215	0.0334147436411803	0.846593457896552	0.0193077399081209	0.911007132489712
6477	Gm20187	100504235	0.485559434359927	0.00268268684803119	black	-0.50154538579922	0.00183155570774091	0.248279462022459	0.144268820975474	-0.308780392069278	0.0668971843155563	0.52512071593406	0.00100771424616072	0.486287885613719	0.00263747249845027	0.723516327520613	6.17459356656411e-07	0.296380265771664	0.0792251186229608	0.141375910389327	0.410814038955648	0.55157253294997	0.000488622236033802	-0.327555715396883	0.0511579407407063	0.0827656720857239	0.631303368164609	-0.0212519557857843	0.902087015280343	0.488414816959757	0.00250923855221138
7145	Gm32209	102634664	0.485386819357779	0.00269349947333564	black	-0.501976331423255	0.00181234566225324	0.360405888463303	0.0308289666768189	-0.392060723346404	0.01803478007613	0.129596200650384	0.451257304894509	0.494416999272227	0.00217626047789038	0.632378709583731	3.50914484842792e-05	0.317711256138275	0.0589930660803486	0.195237865673605	0.253824727415288	0.43631433778749	0.00780747199513136	-0.298991277317833	0.0764928720363224	0.064348952948655	0.709256641587135	-0.0187555313686891	0.913542683082206	0.187118892166042	0.274491187567176
12096	Mrap2	15064	0.485028587256177	0.00271606054172521	black	-0.477926116506156	0.00319868151196063	0.462534025126881	0.00450686347002113	-0.368514118342333	0.0269986944202412	0.511896890655229	0.00141633642741304	0.344453703603737	0.0396654480969565	0.370528195964641	0.0261107183944921	0.247679664602452	0.145272246882409	0.203100365859651	0.23482286390857	0.527532237903158	0.000945648568313394	-0.401684945878943	0.0151692974929213	-0.0295525399343115	0.864149326023408	0.0689700048362784	0.689383276163378	0.245962538969871	0.148173108648817
14642	Ptgs1	228413	0.484722165259363	0.00273548926274022	black	-0.483972361160612	0.00278354258559266	0.488251742188763	0.00251887398889408	-0.38299995409062	0.0211330936156527	0.247777782353061	0.14510775340944	0.385549068436142	0.0202197290569188	0.736495143780887	3.04808156124329e-07	0.21705088538691	0.20352671958177	0.233068579692292	0.171316887992727	0.408659467897825	0.0133407814095808	-0.23269268671569	0.17202825636718	-0.037172515643507	0.829581739178969	-0.00265539330539894	0.987736931270374	0.433460142647875	0.00826799505380101
18372	Ttc22	17737	0.484192185731121	0.00276937884329332	black	-0.546557593626079	0.000563084810249632	0.258603793999696	0.127783227324384	-0.393753820188921	0.0175001997019084	0.226081769808151	0.184885992958261	0.763066640693627	6.27157884413221e-08	0.544798598159208	0.000591497013630991	0.591674772304331	0.000144341249126891	-0.00276479630684862	0.987231729536533	0.29389273997491	0.0818980669878375	-0.273072820512581	0.107090760364313	0.754383411149307	1.074463714364e-07	-0.21688517135597	0.203880541348622	-0.24072531213491	0.15728146086385
10954	LOC118567390	16832	0.483929447436181	0.00278631495899606	black	-0.50761727055728	0.00157670634595102	0.458237454868155	0.00494592001975998	-0.386386759016987	0.0199268554935639	0.27572388342969	0.103591563242048	0.576395772646317	0.000234021549305242	0.858227937830311	2.22285124851115e-11	0.370487810348038	0.0261282839538419	0.0404970290638172	0.814594519533339	0.604368923285303	9.48042565049735e-05	-0.263517862377863	0.12044719303734	0.142286239232191	0.407776799495701	-0.165801154206166	0.333839408702113	0.428049292448282	0.00920492606046501
14879	Rag1	76563	0.483023414457312	0.00284541236314219	black	-0.486731319134395	0.00261027574115856	0.304240548852787	0.0712223240233299	-0.369391750817671	0.026608747455233	0.377407841001171	0.0232574244974128	0.445309827436007	0.00649673404618328	0.782991826945264	1.66555970430139e-08	0.272582984679729	0.107746977693015	0.213368079276039	0.211491019436182	0.382971338353213	0.0211435383794034	-0.292568836165353	0.0833488538739305	0.0911804916346251	0.596889181257296	0.0247457599340217	0.886087686663933	0.750464166488556	1.36024875101237e-07
7986	Gm3716	115487363	0.482327585044963	0.00289153763242638	black	-0.501988151032274	0.00181182128506964	0.199334997858675	0.243799195487272	-0.354835328285129	0.0337101831458512	0.264838363400724	0.118530633836641	0.521676044326852	0.00110260768110122	0.774552386661021	2.96839385833435e-08	0.303137853495541	0.0723052005801269	0.159879010249405	0.351631069949131	0.426333734469079	0.00952026026907003	-0.312577794338252	0.0634403482490639	0.103177593462352	0.549293332259878	-0.0139309567847765	0.935728530855015	0.501684040600556	0.00182535557012546
7789	Gm35751	102639401	0.482127080205949	0.00290494905215859	black	-0.502157674568212	0.00180431499894566	0.195020880812507	0.254363210490947	-0.391673257534819	0.0181590200891177	0.306470385261631	0.0690713810732741	0.48733030903206	0.00257392708681617	0.864008012494561	1.14767543071968e-11	0.288794755361415	0.0875938609300303	0.213644501477424	0.2108858790394	0.340806584122457	0.0419495821460484	-0.271789282960786	0.108816722631934	0.110373718210195	0.52163105899723	0.0110033143280427	0.949215663088962	0.580443112178952	0.000206383656205342
1104	Adam2	77794	0.481804581487814	0.00292663412142436	black	-0.520816810395907	0.00112747274765512	0.326525626399239	0.051936572279932	-0.309418118876474	0.0663065296199035	0.409756147216909	0.0130709284966552	0.414158945069455	0.0120334720399823	0.529311847606507	0.000902038470828309	0.472589882085247	0.00360879828751053	0.244743532637973	0.150257956914229	0.242671532090816	0.153850545628661	-0.387999693679187	0.0193728943762972	0.153059559241737	0.372814158871947	0.0614824517176147	0.721681009400968	-0.0166503119216069	0.923216624349979
6840	Gm30411	102632244	0.48034633420896	0.00302645767484174	black	-0.504277521024826	0.00171272841140579	0.204439355536243	0.231685409363373	-0.390014683673371	0.0186989546086068	0.345727985133976	0.0388915600408625	0.530010724508571	0.000885404820265618	0.445915167409086	0.00641576241206547	0.659633971100009	1.20917136087423e-05	0.216834041668342	0.203989796362787	0.0925780952045871	0.59125330920711	-0.347489608632965	0.0378419167320577	0.579862410937882	0.000210160157036494	0.0766843511721581	0.656663974547516	-0.172805547717409	0.31352668016342
8567	Gm41725	105246431	0.479929087968938	0.00305555996259804	black	-0.48215435997262	0.00290312117700066	0.492155381256765	0.00229688410128418	-0.354298404306481	0.0339991362371173	0.345070070665696	0.0392895765026518	0.366254961269053	0.0280241883772717	0.364984433527066	0.0286148599898283	0.284205815774684	0.0929775550840712	0.218999867523351	0.199397389651888	0.482929471697	0.00285160197398828	-0.277659395325602	0.101092150570646	0.0275781716037957	0.873149280016645	-0.00683986792825202	0.968418991027393	0.195448797044214	0.253301993998287
7623	Gm34799	102638142	0.479190611074014	0.0031076650482247	black	-0.46552847863611	0.00422117737613018	0.458292512659689	0.00494006835913919	-0.346947637077183	0.0381623643690482	0.316842133271693	0.0597281158472456	0.362832836330821	0.0296384714303391	0.353667982953487	0.0343409833080541	0.216146784841485	0.205462291687449	0.248610828275641	0.143716645171739	0.513360206183431	0.00136489429215133	-0.384942125791148	0.0204341613408568	0.144114648405492	0.401715228857374	0.115285225906184	0.50315265786218	0.430746557836094	0.00872715033174214
127	1700030N03Rik	70011	0.478127207767049	0.00318405403276524	black	-0.488705326247067	0.00249215323144423	0.333319604288382	0.0469716554600797	-0.270991515753188	0.109900011907474	0.246573715457724	0.14713580144785	0.378465142786737	0.0228427460585615	0.536756935588312	0.00073826860776851	0.138498041957487	0.420499794369645	0.323169083747371	0.0545396215620714	0.278611516391671	0.0998795963399641	-0.341692064726202	0.0413854814366215	0.242994586202544	0.153286345712696	0.128291183384102	0.455866218686451	0.103277475544122	0.54890470617912
15	1100001I12Rik	75405	0.477864639438835	0.00320316503559383	black	-0.488547334880524	0.00250143231523666	0.452692572918044	0.00556675158064217	-0.292195391547519	0.0837616625857767	0.389609070494594	0.0188330196316691	0.501751692998698	0.00182233708894367	0.632443539119353	3.5006856324281e-05	0.204123762071979	0.232422318607995	0.159535841754708	0.352679302039406	0.464599652481316	0.00430806540368162	-0.277323626094527	0.101522422758069	0.333290557478193	0.0469920395796452	-0.0337161559341965	0.845226313325266	0.284436772526442	0.092700678762754
8367	Gm40520	105245000	0.477605219954998	0.00322214476172817	black	-0.469974525229178	0.00382595571303728	0.295231800777891	0.0804506451948758	-0.323004255357244	0.0546700764836296	0.0962105080584058	0.576716010091187	0.34187549643523	0.0412693956636792	0.719325629634728	7.69098003430835e-07	0.18912706940964	0.269280257580934	0.354643106735976	0.033813398514842	0.17438044957827	0.309068845065357	-0.321318554036228	0.0560185552436812	0.0393637467655894	0.819696466229112	0.186995675287546	0.274813044437789	0.40504677806439	0.0142632217046782
1415	Alx1	93835	0.477340589861075	0.00324160641490635	black	-0.520953080257025	0.00112349657297086	0.319304371971148	0.057664340451145	-0.33179271853509	0.0480528437295983	0.295546061810066	0.0801138455877076	0.640360487129814	2.59617927235174e-05	0.333308595549663	0.0469793802037208	0.544382501933264	0.000598401456832047	0.102708442725907	0.551120458934673	0.247394721039827	0.145750725114568	-0.295638019073366	0.0800155004028687	0.744825995700056	1.89556286585884e-07	-0.0989423925400475	0.565889983980449	-0.421378528619392	0.0104831969538482
2434	Btnl1	238555	0.476429624356464	0.00330938526068341	black	-0.498953321469112	0.00195091278858429	0.276982254715009	0.101961300015134	-0.364380731928187	0.028899089003626	0.164707364333831	0.33708294674872	0.457546471874285	0.00501986955217474	0.455216891231247	0.00527625914518917	0.509635218328454	0.00149920227260872	0.304409197463681	0.0710578317593731	0.0341326810026311	0.843337773955101	-0.294014220523158	0.0817659297959841	0.39442470759134	0.0172920741724309	0.10099495776898	0.557817838739828	-0.327080039496044	0.0515163303790187
8198	Gm39590	105243850	0.476385452409965	0.00331270288659353	black	-0.475922590014494	0.0033476413983662	0.295884554012764	0.0797523018355083	-0.350234925863789	0.036252117200044	0.116280623850245	0.499448403797332	0.44984945313333	0.00591032834600877	0.666592516738153	9.05345624342332e-06	0.280849622043338	0.097072944607779	0.25347643259832	0.135786120636118	0.4435060145968	0.0067432401100307	-0.350769803663431	0.0359487919346679	0.0366120551495143	0.832114344688129	0.0873667706128524	0.612385464346325	0.199137330118436	0.244276690816739
3403	Clcnka	56365	0.475606730088	0.00337166710433616	black	-0.476175245809688	0.00332853054183094	0.323316220428036	0.054423378467878	-0.275639754716587	0.103701256246083	0.299004741909825	0.0764789749542122	0.39121666174469	0.0183063440900727	0.177606232213856	0.300063697673919	0.579156304534144	0.000214835565556017	0.291927059701362	0.0840592534749433	0.203755374310863	0.233284509578408	-0.368182512690983	0.0271472530768562	0.473331587777685	0.00354919535116549	0.145030655190401	0.398697994278286	-0.179699687520416	0.294309925465276
7699	Gm35234	102638729	0.475312786238206	0.00339416026142097	black	-0.495577133853289	0.00211656356263003	0.349485545126051	0.0366805856823123	-0.291772137935694	0.0842314397245137	0.472898060699029	0.00358392858440764	0.430423939497874	0.00878315902258684	0.702171356166436	1.81713335546143e-06	0.577602164627308	0.000225455943158976	0.119830053300341	0.48635311468546	0.438674187157639	0.00744345263944769	-0.400088084715123	0.0156163462964802	0.115387884238774	0.502769987226042	-0.000805746245670581	0.99627879646363	0.633937351890996	3.31081251782618e-05
16203	Slc1a6	320007	0.474691552720936	0.00344212768989298	black	-0.506918707817064	0.00160434492329974	0.363282787758275	0.0294219597068392	-0.395245055803869	0.0170404027166377	0.33107303033628	0.0485693321994604	0.482298738272603	0.00289346381427177	0.733481688696223	3.60389098873662e-07	0.302016543765724	0.0734195147902048	0.180359887780615	0.292510146926535	0.501666131532931	0.00182615536171404	-0.249999220133587	0.141419905325327	0.0510813484312301	0.76733336162804	-0.0709801174678242	0.680801107949933	0.292616827101122	0.0832959186139622
12235	Mst1r	320183	0.474354834022573	0.00346837211647264	black	-0.499670998739912	0.00191720229532576	0.130197104770998	0.44914359830997	-0.352409825777422	0.0350316049110492	0.243578593874978	0.152270218101079	0.586540284596303	0.000170249409537129	0.774871686196392	2.90550907445727e-08	0.17023391672048	0.320892199350216	0.236788862379185	0.164389498587727	0.200214048017204	0.241683308036183	-0.324084455521969	0.05381964765534	0.452027698422115	0.00564551752059188	0.043154116626661	0.802662277543587	0.287866624577797	0.0886628818268016
14149	Pof1b	83436	0.47336067109076	0.00354687575922679	black	-0.502660678899727	0.0017822029192204	0.395960378474043	0.0168234629422309	-0.370693670640376	0.0260388476032816	0.278986650226813	0.0994049060022321	0.465004458649803	0.00427000891814994	0.633222554318993	3.40047135368538e-05	0.306176107997164	0.069352291720631	0.183581645354431	0.283828769899606	0.47567361144196	0.00336656734309618	-0.27652666943333	0.102549258785992	0.0600706007420291	0.727826547145601	-0.0414630204714764	0.810251616099927	0.101564166734322	0.555588821631828
62	1700003P14Rik	75890	0.471912671340274	0.00366397542613176	black	-0.482422716733708	0.00288519333126258	0.400903187532993	0.0153867912000587	-0.360177202857599	0.0309431364179746	0.289926634123719	0.0863036331684183	0.404152755882121	0.0144996084418601	0.43127086787469	0.00863677659060711	0.298919878829031	0.07656659674431	0.234160699194609	0.169262016000678	0.411244750724927	0.0127120224015548	-0.288134603765921	0.0883531977975277	0.049886820918568	0.772629381911772	0.0231635594155865	0.893328014668271	-0.00140009275798629	0.993533952257152
18318	Tshz3	66949	0.47129157797792	0.00371522251564262	black	-0.4640506479706	0.00436014703898586	0.635566141929478	3.1144581469151e-05	-0.266545656412491	0.11608665354087	0.312441616623845	0.0635618264148822	0.485200012156516	0.00270524390879247	0.442269638491209	0.00691679932768718	0.106583677187988	0.536114453444092	0.0305477883944872	0.859618890160059	0.630802060778165	3.7206594618535e-05	-0.300306314829214	0.0751448495118551	0.162745660653952	0.342948483532468	-0.148766068709782	0.386529583466311	0.390100040613567	0.0186708438249729
2783	Ccdc187	212153	0.471088713130505	0.00373209531798213	black	-0.479649742720506	0.00307517973709423	0.34584481353774	0.0388212258711101	-0.41017645525622	0.0129687348854161	0.12586117034848	0.464515247359538	0.423533489774174	0.0100547206947786	0.582495167030959	0.000193520732383071	0.263654123633443	0.120248360005554	0.317438292523333	0.059223145094771	0.395216678399123	0.0170490569857738	-0.216742006863751	0.204186560829796	0.0228955622533357	0.894555257464706	0.0616180118303604	0.721091835033808	0.0745123400343792	0.665816055359713
7547	Gm34472	102637734	0.470314710121195	0.00379708344879961	black	-0.490184184474443	0.0024067446488266	0.529414365948443	0.000899581310197298	-0.297725237616713	0.0778083856174449	0.552934101666831	0.000469981435132254	0.338866195762845	0.0432074531122089	0.383037097532563	0.0211195426348045	0.550744122954157	0.000500283018018532	0.147148905869401	0.391770810759146	0.544522082386739	0.000596077408032409	-0.289368801510422	0.0869376617960168	0.0630243679370572	0.714988881477919	-0.0787847862278587	0.647860021960407	0.181971864649416	0.288145444223571
4915	Elf5	69257	0.468983320570774	0.00391116981974821	black	-0.486503140561467	0.00262423971549632	0.402203796874781	0.0150263791418762	-0.362454204493212	0.0298216770024553	0.428066867220652	0.00920174229442584	0.442033008587021	0.00695044989247727	0.721045859250257	7.03133930094919e-07	0.283222715050458	0.0941632155866523	0.103901916818827	0.54647804179628	0.585332107060999	0.000176921838501437	-0.227242898062371	0.182579912588737	0.0629497440127174	0.715312282793992	-0.122856855450486	0.475327761329358	0.783718776936949	1.58280299798557e-08
1086	Acvr1c	224697	0.468795474586095	0.00392750311552691	black	-0.488281567878469	0.00251710929805342	0.28061608543233	0.097362960668	-0.356892554878034	0.0326215595883284	0.34016191253945	0.0423641696099346	0.581520387164796	0.000199538483087378	0.737047159702544	2.9552557208718e-07	0.348854591258925	0.0370445279748026	0.102701720781247	0.551146658550164	0.334709288531434	0.0460046883191764	-0.0980757793038233	0.56931412595116	0.319280308011714	0.0576842325488506	-0.180423283406933	0.292337695755139	0.490428733727306	0.00239287042215393
7018	Gm31438	102633660	0.467594862461117	0.00403330037178427	black	-0.521120322678382	0.00111863357395073	0.180890365252232	0.29106913290853	-0.341849378077983	0.0412859087133827	0.11814927692164	0.492531982227842	0.701320469282623	1.8933552266224e-06	0.88076067795373	1.40451776442952e-12	0.33952014771576	0.0427801684898273	0.0302515020676176	0.860967150184748	0.407707255331513	0.0135788849020529	-0.293016298824141	0.0828562993939657	0.338553197403274	0.0434131775595473	-0.174369767104098	0.309098946856439	0.417196942022984	0.011358981400268
11771	Meikin	75033	0.467360259776733	0.0040542593459576	black	-0.528021666418206	0.000933472920299186	0.264393967802748	0.119173057407157	-0.281836847042276	0.0958542476498902	0.146555461452438	0.393704444811895	0.722915675991301	6.37357582491276e-07	0.780302701946127	2.00775941353654e-08	0.456725748518822	0.00510894213520958	-0.0515021548197453	0.765470143060222	0.478098621416161	0.00318612986354446	-0.307639033545433	0.0679646152544289	0.496733461592936	0.00205849373236249	-0.238105507023034	0.161986786850472	0.462309252425753	0.0045289669475123
7445	Gm33905	102636974	0.467248636208118	0.00406426467743498	black	-0.471682972023995	0.00368285621512208	0.398433307436232	0.0160912329351206	-0.321081700783867	0.0562101271513913	0.344368029194218	0.03971792376088	0.387715158833324	0.0194696734268174	0.695605556072017	2.48609056271944e-06	0.235927985531635	0.165974287190575	0.227893820687244	0.181296081084392	0.488509264928499	0.00250367272912217	-0.273133948227441	0.107009082210273	0.05113767474479	0.767083888992318	0.034043770432875	0.84374082576857	0.770550981173731	3.87080192226589e-08
9199	Gpa33	14723	0.466989197707515	0.00408760201751763	black	-0.484236963002669	0.00276650146868035	0.372312307702419	0.0253443953170481	-0.378825539041231	0.0227028062981772	0.20165162810076	0.238249697189666	0.48792529614387	0.00253825948416696	0.865510216618362	9.61739594591837e-12	0.288316701487091	0.0881432363379492	0.152946355693589	0.373172044054645	0.357982500705881	0.0320565477120499	-0.297494817105811	0.078049691423465	0.0755827102810507	0.661299852591425	-0.0383766827217239	0.824146104711502	0.53574237950805	0.000758908559085907
911	Abca9	26357	0.466915395139221	0.00409426197155019	black	-0.406464525397554	0.0138950158476352	0.376350958341972	0.023678155567058	-0.412932679190413	0.0123151678685458	0.496632374135291	0.00206351400769334	0.463226240884341	0.00443937804501129	0.584880538584437	0.000179475341163365	0.583646976408079	0.000186620191311908	0.116615449152859	0.498205508230373	0.487623898068301	0.0025562730511929	-0.44366299890356	0.00672147274716728	0.12828191428732	0.455899044430962	0.154962492604966	0.366828606788844	0.208859305245265	0.221531149702962
7852	Gm36203	102640029	0.46665450725384	0.00411787993342367	black	-0.464200215438238	0.00434590452042369	0.294839755488573	0.0808723461179219	-0.356573491274125	0.0327884896585809	0.136444260643395	0.427489584138255	0.35696328671748	0.0325846478477739	0.772869383812856	3.3211658851076e-08	0.21119002972856	0.216301134999189	0.360091382563314	0.0309860709436012	0.187136442702145	0.274445363532483	-0.273220915783255	0.106892958399538	0.0625812294252804	0.716910047029517	0.157647505151985	0.358481077358727	0.393741938102966	0.0175039046248141
10891	LOC102640985	16773	0.465069519428295	0.00426391967345005	black	-0.518134141495955	0.00120831889371685	0.224095926258765	0.188877575132369	-0.39564006379735	0.0169203186000569	0.171806469075671	0.31637546047534	0.789425523587686	1.05365664221737e-08	0.828486099587981	4.44644281186855e-10	0.274931373665084	0.104628392849041	-0.0691497811409904	0.688614146577348	0.485222738663534	0.00270381272744036	-0.192516198796975	0.260633936188207	0.523982262318024	0.00103824532445531	-0.321894093717099	0.05555520988291	0.469318695278192	0.00388215522422984
9287	Gprin3	26913	0.464978682237795	0.00427242349546165	black	-0.529061096033872	0.00090807352164657	0.196719941675317	0.250166987797067	-0.409190998412158	0.0132094097472468	0.197527710648171	0.248188304889153	0.762109898170766	6.6622236392936e-08	0.805607541648034	3.09544174785793e-09	0.250113260064997	0.141232459589668	-0.060056360020734	0.727888620465622	0.502399456979689	0.00179365638353091	-0.126261776656355	0.46308341512827	0.524382070524591	0.0010274314549509	-0.341491645136281	0.0415126197978824	0.408007569266298	0.0135034066318813
3995	Cyp2c55	13098	0.463975441967089	0.00436732375630958	black	-0.485532204670964	0.00268438999983424	0.67266787066259	6.98857988850029e-06	-0.37887215706161	0.0226847568569734	0.341900434794464	0.0412536336404058	0.439790609179993	0.00727636588983509	0.409254041837351	0.0131939007913871	0.697776090457645	2.24342387204599e-06	0.0106973899580089	0.950625869022181	0.68225699714412	4.58755220455578e-06	-0.209015989462946	0.221176870388655	0.124948407573814	0.467786378569323	-0.200469632050476	0.241070436500459	0.0695538479033443	0.686886567185881
18184	Trim43a	30935	0.463605081526746	0.00440281561721625	black	-0.460897564633337	0.00466994299344033	0.194255821690726	0.256267881880128	-0.358465574280166	0.0318087038364128	0.235105679283726	0.16749829098719	0.293578173272884	0.0822409971277924	0.607177704876728	8.61743326263316e-05	0.622384123359808	5.05822179434449e-05	0.376375734826289	0.0236682207010015	0.128446168208841	0.455317540849058	-0.320186481963714	0.0569389083562012	0.0225823073895548	0.895990054864007	0.246582530798671	0.147120878679692	0.164085461759931	0.338935741987543
7782	Gm35720	102639386	0.461557968713752	0.00460352762109473	black	-0.495428285785158	0.00212414177311831	0.291422093070201	0.0846214972721972	-0.317020190084286	0.0595769387368798	0.521114749456371	0.00111879532991236	0.481519555339	0.0029459167529755	0.421580816509998	0.010442326909178	0.63028592876902	3.7923688913789e-05	0.132767072232846	0.440164435849763	0.129727847054911	0.450793773616694	-0.290539432836436	0.085611247715029	0.55564079070315	0.000434794645922253	-0.0417915696511048	0.808775788685113	0.0363973215282545	0.833085124387217
7067	Gm31727	102634034	0.461077265908982	0.00465178933966541	black	-0.472193049240075	0.00364104287290308	0.377909883441397	0.0230597498621269	-0.343612630930459	0.0401830447277527	0.324321395248028	0.05363452557632	0.43900043622201	0.00739428899855023	0.813121523680435	1.6851147707447e-09	0.270076740689096	0.111152180153067	0.134382882723522	0.434569744220663	0.501518092033852	0.00183277835881831	-0.304832461218642	0.07064630912382	0.0827679077288917	0.631294118536188	-0.037682802692095	0.827277326513143	0.672738413113048	6.96736168312302e-06
7896	Gm36459	102640374	0.460745743090214	0.00468532788361869	black	-0.499624856899113	0.00191935419391632	0.283385767437496	0.0939657709912254	-0.347984435401038	0.0375512558904036	0.508688907241507	0.00153512019792828	0.396065445270606	0.0167917945804269	0.540383419784376	0.00066849989927572	0.610490953859592	7.69089789043838e-05	0.170033690674629	0.321470168701823	0.313076400531868	0.0629971259617981	-0.23829126549415	0.161649849439388	0.0932232490535593	0.58865961744719	-0.050046265348045	0.771921883052859	-0.00119571567404214	0.994477811225616
6189	Gm12130	104692	0.459084118390436	0.00485659319637524	black	-0.52173374090827	0.00110095549580715	0.183687178380322	0.283547248512768	-0.242412643601836	0.154303769994431	0.183805557696562	0.283231673182661	0.801278644124606	4.34269862232897e-09	0.792329490612066	8.52476843349277e-09	0.326150709975504	0.0522223054697028	-0.0968421864769629	0.57420449654332	0.433384516967238	0.00828050610715321	-0.305535622820279	0.0699667815632208	0.55827106724066	0.000402869523830255	-0.286370335449785	0.0904074127544935	0.392313959289228	0.017953965272701
18209	Triml1	12751	0.45894535933137	0.00487113672800045	black	-0.498407521829919	0.0019768964964997	0.138263461844184	0.421294899940606	-0.378022012735257	0.0230157908336547	0.332159930314431	0.0477910150341274	0.656975023891166	1.34791450714551e-05	0.876076466712992	2.60468016309379e-12	0.314717838952584	0.0615552602089937	0.0361517647484159	0.834195549060564	0.384012986485549	0.0207660916767995	-0.254741301934381	0.133778395355149	0.363170839015071	0.0294757064420821	-0.156672701856279	0.361498388382443	0.565761874583313	0.000323084846565225
8448	Gm41069	105245634	0.458937258899249	0.00487198690627761	black	-0.493037032688033	0.00224918333431294	0.2797254683387	0.0984750420426279	-0.387881146104964	0.0194131671672989	0.158088292184547	0.357121690090229	0.603600748663753	9.72962592172309e-05	0.808212755672261	2.51456330559055e-09	0.236461640466627	0.164990594083458	0.109469159222055	0.525070220092096	0.299066846788418	0.076414900677433	-0.256544026290712	0.130954954079643	0.351720303001051	0.0354148707291622	-0.112989749238364	0.511747530194988	0.367736806021624	0.0273479892703825
7892	Gm36427	102640323	0.45892980312902	0.00487276953751572	black	-0.501270989707213	0.00184388016618088	0.385659209750428	0.0201810178974151	-0.24396803025495	0.1515953560903	0.255668543591522	0.13232057820777	0.599451366904963	0.000111806114061057	0.714777001969544	9.71857004130329e-07	0.549988064411281	0.000511140792615988	-0.0100436426854596	0.953639908413395	0.470617250378416	0.00377156514002937	-0.32696214357947	0.0516054665323106	0.421190430447489	0.0105213219354384	-0.164022168668905	0.339124656360521	0.299139533304701	0.0763399623112606
6655	Gm27166	100040328	0.458609214876202	0.00490652450457526	black	-0.490023928459382	0.00241587466625681	0.238718258806836	0.160877265344394	-0.381963299344576	0.0215142224705904	0.242357878874392	0.15439976814327	0.504630783316763	0.00169786941091377	0.57327127581021	0.000257576483896282	0.345609590816996	0.0389629423483279	0.190577546303991	0.265557080344717	0.367858906754959	0.0272928766484317	-0.276097551998102	0.10310541153849	0.108589617818785	0.528424857455187	-0.0184350447376892	0.91501463398096	0.0643885237533111	0.709085635774845
8882	Gm51490	115486518	0.458257256812414	0.00494381473779222	black	-0.492618554086264	0.00227171553329025	0.272765961835207	0.107501494278763	-0.371362351126099	0.0257500799478802	0.24679594967657	0.146759936524779	0.597902329966346	0.000117703518827784	0.791034322320059	9.37345580285466e-09	0.238603903932198	0.161083912626865	0.105946565227113	0.538567970446813	0.232703437369272	0.172007881741488	-0.294630824952315	0.0810977798115435	0.352501961868668	0.0349806488450398	-0.0880266143733028	0.6096921907456	0.298812961492639	0.0766771009707234
7865	Gm36282	102640119	0.457863775439931	0.00498579383485918	black	-0.474723088528879	0.00343967859530508	0.316297080885829	0.0601927756990228	-0.331402964819418	0.0483320029573368	0.299403875398268	0.0760679132609002	0.460020451082137	0.00475943155843187	0.449871747939292	0.00590756475167571	0.332371799680697	0.0476404699609715	0.185905206307359	0.277672200555318	0.500979768177236	0.0018570398291093	-0.287546438570018	0.0890339920056093	0.0705292498636916	0.682722700852378	-0.0137882962188228	0.936385364919647	-0.0381835101276091	0.825017554276228
13242	Obp2b	230718	0.457734373525629	0.00499966631847044	black	-0.482779825326698	0.00286148596392053	0.419884326962126	0.0107893129553824	-0.337938247377966	0.0438196668531225	0.539267451323167	0.000689318698857514	0.530288223554695	0.000878875830418227	0.735448526354117	3.2314857246059e-07	0.364541246822146	0.0288232914081384	0.0105378585297382	0.951361312798377	0.59718857816998	0.00012051387921417	-0.28215918524962	0.0954588751253033	0.129658748259554	0.45103704061516	-0.178976082386362	0.296290678999253	0.418784563544628	0.0110194377467511
258	2410003L11Rik	69729	0.455685403562097	0.00522380733942122	black	-0.49410119444574	0.00219276374304439	0.215545273378319	0.206757111920419	-0.341095176185259	0.0417650544131449	0.180493490623438	0.29214679156095	0.530452314861233	0.000875035168397105	0.752689448523672	1.19039978841378e-07	0.626536103047825	4.35209744982988e-05	0.090685490124682	0.598890870315931	0.279918333280597	0.0982334007601116	-0.275398417523003	0.104016418002978	0.192324521810463	0.261117988746662	-0.0758549122095376	0.660153221166107	0.386894671236536	0.0197510071344448
18201	Trim67	21991	0.455084987454777	0.00529110796586894	black	-0.505353270262086	0.00166783198605615	0.543704958143484	0.000609797471647025	-0.497677649627005	0.00201211684415278	0.420860531190416	0.0105884724667498	0.341160951166173	0.0417230893828784	0.249768688960323	0.141799383412563	0.391040534555547	0.0183634391868298	0.132658070464713	0.440543265992319	0.374866143291536	0.0242798747478962	0.0331032786791591	0.848006662775077	0.315377946950825	0.0609828192627961	-0.273178986421833	0.106948932853531	0.28955092066532	0.0867302729427868
8458	Gm41099	105245679	0.453325912619451	0.00549260362870664	black	-0.468700435833172	0.00393578928194767	0.515300503599719	0.00129922393521482	-0.318481630851042	0.0583475428646468	0.625000435726629	4.6021394067369e-05	0.495330334888777	0.00212914163311193	0.314689444117715	0.0615799789658485	0.236188460836135	0.165493624688278	0.0028123399747732	0.987012183659062	0.73583197715229	3.16314440614267e-07	-0.220898624885979	0.195431037749563	0.413167116236363	0.0122608863527788	-0.211148734766418	0.216393053300927	0.328544548666855	0.0504193007010513
5675	Foxa3	14284	0.452812427434062	0.00555265389593586	black	-0.455237642652683	0.00527392636690871	0.378459668898748	0.0228448770406705	-0.367935161094762	0.0272585041583799	0.312745670505043	0.0632908454583686	0.370826664925282	0.0259812024785741	0.691406552855764	3.02497819916091e-06	0.244720747017057	0.150297129119915	0.235605657562139	0.166570475403429	0.307365289896121	0.0682226060397927	-0.291878856003155	0.0841127998116787	0.0418033320027776	0.80872296476892	0.0340841531865752	0.84355775672023	0.461277526107421	0.00463163068639151
8342	Gm40394	105244849	0.452209999131503	0.0056238259241416	black	-0.492423477213371	0.00228228635981564	0.194124115532587	0.256596726040263	-0.288058994407468	0.088440489576436	0.295022879699932	0.0806751569796497	0.679107785996167	5.27666625566422e-06	0.796658957469325	6.17697957681246e-09	0.29425552882564	0.0815039431059553	0.0193871778617219	0.910642451500084	0.431794540679001	0.00854731101869352	-0.285286885283119	0.0916869865536152	0.437845247238658	0.00756962925664469	-0.15152166095389	0.377693465538995	0.479487446799301	0.00308662885448645
7431	Gm33827	102636847	0.452053185569898	0.00564248053043457	black	-0.45968425846613	0.00479412266419532	0.606767506473606	8.73887944738917e-05	-0.252065682372593	0.138051518053331	0.500693940582731	0.00187003575841414	0.408285168073804	0.0134339524564107	0.243750028235724	0.151972867531442	0.19056662404136	0.265584989148945	-0.0154074717436287	0.928932930825611	0.576792279249572	0.000231174672383679	-0.277377586721064	0.101453181045329	0.246263596513623	0.147661479997427	-0.196233365971321	0.251363950843855	0.311901613687225	0.0640453469299453
19174	Zbp1	22415	0.451677388473496	0.00568740250091606	black	-0.486454814267961	0.00262720551730001	0.36395227947112	0.029102213480111	-0.379274925280615	0.0225293093519533	0.19941328592886	0.24361025243383	0.549782557784286	0.000514128079002159	0.326135651045124	0.0522338084260213	0.470570465528282	0.0037755015422371	0.154775582863265	0.367413971561646	0.210048932558355	0.21885098466397	-0.218884166827223	0.199640881139027	0.610856978317115	7.59426250522334e-05	-0.0821371657113969	0.633905898821325	-0.406087856582776	0.0139920508034384
8929	Gm51955	115487830	0.451605063778572	0.00569608328026317	black	-0.427772186878068	0.00925524945002761	0.519451534716206	0.00116800025637541	-0.345677815440122	0.0389217953930791	0.306029792104929	0.0694922947364568	0.325800617170373	0.0524902519892842	0.545267596664282	0.00058379965579989	0.207034586618011	0.225685636556835	0.179230065796169	0.295594471971724	0.390998742492427	0.0183770087304018	-0.371607075578569	0.0256450596568987	-0.0484288124849252	0.779107274015307	0.0563978021382192	0.743891225798829	0.321733667687858	0.0556840552452087
1695	Arhgap33os	442801	0.451491442523031	0.00570974372093448	black	-0.460851311162056	0.00467462547422054	0.412257781704864	0.012472569544484	-0.402176711147797	0.0150338118332531	0.306798803300579	0.0687589350968834	0.492144009672166	0.00229750508100104	0.735238836148211	3.26943040902465e-07	0.304294847993844	0.0711693305851439	0.103169382087441	0.549325287242969	0.51925233253682	0.00117401961694905	-0.280248364555811	0.09782095265453	0.0675661309938664	0.695399906948448	-0.0682169908215327	0.692608189863481	0.29344273065083	0.0823889941400107
6093	Gm10046	102637366	0.45053182264186	0.00582624613260036	black	-0.458126772609797	0.00495770167702056	0.250731420057142	0.140219571394269	-0.382095515199625	0.0214652973714734	0.284721632737847	0.0923600528571789	0.402321833266448	0.0149940244197617	0.686001175462296	3.87569845037094e-06	0.214344807609427	0.2093581332937	0.267053980644142	0.115366348323378	0.374122644321793	0.0245858986352361	-0.226423669097292	0.184204830370613	0.0469193627395066	0.785829187654425	0.0605449986908243	0.725759689451618	0.52190361881017	0.00109610359360699
6809	Gm30230	102632049	0.45019424470872	0.00586771323916639	black	-0.462923304319478	0.00446880356377431	0.203473877484644	0.233944795239725	-0.323791603250493	0.0540491578608559	0.470986964968468	0.00374058298771917	0.473759710023486	0.00351518238524342	0.556328789674344	0.000426233528190973	0.327520888190032	0.051184112872294	0.142151931462053	0.408224101082383	0.538710114927324	0.000699929741337295	-0.296440276775198	0.0791614817549869	0.0938922709968329	0.585975283141779	-0.0253150709362778	0.883484644830196	0.340016917467355	0.0424578701000018
17996	Tnfsf8	105180375	0.450077376627271	0.00588212803324734	black	-0.476192527543277	0.00332722682589511	0.336006057168555	0.0451168746309524	-0.352210307035282	0.0351421565721717	0.394045059019965	0.0174095942680561	0.500252462440157	0.00189026547370657	0.435036863687376	0.00801080511973419	0.355433634960901	0.0333905615610052	0.0354442796472105	0.837396604414384	0.595127093930158	0.00012897301310025	-0.23567234062389	0.166447010303672	0.096808145680572	0.574339714416538	-0.167351542725276	0.329274934181598	0.193024845290212	0.259352298462362
7901	Gm36477	102640407	0.449719390703609	0.00592647265871353	black	-0.466120578495179	0.00416658420528629	0.359267853759419	0.0314005566951342	-0.348801353913878	0.0370753697832249	0.206611478744843	0.226656496844859	0.497867991099083	0.00200287925100532	0.634384370725047	3.25583619310283e-05	0.324936078378656	0.0531566371043968	0.1174968317019	0.494941281832068	0.670300481475658	7.73577319479627e-06	-0.269439809452833	0.11203035838305	0.0814217189979923	0.636873704531746	-0.066241510004996	0.701093734272789	0.169243407476605	0.323757720753014
12315	Muc3a	17063	0.449696149897119	0.00592936147144967	black	-0.4868244863343	0.0026045928040041	0.23375583136236	0.170021723516236	-0.350938668256332	0.0358534603616587	0.324960631747894	0.0531376187499561	0.559804956982741	0.000385232246140966	0.864906461870179	1.03280648484971e-11	0.332444474261771	0.0475889183598427	0.0327674732144217	0.84953083030242	0.485641026417447	0.00267758910264148	-0.241080242638895	0.156651675484554	0.139293487654947	0.417809918288263	-0.164424131365129	0.337925992351181	0.654040151454917	1.51775379239903e-05
11071	LOC118567983	109593	0.449026241776031	0.00601315280747816	black	-0.486984886690178	0.00259483412619931	0.44652754201293	0.00633473328630842	-0.379012388245214	0.0226305342773874	0.220706921421324	0.195828964465831	0.503924603005423	0.0017276867893077	0.569097690427041	0.000292343001617724	0.525060021970302	0.00100932169462647	0.0667629211315168	0.698850536051272	0.496658046120943	0.00206223805328632	-0.242898863447027	0.153453364430907	0.114934362092109	0.504461651308901	-0.140763072835131	0.412865928058071	0.0138916656593561	0.935909429881272
17749	Tmem114	319801	0.448797409735177	0.0060420072375689	black	-0.462442554805515	0.0045158471056077	0.293109029065847	0.0827545068668567	-0.347221935360673	0.0379999077552923	0.312269120958948	0.0637159655818796	0.479438206937057	0.0030901097933022	0.696734530304037	2.35702531200055e-06	0.295460237199517	0.0802057166954544	0.162759829975546	0.342905894930159	0.556918682795815	0.000419013132203281	-0.205180040680073	0.229962141265643	0.0707428642898879	0.681812032707044	-0.071330336359028	0.679309842374934	0.636557498874839	3.00017755732645e-05
8726	Gm46210	108167755	0.447809368874213	0.00616796472283229	black	-0.459718966134834	0.00479053116117285	0.52317949589931	0.00106026223096275	-0.419571715357965	0.0108543079865642	0.382543038251727	0.0213003819728828	0.380360270626912	0.0221148177705209	0.24450126638439	0.1506748330516	0.125305248143104	0.46650609523227	0.104092143219482	0.545739806028956	0.591981264371413	0.000142913221862998	-0.112891677169565	0.512116360672979	0.20798477244449	0.223515691325067	-0.166704188294703	0.331176082124288	0.178211300830162	0.298393384146508
12928	Nlrp9a	18014	0.447489717172516	0.00620919484531855	black	-0.481998240044932	0.00291359551736253	0.217076783628481	0.2034714619451	-0.335909899148032	0.0451822307035964	0.146969166178971	0.392355878981968	0.655983523759541	1.40325262274921e-05	0.766188025874618	5.13933936406601e-08	0.226357270093724	0.184336977415026	0.0566912229311208	0.742603792030152	0.376344696655239	0.0236806669227892	-0.231335229177032	0.174614783090685	0.51238991062964	0.00139881717382276	-0.14039316922177	0.414107232344567	0.46692652952465	0.00409325660135645
11211	LOC118568684	NA	0.446507375326082	0.0063373876650561	black	-0.48196040093602	0.00291613915592157	0.253556092230242	0.135659025153644	-0.389540262228108	0.0188558418713214	0.329076403100514	0.0500255590937197	0.428377518514327	0.0091456207843388	0.756286346323647	9.56699586678865e-08	0.472308907028318	0.00363160312132994	0.195993459315993	0.251955516876708	0.304159488604015	0.071301492523301	-0.18669892575445	0.275589198540991	0.0896921600190544	0.602916443137177	-0.0382088596082758	0.824903184706058	0.341149873248061	0.0417301548066696
8920	Gm51876	115487740	0.446264173345634	0.00636947370715542	black	-0.485718416907266	0.00267276167508078	0.388070188191999	0.0193489791570933	-0.317457009726244	0.059207345828594	0.304360161778177	0.0711056282637215	0.50209681996444	0.00180700641867705	0.287356071152777	0.0892552022758719	0.665127899499766	9.6280089914011e-06	0.101808378225834	0.554633766814485	0.197778259379242	0.247576700302496	-0.278086633630673	0.100546672402474	0.574637580326259	0.000247027086792396	-0.0720388190031233	0.676296722911461	-0.360481958277241	0.0307910659618689
3316	Chrna3	11441	0.444573076598356	0.00659646604263054	black	-0.434633443486039	0.00807594986064201	0.223241497523882	0.190613527750151	-0.335890125524119	0.0451956797572196	0.472463286283302	0.00361905777253113	0.190373295791135	0.266079304985519	0.330044651026517	0.0493150692824986	0.727189860398709	5.07673513958159e-07	0.407479038466087	0.0136364805987843	0.0382367672660167	0.824777277481744	-0.317769273949388	0.058944254720576	0.134534342651896	0.434047338033225	0.282694419469648	0.0948051254031556	-0.101646312744716	0.555267481946915
6953	Gm31065	102633145	0.444556931773911	0.00659866615686172	black	-0.435270508801009	0.00797328165517312	0.491504736350268	0.00233265144266534	-0.308575951095026	0.0670874080454813	0.31876444328153	0.058111975601896	0.374908111128582	0.0242626952273547	0.646691234609755	2.031743327289e-05	0.238854836674788	0.160630710273241	0.116251524962977	0.499556495179958	0.553346977635135	0.000464455377875211	-0.265049041016911	0.118226983428423	0.0527327948044273	0.760028665220544	-0.0425576616432351	0.805337070601831	0.702171171091422	1.81714962413261e-06
8743	Gm46348	100043767	0.444281281123653	0.00663632738105442	black	-0.4696962538851	0.00384971462241547	0.317207935116407	0.0594178644287077	-0.356137531051359	0.0330177069570071	0.370811382600525	0.025987821097162	0.52294180285554	0.00106685988034974	0.471733124777093	0.00367872657716115	0.291088567982632	0.0849944434813948	0.0658427727310911	0.702810851134726	0.41576966063371	0.0116717619700395	-0.203345195335946	0.234247056000959	0.26687812203112	0.115615162641998	-0.151299735820311	0.378400658812433	0.104477762559304	0.544244735165895
10655	Krt36	320864	0.443993787318443	0.00667580309517438	black	-0.453717056800945	0.00544723694494257	0.496268317700302	0.00208168296710632	-0.321727778424469	0.0556887896970946	0.452201775537449	0.00562480288498728	0.373281020635676	0.0249361536241194	0.259239711131168	0.126815635236555	0.534819159528521	0.000778133045485162	0.174029960537502	0.310057442215398	0.327928294395991	0.0508786220616726	-0.275756112903548	0.103549563499178	0.432591807040549	0.00841262327274914	0.00664671271854167	0.969310400129027	-0.216347320041606	0.205031871064104
7220	Gm32645	102635242	0.443450305327764	0.00675097925510267	black	-0.476619690662475	0.00329514286909327	0.245647218342382	0.148710361852244	-0.395674111000452	0.0169100013817112	0.279683545022296	0.0985276278590987	0.449521548974205	0.00595110298149618	0.428325739139283	0.00915495481298421	0.559036929695957	0.000393975336471871	0.203773422965976	0.233242217320367	0.100301588027457	0.56053866869094	-0.183512679606725	0.284012841516834	0.466308541923621	0.00414938183836748	-0.00726966021484259	0.966435641283347	-0.238976498650934	0.160411311628036
420	4930444P10Rik	75799	0.44306556229858	0.00680463619747213	black	-0.505098938969408	0.00167835216711227	0.282086930715143	0.0955473922276061	-0.359553273125862	0.0312563926789018	0.2286874957936	0.17973936952987	0.471830859533192	0.00367069052530378	0.662703783277526	1.06523586928078e-05	0.605573820256006	9.10111768718029e-05	0.108478474816762	0.528849505881171	0.246416384164151	0.14740232061814	-0.239898041540395	0.15875647137034	0.258635275934509	0.127735196752356	-0.100073826676985	0.561433757253311	0.155968455053405	0.363687676009821
6431	Gm17434	102638016	0.442479164305602	0.00688711988703059	black	-0.436458630599534	0.00778478511522532	0.479261471117252	0.00310263202503314	-0.410921279310124	0.0127892956603712	0.285183498950006	0.0918098102338098	0.31662007259628	0.0599170795131689	0.150649616927796	0.380476824211411	0.053549783347964	0.75642245241141	0.315635108022522	0.0607609541295162	0.453128987323994	0.00551556686366914	0.0186543341873413	0.914007437413634	0.318172733007689	0.0586057026521306	-0.0454748911184872	0.792276057584236	0.0844649061446274	0.624289043649112
684	7420700N18Rik	74517	0.441505671009178	0.00702594662577006	black	-0.439072395121186	0.00738348276303129	0.262287687161558	0.122253409795459	-0.354297137367263	0.0339998204411156	0.126787401047206	0.461208317797377	0.363018079150862	0.0295491767111296	0.727017918003492	5.12382460195598e-07	0.20272196708033	0.235714691478671	0.290350197077649	0.0858246011911196	0.134814000592385	0.433083670674775	-0.285485498947897	0.0914513859792798	0.0534371978673635	0.756919109230604	0.12661282822538	0.461830634027253	0.366816463054063	0.0277663613147611
10840	Lipk	118568635	0.440207165070204	0.00721485139876423	black	-0.465916637332167	0.00418531867698482	0.25153492575923	0.138910973786913	-0.323634428132598	0.0541726582614621	0.332922342245066	0.0472510577198049	0.498461428930263	0.00197431673490594	0.417291227506017	0.0113385718705314	0.348248935340454	0.0373966343682464	0.0606260661582738	0.725406684882691	0.604026012260965	9.5909485183661e-05	-0.255198204610537	0.133058573391378	0.0996542144591696	0.563084534817402	-0.121107484143966	0.481683943032315	0.148412280081404	0.387672705692161
508	4930550C17Rik	75245	0.44016113692696	0.007221626590255	black	-0.460002573530822	0.00476127083556883	0.317347848019588	0.0592995367483417	-0.244593256472501	0.150516443411513	0.174759589295129	0.308001678231221	0.336765598019354	0.0446033053255257	0.558330846348337	0.00040216890656196	0.226023054444115	0.185003149836619	0.289562488254558	0.0867171132024802	0.273503736194153	0.10651598042268	-0.34341381906704	0.0403061894634116	0.012396125007491	0.942797269007666	0.0995075787423229	0.56366193455332	0.148305122501286	0.388019329187894
14864	Rad51b	68911	0.440155187818137	0.00722250267719354	black	-0.382570136198702	0.0212904301126485	0.216588721989754	0.204514566640276	-0.467267558413011	0.00406256708926948	0.303651820977239	0.0717988799904893	0.391879489659172	0.0180928034674946	0.219287993634486	0.198791930537711	0.418984333276166	0.0109773293310108	0.333221455520411	0.0470405616778433	0.199684642478614	0.242956112031487	-0.342715960929007	0.0407408660586622	0.353091116740854	0.0346562420874982	0.339729239760501	0.0426442721550073	-0.219202078070015	0.198972336336237
8127	Gm39202	105243198	0.439477356505984	0.00732292063321759	black	-0.445485381669256	0.00647316167698721	0.392504661546102	0.0178933068596518	-0.351589093709352	0.0354881878307148	0.248507944630579	0.143887920525445	0.3734418315785	0.0248689126760961	0.748252791629551	1.55092646909808e-07	0.237078472784263	0.163858809588567	0.224666930145507	0.18772368423523	0.342778214204127	0.0407019367525366	-0.240604710148553	0.157495872450034	0.0519482582580611	0.763496330399757	0.0227211813415543	0.895353931843902	0.36140588075372	0.0303337763114755
19051	Wnt3	219189	0.439452026850912	0.00732669617924776	black	-0.489263786885069	0.00245959440796585	0.484447467593809	0.00275300940545198	-0.282021174524568	0.0956280029169849	0.530271205837228	0.000879274993297427	0.378886839497299	0.0226790746165101	0.223003310415086	0.191099448233071	0.337366942864039	0.0442000503895928	0.0690621897977832	0.688988846671704	0.376032282807499	0.0238062462216814	-0.17638807412038	0.303444488216748	0.409400654011693	0.0131578929872118	-0.195037212467101	0.25432265444929	0.381671987502396	0.021622346555409
16291	Slc27a2	56643	0.438767539976864	0.00742935646823393	black	-0.461283044032353	0.004631076309991	0.431382601135276	0.00861762103824401	-0.334356841050586	0.0462483989070335	0.169323793557212	0.323524573782799	0.431176012595515	0.00865306708519075	0.578728544990055	0.000217713050524781	0.288275626286029	0.0881905630858866	0.17423423661596	0.309481014417927	0.429910717102589	0.00887288960851261	-0.234184475758386	0.169217476577625	0.0551268754647596	0.749475490921792	-0.0478097533644557	0.781862202947106	-0.0426850488938391	0.804765620618672
6877	Gm30620	102632548	0.438668857121988	0.00744425815942909	black	-0.47547165148167	0.00338198744303769	0.299387590298757	0.0760846512964164	-0.351636056935745	0.0354619315334803	0.199161866430562	0.244217385701944	0.563097388170772	0.000349680367355988	0.796141003662956	6.42227703485343e-09	0.568868462559706	0.000294368612228324	0.0277231661857466	0.87248778943517	0.493802342573837	0.00220848180597634	-0.258136046743794	0.128498429247654	0.181290141322141	0.289986180314637	-0.135929057477194	0.429253096775746	0.417834030295534	0.0112216774921916
448	4930480G23Rik	74988	0.437891406202369	0.00756255538014401	black	-0.457453085322486	0.00502993668266212	0.494244600210298	0.00218525615239114	-0.33306021305986	0.0471539396266281	0.373235378191306	0.0249552657644832	0.412008524639675	0.0125311305091756	0.362359554038842	0.0298676197083381	0.288524957484638	0.0879035851262526	0.10286275249692	0.550519178313184	0.586175059149982	0.000172242223660554	-0.163253190678876	0.34142501864125	0.0486731246708942	0.778020766033746	-0.153293562712664	0.372075017083653	0.199152019587443	0.244241184702229
12005	Mmp2	23948	0.437151893926485	0.0076765692527242	black	-0.455473503323293	0.00524747444182757	0.165529586755313	0.334642918126911	-0.351729376611643	0.0354098051443872	0.226455990531624	0.184140528618401	0.400605880280561	0.0154701902550343	0.639605124282353	2.67225637221227e-05	0.555472808596502	0.000436908058028965	0.285458691495623	0.0914831585052155	0.0588246219475702	0.733264007614618	-0.256330037621239	0.131287776930586	0.309286008003449	0.0664285509386197	0.119612496252312	0.487150635363251	0.152945344527246	0.373175241702266
5849	Galm	14635	0.437048552097411	0.00769261843696612	black	-0.451543023184288	0.00570353879662131	0.110459241158359	0.521306471835559	-0.348422744279371	0.0372953110389373	0.247892802133868	0.144915097361459	0.526800264520041	0.000964120104658442	0.629994466155963	3.83341428894229e-05	0.371677486623341	0.0256149092948345	0.123251048997072	0.473901588920637	0.475071105005655	0.00341275175541742	-0.194777200677411	0.254968846482928	0.116715439945875	0.497834640197432	-0.0703088591613677	0.683662719767452	0.140052253601703	0.415253125189847
8606	Gm41977	105246715	0.436053447814302	0.00784863478548145	black	-0.416127869311253	0.0115925849805271	0.307258557439556	0.0683234045483822	-0.239229772522308	0.159955265192715	0.355131739961339	0.0335515261438308	0.344398037842024	0.0396995370360298	0.102249458728573	0.552910748514428	0.0880737631179586	0.609499937077874	0.211126547009062	0.216442452034879	0.300594276503679	0.0748521521591251	-0.292505607750488	0.0834186361926837	0.429554885225359	0.00893556028469458	0.0755301464144594	0.661521361733483	0.0439816001305536	0.798955100563829
16127	Skint11	328381	0.435715983860079	0.00790215447076581	black	-0.450530361485283	0.00582642507202402	0.387231991013399	0.0196349373744516	-0.309337200394647	0.0663812472636823	0.244954282434288	0.149895995907737	0.50191035128318	0.00181527531880445	0.415985498053004	0.0116239994926048	0.341105019966571	0.0417587718221126	0.0174265346774656	0.91964837574998	0.665344500724086	9.54099722759424e-06	-0.295614738129181	0.0800403897249291	0.0814095025626217	0.636924429088621	-0.134142916754089	0.43539812951396	0.10581609479553	0.53907107443966
11088	LOC118568087	100043315	0.435647797680424	0.00791300618552669	black	-0.398252749395169	0.0161437749079399	0.340805304650735	0.0419504017134493	-0.324483694058177	0.0535080140185373	0.423588050950454	0.0100440684037366	0.35494276939186	0.0336526036991716	0.273684818522478	0.10627514052632	0.353539704504386	0.0344108847093527	0.17016498814513	0.321091094257132	0.395585016887244	0.0169370104518098	-0.405023396955974	0.014269362266719	0.139452799884929	0.41727235486237	0.145602616001024	0.396820641200499	0.206049918895029	0.227949436175139
4085	D6Ertd527e	330286	0.434720324914451	0.00806188202970403	black	-0.434581007084955	0.00808445050437737	0.272907716146613	0.107311606674033	-0.320125332619267	0.0569889614902181	0.486058882512928	0.00265161432629564	0.383101124090693	0.0210962008980881	0.353138717115554	0.0346301393468375	0.106819941858598	0.535205966708779	0.198651243398304	0.245453570164451	0.5384793352627	0.000704365760104157	-0.233913892728386	0.169724841997513	0.301128068575152	0.0743119341140895	0.00928600597705786	0.957133709808524	0.314863244870267	0.0614288018693547
7657	Gm34974	102638392	0.434306129695036	0.00812913703009212	black	-0.465600743595134	0.00421448134795923	0.280937862176515	0.0969635359845402	-0.298305946263886	0.0772028170165128	0.358256051630568	0.0319160073891219	0.465211613099074	0.00425064680673055	0.607562527686102	8.50488532271531e-05	0.293497929697567	0.0823286537341595	0.160080418584889	0.351016732815986	0.313465139805012	0.0626532654896632	-0.337308586608836	0.0442390542269151	0.0787511029984867	0.648000838461784	-0.00392041867387912	0.981895627008494	0.239764027694888	0.158996353849704
2831	Ccdc83	240514	0.431585653918844	0.00858290246603078	black	-0.474443733149055	0.00346142633472741	0.302643737184839	0.0727945932655754	-0.22544558808839	0.186158184806406	0.189739766802748	0.26770339448102	0.475292905945655	0.00339568623716687	0.491092280497772	0.00235557630468824	0.505016042631314	0.00168179366541108	0.0959334408784565	0.57781917004773	0.375013751521412	0.024219495895268	-0.320743767732913	0.0564843558522069	0.0913078124147032	0.596374791527148	-0.0824215060835079	0.632727958838238	-0.0664848893232019	0.700046364467805
17836	Tmem212	353499	0.431345618197665	0.00862395737574525	black	-0.412513712919894	0.0124126814504463	0.58289486182839	0.000191100650418228	-0.308830564708752	0.0668505656482454	0.459262262286272	0.00483797667177666	0.361274663931395	0.0303983797711335	0.450354616942311	0.00584798201709787	0.283259099809274	0.0941191287795988	0.0948976534315758	0.581951596602994	0.508695116586028	0.00153488207399115	-0.311737611220758	0.0641927680251431	0.0460891982215181	0.789532638118862	-0.0385514280518189	0.823357963417592	0.0796458529776374	0.64426433319034
7094	Gm31880	102634238	0.430209264695244	0.00882059763857628	black	-0.468556585903237	0.00394835998778925	0.462154305143616	0.00454425852787207	-0.356132673019413	0.0330202685510583	0.407906856712215	0.0135286793006821	0.537825183350782	0.000717075585639733	0.45865920810069	0.0049012474322994	0.376845772012407	0.0234803985227441	-0.0821483017274925	0.633859748826537	0.651999941267408	1.64704564320704e-05	-0.229204923262685	0.178729612138042	0.11866360156751	0.490636965809991	-0.285782399831272	0.0911000614698822	0.26428343457499	0.119333249458274
8336	Gm40352	105244779	0.430010275357022	0.00885542222544695	black	-0.434160811085953	0.00815284648854028	0.225906597830338	0.185235675079122	-0.41826317253499	0.0111299849725217	0.191119650627746	0.264174307053951	0.315397789129708	0.0609656776860743	-0.0527792855207575	0.759823319215161	0.284950945729081	0.0920865464092771	0.341067195637743	0.041782916594526	0.146129578489678	0.39509550427076	-0.02972677599954	0.863355879822866	0.507802679917578	0.00156944127182163	0.0521561512839761	0.762576995129527	-0.256379511973967	0.131210772418154
4917	Elfn2	13711	0.429843626965837	0.00888467706081143	black	-0.441008705732054	0.00709773742006461	0.38718505696151	0.0196510529612348	-0.377334636324518	0.0232863651616298	0.231460622169475	0.174374701184921	0.379404419304186	0.0224795196150775	0.276891025943286	0.102078830284095	-0.00376596900529643	0.982608760726285	0.251374727453938	0.139171154826145	0.382490423467821	0.0213197160695225	-0.201903114628967	0.237652427746933	0.354278224279135	0.034010035693162	0.00405298829619606	0.98128353007376	0.0804316798822767	0.640989756406122
8828	Gm4710	108169141	0.428830186364724	0.00906436521764103	black	-0.457055569473688	0.00507298433365027	0.130318315179775	0.448717886594066	-0.34947346137105	0.036687528327823	0.27454810724488	0.105132629074948	0.517836769721972	0.00121758785643591	0.799237392395245	5.07992462320367e-09	0.299674477699872	0.0757902043310406	0.0733810344562819	0.670601974339774	0.334939246904307	0.0458462341015865	-0.238609473793195	0.16107384306333	0.126120534841553	0.463587968017359	-0.104101098552593	0.545705063576755	0.515999937705518	0.00127624305052726
15901	Serpina9	20318	0.428713040252091	0.00908533413869122	black	-0.45489364210212	0.00531271234914912	0.198617988709642	0.245534222664502	-0.306392410488616	0.0691457270216778	0.0953045858237099	0.580326507377786	0.503231905501754	0.0017573804006081	0.753527223052019	1.1316924118497e-07	0.206199996831201	0.22760340538851	0.187180382371201	0.274330659983459	0.135986711838428	0.429055548578466	-0.267907608236071	0.114164299442139	0.321782978741545	0.055644426040828	0.00464827794749429	0.978535109193796	0.3533581283935	0.0345100274274623
4182	Dct	329702	0.428712630634825	0.0090854075318368	black	-0.465251574803719	0.00424692046305478	0.417850419753286	0.0112181639194194	-0.326763406735922	0.0517560020508162	0.575557249527008	0.000240145682554592	0.520096615273648	0.00114869400020188	0.463012696787564	0.0044601029985525	0.381943834694903	0.0215214329828268	-0.088313345504349	0.608523414222327	0.712008908164262	1.11815577617998e-06	-0.2046927010624	0.231094996482039	0.115603453574183	0.501966906430516	-0.290825939530521	0.0852890056563799	0.38495697967934	0.0204288909614856
5222	F930015N05Rik	14070	0.428007235527031	0.00921254871210412	black	-0.429769685360904	0.00889768375285521	0.348572491673018	0.0372081936156016	-0.330873429015693	0.0487133629353954	0.180558301567833	0.291970631673418	0.38490193406698	0.0204484276363961	0.192794547447492	0.259932063053915	0.102515218655964	0.551873806957368	0.262635815340479	0.121740229066344	0.212523346888898	0.213347724022937	-0.286356704744453	0.0904234251788947	0.352597353246997	0.0349279561125111	0.0581537716582444	0.736196924896997	-0.0603514429331381	0.726602744060371
8762	Gm46514	108168197	0.427654456338885	0.00927670058135735	black	-0.457833591316795	0.00498902673774462	0.189895175898374	0.267304392989842	-0.37772097140366	0.023133968139882	0.217258197951975	0.203084680731255	0.480328375735508	0.00302770526293703	0.671494887708866	7.35014675278073e-06	0.259508739261765	0.126407933701341	0.114583060335794	0.505773994737893	0.459333480008936	0.00483055148810941	-0.16825888122221	0.326621658826824	0.0381387602523781	0.825219461508025	-0.12011840981172	0.485297097253348	0.481080460708371	0.00297583899951882
16789	Spata48	69878	0.427590053347703	0.0092884530601358	black	-0.447146301117169	0.00625375392987694	0.158470724703177	0.355944784015667	-0.331339067402726	0.048377893024482	0.222703687864086	0.191711937370478	0.637608403184301	2.88319538065326e-05	0.774974830130351	2.88546000541528e-08	0.271917280653978	0.108643667940362	-0.00553324684980679	0.974449713651201	0.428704924561346	0.00908678836119889	-0.326571534461001	0.0519016705857016	0.305298202521951	0.0701956466722514	-0.106140882629135	0.537819084821199	0.48663912008903	0.00261591027262546
3979	Cyp11a1	74256	0.426972739081981	0.00940174755871635	black	-0.439454494024269	0.0073263283581114	0.459020652805	0.00486324045334045	-0.338489582056102	0.0434550864808571	0.44697171180999	0.00627651249564809	0.415801638794274	0.0116646750791622	0.310245452519284	0.0655463854848044	0.201539235852797	0.2385169507535	0.083735073718201	0.627297806899733	0.354543034213196	0.0338672355438927	-0.290961839965685	0.0851364824696296	0.305162430764688	0.0703267894250803	-0.090247981344425	0.600662485830664	0.104471619105803	0.544268538475049
8871	Gm5142	333669	0.426301540076586	0.00952626468665151	black	-0.44783908491175	0.006164143797598	0.221533230006545	0.194117802064817	-0.333941438753642	0.046536973022828	0.520508068311273	0.0011365273988491	0.474375968212425	0.00346671978398203	0.732617303633105	3.77972096726938e-07	0.306297789281919	0.0692360289862145	0.0545355256219377	0.7520780970279	0.523389234881183	0.00105447044855607	-0.263934864022473	0.119839476191773	0.116931425740231	0.497034023406526	-0.108267149799639	0.529657380946881	0.64289809037606	2.35476737125964e-05
8720	Gm46162	108167711	0.423934490025131	0.00997665474673281	black	-0.423724101813231	0.0100175481980102	0.526022593624188	0.000984093538078212	-0.351537917674456	0.0355168174630206	0.333846452062897	0.0466031617960443	0.268433141894428	0.113428958346326	0.511096857542522	0.00144517628035386	0.19500345002792	0.254406500718818	0.219271069358183	0.198827459156657	0.275665817038895	0.103667264915471	-0.262070061316994	0.122575034226217	0.010158999195177	0.953108021043041	0.0196663578554641	0.909360944818829	0.401405709435271	0.0152466854802905
2935	Cd3e	21939	0.423746292337304	0.0100132282824427	black	-0.4509513190903	0.00577506800897284	0.220089804302022	0.197113789815957	-0.285584194595859	0.0913344836582419	0.0761025287722285	0.659110815452976	0.540848876270881	0.000659982824223007	0.743655953943783	2.02853224767363e-07	0.19672576470571	0.250152686361543	0.169670850045129	0.322519191795746	0.172429716989304	0.314596429002177	-0.314947461085981	0.0613556537016223	0.363376803629341	0.0293768847763193	0.00347579079046076	0.983948623405782	0.210140415072007	0.218645804678323
19048	Wnt11	75718	0.42135293994765	0.0104883765299518	black	-0.414949485606527	0.0118547765650589	0.304926242078317	0.0705553828004172	-0.335414985522937	0.0455198170028237	0.308951597367156	0.0667382114440261	0.309707876014638	0.066039519231163	0.11982159211466	0.486384119095986	0.018038349328795	0.916836986348174	0.289629359710535	0.0866410677997458	0.116272491135928	0.499478612566848	-0.129786493637196	0.450587360018131	0.449377518028593	0.00596908946608643	0.0292021974279312	0.865745131190726	-0.19443514020984	0.255820608681658
6186	Gm12061	105243878	0.420563861586638	0.010649169564574	black	-0.465326347421853	0.00423995567185001	0.500601177645162	0.00187427058200318	-0.20578168572687	0.22856878564283	0.229185364391046	0.178767707743625	0.492978677281991	0.00225231359804691	0.696235525155048	2.41329593324344e-06	0.298928544552064	0.0765576457364395	0.00145035477498444	0.993301832325125	0.454257124178987	0.00538512839185013	-0.278062804820162	0.100577036817611	0.0697226423230243	0.686165351670553	-0.209981762278644	0.219001720433568	0.435109835100578	0.0079990697164714
14882	Rai2	227638	0.419102497741927	0.0109524863695534	black	-0.381902551041738	0.0215367328060031	0.428737501886693	0.00908095214299918	-0.445392703294392	0.00648559680444618	0.192803824039654	0.259908693097282	0.415346041153701	0.0117659877305406	0.496161361182569	0.00208704739272038	0.369604353141411	0.0265149868539947	0.171715805579666	0.316634779401649	0.368097994538699	0.0271852245640078	-0.293405676730092	0.0824295185454256	0.224024900535946	0.189021453166221	0.135110082729536	0.432064697260639	0.102912974963814	0.550323548917768
7576	Gm34608	102637894	0.417696451381909	0.0112512084711161	black	-0.410375407275692	0.0129205975235193	0.255774247827355	0.132155138294146	-0.299726969618784	0.0757364254571648	0.284606212646819	0.0924979523196532	0.378648878406504	0.0227713134555864	0.501613784213623	0.00182849487536565	0.217349575782647	0.202890054013882	0.210423527515426	0.218011667110518	0.469336594498481	0.00388061195188396	-0.3100342582737	0.0657397728950744	-0.0256341821004957	0.882026106984438	0.0816324790483082	0.635998851788769	0.398962504039776	0.0159380639468538
16745	Sox7	56463	0.416155905476766	0.0115864072258093	black	-0.347789236243716	0.0376656983127679	0.107943346739523	0.530896409943427	-0.28607176293066	0.0907586545198414	0.324378943435572	0.0535896396334493	0.35218028644187	0.0351588153140043	0.163973615118399	0.339269620537063	0.315573393776648	0.0608141396255363	0.353591124491855	0.0343828510405522	0.0223137723930172	0.897220281286923	-0.496804172830314	0.00205498838188009	0.535406183960644	0.00076585997175393	0.442471743464015	0.00688816918441558	-0.228298905819112	0.180500358793927
327	2900024J01Rik	102634584	0.415596950659856	0.0117101004289305	black	-0.431525962074045	0.00859309634617119	0.299882549081729	0.0755772062807113	-0.219028776302765	0.199336583651377	0.370868449166835	0.0259631132535408	0.38822648459941	0.0192960435302478	0.326161747965717	0.0522138752447147	0.260251971952375	0.12528666004841	0.110837938014276	0.519870389414699	0.498722119652326	0.00196188277502795	-0.269064404148325	0.112550395808438	0.013099020107532	0.939559486983313	-0.0617042655244168	0.720717039578178	0.115144831041617	0.503676233539675
12996	Noto	223473	0.415435349558985	0.0117460694449396	black	-0.42478390993897	0.0098129921586525	0.241594853464254	0.155741801150403	-0.301600208961324	0.0738366498669544	0.494989729047269	0.00214660797929453	0.305966572001333	0.0695528556941921	0.0915348308200029	0.595458091423468	0.56712615929084	0.000310179384788066	0.283420796280937	0.0939233950064708	0.013523771395857	0.937603392334178	-0.268144993939736	0.113831700354272	0.538208219791848	0.000709608944087808	0.139243502498464	0.417978662268757	-0.390318162947444	0.0185991694422243
16399	Slc45a2	328258	0.41516104214157	0.011807338708065	black	-0.437555832061662	0.00761411142464185	0.166722055688537	0.3311235184333	-0.272037023308705	0.108481962494341	0.193641781924311	0.257803405446036	0.49883128625412	0.00195669635798565	0.684117544221803	4.22011492569263e-06	0.464656315775769	0.00430272078915049	0.107044134419751	0.534344585701495	0.185642857309088	0.278362943093574	-0.271753606650322	0.108864994594579	0.386135212068187	0.020014427559117	-0.0190896878697589	0.912008250004876	0.380332591696967	0.0221253090575653
17068	Ston1	66970	0.414605099418812	0.0119323442433391	black	-0.407350051033776	0.0136691245300297	-0.0230397179422824	0.893895093350377	-0.31570343740694	0.0607021106268106	0.389202525337782	0.0189681971437966	0.386643417266056	0.0198378333938492	0.397788702847281	0.016279472222667	0.450606106806216	0.00581715520899908	0.324414179582856	0.0535621712317828	0.180882070614311	0.291091629704369	-0.265195232056866	0.118016620438063	0.166809236576508	0.330867116828682	0.200764348437491	0.24036502699223	0.0402033183931305	0.815916069671158
7142	Gm32191	102634652	0.413300815345869	0.0122300203959868	black	-0.439837427947026	0.00726942963936704	0.359975497507551	0.0310441238537484	-0.316320588771858	0.0601726762366518	0.150875331628814	0.379755244426662	0.505650019975659	0.0016556304375207	0.736945884869166	2.9720884939527e-07	0.212162675538123	0.214143884513443	0.0691498536697712	0.688613836342424	0.407424516047198	0.0136502710139784	-0.210634599454508	0.217539713810296	0.290946173378497	0.0851540545779083	-0.121004779400782	0.482058478648115	0.34998072904508	0.0363969987448034
807	A330102I10Rik	107003	0.412566446529427	0.0124003720049296	black	-0.449625572892658	0.00593814156007817	0.309473427224752	0.06625549766234	-0.374392282048365	0.0244745492027018	0.25325822168656	0.136134721850507	0.581603841292512	0.00019901679540598	0.665134610040559	9.62530245694896e-06	0.229234488917796	0.178672036864098	-0.0105800318918721	0.951166888698057	0.552232634317275	0.000479504395092494	-0.243898808142121	0.151715153198494	0.248032265129402	0.144681750461924	-0.20814616666433	0.223148535322982	0.284892713156941	0.0921559427002305
8940	Gm52093	115488206	0.411857094186206	0.0125668212550895	black	-0.443520438068736	0.00674123763882566	0.42769640866993	0.0092690517912773	-0.28910142896477	0.0872428255565835	0.192082559662829	0.261729876434849	0.507059675325665	0.00159873352551704	0.682497966579275	4.53837023897022e-06	0.314502131214706	0.0617432384699138	-0.0380245871312898	0.825734649903479	0.660737800507489	1.1554945847269e-05	-0.217638559251139	0.202275398839217	0.0754133496918499	0.662013655548212	-0.226525498971734	0.184002299092138	0.316438497782976	0.0600719430778733
16064	Shoc1	269254	0.411846774883257	0.0125692565424734	black	-0.405102907691754	0.0142484895089539	0.390336791019753	0.0185930589779848	-0.236068865377752	0.165714193238278	0.299886778154316	0.0755728819156024	0.375149543715173	0.0241640601705126	0.357685087563763	0.0322099217876788	0.425363265404698	0.00970267935920983	0.127041218885879	0.460304308321273	0.583349217908673	0.00018838259139354	-0.388777673560263	0.0191103262335241	-0.044195971417703	0.797995406006103	0.0503018418863296	0.770788197541784	0.289317592632709	0.0869960448909862
17528	Tfap2c	21406	0.411361861468971	0.0126841435602907	black	-0.475320928400161	0.00339353545565253	0.155744601187209	0.364385224451426	-0.371215755216093	0.0258131595647462	0.181126376868897	0.290429487866635	0.783842830159519	1.56906676880762e-08	0.796576148153231	6.21560489802473e-09	0.31028475468854	0.0655104465548345	-0.123432645968577	0.473245336907481	0.546775968595172	0.000559643539915583	-0.193294485303537	0.258674579531127	0.563723768026235	0.000343258389365202	-0.326348592778257	0.0520713380170564	0.352480724583909	0.0349923888099401
18825	Vmn2r100	24110	0.410831107488069	0.0128109071730971	black	-0.439673583362927	0.00729372819014918	0.408654330792983	0.0133420564420409	-0.321097130772949	0.0561976312112158	0.246264053975703	0.147660703551327	0.532271851430611	0.000833432489152158	0.821386296072709	8.3599187801914e-10	0.317251480655413	0.0593810168933649	-0.0401144972128548	0.816315818938872	0.554976765612103	0.000443202372369653	-0.253103687590318	0.136381995422926	0.117175610164983	0.496129669632441	-0.199317607544109	0.243841179195978	0.759244217508902	7.97078030544837e-08
10198	Irs3	16367	0.410450467130793	0.0129024756943674	black	-0.400585177355591	0.0154760118470767	0.485438868058966	0.00269023514056241	-0.334395965064367	0.0462212943039051	0.431594108857489	0.00858145940789465	0.317535697680639	0.0591409615455661	0.579879435084906	0.000210048567996795	0.226761305070108	0.183533904741624	0.159594855124704	0.352498907279327	0.365228027434124	0.0285008262344726	-0.272547705104348	0.107794357714808	0.0136983568944374	0.936799482496853	0.0216184254017104	0.900406930899813	0.266090123025526	0.116735015862837
8	0610025J13Rik	78687	0.410125834274453	0.0129810070082617	black	-0.438620611889532	0.00745155278207615	0.241348085653319	0.156177627818829	-0.317680173185301	0.0590192298689284	0.410348059650146	0.0129272054483407	0.482761444145398	0.00286270207840536	0.837272416922214	1.9539893042973e-10	0.269799945420599	0.111533175943366	0.0660353619243332	0.701981306162055	0.439735566123159	0.00728452782749558	-0.252639857496592	0.137126168600901	0.0740269059040637	0.667868076342149	-0.1016118246811	0.555402382179393	0.584503927707188	0.000181630210975604
7160	Gm32297	102634792	0.409569172599876	0.013116607499595	black	-0.461851754079666	0.00457424569539495	0.11954356403264	0.487403467760189	-0.309543558695449	0.0661908331269971	0.378633623300561	0.0227772372619986	0.621018306628205	5.3122039481705e-05	0.809135987731021	2.33425593715822e-09	0.243773771868107	0.151931717834438	0.0379133663713168	0.82623658515618	0.288086346602236	0.0884089035269995	-0.228550829197643	0.180006748418038	0.426396290517438	0.00950860246062137	-0.14645034940514	0.394047508251859	0.385985669037134	0.0200666404175993
10050	Il21r	237313	0.408740814363426	0.0133206048699571	black	-0.420203500837505	0.0107232946265821	0.396761106853197	0.0165833721039105	-0.314507716688535	0.0617383652998382	0.247356674869879	0.145814699458412	0.422000225148831	0.0103580210348552	0.359263231978881	0.0314028956086328	0.283968149477449	0.0932631362337174	0.0252557306327899	0.883755908922498	0.589570877946015	0.000154494923817794	-0.265047963512101	0.11822853495619	0.0206272501248903	0.904951947870105	-0.13209372456244	0.442507474227255	0.340892737532989	0.0418944262189788
10805	Lhx9	118568483	0.408108934117402	0.0134780105015659	black	-0.452611870359583	0.00557626144165669	0.425364995238347	0.00970235157510017	-0.334744048985443	0.0459807082010725	0.30963783682964	0.0661039824752393	0.505012985794674	0.00168192069044303	0.786785321738523	1.27387030399571e-08	0.323395197048086	0.0543610656389389	-0.0201239829526317	0.907260818661845	0.553699062808305	0.00045978874239303	-0.187071217220891	0.274615690912865	0.0839528005733592	0.62639959662859	-0.250011745124749	0.141399309264301	0.40793138842302	0.0135225196745132
7883	Gm36389	102640261	0.407729110506613	0.0135733800347346	black	-0.421194478822023	0.0105205001460004	0.515981316849246	0.00127685019339341	-0.243612658960826	0.152211099029725	0.222809607319527	0.19149525919834	0.438893232563829	0.00741041313771021	0.282322571039948	0.0952589467816072	0.165498339430844	0.334735448509053	0.0794929627371369	0.644902203247935	0.585738362458717	0.000174652474663663	-0.256449654160336	0.131101656714026	0.250559706341917	0.140500396620714	-0.110418266635641	0.521461970969658	0.282901377923175	0.0945532611442922
15369	Rp1l1	223970	0.406439415697335	0.0139014667510842	black	-0.372844878727856	0.0251192775560767	0.339468414318409	0.0428138457521109	-0.306987357303893	0.0685800528939199	0.231742320590521	0.173836209919387	0.459057150271809	0.00485941682321795	0.50589031865636	0.001645807514325	0.284727002401311	0.092353641231109	0.00641425591607648	0.970383234100136	0.641951311979377	2.44234645114109e-05	-0.439718015677625	0.00728713190473627	0.0274523021237672	0.873723587250754	0.0341887788368631	0.843083489882161	0.295918737102381	0.0797158613727239
12914	Nlrp12	212547	0.404939092827348	0.0142915214840011	black	-0.426852429130778	0.00942396428632187	0.151313138686558	0.378357926757476	-0.147825937911358	0.389571556525818	0.306301592707276	0.069232397395234	0.454356393164133	0.00537377896771746	0.70853558439331	1.33025244352137e-06	0.143319683706614	0.404344336575984	0.165570927200545	0.334520523931138	0.233496280200538	0.170510036056714	-0.407703496507594	0.0135798318619327	0.266283326710269	0.116459697490069	0.0654933820239848	0.704316654372237	0.563133703101437	0.000349305139862149
92	1700019A02Rik	69397	0.404871203378881	0.0143093871861345	black	-0.438675343127099	0.00744327794943266	0.270249809458151	0.110914458029067	-0.280245332369382	0.0978247360277662	0.233647914731253	0.170224633227322	0.53822886267374	0.000709208511418808	0.631038710675727	3.68819269199266e-05	0.171534298053162	0.317154333728115	-0.00589649889894458	0.972772966073391	0.691091814886745	3.06938915398531e-06	-0.224827631827251	0.187399834473198	0.187561411402852	0.273337303656853	-0.189636475132611	0.26796880445022	0.537061346478996	0.000732173546180035
4262	Defb1	23853	0.403961893077454	0.0145504990071631	black	-0.426440602582451	0.00950035191645607	0.276186555691312	0.102989871490697	-0.335863261408417	0.0452139565799626	0.325605087800754	0.0526403790263205	0.452165500630699	0.00562911407899656	0.424977787543183	0.00977595851052897	0.329934138969852	0.0493957507888654	0.11908464310406	0.489088439848404	0.448965956907257	0.00602074286749859	-0.260842610731007	0.124400888727384	0.0891455129159477	0.605136735848954	-0.0625966963026761	0.716842963625475	0.0539791834915406	0.754529090848725
655	5830428M24Rik	76062	0.403881651079955	0.0145719391209439	black	-0.405985824990809	0.0140184335907105	0.487602639414665	0.0025575478131295	-0.284931334684556	0.0921099125928744	0.551479097851868	0.000489925222942053	0.379087639551473	0.0226014815495549	0.186629139018877	0.2757719343417	0.0855134701856775	0.619976760424819	0.0845124874655625	0.624093094681454	0.307725033222146	0.067883722874319	-0.237530776181582	0.163032466165072	0.473501550061903	0.00353565832743676	-0.0787076745310037	0.648182413769975	0.0473913645284467	0.783725595194439
7989	Gm3740	115486508	0.403689141483075	0.0146234848183357	black	-0.442206920196778	0.00692570470799429	0.289508867717062	0.0867781269890408	-0.294707473413013	0.0810150204841772	0.266041093396698	0.116804961471821	0.632271858936069	3.52312756568405e-05	0.860773106794214	1.66753277297536e-11	0.255440250786333	0.132678406714848	-0.0974811818089199	0.571668936005546	0.435174673750091	0.00798865457308365	-0.288311110383343	0.0881496772442714	0.332663137435047	0.0474340799831584	-0.231906441763411	0.173523025393174	0.599582055065701	0.000111320943970476
18905	Vrtn	22324	0.40341723402475	0.0146965511919343	black	-0.427922258506593	0.00922796687554994	0.426018493047312	0.00957919330398307	-0.263665473595523	0.120231809169034	0.332334585004667	0.0476668854819848	0.452691463344738	0.00556688223621942	0.666242657676622	9.18778669368462e-06	0.311993171827496	0.0639631619102832	0.0529946208375549	0.758872410360949	0.510991316002745	0.0014490191845818	-0.293068389813816	0.0827991057672799	0.0907554474149165	0.598607800433393	-0.110015051163392	0.522993396660453	0.183067892705702	0.285201844538468
3212	Cfap44	636104	0.401345943467069	0.015263292150611	black	-0.419869566299199	0.0107923743958273	0.170506541512712	0.320106288132392	-0.422594084444131	0.0102396380924661	0.358049046432754	0.0320223124566192	0.516332754796674	0.00126543418948651	0.669376635461382	8.04660153810608e-06	0.536577856039211	0.000741875197501627	0.0715876012725078	0.678215146530008	0.222623679357109	0.191875723959092	-0.11088277932072	0.519700472750874	0.39587516277115	0.016849184699097	-0.11500174192126	0.50421013943808	0.311204730931749	0.064673619261003
8197	Gm39589	105243777	0.400858305972359	0.0153993568709058	black	-0.417844765675492	0.0112193759355039	0.185863052039835	0.277783113908442	-0.305326375631983	0.0701684581177403	0.133500955199648	0.43761851369397	0.399089467611841	0.0159014986231609	0.703529223750748	1.70130038321948e-06	0.212624661159413	0.213124446353557	0.192666813298016	0.260253997219475	0.234612427413647	0.168417251468034	-0.27948804985159	0.0987731267550166	0.0603435161212432	0.726637276960541	0.0425395200464154	0.805418460578001	0.642139813809534	2.42467752435075e-05
1627	Apol10b	11836	0.400526283486205	0.0154925826694224	black	-0.407930641728722	0.0135227071258205	0.347685764241704	0.0377264772472919	-0.331376189336219	0.0483512284146761	0.333288316141978	0.046993612772759	0.316871937250754	0.0597027899672654	0.41487881898046	0.0118706582272807	0.254442873966333	0.134250100812129	0.238950944793406	0.160457376122008	0.313061875577798	0.0630100028630444	-0.268149469327754	0.113825436931888	0.0512984391231241	0.766371980756545	0.061035089752037	0.723626461538431	-0.0963479844897523	0.57616899154044
13286	Olfr1033	75686	0.399843488281518	0.0156857898498738	black	-0.40499865644769	0.0142758622711921	0.229189567718585	0.178759520265946	-0.311498236741278	0.0644084207315794	0.231342735821	0.174600403973552	0.463945674415933	0.00437016722015705	0.63822493900731	2.8165058676561e-05	0.285550741851208	0.0913740946694233	0.151722409725453	0.37705442403766	0.295635560915294	0.080018128100635	-0.304401898346302	0.0710649448269483	0.0854570128723279	0.620208628581687	0.0211460994488726	0.902572393236716	0.139447921854587	0.417288808901624
14610	Pstpip2	328110	0.398688678229926	0.0160171657028593	black	-0.463797105966906	0.00438438277609473	0.579700845684884	0.000211221824332467	-0.447786171964086	0.00617094882528435	0.309503356751977	0.0662278951454697	0.395352268628807	0.0170077391857807	0.379904313659612	0.022288168927342	0.231483689193473	0.174330561882766	0.0138408101582127	0.936143576774634	0.525717831851852	0.000992020107722844	0.100843521703771	0.558411559994818	0.208085224871915	0.223287123457658	-0.401027195148196	0.0153521170753472	0.192485093139937	0.260712448709166
3325	Chrnd	58250	0.396359679726858	0.0167033746304	black	-0.432789223057158	0.00837955373891077	0.343575632445536	0.040205938609477	-0.232478428282093	0.172434678425032	0.0995569475948567	0.56346750699729	0.475133620052068	0.0034079342784754	0.298426192283522	0.0770778828528507	0.580934088405565	0.000203238241164576	0.0898192554231144	0.602400727446939	0.173896710187941	0.310433813707433	-0.290859098474798	0.0852517714117236	0.476753743236988	0.00328512987567875	-0.0513877593282098	0.765976528039125	-0.482496704335647	0.00288026751010081
8515	Gm4146	105246108	0.396331256929369	0.0167118988569618	black	-0.424810943853492	0.00980782110964198	0.353508856455382	0.0344277117075111	-0.338355452317098	0.0435435562609676	0.305100893176476	0.0703862921284456	0.482890080983593	0.00285420080103432	0.479000976408997	0.00312116932229016	0.33794707936347	0.0438138071627793	0.0183967096948557	0.915190720282941	0.578215454460258	0.000221210060206899	-0.203929659221511	0.232876335919052	0.0808957393346025	0.639059123501724	-0.169966843436145	0.321663273348799	0.152396674121843	0.374912710846703
2536	Cacna1f	12292	0.396257831144667	0.0167339367220913	black	-0.40407152968436	0.0145212477851575	0.471334296004638	0.0037116779940741	-0.313421104032954	0.0626921428655307	0.399083487443315	0.0159032193211072	0.354085387531859	0.0341143328628971	0.349831081674539	0.0364825115723576	0.0771222478867641	0.65482472468275	0.141738163217878	0.409603877375671	0.428638160269734	0.00909875915399034	-0.245815327047455	0.148423756458411	0.217482468414404	0.202607236050694	-0.0508924887581083	0.768170000430202	0.39642959674399	0.0166824214607589
8186	Gm39506	105243666	0.395105093149061	0.0170831228993249	black	-0.408472801666571	0.0133871781442615	0.308963609854291	0.06672706839756	-0.294854418949161	0.0808565426744094	0.32349877753371	0.0542794264446941	0.383614990604629	0.0209096401195482	0.318952355637125	0.0579558726085095	0.264588861845249	0.1188909962165	0.141261003475155	0.411198326488045	0.518877125792465	0.00118543170029854	-0.232228971721876	0.172908730600727	0.0159527634095877	0.926424473802665	-0.0494156189337331	0.77472128813886	0.225153655207105	0.186744035249688
8224	Gm39717	105244002	0.394249806673376	0.0173461319115739	black	-0.410600405483666	0.0128663400898278	0.492314321806766	0.00228822001839787	-0.33575238486802	0.0452894536581311	0.237746774189224	0.16263890547847	0.402965059219281	0.0148187388012041	0.284346605275422	0.0928086980421216	0.128141390204854	0.456396854462167	0.0334442800536611	0.846459467204494	0.604106269139405	9.5649775804396e-05	-0.176488661944876	0.303164411747908	0.131042761935335	0.446178071664018	-0.15793212564741	0.357602952607079	0.0272009803492223	0.874870488071658
8215	Gm39646	105243922	0.392370635820558	0.0179359197156465	black	-0.404841395116726	0.0143172374310791	0.529386299520472	0.000900253417363482	-0.271202793059119	0.109612329170666	0.18393964805692	0.282874489972447	0.483319387290035	0.00282598807504436	0.271824775661588	0.108768715148487	0.143849669291602	0.402590477307726	0.0226165993673064	0.895832971818814	0.497873381203161	0.00200261820193688	-0.204067436158167	0.232554006209581	0.503333281479066	0.00175300697347994	-0.16010319676254	0.350947295576096	-0.00616529861951568	0.971532277827104
51	1600025M17Rik	72030	0.392264296870688	0.0179697900467028	black	-0.404205772684198	0.0144854989660995	0.0560490116425776	0.745422493251097	-0.280297263947392	0.0977599544585566	0.330945494200944	0.0486613218228887	0.456869126649951	0.0050932838096383	0.726238005753357	5.34250126708557e-07	0.249108786925867	0.142889779223674	0.157055056895732	0.360313076219358	0.333272335109421	0.0470048310802497	-0.313275447620607	0.0628208726519139	0.0593391605609096	0.731016990498363	0.0558118441564989	0.746464260356045	0.468416274528083	0.00396065498229385
8021	Gm38537	102641105	0.39195537490885	0.0180684892408533	black	-0.442021796882346	0.00695204775876117	0.0592300474450472	0.731493309801455	-0.307886223599694	0.067732308872545	0.0657007219286258	0.703422927378139	0.661703784930399	1.11031066847863e-05	0.832392921862182	3.10287869339883e-10	0.276018471362851	0.103208152529473	0.0251476179990797	0.884250160859917	0.252186319923111	0.137856716393039	-0.22401432015956	0.189042892619449	0.374044341810842	0.024618312796156	-0.146887931641443	0.392620470360678	0.267649737910312	0.114526426615485
9552	Hao1	102635415	0.391604421933309	0.0181811667417777	black	-0.3983552912504	0.0161139178302205	0.265261188936202	0.117921803005826	-0.342330290764145	0.0409827121583274	0.112509375660979	0.513555387450061	0.51458644375445	0.00132306061106363	0.730829046516755	4.16879875558964e-07	0.154188513946212	0.369256168017524	0.0701599403875221	0.684298159197046	0.355687122908255	0.0332558944021225	-0.0987882381035715	0.566498384253606	0.218053373962104	0.201395373330629	-0.139304846870878	0.417771576263535	0.337853216652608	0.0438761138741049
17986	Tnfrsf1b	226040	0.391254617358683	0.018294059482644	black	-0.393208109478595	0.017671035015373	0.543079381417506	0.000620490120364104	-0.310307053167449	0.0654900631422469	0.455540392456018	0.00523999363861866	0.323181484001815	0.0545298173054453	0.26619479670492	0.116585793649033	0.582218773880842	0.000195210278725116	0.029646624622658	0.863720861465038	0.585779783655134	0.000174422567418954	-0.235336254386334	0.167069950507238	0.0938044164125412	0.58632747482582	-0.0808372891060352	0.639302166584778	0.176845503485464	0.302172147430176
16554	Smco1	216225	0.388789702085085	0.0191062900426592	black	-0.39305904006522	0.017717943258336	0.162167231430404	0.344689818320819	-0.286894639647566	0.0897931478384664	0.209322888788131	0.220484063353294	0.390716224243207	0.0184689600785817	0.759487703959918	7.85100242820983e-08	0.2059782388271	0.22811483328535	0.186373475363898	0.276442061041287	0.32827777852585	0.0506177272312999	-0.279415297607286	0.0988646065212384	0.0678012530752959	0.694390946199484	0.067874335549928	0.694077438410033	0.663462279479318	1.03216523526129e-05
18854	Vmn2r75	74996	0.386622218141812	0.0198451737430852	black	-0.382708335045374	0.0212397359983865	0.317360273825084	0.0592890369828574	-0.358537906690376	0.0317717286398237	0.122941866016956	0.475020007305464	0.34610961603091	0.0386621888475065	0.417085576454353	0.0113831282745826	0.420950971523258	0.0105700273587282	0.267084746168481	0.115322860946374	0.0244670603985458	0.887362405168854	-0.350038130058169	0.0363642414571357	0.352880887834171	0.0347717178515605	0.205157753871826	0.230013866064001	0.121738230474692	0.479387106385671
19095	Xlr	71682	0.385904092833756	0.0200951705104607	black	-0.399166657301244	0.015879302548574	0.401551185219107	0.0152063268062297	-0.276703831833561	0.102320315320382	0.513696751802456	0.00135329851829567	0.402169304764462	0.0150358447836446	0.305965477488503	0.069553904534219	0.26931418855641	0.112204175274465	-0.0119477823556991	0.944862967847836	0.513235605056023	0.00136920959288214	-0.242200078766746	0.154676621314833	0.220758574927611	0.195721689401505	-0.162661856066676	0.343200440236508	0.319720834394543	0.0573209400557707
14302	Ppp1r14a	20017	0.385269203198096	0.0203183711276611	black	-0.38278670118161	0.0212110343519747	0.597703474184731	0.000118480516344724	-0.292102060671726	0.0838650777764677	0.277069883204086	0.101848504876841	0.286079158417105	0.0907499418036143	0.269554471529705	0.111871881905579	0.274358907416608	0.105382223746918	0.062578621910031	0.716921356628277	0.389529487167503	0.0188594178203263	-0.221671706198802	0.193832067101553	0.063372269941906	0.713481807434095	-0.0944914076755268	0.583575966316357	0.447948030482672	0.00615015283866508
87	1700017M07Rik	76398	0.384513628045818	0.0205866868506647	black	-0.394170006114279	0.0173708433424618	0.216099658970741	0.205563531681689	-0.31839630906592	0.0584187597690839	0.366114588953329	0.0280889506207216	0.369965795262163	0.0263562113291035	0.696268822276355	2.40950321225994e-06	0.210072555735568	0.2187979891822	0.119821288779714	0.486385230628325	0.433646968527444	0.00823715690792334	-0.142260898992492	0.407861171835213	0.0365935995103827	0.832197770382733	-0.0859668899048173	0.618115892073701	0.766033000126153	5.19078506755449e-08
8819	Gm46880	108168978	0.38367998667314	0.020886141204965	black	-0.353686626992845	0.0343308334606762	0.23867964367791	0.160947024191671	-0.278244796617447	0.100345306358374	0.263863384849942	0.119943483082932	0.304336205641511	0.071128988154041	0.0169818360654098	0.92169244350214	0.252066727733406	0.138049829168395	0.243726758961215	0.152013202988563	0.091444669942243	0.59582208746073	-0.285363061474926	0.0915965694191747	0.438811071579452	0.00742279106308422	0.168565088626947	0.325729237552417	-0.313736254151833	0.0624143289826375
8591	Gm41898	105246611	0.383510077342567	0.0209476172523939	black	-0.410760560471659	0.0128278367048418	0.409184385258683	0.0132110375030352	-0.179686456048156	0.294346068227746	0.209473446003042	0.220144733412191	0.367658652722123	0.0273833134307717	0.418873156870246	0.0110007467471614	0.256994640595622	0.130256144443201	0.100180586962289	0.561014113477017	0.389518757531344	0.0188629792568632	-0.277925520579477	0.100752110394672	0.0406286967754308	0.81400224444492	-0.0756706083661585	0.660929504970994	0.0714283756631987	0.678892595990583
7634	Gm34861	102638241	0.383373428350881	0.0209971683139398	black	-0.417869586697217	0.0112140560922483	0.346120731752349	0.038655524464327	-0.303876443413921	0.0715784723782114	0.127054816340045	0.460255905726748	0.499519035797224	0.00192429732669924	0.703851381940867	1.67483102225749e-06	0.445031882778305	0.00653420551351241	0.0299775478902594	0.862214131609002	0.350702158054836	0.0359870387368481	-0.0912378086973386	0.596657590256919	0.258010459840901	0.128690960978048	-0.208805053941745	0.22165390799918	0.426872667117678	0.0094202239660726
16346	Slc35f2	20519	0.38289416867859	0.0211717267677086	black	-0.398736979444384	0.016003188745656	0.428641483468302	0.00909816298903138	-0.284979841120666	0.0920521263899089	0.332628406086545	0.0474586466683207	0.465327123773118	0.00423988340951774	0.428066306989115	0.00920184376895038	0.312953802009251	0.0631058792711978	-0.0370203379231846	0.830269232810427	0.574777457993836	0.000245969205481708	-0.332661965988906	0.047434908421158	0.0421032296881702	0.80737642664522	-0.136997897136603	0.425599017137259	0.290952036678586	0.085147477798954
4974	Emx1	13732	0.380661227756309	0.0220010108673548	black	-0.418665142560734	0.0110446752413149	0.0618242254036148	0.720195888235188	-0.321399765630033	0.0559529892536902	0.560151824387665	0.00038134060470833	0.429989097321863	0.00885913543017493	0.188014894395978	0.27215812230745	0.11649359263818	0.498657666394978	0.1514667593673	0.377868344124757	0.327551374600782	0.0511612022010882	-0.080746179077632	0.639681086809154	0.409786354383968	0.013063561325003	-0.116422368459113	0.498922045752892	0.0522465084821367	0.76217752119118
6372	Gm15983	101056149	0.379475557790368	0.022452206147476	black	-0.407405838819906	0.0136549977691651	0.0688346813182369	0.689962427567954	-0.245083203726328	0.149674888012792	0.0809693545758285	0.638753075138546	0.45315925371643	0.00551203216416635	0.579725423257307	0.000211060012460036	0.442203859236419	0.00692613958574461	0.191991661340528	0.261959989640447	0.19597973061505	0.251989397368725	-0.283471402388277	0.0938622003423594	0.363403668556263	0.0293640150918507	0.0750431707454104	0.663574867285333	0.316716594426724	0.0598348856857365
3083	Cdrt4	110911	0.379345376341506	0.0225022099695232	black	-0.39198724560542	0.0180582857708114	0.284648084836303	0.0924479068099217	-0.279683848374854	0.0985272472769591	0.301320315619305	0.0741181196448637	0.421073355099738	0.0105451109408911	0.340515253122472	0.0421365288413438	0.2791452648181	0.0992047146202718	0.0545584123076229	0.751977319494834	0.591614369792316	0.000144624187924856	-0.261300824744241	0.123716932412703	0.025189636589152	0.884058061911044	-0.0862721668798013	0.616864328376217	0.249850027347523	0.141665406849976
5869	Galr1	270049	0.378280877057823	0.0229145713290287	black	-0.372618126776798	0.0252149227253841	0.206289360411606	0.227397532022497	-0.298690291557634	0.0768040391703066	0.0691234906545438	0.688726604914371	0.27027415331637	0.110881050802815	0.283347231892904	0.0940124061023196	0.181111138797743	0.290470759197302	0.30893743913736	0.0667513468069071	0.224610211704419	0.187838078684442	-0.221208948344951	0.194788087275705	-0.0187577403097762	0.913532538697621	0.133275922513101	0.43839831568255	-0.207140159922317	0.225443831483564
16326	Slc34a2	20513	0.377706418192119	0.02313969389781	black	-0.408513186666277	0.0133771287456947	0.110586280165527	0.520824501199756	-0.289712621654603	0.0865464552141083	0.428867481661767	0.00905769809638014	0.4428893098843	0.0068293385947878	0.677224086419304	5.7327685141413e-06	0.27658207768178	0.102477614018728	0.114440172816417	0.506308264271618	0.419143972356169	0.0109437780400641	-0.257553924816464	0.129392658386733	0.0988052813600172	0.566431105017703	-0.0398506612246986	0.817503510003734	0.48352456881637	0.00281259021924337
7631	Gm34838	102638216	0.372594473562839	0.0252249170870088	black	-0.421150817897254	0.0105293658605145	0.0147764169722631	0.931836756881588	-0.300117474599476	0.0753372792812255	0.0877754784840566	0.610716655502356	0.649982709668308	1.7846476410277e-05	0.803215325465355	3.73614733199794e-09	0.269720156716792	0.111643183877796	0.0191852265425604	0.911569597656521	0.239299076379859	0.159830639555289	-0.216604574029379	0.204480628781074	0.406809280344257	0.0138067000922794	-0.135382027142046	0.431129964180949	0.353284513701589	0.034550288247116
7747	Gm35510	102639107	0.371033116126105	0.0258919268559559	black	-0.383406181242777	0.020985282726712	0.13483614089751	0.433007428407045	-0.305464255468114	0.0700355157080583	0.262265080886443	0.122286789765368	0.314242788907444	0.0619698423701469	0.256063971551071	0.131702470218092	0.204471267644747	0.231610983053923	0.173827985865526	0.310628041119617	0.336236727563833	0.044960404276399	-0.197005600397862	0.24946604916636	0.00962040608671854	0.955591540703143	0.00074376691058354	0.996565035840512	0.170050143913697	0.321422650574214
9072	Gm7827	665574	0.37017893629103	0.0262629502382534	black	-0.397122814725593	0.0164758631593909	0.269137950310087	0.112448371700792	-0.214257142539679	0.209548957800993	0.122348023490072	0.477172009685735	0.377207568942181	0.0233366707277595	0.405247262639645	0.0142106598998698	0.352751804922934	0.0348427765967004	0.0563887230114834	0.743931072943812	0.490211374764155	0.00240519857356247	-0.200751191074252	0.240396489748004	0.149542406132316	0.384028065327455	-0.117115687970706	0.496351517933229	0.285214732420382	0.0917726913534656
1411	Alpk3	229715	0.369808351122472	0.0264252772345223	black	-0.409531398438232	0.0131258522955598	0.231969091574355	0.173403580032587	-0.33551515827459	0.0454513246947141	0.13815144746565	0.421674867875424	0.514634544847208	0.00132144289199675	0.718282907902328	8.11800954559472e-07	0.283870932121904	0.0933801466576155	-0.055061814553039	0.749761699519942	0.467236053470979	0.00406539386628346	-0.16596821444127	0.333345704516712	0.0751914664422896	0.662949269420751	-0.242976133344477	0.153318532301512	0.536969172023937	0.000734014381766948
6764	Gm30005	14667	0.369224347687112	0.0266827668405501	black	-0.395436642197845	0.016982070775169	0.173466404117167	0.311651198085793	-0.264074074569022	0.119637109338713	0.0866385272270253	0.615363739834115	0.455295241261821	0.0052674560585777	0.802926118718239	3.82143203730702e-09	0.244122968009959	0.151327467230677	0.062013428832987	0.719374168966436	0.33551766893747	0.0454496091152356	-0.218458594831534	0.200538279454405	0.0969990288506594	0.57358166861752	-0.0874700187830455	0.611963706501425	0.64601827396216	2.08593661388178e-05
6962	Gm31102	102633202	0.367036583838246	0.0276658218813	black	-0.408188812256454	0.0134580260878832	0.423911958772866	0.00998102737964779	-0.284256413697602	0.0929168429659098	0.237588480655415	0.162927258251269	0.446939980220501	0.00628065649639969	0.676624728250065	5.88526667083389e-06	0.243999453375494	0.151540997350148	-0.0671704437765241	0.697099050872258	0.498541491945964	0.00197049070713979	-0.214301624459059	0.209452116976024	0.0458624377055463	0.790545034262758	-0.241496641430983	0.155915151700517	0.682457169075681	4.54666300465795e-06
6329	Gm14696	100503338	0.366824044721707	0.0277628934184688	black	-0.38701908895543	0.0197081293210145	0.0612109588016341	0.722861451967297	-0.268943759118671	0.112717906919979	0.0756274597869314	0.661111296227961	0.463779611659232	0.0043860593234958	0.535592548193046	0.000761999638880634	0.266659303667143	0.115925321014411	0.100473645363458	0.559862931644153	0.355341068601618	0.0334398489555494	-0.248740272360111	0.143501365542447	0.092228370417456	0.5926613903143	-0.0250370338575011	0.884755756153928	0.066629617019292	0.699423794711844
13998	Plbd1	230801	0.36582952953072	0.0282208448050291	black	-0.420513750446378	0.0106594511545187	0.38211247550018	0.0214590280876068	-0.328032788202887	0.0508005035128956	0.258433740595252	0.128042902085966	0.489252115868963	0.00246027102039956	0.365101295897255	0.0285601064104796	0.60141350749972	0.000104718283141933	-0.0356424609304797	0.836499660725086	0.334851375849148	0.0459067302835705	-0.198944584317475	0.244742899975937	0.46336637581649	0.00442582293952181	-0.223421645542181	0.190246589059233	-0.121448938699453	0.480439841102665
608	4933423K11Rik	71157	0.365794028498994	0.0282373064041151	black	-0.35490096983834	0.0336749952114324	0.237538547772608	0.163018293999721	-0.296042224184792	0.0795843271508835	0.293583737544183	0.0822349215004368	0.290894979185359	0.085211495029229	0.342081758473781	0.0411391762874784	0.207253553877749	0.225184310849215	0.236013302098874	0.165816739791528	0.282393714379011	0.0951719918108978	-0.227421009522216	0.182227980869302	-0.0160847373320093	0.925817469901831	0.0846580932051454	0.623493620239965	-0.0697677855433158	0.685972512428052
8618	Gm42129	105246913	0.364692608209637	0.0287519660259212	black	-0.374489063727372	0.0244346841950903	0.229072027038515	0.178988573051228	-0.293677729604938	0.0821323440879708	0.434088943941562	0.00816459379192599	0.347124384495832	0.0380576190148607	0.29647442490549	0.0791252881204216	0.239892392308988	0.158766578112912	0.109285851324806	0.525768510457162	0.389764031937213	0.0187817066706428	-0.237136151041091	0.163753265968495	0.0478843897698148	0.781529917643762	-0.0439396918190392	0.799142749089276	0.106303460500155	0.537192905053091
17567	Tgm5	56196	0.364608319583249	0.0287916670711643	black	-0.394357209547808	0.0173129194830837	0.348638589885863	0.0371697928077463	-0.28384855540456	0.0934070951029476	0.613330242920985	6.96948066933403e-05	0.501109022898234	0.00185118896179702	0.279062947669883	0.0993085707369254	0.21035181968164	0.218172164446515	-0.108763734532374	0.527759936523933	0.559557713334595	0.00038802774911992	-0.21489940217343	0.208153707637873	0.379187896455416	0.0225628228487858	-0.250643810992362	0.140362798048652	0.218513058354811	0.200423276281997
16294	Slc27a5	100561	0.364555605193494	0.028816519135694	black	-0.356097767260892	0.0330386788022565	0.429263730649537	0.0089871200846531	-0.315685805055695	0.0607172908344919	0.217979879147046	0.201551097174359	0.332317772002245	0.047678823451663	0.0864697225236089	0.616054962721371	0.561510487653073	0.000366432667899807	0.145695821529423	0.396515195190614	0.159059695064391	0.354136849080378	-0.229255813915536	0.178630517380613	0.51186095201985	0.00141762100819851	0.0402940891497176	0.815507593394046	-0.300265979332155	0.0751859195001533
7857	Gm36229	102640063	0.36425331896606	0.0289593719330311	black	-0.375711676828054	0.0239356913879383	0.331764149761995	0.0480732619402692	-0.276046817583196	0.103171316390841	0.128962883328232	0.453490832037003	0.438597727701755	0.00745501498376049	0.711947281248168	1.12163143201392e-06	0.244979333274594	0.149853013572355	-0.00497151776882392	0.977042827970092	0.51444138916973	0.00132794960073018	-0.224540901026391	0.187977936893119	0.0706653566764303	0.682142407404123	-0.117306454337027	0.495645424499269	0.585820021690814	0.000174199487352104
10001	Igsf23	207683	0.364178516724916	0.0289948112604537	black	-0.391395234153386	0.0182486078779705	0.330478476545172	0.0489993665607893	-0.176771257673619	0.30237843149732	0.283285889346069	0.0940866784465093	0.468672576964571	0.00393822109018473	0.75924297715237	7.97139476651594e-08	0.259338289054499	0.12666613097443	-0.0522887921257122	0.76199060375005	0.441335309862265	0.00705048627742035	-0.273422375600871	0.106624324606318	0.0841995268540116	0.625382391524289	-0.189768971543213	0.26762838363081	0.751432090938221	1.28379750800534e-07
2829	Ccdc81	382073	0.363398841042869	0.0293663273781581	black	-0.397233824198831	0.0164429857235067	0.236508852384057	0.164903769994725	-0.319897810753427	0.0571755040916107	0.219383813932012	0.198590861479438	0.504377148058418	0.00170852636371468	0.706909847536678	1.44168826588351e-06	0.149252700669439	0.384960446814259	0.0111747880829351	0.948425294332605	0.40060287394114	0.0154710355132342	-0.162174874356088	0.344666774583435	0.3161652430865	0.0603055967594719	-0.196258844226088	0.251301180522807	0.589524987354172	0.000154723371912794
732	9330175M20Rik	442821	0.361359801634114	0.0303564501217371	black	-0.400746684895228	0.0154306452692546	0.685142058607154	4.02946531389892e-06	-0.299457793249269	0.0760125162664836	0.35609118923241	0.0330421491735271	0.3798240191044	0.0223188127804974	0.216801730769281	0.204058859961981	0.586751250165832	0.000169107749854029	-0.152397994024315	0.374908525403783	0.630286430520611	3.79229857639001e-05	-0.0983916591651139	0.568064935121973	0.18131732574195	0.289912634681787	-0.367784562992353	0.0273264222945678	0.142823392982297	0.405990641977334
8850	Gm50050	115488793	0.360559787189237	0.0307523283420382	black	-0.381434016683811	0.0217110072411542	0.248765066159841	0.143460157719483	-0.343003630535856	0.0405612272607228	0.444882905805284	0.00655436631049944	0.369091760242129	0.0267415124556988	0.31842399313128	0.0583956447137933	0.25537181667205	0.132785810325195	0.0890969403375865	0.605334190177621	0.568519587231752	0.00029747558722328	-0.188271819444844	0.271491524048189	0.0388389699839214	0.822061454382224	-0.0911555959936768	0.596989784874422	0.206898558448035	0.225997456059963
8475	Gm41238	105245839	0.360331597543094	0.0308660179858947	black	-0.387885415368825	0.0194117156085747	0.053672845024082	0.755879691078787	-0.289121534391028	0.0872198497087134	0.0924973303985623	0.591578358443791	0.464149621157924	0.00435071783342633	0.528792694920513	0.000914572903359021	0.28489557951732	0.0921525258938559	0.145771124461399	0.396268517213629	0.383398929063964	0.020987913962994	-0.237876212366843	0.162403389953851	0.0805234847721499	0.640607634650421	0.000324661267700129	0.998500602183351	0.130134159046848	0.449364760775465
877	Aadacl2fm1	217258	0.359804721493793	0.0311298369576267	black	-0.382353759891394	0.0213700033505764	0.0850282919111504	0.62197054557137	-0.255243868185611	0.132986790934775	0.285648465168092	0.0912584186021897	0.464629214827588	0.00430527629756592	0.732695172910719	3.7635635322324e-07	0.242586524676274	0.153999257573609	0.0694426016548432	0.687362042956892	0.377056813208719	0.0233964712257457	-0.271833517634563	0.108756893198004	0.0579561311037901	0.737061700332904	-0.0420924088509105	0.807425002660694	0.542569802552524	0.000629322772486244
8414	Gm40820	105245294	0.358462792688419	0.0318101264456753	black	-0.382335937170591	0.0213765687341562	0.0149525195641214	0.931026324353348	-0.336840286232955	0.0445530596767461	0.279387493142984	0.0988995853256246	0.353608987542522	0.0343731166436536	0.470772180604166	0.003758554965691	0.192428591510544	0.260855102131937	0.202391705863058	0.236494934417232	0.280280450923392	0.0977809241262095	-0.0886902569370825	0.60698849560114	0.00681006586643946	0.968556524772458	-0.0267150117500814	0.877088904203818	0.306604569195483	0.0689435886655041
8757	Gm46445	108168089	0.358248151472718	0.0319200591131802	black	-0.400383048499426	0.0155329465705727	0.0899398167578698	0.601911700576422	-0.298665891238784	0.0768293079845187	0.132056945286153	0.442635650476352	0.480919081709545	0.00298690254853199	0.671744075681911	7.27193857053874e-06	0.257982299874887	0.128734161143777	0.0709652048144063	0.680864633967008	0.368061071070697	0.0272018269079876	-0.188468775378544	0.270981240885606	0.0941920030877236	0.584774422507504	-0.101438467700916	0.556080700335026	0.334947176350919	0.045840778107768
6017	Gimd1	227331	0.357511842830231	0.0322995393813492	black	-0.391490282473535	0.0182179388800682	0.207363643323186	0.224932548152971	-0.297739526974204	0.0777934403429145	0.348822057956491	0.0370633729015961	0.514856475688361	0.00131400152955793	0.672506408294406	7.03736759573714e-06	0.296284025247517	0.0793272569320502	-0.0475634526197702	0.782959016686574	0.448969888660306	0.00602024759603248	-0.216187527582933	0.205374792396951	0.110704685561215	0.520375482896826	-0.187311414679691	0.273988788721471	0.337995969473162	0.0437813818403305
6286	Gm13853	102639268	0.357506815451956	0.0323021430312321	black	-0.40312130582665	0.0147764212446672	0.269489170766241	0.111962114527165	-0.292677431869014	0.0832291071270999	0.21179930390594	0.214948072775459	0.347824982337195	0.0376447197331935	0.571046347426909	0.000275620147851662	0.482034926139017	0.00291113123293865	0.111355347230473	0.517911441858666	0.182837978574245	0.285817708724133	-0.220419101878278	0.196427467567193	0.0530311809677689	0.758710997385207	-0.063375381598227	0.713468332881223	0.090369972922941	0.600168274802477
4015	Cyp4b1	277753	0.357048269601544	0.0325403443113592	black	-0.382483940970399	0.0213220991704366	0.151366822115825	0.378186797545616	-0.282428784094642	0.0951291501856849	0.138689664381099	0.419850918266922	0.47220971246065	0.00363968389276494	0.748376723359877	1.53962049716077e-07	0.37026793776543	0.0262240878007816	0.0696252240701972	0.686581561762118	0.242109631400063	0.154835469402742	-0.140688211163708	0.413116975067683	0.281228777941036	0.0966034974675408	-0.101603295531125	0.5554357463498	0.393774164626309	0.0174938576788562
10446	Kctd14	207474	0.356438055935588	0.032859558542648	black	-0.377327177360411	0.0232893156560473	0.345812107340927	0.0388409055654425	-0.224498355431785	0.188063823651056	0.256244904160862	0.13142036149114	0.397876776330612	0.0162536443047724	0.719968943214394	7.43791557088424e-07	0.211156204366807	0.216376424756476	0.0352207113023514	0.838408689053908	0.446978028295495	0.00627568787192442	-0.208527264752623	0.222283210724381	0.0228067426134043	0.894962043700509	-0.110016615669915	0.522987450354099	0.388277072102728	0.019278936085118
7876	Gm36357	102640191	0.356007583912726	0.0330862828036377	black	-0.351758123592194	0.0353937602744966	0.339245233243593	0.0429593769381721	-0.231039139036809	0.175182622888559	0.379540947671219	0.022427124145554	0.340331970152754	0.0422544857901505	0.398095968276784	0.0161895145543775	0.190868067029494	0.264815443425764	0.0631347142512493	0.714510757871539	0.524524037349827	0.00102361559082307	-0.381394976500787	0.0217255812303592	-0.05766040879507	0.738356225852047	0.00768250300527703	0.964530694456644	0.50160498464426	0.0018288884049051
9343	Grk1	243547	0.355233488173219	0.0334972053126123	black	-0.365623172554649	0.0283166417420211	0.238990278749712	0.1603864749851	-0.255593751288915	0.132437729722022	0.512206602189181	0.00140530856096568	0.311972973636854	0.063981285189741	0.0668337241162392	0.698546122795566	0.00297617307787263	0.986255646834753	0.127882106832136	0.457316137804641	0.394189245367062	0.0173648829268	-0.162920692596689	0.342422617985406	0.39296822255844	0.0177465721877198	-0.0800237618090124	0.642688741842836	0.226243006416092	0.184564541428491
12210	Ms4a4c	69416	0.355222334540514	0.0335031564509246	black	-0.381009357922919	0.0218699727083605	0.0228159243311428	0.894919991006376	-0.235274432580555	0.167184719966156	0.0638566961659367	0.711385103800182	0.511982248444007	0.00141328952629947	0.668771837453733	8.2562084789349e-06	0.133056706337893	0.439158694818621	0.116844147872884	0.497357466355439	0.054603445515897	0.75177903540115	-0.231965491851071	0.173410441516502	0.429145146718691	0.00900819236983696	-0.0194016646206787	0.91057594812798	0.330878744346318	0.0487095230020473
4413	Dmgdh	13404	0.355155071879026	0.0335390634623374	black	-0.377348022831294	0.0232810707243056	0.0955558030604441	0.57932428346808	-0.272012370490379	0.108515239806695	0.178494217939425	0.297614420057017	0.383989162286597	0.0207746614052021	0.739144940927034	2.62572544665247e-07	0.268256463147528	0.113675773434026	0.156241263366799	0.362838660484656	0.18375411167031	0.283368789959992	-0.204408308154507	0.231757834497272	0.125266482506254	0.466645089756592	0.017905861598871	0.917445706268583	0.5458855559276	0.000573793437816922
2549	Cacng2	81904	0.354825566612033	0.0337154185701534	black	-0.407595477147056	0.0136070689707814	0.394014601792854	0.0174190511943692	-0.37520261278763	0.0241424238472553	0.263695706109833	0.120187731570224	0.426444840283604	0.00949956321055764	0.567044036143858	0.000310942999280202	0.353238955051252	0.034575224043373	-0.0419146047379838	0.808223287757734	0.491297209137967	0.00234416159647645	-0.165832968286591	0.333745355546625	0.200616927310846	0.24071770855244	-0.204886272671056	0.230644573211261	0.434956989192398	0.00802366755761203
8281	Gm40017	105244390	0.353758457802146	0.034291751521105	black	-0.345247403905303	0.0391819721012936	0.261050602385255	0.124090080302832	-0.247061189022751	0.146312255601208	0.213927112416884	0.210268427923194	0.318689972002733	0.0581739327821315	0.752313889239591	1.2176182620995e-07	0.159095881602103	0.354025949938224	0.172184197230651	0.315296502178312	0.267539626623287	0.114681318565332	-0.232910439429912	0.171615907878429	0.0231280390133553	0.89349065973515	0.0600470382976466	0.727929253481124	0.591314491633699	0.000146036275603518
7914	Gm36548	102640493	0.35190951183403	0.0353093619878923	black	-0.375998890392166	0.0238197013545906	0.389100163617399	0.0190023600823946	-0.273069350360229	0.107095398556626	0.217371558802319	0.202843251489498	0.358567320248235	0.0317567029563336	0.40740800104886	0.0136544504905968	0.248372533552027	0.144113573618432	0.150782606251687	0.380051577779101	0.404985417312077	0.0142793415763624	-0.202485286113784	0.236273673998384	0.0278749134556744	0.871795583108725	-0.0319248198453922	0.853357853935833	-0.0314824531848713	0.855368247619582
15752	Scpep1os	83493	0.35177084192968	0.035386663538556	black	-0.374823934532345	0.0242971630424742	0.287028700213408	0.089636601279698	-0.275941033851475	0.103308834091195	-0.0556571192238478	0.747144134186146	0.371713788034377	0.025599376290257	0.711738656613809	1.13347122362761e-06	0.16336095635671	0.341102069181822	0.137044014384524	0.425441745821	0.321392746050147	0.0559586540843747	-0.206911892595785	0.225966877009304	-0.0246816238277847	0.886381008157962	-0.0208337847728983	0.904004636714491	0.329211731394415	0.0499257669327336
7016	Gm31431	100041108	0.350899754969279	0.035875410369778	black	-0.41205125691516	0.01252107442544	0.0847489193466035	0.623119799853562	-0.284054684850294	0.0931590771409693	0.18891776387216	0.269820327061432	0.670762425427368	7.58449404497762e-06	0.774600941514165	2.95875073657922e-08	0.255525757593417	0.132544298741377	-0.0978652387669152	0.570147432772256	0.39259387358168	0.0178649892768324	-0.289112689163871	0.0872299571811914	0.395415135267919	0.0169886106014715	-0.211678913720135	0.215214969599224	0.511586085566877	0.00142747971069929
4799	Efcc1	100504221	0.349990178404551	0.0363916045870791	black	-0.369514313447122	0.0265546622997623	0.211832138261221	0.214875320808324	-0.310140694764854	0.0656422545370629	0.139016365714052	0.418745931952616	0.453141278970209	0.00551413113256218	0.320351847299645	0.0568037252594239	0.172353830162944	0.314812707831324	0.118137549517062	0.49257523521559	0.259134153948041	0.126975869695415	-0.188002062727433	0.272191442409658	0.309724208209806	0.0660244943847652	-0.0724067320987927	0.674733965456882	-0.188131257625409	0.271856082656719
7884	Gm36392	102640278	0.348981803770267	0.0369709148541766	black	-0.389365375908422	0.0189139519041734	0.558081399355141	0.000405099659149955	0.040910512190027	0.81273490820475	0.329641860706444	0.0496096440244942	0.401415475436867	0.0152439733271982	0.330238707506471	0.0491736500135477	0.427062207406758	0.00938525505150994	-0.0958218494249343	0.578263746005588	0.542477592392488	0.000630932945884708	-0.310218343959687	0.0655711833034944	0.308471093637272	0.0671851383155189	-0.202077275776079	0.23723939512051	0.261215504574574	0.123844073320704
16555	Smco2	230612	0.348550301171601	0.0372210927683147	black	-0.399791788760812	0.0157005010531466	0.0873465834360848	0.612467941169934	-0.30080179052593	0.0746417772838907	0.0711794083122585	0.679952361880468	0.724178555716301	5.96183954327025e-07	0.822136489661172	7.83072591635922e-10	0.27445116915137	0.105260454933616	-0.144950690172375	0.398960870617077	0.40783863487316	0.0135458214519113	-0.20621623669022	0.227565983017592	0.463070916556547	0.00445444435298478	-0.280960468165527	0.0969355220578326	0.387825189570723	0.0194322008793087
8625	Gm42192	105246999	0.348167589103443	0.0374441326045655	black	-0.330432302365449	0.0490328911296825	0.392963265049896	0.0177481360852301	-0.260920628136753	0.124284236990524	0.146656577715885	0.39337458581761	0.396766014168171	0.0165819095967485	0.363971168943567	0.0290932335403132	0.196180444410847	0.251494366129392	0.11963273996253	0.487076397513358	0.440919248877292	0.00711072675689416	-0.295448053769206	0.0802187650925749	0.196001546719192	0.251935559729476	0.0543515252749095	0.752888457069161	-0.198870466080414	0.244922334138584
9706	Hlcs	15277	0.347713379646653	0.0377102483086275	black	-0.364275374000694	0.028948929638257	0.211478246771444	0.215660341196289	-0.276805519516516	0.102189081894581	0.488176914975457	0.00252330603137423	0.400598839398582	0.0154721699205746	0.554270361155384	0.000452305380473036	0.271369298274232	0.109386010513054	0.0570512864125766	0.741024891649671	0.379700378475432	0.0223660677477682	-0.212299579099904	0.213841437460653	0.190638249829252	0.265402004522097	-0.0352633534465132	0.838215630076492	0.532128157930657	0.00083665307367569
11151	LOC118568395	118567337	0.347498151394469	0.0378368832656731	black	-0.334878464451484	0.0458880738762456	0.342449227826458	0.0409080055461328	-0.198654365697809	0.245445998571934	0.119112063089366	0.488987680648006	0.240658848929613	0.157399595964687	0.417596344925009	0.0112727374643724	0.0999651889214549	0.561860929613182	0.145815317994884	0.396123788881211	0.56160043036039	0.000365464376750714	-0.261567418850229	0.123320290817593	-0.109933677877332	0.523302722301414	0.0297525091397689	0.863238705907432	0.481589748086531	0.00294115782154572
8354	Gm40450	105244924	0.347056848898938	0.0380976148646281	black	-0.368308011620352	0.0270909507858306	0.338117509173201	0.043700857061434	-0.305521865708359	0.0699800269706018	0.360796260085225	0.0306348742370174	0.417560844739324	0.0112803805524014	0.366756184991278	0.0277939455218506	0.266800167477855	0.115725585765379	-0.0602265890101349	0.727146727742745	0.583892034735474	0.000185180826725083	-0.259014549092075	0.127157610127625	0.0220870569897091	0.898259105493979	-0.180978965816174	0.29082889928464	0.311897170321757	0.0640493375302528
6031	Gja3	26431	0.34668807720801	0.0383166107661972	black	-0.361792868216718	0.0301439019887204	0.496754749067342	0.00205743790330259	-0.224658352937468	0.187740980306431	0.424344180180243	0.00989742994372923	0.391965706434072	0.0180651810535515	0.359485006799226	0.0312908242545261	0.24766643787568	0.145294431790662	-0.0300061447572588	0.862083949339389	0.577391694170814	0.000226929790814415	-0.276896611036946	0.102071632035563	0.220249625772741	0.196780480703484	-0.135845959967195	0.429537912758279	0.399168571278534	0.0158787525106103
15333	Rnf43	239731	0.345874096920112	0.0388036125874132	black	-0.380286194899396	0.0221429043445701	0.359778791513945	0.0311428682495602	0.0441605668689989	0.798153884564746	0.141866848334024	0.409174472772482	0.329390190491841	0.0497944134990686	0.252076247112745	0.138034450358809	0.0939895133014378	0.585585567289953	0.108284133544607	0.529592431600016	0.524291181281127	0.00102988101869832	-0.2342557250728	0.169084059146794	0.160385244478312	0.350088187386979	-0.0534837287450844	0.756713832423921	0.247260153198257	0.145977092004284
7708	Gm35299	102638767	0.345103138723631	0.0392694929163133	black	-0.388359601110801	0.0192510539757257	0.0421896995202939	0.806988278864459	-0.257214141427777	0.129916746662052	0.115921683382355	0.500782560995999	0.60598293033862	8.97547242789252e-05	0.823549146264465	6.91772235862837e-10	0.257391090063662	0.129643621762925	-0.00658502437761125	0.969595098889606	0.26270541255229	0.121637828032215	-0.217855613036044	0.201814588056033	0.360585504921274	0.0307395366955991	-0.143482402320703	0.403805394769521	0.440105777144102	0.00722978258832357
8364	Gm40509	105244975	0.344625203088437	0.0395605732797996	black	-0.36029782013318	0.0308828759500184	0.0374199160207099	0.828464324116585	-0.2460494497571	0.148025276556512	0.0885894836668699	0.607398718747169	0.329741039611574	0.0495369805555024	0.686579618964903	3.77520913733522e-06	0.149491300987237	0.38419244501151	0.224694786470625	0.187667519276993	0.087041968637794	0.61371304562146	-0.16995700366264	0.321691704053862	0.0534442477305797	0.756888006821039	0.0542439182758281	0.753362492065418	0.507788567321267	0.00156999322310467
10911	LOC115486519	71835	0.340501476105669	0.0421453861737622	black	-0.377191334598649	0.0233431043359416	0.351910694730651	0.0353087031744273	-0.270758081233799	0.110218526840213	0.173571468074645	0.311353683306821	0.453341995233969	0.00549073189691576	0.48457478319816	0.00274487712348124	0.315974487257277	0.0604691335481937	-0.00214133315870787	0.9901108205044	0.463248777509111	0.00443719568057909	-0.200738529598286	0.240426769321828	0.0798159151497411	0.643555114312088	-0.182700614479053	0.286186071162708	-0.0333798517891732	0.84675174877276
1937	Atp1a4	67126	0.337599359007843	0.0440449842455098	black	-0.396102141420713	0.0167807457103651	0.0509324936818198	0.767992759071447	-0.277326817588863	0.101518326466277	0.235221459635723	0.167283106902153	0.632213494954121	3.53078650357539e-05	0.815545761641524	1.37689953550813e-09	0.240441855742706	0.157785737805614	-0.111404463275323	0.517725674783063	0.431233859042267	0.00864312939050879	-0.202151204773716	0.237064215027921	0.344550744983403	0.0396060780247018	-0.258833501140097	0.127433081433777	0.550782550861488	0.000499736675665889
7906	Gm36518	102640443	0.337104774158325	0.0443754949418777	black	-0.34685001854281	0.0382203160385196	0.404584706851727	0.0143849885596053	-0.256620666711309	0.130835905092647	0.160468929716007	0.349833530215601	0.380672565379257	0.0219967330726136	0.0983555156256556	0.568207806298553	0.490892435183165	0.00236675462095983	0.0679387435967668	0.693801183454369	0.452285588736775	0.00561485274132557	-0.2710490212877	0.109821653940759	0.365770624371151	0.0282481630672211	-0.00734787659771007	0.966074719440822	-0.0833011861697908	0.629089339474319
16495	Slco4a1	227059	0.335602285185747	0.0453918198322778	black	-0.356343943762956	0.0329090174577173	0.167407121471451	0.329112026194766	-0.248938108575808	0.143172798873915	0.133568732678498	0.43738379499829	0.418852932277088	0.0110050112653529	0.741130486694317	2.34532743141886e-07	0.224859292953158	0.187336076715319	0.0238042178861923	0.890395232859751	0.39285085895559	0.0177836267124404	-0.205225433639628	0.229856814513682	0.0766098819046646	0.656976957857597	-0.104443283733315	0.544378332572237	0.628884173229504	3.99348310494321e-05
16891	Srcin1	216873	0.334104370458463	0.0464236146623792	black	-0.364729187152212	0.0287347508751798	0.0216546918269641	0.900240690088053	-0.257826605925048	0.128973205268503	0.267413869571498	0.114858411668754	0.440139168086118	0.00722486225268663	0.672311902144894	7.09655231632634e-06	0.38455887053164	0.0205705379835419	0.0777625257055884	0.652139035426883	0.139565363471513	0.416892769140674	-0.0939863608590662	0.585598199461274	0.318178114862395	0.0586011970546374	-0.0898698021877091	0.602195676340082	0.360115858056073	0.0309738212710694
534	4930570E03Rik	78812	0.332219132366661	0.0477489102702838	black	-0.369812997510866	0.0264232368709103	0.036255834958041	0.833724897713684	-0.212610515851322	0.213155610282792	0.25481618214791	0.133660229523877	0.530845096018179	0.00086590212758208	0.74227529873372	2.19646713778031e-07	0.17940688601065	0.295110399158442	0.00928186092903089	0.957152826699347	0.169847823135455	0.322007271673449	-0.262449791239835	0.122014249367844	0.354645984807709	0.0338118512036979	-0.0923294476146275	0.592254276899282	0.526731519418956	0.000965871177601656
656	5830433I10Rik	108168347	0.332175933631327	0.047779630466204	black	-0.359793241993004	0.0311356055094126	0.111463356266842	0.517502972685464	-0.256287156906612	0.13135454581772	0.328050060246538	0.0507876003455944	0.435395146414964	0.00795332635067803	0.726931012231591	5.14777774381653e-07	0.160002717856834	0.351253659108333	0.0534286815947308	0.756956681609895	0.201509190719302	0.238588428232524	-0.191106958042963	0.264206628367172	0.254058965086441	0.134858725223824	-0.0842681306189201	0.625099672271538	0.64443337311477	2.21879221114524e-05
7805	Gm35886	102639609	0.329320138689183	0.0498459415538723	black	-0.362129621658369	0.0299794694026981	0.0972012858485879	0.57277894904429	-0.222562107818129	0.192001834858266	0.164671102277018	0.337190808958199	0.436681260062328	0.00774989213499219	0.758308850672699	8.44677211164807e-08	0.229217002824048	0.178706087168707	0.0524397329006248	0.761323469016329	0.296983443276441	0.0785873013090422	-0.218122199557484	0.201249618826571	0.0903692437524049	0.600171228288716	-0.0859487066963584	0.618190472402414	0.619571888179371	5.59369249289846e-05
7841	Gm36132	102639930	0.327948800766786	0.0508632841275051	black	-0.337856134487816	0.0438741759198621	0.200037326849339	0.242107684137	-0.197826907392223	0.247458064487976	0.14910564227575	0.385434241512538	0.258877345705066	0.127366329623443	0.628573856555394	4.03929001136843e-05	0.11458048960451	0.505783604433526	0.294252586956346	0.081507133150974	0.23488052345851	0.167917323749448	-0.0902101967617683	0.600815593963579	-0.0232702733122854	0.892839406109926	0.0640381752192818	0.710600157983819	0.398099416409704	0.0161885074208052
5526	Fendrr	240263	0.327073093420375	0.0515215786019094	black	-0.346651922826619	0.0383381360137742	0.259610999324386	0.126253218522478	-0.251797287717248	0.138485639814759	0.550274192400022	0.000507007293087138	0.30199280073172	0.0734432538648139	0.118648012492235	0.490694348308349	0.0848390001487011	0.622749138714246	0.0762333907667173	0.658560173348944	0.333900003577878	0.0465658366497989	-0.0436823579093697	0.800295229111044	0.248730493455295	0.143517620674396	-0.15162185612163	0.377374435656372	0.295505964424311	0.0801567577383139
1979	Atp6v0d2	67331	0.326813325798299	0.0517181573272656	black	-0.324012717045889	0.05387579758743	0.347355236873119	0.0379211612741443	-0.200907867699267	0.240022014215318	0.211799159956915	0.21494839176452	0.441532014825743	0.00702215847801342	0.637001651788097	2.9502212608108e-05	0.240710186689103	0.157308339962923	-0.109630268034104	0.524456869171855	0.473830334951561	0.00350959874688427	-0.361168131732167	0.0304509129390385	0.024984184490761	0.884997401498545	-0.111398917204466	0.517746649524894	0.674841423045902	6.36116509008155e-06
834	A630095N17Rik	320586	0.325405403476338	0.0527940497417314	black	-0.336554033546978	0.0447458807406359	0.235139234822869	0.16743590576711	-0.285757308535173	0.0911297119949533	0.496529774584022	0.00206862033640586	0.401892706474315	0.0151119329157665	0.236382100465857	0.165136944775564	0.10931258968179	0.525666625516143	0.0926146910860131	0.591106049792813	0.306265395608134	0.0692669652065236	-0.227729101261667	0.181620355002243	0.39635877080039	0.0167036471683667	-0.0443355515990083	0.797370691885985	0.0777259451467107	0.652292359506749
7134	Gm32141	102634588	0.324391244162266	0.0535800493041669	black	-0.335414583146292	0.0455200922919738	0.200571798864164	0.240825740728566	-0.229673152617077	0.177819343879797	0.388952216617147	0.0190518277374408	0.333281610525853	0.046998319695024	0.685632041657367	3.94109744944466e-06	0.181012986899737	0.290736687583572	0.0579382269771902	0.737140055493745	0.256994229889773	0.130256780102303	-0.214011515358896	0.210084266109253	0.0645137459043323	0.708544578700606	-0.0628927785730149	0.715559189534827	0.693995591348305	2.68135285365053e-06
8596	Gm41926	105246662	0.324216419980305	0.0537164804917695	black	-0.351802659421439	0.0353689146972413	0.153398798412146	0.371742894362949	-0.23240002833995	0.172583564791109	0.0236733825291657	0.89099405084618	0.480170643482825	0.00303868228739696	0.732208045774499	3.8656937482597e-07	0.152657000584949	0.374087743114218	0.0536936892142865	0.755787769535025	0.117373260881858	0.495398271115495	-0.184432410483339	0.281564399244556	0.353005314582711	0.0347033341673979	-0.0906714268249557	0.598947781983806	0.390174099569838	0.0186464824380589
8556	Gm41691	105246391	0.321679774238506	0.0557273928015527	black	-0.367176975972202	0.0276018549453335	0.0956855242115576	0.578807068659174	-0.211502438393774	0.215606615357456	0.145679370013186	0.396569098985392	0.530780393405225	0.000867400779968273	0.778772796110644	2.23038315607435e-08	0.286058135970772	0.0907747102963787	-0.0472005012979997	0.784576043397817	0.355582834251623	0.0333112446167625	-0.232127346409872	0.173102119714604	0.127111627551485	0.460053705377891	-0.162646501788133	0.343246614787363	0.419580217588987	0.0108525359040516
12225	Mslnl	77853	0.321443557770586	0.0559176591075059	black	-0.331850433566603	0.0480116158036265	0.13313429283749	0.438889493520525	-0.212343343529766	0.21374481528516	0.370990673097716	0.025910259769592	0.299822878325854	0.0756382421399557	0.592955901797627	0.000138456104093553	0.140235084001526	0.414638369421514	0.106840655299085	0.535126354582945	0.41127976821032	0.0127036808801408	-0.214703385503886	0.208578852053909	-0.0247209433112126	0.886201181792509	-0.00659608424731318	0.969544056050595	0.627412670507426	4.21494758058107e-05
10652	Krt222	52705	0.318752792504679	0.0581216651346646	black	-0.307516970917282	0.0680795588485866	0.151622883554597	0.377371165044945	-0.248862786206974	0.143297829326436	0.118576563790852	0.490957390982479	0.285137893552609	0.0918640298723125	0.0830304567852652	0.630208246194785	-0.0176445897198819	0.918646265012399	0.257827784604665	0.128971394350939	0.115607313431789	0.501952532849293	-0.182914399933749	0.28561290592515	0.399655056850262	0.0157394642535839	0.119494945238915	0.487581834430589	-0.150889622625104	0.379709585085426
1562	Aox3	11777	0.318587698631514	0.0582591056055586	black	-0.282462685250104	0.0950877501128832	0.444211597258013	0.00664587721557415	-0.174195429440627	0.309590468738369	0.262606306572504	0.121783665869103	0.404459905681414	0.0144180263936122	0.575432671528091	0.000241067672262937	0.432643377401893	0.00840397388916911	-0.115918903063659	0.500792902287355	0.540240225209671	0.000671139663419302	-0.389572291023023	0.0188452157295344	0.0574725457205335	0.739178965591466	-0.0380521434269549	0.825610299848379	0.433758957582474	0.00821871873751619
8809	Gm46832	108168894	0.317781524293817	0.0589339523946964	black	-0.311430728655412	0.0644693419440052	0.285499227413347	0.0914351181109614	-0.237878551712477	0.162399135726599	0.386432046244861	0.0199111234392423	0.298462642046083	0.0770400430802327	0.270562864669553	0.110485428748179	0.193274554044596	0.258724635022484	0.0906616750122164	0.598987247206971	0.383064744811446	0.021109460816189	-0.292626565256138	0.0832851803482782	-0.0029474292719443	0.986388377097287	0.0203268765288112	0.906329899790214	0.166157158414412	0.332787871067751
6382	Gm16157	102633478	0.316082992077207	0.0603760683469903	black	-0.321586524584333	0.0558024413902035	0.0807746023492104	0.639562866772827	-0.163968443238566	0.339285064225665	0.0949171712205747	0.581873605740683	0.401267751100237	0.0152850417659997	0.532410280470075	0.000830340280234833	0.198797587178732	0.24509885391548	0.0925671898031439	0.591297194938296	0.320630164049485	0.0565767823506172	-0.29824171394497	0.0772696181547836	0.0158406016760658	0.926940385234282	0.0469024269180162	0.785904694181863	0.221726371668534	0.193719350338917
7243	Gm32740	102635371	0.3156617001945	0.0607380482753228	black	-0.331065713430264	0.0485746059849602	0.417740085455922	0.0112418353977473	-0.232526937049658	0.172342603216706	0.367490093762634	0.0274596275983984	0.263610338342544	0.12031222491966	0.482919390701498	0.00285226687757777	0.171250598373491	0.317967475721646	0.0579962410745928	0.736886173560507	0.256232281099557	0.131440028742288	-0.234592221444119	0.168454973406344	-0.0105791679660129	0.951170871468846	-0.0780435869297831	0.650961461698018	0.416409533428126	0.0115306470547551
2331	Bmp8a	12162	0.315572514000607	0.0608148980849749	black	-0.390393220205022	0.0185745590559561	0.217895581423957	0.201729813893413	-0.438186696211426	0.00751743582129412	0.280997174344873	0.0968900479762068	0.366855426934827	0.0277485428149082	0.285801848413663	0.091077084067481	0.480226519949453	0.00303478973296161	0.0739439259979837	0.668219085899703	0.190354943092157	0.266126261923205	0.122377313517283	0.477065747380626	0.376343378956391	0.0236811954363752	-0.258728736476691	0.12759268719622	-0.0611315394820242	0.723206883907699
6921	Gm30871	102632911	0.315380683263874	0.0609804551466152	black	-0.345467905699577	0.0390485067808082	0.129558651669657	0.451389563273635	-0.15817363729132	0.356858844548682	0.139750555272688	0.416268690733202	0.46521810339033	0.00425004140846879	0.70779567845744	1.379951066936e-06	0.248038775710463	0.144670863799739	0.0151374049179268	0.930175546645244	0.489084854228794	0.00246998567754297	-0.228177572153485	0.180738438234816	0.0788970601208246	0.647390735332504	-0.116598059763192	0.49827002018135	0.482992562696857	0.00284744380202456
2253	Bco1	382252	0.313666545433917	0.0624756953128493	black	-0.300880568627152	0.0745620340148834	0.27808352067652	0.100550638760346	-0.321597248677298	0.0557938064057391	0.526311154889208	0.00097663996624804	0.395398824383714	0.016993571821231	0.436251748985865	0.00781733028085723	0.297864896070344	0.0776624121872843	-0.0195595057583012	0.909851396499418	0.39274209748968	0.0178180230969474	-0.189011355625479	0.269578745329879	0.297800326466307	0.0777298749581716	-0.085338383991719	0.620695950611375	0.261670167161226	0.123167674178389
13211	Nwd2	18186	0.313650606292376	0.0624897336295452	black	-0.32954112203665	0.0496835376175435	0.167052207832355	0.330153178641549	-0.248226017794562	0.144358023584603	0.0348641589809742	0.840023314404652	0.358224744224942	0.031932066371505	0.705329731395299	1.55813748666934e-06	0.152955829062862	0.373142086866013	0.161438009467552	0.346892768749807	0.12200923815134	0.478401999458305	-0.17776593584101	0.299622252931986	0.175660893151837	0.305474132173165	0.0195239256510752	0.910014716667619	0.299406706555224	0.0760650036539314
4841	Ehhadh	98878	0.313138611945349	0.0629419967753168	black	-0.274461866509595	0.105246343255508	0.213142542208127	0.211985649964821	-0.271464292077456	0.109257050366278	0.180611093775765	0.291827189789596	0.313344026629733	0.0627602371878077	0.681235708084201	4.8014497163086e-06	0.0999736083835367	0.561827818250986	0.0838068192070815	0.627001769725501	0.374107337990712	0.0245922320769195	-0.197377654230696	0.248555084642288	-0.119677704266253	0.486911525041768	0.0385790525648954	0.823233386118145	0.560227971673681	0.000380490986675224
7378	Gm33483	102636377	0.312126107205832	0.0638439836355036	black	-0.310791974887013	0.0650480218305059	0.278814668090211	0.0996223165263896	-0.27797444336403	0.100689694379574	0.124415037156682	0.469703482357417	0.320860163718584	0.0563897820841971	0.201122312964915	0.239510101678027	0.454254814664458	0.00538539268440185	0.0643699693422719	0.709165817191316	0.306913333595331	0.068650235988425	-0.176052196218652	0.30438089506581	0.378845905255957	0.022694919496238	0.000294035290549202	0.998642043381571	-0.104754713639606	0.543172179437367
7413	Gm33714	102636704	0.311708538887838	0.0642189289090449	black	-0.357882786168999	0.032107903126696	0.236322022402079	0.165247548060035	-0.195966410878249	0.252022271494551	0.0825831335732789	0.63205877903762	0.415767656575959	0.0116722062238826	0.395621441348913	0.0169259639339205	0.262287558667341	0.122253599508211	0.0381169609054468	0.825317822113771	0.382092715346903	0.0214663324683817	-0.217134503068051	0.203348346720019	0.0463069740074868	0.788560674578496	-0.121023801877671	0.481989097558453	-0.0519280362985337	0.763585772070381
3840	Csn1s2a	239420	0.31126215326987	0.0646216674577468	black	-0.329025958278403	0.0500627983342039	0.0230893696221383	0.89366772863303	-0.277903907095834	0.100779694396215	0.159378475187439	0.353160619999874	0.31001306709193	0.0657592021081283	0.246385476606835	0.147454719402543	0.186613765055143	0.275812201505598	0.214897299473482	0.208158265039015	0.269786978399009	0.111551048543248	-0.22461503445287	0.187828349855195	0.0266725118569642	0.877282957648979	0.0816772506354855	0.635813069918971	-0.0260859120588127	0.879962072420064
3723	Cpn2	93721	0.310385445885664	0.0654184426786851	black	-0.295517738261067	0.0801441555502277	0.33233665266302	0.0476654175194833	-0.288011167032378	0.0884957410383697	0.37825544610729	0.0229244987980656	0.330118682283165	0.0492610803803748	0.505087941307804	0.00167880838652688	0.199595303824601	0.243171344180142	0.0178953577989635	0.917493968359444	0.361962091380761	0.0300611801311666	-0.274302339485333	0.105456935958418	0.0347780196150186	0.840413487952196	0.0122569823878019	0.943438317536656	0.498423642761146	0.00197612470883124
440	4930470O06Rik	75017	0.310187870877844	0.0655990676683837	black	-0.324431921482555	0.0535483447521108	0.13819635922113	0.421522498075374	-0.23909459472328	0.160198550502751	0.0844455925478147	0.62436858797296	0.38999045528563	0.0187069402332845	0.76216321785514	6.63987502845106e-08	0.194300590457656	0.256156166836124	0.0961826978422261	0.576826695339145	0.194780266222504	0.254961221517657	-0.198538460156037	0.245727175014206	0.0871367285107425	0.613325603048682	-0.0131433808137947	0.939355177439215	0.643125604550567	2.33415119584761e-05
7412	Gm33703	102636699	0.310030097084689	0.0657435877399898	black	-0.302053346988291	0.0733827295496097	0.158665471249292	0.355346365490272	-0.246046305122496	0.148030623588644	0.164325820720364	0.338218917046849	0.278938641028754	0.0994655602316986	0.0530415941567333	0.758665024992908	0.0139946283186481	0.935435389495163	0.192564952307994	0.260510910870558	0.322598082080482	0.0549926068190709	-0.110517456788315	0.521085581560806	0.379795402239651	0.0223297426565123	0.0376823216683677	0.827279498109603	-0.0854835616410718	0.62009958924942
6915	Gm30840	102632865	0.309436028229212	0.0662900016179545	black	-0.314975479303582	0.06133133302967	0.302173884496666	0.0732623517071528	-0.238358956159422	0.161527194651375	0.0352215752517383	0.838404777498289	0.324192303753152	0.0537353222913426	0.626739349103186	4.3199423499236e-05	0.184850828798944	0.280455056508559	0.138353665472711	0.420989056533054	0.196945925354175	0.249612369117013	-0.225346653243657	0.186356581586242	0.0176848348534161	0.918461324787568	0.0197301731486445	0.909068048016246	0.163088662300351	0.341918433509292
3189	Ces1f	436059	0.308978100557921	0.0667136284499548	black	-0.337587706453932	0.0440527482780504	0.477397905587424	0.00323738260171047	-0.251529114087629	0.138920406372624	0.102314951776063	0.552655123163559	0.516377733672214	0.00126397962058704	0.62264609631275	5.01078040280658e-05	0.294867649229468	0.0808422858859438	-0.238280423108669	0.161669501968092	0.710405094468471	1.21190278584853e-06	-0.194493164058753	0.255675991114293	0.0653228474238726	0.705052026608547	-0.339322087724513	0.0429092169157433	0.484506519331367	0.0027492348682881
9892	Hvcn1	15574	0.308365634980381	0.0672835417429762	black	-0.32512336188112	0.0530117096917799	0.266299757255902	0.116436306191613	-0.344678617852224	0.039527955189456	0.239248346734009	0.1599218572424	0.422999689306507	0.010159445257105	0.597786215247962	0.000118156659910141	0.510735269327772	0.00145837955598933	-0.0818719265971663	0.635005507173644	0.533714398783257	0.000801703899519014	-0.14336728955029	0.404186618308847	-0.0412679041766027	0.811128374676111	-0.195740527608896	0.25258020350119	0.321994260023726	0.0554748821753
1504	Ankrd35	77531	0.30799951989475	0.0676260429763272	black	-0.290778304336744	0.0853425172823996	0.159157259240786	0.353837896764834	-0.0579659031256169	0.737018935408182	0.0787456245321514	0.648023742939375	0.141686099439589	0.409777679770477	0.573188336952204	0.000258229651602781	-0.0130140757247255	0.939950721017066	0.316272306224487	0.0602139640181637	0.0443226901986017	0.797428250026054	-0.203584089866141	0.233686127954038	-0.152011348699142	0.37613576622008	0.18024211957702	0.292830677576834	0.494614581714297	0.00216599060965546
7542	Gm34451	102637698	0.307739150756334	0.0678704509719683	black	-0.327241652783996	0.0513943413387755	0.26485271963791	0.118509923617325	-0.339391375790081	0.0428640357382078	0.235942079717871	0.165948253153096	0.304141872367278	0.0713187067470475	0.235885061169356	0.16605359288177	0.0110385029237232	0.949053465450079	0.168408987913494	0.326183993394794	0.262851778135821	0.121422684650897	0.0398753084654845	0.817392540342464	0.266617494960837	0.115984652664663	-0.109612272561637	0.52452536161952	0.270058294865528	0.111177539418997
9415	Gtf2ird1	66467	0.307531573807661	0.0680657996067748	black	-0.362133553116637	0.0299775540759377	0.0803958503683672	0.641138915137748	-0.310797233555746	0.0650432410866744	0.15224879885808	0.3753818015406	0.362762512273124	0.0296724285110804	0.467238987224616	0.00406513056366777	0.30225111314139	0.0731853064715371	0.167215729810829	0.329673228075421	0.236043740576041	0.165760557459668	-0.209214568554399	0.220728419920437	0.157187424747812	0.359903275454717	0.0499448409696441	0.772371910036301	0.294605543385054	0.0811250913417066
7198	Gm32529	102635095	0.305731934575819	0.0697779857299562	black	-0.309716310322671	0.0660317597311523	0.0334960965810521	0.846224413955328	-0.224776823836249	0.187502181303985	-0.0106608026554326	0.950794533851665	0.266335295365481	0.116385724522051	0.65118764698528	1.70125073190787e-05	0.117770219486414	0.493931004915055	0.252913004028154	0.136687568671727	0.0180549868567144	0.916760547876563	-0.168152585949426	0.326931803753941	0.0526646357971869	0.760329747641309	0.1285132201593	0.455080273379598	0.3282259201817	0.0506563724552149
9302	Gramd2	235283	0.304712557349301	0.0707626969635283	black	-0.285525723534725	0.0914037271886612	0.294064930071116	0.0817108207355283	-0.137992163640892	0.422215510559134	0.169077984447208	0.324237832632875	0.300301486876695	0.0751497644574898	0.599873921646687	0.000110244245485463	0.128132071566394	0.456429876284736	0.129770061475561	0.450645189803287	0.343635905855375	0.0401686481056683	-0.425887334318549	0.00960380418357632	-0.108667154051244	0.52812870997916	0.14555521033761	0.396976047410812	0.252446646043393	0.137437039670691
12672	Ncr1	67768	0.303757786819267	0.071694836435792	black	-0.300928086612137	0.0745139659973067	0.195994027081433	0.251954115777235	-0.186594475757301	0.275862729048486	0.397510869046507	0.0163611738799115	0.319538965917511	0.0574707021783404	0.570027029231075	0.000284257784180987	0.18528731729049	0.279300830463558	0.0790858862594496	0.646601774667264	0.385514428052087	0.0202319168262838	-0.281293515242592	0.0965235174120591	0.0107646261997396	0.95031592030465	0.017318933267026	0.920142922184678	0.61675247006777	6.1814425848684e-05
13235	Oasl1	28114	0.303310648507445	0.0721346658829431	black	-0.336869979264054	0.0445330966982595	0.0231152137062777	0.893549386836968	-0.286121629581666	0.0906999184243731	0.337830579623705	0.0438911511756016	0.42666309627041	0.00945901748076863	0.676768403276797	5.848376969072e-06	0.22984624934458	0.177483668554944	0.0629159158270748	0.7154589017227	0.219253563491203	0.19886421335481	-0.121974682458623	0.478527549841648	0.0926851317226811	0.590822646663083	-0.105314872797255	0.541005914234227	0.455521666883182	0.00524208695749933
6567	Gm24950	115490304	0.301621118414699	0.0738156561915458	black	-0.291649881904649	0.0843675122937035	0.333718338329289	0.0466925540163463	-0.142238589519012	0.407935461221412	0.17932320696463	0.295339420297513	0.324825313708537	0.0532424998342278	0.0692903879982877	0.688012808210482	0.0358016642928415	0.835779273198523	0.0178174249303193	0.917852057657884	0.445871154119627	0.00642162036530136	-0.203899208895741	0.23294761539828	0.366272943084845	0.0280159011639023	-0.0866041426402759	0.615504511710688	0.176202916468355	0.303960469919382
2512	C8b	232196	0.30159150047736	0.0738453948030055	black	-0.359153271851061	0.0314585844918526	0.4455687275177	0.0064619962329943	-0.325831091013048	0.0524668850539851	0.242928347066808	0.153401906824642	0.46866712728576	0.00393869694642005	0.478978931321512	0.00312274250661923	0.190552952004306	0.265619926955473	-0.137241854127336	0.424767430793	0.600215924592975	0.000108994526385257	-0.0177254957477966	0.918274478277599	0.304507502015821	0.0709620872198798	-0.386040775228375	0.0200473869341733	0.181660975209237	0.288983948105351
8435	Gm41005	105245543	0.301247422180923	0.0741915609079221	black	-0.340119126848491	0.0423918017153753	0.183736619618773	0.283415420518269	-0.182294633809788	0.287276558939393	0.142205118694395	0.408046931767964	0.428928011152801	0.00904688639409321	0.613916918061422	6.82826095699292e-05	0.221932616816513	0.193294499653187	-0.0131087717546198	0.939514574058958	0.290692784652957	0.0854386519846468	-0.209353517608196	0.220415002276383	0.0206671503098076	0.904768927836616	-0.160294863589737	0.350363345786531	0.225563151503861	0.185922625529342
6533	Gm22443	115490330	0.300692054852107	0.074752968270286	black	-0.299692482975512	0.0757717542647772	0.308471898574253	0.0671843876643694	-0.22274743292148	0.191622427760172	0.284674959518668	0.0924157972153691	0.241044458115353	0.156715088303299	0.447441751382655	0.0062154020829663	0.137120966493547	0.425179392105898	0.084565272986657	0.623875743536384	0.479126681435627	0.00311221191635277	-0.19110935747933	0.264200518069767	-0.0276390338376045	0.872871605545342	-0.0597671228147199	0.729149733630863	0.596814481485052	0.000122010845911214
13761	Pgf	29863	0.297599505707822	0.0779399852084403	black	-0.344525328392778	0.039621620970432	0.270770200554605	0.110201973242391	-0.271804822434007	0.108795701946388	0.0863739624933572	0.616447226354339	0.387608934589439	0.0195059067807331	0.492356454233732	0.00228592811460971	-0.0320366524610053	0.852849759357849	0.092477167801172	0.591659517860567	0.168257196725651	0.326626572372628	0.116337827343659	0.499235948996833	0.353551818435184	0.0344042786356425	-0.263282829436499	0.120790731564153	0.2494531795734	0.142319954453284
11060	LOC118567925	68421	0.29658111696316	0.0790122879132542	black	-0.324531079300906	0.05347112224157	0.0321106051995034	0.852513798289212	-0.218166629713069	0.20115556648494	0.124046715485276	0.47102976498594	0.401199209167033	0.0153041284828283	0.700282519304163	1.99029591806434e-06	0.120443039945051	0.484109659161523	0.101519672426577	0.555762911164378	0.150385559238048	0.381322001664531	-0.179468950405954	0.294940608555211	0.255894567896857	0.131967009123954	-0.0298188637190756	0.862936578591877	0.542532932759602	0.000629966154399423
3350	Cib2	71722	0.295367287561508	0.080305306975655	black	-0.288573211585943	0.0878481282477827	0.127863516931797	0.457382086005886	-0.278977192211649	0.0994168529125604	0.209271425424307	0.220600134993973	0.123570819018599	0.472746329592785	0.539321760499585	0.000688292384046123	0.0777205173602291	0.652315110775212	0.29920077782469	0.0762768648553807	0.0651393727913666	0.705843492338663	0.0152041549288382	0.92986840512557	-0.155232820656601	0.365982975156481	0.0531657387664235	0.758117011245777	0.504773541308501	0.00169189687393212
8432	Gm40981	105245512	0.294025589839238	0.0817535715854644	black	-0.281616385138284	0.0961253810780819	0.116702028417654	0.497884375697574	-0.268978889649997	0.112669110136807	-0.0144279884025693	0.933440439913503	0.193692372915897	0.257676663152922	0.525517569808917	0.000997259401234779	0.0381528109818195	0.825156064747212	0.288275678613095	0.0881905027823234	0.0864716019734682	0.616047264942575	-0.0975747902594452	0.571297921207163	-0.0614636390993122	0.72176278569206	0.134535485200259	0.434043398544002	0.428734477759874	0.00908149377987099
17186	Syce3	56471	0.292886111635168	0.0829993729111345	black	-0.333698408198734	0.0467064727753485	0.134728805556205	0.433377117146679	-0.196180439280924	0.25149437877331	0.151199904771302	0.378719037175503	0.411713813140574	0.0126006703346024	0.34399733024552	0.0399456258964939	0.263032200024662	0.121157873016984	-0.0157569244338733	0.927325295391162	0.409071772815988	0.0132387818304054	-0.229155508022186	0.178825871323732	0.0705682251768336	0.682556510696332	-0.140053961702524	0.415247379428728	0.00127341599618702	0.994118972865629
1953	Atp4b	11975	0.292431856741856	0.0835000889012062	black	-0.281506453736709	0.096260798190928	0.153699517219724	0.370794797345926	-0.241507907805995	0.15589525872819	0.447207341645066	0.00624581374882899	0.296799632831097	0.0787812436203793	0.068998894763469	0.68925965687331	0.0135518183250406	0.937474241166993	0.120501397049859	0.483896359162605	0.193918073658364	0.257111732801955	-0.268342203168658	0.113555946714597	0.373027743707856	0.0250423627453673	0.0656776448034954	0.703522380700318	0.00218637582925094	0.989902813369164
17500	Tespa1	21384	0.289459740929277	0.0868340564703518	black	-0.296511120918522	0.0790864083101582	0.396283382299402	0.0167262650888737	-0.256427329848901	0.131136377922281	0.327409664179669	0.0512677677603132	0.358370479934145	0.0318573681698038	0.19250074627631	0.26067293731295	0.427544982973021	0.00929668519821384	-0.097033076229786	0.573446505399336	0.529156668044294	0.000905769110356846	-0.325415087938432	0.0527865886364144	0.247483439259607	0.145601625822532	-0.097359576603521	0.572151078605706	0.0499957831595888	0.772145866864739
4677	Dynlrb2	68097	0.288630818662291	0.0877819575879129	black	-0.30893028317776	0.0667579865546781	0.341920252409281	0.0412411116009932	-0.229776269708333	0.17761932124306	0.357688808835129	0.0322079990491923	0.261028584209679	0.124122955339278	0.517494419969314	0.00122833633185541	0.157808309106462	0.357984798270867	0.0800215103393544	0.642698124216595	0.394390393612333	0.0173026686748014	-0.152838599079805	0.373512897802413	-0.0164903134737781	0.923952313221401	-0.0944413946801845	0.583776082193504	0.276401843217063	0.10271080278935
1481	Ankrd1	218440	0.287928050296503	0.0885918229124219	black	-0.268611787202792	0.113179806121546	0.0475645554360506	0.782954104762018	-0.329740760173145	0.049537185166374	0.155826130530145	0.364131079399065	0.328861270098741	0.0501845284972761	0.376477594411769	0.0236274133518003	0.369708678043361	0.0264690778759673	0.170868374349984	0.319065069831035	0.0400152429287553	0.816762577520139	-0.312143586496928	0.0638283262622105	0.299905468032482	0.0755537732127738	0.211661100393112	0.215254479888126	-0.0018079155525889	0.991650562690286
8055	Gm38767	105242573	0.287747822638104	0.0888004395327831	black	-0.353556635763302	0.0344016518960679	0.0158401997244008	0.926942234148203	-0.262382179707276	0.122113957623308	0.0148734960351404	0.931389986003202	0.671151127626681	7.45929585279149e-06	0.768188092533363	4.5165009508718e-08	0.232717650010923	0.171980948606935	-0.155787462226804	0.364251603882804	0.308917840379779	0.0667695329989194	-0.0763001018142189	0.658279534107097	0.430900215499854	0.00870058163827749	-0.339767267799723	0.0426195938854012	0.399100551976985	0.0158983096875253
13534	Pbld1	18452	0.287429641815874	0.0891696618161876	black	-0.311788296491628	0.0641471787240299	0.310462126621752	0.0653484459793215	-0.346331825397962	0.0385291409957326	0.283846493906026	0.0934095780805148	0.363926233247858	0.029114599430867	0.48035361376755	0.00302595208615847	0.393823563728833	0.0174784663776639	0.00452522217194778	0.97910323228419	0.344933625482757	0.0393725333377343	-0.167221637986783	0.329655895171923	0.00391098345257126	0.981939191453522	-0.0903038127255125	0.600436280513713	0.236262438254566	0.165357294628912
7147	Gm32213	102634677	0.286255985852227	0.0905418104165279	black	-0.311323028904877	0.064566627264896	0.147506963366339	0.39060681062478	-0.242027688305945	0.154979483996942	0.197506753648643	0.248239507903931	0.437582365112964	0.00761002408919756	0.773850776971711	3.11101869424336e-08	0.227695850401456	0.181685863936707	-0.058457426992621	0.734868904280138	0.343810272808937	0.0400609268629114	-0.189502067311835	0.268314426439678	0.0829477999968201	0.630550022905105	-0.145329639536012	0.397715998466761	0.6891002185078	3.36452351336829e-06
7984	Gm37083	115489463	0.282947077537414	0.0944977147245626	black	-0.333252165040622	0.0470189930630536	0.184376160555783	0.281713749885153	-0.139607552945521	0.416750548373127	0.193353701300729	0.258525901909073	0.395774979814763	0.0168794663550163	0.551189451245289	0.000493984123737856	0.227274765292731	0.182516910576772	-0.0221052578421277	0.898175701874635	0.323281096155348	0.0544511099151807	-0.245040321683029	0.149748406947335	0.00828485954216007	0.961751639488424	-0.1546548041517	0.367792522317109	0.183679760112964	0.283567031683522
19506	Zfp663	170936	0.282449384188004	0.095103991719522	black	-0.295687556158443	0.0799625610038912	0.307600708898105	0.068000688275669	-0.264195611619434	0.119460643109376	0.278103191037321	0.100525577851208	0.30380792545661	0.0716456484728084	0.579869492503709	0.000210113732686762	0.159787446273487	0.35191057396345	-0.0276253716256317	0.872933935960697	0.354369046123908	0.0339610042670078	-0.221169497207056	0.1948697426591	0.0169499992155838	0.921838801447806	-0.0911565701460792	0.596985848173061	0.775592268389433	2.76809296286565e-08
18326	Tspan11	94089	0.281964956423269	0.0956969620591396	black	-0.320955433831862	0.0563124671677181	0.387244199148313	0.0196307473150068	-0.302631255497006	0.0728069890676275	0.217349883833132	0.202889398113045	0.328581689723866	0.0503917242065859	0.454011259510204	0.00541332709360787	0.133807412823957	0.436557778241751	-0.0763013570203279	0.658274254161511	0.528335388393344	0.000925741467048834	0.0480566823970031	0.780763007104716	-0.12640389157414	0.462576038517108	-0.360856536731911	0.0306049942353702	0.476628075371634	0.00329451580018354
8684	Gm45609	100043600	0.280452566700953	0.0975664187856345	black	-0.300223391914523	0.0752293014065179	0.139010420213963	0.418766026519681	-0.18053122324182	0.292044223834639	0.0599935904530545	0.72816224458088	0.392705922977419	0.017829475802603	0.785802450078666	1.36620627633239e-08	0.18844184310753	0.271050981272181	0.0285123309636691	0.868888986210566	0.295757347932368	0.0798880219073651	-0.220672785937275	0.195899880321945	0.0462460727163257	0.788832453892566	-0.0574309427071055	0.739361203137173	0.423426238496831	0.010075687974674
6580	Gm25457	115488109	0.278401848663447	0.100145658623993	black	-0.28398939411291	0.0932375812393121	0.118084287054272	0.492771702185832	-0.216570167769396	0.204554294606676	0.359998083202665	0.0310328025056028	0.258471107537102	0.127985808498246	0.578235900833208	0.000221069749509367	0.129126769685476	0.452912281574271	0.113428630233531	0.510098605537275	0.187027932977999	0.274728759814209	-0.139701586683194	0.416433658897783	0.0212306327730591	0.902184783856245	-0.0180913111228088	0.916593664377598	0.731486553348314	4.02165207582562e-07
7959	Gm36774	102640783	0.276706348791244	0.102317065506195	black	-0.297382104073255	0.0781679408421962	0.0954532896369234	0.57973316409229	-0.25969777888133	0.1261220351968	0.158317507777323	0.356416016342079	0.379531059336681	0.0224309155821003	0.664996599150447	9.68110551782149e-06	0.167630093042181	0.328458971339177	0.0484605289844813	0.778966200695701	0.395648785088215	0.0169176753119755	0.00744741617465281	0.965615413414966	0.0120197847775016	0.944531198884499	-0.172524623126276	0.31432607612218	0.501632352560841	0.00182766471555885
11658	Mbnl3	56758	0.275725830296659	0.103589025821298	black	-0.226791521889118	0.183473944475104	0.0838929436123156	0.62664647783428	-0.228991712810074	0.17914520208161	0.114541631361375	0.505928872291218	0.453966360642491	0.0054184903507612	0.458295651474065	0.00493973493935413	0.273978108339132	0.105885939396565	-0.025313057924592	0.883493846756685	0.314996745058041	0.0613128787917788	-0.511515719280429	0.00143001323295067	0.156628288966014	0.361636220856626	0.17844011667305	0.297763278222752	0.0587745431570225	0.733482821273875
719	9230116L04Rik	321017	0.275490026116709	0.103896701070671	black	-0.265328159125158	0.117825587281101	0.0962776095029696	0.576448984310127	-0.132818260189237	0.439986596296376	0.259247636916662	0.126803610064439	0.193481344076054	0.258205612950118	0.647226813062806	1.98953072090251e-05	0.0554066216849766	0.748245238849195	0.224454139872948	0.188153110862241	0.100978787465853	0.557881222147638	-0.267790448416977	0.114328720071182	-0.0363341965105211	0.833370549785316	0.170554492296525	0.319968182051663	0.571840654311447	0.000269052769719292
2055	AW822252	11305	0.273113047287858	0.107037004502297	black	-0.282143753479458	0.0954777749069821	0.237142479758262	0.163741688228351	-0.159927085557176	0.351484371240605	0.238967666024814	0.160427232624106	0.281725609577829	0.0959909790541027	0.599720325170679	0.000110809690146988	0.146737823803226	0.393109662701427	0.0705413649107102	0.682671040897891	0.391651554048282	0.018166000371106	-0.18095080384452	0.290905244495226	0.0165955639897218	0.923468353788415	-0.0414461991284792	0.810327194166497	0.684720547961659	4.10692922405125e-06
13433	Padi6	403187	0.272430340676545	0.107952090023117	black	-0.314869573071915	0.0614233029517842	-0.0164426877378258	0.924171313147497	-0.0880182446250148	0.609726321911679	0.0974786216460129	0.571679084685633	0.390249303385595	0.0186217716300421	0.650110573709796	1.77562491881703e-05	0.0360852507507665	0.834496384398822	0.100606721840654	0.559340546699984	0.135492704590838	0.430749862249028	-0.194862376578637	0.25475704384222	0.228469444382024	0.180166106289408	-0.0496730477381906	0.77357823562889	0.474517138467065	0.00345570021209766
10912	LOC115486543	236285	0.271931423851745	0.108624558900992	black	-0.258377079053987	0.128129512297388	0.25358716340997	0.135609475449037	-0.0226699888055588	0.895588415809265	0.152081538101153	0.375912804124578	0.189031769171938	0.269526072129893	0.551100004811115	0.000495243594750435	0.0669155491175673	0.69819437870367	0.120171967594553	0.485101088925446	0.214913470982148	0.2081232166174	-0.314571969320947	0.0616823285305176	-0.0667010701926649	0.699116498368925	0.0949759913951628	0.581638595239731	0.614097648881558	6.78528030696299e-05
13592	Pcsk5	55991	0.266761695627839	0.115780110555692	black	-0.327099389476092	0.0515017124328795	0.0756989043488887	0.660810300239529	-0.281309353515328	0.0965039576349127	0.480460767337663	0.00301851843043789	0.419914751153452	0.0107830051404151	0.363477831610725	0.0293285112041685	0.0820313360027552	0.634344547265557	-0.04839427654688	0.779260895953409	0.411696762649292	0.0126047035119165	0.18050369040934	0.292119063433737	0.318931045335839	0.0579735588053524	-0.404562624477643	0.0143908296424376	0.39974767676057	0.0157130623718417
13385	Ovol2	237222	0.265151761734657	0.118079143157042	black	-0.246505249380901	0.147251739686209	0.321978600891132	0.0554874338151751	-0.250673320019014	0.140314543565207	0.157422469324978	0.359176284629946	0.302692972725202	0.0727457125961234	0.311393578273084	0.0645028868705782	0.188384691508378	0.271199012694482	0.00626724541885396	0.971061743068957	0.196520514786075	0.250657111920915	-0.306449419423961	0.0690913650272808	0.216834178173921	0.203989504620577	0.0323972304080561	0.85121192606145	0.168475069193725	0.325991435954217
6841	Gm30420	102632293	0.265098977564495	0.118155095198363	black	-0.288474625308943	0.0879614589922087	0.243760187126235	0.151955260334372	-0.172544663708835	0.314269006495148	0.150287806860719	0.381635159562657	0.404660619614079	0.0143649238453362	0.146829818845723	0.392809814609566	0.571113796197877	0.000275056959785642	-0.0151753455545312	0.930000966504478	0.176343699521206	0.303568096919157	-0.31728773706614	0.0593503511164762	0.52173143530203	0.00110102147665257	-0.00767457968590957	0.964567252596633	-0.396621460514343	0.0166250356870401
18620	Ugt8a	68736	0.264119298063652	0.119571424130466	black	-0.291536272760017	0.0844941129699016	0.244266271555946	0.151080000764457	-0.229799402831873	0.177574470465727	0.287898355800148	0.0886261688253107	0.398300270700839	0.016129932378624	0.494502312485917	0.0021718208841458	0.133664153530514	0.437053462476489	-0.111159621789095	0.51865204302485	0.482152432887491	0.00290325026804365	-0.204407559771463	0.231759580461724	0.0930124346170779	0.58950659600785	-0.203099687486456	0.234824460684939	0.211302486848425	0.216050953210699
6935	Gm30977	102633001	0.262010194824176	0.122663620213766	black	-0.293030132357248	0.0828411077995946	0.0651204910463263	0.705924960943097	-0.111316858273634	0.518057038091284	0.153279560857659	0.372119220024116	0.369088035027053	0.0267431645283754	0.716324640715304	8.97934749695854e-07	0.159537927073915	0.352672926589914	-0.00188238363617521	0.991306661914894	0.2875519759919	0.0890275637430339	-0.176054647042926	0.304374055689793	0.0315840185434591	0.854906590662601	-0.112927103622488	0.51198311321566	0.680844854669434	4.88569159062134e-06
10991	LOC118567602	19141	0.260542321491601	0.124850642800098	black	-0.256383852831808	0.131204017672449	0.277414133913389	0.101406304472541	-0.246994591348434	0.146424567718454	0.381197560812917	0.0217994025134857	0.264824287078174	0.118550942884067	0.161683812193632	0.346149254281432	0.133402186379678	0.437960681723706	0.017164360276148	0.920853406105375	0.312400221985491	0.0635987891006571	-0.238575281496968	0.161135665323292	0.282678655095399	0.0948243313476391	-0.0132417154978538	0.938902296672429	0.239734367410425	0.15904948063282
6145	Gm1113	102633458	0.260186607253434	0.125384974173927	black	-0.298530050954997	0.0769701016274118	0.252786822836549	0.136890053108141	-0.171163200899798	0.318218237593349	0.23136793357651	0.174552143373898	0.312842628609523	0.0632046257676477	0.356856091810869	0.0326406013625223	0.206733676831676	0.226375810294642	0.0123029796144865	0.943226398313117	0.345543988808826	0.0390025408432533	-0.21181487851441	0.214913561581741	0.0274683718376278	0.873650262095811	-0.101878893831741	0.55435813929048	-0.113792134871454	0.508734891046526
5248	Fam107a	329739	0.260081504745174	0.12554317775275	black	-0.23742598665219	0.163223645541256	0.304415183656073	0.0710519985671821	-0.216245398842639	0.205250552290998	0.144884987002352	0.399176937225495	0.361810212377713	0.0301354150102794	0.339121688713755	0.0430401089706975	0.221699994773951	0.193773732098047	-0.0256011842666575	0.882176910119678	0.505888396269568	0.00164588589405573	-0.195797521746588	0.252439350420046	-0.0132142413723191	0.939028826969626	-0.0552213933575374	0.749059757215678	-0.0719775866808769	0.676556944486288
18692	Ushbp1	66177	0.257925291772891	0.128821650138635	black	-0.269871193652778	0.111435012155798	0.183858840563476	0.283089706018168	-0.248755305153269	0.143476379685539	0.258908408228479	0.127319053746762	0.332511762857402	0.0475412272324102	0.555621289961605	0.000435039519997204	0.149419983595281	0.384421906094836	0.00690584412237799	0.968114520221391	0.407722440231563	0.0135750599396773	-0.0975221833688686	0.57150641385974	-0.023613155865281	0.891269721158464	-0.119700010265091	0.486829745400909	0.608956208437541	8.10828327158344e-05
8875	Gm51458	115486031	0.257674157415428	0.129207585451629	black	-0.242406018117465	0.154315381630488	-0.00881482665218722	0.959306929056719	-0.00775748878309495	0.964184714140156	-0.0199390021953268	0.908109655789737	0.152754149503734	0.3737801557522	0.475357564342225	0.00339072535680261	0.0265680421202612	0.877759993761769	0.284972215741136	0.0920612087381185	0.0866083210984053	0.615487404214056	-0.274484348429963	0.105216690360923	-0.0693043516635618	0.687953099580716	0.237571358283967	0.162958470987054	0.532440298477645	0.000829671083681754
8707	Gm46043	108167527	0.255248601961905	0.132979351147369	black	-0.225822567609617	0.185403583742383	0.348932193401467	0.0369996083580133	-0.135261145318317	0.43154532338429	0.0636884461320985	0.712113091702727	0.199634830135791	0.243076102732911	0.00667611256628518	0.969174717775854	-0.0829712190045459	0.630453180220069	0.152238096520368	0.375415764984838	0.28240670742895	0.0951561176098403	-0.0823691483604984	0.632944795039981	0.299134675112524	0.0763449692262167	0.0311528540935672	0.856866738049453	-0.0621120338868056	0.718946045334051
493	4930533K18Rik	75189	0.252804923072394	0.136860993879084	black	-0.257839424216928	0.128953512320869	0.271789855089603	0.108815948642685	-0.124069875881776	0.470946309045931	0.0480996759886678	0.780571665352647	0.227430130666943	0.182209971275037	0.528636882015167	0.000918364784688242	0.0765420985928296	0.657261891058898	0.0290251809051935	0.866551638211422	0.40569597922544	0.0140936091562225	-0.222636533830687	0.191849402753437	-0.0614738987794784	0.721718187664125	-0.0307039895356261	0.858908249163121	0.665751573379315	9.37940625306584e-06
6154	Gm11351	100034675	0.251818832292506	0.13845075496335	black	-0.288282377196248	0.0881827833601408	0.112653294258733	0.513013425483631	-0.255939242778467	0.131897207174366	0.252346678887626	0.137598087216289	0.399567699220637	0.0157644002190004	0.693645245552163	2.72566110924742e-06	0.44995257846447	0.00589755457285972	-0.087427049716676	0.612139215675501	0.29229585869545	0.0836504502779346	-0.0792090095509878	0.646087540424082	0.0779131808443182	0.651507726189126	-0.203574311226935	0.233709070485803	0.514798350272841	0.0013159469044198
18651	Unc93b1	70348	0.250746489611411	0.140194945935659	black	-0.235459247232375	0.166841787865267	0.425107193618072	0.00975130615619391	-0.217176926550086	0.203257890715755	0.0527115463392721	0.760122523476608	0.304936677641694	0.0705452705486237	0.224784171405125	0.187487378038097	0.199143324204894	0.244262202011174	0.00251390379812963	0.988390309169833	0.268403693870333	0.113470068362257	-0.0978868965373868	0.570061686994594	0.255023921078473	0.133332807785005	-0.112180261237887	0.514795820053421	-0.224831219757953	0.187392608490422
2488	C2cd4d	237397	0.250496329718386	0.14060414874423	black	-0.288076570305468	0.0884201921024338	-0.0119218575951534	0.9449824248322	-0.235160343765138	0.167396669343099	0.0906084931226759	0.599202492143168	0.269540002548014	0.111891870424618	0.469766618345224	0.00384369482518149	0.595830301099758	0.000126029301174837	0.124845712878956	0.468155173919888	-0.0388745875192295	0.821900889314998	-0.152986645426864	0.373044647570902	0.168394774149007	0.326225420795583	0.029389738714949	0.864890817842933	-0.0185243259235585	0.91460454962507
6584	Gm2560	115490042	0.250276334294905	0.140964733817275	black	-0.269966015600742	0.111304470176096	-0.000318654772624931	0.998528342220895	-0.204282933875973	0.232050454905041	0.0452985373917081	0.793064087081767	0.382632998209598	0.0212673586036915	0.730502395643227	4.24372811940228e-07	0.155537251974469	0.365032054873503	0.0505118066667182	0.769857186185229	0.107892407032147	0.531091457981303	-0.1710501559998	0.318542770830377	0.171988136767474	0.315856248863681	-0.0245861384402233	0.88681773068541	0.517696942105613	0.00122196785213031
6139	Gm10832	100038623	0.248507716068506	0.143888301190042	black	-0.305635350095425	0.0698708224448795	0.354329447325467	0.0339823751256188	-0.304282050458636	0.0711818176039356	0.134922561782401	0.432709900779482	0.387453269132926	0.0195591062403051	0.502870087333637	0.00177306764196532	0.0373884414364482	0.828606464695795	-0.0795047921252962	0.644852841196413	0.298382211794196	0.0771235597887709	0.171960552736148	0.315935050410177	0.322701072623825	0.0549106820431026	-0.387695347113424	0.0194764269916263	0.384914714585812	0.0204438902148676
421	4930445E18Rik	78115	0.247208713004645	0.146063691354597	black	-0.295046061267988	0.0806502215524417	0.368765684576713	0.0268864407877759	-0.149245606426649	0.384983295330586	0.247755214522875	0.145145576091354	0.332864240036108	0.0472920337925487	0.118148459645065	0.492534996442461	0.377712926706018	0.0231371330686595	-0.166272089462353	0.332448833275914	0.628354649983077	4.07193394007439e-05	-0.0546965954563472	0.751368939934922	0.222789267831291	0.191536854094441	-0.33287598143657	0.0472837509733004	0.0523467660450522	0.761734348038138
17077	Stra8	68475	0.246739634396087	0.146855116195228	black	-0.236511154141237	0.164899537836352	0.0638967354592367	0.711211897906634	-0.055129066099987	0.749465854700418	0.0553578084586803	0.74845986289643	0.240813888228123	0.157124120953514	0.0588845714177408	0.733002092348176	-0.0264573875465411	0.878265317693566	0.143739659523238	0.40295416937205	0.0792130687825516	0.646070589468202	-0.290855329256094	0.0852560032426002	0.296795511816011	0.0787855960488841	0.100526277831314	0.55965629855984	-0.174863406433755	0.30770987009666
13983	Plag1	66364	0.24622577700839	0.147725680995866	black	-0.273435828844671	0.106606403782929	0.238587121255853	0.161114256205992	-0.210707285327193	0.217377351955423	0.31646364769634	0.0600504740493282	0.31553079488019	0.0608508729451558	0.264622634231981	0.118842169838115	0.0979455472704813	0.569829511017606	-0.00883678623687934	0.959205638380574	0.422862267346899	0.0101865551858745	-0.0324814046437576	0.850829674056749	0.191152026196937	0.264091875361918	-0.192591904330101	0.26044291621874	0.301079843951152	0.0743606139115994
11495	Mal	17152	-0.245837296796024	0.148386330430915	black	0.15231755101129	0.375163662540928	-0.48913221089941	0.00246723177961129	0.110939060552811	0.519487245638743	-0.35490988474191	0.0336702185856693	0.333994128955402	0.0465002899464432	0.157444734859151	0.35910746326162	-0.199223737496151	0.244067884070037	-0.459709543481401	0.00479150597480113	-0.187668360708607	0.273058905702767	0.345843992975069	0.0388217195141549	0.490883628538304	0.00236724828384944	-0.525189770286788	0.00100588812780507	-0.0744276404800007	0.666173924693354
6561	Gm24526	329639	0.242844800476438	0.153547752811232	black	-0.277619856734419	0.101142745200718	0.378062601310945	0.0229998956784391	-0.279017924940545	0.0993654090749144	0.351342082339285	0.0356265482870329	0.332358044403389	0.0476502322886271	0.346552902551737	0.0383971400093446	0.21715162775626	0.203311829826663	-0.109281230898687	0.525786117297032	0.494512942296231	0.00217126827758393	-0.125855699830141	0.464534816152146	0.00602322483471427	0.97218803416453	-0.231214184619958	0.174846762785651	0.131247107124611	0.445463080749636
16828	Spink10	66616	-0.242764115479033	0.153688698904945	black	0.170471649730946	0.320206805551844	-0.34426480133928	0.0397812256350195	0.0874181933714424	0.612175392477535	-0.313939995447387	0.0622352433003694	0.380266579987897	0.0221503464981835	0.0533589520500082	0.757264337400157	-0.244752538195049	0.15024247694006	-0.546784012995637	0.000559517129676745	0.0476073612317328	0.782763454878764	0.271628790275499	0.109034005138154	0.503386862642311	0.00175069930670439	-0.536398049810266	0.000745512124932876	-0.133856425114906	0.436388264343508
10631	Kng2	232811	0.242024847108875	0.154984479129015	black	-0.228197966424862	0.180698405281805	0.126632162918827	0.46176168777673	-0.293213575180577	0.0826398598293941	3.23781145403195e-05	0.999850466605971	0.263605207014225	0.120319711098423	0.097727877261651	0.570691400559462	0.401582752718281	0.0151975810495792	0.140525930973841	0.413661474597401	0.0344912235870196	0.841712817590992	-0.195216460800672	0.253877813355631	0.328345908864186	0.0505669918462699	0.120255109576853	0.484796890839095	0.0752842485149104	0.662557974569922
10201	Irx2	16370	0.239237298146789	0.159941728846127	black	-0.233548713015969	0.170411309586628	0.203075995985946	0.234880231097446	-0.267135124422099	0.115251677364648	0.11674877201533	0.4977110420207	0.223125663093212	0.190849730495297	0.274724620352083	0.104900175103334	0.121717097113957	0.479463970096781	0.134114821379825	0.435495174277928	0.243174865751095	0.152972149383581	-0.0959486890883959	0.577758433711634	-0.0937284249161884	0.586632185323079	-0.00423156122897991	0.980459044576256	-0.109852801449292	0.52361024805251
6691	Gm28818	102635744	0.237804865498306	0.162533176688105	black	-0.224040913558765	0.188989008573625	0.304975845388994	0.0705073264109745	-0.187544919954814	0.273380248757898	0.331992675567657	0.0479101283761734	0.31113641540147	0.0647354693400443	0.127156014678937	0.459895757410796	0.0489271985737302	0.77689128517066	-0.0398431854189079	0.817537169132752	0.135406768962872	0.43104497669727	-0.142349609702545	0.407565845976262	0.347579655211447	0.0377888878738693	-0.10883959497599	0.527470366375839	0.0920940991493876	0.593202390503703
12397	Myo1g	17913	0.236941108976548	0.164110364384406	black	-0.250713856547416	0.140248276284816	0.205271960737834	0.229748890195556	-0.168651046026826	0.325478992853773	0.267499808143244	0.114737369378388	0.328239228375345	0.0506464528397999	0.0635082645621526	0.712892983202239	0.0160524640951191	0.925965904374793	-0.0264526207039951	0.878287087399709	0.358913939886429	0.0315800728804963	-0.156494736127635	0.362050882790397	0.400615524550147	0.0154674789475349	-0.115472942487851	0.502453034248254	0.227887433223347	0.181308648073476
13236	Oasl2	106338	0.236664718370607	0.164617361171095	black	-0.270994237051418	0.109896302871939	-0.00404642535654363	0.981313832059418	-0.246386790327622	0.147452491923931	-0.0159188808621727	0.926580320584898	0.43080877025706	0.00871638495791383	0.645162312756812	2.15676262551181e-05	0.0735089145546759	0.670060340685802	0.00958787398642342	0.955741563675168	0.11800812316613	0.493052714340327	0.032010567241502	0.852968268401267	0.266774027520258	0.115762630901808	-0.211066866681802	0.216575362540394	0.15493584185948	0.366912037753631
4513	Dnmt3l	13435	0.236465440306588	0.164983604851417	black	-0.269665280947694	0.111718890769472	0.184571171672888	0.281196190256354	-0.248338927528217	0.14416961581242	0.101932867020534	0.554147215109955	0.391155939778666	0.0183260115290574	0.6989299223923	2.12344573570451e-06	0.182544288909537	0.286605654123028	-0.117602783209194	0.494549623637067	0.345467522945334	0.0390487381344414	-0.163636787594644	0.340276316412246	0.039389275013056	0.819581458975274	-0.200171197283846	0.241786163326736	0.74752525618937	1.61885564193105e-07
4027	Cys1	223601	0.236381011250207	0.165138949539994	black	-0.228550508286716	0.180007376590387	0.232302483135938	0.172768937354796	-0.259628753643487	0.126226371337365	0.0986655211093502	0.566982924697222	0.296751212798929	0.0788323944520376	0.193139836717984	0.259063133075147	-0.0588543012753915	0.73313433688723	0.0638607008229623	0.711367779422318	0.217202255518075	0.203203897240846	-0.0448725830124592	0.794968278272453	0.26760105562848	0.114594887874972	-0.0627649979618475	0.716113135601823	0.224806421809048	0.187442554815071
3718	Cplane2	73692	0.235575287135762	0.166626728677474	black	-0.230355340297626	0.176499033596072	0.157699624419288	0.358320179712218	-0.0646278980873944	0.708051474853862	0.177627155196462	0.300005839854286	0.326156144812889	0.0522181544965448	0.376199488550888	0.023738967012659	-0.00832243856446821	0.961578277859123	0.0551983239020123	0.749161221003221	0.201820081844768	0.237849515162315	-0.365791179627805	0.0282386277496297	0.255803130754642	0.132109959651431	0.0742473448856851	0.666935944446402	0.467651292980859	0.00402827300280694
17028	Steap3	109552	0.234409362191207	0.168796623459554	black	-0.211841688942603	0.21485416228834	0.120336597020446	0.484498842153538	-0.18490952913848	0.280299652768689	0.116303620569474	0.499362988058197	0.385554391043396	0.0202178569088551	0.342946843524237	0.040596637719084	0.356590483036471	0.0327795822116544	-0.0637670023027119	0.711773161922872	0.249945891019775	0.141507624216119	-0.159671645778835	0.352264253623532	0.22098124117177	0.19525972243729	-0.0462711155369699	0.788720694329274	0.165734647558735	0.334036077527026
322	2810433D01Rik	77132	0.232925496782334	0.171587420589323	black	-0.240485217630398	0.157708520096724	0.263625323003876	0.120290365545559	-0.189684716045699	0.267844826995788	0.221360766286314	0.194474080354761	0.270585496689933	0.110454461081284	0.485650700740879	0.00267698522660028	0.122606066383153	0.476236272717916	0.0156286741035615	0.927915270505474	0.364998250437496	0.0286083818506338	-0.0646614051522906	0.70790675637338	-0.0147469166500615	0.931972525394273	-0.0847720414939644	0.623024648995236	0.496412867343351	0.00207445223406071
10965	LOC118567447	224640	0.23025315828538	0.176696351684922	black	-0.225576762213101	0.185895367642967	0.212828709150833	0.212675251871413	-0.199684664214126	0.242956059682475	0.137623640778104	0.423467840550346	0.222623726515677	0.191875627391159	0.584980361713611	0.000178908037903943	0.068130037615958	0.692980926363699	0.0982552597687388	0.568604191842529	0.235638621597666	0.166509433578916	-0.21608280071229	0.205599756500434	-0.0951008157531004	0.581140011659712	0.0450895995699916	0.793997978517281	0.424800029800465	0.00980990847136076
7183	Gm32450	102634966	0.229383482571583	0.178382091584318	black	-0.243772801910539	0.151933398693132	0.147202976780633	0.391594904250517	-0.234499431833427	0.168628277399382	0.171727991066572	0.316599918297238	0.267410699641157	0.11486287826876	0.627912392089528	4.13852232702386e-05	0.094622174587285	0.583052875918578	0.0457276241988408	0.791147083483391	0.282038012664666	0.0956073560452088	-0.0580936068759592	0.736460141918169	-0.0016814796939493	0.992234459012053	-0.0876053634729091	0.611411023796773	0.633992081066875	3.30403679548501e-05
1375	Aldh8a1	231642	0.228882375893407	0.179358587654678	black	-0.255668636978645	0.132320431978044	0.127323573066006	0.459299775923466	-0.239598011147469	0.159293883722559	0.19461872465592	0.255363231979155	0.309371475527996	0.0663495905762149	0.231723674907844	0.173871816070479	0.177631798909144	0.299992999670896	0.0245340282974613	0.887056081251675	0.38961459601329	0.0188311879354887	-0.0460401563910954	0.789751561825155	-0.022036687982686	0.898489922116822	-0.15086393001011	0.379791674597792	0.182355283392304	0.28711348069018
5533	Fermt3	241639	0.227631385000051	0.181812917659975	black	-0.27217991599482	0.108289232362363	-0.141425836008394	0.410647134326132	-0.224314138119237	0.188436022066271	-0.145539729608694	0.397026804245724	0.430272431036726	0.00880956752009467	0.531583553130999	0.000848959462796136	0.146771127712071	0.393001096848148	0.0868351553255935	0.61455899636764	-0.108141213092602	0.530139109539842	-0.0890567357866575	0.605497648155152	0.426207153196441	0.00954388690324916	-0.0433650520542647	0.801716867530498	0.1372473824498	0.424748596683853
3320	Chrna9	108043	0.227166051712507	0.182731902354498	black	-0.268511779544336	0.113319233560782	-0.0170755116529041	0.921261819920675	-0.170390125912212	0.320441738925738	0.0208394380962902	0.903978708480973	0.43594739212301	0.00786542105632541	0.670359295292243	7.71636096937772e-06	0.293995351851171	0.081786442844417	-0.0233213526574659	0.892605543978395	0.0457712429243325	0.790952278241145	-0.209450726696098	0.220195915866875	0.326246944753615	0.0521488430658417	-0.0594117593910584	0.730700124476408	0.349682874842133	0.0365673622695548
7284	Gm32916	102635610	0.227148951286643	0.182765736436882	black	-0.275140106010099	0.104354551065028	0.0673240089094444	0.696439444884668	-0.221987437211581	0.193181683483008	0.268954886759578	0.11270244875518	0.33845186836329	0.0434799471500752	0.335811916926801	0.0452489050087012	0.216680599012559	0.204317920175192	-0.0120455655990556	0.944412409605418	0.287113769415218	0.089537372292548	-0.149561512803814	0.383966619283192	0.0345704124698562	0.841354010993127	-0.130071878330178	0.449583644756351	-0.0721081199837191	0.676002256160162
3062	Cdkl2	382253	0.227120376133383	0.182822283761212	black	-0.240537296064224	0.157615816332582	-0.0262445582268142	0.879237373928438	-0.118538402463798	0.491097913832564	0.225312351517097	0.186425402610117	0.244929059446755	0.149939282686605	0.171672283510306	0.316759310058124	0.258343444712091	0.1281809447655	0.11820116987754	0.492340614087096	-0.0367288691748685	0.831586347948178	-0.195803942255893	0.25242348630202	0.33094350852993	0.0486627551568288	0.0442771001927846	0.797632285731304	-0.0142442782839866	0.93428609140158
7043	Gm31592	102633839	0.224634159530015	0.187789772735146	black	-0.237074802853959	0.163865526734205	0.0519572306075798	0.763456646688339	-0.268177882743532	0.113785677660106	0.22407047398334	0.188929125377584	0.438855084725061	0.00741615808309272	0.320885867004015	0.0563689146929048	0.393972174476676	0.0174322319839601	-0.115636548772713	0.50184367119778	0.369225480581692	0.0266822653470305	0.156545251317859	0.361894007105477	0.233169766564203	0.171125754102842	-0.309933835088419	0.0658318863054902	0.0126420832466477	0.941664193542644
8223	Gm39715	105243990	0.224228019861775	0.188610195956032	black	-0.241598959758064	0.15573455632138	-0.0546092074859347	0.751753666207827	-0.208391689634081	0.222590785390304	0.1770247729385	0.301674435125363	0.250731455966896	0.140219512709648	0.60438203069113	9.47622389391631e-05	0.0850437983944927	0.621906782332	0.115561334550003	0.502123765428319	0.0649801816777861	0.706530451138923	-0.136790791160918	0.426305699663039	0.0125121451349412	0.94226277590932	0.0359421985638514	0.835143471705066	0.536600081647448	0.000741426735597259
7590	Gm34664	102637980	0.224130347970674	0.188807874226618	black	-0.242728724454432	0.153750552004783	0.129574890168398	0.451332364010448	-0.239718051637961	0.159078710517909	0.253259053482007	0.136133391770376	0.346542173014874	0.0384035379268513	0.383789179141905	0.0208467128339899	0.4814544877377	0.00295033419828591	-0.0261384198975547	0.879722205025658	0.219734297628761	0.197856617160508	-0.158037617232688	0.357277813702958	0.232696225366758	0.172021549729561	-0.0627900814437863	0.716004384078894	0.113089587418629	0.511372193759517
3860	Csrp3	13008	0.223227623062423	0.190641808893876	black	-0.272165934528533	0.108308078790289	0.271721673683284	0.10890821532922	-0.258961112620457	0.127238869670352	0.0527719849773526	0.759855564097768	0.47516403452252	0.00340559264419595	0.617901593477436	5.93547097561189e-05	0.235427651312985	0.166900379739485	-0.264283253503784	0.119333512010743	0.573953733842923	0.000252257799502723	-0.000515075092519823	0.997621207432604	0.0485947879417735	0.778369101006155	-0.425824145652222	0.00961568022471086	0.440266131312263	0.00720617971939741
3623	Colec11	71693	0.223216857352679	0.190663755315864	black	-0.249798061574203	0.141750991579867	0.272560950696316	0.107776567206445	-0.159558367749594	0.352610436969178	0.182260918619498	0.287367240186968	0.236983528744442	0.164032651288153	0.340038458886308	0.0424439387645289	0.163389439087014	0.341016744076427	0.0600388190170133	0.72796508160035	0.255760367920318	0.132176853295134	-0.160353932599597	0.350183499421413	-0.0138442813776846	0.936127594554838	-0.0718916580844217	0.676922181065377	-0.112744017774094	0.512671929382044
16723	Sorbs3	71726	0.219329174617354	0.198705499065038	black	-0.229587256034498	0.177986085046628	0.267608520875312	0.114584387599631	-0.379489819994465	0.022446733521162	0.102340883137712	0.552553925993984	0.37448917494643	0.0244346384141561	0.285520116538638	0.0914103693114778	0.160809744206477	0.348797579630971	-0.140317491924335	0.414361446070044	0.492924695498701	0.00225521264617979	0.178463796700475	0.29769811742412	0.183203753455911	0.284838321511729	-0.361071173332279	0.0304987897746248	0.0931674137439823	0.58888389190561
8845	Gm49249	115488476	0.21789900139396	0.201722561185161	black	-0.218876027619777	0.199658017862336	0.11049040774422	0.521188209283311	0.0190196248733713	0.912329950660749	0.0081604879734987	0.962325409580122	0.40798311799686	0.0135095387358669	0.629210360739857	3.94584087966324e-05	0.169762262965057	0.322254703500281	-0.106897650423172	0.534907323212787	0.473167985033778	0.00356226834599362	-0.389435313400189	0.018890695636417	-0.00976986428017306	0.954902328157247	-0.0181648725077026	0.916255714247985	0.460755240079774	0.00468436422017774
186	1700112H15Rik	73590	0.217600989991287	0.20235523363186	black	-0.250734144431125	0.140215119205227	0.112632978692368	0.513089911645744	-0.225108482682896	0.186834803470258	0.259749753918783	0.126043513888731	0.390255585881986	0.0186197085377837	0.473482046094654	0.00353720948323152	0.207335491329813	0.224996910444662	-0.135664226567845	0.430161167698543	0.44568337666839	0.00644666426134211	-0.0736152575737014	0.669610051634935	0.0286099820374248	0.868443849919472	-0.266074042914048	0.116757952267542	0.422209314090407	0.0103162082473769
2582	Caly	12322	0.216329335254231	0.205070447306511	black	-0.23276510242098	0.171891047520834	0.425390785145729	0.00969746579373917	-0.176855041638932	0.302145653172263	0.141366692102388	0.41084486050303	0.320002855561112	0.0570893188705112	0.432947276817499	0.00835315792185268	0.159177306171421	0.353776488617677	-0.152552127256896	0.374419954853666	0.509354271277163	0.00150978788592634	-0.0455389208249866	0.791989993530319	-0.0150778860484724	0.930449423384029	-0.278794045082628	0.0996484113200773	0.335054746130544	0.0457668144341893
1295	Aim2	56697	0.214545654355989	0.208921394366406	black	-0.296201655028962	0.0794147561183232	0.363567172760904	0.0292857879805852	0.278207091254233	0.100393283248858	0.299076785226911	0.0764046509637787	0.375467077611627	0.0240348401733441	0.379012203437629	0.022630605665297	0.302674614644647	0.0727639353585731	-0.270199469643429	0.110983563736338	0.607930754726916	8.39843355166064e-05	-0.373908821331246	0.0246744964759338	0.141375938783516	0.410813944021072	-0.311760365787164	0.0641722980769142	0.361029193743495	0.0305195379080986
17444	Tdp2	69694	-0.213151832039235	0.211965260472476	black	0.197739839641035	0.247670419733149	-0.351980179590826	0.0352700212002657	0.254425306128366	0.134277907367663	-0.292492078028334	0.0834335741975137	0.00092426464623778	0.995731443829208	0.388124230560616	0.0193306620003689	-0.144841172467706	0.39932105985	-0.197337857962596	0.248652418538562	-0.239580982571845	0.159324424555372	-0.0101220300154131	0.953278476880728	-0.0762506120481055	0.658487722666627	-0.0262989793748366	0.878988799391957	0.405563450420342	0.014128095351312
1026	Acot11	233799	0.208854597530951	0.22154180034031	black	-0.198589960445035	0.245602213317139	0.120188196985515	0.485041701426888	-0.259757354275578	0.126032034694879	0.228102795808833	0.180885274334662	0.340273803177355	0.0422919765042862	0.56744035280119	0.000307273328148625	0.132366113520453	0.441558826643622	-0.0598254703526156	0.728895274023714	0.522021963813631	0.00109273469090301	-0.0282702041938126	0.869992876842487	-0.0800661431263904	0.6425121396464	-0.157486830100699	0.358977371143509	0.521991384617151	0.00109360430575216
9277	Gpr88	14608	0.208120254480044	0.223207455208661	black	-0.25230987171664	0.137657418721784	0.0952073539740608	0.580714619193408	-0.0915148012873307	0.595538945956685	0.160584628052555	0.349481640997972	0.352114952267655	0.0351950921768633	0.289576382182786	0.0867013089633554	0.511931875969891	0.00141508690582163	-0.0474144560460093	0.783622720741278	0.0356405526561779	0.836508296369713	-0.310681373949077	0.0651486351370214	0.515391294532468	0.00129622043340236	-0.0298745350380153	0.862683109330763	-0.181031180008948	0.290687384177852
2162	BB123696	232987	0.207794897877465	0.223948165372016	black	-0.23433680500488	0.168932325148235	-0.00501523670507762	0.976840999251277	-0.168642318544084	0.325504395413018	-0.00351467679400166	0.98376906941671	0.339980172383803	0.0424816425201096	0.721840496190256	6.74453654767264e-07	0.152925254714835	0.373238775796209	0.0241584544058953	0.888774234728237	0.115885190700264	0.50091830276364	-0.105163618092846	0.541590444653241	0.098623933997698	0.56714717185574	-0.0698280187450186	0.685715243409466	0.53842625983097	0.000705389489043978
2000	Atp8b3	380753	0.205745291764683	0.228652907258902	black	-0.272743934398098	0.107531024025006	-0.11427365243763	0.506931256741199	-0.241529481233434	0.155857171786676	-0.0973765247501993	0.572083871210042	0.596963174694599	0.00012141385137495	0.657641979038147	1.31181509050241e-05	0.106651705128074	0.535852795895176	-0.139831999815721	0.415994397328702	0.14356019327755	0.403547887816508	0.0304661992189417	0.859990125373087	0.513682701857644	0.00135378087262124	-0.335829346311643	0.0452370389869389	0.184939727134302	0.280219728124684
7722	Gm35380	102638931	0.205463263392823	0.229305506085713	black	-0.25281583667045	0.136843474715729	-0.0282810242290033	0.869943541571015	-0.154618417448916	0.367906612819324	0.0691853294259384	0.688462098185802	0.377559099198763	0.0231977206714177	0.504769989865458	0.00169204523091333	0.366863088962345	0.0277450400152513	-0.0331822625275733	0.847648246299813	0.162014964404251	0.345149105330368	-0.167298320747771	0.329430980959897	0.325021652685285	0.0530903771422873	-0.103866110010073	0.546617054649983	0.307755558721119	0.0678550283951951
7157	Gm32275	102634757	0.20517420320857	0.229975688518004	black	-0.263941357847392	0.119830030593508	0.195906306216647	0.252170649898745	-0.119246824184576	0.488492634342241	0.20889841311402	0.22144268639941	0.348602258858387	0.0371908959066094	0.2000064703288	0.24218183392481	0.327272533297289	0.0513710583853547	-0.0795015442972832	0.644866393688767	0.412570006803006	0.0123995413132254	-0.229856707465082	0.177463402242332	0.206733242058442	0.226376808539992	-0.141759445815537	0.409532842603103	-0.117661215719478	0.49433369093315
8057	Gm38777	105242599	0.204215503666433	0.232207938854902	black	-0.259698947311429	0.126120269590909	0.227185564677506	0.182693300354851	-0.203722183113977	0.233362297940817	0.301163335585551	0.0742763499772073	0.368364481492701	0.0270656482493353	0.294661539517273	0.0810646086355469	0.212109740890385	0.214260906570136	-0.202554427736604	0.236110285921336	0.510124817856777	0.00148091087199726	-0.0523110743887638	0.761892108973367	0.00346910254376546	0.983979506096668	-0.358281858866504	0.0319027746632453	0.226025570101698	0.184998129179257
6173	Gm11755	102638005	0.203954114531942	0.232819100538407	black	-0.238361173794499	0.16152317745511	0.160208636147052	0.350625981376395	-0.271251362172125	0.109546276159645	0.0461475207602799	0.78927230580344	0.26503930069621	0.118241009328852	0.476526578548405	0.00330211344123563	0.0979869059154919	0.569665813754868	-0.0285527914633967	0.868704544738172	0.395486849899788	0.0169668118284286	0.11555407183962	0.502150815601828	-0.0241513155739968	0.888806897897824	-0.260631049747977	0.124717625445147	0.391483108644121	0.0182202521369571
8315	Gm40262	105244679	0.203480147960993	0.233930073301754	black	-0.23711952025164	0.163783693103536	0.202669376096033	0.235838821221122	-0.146926264667789	0.392495601873673	0.202032387153357	0.237345804562163	0.339698468330996	0.0426642496968159	0.322665705367564	0.0549388042907167	0.207607147630782	0.224376362383915	-0.118303341070461	0.491963943817845	0.366074105074143	0.0281076511485462	-0.207562829009852	0.224477520160495	-0.00131329365983593	0.993934808873924	-0.186351827849136	0.27649885055524	0.169798947803263	0.322148599952375
8083	Gm38906	105242773	0.203311206100189	0.234326937215927	black	-0.261489016430137	0.123436840233509	0.148265716842639	0.38814684033301	-0.254264782950927	0.134532182115626	0.153770876781836	0.370570027763105	0.439549823527491	0.00731212816520307	0.356212088939499	0.032978413661177	0.268029434425139	0.113993518671292	-0.172408390529277	0.314657200372172	0.586881049600116	0.000168408747146652	0.0270436087024588	0.875588777755486	0.0686900159170041	0.690581751787337	-0.362531954244053	0.0297839811995385	0.0486018135767243	0.77833785882285
6499	Gm20753	432958	0.20320484316525	0.234577029555104	black	-0.249966327052713	0.141474005099504	0.107717571414916	0.531761167158889	-0.138809532995372	0.419445302426756	-0.0634014426852627	0.7133554826728	0.383743097993054	0.020863344741647	0.556425728046805	0.000425039426538616	0.0151677741821672	0.930035805179633	-0.0273136175194791	0.874356439891178	0.314535787598295	0.0617138788170987	-0.134337647127801	0.434725835260111	0.231333608067223	0.174617888467737	-0.122073044765966	0.478170217576747	0.277199887412917	0.101681338621345
12008	Mmp25	30800	0.202297238003031	0.236718435361472	black	-0.244677350102823	0.150371756074417	-0.0361908732608789	0.834018676470487	-0.145318170327428	0.397753642678503	0.216116254801178	0.205527875091763	0.416636064414209	0.0114810365321509	0.54867044496545	0.000530564998854686	0.208419799099216	0.222526990504867	-0.107676968539352	0.531916755246545	0.342757831944375	0.0407146792273204	-0.183274230815347	0.284649862994473	0.0370865402065874	0.829970135322965	-0.172513603866142	0.314357458475399	0.333075758741176	0.0471429991002106
13879	Pigz	67063	0.198383262338593	0.246104008665442	black	-0.240319241312576	0.15800423437231	0.0470962872989091	0.785040503821981	-0.248904999412197	0.143227748179136	-0.00702023870602056	0.967586615940974	0.234261984394393	0.169072341897638	0.300437801448872	0.0750110900165935	0.33734676283244	0.0442135350736594	0.0718591096425153	0.677060546069211	0.209219478183849	0.220717340414878	0.0165568301132299	0.923646455477677	-0.117429003090536	0.495192098785342	-0.115991065670366	0.500524531186418	-0.228956030051862	0.179214821915338
10146	Ip6k3	27399	0.19768644303608	0.247800712460587	black	-0.213062259974354	0.212161911280271	-0.0258840123370936	0.880884492723327	-0.142266231763892	0.407843415124152	-0.0300356476850408	0.861949646135117	0.269534131529912	0.111899981849511	0.655608018843487	1.42474442794587e-05	0.109525246504947	0.524856652656708	0.0858814088998942	0.618466534028945	-0.00713801052050484	0.967043140704961	-0.120593946491235	0.483558183238162	0.0833888407066477	0.628727243132371	0.0128103156196712	0.940889248837885	0.477093466832336	0.003259872775593
5572	Fhit	329977	0.197106236471792	0.249219424700804	black	-0.290962812608805	0.0851353916166113	0.0733516018371031	0.670726658784073	-0.409031315330701	0.0132487613410898	0.0871932961878576	0.61309436521062	0.500686176447134	0.001870389885584	0.425628086196758	0.00965260835568361	0.263278989432483	0.120796350421796	-0.1938739618339	0.257222080374186	0.324558517104002	0.0534497698164877	0.515961951957404	0.0012774818658422	0.398261842147999	0.0161411254998159	-0.653637304776141	1.54252665005891e-05	0.149997509716857	0.382566038618031
14920	Rapgef5	59021	0.194259740107121	0.256258102655543	black	-0.201628404112408	0.238304904137077	0.0462335495193651	0.788888343204486	-0.205986302875977	0.228096221940496	-0.0365981633974462	0.832177139910535	0.513094254805559	0.00137411950075853	0.728366607048593	4.76499047183143e-07	0.222091426713902	0.192967807995631	-0.172314869358315	0.314923783081892	0.209377492380291	0.22036095491543	-0.216320972139228	0.205088387380698	0.277497718162557	0.101299158613591	-0.123167965818628	0.474201992694081	0.372332572779951	0.025335798866156
7089	Gm31852	102634187	0.193532591427465	0.258077093955989	black	-0.224861164356456	0.187332308645951	-0.0587688863630564	0.733507539301066	-0.108658217650137	0.528162838195352	0.194662943335608	0.255253148084101	0.346630604413532	0.0383508329647154	0.575951177351639	0.00023725099696887	0.123449358658153	0.473184964882613	-0.00541501835444078	0.974995472220464	0.0483015492751539	0.779673403924033	-0.00484738225666268	0.977615907881268	0.275268357480432	0.104186564204192	-0.143743492107285	0.40294149569679	0.37246535721552	0.0252795312672254
10429	Kcnq1	140493	0.193464393926416	0.258248130153198	black	-0.245377255100569	0.149171461193452	0.0589598628640614	0.732673191063506	-0.207352913197533	0.224957078343717	0.157590406038796	0.35865739811673	0.3545953743185	0.0338390688850578	0.694490859131253	2.61984031702203e-06	0.177167496774425	0.301278558626505	-0.113642401058145	0.509296407353822	0.289732888005903	0.0865234381235372	-0.0316365459651994	0.854667850201697	0.0518584514316447	0.76389356876325	-0.24916855126033	0.142790774709787	0.565151425509878	0.000329013099091957
17512	Tex26	21391	0.192455359840633	0.260787511922217	black	-0.200277406511095	0.241531281540243	0.11410716538147	0.507554508920829	-0.135716831197403	0.429980708501576	-0.0514837706228111	0.765551516401181	0.283066012926162	0.0943532696431934	0.282848767918127	0.0946172378612058	-0.150479174365291	0.381022239047802	0.101780541723161	0.554742590223898	0.298516742129399	0.0769839065471152	0.00707561004925841	0.967331094986029	0.219187590592523	0.199002768447369	-0.0855636146951521	0.619770848982396	0.0149726934214382	0.930933487644931
18840	Vmn2r30	170822	0.190935444914354	0.264643637111927	black	-0.231684941851845	0.173945798082119	0.125240746101973	0.466737379976464	-0.136587979041534	0.426998363787905	0.265960217205359	0.116920408026626	0.359701026290149	0.0311819765103655	0.415192734765523	0.0118002460518191	0.0846681075107322	0.623452399018429	-0.132688214415123	0.440438484358028	0.374169613448941	0.0245664722087625	-0.163509790954956	0.340656352683644	0.220507441840545	0.19624363409396	-0.199321824515165	0.243830998136308	0.359025284849982	0.0315235048505664
13227	Nyx	18197	0.190313945213558	0.266231178150081	black	-0.25057646719943	0.140472967286571	0.0133156554752334	0.938561778244861	-0.194103108026478	0.256649203480892	0.00682330159189372	0.968495443019296	0.242400387274031	0.154325250585447	0.58902930468007	0.000157210337381913	0.401375862555945	0.0152549768838235	0.0617392139211829	0.720565197647119	0.022761555727697	0.895169005843922	-0.0331138301478416	0.847958780104895	-0.0246564799480636	0.886496005795457	-0.0880896494969757	0.609435164595	0.177032057594114	0.301654221497399
7785	Gm35723	102639395	0.186562326012959	0.275946957416157	black	-0.258952331930776	0.127252225941798	-0.0975101799788913	0.571553990771417	-0.270602060214199	0.110431801160275	0.0132335101446136	0.938940085738632	0.371886910108241	0.0255254060963375	0.261481147902683	0.123448541755851	0.266602071354648	0.116006546395468	-0.0213256201354908	0.901749266306988	0.125363091351761	0.466298738719511	0.368314683259077	0.0270879604000172	0.387554832164107	0.0195243828588284	-0.37896262609675	0.0226497632670464	-0.00329438715718106	0.984786254856896
12875	Nipal4	67602	0.178340264287347	0.298038144103497	black	-0.187996251652211	0.272206532955058	-0.0345215328070675	0.841575482124754	-0.0650860106134687	0.706073741131561	-0.0996379039242948	0.563148746479684	0.215163427534967	0.207582006791418	0.323582130644986	0.0542138008485463	0.0460571341513796	0.789675770970824	0.0780300439801916	0.651018184104622	0.152519606246358	0.374523008435498	-0.259172276598658	0.126917982648466	-0.0988733488230692	0.566162441302585	0.0738795672442913	0.668491374685672	0.278955474030039	0.0994442904161624
11235	LOC118568775	NA	0.177879801492977	0.299307763991262	black	-0.236520259382818	0.16488279712069	0.0932266692735215	0.588645880627068	-0.204280643295346	0.232055803391347	-0.0702745210742308	0.683809222119296	0.402671048339487	0.0148986446534472	0.609847864698141	7.86337204903496e-05	0.0570556913422187	0.741005582196934	-0.0751837215974274	0.66298193614808	0.149825230328336	0.383119104878075	-0.0578140411192894	0.737683611089883	0.25288579249597	0.136731216659243	-0.205236112024262	0.229832041874354	0.177093489116764	0.301483794163502
19406	Zfp423	22682	0.177493900740464	0.300374446653769	black	-0.241417829777015	0.156054360416803	-0.023180867989468	0.8932487616518	-0.405877540087537	0.0140464791651078	0.170108495972215	0.321254160988504	0.327025836016585	0.0515572960618007	0.0538395536926264	0.755144608984352	0.170678699428978	0.31961061832351	-0.0157501423246336	0.927356493388488	0.165271845353137	0.335406619255963	0.304654766274308	0.0708188469876126	0.4265495890012	0.00948008546227982	-0.313982078713121	0.0621983033438941	-0.143483161520866	0.403802881178777
6135	Gm10790	102635133	0.177345568705973	0.300785099785987	black	-0.195062500965517	0.254259864551009	0.201553265679996	0.238483578688983	-0.0369754388610413	0.83047209713998	0.233451887270545	0.170593656102502	0.309859748314413	0.0658999076682589	0.057768535005667	0.737882820571917	0.0318180367048897	0.853843061224581	-0.122595922650834	0.476273038633456	0.225374322343074	0.186301080952286	-0.316592540071602	0.0599405414056968	0.372553083721237	0.0252424137090495	-0.108479336155898	0.528846214291267	0.153048251757695	0.372849897568986
8122	Gm39168	105243173	0.177030553647392	0.301658394612405	black	-0.209396153148408	0.220318893425985	-0.0201058917916256	0.907343830682339	-0.053385796051813	0.757145893832959	0.0243458169458651	0.887917036658372	0.283737377902044	0.0935410753402723	0.615902678716724	6.36922294932918e-05	0.0871884713440141	0.613114086814605	-0.017826039841296	0.917812472710467	0.195643526333484	0.25282004890393	-0.0976290825265701	0.571082785289986	-0.033803619416775	0.84482967997543	-0.138890371445339	0.419171882589152	0.624892633258312	4.62017089956532e-05
10416	Kcnk4	16526	0.176338230436181	0.303583333668389	black	-0.171723624281483	0.316612410828926	0.201074008756423	0.239625346753153	-0.165824515793715	0.333770342374777	0.0794136020008956	0.645233400926541	0.341435535512394	0.0415482700742937	0.22636477954635	0.184322028770648	-0.115912101804895	0.500818199770511	-0.12958127858436	0.451309862222666	0.341590367162311	0.0414499549926395	-0.0649956103747803	0.706463861545131	0.25461113052473	0.133983997947998	-0.204360195125258	0.231870099493099	0.490044862431276	0.00241468031205359
9249	Gpr156	100129	0.174494943370704	0.308746333000292	black	-0.202874597019121	0.235354691252951	-0.040709880665114	0.813637109105667	-0.186422686111662	0.276312991133368	0.0130805157193852	0.939644712699447	0.317026168829752	0.0595718678160374	0.649215210170028	1.83968749129327e-05	0.118120152817202	0.492639401267932	0.0129315800894019	0.94033068994106	0.0706011319829816	0.682416208008242	-0.0645239303627776	0.708500580092165	0.158305254412349	0.35645371886923	-0.0762010312639549	0.658696319470034	0.484726064766627	0.0027352412547593
10235	Itgad	241226	0.173513457355044	0.311517932990782	black	-0.246935503979596	0.146524266977604	0.353656389798837	0.0343472958759544	-0.250571624631784	0.140480891799627	0.240697099206288	0.157331600125224	0.392519324716964	0.0178886499160631	0.239824622746659	0.158887857326141	-0.0049896080375696	0.976959313970184	-0.245824274040099	0.148408514197155	0.565389561174205	0.000326689035639077	0.125838504223705	0.464596330041871	0.371438938497275	0.0257171753714844	-0.523042881962866	0.0010640498096208	0.315934970218286	0.0605030557270908
15644	Samd15	224823	-0.173280847654686	0.312177084558806	black	0.142904736715764	0.40572054530938	-0.312066967258042	0.0638969817158397	0.125452530557168	0.46597821300367	-0.231640075546151	0.174031522965758	0.169905366206816	0.321840929237743	0.341718239164211	0.0413689006663037	-0.185206213417529	0.279515063372826	-0.306539181329858	0.0690058387476686	-0.174007035970443	0.310122173161943	0.00863075779203542	0.960155988729666	0.212212871909045	0.214032956608278	-0.180115357831524	0.293175937576702	0.385331781608235	0.0202962798499186
10399	Kcnj12	16513	0.172660187710651	0.313940155343207	black	-0.174404646295256	0.309000668779084	0.0189916033793745	0.912458617757955	-0.131916802092849	0.443124237107758	0.269724526515407	0.111637156943291	0.227199444309922	0.182665846146977	0.0762886978084767	0.658327505085977	0.135535686684662	0.430602298000378	0.0659812406031418	0.702214390275216	-0.00332867706256736	0.984627919931207	-0.101353371171004	0.556413810647842	0.450237249587495	0.00586241656834092	0.0261864693622471	0.879502713704341	-0.130813053075201	0.446982553003204
15463	Rps18-ps4	24018	0.171935889633451	0.316005517939949	black	-0.174749690095401	0.308029511927832	-0.0139418704686248	0.935678284070842	-0.0802960362207561	0.641554515692239	-0.0492836444782671	0.775307470938771	0.209687469711849	0.219662977085138	0.539971162469805	0.000676124808678598	0.037240183185266	0.829276077367159	0.0671436797293964	0.697214032474667	0.160815273409211	0.348780788248677	-0.245399273551876	0.149133814521403	-0.0595007593315624	0.730311733787899	0.082614347454306	0.63192957859516	0.479116550366114	0.00311293299965196
6656	Gm27188	330917	0.169611484520078	0.32269102861892	black	-0.194660661695638	0.255258827532732	0.23125783525831	0.174763081817833	-0.207383513361141	0.224887127984523	0.174658855304062	0.308284987383387	0.34861909400743	0.037181115897084	0.274796017191503	0.104806261794729	0.0269082292180691	0.876206767209336	-0.142203686667286	0.408051701348222	0.45279184893376	0.00555507221809165	0.146701700670053	0.3932274384304	0.0940170176786039	0.58547535945684	-0.329480782408778	0.0497278399907953	0.114029466152756	0.507845511109535
8099	Gm39011	105242930	0.164502404394436	0.337692882711583	black	-0.17469839188014	0.308173773182484	0.0709792030607096	0.680805003146333	-0.0444386661353336	0.796909265354634	0.114075906761971	0.507671569870798	0.152967336189201	0.373105700336474	0.565343237060298	0.00032713997969639	0.0236140497434987	0.891265629594974	0.0892728298453317	0.604619305617276	0.012866426054995	0.940630793880197	-0.151995572806601	0.376185890297886	-0.0536860427383924	0.755821489620608	0.0463711213095144	0.788274436130542	0.443652190454114	0.00672296950608374
7985	Gm37120	100042166	0.164008014042037	0.339166913280523	black	-0.18382901692945	0.283169162598412	0.182236930673086	0.287431770018768	-0.166590944328914	0.331509351882577	0.259269589600417	0.126770307405851	0.303687979383885	0.0717633642530981	0.0806961997474672	0.639888985488384	-0.0252637581983788	0.883719211511351	-0.113135693691536	0.511198905982966	0.0908490764033831	0.598229037920782	-0.00927154812661632	0.957200389270349	0.47018871655277	0.00380775469604379	-0.234226798590534	0.169138216149539	-0.120652078834685	0.483345830143013
6434	Gm17576	100503003	0.162786970222066	0.342824328749695	black	-0.203656586308027	0.233516085180905	0.0382686731319498	0.824633337354731	-0.106190998051906	0.537626024537143	0.173432120650323	0.311748318989811	0.390321338780654	0.0185981275724964	0.320029241224059	0.057067686673091	0.0764786739787574	0.657528545182753	-0.208756308055983	0.22176424848602	0.478165179180312	0.00318129851428541	-0.065774154404552	0.70310649457416	0.255190970148629	0.133069948485082	-0.307372780709366	0.0682155360762814	0.245539077809613	0.148894941794675
6895	Gm30729	102632694	0.162086560855046	0.344933100684211	black	-0.177663725221974	0.299904730704964	0.066205219692887	0.701249954228728	0.0952886851556543	0.580389968734711	-0.067512662072681	0.695629425877173	0.178387483834444	0.297908141638364	0.182624634437329	0.286389954560509	0.0744502438343345	0.66607841475584	0.0678831292236545	0.694039718846703	0.137446306415604	0.424071204760901	-0.360769210868792	0.0306482906963759	-0.0833181391311491	0.629019301022552	0.0923321431831313	0.592243421508342	-0.0957018519528494	0.578741982551484
13336	Osbpl10	83454	0.16114369054379	0.34778431315291	black	-0.158869008098501	0.354721584438214	0.0551786845052072	0.749247602018074	-0.192507893642847	0.260654897360426	0.0233720285552949	0.892373537807811	0.176407299275734	0.30339094505539	0.597147526601911	0.000120677338178481	0.0676546187378249	0.695020125939448	0.112907368979025	0.512057337851194	0.0227709025850678	0.895126195393768	-0.0722880983314844	0.675237731449296	-0.00409018548251454	0.981111786090219	0.0372409410910073	0.829272653962324	0.309741430988919	0.0660086531572233
13499	Parp14	229603	0.158861258775619	0.354745359787686	black	-0.158091353540433	0.357112259724637	0.0370084195738309	0.830323081611774	-0.219989294424273	0.197323606122472	0.253191872764274	0.136240847769021	0.297403493750579	0.0781454898185809	0.0298465379968671	0.862810577039462	0.00253695746759025	0.988283850169872	0.0368833387607819	0.830888260418486	-0.0352459143047106	0.838294583305559	0.138275918163789	0.421252658275695	0.506955965212147	0.00160286016382163	-0.143818415100711	0.40269378447971	-0.389687309488405	0.018807097449424
7579	Gm34613	102637916	0.158115049253177	0.357039271241501	black	-0.198877624848475	0.244904999503873	0.0976899383607619	0.570841684687468	-0.182563745596528	0.286553410130732	0.205159349082928	0.230010163522902	0.408985413892857	0.0132600913805519	0.664633828800652	9.82919590639412e-06	0.193178684705895	0.258965491465902	-0.220535825367567	0.196184594173091	0.538451014238421	0.000704911857294516	0.0117267841299758	0.945881328631034	0.0337729166819027	0.84496890784955	-0.329997947907573	0.0493491529249508	0.493074060200781	0.00224719910142629
16993	Stac	211949	0.157634719406751	0.358520554923394	black	-0.157807736764243	0.357986563921986	0.068279072821548	0.6923421105827	-0.178049769910174	0.298838714631237	0.133492184072806	0.437648893848155	0.366344980663503	0.0279827216917455	0.338994478256038	0.0431233644565392	0.0233475995094869	0.892485378623904	-0.13287763159722	0.439780374747311	0.259623076094859	0.126234956177983	0.0383415235734823	0.824304700983444	0.223431613828822	0.190226299438526	-0.238389121073269	0.161472557760374	0.100076905739611	0.561421652319036
2687	Catsperg1	12390	0.157183570487469	0.359915203997687	black	-0.173821614600375	0.310646051350418	0.147552459073428	0.390459053612217	0.02347958146339	0.891881164490573	0.0245696820434427	0.886893000801522	0.251190827540238	0.139470271641503	0.591425818227266	0.000145510613830029	0.0756071144646553	0.661197020662315	-0.0974151726937832	0.571930627286903	0.340365611181349	0.0422328151897844	-0.159417107395522	0.353042423641213	-0.0286828181693905	0.868111856907364	-0.123488612461367	0.473043182463485	0.661290804693179	1.12942716696851e-05
8478	Gm41253	105245851	0.15679066902142	0.361132437830084	black	-0.173794167480588	0.310723646128427	0.249062601967798	0.142966322843094	0.138239896743591	0.421374820012081	0.100758404784755	0.558745398688953	0.279836967737076	0.0983352887740604	0.0396234407682513	0.818526692540105	0.33795016007127	0.0438117633776002	-0.135191943048105	0.431783207358057	0.395458078212049	0.0169755546118498	-0.350948138789733	0.0358481199264719	0.213034990556518	0.212221804855575	-0.0649308190005104	0.706743512744932	-0.114409221104827	0.506424032902818
8008	Gm38486	102635349	0.156756876608924	0.361237243907876	black	-0.148870858336433	0.386191376498929	0.0466949095962825	0.786830043690754	-0.139000409481097	0.418799861961572	0.09161130595392	0.595149423221969	0.279401442894885	0.098882034963269	0.512332231351975	0.00140085688283273	-0.0237918797807442	0.890451700367218	-0.0740892349644601	0.667604466614657	0.23501866140034	0.167660149109925	-0.238209286748782	0.161798483975632	0.0802963338624426	0.641553276228914	-0.00567473386007691	0.973796605700727	0.432155656111032	0.00848607898453507
6304	Gm14170	102633439	-0.155632499789506	0.364734842217806	black	0.114994941575375	0.504235520543673	-0.246713840699201	0.146898725729121	0.10461759671866	0.543703070074453	-0.17605951943246	0.304360458878687	0.00603699001237327	0.972124498762259	0.396554569782153	0.0166450236476014	-0.15809311934541	0.357106820311976	-0.182458044370824	0.286837307029199	-0.158545607798495	0.355714610946864	0.122528441214287	0.476517662626782	-0.144274717652861	0.401187035389357	-0.159520055804512	0.352727566707386	0.590377617866524	0.000150528049377164
458	4930503B20Rik	NA	0.151905069914852	0.376473517395784	black	-0.156466683620001	0.36213801784694	-0.0301932413484204	0.861232313036671	-0.127486742538861	0.458719802512111	0.00403696020958724	0.981357533976557	0.393701090813907	0.0175166461219846	0.345836426178366	0.0388262718702552	0.310519783714402	0.0652958535407541	-0.0756737226202839	0.660916384903194	0.298620472229467	0.0768763608532228	-0.213408850271123	0.211401688740927	0.166268591146402	0.332459149894942	-0.0309161287071988	0.857943291595574	-0.0264891832939817	0.878120111858194
7933	Gm36608	102640574	0.14978108869865	0.38326088741771	black	-0.196121076683203	0.251640720427051	0.171903296495586	0.316098658318521	0.0194540846150004	0.910335312253548	0.138763005105541	0.419602719079539	0.402450346853043	0.0149588644556004	0.416720790834048	0.0114625278875139	0.103133534205961	0.549464801351608	-0.222340588798635	0.192456031772585	0.313611554714362	0.0625241386343192	-0.230696100813577	0.17584214335714	0.264709018210072	0.118717348632895	-0.254543948839944	0.134090201062537	0.204631853155623	0.231236707155694
4912	Elf1	15572	0.148936888912502	0.385978352445043	black	-0.194092925936309	0.256674641237128	-0.128594403037562	0.454793091769288	-0.154937371554941	0.366907248690148	0.283601751045813	0.0937047188265967	0.440754370673849	0.00713472082639265	0.451908909950652	0.00565969065835137	0.0533315185465594	0.757385387645804	-0.129144732944563	0.452848892019831	0.0398225293101991	0.817630173035592	0.0356583739007073	0.836427649401999	0.52597982695638	0.000985202472437764	-0.250564206281826	0.140493032031581	0.226930792077454	0.183197765022285
1035	Acox2	11464	0.147494232691183	0.390648162016573	black	-0.16542848395231	0.334942363294723	0.247860788141291	0.144968701414446	-0.110753713298661	0.520189615151515	0.279465183126465	0.0988018727626933	0.287940027777462	0.0885779721500213	0.384167388803321	0.0207106233931989	0.136571051792239	0.427056203721925	-0.213165782054612	0.211934645264012	0.575647569148964	0.000239479211054814	-0.152486478299131	0.374628002516688	-0.0740739794646421	0.667668983431679	-0.254977938814885	0.133405230272671	0.608122750109589	8.34340689391339e-05
3241	Cga	70737	0.146299320322238	0.394540737562315	black	-0.171277353080062	0.317890735528558	0.250937868333992	0.139882486476798	-0.131489774970404	0.444614811969982	0.15621706632056	0.362913916959235	0.265134135580469	0.118104501661947	0.0548536090706098	0.750677834520504	0.0136240604950263	0.937141585945908	-0.097676123941752	0.57089641103547	0.350941455921451	0.0358518883296118	0.0359980424170114	0.834890852942197	0.336709553354082	0.0446410387070929	-0.249460933506558	0.142307144168776	0.0450581437953356	0.794138601169593
37	1300017J02Rik	71775	0.144304262654893	0.401089586910382	black	-0.166084912091387	0.3330011012879	0.0256724693067595	0.881851136050258	-0.147724733622138	0.389899849318093	0.114097162219127	0.507591968465441	0.148225576560047	0.388276753681045	0.114083017400789	0.507644939926039	0.0523344071888521	0.761788974433207	-0.0109503215290535	0.949459930872079	0.242579329052826	0.154011850382922	0.0219029058458805	0.899103020256249	-0.110889645754447	0.519674456266126	-0.146950097890015	0.392417977584309	0.0645986199199181	0.708177936785825
3983	Cyp24a1	77951	0.140878738141672	0.41247821671737	black	-0.130526923376207	0.44798573136441	0.166456363846406	0.331905682821195	-0.0882815672623202	0.608652902065033	0.206412160308402	0.227114835834907	0.211190797467154	0.216299426346924	-0.14652370541406	0.393808071576347	0.152855866159141	0.373458266513499	-0.0367852077339203	0.831331724872993	0.053786883521208	0.755376829006663	-0.212113587503124	0.214252401421095	0.425818449940046	0.00961675132343898	0.00250012301817982	0.988453947205024	-0.218171963691601	0.201144277267607
17679	Tll2	21812	0.138477361530006	0.420569856501991	black	-0.221256164761831	0.194690390947587	0.124402056932274	0.469750189066351	-0.28613747242745	0.0906812638314159	0.222820443466607	0.19147310152654	0.421638413604701	0.0104307148324097	0.509937664246047	0.00148787961206825	0.046360164819399	0.788323324309183	-0.300251024603781	0.0752011509936418	0.552895684536622	0.000470498586053584	0.332828828607486	0.0473170213832749	0.0840855312165939	0.625852289143727	-0.635213036072945	3.15610657357636e-05	0.502695363688624	0.00178068697543181
4460	Dnajb13	67838	0.138113923134683	0.42180219839236	black	-0.183429944314868	0.284233766263435	0.375297557938332	0.0241037546081349	-0.0254389858995031	0.882918230784121	0.171701133146889	0.316676758528689	0.28077334167359	0.0971676003035814	0.0211131809547474	0.902723339918721	0.393514647172426	0.0175749021233145	-0.252312595044801	0.137653028194016	0.427211639613856	0.00935776379970901	-0.0127185282018855	0.941312051327989	0.233582931465646	0.170346901258379	-0.371572154023937	0.0256600241110116	-0.102940703869439	0.550215551725597
17236	Syt5	243659	0.137870331362981	0.422629296591441	black	-0.144612461285878	0.400073862980621	-0.133668836553385	0.437037254094121	-0.0381584136912001	0.825130785678198	-0.0631053525208347	0.714637969952602	0.0779367025772512	0.651409181622413	0.415070657294039	0.0118275862293093	0.333876837238879	0.0465819805260579	0.19798749377931	0.247066719246314	-0.186948228866793	0.274937045627961	-0.138509474602531	0.420461065122906	0.00843602024464924	0.961054307134144	0.191200276258257	0.263969056939112	0.21647221190351	0.2047641248186
1828	Asap1	66929	-0.136669751332721	0.426719011589147	black	0.0874338204393319	0.612111558928708	-0.419500549160993	0.0108691504742734	-0.0563287057050832	0.74419449781967	-0.293909917671932	0.0818793723771258	0.242570746008226	0.154026872246986	0.0497724502567235	0.773136987284235	0.137848816771712	0.422702391408319	-0.213354360097589	0.211521084501581	-0.345367503553147	0.0391092323989556	0.324001238440157	0.0538847862601792	0.51934923689091	0.00117108801629826	-0.261924363383679	0.122790710519795	-0.452781246575251	0.00555631852879201
7078	Gm31812	102634148	0.135357787318221	0.431213236318178	black	-0.176395047371759	0.3034250666182	-0.129745217993447	0.450732629210461	-0.0615787620130727	0.721262407216301	0.131001651527524	0.446321989753917	0.36400216928481	0.0290785011022237	0.64082916844758	2.54996893472728e-05	0.030842579190266	0.858277823438016	-0.098815492302946	0.566390798486464	0.113896735578918	0.508342812217613	-0.074947280834793	0.663979506252563	0.200009332415237	0.242174955543701	-0.174608211259446	0.308427483314105	0.519024454195113	0.00118093902895716
11774	Meiosin	75178	0.134702012816917	0.433469424970565	black	-0.132692401012137	0.440423932651011	0.137801436381049	0.422863389002737	-0.0628528024871451	0.715732475863213	0.120408910649704	0.484234427096024	0.202088989021754	0.237211633917831	0.29705260903524	0.0785144191880437	0.0614002202947036	0.722038482325257	-0.0344817836704174	0.841755592160056	0.186043543806182	0.277308419006178	-0.359915706548999	0.0310741111237308	-0.104225162261738	0.545223862959819	0.0748498066212584	0.664390926630893	0.478957652114697	0.00312426169051085
1839	Asb4	11484	0.134465130847211	0.434286016077442	black	-0.241109072488237	0.156600600379121	0.117825674872437	0.493726203799755	-0.198931310033508	0.244775029447865	0.0440382026883091	0.798701674731811	0.419120165428642	0.0109487760075009	0.452268063573747	0.00561693204098311	0.273596213138968	0.106392934316241	-0.262824894737299	0.121462179348345	0.372137345284318	0.025418714689747	-0.0386206792273094	0.823045671853255	0.27882863860358	0.0996046422533123	-0.428771502907874	0.00907486427766544	0.136484329790476	0.427352598746606
5534	Fes	218952	0.133034141226132	0.439237005816478	black	-0.140977176927116	0.412148411281335	0.233596436831149	0.170321485322228	-0.204030314918246	0.232640821732492	0.137246801348575	0.42475057638073	0.187456805563669	0.273609780609638	-0.142533628932515	0.406953617922328	0.162766924951101	0.342884570839014	-0.0316500688905059	0.854606389705224	0.221433934505755	0.194322872364945	0.220102906793042	0.197086449609894	0.417978910136395	0.0111906504499444	-0.219253237163231	0.198864898537167	-0.158997182290527	0.354328478347817
8038	Gm38631	102642652	0.132247903533335	0.441970379257715	black	-0.172190350516754	0.315278944812525	0.227683579496414	0.181710043597821	-0.155951549093649	0.363740328610437	0.138147585363643	0.421687972070332	0.312496658809464	0.0635127036190934	0.0581722665335968	0.736116016957161	-0.0474914078293101	0.783279920826603	-0.152511558895683	0.3745485117136	0.434681508144264	0.00806816464625694	0.138401612030392	0.420826540147859	0.403043450432571	0.0147974947358536	-0.351379650516982	0.0356054766376132	-0.0821931528606245	0.633673890062064
11357	Lrrc9	72267	0.131771052462315	0.44363268182008	black	-0.176335386181969	0.303591257889185	0.22042859340509	0.196407710139164	-0.105552105538265	0.540089724766971	0.159788060845153	0.351908697502261	0.366118785430215	0.0280870127476939	0.364219623429176	0.028975331580035	0.44653976263364	0.00633312524913525	-0.316705265914885	0.0598445279300328	0.487894858359761	0.0025400736054233	-0.258121278209456	0.128521059136232	0.129493013717022	0.451620809441813	-0.282708883344949	0.0947875064920319	0.101936352492592	0.554133595371133
9269	Gpr45	71111	0.131185901763668	0.445677168992336	black	-0.141410776623868	0.410697474787141	0.164057191750087	0.339020113070566	-0.113322256602587	0.510498019203862	0.302529045503481	0.0729085578315153	0.35686781343071	0.0326344790971553	0.210594153907991	0.217630094984809	0.316953453684496	0.0596335649628156	-0.281375299186581	0.0964225493192954	0.298224885600777	0.0772871269411115	-0.240021712284613	0.158535335063964	0.332006008115135	0.0479006246440365	-0.174721418112754	0.30810901334628	0.190597528261818	0.265506027001894
11073	LOC118567986	380928	0.130602278017898	0.447721417543486	black	-0.230466826397579	0.176283927860176	0.0737614518568328	0.668991205213216	-0.206415420325539	0.227107334250405	0.0825676228735867	0.632122984890327	0.36168815387329	0.0301951832907169	-0.00145325727511278	0.993288428022023	0.532950322898347	0.000818373764912326	-0.180309392712317	0.292647552185063	0.160225841232416	0.350573567801742	0.126564993928999	0.462001231583676	0.491477952005111	0.00233413421020619	-0.398877014256677	0.0159627246227848	-0.335751140750246	0.0452903013671379
9740	Hnf1a	15372	0.129825875287499	0.45044878032626	black	-0.184214419515171	0.282143478649842	-0.0210150704317206	0.903173242426698	-0.00854244593315083	0.960563362736311	0.207979714886278	0.223527203437659	0.312590341686285	0.063429164532965	0.356721137954872	0.0327111561674986	-0.0173400778677308	0.920045737230786	-0.19110008266889	0.264224137402839	0.244763504363337	0.150223628369302	-0.0356051350850883	0.83666857734902	0.214318720002998	0.209414906795399	-0.295659385705805	0.0799926629295448	0.491100926479746	0.00235509373609829
10620	Klri1	243655	0.128271565078193	0.455935696805116	black	-0.159445905424877	0.352954330784484	-0.00428573771066851	0.980208911335096	0.0762274867872104	0.658585012353118	-0.0492946535221069	0.775258568067449	0.33796170661698	0.0438041039196189	0.210893736185161	0.216961248532313	0.411495306282259	0.0126524393015401	-0.116304429304506	0.499359984342837	0.0970255802059626	0.573476262302034	-0.431695243823202	0.00856421410559931	0.394655969961089	0.0172208130771372	0.0454207586546394	0.792517924791853	-0.124300886641699	0.470114313874419
7225	Gm32652	102635265	0.127022220514422	0.460371941010971	black	-0.0946379606102844	0.58298974321039	0.199985491577226	0.242232255643283	-0.058834236004335	0.733222002439431	-0.115646032937143	0.501808358223451	0.333675659919921	0.0467223637405416	0.207601428921575	0.22438941365654	-0.0307470095770764	0.858712547557895	-0.112980175454275	0.51178352955108	0.335609988425173	0.0453865617869428	-0.313645236736699	0.0624944633989474	0.300819553978124	0.0746237903920516	0.0466021589046477	0.787243725402278	-0.105498273018066	0.54029756014031
18364	Ttc12	17726	-0.125070241516874	0.467349050165548	black	0.0966809664430165	0.574845026926598	-0.259966583130535	0.12571633131161	-0.0407856251780213	0.813296472963473	-0.270097481951564	0.111123670332329	0.318074574406541	0.0586879275752584	0.102189522835136	0.553144732301769	-0.0450646841606534	0.794109362020762	-0.33038774865135	0.0490652565892534	0.0750373840321244	0.6635992835669	0.18343605469743	0.284217446154866	0.47860229922828	0.00314972657377171	-0.280375883129756	0.0976619439804509	-0.263275513344016	0.120801436951122
6385	Gm16201	102636385	0.124605362317966	0.469018917390634	black	-0.188248049130776	0.271553151830061	-0.0761558461051923	0.658886445046042	-0.0578275569385291	0.73762444691011	0.136728053388859	0.426519901050133	0.55448170801468	0.000449564582744052	0.684618261876022	4.12593109105976e-06	0.114634457767765	0.505581884361387	-0.317515683150262	0.0591578410015295	0.295919117982121	0.0797154554133729	-0.189119549775458	0.269299648156055	0.353424916275707	0.0344735333947171	-0.298388720829613	0.0771167983545379	0.464637298351325	0.00430451391694282
11356	Lrrc8e	231549	0.124426364870845	0.469662723875238	black	-0.122165019547809	0.477836216091892	-0.0849111124561431	0.622452479459775	-0.138790479537049	0.419509761508452	0.0937339140738586	0.586610172564911	0.23797054760984	0.162231899848409	0.590524638262365	0.000149815062533917	0.0432481239435997	0.802240903734942	0.0032309792074747	0.985079044948945	0.23743086104369	0.163214749060104	-0.00314495366405472	0.985476276226986	-0.0753799204915775	0.662154584074554	-0.0577713067268759	0.737870686487253	0.563649786129754	0.00034401136751893
3882	Ctf1	329506	0.124044963801805	0.471036077301549	black	-0.125687585057466	0.465136399241483	-0.126970410846833	0.460556406279526	-0.0309805497798794	0.857650299486173	-0.0939830523150809	0.585611457278294	0.159055754024613	0.354148928261071	0.550114730203994	0.000509307253218878	-0.0182556397732021	0.915838738096151	0.0911796630543344	0.596892529442766	0.0167301714412431	0.922849445720659	-0.0837597557554486	0.62719595708541	-0.129131468468032	0.452895699837472	0.0437500838305748	0.7999918755394	0.39739193121378	0.0163962545128173
18072	Tpd52l1	214531	-0.123731464876501	0.472166510484902	black	0.10447351471048	0.544261193748163	-0.14722318924823	0.391529159679358	0.0292352771450483	0.865594431092601	-0.168621199143504	0.325565871477998	0.346550514753108	0.0383985637553837	-0.00419287022062226	0.980637682390098	-0.0610962076751344	0.723360575856374	-0.45583264335306	0.00520741640976384	0.1503229367098	0.381522600815463	0.130800979546204	0.447024858438747	0.497105448892205	0.00204011180790893	-0.383050058369747	0.0211148158552085	-0.206261604120789	0.227461462626963
17050	Stk33	83701	0.122763556301687	0.47566564177911	black	-0.199893697957502	0.242452961433158	0.0263795241348646	0.878620923319057	-0.195244006523462	0.253809498937661	0.0927930453251748	0.590388594742226	0.481765796062388	0.00292925155905716	0.48128008175413	0.00296220310530296	0.327898559626961	0.0509008690337917	-0.36712991037764	0.027623285879727	0.453440844925696	0.00547923960659909	0.0403910104188529	0.815071492139621	0.139837669210798	0.415975307423247	-0.494646025195219	0.00216436016919515	0.365523717098268	0.0283629073132873
8966	Gm52481	115489114	0.119991496743799	0.485761731360454	black	-0.146940218111332	0.392450154730925	0.122025779029283	0.478341907961217	-0.0565907803097309	0.743044423951831	0.0705992783948069	0.682424110757469	0.304665041601847	0.07080886089173	0.058558401344097	0.734427465751136	-0.00252518071461077	0.988338233736698	-0.169330226358468	0.32350592098838	0.433640333924269	0.00823825035411302	-0.118623129106182	0.49078594977334	0.284185354127865	0.0930021155129824	-0.221648515510182	0.193879898732896	-0.00806946360840571	0.962745349039026
7371	Gm33424	102636303	0.119348665834372	0.488118689235099	black	-0.152448161835183	0.374749462500153	0.145796456229362	0.396185555090936	-0.0930035446454633	0.58954232458981	0.361477264196937	0.0302986786221826	0.400369606874149	0.0155367389773349	0.233772804204428	0.169989826176934	0.147142512256842	0.39179161384371	-0.372506372215139	0.0252621719895773	0.535606787590927	0.000761705395457761	-0.169501531683145	0.323009443833143	0.207672191093902	0.224227956261633	-0.357045021755236	0.0325420365826413	0.238835783279901	0.16066508974082
8938	Gm52067	115488174	0.11931736966557	0.488233587712765	black	-0.126477274339568	0.462314164430059	-0.0364389729999135	0.832896805047114	-0.148449941201887	0.387550925782849	-0.112744007362375	0.512671968566726	0.136302909292278	0.427973020544989	0.377674889687835	0.0231521023776488	0.463076031063687	0.00445394754750818	0.0196192995041002	0.90957693884093	-0.0660672716761222	0.701843893085044	-0.110544343487636	0.520983579645312	0.00124882116574123	0.994232557456839	0.0388573579075236	0.821978560104507	0.184108872595207	0.282424134400885
25	1110020A21Rik	68531	0.117888858048108	0.49349291626607	black	-0.209814670106641	0.219376998177138	0.163150002865174	0.34173442438233	-0.0541347361124618	0.753843556814288	0.205244809671509	0.229811865660995	0.332816670006764	0.0473256033782414	0.082091585743282	0.634094805977159	0.408574597115114	0.0133618595761685	-0.295877784326541	0.0797595201099347	0.275614993442519	0.103733558541915	-0.0068247410185992	0.96848880019747	0.270293487868647	0.110854523283866	-0.441611266977459	0.00701077285354631	-0.109229725881529	0.525982404528445
321	2810429I04Rik	76937	0.115201919069549	0.503463301571906	black	-0.0671527568913996	0.697175035137964	0.15076807514076	0.380098028852363	-0.0383552434541672	0.824242812379495	-0.0813146254129715	0.637318429209604	0.260485353549602	0.124936102208163	0.0759671405422821	0.659680688878942	-0.150993095491921	0.37937908829639	0.0121661215363292	0.943856944456909	0.098352678755221	0.568219020809692	-0.41283447129205	0.0123379672358426	0.419529344764404	0.0108631427636322	0.219653999410434	0.198024669829019	-0.306368363943872	0.0691686671362768
17451	Tdrd9	57915	0.11162897985933	0.51687692594426	black	-0.18172851463325	0.288801653296802	0.0669199296488227	0.698175549700649	-0.185098478085352	0.279799807250655	0.00368446175339789	0.982985105990549	0.315057274272991	0.0612603760960764	0.319400285601916	0.0575851090386125	0.137489933247807	0.423922723875532	-0.147124436086293	0.391850432272854	0.210610692415299	0.217593134284397	0.0322690606316818	0.851794034704914	0.25901408120657	0.127158321462343	-0.306974474010195	0.068592263707293	0.16565276591134	0.33427831021652
13319	Optc	18141	-0.11089669395442	0.519647751748018	black	0.0263382839875473	0.878809278364952	-0.134085880577529	0.435595151710458	-0.0628966661900703	0.71554233843438	-0.171220033918538	0.318055157554479	0.389075738435232	0.0190105195047072	0.238946274989593	0.160465795144975	-0.0695114359728641	0.687067825381202	-0.516992309889807	0.0012442519509822	0.350128814796811	0.0363125388915623	0.292082809481677	0.0838864213146021	0.284256547950951	0.0929166819166209	-0.614655430492947	6.65416651841823e-05	0.0685070878897491	0.691365164679993
10683	Lair1	NA	0.110866604381994	0.519761761110974	black	-0.187389147910612	0.27378610944791	0.216475381055968	0.204757333872113	-0.195823537019737	0.252375074675026	0.0613110415329269	0.722426221956041	0.483840519272629	0.00279206768611039	0.533549838223503	0.000805268492020964	0.0690401536015387	0.689083125054757	-0.408272071131794	0.0134372224741252	0.515052401791258	0.00130746280654968	0.250608777268225	0.140420102589617	0.299734583054153	0.0757286278314643	-0.649760111883739	1.80045470645438e-05	0.513975417255039	0.00134376275303303
6870	Gm30568	102632503	0.110603425564396	0.52075947042199	black	-0.158053062439838	0.357230224473987	0.149402698492923	0.384477532327365	0.109185033378666	0.526152758038902	0.00364519683735288	0.983166406064759	0.283057976697275	0.0943630241842973	0.20350575008428	0.233869970679437	0.124236661208264	0.470345546668801	-0.242442128622151	0.154252103072702	0.483299840299446	0.00282726734330134	-0.109459485008864	0.525107061559583	-0.0485275121866667	0.778668285799228	-0.287826002000831	0.0887098992003814	0.0672054115164768	0.696948835219393
54	1700001G11Rik	69303	-0.110002010027513	0.523042964115779	black	0.0827398387231491	0.631410253713507	-0.29300544511189	0.0828682201426487	0.147132968927735	0.391822666444164	-0.193693415397434	0.257674051926434	0.28353988879047	0.0937794328321015	0.146989254822863	0.392290463604844	-0.194071738610083	0.256727578560606	-0.313263049171925	0.0628318399162815	-0.0498615774551155	0.772741410682848	0.0561076467108028	0.745165004965198	0.388196267370804	0.0193062682922957	-0.258817923646436	0.127456803877058	0.0771780227055172	0.654590603076082
18655	Uox	66105	-0.109450602553686	0.525140888956342	black	0.113674647697536	0.509175453144927	-0.232209103619748	0.172946526708579	0.0621917103128146	0.718600167575669	-0.220725656099434	0.195790051145742	0.150229309310341	0.381822633403661	0.444742231390522	0.0065734525353027	-0.0622023538503136	0.718553967826688	-0.232491007042353	0.172410799120662	0.00934396689184227	0.956866397529427	-0.0230943712680942	0.893644825583941	-0.112036717772851	0.515337300788007	-0.089642402155746	0.603118397559855	0.430743937893287	0.00872760394117712
6419	Gm17102	382003	-0.107376277097977	0.533069674207445	black	0.0753352942894399	0.662342733964404	-0.180775758822992	0.291380068431043	0.0495088660055339	0.774307192277326	-0.0291266150884808	0.866089476471926	0.042516731689605	0.805520700507519	0.424644164763999	0.00983975962243383	-0.104511607787141	0.544113607947197	-0.197207011866971	0.248972621964307	-0.00541426068866359	0.974998969743486	0.213454756474335	0.211301137807033	-0.104245799289489	0.545143838519094	-0.241844171483208	0.155302366276397	0.573699958258239	0.000254223991130549
6541	Gm23002	115488717	0.106815280341539	0.535223884039537	black	-0.117483987246897	0.494988773140279	0.0965253386010194	0.575463645415178	-0.0788721948797858	0.647494656466656	0.108259038336518	0.529688402220928	0.193566625499681	0.257991766133609	0.517327304778517	0.00123361342163751	0.0361325627265281	0.834282395270179	-0.122113824065056	0.478022114702809	0.302427471856978	0.0730096038951306	-0.0220922140803911	0.8982354735232	-0.0789424442148517	0.647201075170534	-0.205165364558398	0.229996201756803	0.706404105367189	1.47806104061771e-06
3383	Ckmt2	54124	-0.106649511590808	0.535861231993341	black	0.0509635368387387	0.767855230701537	-0.263527636481427	0.12043292244482	-0.105254182902016	0.541240416820321	-0.2737358200791	0.106207382815001	0.29322231779779	0.0826302781004135	-0.0228673901377265	0.894684280443938	0.154739442912408	0.367527218911333	-0.30470283451246	0.0707721412680051	-0.198051201052018	0.246911580877703	0.331368034774043	0.048357084809721	0.531366996363066	0.000853897323984981	-0.371645356708086	0.0256286638518732	-0.313687530094578	0.0624572169794548
8379	Gm40604	105245082	0.104643544188822	0.543602587492866	black	-0.0760806955654838	0.659202702577971	-0.0143778227079941	0.933671354756827	-0.148189299614404	0.388394185162723	0.215605410432638	0.206627406330732	0.331054369953307	0.0485827828982112	0.209918794909805	0.21914308916335	-0.0261218558819892	0.879797871966752	-0.133885564881553	0.436287498727673	0.190063835074643	0.266871814979275	-0.10524414672435	0.541279200758372	0.349915520943952	0.0364342404643862	-0.0668164338031765	0.698620457205481	0.0805146908887398	0.640644233709641
6292	Gm14009	329496	0.104022802007273	0.546008852559351	black	-0.114189456215742	0.507246401270458	-0.067604092991345	0.695236968707936	0.117681110987066	0.494260180542494	-0.0378624965373551	0.826466181489048	0.369682397239957	0.0264806367635538	0.323434055984204	0.0543304266726518	0.295983682877974	0.0796466623313765	-0.204052872200065	0.232588064352068	0.219141291582329	0.199100045020947	-0.466905720463411	0.00409513571214135	0.19152746516268	0.263137204516099	0.0451840819852063	0.793575634516474	0.011592316559494	0.946500997214367
18032	Togaram2	224807	0.102943743706868	0.550203712921079	black	-0.0997870766659182	0.562561605730324	0.082412808501164	0.632763977238413	0.0308689759957096	0.858157757688773	0.258941598177611	0.127268554425218	0.327394241654878	0.0512793761233986	0.0929622279041862	0.58970838809169	0.312425361813583	0.0635763388686297	-0.23046104772187	0.176295072879623	0.34289476967806	0.040629131196172	-0.365960012130117	0.0281604086938316	0.456499850585498	0.00513369671581819	-0.0212575651424064	0.902061295941693	0.0467765641079154	0.786465900123751
10121	Insc	19062	0.100803137129458	0.558569941560599	black	-0.115095154195352	0.503861559567113	-0.0767943329073691	0.656201842823631	-0.133448934348801	0.437798712901538	0.364457481374497	0.0288628263224508	0.248112368747018	0.144547846950994	0.430309062535726	0.0088031763118025	0.0820715229338762	0.634177963940106	-0.0787949369591846	0.647817588053871	0.079333001804025	0.645569840077484	-0.182579659572605	0.286510683391721	0.184225532852362	0.282113938117517	-0.017474643663707	0.919427271812295	0.324257174296035	0.0536846514689244
4820	Egf	13644	-0.100388738562762	0.560196346998136	black	0.0490272218433394	0.776446756972989	-0.216354025582593	0.205017489388259	0.105853392629341	0.538927228173611	-0.162358506018752	0.344113399743878	0.415271241838136	0.0117826920820233	0.361479472522482	0.0302975933679246	-0.0642691565576961	0.709601525410858	-0.473635438018845	0.00352502611944487	0.286894432434888	0.0897933899695241	-0.253420151315275	0.135875969313927	0.247274268323369	0.145953335813345	-0.24577408241448	0.148494036337816	0.0854868345412548	0.620086147564342
7561	Gm34552	102637822	-0.100167087691066	0.561067167195552	black	0.0479700337594553	0.781148672911777	-0.0792957669537147	0.645725288177729	0.107250245326688	0.533553267223789	-0.170309331147188	0.320674677468259	0.0167023239193531	0.922977481462301	0.356129391971588	0.0330219987082702	-0.129600600638144	0.451241808234917	-0.170753325575931	0.319395906941029	0.0280662475947912	0.870922932073226	0.130355879381639	0.448585999099257	-0.140933915497453	0.412293334275581	-0.245155423806299	0.149551130051499	0.605933570075405	8.99054849208001e-05
10177	Irak2	16179	0.0966081061127331	0.575134608316984	black	-0.163788219566823	0.339823496953056	0.0916234808803963	0.595100289338143	-0.220151888755113	0.19698426528064	0.190646499135901	0.265380935089051	0.350711294954571	0.0359818708028384	0.106068735110216	0.538097077999514	0.34832329318204	0.0373532595164504	-0.286684791777628	0.0900386153963495	0.235297503797878	0.167141882652632	0.321840206858322	0.0555984623610696	0.512272350872754	0.00140297720151628	-0.536826270352917	0.000736876412453715	-0.0598950452399105	0.728591888079489
8688	Gm45918	108168395	0.0955007371374764	0.579543900965313	black	-0.0577528150005572	0.737951641037428	-0.0881699508802073	0.609107801815302	-0.0662058102989947	0.701247411732951	0.135167532559173	0.431867136137573	0.291911253617038	0.0840768085164787	0.0201835630352246	0.906987439899051	-0.0578766911573321	0.737409379173499	-0.103048722272592	0.549794941988002	0.240946277823899	0.156889166487885	-0.19319501132057	0.25892446296872	0.272295411004145	0.108133644735052	0.0202844668838769	0.90652447413999	-0.105391235860008	0.540710920248333
6999	Gm31314	102633484	0.0952104668650424	0.580702191941983	black	-0.113126732331793	0.511232584444876	0.184757194515596	0.280703060303358	-0.0629594842438977	0.715270068311426	0.0530475608499289	0.758638683462227	0.114763716740863	0.505098909803609	0.477177412144359	0.00325365785593932	0.00248422139101435	0.988527379152566	-0.0319480485241223	0.853252313158509	0.129616417618935	0.451186103553589	-0.133151168930142	0.438830950660038	-0.0827414899830552	0.631403421404675	-0.0611663564492056	0.723055441921364	0.366561861648313	0.0278830246325925
10068	Il9r	16196	0.093881817719513	0.586017183352777	black	-0.171697511760816	0.316687120170891	0.0171363474367353	0.920982171633045	0.0201361685617742	0.907204905049043	-0.0230899563604639	0.89366504189376	0.357618735506595	0.0322442209081872	0.510185116309399	0.00147867175690331	0.131370815470019	0.445030536312549	-0.252122999324228	0.137958939225518	0.305176180207445	0.070313500027689	-0.199972296333336	0.24226397357745	-0.0212346862658712	0.902166197995439	-0.274239317402479	0.105540219759317	0.461160703012322	0.00464338117179829
1883	Atcay	76559	0.0938707390218297	0.586061591905598	black	-0.179721441982847	0.294250507690353	0.0899240123143432	0.60197579760734	-0.142914341772905	0.405688659099813	0.266945839326336	0.115519304879688	0.308370869464064	0.0672786547786154	0.0710321218008663	0.680579592992933	-0.0358215857591064	0.835689138774599	-0.263402042915613	0.120616390455702	0.40760575838512	0.013604474571678	0.136150529745417	0.428494514799202	0.284576365732214	0.0925336379380364	-0.486100355036055	0.00264904834304429	0.140197136085378	0.414765924627637
1855	Asic5	67979	0.0935840391126641	0.587211336152114	black	-0.159477141327721	0.352858795514022	0.0191718256741908	0.911631124305607	-0.139206156456244	0.418104763111412	0.325209846586147	0.0529448908804012	0.343732429160818	0.0401089885330965	0.322632400698383	0.0549652969556145	-0.0113472359830119	0.947630484362014	-0.228604120862067	0.179902453354165	0.173645298874711	0.311144720060187	-0.000543348624453261	0.997490631013153	0.360987295442053	0.0305402574062086	-0.331313724580182	0.0483961034956003	0.229513491668321	0.178129364017926
9063	Gm7276	638580	0.0904413102713376	0.599879355096441	black	-0.147057876483795	0.392067056059046	-0.171341162706675	0.317707757961479	-0.0612573697317454	0.722659613987798	0.0359857617944926	0.834946404943014	0.204410837401423	0.231751933874799	0.436070027305359	0.00784601338967498	0.486771713684599	0.00260781045994836	-0.0519609112875749	0.763440367618742	-0.0919527132568585	0.59377229005075	-0.0500788635432684	0.77177725815906	0.0562917279090367	0.744356813096786	-0.103138890399186	0.549443954860783	0.159347667028337	0.35325489558205
11270	Lpxn	68841	-0.090153113994332	0.601046932829275	black	0.0350962550320266	0.838972208184451	-0.214338072565673	0.209372789502993	-0.0196692301896907	0.909347761244381	-0.219439559037286	0.198473951456723	0.261115321853131	0.123993486114029	0.429309100188205	0.00897906906980882	-0.162182772255294	0.344642963076489	-0.329051895919003	0.0500436479486283	0.0105393272601243	0.95135454173408	0.163463681526695	0.340794398950491	0.20075899636677	0.240377824882794	-0.351473108565904	0.0355531009029109	0.429442484940657	0.00895543498829134
8427	Gm40929	105245469	-0.0884955515724656	0.607781199533023	black	-0.00203044545188612	0.990622902845723	-0.125910533680537	0.464338687779866	-0.0220808250586855	0.898287662952815	-0.168698856825158	0.32533985468989	0.366373572566564	0.0279695616412525	0.227134393107609	0.182794544046341	-0.0942510247349585	0.58453808428156	-0.462054799516538	0.00455410215377413	0.129322898330561	0.45222043317485	0.177859877157915	0.299362778418065	0.316942472163467	0.0596428869312416	-0.57056336012742	0.00027968324902505	0.205742208611415	0.228660034678365
11097	LOC118568146	102640985	0.0862195845631867	0.617079827845048	black	-0.124109150486206	0.470804805145124	-0.10083827701789	0.558432127600227	-0.00149603015064552	0.993090894878753	0.0577870182131405	0.737801905674924	0.295574555879026	0.0800833621215035	0.0985989308418151	0.567245931614569	0.0436281089646051	0.800538238237787	-0.0949829782599753	0.581610682691828	0.0960454945653939	0.577372907213578	-0.243975755215087	0.151581991395766	0.239404474206965	0.159641242383934	-0.0535714779770097	0.756326760294195	-0.151835062323967	0.376696097279279
3029	Cdhr1	399568	0.0861363663378549	0.617420947621508	black	-0.0909657067299302	0.597757372215095	0.225126798150131	0.186797997207696	-0.0657184342765863	0.703346597420139	0.0294691951343913	0.864528912676348	0.309540402110665	0.0661937425800511	0.0363332556343395	0.833374804199642	0.406935395943946	0.0137745115422755	-0.305963055368224	0.0695562256261953	0.36166651614045	0.0302057887621175	-0.174561128335928	0.308559996715871	0.332859683944554	0.0472952481422158	-0.197478764777037	0.248307902488995	-0.115228723175518	0.503363340915549
8902	Gm51644	115487094	0.0806475541118641	0.640091362345197	black	-0.166741838790243	0.33106532497574	0.0189627609432691	0.912591056687758	-0.266128553732325	0.116680212628734	0.118240213067577	0.492196657753618	0.332448773151713	0.0475858703522496	0.0755727203713175	0.661341948843589	0.175125469220829	0.30697404433503	-0.153700957442937	0.370790260106874	0.10628158761645	0.537277129579392	0.321419092618935	0.0559373946482361	0.459140001938314	0.00485074656453066	-0.444147163326528	0.00665471806497579	-0.147676496261233	0.39005638120047
10923	LOC115488500	28036	0.0779708099146706	0.651266298877245	black	-0.142546145864523	0.406911993397458	0.176508006965272	0.303110566347958	0.387801197713739	0.0194403665177063	0.141169717589041	0.411503762538079	0.44846874666014	0.00608365807669449	0.323471350989733	0.054301033752806	0.0516034604675166	0.765021781707156	-0.445366584280974	0.00648910502784073	0.429362062397518	0.00896967848280953	-0.318544866269455	0.0582948055897012	0.350829688734845	0.0359149605604992	-0.379044291837576	0.0226182132826195	0.275848608563466	0.103429099826278
8624	Gm42187	105246975	-0.077322286058803	0.653985190566747	black	-0.0274181615248888	0.87387937222392	-0.0652428469373645	0.705397092163299	0.0121071129231404	0.944128825195518	-0.225066735342424	0.18691871690448	0.420895645663797	0.0105813077037579	0.432509783484886	0.00842639592578486	-0.0566144987266939	0.742940366327488	-0.502381392011549	0.00179445083690515	0.231411106766773	0.174469477005637	0.0712730071129578	0.679553873942334	0.317387454274094	0.05926607472706	-0.53077834432151	0.000867448278647683	0.398194164920974	0.0161608537572081
3900	Ctrl	22083	0.0771274535680212	0.654802871828456	black	-0.0625549671063521	0.717023957523932	-0.121536788137135	0.480120029252268	-0.0679009637274574	0.693963221790969	-0.200310190281771	0.24145264326861	0.11041119881829	0.521488795783019	0.429321670436196	0.00897683951470119	-0.0767581503865601	0.656353864124808	0.0894693966480964	0.6038208087101	-0.075715759655765	0.660739296456184	-0.140313182095362	0.414375926217523	-0.148063196754483	0.388802551272961	0.120488729864999	0.483942654623257	0.358972309840022	0.0315504080765455
7058	Gm31657	102633949	0.0766936358101285	0.656624956620598	black	-0.126293439303798	0.462970347959577	-0.0446343487619677	0.79603379302103	-0.117182944517167	0.496102519331846	0.0687810331169137	0.690192076723489	0.28956841269937	0.0867103739193499	0.214340625818564	0.20936723325531	0.00401970763339165	0.981437191689125	-0.099392238636949	0.564116294595066	0.0695816936889102	0.686767570472602	0.0767370243955285	0.656442631517888	0.348903942041784	0.0370159563885999	-0.229627334436751	0.177908271623226	0.162508613391041	0.343661453090331
16184	Slc16a7	75698	-0.0765935581652325	0.657045571801163	black	0.0462101996747695	0.788992553132224	-0.383833980308588	0.0208305534851596	-0.0559454181588624	0.745877476958079	-0.208241986545936	0.222930749579785	0.334827783729988	0.0459229835698809	0.105716189618405	0.539456468471193	0.162670235484608	0.343175242614201	-0.235710149517072	0.166377035535693	-0.150200363062885	0.381915420730558	0.264576850901435	0.118908364640268	0.479376900490476	0.00309444853615115	-0.261286009464203	0.123739002602897	-0.339559732294864	0.0427544142757402
375	4921504A21Rik	70832	-0.0731720565719809	0.671487447987489	black	-0.0228042437261236	0.89497348876925	-0.16030283853494	0.350339061346161	0.034336118389466	0.842415693623582	-0.0282416000093644	0.870123303440955	0.307779219953646	0.0678327929957492	0.153618285623766	0.371050760385313	0.288890420892621	0.0874842403638706	-0.43908214589301	0.00738201950784667	0.112937847001944	0.511942708181336	-0.0104504604158524	0.951764237050531	0.236008560625956	0.165825492676348	-0.428029415242848	0.00920852805583181	0.0428882277521705	0.803854381214944
10609	Klk14	242521	-0.0727415308058619	0.673313028741306	black	0.0260888699716383	0.879948559741708	-0.0862209907034347	0.617074064614096	0.0088261414789212	0.95925473826216	-0.0667399687219838	0.69894922851208	0.216039372406959	0.205693095114268	0.169663109442208	0.322541594170013	0.0583994752565773	0.735122294826099	-0.309142371697955	0.0665614178008162	0.254974369500151	0.133410853191811	-0.0111994343594777	0.948311696967207	-0.0684699157573634	0.691524397754632	-0.283056393622126	0.0943649458447164	-0.0950304364508978	0.581421102894755
9086	Gm8630	667171	0.0725469905111846	0.674138552218269	black	-0.183218347092672	0.284799291084999	-0.173928436606239	0.310344174925833	-0.195017213331157	0.25437231845823	0.0110328031583625	0.949079737702672	0.49350085081779	0.00222443849272871	0.488658946146948	0.00249487408657547	0.0560289513548851	0.745510591636954	-0.302836334200975	0.0726035304951721	0.290162173930946	0.0860369936294855	0.179045974200859	0.296098990522778	0.286652370168273	0.0900765862180886	-0.520695979338744	0.00113100881866137	0.365113498275535	0.0285543941958524
14802	Rab33a	19266	-0.0711729386042963	0.67997990919956	black	0.0197267035983132	0.909083972112232	-0.289533504809284	0.0867500888033542	0.0658280012321639	0.702874490810423	-0.199624388037313	0.243101261274815	0.273316486648876	0.106765456980085	0.481232422766734	0.00296545368345197	0.309615699535899	0.0661243676745399	-0.256136494534393	0.131589339171664	-0.105791288874824	0.539166753415375	-0.0454268578017098	0.792490672470592	0.121000355334798	0.482074615382674	-0.161420618536691	0.346945410318815	0.114654158262192	0.50550825871079
18815	Vipr2	234395	-0.0708706897694627	0.681267306365582	black	0.00916630096857326	0.957685796704212	-0.139916494877189	0.415709937955924	0.103445888615523	0.548249730012986	-0.134457884335144	0.434311009980534	0.428840134038346	0.00906258650552361	0.399172118271328	0.0158777332196485	0.0170894686024686	0.921197662168821	-0.487110172072285	0.00258723403593388	0.379974018571888	0.0222615948682912	-0.196699746336457	0.250216592027591	0.175555963186264	0.305767711799521	-0.337159239095511	0.0443390006453297	0.295440180360849	0.0802271983522564
16276	Slc25a48	20495	0.0703061810519973	0.683674145426638	black	-0.0702626200871864	0.683859999953636	0.0513704556116935	0.76605313327922	0.0382681304357835	0.824635785627203	-0.0567635003084087	0.742286768093208	0.294773455525341	0.0809438303410833	0.0196223449831443	0.909562960145365	0.427933150279313	0.00922598945344504	-0.197302190432299	0.248739675979548	0.0888662423425565	0.606272385991478	-0.253365629022154	0.135963051700807	0.398119116903791	0.016182754291998	-0.0607078972972436	0.725050411449891	-0.24304013491079	0.153206917914274
16484	Slc9b1	14385	-0.070019091087355	0.684899362521779	black	-0.0123266075676907	0.943117540687065	-0.0139741108807121	0.935529850100708	-0.041167072898204	0.811581550601403	-0.0682516240406759	0.692459749743257	0.434967899893058	0.00802190953333262	0.20116956222915	0.239397409626259	-0.0160381669131177	0.926031662268321	-0.55782507911285	0.000408130982976394	0.501591210890871	0.00182950453632006	0.125791351763115	0.464765030872933	0.289128848247804	0.0872114928203027	-0.603581048623099	9.73609360826108e-05	0.155365012813583	0.365569879146091
17695	Tm4sf20	71776	-0.0669107042039068	0.69821520398575	black	-0.00757751838260341	0.965015098520647	-0.337900929481089	0.0438444328503909	-0.0979936269737695	0.569639213871878	-0.193409795447976	0.258385114710554	0.290820169368762	0.0852954862648154	0.463277532609384	0.00443441248921747	0.0626558877034652	0.716586256184145	-0.237398361337084	0.163274072400056	-0.133077254632249	0.439087389739236	0.282023943975657	0.0956246067909877	0.20679062209544	0.226245089105177	-0.370369627324364	0.026179743213086	0.24757113457646	0.145454355243569
4989	Enkur	69638	-0.0665369173769606	0.699822535130964	black	0.0210157930631554	0.903169928568486	-0.0800693771891651	0.642498664156717	-0.0867152047973743	0.615049867486621	-0.203776270135052	0.233235546205537	0.375544839231455	0.0240032825452593	0.244853644127764	0.150068762039546	-0.0848186170493283	0.62283300234575	-0.465117372904827	0.00425944571383628	0.25268531232497	0.137053108550883	0.226678100420678	0.183699082208871	0.277172064678569	0.101717097000797	-0.52758540066494	0.000944319261573586	0.133022921885608	0.439275944780525
15243	Rmdn2	74013	0.064447912582799	0.708829012353389	black	-0.0802690917754141	0.641666723859532	0.00705296140739699	0.967435610804088	-0.252112704428589	0.137975564260767	0.0531148392593316	0.758341683817092	0.414445434671336	0.0119684517613198	0.210601532136106	0.217613605389826	0.114809969060277	0.504926145000895	-0.265487910712723	0.117596310526723	0.254359575127804	0.13438198480119	0.343806758405582	0.0400630956948816	0.470301944328749	0.0037981634877462	-0.437562315844687	0.00761311244428182	-0.0411478411036818	0.811667992797694
8326	Gm40305	105244745	-0.0626238398561221	0.716725240836381	black	-0.0270398773843471	0.875605809760229	-0.022289472571177	0.897331616575688	-0.0310921453643877	0.857142798329735	0.0850704793629683	0.621797075535883	0.381368682500231	0.0217354015559972	0.0618263258199757	0.720186764332837	-0.0225382640611687	0.89619181214051	-0.489876328253047	0.00242431041694953	0.296557911930607	0.0790368542665851	0.0431747235923104	0.802569905192461	0.404085359241122	0.0145175615556464	-0.503527150023895	0.00174466994507374	0.0674166197127106	0.696041761024955
6146	Gm11190	100169874	0.0626100993879902	0.716784833049725	black	-0.0805671075761344	0.640426094257188	-0.077710113006254	0.652358722833252	0.0787660775470094	0.64793823420439	-0.0415370284576726	0.809919119298417	0.326944362938528	0.0516189204168805	0.221395708553332	0.194401859077289	-0.0326195710423547	0.850202305477786	-0.118221863258361	0.492264312737486	0.392449393935101	0.0179108686682371	-0.132598091804511	0.440751794924496	0.237249727400034	0.163545579223223	-0.106597283560296	0.536062114003441	0.0921834572919518	0.592842328354806
7586	Gm34653	102637967	-0.0622167544358069	0.718491461654478	black	-0.00273391526384173	0.987374331686272	0.0608647171885677	0.724367813617358	-0.040509920335841	0.814536526814545	-0.199118669584466	0.244321800437123	0.364417330163085	0.0288817923523996	0.0549630632932338	0.750196177759757	-0.101884469968764	0.554336346323667	-0.400867744493537	0.0153967136144048	0.143952440135506	0.402250886975804	0.118062453612641	0.4928522498589	0.405007637807662	0.0142735023353729	-0.480726742450578	0.00300013538962276	-0.223573205238581	0.189938266196102
688	8030443G20Rik	77173	0.0614702688166215	0.721733966725723	black	-0.124736832969194	0.468546349403846	0.233462495457598	0.170573671490205	-0.0941970268844276	0.584754304249745	0.0660004238370206	0.702131770844241	0.374846586025861	0.0242878839463261	0.296134282332224	0.0794863796240371	0.045290015048977	0.793102173945466	-0.393154277553498	0.0176879625114607	0.550307913481043	0.000506522111359089	0.0035568373418502	0.983574396286393	0.324544618471798	0.053460585047615	-0.452296033125017	0.00561361386625603	0.30063901366368	0.0748067591840118
8799	Gm46770	108168797	-0.0603341302342013	0.726678166960472	black	-0.00368757889176042	0.982970713090576	-0.19342453551648	0.25834812795584	-0.11722691962259	0.495939748191618	-0.0406467111997218	0.813921218840864	0.356811819881279	0.0326637333035725	0.0579012454655375	0.737301908695323	0.208688579766842	0.221917619639967	-0.369262943787842	0.0266656860499418	0.131377314677381	0.445007818254225	0.102174521831974	0.553203301983752	0.371076490974021	0.0258732025160748	-0.392644566908348	0.0178489149678805	-0.295783287626306	0.0798603315130923
803	A330074K22Rik	213544	-0.0581381014143945	0.736265478351101	black	0.0139434306805108	0.935671100849039	-0.285154705739364	0.0918440392332003	0.0732137528409747	0.671310739212789	-0.212027069310856	0.214443755832254	0.393159521705542	0.0176863128869869	0.354964741244262	0.0336408385212626	-0.136974737814819	0.425678008424149	-0.331925593971669	0.0479579685689077	-0.0454155804448046	0.792541062354416	0.144754321159582	0.399606835116931	0.486388244843395	0.00263129569535849	-0.365701230371318	0.02828037361476	0.214025100874354	0.210054633805388
12029	Mocos	19070	0.0558563917245409	0.746268549665788	black	-0.0397583419058566	0.817919191762224	-0.10126845292687	0.556746315673072	-0.0617107640683835	0.720688804254552	0.14095445829609	0.412224513629963	0.248719974085614	0.143535108160978	-0.0779282855411532	0.651444444222381	-0.151804182158778	0.376794301319391	-0.0985999805518564	0.567241785215316	0.187830789659254	0.272636443972958	0.0841417475261041	0.625620543613137	0.361060528059593	0.0305040500349919	-0.14517470307414	0.398224703867617	-0.110000965864218	0.523046932927758
16877	Sptbn5	20688	-0.054809494209151	0.750871989616373	black	-0.0248055055752868	0.885814458029287	-0.0246375073357827	0.886582780136275	0.0610603833057354	0.723516421312788	-0.0236524406458932	0.891089904896133	0.344840978330373	0.03942894245452	0.224951933230766	0.187149609727717	-0.137788923402926	0.422905913569713	-0.450648039736027	0.00581202883408354	0.275289057863327	0.104159469582386	0.231078446582591	0.175107163472317	0.405246031045518	0.0142109822928357	-0.613947345646044	6.82100763528829e-05	0.394773037087836	0.0171848339189906
8628	Gm42201	105247010	-0.051988061216094	0.763320290835194	black	-0.00140720708530478	0.993501096854799	0.00837542356718389	0.961333847456541	-0.111255498850844	0.518289190642206	-0.10896025600442	0.527009945503122	0.324916139781225	0.0531720849800061	0.0730329115958566	0.672077269834182	0.225423650187497	0.186202164616425	-0.377719737862936	0.0231344534136941	0.187031675264324	0.274718982859249	0.0922825803168423	0.592443031295825	0.329200429289499	0.0499340950907786	-0.376636459761281	0.0235638845068447	-0.0358055725633594	0.835761590115202
8671	Gm43699	108168162	0.0507898446660242	0.768624816853294	black	-0.12457889529231	0.469114082897246	0.173504283569797	0.311543912346954	-0.0957465480935222	0.578563830324723	0.0638257241757151	0.711519095228011	0.39868092910838	0.0160194090252148	0.0811264572428626	0.63810013228902	0.000566246930104269	0.997384879193936	-0.36182536635108	0.0301280013563058	0.525928271919027	0.000986540755926921	0.113846455825955	0.508531258844114	0.427231907456328	0.00935404038364399	-0.521675987005916	0.00110260932361707	0.141339158202041	0.410936928520076
17954	Tmprss7	227615	0.0503343681919234	0.770643950956548	black	-0.0995924211600717	0.563327821813241	-0.0886179433826919	0.60728285428344	-0.178565963679604	0.297417086873134	0.0213592730254796	0.901594974401037	0.305233306277939	0.0702583064168511	0.358602032857597	0.0317389777790087	0.238348377396355	0.161546358835258	-0.235882396402506	0.166058517117679	0.158518553231341	0.355797759992583	0.185375633507818	0.279067667715947	0.146272344443736	0.39462887265189	-0.37445077740771	0.0244504481532566	0.292768085465423	0.0831292468102904
7484	Gm34121	102637248	0.049665120539369	0.773613427520574	black	-0.0872677050710432	0.612790251940048	0.361545918747381	0.0302649541048289	0.00879498209076315	0.959398464526346	0.212163239006108	0.214142639097668	0.301933734519914	0.0735023362332528	0.133284945192952	0.438367034868195	0.0105476871697791	0.951316001378083	-0.383929896034192	0.0207959926532323	0.467415238714221	0.00404933918120657	0.0296007422880035	0.863929806251062	0.315266027674944	0.0610795772734941	-0.441384776945336	0.00704335323948518	0.172491830725697	0.314419473177155
17217	Synpo2	228960	0.0484802915882386	0.778878301191606	black	-0.114220923762068	0.507128607464775	-0.162800411163244	0.342783938283492	-0.089187916481234	0.604964381966869	0.182563682836225	0.286553578641262	0.275695330957888	0.103628782110279	0.0149910700405733	0.930848922306378	0.165107805827136	0.335893234619501	-0.122690174650873	0.475931479882099	-0.0657658323692659	0.703142353147371	0.383351845907737	0.0210050033551251	0.531757351125405	0.000845014871983762	-0.388099969802681	0.0193388831676444	-0.25713271472072	0.130042574140836
16842	Spo11	67412	-0.0484122122510693	0.779181113752409	black	-0.0119690092656512	0.944765158659225	-0.00676421824143552	0.968768109042929	0.0677623062049118	0.694558040135598	0.0699326110997289	0.6852685895435	0.242302423069217	0.154497021846163	0.175913818580649	0.304767215762271	0.0930867602680732	0.589207920327159	-0.33153926473971	0.048234231275492	0.318348317316653	0.0584588480991916	-0.164527562630481	0.337617978407988	-0.0268591749122388	0.876430711445525	-0.234461579160647	0.168699011859552	0.0928662774602414	0.590094119094453
522	4930557K07Rik	78202	0.0450898346170582	0.793996927766338	black	-0.0663978161843532	0.700421016562324	-0.201088573656831	0.239590593612717	-0.0962958391217002	0.576376450365239	0.0313667019899048	0.855894442771441	0.12306834833547	0.474562311238352	0.500679236770595	0.00187070645841233	-0.0109162600911781	0.949616937844136	0.0446630298831721	0.795905495979432	-0.0891681696489511	0.605044642489448	-0.00590856627173863	0.972717265807161	0.00933690976171606	0.956898944345165	0.00194788953651302	0.99100415063739	0.431826978295928	0.00854179540784614
434	4930456A14Rik	105243053	-0.044852877111931	0.795056400081778	black	0.0364713351067837	0.832750492154395	-0.131472022936628	0.444676836055498	0.0797625469743761	0.643777644965519	-0.0919233316851249	0.593890751582357	0.272257601246511	0.108184561052907	-0.0287100291293475	0.867987832835513	-0.198740937516947	0.245236123768114	-0.251766044363647	0.138536240360137	0.0163138972426061	0.924763564703571	-0.184301239942363	0.281912753244967	0.437537241025857	0.0076169764360521	-0.0903178765041111	0.600379305787669	-0.0718141601806206	0.677251645524141
4082	D630044L22Rik	414116	-0.0446311974278868	0.796047889961248	black	-0.00834980592070805	0.961452026345401	-0.19456808817705	0.255489331907893	0.0686681250126709	0.690675485757596	-0.250475888828499	0.140637623958304	0.369370992295415	0.0266179168876409	0.42837514019365	0.00914604933545781	-0.0916742410549903	0.594895457509854	-0.290177083880743	0.0860201364432822	-0.0256354314518018	0.882020397414294	0.0646872808882109	0.70779500483129	0.439311419675367	0.00734768490079507	-0.312082594500902	0.0638829740393582	0.290666726188964	0.0854679615314864
8932	Gm51972	115487953	-0.0399024657317531	0.817270273801524	black	0.00222437568563872	0.989727330471856	0.0581179401585146	0.736353681825535	0.0290932685433915	0.866241407587383	0.112455110181534	0.513759811740829	0.154729523456639	0.367558305930211	0.0829825900165067	0.630406160801709	0.0192293646748796	0.911366952328203	-0.333482663017637	0.046857357891584	0.394821706120628	0.0171698946215572	0.0368002362018245	0.831263806312588	-0.147178373529808	0.391674939243278	-0.346487838279182	0.0384359504826153	0.224989351597798	0.187074330905517
2772	Ccdc171	73936	-0.0384091945496715	0.823999456103499	black	-0.0391858938933457	0.82049781349758	0.0332383124116311	0.847393918853714	-0.112729827808622	0.512725334946071	-0.0339895417496605	0.843986675906917	0.417853450126884	0.0112175143699567	0.104890865067985	0.542645271071035	-0.0352166595266769	0.838427033635316	-0.445889278395182	0.00641920755688484	0.370845986218216	0.0259728366158592	0.31246960739018	0.0635368421094456	0.417551337447329	0.0112824281906618	-0.623550749445879	4.85003162771985e-05	0.0263677425595769	0.878674732330567
8074	Gm38863	105242699	0.0378143992921644	0.826683277031043	black	-0.0623708371654055	0.717822773636169	0.19395295034922	0.257024509516577	-0.0153554284208421	0.929172376761553	0.152568056820534	0.374369482872004	0.407871895708476	0.0135374616902576	0.31015027226728	0.0656334851046547	0.061853536612082	0.720068568061088	-0.45498098686845	0.00530284102742824	0.627118395691264	4.2605480105982e-05	-0.00912265800213592	0.957887085598021	0.20970221191108	0.219629819778745	-0.435138987929493	0.0079943854123398	0.249469128903847	0.142293605459815
8562	Gm41708	105246413	0.0378070649607818	0.826716382963354	black	-0.0946543132727462	0.582924347564276	0.140413165094063	0.414040077316389	-0.00502078029288467	0.976815407347428	-0.0226755961732665	0.895562731213657	0.300441029336595	0.075007808668096	-0.0389215548585558	0.821689169836353	0.456414065408089	0.00514312438757861	-0.29533240992707	0.0803427011296794	0.241415038813697	0.15605929187651	-0.0242949093589654	0.888149930447886	0.456711741322935	0.00511047408564022	-0.302288465066761	0.073148065969379	-0.281502796469797	0.0962653058366098
15570	Rtn4r	208366	-0.0377395528790537	0.827021134900283	black	-0.00630537656314117	0.970885751495932	0.0796943813225166	0.644061921405203	0.088542006469868	0.607592027660488	-0.11892559961502	0.489673081633589	0.301417381643573	0.0740204122254621	-0.0062358913699366	0.971206456451059	-0.0732237637982327	0.671268315362337	-0.400401323929189	0.0155277916065445	0.300159209052462	0.0752947184946678	0.0891265706232396	0.605213735640192	0.276211294193253	0.102957774700159	-0.416354106359451	0.011542813257561	-0.0354802689360487	0.837233706362128
7503	Gm34256	102637427	0.0373738544222605	0.828672342098649	black	-0.0828504708781985	0.630952564888255	-0.0962093502078773	0.576720618169941	-0.0338532374152632	0.84460468673047	-0.0957444089483933	0.578572356080902	0.248918096040949	0.143206010638197	0.632737717434373	3.46253169635435e-05	0.0320371148552195	0.852847658660565	-0.146019499505318	0.395455515697991	0.107606826710851	0.532185586935015	0.0641102317487881	0.710288575313876	-0.0261304748366789	0.879758499140639	-0.229289259716914	0.178565412662673	0.602143084994825	0.00010218780198187
8406	Gm40733	105245239	0.037352889671246	0.828767024446358	black	-0.0307404374295048	0.858742444245925	0.0116645656287264	0.94616804706129	-0.000971516618417639	0.995513220924098	0.211796327736159	0.214954667993085	0.0838880145289425	0.626666809715904	0.423270951995688	0.0101061118504894	-0.0571507361425574	0.740588981708796	-0.091085410532281	0.597273444917132	0.079944093607645	0.643020770030782	-0.0284241996504654	0.869290761352499	-0.129248469736249	0.452482914600214	-0.0766916002034857	0.656633511013438	0.57477138810417	0.000246015027175711
674	6430571L13Rik	235599	-0.0325435946291549	0.850547278419876	black	-0.0183752750340753	0.915289178933767	-0.0159724752542858	0.92633380808299	0.0389245085381528	0.821675855647164	-0.110503441322943	0.521138756886707	0.198944641685759	0.244742761126171	-0.117595241626326	0.494577496466871	-0.184961949493379	0.28016092194037	-0.248014428818976	0.144711578502892	0.114332206585427	0.506712147855836	0.00235133154076911	0.989141053288993	0.419174494478297	0.0109373731328724	-0.264181579993378	0.119481006437816	-0.122371735955439	0.477085981456904
8134	Gm3924	105243266	0.0306754008467521	0.859038305972816	black	-0.0451863067681616	0.793565690253814	-0.0374100205524272	0.828509011899925	-0.023147946447373	0.893399504667481	0.0413221775181186	0.810884473676099	0.189488542532297	0.268349220820048	0.154083291482689	0.369586930154212	0.0807376162650112	0.639716703564603	-0.127282225124702	0.459446806290971	0.331393370282004	0.0483388913668481	-0.1310880045473	0.446019716851865	-0.0662594226609586	0.701016629593431	-0.0649894768085811	0.706490333496557	0.0861137314720554	0.617513743826836
9946	Ifit1bl1	99899	0.0290979376514879	0.866220134250633	black	-0.0755324962655438	0.661511458632603	0.00192635001436783	0.991103621670255	-0.11244866984727	0.513784075903804	-0.036732030725763	0.831572058817803	0.251907246380114	0.138307663091472	0.175923496951377	0.304740185721858	0.102937072689105	0.55022969370278	-0.238435028004586	0.161389433356254	0.337611696008999	0.0440367653716382	0.00433657645466053	0.979974190144923	-0.0454931021042336	0.792194694060455	-0.30957335948195	0.066163370427845	0.0899965854437909	0.60168149183375
7081	Gm31815	102634161	-0.0273323973537321	0.874270738293645	black	-0.0545654820356775	0.751946189995443	-0.082163452269105	0.633796963977013	-0.0901597476482994	0.60102004670107	-0.120201382204017	0.484993456104135	0.377393076788813	0.02326325896505	0.186627992123512	0.27577493813381	-0.117013246241097	0.496730902146851	-0.332086865493079	0.0478430201348137	0.0771140757488007	0.654859030952573	0.163473029573736	0.340766409219472	0.432691964534853	0.00839583180081667	-0.440707066104586	0.00714161766800284	0.0834835108098001	0.628336261641236
18012	Tnnt1	230770	-0.0257026708852874	0.881713119982201	black	-0.026600213404275	0.877613086747748	-0.0409000982120934	0.812781732005483	-0.0511091276456441	0.767210322934326	-0.0490505274144584	0.77634319127818	0.293265015638995	0.0825834944975055	-0.0523594821452792	0.761678143800856	-0.126989255549592	0.460489306257907	-0.276886992514739	0.102084028936587	0.193701145598812	0.25765468972604	0.142811733960314	0.406029363415667	0.326180409932645	0.0521996247070391	-0.357457523600016	0.0323276800895736	-0.171436301369038	0.317435065137763
5452	Fbxo16	225055	-0.0248091270242851	0.885797896843185	black	-0.0188515337530029	0.913101812275432	-0.00222259951897162	0.989735532778471	0.169496749184887	0.323023298029871	0.0721791681953495	0.67570041438621	0.361315225675253	0.0303783975102608	0.136139015941933	0.428533933262923	0.068168132168477	0.692817620245915	-0.442443764698106	0.00689212657869466	0.417428735217154	0.0113088619562611	-0.292240841024295	0.0837113380461235	0.289596512437353	0.0866784148895529	-0.230085829523497	0.177019810034854	0.146121687997966	0.39512130369045
1521	Ankrd66	66471	0.0242860843896964	0.888190304161092	black	-0.0723145712347334	0.675125304956357	-0.0391760249920337	0.82054228481036	-0.072223777211569	0.675510922536758	0.00596841740808914	0.972441008368353	0.315741281853726	0.0606695393734433	0.456425920943542	0.00514182059194364	0.114491533984656	0.506116187523928	-0.284760506745624	0.0923136432065068	0.490248842050717	0.00240306955657491	0.117923126176138	0.493366413648052	-0.0341087123607572	0.843446425400665	-0.385843231929484	0.0201164777349074	0.303439162805307	0.0720080367516997
14108	Pmel	54711	0.0242157005107516	0.888512316158893	black	-0.0794681367477632	0.645005802795483	-0.0653824958745517	0.704794783057772	0.0328373872630461	0.84921345710122	-0.0913904167649714	0.596041164191261	0.384494673768768	0.0205934555326838	0.507246428189078	0.00159132613866578	0.252173927277092	0.137876718310987	-0.313432362872373	0.0626822010862958	0.193138477094356	0.259066550831955	-0.145410264853412	0.397451428116602	0.134497028852462	0.434176006287215	-0.265519148373851	0.11755151709549	-0.00200791464630123	0.99072695115496
13378	Otulinl	18286	0.0228733505496904	0.894656982658573	black	-0.0334349126023259	0.846501961794243	0.240594869730139	0.157513376512837	0.158174192068885	0.356857136327677	-0.126116528689897	0.463602283308518	0.293439538038566	0.0823924851662416	0.0954270521279505	0.579837834664459	-0.154439581186727	0.36846765977406	-0.270417180002368	0.110684927609491	0.337649918098607	0.0440113097757794	-0.212714183304629	0.21292729042187	0.382247683182563	0.0214091037115173	-0.172729426037937	0.313743164860765	0.0100248205470211	0.953726695663841
9471	H1f8	50709	0.0222135782509965	0.897679356487533	black	-0.024142746809389	0.888846103851304	0.164646367005355	0.337264396671196	-0.0645812011805033	0.708253177635966	-0.0520165246396238	0.763194410657958	0.219590204171663	0.198158255186164	-0.0275506991145094	0.873274623865375	-0.150839819328676	0.379868719210643	-0.157102424617697	0.360166397239226	0.0192971585180507	0.911055710519571	0.0344205898126066	0.842032887297701	0.462011170300401	0.00455842399852809	-0.188290306526866	0.271443600091103	-0.257875672358633	0.128897835792919
18433	Tubb4a	22088	-0.0181385316228176	0.916376725883201	black	-0.0156584496319738	0.927778294211711	0.0432188522703559	0.80237210377151	0.070978822232232	0.680806625403951	-0.049600517359337	0.773900242507691	0.260168974304741	0.125411505475574	0.0419888848062145	0.807889770141963	-0.187241796436473	0.274170392317664	-0.26319125412684	0.120924781681826	0.0979165390361945	0.569944338215508	-0.0443190110385126	0.797444715425942	0.410563649183541	0.0128751905521604	-0.251838894637488	0.138418275944504	0.0543111231986394	0.753066427616183
1120	Adamts16	210044	-0.0138405109584827	0.936144954353862	black	-0.0152815052368171	0.929512500195659	-0.10770091733305	0.531824982061802	0.0705271373879948	0.682731708837173	0.105852594098665	0.538930307668163	0.456785825348714	0.00510237609655644	0.317620197939143	0.0590697394733955	0.0524939259824737	0.761083985339668	-0.439394501135565	0.00733527694584541	0.256245072727495	0.131420098872102	-0.43618710648218	0.00782752321638085	0.428651205322566	0.00909641912885655	-0.159355808781965	0.353229979647342	0.130810796235929	0.446990460763449
8032	Gm38594	102641931	-0.0136463081203761	0.937039143889506	black	-0.0200947407916682	0.907394997976082	-0.209809371866871	0.219388904873275	-0.0692485575348424	0.688191686379613	0.0159488702511809	0.926442380707986	0.18064248625207	0.291741914634654	0.111158270729578	0.518657157084672	0.0448697201422685	0.794981080440227	-0.150847098574762	0.379845457735761	0.123633611350655	0.472519648667786	0.0256306941366169	0.882042047107164	-0.0627296094708642	0.716266574703032	-0.155363922973875	0.365573283721333	-0.082606508346713	0.631962025206505
12051	Morn5	378462	-0.0131695733292758	0.939234545871935	black	0.0279377320349047	0.871509058954709	-0.206296702177303	0.227380623901156	-0.136126474919043	0.428576870789912	-0.193495930293985	0.25816902906697	0.30732150456281	0.0682639429300496	0.170329210901072	0.320617352557264	-0.127640581124095	0.458173354324467	-0.211083038191367	0.216539342394395	0.108850055973464	0.527430441327317	0.149269097871907	0.384907639169612	0.246433534996449	0.147373250009731	-0.241777974861869	0.155418953218574	-0.0286784498756091	0.868131767320041
18447	Tuft1	53424	0.012748438530033	0.941174272955991	black	-0.106505912414328	0.53641363724486	0.0867569539414189	0.614878999619716	-0.123883530122809	0.471618006325054	0.00390482498384965	0.981967626455225	0.406087295821523	0.013992195687674	0.13377295203392	0.43667698601289	0.496447742459812	0.0020727109901552	-0.467468436356573	0.00404458335345906	0.254931083925987	0.133479057052784	0.194080174832192	0.25670649947826	0.417861657850176	0.0112157552347189	-0.583029499038449	0.000190291577516905	-0.256482783847561	0.131050142353046
255	2310069G16Rik	69659	0.0121689708441382	0.94384381649889	black	-0.0803959859157958	0.641138350825962	0.0242894402128165	0.888174951435859	0.0858316867409335	0.61867053185191	0.0224980186437283	0.896376177243265	0.384339518330634	0.020648932124071	0.441508764774575	0.00702550166246997	0.163182657727547	0.341636491174019	-0.45286234656974	0.00554679132023883	0.488374935747841	0.00251159199594977	-0.145928774725446	0.39575237180455	0.00667443007386357	0.969182482573077	-0.420369592231326	0.0106890759260614	0.224681593989408	0.187694116971321
4108	Dach2	69601	0.0115735435302892	0.946587511666594	black	-0.150554259963196	0.380781909260279	0.0546713404669953	0.751480119177794	0.0454051593484645	0.792587627000296	0.0606387655651872	0.725351390943947	0.414246795828922	0.0120135021604258	0.384794329357557	0.0204866634115539	0.101453933223262	0.556020170538221	-0.450118925263717	0.00587699983645846	0.41438103236655	0.011983042225144	-0.0443091401210236	0.797488891315122	0.254358975610369	0.134382934341711	-0.572264594123933	0.000265605207571626	0.320526008537142	0.0566616275158474
3299	Chodl	70261	0.0115479252980742	0.946705572823412	black	-0.0131121921212225	0.939498821003018	-0.174904771991744	0.30759364891897	-0.101228794417083	0.556901633813508	-0.062861150399534	0.715696288596206	0.400235949242759	0.01557449135035	0.437007209638478	0.00769904703473407	-0.0245924626890503	0.886788804385077	-0.296458118009424	0.0791425702108996	0.0957397498242966	0.578590925636108	0.108397244741359	0.529159969702893	0.354549939991087	0.0338635181260917	-0.273096602625178	0.107058977373557	0.28147598087003	0.0962983614610936
6760	Gm29992	102631717	-0.011322084912402	0.947746402213895	black	0.0149719064722867	0.930937109036147	-0.122063293010983	0.478205637696472	-0.0888422081566027	0.606370163227286	-0.0273975882141086	0.873973251352371	0.249444084942304	0.142334980784335	-0.104029660738516	0.545982237623727	-0.165948648421925	0.333403503651262	-0.103368054496125	0.548552389263115	0.0780687288242791	0.65085616414523	0.157615492051859	0.358579926667705	0.435928058562105	0.00786848443757841	-0.143808818150856	0.402725509150712	-0.263263053506416	0.120819670635727
[truncated: 19,047 more rows]
