# Supplementary material for: Sex differences in the transcriptome of extracellular vesicles secreted by fetal neural stem cells and effects of chronic alcohol exposure
Source: Biol Sex Differ. 2023 Apr 15;14:19. doi: 10.1186/s13293-023-00503-0 (PMC10105449; doi:10.1186/s13293-023-00503-0)
Supplement: Supplementary file 15 — Additional file 15: Table S9. WGCNA Gene Ontology Enrichment Table of 36 Samples Enrichment analysis of genes in all modules to study biological mechanisms. [file 13293_2023_503_MOESM15_ESM.csv]

module	modSize	bkgrModSize	rank	enrichmentP	BonferoniP	nModGenesInTerm	fracOfBkgrModSize	fracOfBkgrTermSize	bkgrTermSize	termID	termOntology	termName	termDefinition
black	716	623	1	0.000537049	1	5	0.008025682	0.263157895	19	GO:0031616	CC	spindle pole centrosome	A centrosome from which one pole of a mitotic or meiotic spindle is organized.
black	716	623	2	0.000749855	1	4	0.006420546	0.333333333	12	GO:0071712	BP	ER-associated misfolded protein catabolic process	The chemical reactions and pathways resulting in the breakdown of misfolded proteins transported from the endoplasmic reticulum and targeted to cytoplasmic proteasomes for degradation.
black	716	623	3	0.000823109	1	9	0.014446228	0.134328358	67	GO:0008047	MF	enzyme activator activity	Binds to and increases the activity of an enzyme.
black	716	623	4	0.000876818	1	6	0.009630819	0.193548387	31	GO:0007020	BP	microtubule nucleation	The process in which tubulin alpha-beta heterodimers begin aggregation to form an oligomeric tubulin structure (a microtubule seed). Microtubule nucleation is the initiating step in the formation of a microtubule in the absence of any existing microtubules ('de novo' microtubule formation).
black	716	623	5	0.000952218	1	3	0.004815409	0.5	6	GO:0071986	CC	Ragulator complex	A vacuolar membrane-anchored guanine nucleotide exchange factor (GEF) complex for the Rag GTPases (Gtr1-Gtr2 GTPase complex GO:1990131) in TORC1 signalling pathway. In human, Ragulator is comprised of the membrane anchor subunit LAMTOR1 (Meh1p in S. cerevisiae, Lam1 in S. pombe), a GEF subunit LAMTOR2 ( Slm4 in S. cerevisiae , Lam2 in S. pombe ) , LAMTOR3 (no S. cerevisiae ortholog identified, La…
black	716	623	6	0.001392041	1	2	0.003210273	1	2	GO:0051412	BP	response to corticosterone	Any process that results in a change in state or activity of a cell or an organism (in terms of movement, secretion, enzyme production, gene expression, etc.) as a result of a corticosterone stimulus. Corticosterone is a 21 carbon steroid hormone of the corticosteroid type, produced in the cortex of the adrenal glands. In many species, corticosterone is the principal glucocorticoid, involved in r…
black	716	623	7	0.001620194	1	3	0.004815409	0.428571429	7	GO:0002468	BP	dendritic cell antigen processing and presentation	The process in which a dendritic cell expresses antigen (peptide or lipid) on its cell surface in association with an MHC protein complex.
black	716	623	8	0.002520596	1	3	0.004815409	0.375	8	GO:1990405	MF	protein antigen binding	NA
black	716	623	9	0.003344974	1	22	0.035313002	0.070512821	312	GO:0005819	CC	spindle	The array of microtubules and associated molecules that forms between opposite poles of a eukaryotic cell during mitosis or meiosis and serves to move the duplicated chromosomes apart.
black	716	623	10	0.003440696	1	6	0.009630819	0.15	40	GO:0000786	CC	nucleosome	A complex comprised of DNA wound around a multisubunit core and associated proteins, which forms the primary packing unit of DNA into higher order structures.
blue	8331	7113	1	3.19E-05	0.597982813	130	0.018276395	0.557939914	233	GO:0050807	BP	regulation of synapse organization	Any process that modulates the physical form of a synapse, the junction between a neuron and a target (neuron, muscle, or secretory cell).
blue	8331	7113	2	5.32E-05	0.995633883	132	0.018557571	0.552301255	239	GO:0050803	BP	regulation of synapse structure or activity	Any process that modulates the physical form or the activity of a synapse, the junction between a neuron and a target (neuron, muscle, or secretory cell).
blue	8331	7113	3	6.30E-05	1	1736	0.244060172	0.453382084	3829	GO:0034645	BP	cellular macromolecule biosynthetic process	The chemical reactions and pathways resulting in the formation of a macromolecule, any molecule of high relative molecular mass, the structure of which essentially comprises the multiple repetition of units derived, actually or conceptually, from molecules of low relative molecular mass, carried out by individual cells.
blue	8331	7113	4	6.73E-05	1	371	0.052158021	0.494666667	750	GO:0006518	BP	peptide metabolic process	The chemical reactions and pathways involving peptides, compounds of two or more amino acids where the alpha carboxyl group of one is bound to the alpha amino group of another.
blue	8331	7113	5	8.18E-05	1	1634	0.229720231	0.454015004	3599	GO:0016070	BP	RNA metabolic process	The cellular chemical reactions and pathways involving RNA, ribonucleic acid, one of the two main type of nucleic acid, consisting of a long, unbranched macromolecule formed from ribonucleotides joined in 3',5'-phosphodiester linkage.
blue	8331	7113	6	9.44E-05	1	1630	0.22915788	0.453786192	3592	GO:0031981	CC	nuclear lumen	The volume enclosed by the nuclear inner membrane.
blue	8331	7113	7	0.00011422	1	350	0.04920568	0.494350282	708	GO:0043604	BP	amide biosynthetic process	The chemical reactions and pathways resulting in the formation of an amide, any derivative of an oxoacid in which an acidic hydroxy group has been replaced by an amino or substituted amino group.
blue	8331	7113	8	0.000121261	1	3394	0.477154506	0.441582097	7686	GO:0006807	BP	nitrogen compound metabolic process	The chemical reactions and pathways involving organic or inorganic compounds that contain nitrogen.
blue	8331	7113	9	0.000158855	1	303	0.04259806	0.498355263	608	GO:0043043	BP	peptide biosynthetic process	The chemical reactions and pathways resulting in the formation of peptides, compounds of 2 or more (but usually less than 100) amino acids where the alpha carboxyl group of one is bound to the alpha amino group of another. This may include the translation of a precursor protein and its subsequent processing into a functional peptide.
blue	8331	7113	10	0.000176648	1	1993	0.280191199	0.449177372	4437	GO:0006139	BP	nucleobase-containing compound metabolic process	Any cellular metabolic process involving nucleobases, nucleosides, nucleotides and nucleic acids.
brown	2477	2127	1	3.86E-06	0.072218322	7	0.00329102	0.875	8	GO:0070189	BP	kynurenine metabolic process	The chemical reactions and pathways involving kynurenine, the amino acid 3-(2-aminobenzoyl)-alanine.
brown	2477	2127	2	4.27E-06	0.079872009	6	0.002820874	1	6	GO:0006569	BP	tryptophan catabolic process	The chemical reactions and pathways resulting in the breakdown of tryptophan, the chiral amino acid 2-amino-3-(1H-indol-3-yl)propanoic acid.
brown	2477	2127	3	1.54E-05	0.288906391	7	0.00329102	0.777777778	9	GO:0006568	BP	tryptophan metabolic process	The chemical reactions and pathways involving tryptophan, the chiral amino acid 2-amino-3-(1H-indol-3-yl)propanoic acid.
brown	2477	2127	4	2.57E-05	0.481935595	11	0.005171603	0.5	22	GO:0009072	BP	aromatic amino acid family metabolic process	The chemical reactions and pathways involving aromatic amino acid family, amino acids with aromatic ring (phenylalanine, tyrosine, tryptophan).
brown	2477	2127	5	0.000134387	1	19	0.008932769	0.31147541	61	GO:0008080	MF	N-acetyltransferase activity	Catalysis of the transfer of an acetyl group to a nitrogen atom on the acceptor molecule.
brown	2477	2127	6	0.000263448	1	4	0.001880583	1	4	GO:0019441	BP	tryptophan catabolic process to kynurenine	The chemical reactions and pathways resulting in the breakdown of tryptophan into other compounds, including kynurenine.
brown	2477	2127	7	0.000411424	1	13	0.006111895	0.351351351	37	GO:0061733	MF	peptide-lysine-N-acetyltransferase activity	Catalysis of the reaction: acetyl-CoA + lysine in peptide = CoA + N-acetyl-lysine-peptide.
brown	2477	2127	8	0.000562957	1	5	0.002350729	0.714285714	7	GO:0060484	BP	lung-associated mesenchyme development	The biological process whose specific outcome is the progression of a lung-associated mesenchyme from an initial condition to its mature state. This process begins with the formation of lung-associated mesenchyme and ends with the mature structure. Lung-associated mesenchyme is the tissue made up of loosely connected mesenchymal cells in the lung.
brown	2477	2127	9	0.000624652	1	41	0.019275976	0.212435233	193	GO:0048863	BP	stem cell differentiation	The process in which a relatively unspecialized cell acquires specialized features of a stem cell. A stem cell is a cell that retains the ability to divide and proliferate throughout life to provide progenitor cells that can differentiate into specialized cells.
brown	2477	2127	10	0.000650667	1	22	0.010343206	0.261904762	84	GO:0016407	MF	acetyltransferase activity	Catalysis of the transfer of an acetyl group to an acceptor molecule.
darkorange	253	226	1	0.000130609	1	3	0.013274336	0.375	8	GO:0004065	MF	arylsulfatase activity	Catalysis of the reaction: a phenol sulfate + H2O = a phenol + sulfate.
darkorange	253	226	2	0.000182669	1	2	0.008849558	1	2	GO:0035038	BP	female pronucleus assembly	Assembly of the haploid nucleus of the unfertilized egg.
darkorange	253	226	3	0.00049292	1	3	0.013274336	0.25	12	GO:0008484	MF	sulfuric ester hydrolase activity	Catalysis of the reaction: RSO-R' + H2O = RSOOH + R'H. This reaction is the hydrolysis of a sulfuric ester bond, an ester formed from sulfuric acid, O=SO(OH)2.
darkorange	253	226	4	0.000799384	1	3	0.013274336	0.214285714	14	GO:0006268	BP	DNA unwinding involved in DNA replication	The process in which interchain hydrogen bonds between two strands of DNA are broken or 'melted', generating unpaired template strands for DNA replication.
darkorange	253	226	5	0.001374172	1	4	0.017699115	0.111111111	36	GO:0032508	BP	DNA duplex unwinding	The process in which interchain hydrogen bonds between two strands of DNA are broken or 'melted', generating a region of unpaired single strands.
darkorange	253	226	6	0.001507102	1	5	0.022123894	0.080645161	62	GO:0016239	BP	positive regulation of macroautophagy	Any process, such as recognition of nutrient depletion, that activates or increases the rate of macroautophagy to bring cytosolic macromolecules to the vacuole/lysosome for degradation.
darkorange	253	226	7	0.002643391	1	2	0.008849558	0.333333333	6	GO:0038030	BP	non-canonical Wnt signaling pathway via MAPK cascade	The series of molecular signals initiated by binding of a Wnt protein to a frizzled family receptor on the surface of the target cell, where the signal is passed on via the MAPKKK cascade.
darkorange	253	226	8	0.002643391	1	2	0.008849558	0.333333333	6	GO:0009378	MF	four-way junction helicase activity	Unwinding a DNA helix of DNA containing four-way junctions, including Holliday junctions, driven by ATP hydrolysis.
darkorange	253	226	9	0.0026741	1	4	0.017699115	0.093023256	43	GO:0032392	BP	DNA geometric change	The process in which a transformation is induced in the geometry of a DNA double helix, resulting in a change in twist, writhe, or both, but with no change in linking number. Includes the unwinding of double-stranded DNA by helicases.
darkorange	253	226	10	0.003667766	1	2	0.008849558	0.285714286	7	GO:0036310	MF	ATP-dependent DNA/DNA annealing activity	An ATP-dependent activity that facilitates the formation of a complementary double-stranded DNA molecule.
darkturquoise	1061	933	1	6.09E-05	1	14	0.015005359	0.186666667	75	GO:0019217	BP	regulation of fatty acid metabolic process	Any process that modulates the frequency, rate or extent of the chemical reactions and pathways involving fatty acids.
darkturquoise	1061	933	2	7.81E-05	1	67	0.071811361	0.089932886	745	GO:0038023	MF	signaling receptor activity	Receiving a signal and transmitting it in the cell to initiate a change in cell activity. A signal is a physical entity or change in state that is used to transfer information in order to trigger a response.
darkturquoise	1061	933	3	0.000241765	1	17	0.018220793	0.146551724	116	GO:0010565	BP	regulation of cellular ketone metabolic process	Any process that modulates the chemical reactions and pathways involving any of a class of organic compounds that contain the carbonyl group, CO, and in which the carbonyl group is bonded only to carbon atoms. The general formula for a ketone is RCOR, where R and R are alkyl or aryl groups.
darkturquoise	1061	933	4	0.000447732	1	10	0.010718114	0.196078431	51	GO:0004879	MF	nuclear receptor activity	A DNA-binding transcription factor activity regulated by binding to a ligand that modulates the transcription of specific gene sets transcribed by RNA polymerase II. Nuclear receptor ligands are usually lipid-based (such as a steroid hormone) and the binding of the ligand to its receptor often occurs in the cytoplasm, which leads to its tranlocation to the nucleus.
darkturquoise	1061	933	5	0.000447732	1	10	0.010718114	0.196078431	51	GO:0098531	MF	ligand-activated transcription factor activity	A DNA-binding transcription factor activity regulated by binding to a ligand and that modulates the transcription of specific gene sets. Examples include the lac and trp repressors in E.coli and steroid hormone receptors.
darkturquoise	1061	933	6	0.000459311	1	12	0.012861736	0.171428571	70	GO:0006029	BP	proteoglycan metabolic process	The chemical reactions and pathways involving proteoglycans, any glycoprotein in which the carbohydrate units are glycosaminoglycans.
darkturquoise	1061	933	7	0.0005672	1	4	0.004287245	0.5	8	GO:1904338	BP	regulation of dopaminergic neuron differentiation	NA
darkturquoise	1061	933	8	0.000668125	1	3	0.003215434	0.75	4	GO:1990712	CC	HFE-transferrin receptor complex	NA
darkturquoise	1061	933	9	0.000675029	1	22	0.02357985	0.118918919	185	GO:0042180	BP	cellular ketone metabolic process	The chemical reactions and pathways involving any of a class of organic compounds that contain the carbonyl group, CO, and in which the carbonyl group is bonded only to carbon atoms, as carried out by individual cells. The general formula for a ketone is RCOR, where R and R are alkyl or aryl groups.
darkturquoise	1061	933	10	0.000789988	1	6	0.006430868	0.285714286	21	GO:0030539	BP	male genitalia development	The process whose specific outcome is the progression of the male genitalia over time, from its formation to the mature structure.
green	1444	1256	1	1.75E-05	0.326911647	59	0.046974522	0.131696429	448	GO:0007283	BP	spermatogenesis	The developmental process by which male germ line stem cells self renew or give rise to successive cell types resulting in the development of a spermatozoa.
green	1444	1256	2	2.85E-05	0.533474254	78	0.062101911	0.119631902	652	GO:0002684	BP	positive regulation of immune system process	Any process that activates or increases the frequency, rate, or extent of an immune system process.
green	1444	1256	3	6.65E-05	1	59	0.046974522	0.125799574	469	GO:0048232	BP	male gamete generation	Generation of the male gamete; specialised haploid cells produced by meiosis and along with a female gamete takes part in sexual reproduction.
green	1444	1256	4	7.48E-05	1	27	0.021496815	0.166666667	162	GO:0048515	BP	spermatid differentiation	The process whose specific outcome is the progression of a spermatid over time, from initial commitment of the cell to a specific fate, to the fully functional differentiated cell.
green	1444	1256	5	0.000166691	1	113	0.089968153	0.104921077	1077	GO:0002682	BP	regulation of immune system process	Any process that modulates the frequency, rate, or extent of an immune system process.
green	1444	1256	6	0.000182504	1	175	0.13933121	0.09716824	1801	GO:0006928	BP	movement of cell or subcellular component	The directed, self-propelled movement of a cell or subcellular component without the involvement of an external agent such as a transporter or a pore.
green	1444	1256	7	0.000190935	1	49	0.039012739	0.127604167	384	GO:0050778	BP	positive regulation of immune response	Any process that activates or increases the frequency, rate or extent of the immune response, the immunological reaction of an organism to an immunogenic stimulus.
green	1444	1256	8	0.000192674	1	58	0.046178344	0.121593291	477	GO:0050865	BP	regulation of cell activation	Any process that modulates the frequency, rate or extent of cell activation, the change in the morphology or behavior of a cell resulting from exposure to an activating factor such as a cellular or soluble ligand.
green	1444	1256	9	0.000220733	1	40	0.031847134	0.135135135	296	GO:0002764	BP	immune response-regulating signaling pathway	The cascade of processes by which a signal interacts with a receptor, causing a change in the level or activity of a second messenger or other downstream target, and ultimately leading to the activation, perpetuation, or inhibition of an immune response.
green	1444	1256	10	0.000402401	1	36	0.02866242	0.135849057	265	GO:0002696	BP	positive regulation of leukocyte activation	Any process that activates or increases the frequency, rate, or extent of leukocyte activation.
greenyellow	372	317	1	0.000359849	1	2	0.006309148	1	2	GO:0001805	BP	positive regulation of type III hypersensitivity	Any process that activates or increases the frequency, rate or extent of type III hypersensitivity, a type of inflammatory response.
greenyellow	372	317	2	0.000359849	1	2	0.006309148	1	2	GO:0001812	BP	positive regulation of type I hypersensitivity	Any process that activates or increases the frequency, rate or extent of type I hypersensitivity, a type of inflammatory response.
greenyellow	372	317	3	0.000359849	1	2	0.006309148	1	2	GO:0046947	BP	hydroxylysine biosynthetic process	The chemical reactions and pathways resulting in the formation of hydroxylysine (5-hydroxy-2,6-diaminohexanoic acid), a chiral alpha-amino acid.
greenyellow	372	317	4	0.000719737	1	5	0.015772871	0.131578947	38	GO:0006998	BP	nuclear envelope organization	A process that is carried out at the cellular level which results in the assembly, arrangement of constituent parts, or disassembly of the nuclear envelope.
greenyellow	372	317	5	0.000878926	1	11	0.034700315	0.059139785	186	GO:0030246	MF	carbohydrate binding	Binding to a carbohydrate, which includes monosaccharides, oligosaccharides and polysaccharides as well as substances derived from monosaccharides by reduction of the carbonyl group (alditols), by oxidation of one or more hydroxy groups to afford the corresponding aldehydes, ketones, or carboxylic acids, or by replacement of one or more hydroxy group(s) by a hydrogen atom. Cyclitols are generally…
greenyellow	372	317	6	0.001065957	1	2	0.006309148	0.666666667	3	GO:0001798	BP	positive regulation of type IIa hypersensitivity	Any process that activates or increases the frequency, rate or extent of type IIa hypersensitivity, a type of inflammatory response.
greenyellow	372	317	7	0.001065957	1	2	0.006309148	0.666666667	3	GO:0008475	MF	procollagen-lysine 5-dioxygenase activity	Catalysis of the reaction: procollagen L-lysine + 2-oxoglutarate + O2 = procollagen 5-hydroxy-L-lysine + succinate + CO2.
greenyellow	372	317	8	0.001826052	1	4	0.012618297	0.142857143	28	GO:0048714	BP	positive regulation of oligodendrocyte differentiation	Any process that activates or increases the frequency, rate or extent of oligodendrocyte differentiation.
greenyellow	372	317	9	0.00210512	1	2	0.006309148	0.5	4	GO:0002885	BP	positive regulation of hypersensitivity	Any process that activates or increases the frequency, rate, or extent of hypersensitivity.
greenyellow	372	317	10	0.00210512	1	2	0.006309148	0.5	4	GO:0019864	MF	IgG binding	Binding to an immunoglobulin of an IgG isotype.
grey	39	38	1	0.002277495	1	1	0.026315789	1	1	GO:0071799	BP	cellular response to prostaglandin D stimulus	Any process that results in a change in state or activity of a cell (in terms of movement, secretion, enzyme production, gene expression, etc.) as a result of a prostagladin D stimulus.
grey	39	38	2	0.002277495	1	1	0.026315789	1	1	GO:1904510	BP	positive regulation of protein localization to basolateral plasma membrane	NA
grey	39	38	3	0.002277495	1	1	0.026315789	1	1	GO:1904977	BP	lymphatic endothelial cell migration	NA
grey	39	38	4	0.002277495	1	1	0.026315789	1	1	GO:0003874	MF	6-pyruvoyltetrahydropterin synthase activity	Catalysis of the reaction: 7,8-dihydroneopterin 3'-triphosphate = 6-pyruvoyl-5,6,7,8-tetrahydropterin + H(+) + triphosphate.
grey	39	38	5	0.003198903	1	2	0.052631579	0.054054054	37	GO:0010830	BP	regulation of myotube differentiation	Any process that modulates the frequency, rate or extent of myotube differentiation. Myotube differentiation is the process in which a relatively unspecialized cell acquires specialized features of a myotube cell. Myotubes are multinucleated cells that are formed when proliferating myoblasts exit the cell cycle, differentiate and fuse.
grey	39	38	6	0.004549939	1	1	0.026315789	0.5	2	GO:0003172	BP	sinoatrial valve development	The progression of the sinoatrial valve over time, from its formation to the mature structure.
grey	39	38	7	0.004549939	1	1	0.026315789	0.5	2	GO:0006428	BP	isoleucyl-tRNA aminoacylation	The process of coupling isoleucine to isoleucyl-tRNA, catalyzed by isoleucyl-tRNA synthetase. The isoleucyl-tRNA synthetase is a class-I synthetase. The activated amino acid is transferred to the 2'-OH group of a isoleucine-accetping tRNA. The 2'-O-aminoacyl-tRNA will ultimately migrate to the 3' position via transesterification.
grey	39	38	8	0.004549939	1	1	0.026315789	0.5	2	GO:0055107	BP	Golgi to secretory granule transport	The directed movement of proteins from the Golgi to a secretory granule. The secretory granule is a membrane-bounded particle, usually protein, formed in the granular endoplasmic reticulum and the Golgi complex.
grey	39	38	9	0.004549939	1	1	0.026315789	0.5	2	GO:0060309	BP	elastin catabolic process	The chemical reactions and pathways resulting in the breakdown of elastin. Elastin is a glycoprotein which is randomly coiled and crosslinked to form elastic fibers that are found in connective tissue.
grey	39	38	10	0.004549939	1	1	0.026315789	0.5	2	GO:0061520	BP	Langerhans cell differentiation	The process in which a precursor cell type acquires the specialized features of a Langerhans cell.
lightcyan	2428	2106	1	0.000224162	1	7	0.003323837	0.583333333	12	GO:0097264	BP	self proteolysis	The hydrolysis of proteins into smaller polypeptides and/or amino acids by cleavage of their own peptide bonds.
lightcyan	2428	2106	2	0.00067805	1	19	0.009021842	0.275362319	69	GO:0043154	BP	negative regulation of cysteine-type endopeptidase activity involved in apoptotic process	Any process that stops, prevents, or reduces the frequency, rate or extent of a cysteine-type endopeptidase activity involved in the apoptotic process.
lightcyan	2428	2106	3	0.000781198	1	10	0.004748338	0.384615385	26	GO:0060561	BP	apoptotic process involved in morphogenesis	Any apoptotic process that contributes to the shaping of an anatomical structure.
lightcyan	2428	2106	4	0.000796716	1	24	0.011396011	0.24742268	97	GO:0051087	MF	chaperone binding	Binding to a chaperone protein, a class of proteins that bind to nascent or unfolded polypeptides and ensure correct folding or transport.
lightcyan	2428	2106	5	0.000929636	1	20	0.009496676	0.263157895	76	GO:2000117	BP	negative regulation of cysteine-type endopeptidase activity	NA
lightcyan	2428	2106	6	0.001052142	1	6	0.002849003	0.545454545	11	GO:0072672	BP	neutrophil extravasation	The migration of a neutrophil from the blood vessels into the surrounding tissue.
lightcyan	2428	2106	7	0.001138331	1	4	0.001899335	0.8	5	GO:0140311	MF	protein sequestering activity	NA
lightcyan	2428	2106	8	0.001837289	1	14	0.006647673	0.291666667	48	GO:0045661	BP	regulation of myoblast differentiation	Any process that modulates the frequency, rate or extent of myoblast differentiation. A myoblast is a mononucleate cell type that, by fusion with other myoblasts, gives rise to the myotubes that eventually develop into skeletal muscle fibers.
lightcyan	2428	2106	9	0.001959476	1	8	0.00379867	0.4	20	GO:0045662	BP	negative regulation of myoblast differentiation	Any process that stops, prevents, or reduces the frequency, rate or extent of myoblast differentiation. A myoblast is a mononucleate cell type that, by fusion with other myoblasts, gives rise to the myotubes that eventually develop into skeletal muscle fibers.
lightcyan	2428	2106	10	0.002002067	1	19	0.009021842	0.253333333	75	GO:0045445	BP	myoblast differentiation	The process in which a relatively unspecialized cell acquires specialized features of a myoblast. A myoblast is a mononucleate cell type that, by fusion with other myoblasts, gives rise to the myotubes that eventually develop into striated muscle fibers.
salmon	208	178	1	2.43E-05	0.455657332	5	0.028089888	0.151515152	33	GO:0071320	BP	cellular response to cAMP	Any process that results in a change in state or activity of a cell (in terms of movement, secretion, enzyme production, gene expression, etc.) as a result of a cAMP (cyclic AMP, adenosine 3',5'-cyclophosphate) stimulus.
salmon	208	178	2	0.000113179	1	2	0.011235955	1	2	GO:2000329	BP	negative regulation of T-helper 17 cell lineage commitment	NA
salmon	208	178	3	0.000113179	1	2	0.011235955	1	2	GO:0036004	MF	GAF domain binding	Binding to a GAF protein domain.
salmon	208	178	4	0.000139399	1	5	0.028089888	0.106382979	47	GO:0008146	MF	sulfotransferase activity	Catalysis of the transfer of a sulfate group from 3'-phosphoadenosine 5'-phosphosulfate to the hydroxyl group of an acceptor, producing the sulfated derivative and 3'-phosphoadenosine 5'-phosphate.
salmon	208	178	5	0.000154275	1	5	0.028089888	0.104166667	48	GO:0051591	BP	response to cAMP	Any process that results in a change in state or activity of a cell or an organism (in terms of movement, secretion, enzyme production, gene expression, etc.) as a result of a cAMP (cyclic AMP, adenosine 3',5'-cyclophosphate) stimulus.
salmon	208	178	6	0.00033715	1	2	0.011235955	0.666666667	3	GO:0005220	MF	inositol 1,4,5-trisphosphate-sensitive calcium-release channel activity	Enables the transmembrane transfer of a calcium ion by a channel that opens when inositol 1,4,5-trisphosphate (IP3) has been bound by the channel complex or one of its constituent parts.
salmon	208	178	7	0.00060357	1	3	0.016853933	0.1875	16	GO:0015278	MF	calcium-release channel activity	Enables the transmembrane transfer of a calcium ion from intracellular stores by a channel that opens when a specific intracellular ligand has been bound by the channel complex or one of its constituent parts.
salmon	208	178	8	0.000727177	1	3	0.016853933	0.176470588	17	GO:0045623	BP	negative regulation of T-helper cell differentiation	Any process that stops, prevents, or reduces the frequency, rate or extent of T-helper cell differentiation.
salmon	208	178	9	0.00093191	1	4	0.02247191	0.097560976	41	GO:0045581	BP	negative regulation of T cell differentiation	Any process that stops, prevents, or reduces the frequency, rate or extent of T cell differentiation.
salmon	208	178	10	0.0011081	1	2	0.011235955	0.4	5	GO:0015015	BP	heparan sulfate proteoglycan biosynthetic process, enzymatic modification	The modification, often by sulfation, of sugars incorporated into heparan sulfate after polymerization.
tan	292	253	1	0.000115278	1	3	0.011857708	0.428571429	7	GO:0150094	BP	amyloid-beta clearance by cellular catabolic process	NA
tan	292	253	2	0.000116495	1	6	0.023715415	0.117647059	51	GO:0050732	BP	negative regulation of peptidyl-tyrosine phosphorylation	Any process that stops, prevents, or reduces the frequency, rate or extent of the phosphorylation of peptidyl-tyrosine.
tan	292	253	3	0.000500181	1	9	0.035573123	0.059602649	151	GO:0042445	BP	hormone metabolic process	The chemical reactions and pathways involving any hormone, naturally occurring substances secreted by specialized cells that affects the metabolism or behavior of other cells possessing functional receptors for the hormone.
tan	292	253	4	0.000684957	1	3	0.011857708	0.25	12	GO:0043619	BP	regulation of transcription from RNA polymerase II promoter in response to oxidative stress	Modulation of the frequency, rate or extent of transcription from an RNA polymerase II promoter as a result of a stimulus indicating the organism is under oxidative stress, a state often resulting from exposure to high levels of reactive oxygen species, e.g. superoxide anions, hydrogen peroxide (H2O2), and hydroxyl radicals.
tan	292	253	5	0.000684957	1	3	0.011857708	0.25	12	GO:0032036	MF	myosin heavy chain binding	Binding to a heavy chain of a myosin complex.
tan	292	253	6	0.000793714	1	4	0.015810277	0.142857143	28	GO:0042403	BP	thyroid hormone metabolic process	The chemical reactions and pathways involving any of the compounds secreted by the thyroid gland, largely thyroxine and triiodothyronine.
tan	292	253	7	0.000880501	1	3	0.011857708	0.230769231	13	GO:0060100	BP	positive regulation of phagocytosis, engulfment	Any process that activates or increases the frequency, rate or extent of the internalization of bacteria, immune complexes and other particulate matter or of an apoptotic cell by phagocytosis.
tan	292	253	8	0.001329694	1	5	0.019762846	0.092592593	54	GO:0006801	BP	superoxide metabolic process	The chemical reactions and pathways involving superoxide, the superoxide anion O2- (superoxide free radical), or any compound containing this species.
tan	292	253	9	0.001346776	1	2	0.007905138	0.5	4	GO:1900060	BP	negative regulation of ceramide biosynthetic process	NA
tan	292	253	10	0.001346776	1	2	0.007905138	0.5	4	GO:0035339	CC	SPOTS complex	A multiprotein complex at least composed of serine palmitoyltransferases and ORM proteins (known as ORMDL proteins in mammals and other higher vertebrates) that plays a key role in sphingolipid homeostasis.
violet	32	25	1	0.000534891	1	2	0.08	0.086956522	23	GO:0051220	BP	cytoplasmic sequestering of protein	The selective interaction of a protein with specific molecules in the cytoplasm, thereby inhibiting its transport into other areas of the cell.
violet	32	25	2	0.001390077	1	2	0.08	0.054054054	37	GO:0097386	CC	glial cell projection	A prolongation or process extending from a glial cell.
violet	32	25	3	0.001498352	1	1	0.04	1	1	GO:0019543	BP	propionate catabolic process	The chemical reactions and pathways resulting in the breakdown of propionate, the anion derived from propionic acid.
violet	32	25	4	0.001498352	1	1	0.04	1	1	GO:0035281	BP	pre-miRNA export from nucleus	Transport of pre-microRNAs (pre-miRNAs) from the nucleus to the cytoplasm. Pre-miRNAs are a ~60-70 nucleotide stem loop intermediate in miRNA production, produced by the nuclear cleavage of a primary miRNA (pri-mRNA) transcript. Pre-miRNAs are transported from the nucleus to the cytoplasm where further cleavage occurs to produce a mature miRNA product.
violet	32	25	5	0.001498352	1	1	0.04	1	1	GO:0046327	BP	glycerol biosynthetic process from pyruvate	The chemical reactions and pathways resulting in the formation of glycerol, 1,2,3-propanetriol, from other compounds, including pyruvate.
violet	32	25	6	0.001498352	1	1	0.04	1	1	GO:0061767	BP	negative regulation of lung blood pressure	The process that decreases the force with which blood travels through the lungs.
violet	32	25	7	0.001498352	1	1	0.04	1	1	GO:1900370	BP	positive regulation of RNA interference	NA
violet	32	25	8	0.001498352	1	1	0.04	1	1	GO:1905597	BP	positive regulation of low-density lipoprotein particle receptor binding	NA
violet	32	25	9	0.001498352	1	1	0.04	1	1	GO:0004611	MF	phosphoenolpyruvate carboxykinase activity	Catalysis of the reaction: source of phosphate + oxaloacetate = phosphoenolpyruvate + CO2 + other reaction products.
violet	32	25	10	0.001498352	1	1	0.04	1	1	GO:0004613	MF	phosphoenolpyruvate carboxykinase (GTP) activity	Catalysis of the reaction: GTP + oxaloacetate = GDP + phosphoenolpyruvate + CO2.
yellow	1736	1490	1	2.33E-05	0.436736222	72	0.048322148	0.145454545	495	GO:0022890	MF	inorganic cation transmembrane transporter activity	Enables the transfer of inorganic cations from one side of a membrane to the other. Inorganic cations are atoms or small molecules with a positive charge that do not contain carbon in covalent linkage.
yellow	1736	1490	2	5.12E-05	0.959277683	57	0.038255034	0.151595745	376	GO:0046873	MF	metal ion transmembrane transporter activity	Enables the transfer of metal ions from one side of a membrane to the other.
yellow	1736	1490	3	8.57E-05	1	75	0.05033557	0.138376384	542	GO:0008324	MF	cation transmembrane transporter activity	Enables the transfer of cation from one side of a membrane to the other.
yellow	1736	1490	4	8.69E-05	1	94	0.063087248	0.131284916	716	GO:0015075	MF	ion transmembrane transporter activity	Enables the transfer of an ion from one side of a membrane to the other.
yellow	1736	1490	5	0.000199967	1	123	0.082550336	0.121902874	1009	GO:0005215	MF	transporter activity	Enables the directed movement of substances (such as macromolecules, small molecules, ions) into, out of or within a cell, or between cells.
yellow	1736	1490	6	0.000449738	1	76	0.051006711	0.13080895	581	GO:0098662	BP	inorganic cation transmembrane transport	A process in which an inorganic cation is transported from one side of a membrane to the other by means of some agent such as a transporter or pore.
yellow	1736	1490	7	0.000475281	1	112	0.075167785	0.121212121	924	GO:0022857	MF	transmembrane transporter activity	Enables the transfer of a substance, usually a specific substance or a group of related substances, from one side of a membrane to the other.
yellow	1736	1490	8	0.000549047	1	42	0.028187919	0.150537634	279	GO:0005261	MF	cation channel activity	Enables the energy-independent passage of cations across a lipid bilayer down a concentration gradient.
yellow	1736	1490	9	0.000606119	1	51	0.034228188	0.142061281	359	GO:0005216	MF	ion channel activity	Enables the facilitated diffusion of an ion (by an energy-independent process) by passage through a transmembrane aqueous pore or channel without evidence for a carrier-mediated mechanism. May be either selective (it enables passage of a specific ion only) or non-selective (it enables passage of two or more ions of same charge but different size).
yellow	1736	1490	10	0.00082002	1	4	0.002684564	0.666666667	6	GO:0001660	BP	fever generation	The heat generation process that results in a rise in body temperature above the normal, often as a response to infection.
