# Supplementary material for: Sex differences in the transcriptome of extracellular vesicles secreted by fetal neural stem cells and effects of chronic alcohol exposure
Source: Biol Sex Differ. 2023 Apr 15;14:19. doi: 10.1186/s13293-023-00503-0 (PMC10105449; doi:10.1186/s13293-023-00503-0)
Supplement: Supplementary file 16 — Additional file 16: Table S10. WGCNA Gene Information of EV Samples A table of each gene’s Gene ID, Entrez ID, and module color from 18 EV samples. [file 13293_2023_503_MOESM16_ESM.csv]

	Gene_ID	ENTREZID	moduleColor
5073	Erc2	59079	black
15096	Retreg1	24105	black
1579	Ap3b2	225372	black
16114	Six3	81535	black
13380	Otx2	69287	black
6324	Gm14569	100038700	black
15845	Sema3a	338417	black
13219	Nxph1	59050	black
12059	Moxd1	17454	black
17714	Tmc5	74556	black
3141	Cep126	381644	black
3189	Ces1f	436059	black
2119	B930018H19Rik	433004	black
17738	Tmeff2	14911	black
1871	Astn2	12915	black
6416	Gm16976	320400	black
14694	Ptpru	19175	black
8978	Gm52620	115489534	black
5596	Fkbp14	14230	black
10683	Lair1	NA	black
9548	Haghl	231086	black
12470	n-TIaat7	72739	black
3234	Cfhr3	12632	black
19680	Zic4	330301	black
4270	Dennd1a	67894	black
17073	Stpg2	231637	black
792	A2m	NA	black
4822	Egfl6	13645	black
12594	Nalcn	102467552	black
18018	Tnr	224090	black
4733	Ebf1	67417	black
15712	Scarna2	12393	black
2582	Caly	12322	black
14083	Plppr5	85031	black
791	A26c3	622251	black
6107	Gm10479	100039045	black
4587	Drc1	66556	black
13874	Pigu	56012	black
15861	Sema6c	110880	black
8051	Gm38722	105242443	black
14255	Ppfia2	18950	black
12697	Ndst3	109019	black
18318	Tshz3	66949	black
7691	Gm35190	102638659	black
13800	Phf2	56075	black
19528	Zfp711	67255	black
9328	Grik2	170935	black
10923	LOC115488500	28036	black
17767	Tmem132b	30058	black
14710	Pus1	21762	black
8510	Gm41435	105246077	black
2685	Catspere1	67077	black
9878	Htr2c	15557	black
6829	Gm30337	102632187	black
12488	n-TMcat17	67785	black
9796	Hpgds	72612	black
11989	Mmaa	56690	black
16471	Slc8a3	75288	black
2506	C7	329844	black
11946	Mir99ahg	100124470	black
9827	Hsd11b1	66255	black
16397	Slc44a5	67453	black
16212	Slc22a16	66641	black
16066	Shox2	56747	black
5674	Foxa1	14283	black
1299	Aipl1	434756	black
1597	Apbb1	11807	black
14689	Ptpro	19171	black
11453	Maats1	110958	black
3750	Cpxm2	56264	black
8077	Gm38877	105242722	black
8529	Gm41534	105246185	black
7880	Gm36372	102640246	black
2106	B4galnt1	338360	black
1562	Aox3	11777	black
16355	Slc36a2	76376	black
7622	Gm34790	102638141	black
12009	Mmp28	17391	black
12957	Noc3l	235134	black
1314	Akain1	58810	black
6685	Gm28590	102640814	black
12638	Ncam2	102467597	black
9329	Grik3	14805	black
16430	Slc5a7	239606	black
7498	Gm34225	102637379	black
1276	Ahr	11637	black
18929	Vwc2	73569	black
6857	Gm30510	102632430	black
4564	Dpp6	75221	black
19658	Zfpm2	408068	black
19029	Wfdc3	78789	black
13567	Pcgf5	67869	black
16723	Sorbs3	71726	black
3583	Col14a1	12818	black
10959	LOC118567410	52662	black
1014	Acer1	11434	black
6899	Gm30762	102632763	black
18637	Unc13a	68889	black
12376	Myl9	67938	black
7441	Gm33893	102636926	black
15153	Rgs6	78287	black
6704	Gm29260	105243957	black
6202	Gm12339	100038666	black
2089	B3galt1	97884	black
6327	Gm14636	552913	black
1906	Atg4a	320940	black
16288	Slc26a7	237831	black
18801	Vegfd	382038	black
18203	Trim7	22003	black
8805	Gm4681	108168857	black
5016	Eomes	101351	black
19728	Zp3r	242747	black
16475	Slc9a3	245020	black
2252	Bclaf3	72567	black
17650	Tinagl1	21419	black
5719	Frmd4b	242506	black
3004	Cdcp1	12550	black
6581	Gm25541	115489063	black
15244	Rmdn3	234736	black
2234	Bcl11b	14025	black
17806	Tmem178b	279572	black
6694	Gm2885	105243890	black
599	4933412E12Rik	71086	black
6053	Gli1	74412	black
17823	Tmem196	67623	black
383	4921524L21Rik	70901	black
2275	Bex1	54399	black
8940	Gm52093	115488206	black
2651	Carmil3	27267	black
4592	Drd3	13488	black
17172	Sv2c	57740	black
17674	Tle4	21803	black
17129	Sult1a1	243362	black
5726	Frmpd2	69595	black
3015	Cdh19	104010	black
13002	Nox4	66536	black
1295	Aim2	56697	black
16390	Slc43a1	11739	black
15386	Rph3a	68195	black
279	2610035D17Rik	72386	black
598	4933411E08Rik	71067	black
16820	Sphkap	66696	black
10030	Il16	16168	black
8345	Gm40419	105244868	black
10169	Iqgap2	637079	black
17582	Thbs2	70381	black
869	AA386476	78439	black
13429	Padi1	246086	black
6245	Gm13010	545681	black
18651	Unc93b1	70348	black
11227	LOC118568743	NA	black
44	1500026H17Rik	69002	black
9549	Hal	14651	black
11711	Mdga2	16543	black
8763	Gm46516	108168227	black
12017	Mnat1	17850	black
5038	Epha4	13836	black
358	4430402I18Rik	NA	black
4601	Dscaml1	13507	black
17275	Taf3	109115	black
107	1700024I08Rik	75522	black
8066	Gm38823	105242668	black
6294	Gm14051	102639741	black
1191	Adi1	226250	black
8837	Gm4876	224180	black
6468	Gm19956	100503600	black
15720	Scg3	69519	black
3494	Cmtm8	234728	black
741	9430041J12Rik	77323	black
12968	Nol4	18053	black
18392	Ttc41	76367	black
10663	Ksr2	69815	black
8418	Gm40841	105245363	black
1598	Apbb1ip	238055	black
7902	Gm36488	102640410	black
11035	LOC118567815	100996933	black
7463	Gm34012	102637109	black
5317	Fam193b	68521	black
12114	Mroh2a	71263	black
8241	Gm39809	105244137	black
14882	Rai2	227638	black
9321	Gria2	76238	black
5224	Fa2h	654805	black
6637	Gm26849	102639404	black
13411	P4ha2	258910	black
6059	Glis1	69286	black
10791	Lhfpl1	NA	black
13281	Olfm3	102954	black
14356	Ppp4r4	18991	black
13689	Pdzph1	69587	black
17999	Tnip2	230279	black
11931	Mir298	387216	black
4775	Eef1akmt4-ece2	72096	black
4446	Dnah7a	110082	black
1094	Adad1	216725	black
14300	Ppp1r13b	77782	black
9816	Hs3st2	23908	black
443	4930471L23Rik	75022	black
1773	Armc12	11865	black
8519	Gm41485	105246136	black
2530	Cachd1	12289	black
13397	P2rx3	66602	black
18863	Vmn2r96	84092	black
9661	Hfm1	56198	black
644	5430416N02Rik	100503199	black
18172	Trim3	72960	black
12316	Muc4	73732	black
11479	Mageb16	17135	black
2623	Caprin2	12345	black
4600	Dscam	13506	black
9983	Igf2bp3	140486	black
5920	Gbp6	17472	black
16364	Slc38a11	20523	black
10089	Ina	63859	black
9792	Hpca	15434	black
12077	Mpp2	17523	black
3123	Cenph	60411	black
5277	Fam13c	58909	black
11775	Meis1	268491	black
11143	LOC118568364	NA	black
5502	Fcer2a	64435	black
5340	Fam227b	216971	black
7720	Gm35374	102638917	black
15689	Sbp	20167	black
4538	Dok6	114255	black
8074	Gm38863	105242699	black
5070	Erbb4	13866	black
6234	Gm12830	115486509	black
6062	Glmn	83396	black
5830	Gabrr2	216643	black
2786	Ccdc190	54638	black
7750	Gm35529	102639129	black
18620	Ugt8a	68736	black
11373	Lsamp	71735	black
7209	Gm32576	102635149	black
5023	Epb41l3	13821	black
15006	Rbm44	56044	black
773	A1cf	791370	black
10292	Jakmip3	76071	black
17530	Tfap2e	21411	black
4038	D030024E09Rik	224405	black
4249	Ddx55	78394	black
105	1700023F02Rik	69433	black
4415	Dmp1	74129	black
11367	Lrrn2	16979	black
14610	Pstpip2	328110	black
10040	Il18rap	16068	black
8215	Gm39646	105243922	black
9398	Gsx2	14874	black
8524	Gm4151	105246162	black
1286	AI661453	227290	black
9420	Gtf3c3	233863	black
956	Abhd17b	107476	black
469	4930515L19Rik	75133	black
18760	Uxs1	382018	black
855	A930003O13Rik	319314	black
3607	Col5a1	12831	black
2542	Cacna2d2	12296	black
287	2610307P16Rik	72518	black
7341	Gm33255	100041420	black
16175	Slc16a11	380702	black
15825	Seh1l	19018	black
15869	Senp7	20277	black
7778	Gm35696	102639353	black
7161	Gm32298	102634795	black
6583	Gm25598	115489638	black
878	Aadat	27404	black
688	8030443G20Rik	77173	black
12929	Nlrp9b	11924	black
6613	Gm26630	105242612	black
7484	Gm34121	102637248	black
16875	Sptbn2	20687	black
15877	Septin14	105782	black
1169	Adgre1	11541	black
7814	Gm35957	102639679	black
16806	Spdya	74718	black
6728	Gm29825	102631500	black
9341	Grip2	66168	black
11881	Micalcl	320878	black
16419	Slc50a1	434203	black
8346	Gm40430	105244871	black
15783	Sdhaf4	72080	black
6928	Gm30905	102632958	black
536	4930571O06Rik	78048	black
12905	Nlgn1	57314	black
7884	Gm36392	102640278	black
3319	Chrna7	11444	black
4916	Elfn1	56501	black
10904	LOC108169147	76161	black
732	9330175M20Rik	442821	black
19304	Zfp119b	22642	black
14438	Prkcq	67752	black
15092	Rerg	245688	black
13552	Pcdh11x	18599	black
1506	Ankrd37	75691	black
14804	Rab34	19268	black
6890	Gm30688	102632668	black
18375	Ttc25	17740	black
9583	Hcls1	67933	black
3814	Cry1	546024	black
3693	Cox6b2	110323	black
2548	Cacnb4	140723	black
941	Abcg2	11352	black
1056	Acsm2	269275	black
185	1700112D23Rik	73611	black
9280	Gprasp2	67549	black
18562	Ube3c	103733	black
12937	Nme4	18018	black
14769	Rab10os	14083	black
8886	Gm51534	115486552	black
10654	Krt28	268481	black
6551	Gm23680	115487915	black
10574	Klhdc8a	234825	black
9944	Ifi44	545384	black
7173	Gm32359	102634878	black
1246	Agk	11622	black
2803	Ccdc40	67501	black
8843	Gm49208	235327	black
2964	Cda	229776	black
7364	Gm33377	102636241	black
5695	Foxo6	56484	black
17764	Tmem131	69773	black
4979	Enam	13799	black
1101	Adam18	30806	black
1521	Ankrd66	66471	black
16347	Slc35f3	319800	black
15	1100001I12Rik	75405	black
17047	Stk32a	75956	black
14046	Plekhh2	71795	black
6823	Gm30319	102632163	black
12366	Myh6	71960	black
6747	Gm29936	102631644	black
9915	Icos	93697	black
13657	Pdik1l	68371	black
6448	Gm19410	105243573	black
14119	Pms2	18793	black
16511	Slitrk3	338365	black
15746	Scnn1b	13609	black
11807	Mettl25	74319	black
7028	Gm31493	102633725	black
15291	Rnf149	246104	black
6078	Glt1d1	14660	black
11022	LOC118567744	16885	black
6406	Gm16759	381633	black
12815	Nfatc2	29811	black
9308	Grb10	17444	black
5799	G630016G05Rik	27041	black
15972	Sfxn2	20349	black
8442	Gm41055	105245602	black
1358	Alcam	11676	black
12362	Myh14	17879	black
8199	Gm39592	105243858	black
1874	Asxl3	75329	black
177	1700104L18Rik	73592	black
6726	Gm29823	101056204	black
12735	Ndufs1	244141	black
17686	Tlr5	21816	black
8909	Gm51691	115487159	black
17035	Stip1	217337	black
5111	Ero1b	26918	black
15717	Scel	56505	black
8545	Gm41642	105246325	black
12055	Mospd2	233812	black
8784	Gm46648	108168400	black
15526	Rs1	68028	black
10793	Lhfpl3	118568397	black
11752	Med31	66999	black
14155	Poglut3	231999	black
19023	Wdr95	209018	black
6690	Gm28802	105246660	black
4409	Dmbt1	68055	black
14917	Rapgef2	80718	black
7840	Gm36129	102639919	black
11573	Map7d3	245877	black
7901	Gm36477	102640407	black
13487	Pard6a	21906	black
2383	Brdt	105246	black
539	4930578G10Rik	102638670	black
4327	Dhrs11	330817	black
3317	Chrna4	231252	black
13585	Pcolce2	103135	black
3808	Crtap	54698	black
6785	Gm30094	102631866	black
14940	Rasgef1c	74760	black
3019	Cdh23	12560	black
2414	Btbd16	74007	black
4414	Dmkn	13405	black
18158	Trim13	71943	black
6656	Gm27188	330917	black
12535	n-TTtgt3	67263	black
8924	Gm51906	115487775	black
14090	Plscr4	237625	black
14103	Plxnc1	231507	black
6888	Gm30684	102632645	black
11177	LOC118568549	NA	black
8662	Gm4258	115490145	black
5952	Gdf15	56209	black
14070	Plp1	18768	black
5832	Gad1	14409	black
8587	Gm41835	105246555	black
16777	Spata17	66585	black
6536	Gm22633	115488051	black
15356	Rock1	622473	black
2334	Bmpr1b	12166	black
17712	Tmc3	210757	black
15207	Rilpl1	320100	black
10716	Larp6	NA	black
11201	LOC118568661	NA	black
4859	Eif2b3	209354	black
14336	Ppp2r2b	217734	black
10228	Itga3	16398	black
6520	Gm21865	100039332	black
13460	Pam	106326	black
8715	Gm46107	NA	black
12897	Nkx1-1	23955	black
8451	Gm41074	100042916	black
18660	Upf3b	67128	black
910	Abca8b	11307	black
6993	Gm31281	102633444	black
8289	Gm40056	105244443	black
6982	Gm31204	102633327	black
6149	Gm11264	102634783	black
4371	Dis3l2	72662	black
10421	Kcnmb2	223604	black
6538	Gm22740	115487708	black
6550	Gm23511	115489381	black
10473	Kdm4c	230674	black
17516	Tex29	382117	black
7988	Gm37323	100042198	black
8107	Gm39087	105243037	black
332	2900060N12Rik	102641621	black
1042	Acp7	11472	black
9252	Gpr160	269604	black
7214	Gm32611	102635185	black
17897	Tmem45a2	68487	black
7489	Gm34162	102637300	black
1860	Aspa	237877	black
3551	Cntnap1	53321	black
3974	Cygb	76884	black
101	1700022H01Rik	75539	black
817	A430078I02Rik	100039739	black
12089	Mpv17l	246221	black
2774	Ccdc173	70950	black
14487	Prpf39	54397	black
5125	Esrp1	13982	black
3996	Cyp2c65	72082	black
12246	Mtarc1	116870	black
14038	Plekhg1	18717	black
5778	Fyb	108017	black
14413	Prickle1	19044	black
2560	Cadm2	320405	black
4104	Dab1	208846	black
5083	Ereg	76251	black
13974	Pla2g7	233489	black
3624	Colec12	140792	black
6540	Gm22973	115490228	black
10157	Iqank1	16351	black
7435	Gm33851	102636892	black
6582	Gm25581	115487713	black
6552	Gm23738	115489832	black
7263	Gm32822	102635493	black
4092	D830024N08Rik	320751	black
5603	Fkbp6	14228	black
6031	Gja3	26431	black
9081	Gm829	102636082	black
8224	Gm39717	105244002	black
17667	Tlcd3b	21789	black
19075	Wwc2	22380	black
5397	Fap	104806	black
6193	Gm12216	102638460	black
8960	Gm52390	115489005	black
12738	Ndufs4	269854	black
5567	Fgl1	116701	black
5026	Epb41l4b	13824	black
4996	Enox2	67870	black
15491	Rps6kb2	19888	black
16677	Snx10	69576	black
6328	Gm14664	100043946	black
6355	Gm15555	100040769	black
19764	Zyg11a	434179	black
8070	Gm38838	105242686	black
10599	Klhl4	72184	black
14159	Polb	72287	black
11563	Map4k1	338372	black
14682	Ptprg	19167	black
9404	Gtf2b	71828	black
6554	Gm24032	115490060	black
16512	Slitrk4	71699	black
14239	Pp2d1	66865	black
15531	Rsf1	19942	black
13519	Pawr	18436	black
10710	Large1	NA	black
463	4930509E16Rik	75115	black
13047	Nr1h5	97895	black
18175	Trim31	21975	black
2213	Bc1	320099	black
8462	Gm41147	105245744	black
17458	Tec	207592	black
6965	Gm31111	102633226	black
5588	Fip1l1	668225	black
8988	Gm52803	115489994	black
7957	Gm36767	102640762	black
16126	Skint10	72281	black
11590	Mapk8ip2	26419	black
4578	Dpysl3	64705	black
10750	Ldhd	NA	black
5859	Galnt17	78754	black
8907	Gm51669	115487148	black
8311	Gm40225	105244626	black
9779	Hottip	75828	black
4254	Ddx60	67997	black
16221	Slc22a28	217692	black
2886	Ccpg1	12773	black
14750	Qpct	14764	black
780	A230057D06Rik	320845	black
8015	Gm38516	102638167	black
92	1700019A02Rik	69397	black
1724	Arhgef28	71371	black
8210	Gm39635	105243904	black
17947	Tmprss11e	319998	black
6459	Gm19689	102639958	black
4027	Cys1	223601	black
17068	Ston1	66970	black
2762	Ccdc158	68394	black
15302	Rnf180	246710	black
1622	Apobec3	66333	black
8905	Gm51664	115487120	black
6389	Gm16322	102632898	black
7264	Gm32823	102635498	black
7690	Gm35180	102638651	black
7669	Gm35023	102638459	black
17251	Tab3	72043	black
14126	Pnliprp1	18798	black
12991	Nostrin	78177	black
6400	Gm16675	100504291	black
3228	Cfap99	12628	black
1699	Arhgap4	213649	black
4362	Dipk1a	239667	black
8014	Gm38512	102638008	black
13160	Nudt13	20320	black
16633	Snhg20	245450	black
18457	Tut4	56434	black
7542	Gm34451	102637698	black
7442	Gm33897	102636929	black
13658	Pdilt	67307	black
6572	Gm25189	115487011	black
12079	Mpp4	50997	black
10380	Kcne2	78635	black
641	5430403G16Rik	77200	black
3674	Coro2a	107684	black
16844	Spock1	20411	black
9442	Gucy2d	239134	black
473	4930519G04Rik	67593	black
16627	Snhg11	20557	black
6648	Gm26973	102635071	black
18245	TrnF	229801	black
6594	Gm26264	115487280	black
8478	Gm41253	105245851	black
11422	Lyg2	17087	black
11141	LOC118568352	NA	black
5039	Epha5	13837	black
1466	Ank1	433667	black
8546	Gm41658	105246339	black
13213	Nxf2	224109	black
564	4931414P19Rik	74359	black
4284	Depdc1a	69440	black
7493	Gm34194	102637349	black
10351	Kazald1	72425	black
12318	Muc5b	666339	black
17874	Tmem266	77462	black
14094	Plxdc1	271844	black
5639	Fmo3	14261	black
8393	Gm40673	105245169	black
9032	Gm609	547347	black
10986	LOC118567561	16859	black
12653	Nck1	102467608	black
2432	Btn1a1	208154	black
12342	Myb	17859	black
6523	Gm22042	102637808	black
18167	Trim25	66119	black
12486	n-TMcat11	76007	black
8000	Gm38438	330738	black
4523	Dock10	60425	black
6340	Gm1527	101055907	black
15156	Rgs8	319817	black
7770	Gm35657	102639285	black
19758	Zup1	620419	black
14742	Pym1	19207	black
9001	Gm5432	102639645	black
1395	Alkbh1	11694	black
7883	Gm36389	102640261	black
6199	Gm12296	100503292	black
6388	Gm16263	433882	black
7146	Gm32210	102634668	black
10520	Kif28	269152	black
8592	Gm41907	105246634	black
6534	Gm22513	115487920	black
19130	Ydjc	107071	black
19614	Zfp941	22722	black
12159	Mrpl47	67036	black
6564	Gm24611	115490229	black
14943	Rasgrp1	224624	black
6570	Gm25126	115490089	black
8553	Gm41672	105246365	black
8606	Gm41977	105246715	black
1732	Arhgef5	218639	black
18533	Ube2e1	223723	black
18693	Uso1	69459	black
4023	Cyp7b1	13121	black
7299	Gm32994	102635703	black
18194	Trim58	21985	black
6545	Gm23144	115489061	black
2780	Ccdc180	102638083	black
18006	Tnmd	67564	black
13649	Pdgfrl	18509	black
5092	Erh	67456	black
11196	LOC118568624	NA	black
17491	Terc	27368	black
16742	Sox30	20617	black
13683	Pdzd4	211712	black
19252	Zdbf2	56449	black
405	4930426I24Rik	100504512	black
16840	Spns2	20656	black
2498	C430049B03Rik	320479	black
17136	Sult3a1	236920	black
2909	Cd163l1	17470	black
4665	Dydc2	112403	black
14865	Rad51c	78428	black
9852	Hspa13	73442	black
17366	Tbl1x	27359	black
8917	Gm51864	115487456	black
11635	Matk	232087	black
12769	Nek1	433702	black
11878	Mical1	225164	black
12075	Mpo	66308	black
4367	Diras1	68861	black
3511	Cnih3	72978	black
17568	Tgm6	83561	black
3368	Cisd3	12705	black
19695	Zmat1	330502	black
1533	Ano2	11750	black
3369	Cish	17684	black
18906	Vsig1	22325	black
19000	Wdr63	13185	black
15280	Rnf13	19739	black
16833	Spinkl	216233	black
10934	LOC115489840	102308570	black
3553	Cntnap3	238680	black
7828	Gm36041	102639816	black
16646	Snord3a	17126	black
8257	Gm39871	105244217	black
14857	Rad21	209027	black
117	1700028K03Rik	76421	black
13101	Nsf	66181	black
6597	Gm26510	115487919	black
16968	St14	94214	black
12989	Nos3	18081	black
15347	Rnu11	67045	black
13412	P4ha3	258022	black
19221	Zc3h12a	170750	black
12624	Nav2	102467247	black
11202	LOC118568662	NA	black
15057	Rdh12	19415	black
1784	Armcx3	74100	black
9314	Grem1	268527	black
5215	F730016J06Rik	433111	black
6586	Gm25813	100040030	black
6576	Gm25360	115488455	black
15022	Rbmxl2	19385	black
17583	Thbs3	104859	black
17306	Tapbpl	67043	black
14444	Prkdc	53412	black
5172	Exoc2	73172	black
17108	Stxbp3	20449	black
7559	Gm34535	102637802	black
18618	Ugt2b37	100929	black
8964	Gm52427	115489031	black
4649	Dusp26	105352	black
13994	Platr8	18703	black
9048	Gm6634	625585	black
12530	n-TTagt6	71971	black
142	1700052H01Rik	73462	black
1566	Ap1g1	11781	black
542	4930578M01Rik	75951	black
6940	Gm30991	102633068	black
9571	Havcr1	73738	black
2816	Ccdc65	52570	black
17133	Sult2a5	170460	black
8232	Gm39748	105244062	black
943	Abcg4	231148	black
11875	Miat	338320	black
6666	Gm2762	102633477	black
17998	Tnip1	633640	black
6872	Gm30581	102632512	black
2705	Cbln3	234309	black
7267	Gm32834	102635512	black
421	4930445E18Rik	78115	black
13123	Nt5c3b	237038	black
8212	Gm39638	105243918	black
640	5430402O13Rik	73183	black
8121	Gm39167	105243170	black
6532	Gm22423	115487712	black
3217	Cfap53	381229	black
16687	Snx2	71997	black
4614	Dtd1	56431	black
796	A330023F24Rik	234624	black
6262	Gm13421	105244124	black
6737	Gm29897	102631586	black
15643	Samd14	72462	black
9237	Gpr132	245424	black
1216	Aebp1	69923	black
1770	Arl9	73419	black
16644	Snord118	74243	black
8898	Gm51621	115486979	black
16103	Sirpb1c	244431	black
11349	Lrrc74b	627607	black
12122	Mroh9	381538	black
579	4933400C23Rik	331003	black
4786	Efcab1	65967	black
5758	Fuca2	320267	black
1106	Adam22	229595	black
643	5430405H02Rik	74487	black
6578	Gm25414	115487690	black
10376	Kcnd2	99738	black
13983	Plag1	66364	black
8930	Gm51959	115487835	black
8086	Gm38944	105242821	black
3830	Csf1r	110750	black
4631	Duox2	68190	black
1837	Asb2	27053	black
7170	Gm32348	102634858	black
13960	Pla1a	105653	black
13194	Nup35	319504	black
8752	Gm46410	108168069	black
7457	Gm33984	102637077	black
2639	Car7	170720	black
3740	Cpsf4l	54188	black
16807	Spdye4a	266781	black
6573	Gm25202	115490469	black
1915	Atl1	232975	black
10886	LOC102636024	242707	black
11116	LOC118568242	NA	black
12349	Mybph	17865	black
9343	Grk1	243547	black
2818	Ccdc68	72123	black
3908	Ctsk	13036	black
4710	E230029C05Rik	102132	black
8453	Gm41077	105245646	black
5727	Frmpd3	666060	black
12325	Mup1	17837	black
7747	Gm35510	102639107	black
17315	Tas1r1	214804	black
14746	Pzp	19210	black
4460	Dnajb13	67838	black
19701	Zmiz1os1	100043757	black
4348	Dhx58	67487	black
6970	Gm31127	102633249	black
1681	Arhgap20	216831	black
7218	Gm32632	102635232	black
5421	Fbll1	14113	black
3982	Cyp20a1	13078	black
2925	Cd300a	52685	black
207	1810021B22Rik	69120	black
6465	Gm19784	100038746	black
13079	Nrg4	57741	black
7596	Gm34684	102638004	black
7854	Gm36212	102640033	black
7976	Gm36907	102640966	black
17994	Tnfsf13b	218989	black
342	3110045C21Rik	67303	black
15348	Rnu12	66878	black
8088	Gm38963	105242847	black
15261	Rnasel	242406	black
18469	Txlnb	207777	black
7727	Gm35425	102638990	black
18875	Vps26a	65961	black
9459	Gys2	71683	black
10655	Krt36	320864	black
2926	Cd300e	66205	black
6553	Gm23796	115487526	black
14739	Pygm	68927	black
18160	Trim15	67952	black
159	1700082M22Rik	105243269	black
6050	Gldn	93683	black
17435	Tcte1	110960	black
17500	Tespa1	21384	black
12226	Msmb	17692	black
10613	Klra2	68668	black
2618	Capn7	53872	black
16159	Slc12a7	230126	black
8755	Gm46420	108168085	black
7607	Gm34728	102638076	black
2787	Ccdc191	381546	black
80	1700014L14Rik	108167578	black
14367	Pqbp1	19015	black
6577	Gm25412	115489162	black
11214	LOC118568695	NA	black
6195	Gm12248	622459	black
9240	Gpr137c	107173	black
8079	Gm38884	105242743	black
7612	Gm34741	102638094	black
11029	LOC118567772	217708	black
2143	Baiap3	227707	black
7597	Gm34686	102638007	black
12528	n-TTagt4	328918	black
2536	Cacna1f	12292	black
8726	Gm46210	108167755	black
17242	Sytl3	20917	black
355	3830408C21Rik	100040322	black
32	1110059G10Rik	66202	black
12442	n-TAtgc1	22764	black
6912	Gm30823	102632853	black
1619	Apob	216190	black
10363	Kcna3	16485	black
8601	Gm41953	105246693	black
14813	Rab3c	237523	black
13638	Pde7b	12695	black
7181	Gm32420	102634940	black
8918	Gm51874	115487720	black
8458	Gm41099	105245679	black
6525	Gm22070	115490033	black
4103	Daam2	320176	black
1118	Adamts14	432530	black
15846	Sema3b	214189	black
1815	Arsg	208372	black
5222	F930015N05Rik	14070	black
6575	Gm25257	115489257	black
9072	Gm7827	665574	black
16403	Slc46a2	74686	black
6547	Gm23376	115488584	black
2183	BC006965	12015	black
6026	Gipc3	67903	black
6109	Gm10509	108167321	black
6926	Gm30900	102632939	black
3161	Cep57	216543	black
1365	Aldh1b1	56737	black
14107	Pmaip1	22634	black
13091	Nrsn1	319211	black
2616	Capn5	73647	black
15540	Rsph9	66489	black
8380	Gm40612	105245107	black
13399	P2rx5	18302	black
3898	Ctps2	51797	black
2775	Ccdc174	73254	black
15759	Scrt2	50524	black
8133	Gm39238	105243265	black
8785	Gm46652	108168406	black
593	4933407K13Rik	74396	black
10918	LOC115488065	73158	black
3464	Clstn3	12757	black
8818	Gm46878	108168977	black
12616	Nat2	108168135	black
8010	Gm38492	102636055	black
5198	Eya1	58193	black
2436	Btrc	237754	black
17467	Tefm	209815	black
16743	Sox5	67847	black
12589	Naif1	102467567	black
9386	Gstm4	76263	black
2802	Ccdc39	67163	black
13729	Pex3	18572	black
1443	Ampd3	70726	black
16301	Slc29a2	71781	black
18190	Trim52	21983	black
13835	Phyh	74183	black
17959	Tmtc1	208613	black
8727	Gm46218	108167783	black
7689	Gm35170	102638644	black
10048	Il20ra	17082	black
8767	Gm46533	108168246	black
13698	Pecr	319263	black
6347	Gm15348	102636826	black
8975	Gm52562	115489515	black
859	A930006K02Rik	319854	black
1856	Asl	70472	black
11932	Mir29a	723906	black
2118	B830017H08Rik	108902	black
15333	Rnf43	239731	black
6489	Gm20594	102636262	black
6431	Gm17434	102638016	black
11365	Lrrk2	233328	black
389	4921539E11Rik	70941	black
13028	Npm2	192167	black
7558	Gm34526	102637800	black
18405	Ttk	226025	black
10991	LOC118567602	19141	black
11729	Mecr	14013	black
6593	Gm26176	115489258	black
12209	Ms4a20	545279	black
3935	Cux2	13047	black
4383	Dlec1	50768	black
7143	Gm32196	102634653	black
7271	Gm32846	102635530	black
14173	Polk	69582	black
1756	Arl3	233912	black
7288	Gm32939	102635639	black
17902	Tmem51	75712	black
19051	Wnt3	219189	black
4016	Cyp4f13	13120	black
12475	n-TLaag4	93681	black
6381	Gm16124	102640300	black
17590	Themis2	68550	black
3094	Ceacam20	12608	black
9039	Gm6277	621677	black
14384	Prdm12	268373	black
628	4933438B17Rik	71247	black
14294	Ppp1ccb	80905	black
10987	LOC118567567	216551	black
1789	Armh3	70807	black
444	4930471M09Rik	75787	black
8878	Gm51471	115486478	black
6596	Gm26501	115490485	black
11955	Misp	66578	black
13224	Nyap1	18195	black
14599	Psme4	333193	black
8778	Gm46626	108168369	black
8145	Gm39323	105243353	black
10585	Klhl20	270201	black
8550	Gm41663	328069	black
4520	Doc2b	99480	black
6567	Gm24950	115490304	black
19095	Xlr	71682	black
13795	Phf11d	14726	black
9111	Gm9917	791275	black
9133	Gna14	14673	black
2819	Ccdc69	211936	black
9902	I830077J02Rik	12282	black
6565	Gm24623	115490512	black
13984	Plagl1	18701	black
19048	Wnt11	75718	black
12527	n-TTagt1	99334	black
6624	Gm26721	381967	black
15920	Sertad1	110379	black
7531	Gm34381	102637603	black
13316	Oprd1	227720	black
14897	Ramp3	215445	black
10519	Kif27	668303	black
3984	Cyp26b1	13081	black
8400	Gm40689	105245198	black
12508	n-TRcct1	22788	black
1045	Acrbp	56444	black
17100	Stx3	240119	black
8344	Gm40402	105244861	black
7412	Gm33703	102636699	black
7421	Gm33758	102636773	black
10908	LOC115486421	66096	black
10583	Klhl18	236904	black
1039	Acp2	56456	black
8675	Gm44507	100043407	black
6129	Gm1070	102632901	black
8632	Gm42210	105247027	black
5668	Folh1	110606	black
8777	Gm46617	108168359	black
8366	Gm40518	105244992	black
4899	Eif5a2	217869	black
4701	E130304I02Rik	78668	black
8466	Gm4117	105245764	black
16017	Sh3d21	26943	black
12680	ND5	115488828	black
12811	Nfam1	68169	black
13034	Nprl2	268857	black
6370	Gm15908	329253	black
14470	Prom2	19055	black
8456	Gm41096	105245653	black
521	4930557F10Rik	75322	black
6579	Gm25431	115489276	black
3963	Cyb5r2	72017	black
10868	Lmod1	NA	black
15161	Rhbdd1	105670	black
11188	LOC118568594	NA	black
4722	E330013P04Rik	100503619	black
14508	Prr36	230025	black
7698	Gm35227	102638724	black
4085	D6Ertd527e	330286	black
5518	Fdx1	14137	black
7848	Gm36195	102639992	black
6589	Gm26063	115488587	black
17077	Stra8	68475	black
762	9630028B13Rik	319562	black
3176	Cept1	228094	black
17952	Tmprss5	230917	black
7495	Gm34199	102637364	black
10239	Itgav	16408	black
8707	Gm46043	108167527	black
5948	Gdap1l1	14544	black
11292	Lrp12	237253	black
15886	Serac1	268935	black
7521	Gm34335	102637541	black
7254	Gm32791	102635453	black
6182	Gm11999	626870	black
8876	Gm51459	115486465	black
3143	Cep131	382090	black
1648	Araf	76932	black
19346	Zfp277	244871	black
6641	Gm26873	102634011	black
20	1110008P14Rik	NA	black
5954	Gdf9	23886	black
5435	Fbxl16	320118	black
13641	Pde9a	56218	black
1502	Ankrd34b	74251	black
2586	Camk2a	66259	black
16837	Spire2	54607	black
794	A330001L22Rik	232400	black
14466	Prok2	225849	black
10435	Kcnt1	226922	black
18987	Wdr47	224552	black
2891	Ccs	72972	black
11935	Mir384	100526467	black
2259	Bdh1	66821	black
10955	LOC118567394	16833	black
7573	Gm34589	102637889	black
410	4930432E11Rik	243900	black
1130	Adamts7	27360	black
16011	Sh3bp1	20365	black
6122	Gm10644	100039674	black
8137	Gm39265	105243290	black
3201	Cfap161	74430	black
217	2010009K17Rik	72340	black
14819	Rab40b	329384	black
7619	Gm34764	102638120	black
5993	Ggact	74105	black
6342	Gm15283	385263	black
1630	Apol8	106952	black
181	1700109H08Rik	77036	black
6529	Gm22306	115488601	black
3076	Cdo1	631990	black
14472	Prorsd1	19057	black
7114	Gm32014	102634426	black
753	9530053A07Rik	319482	black
5128	Esrrg	26379	black
11076	LOC118568014	231876	black
13484	Paqr9	18419	black
8936	Gm52054	115488167	black
12875	Nipal4	67602	black
14192	Polr2j	26433	black
966	Abi2	66885	black
18201	Trim67	21991	black
3120	Cenpc1	26886	black
2657	Cartpt	12361	black
6908	Gm30799	102632814	black
10993	LOC118567607	14160	black
8481	Gm41258	105245870	black
6457	Gm19610	100503184	black
8433	Gm40988	105245518	black
16166	Slc14a1	20420	black
6563	Gm24565	115487299	black
15446	Rpp38	51902	black
7207	Gm32561	102635141	black
5714	Frg1	242022	black
16183	Slc16a6	73747	black
6429	Gm17382	115486898	black
9141	Gnas	14681	black
12691	Ndrg1	67111	black
37	1300017J02Rik	71775	black
8251	Gm3985	105244182	black
14117	Pmpcb	100038454	black
8614	Gm42085	105246777	black
2503	C530044C16Rik	102633705	black
4396	Dlk1	228836	black
6469	Gm20005	105245978	black
6524	Gm22044	102902673	black
8769	Gm46538	108168260	black
17684	Tlr3	21815	black
7360	Gm33332	102636184	black
19587	Zfp867	233410	black
2595	Camkv	69697	black
8376	Gm40578	105245044	black
8325	Gm40302	105244742	black
5503	Fcf1	14127	black
17937	Tmigd1	223693	black
13869	Pigp	56421	black
17742	Tmem106a	21843	black
6560	Gm2449	115489884	black
2174	Bbs5	407809	black
15082	Rell2	66985	black
6527	Gm22208	115487568	black
128	1700034E13Rik	78414	black
13324	Orc1	71805	black
11490	Magt1	17149	black
2301	Birc3	11797	black
18411	Ttll13	83925	black
10478	Kdm5d	75605	blue
18757	Uty	22247	blue
18687	Usf1	63958	blue
1089	Acy1	235130	blue
15722	Scgb1c1	66568	blue
4236	Ddx3y	53817	blue
3170	Cep83os	72140	blue
14006	Plcd4	18704	blue
14895	Ramp1	75767	blue
4121	Dap3	13142	blue
6990	Gm31255	102633401	blue
18950	Wbp2	224572	blue
3516	Cnn2	12798	blue
3800	Crnde	12933	blue
17715	Tmc6	66628	blue
15257	Rnaseh2a	19732	blue
16831	Spink4	109205	blue
10580	Klhl13	217194	blue
16264	Slc25a37	75991	blue
17456	Tead3	100855	blue
18384	Ttc33	27223	blue
972	Ablim1	110446	blue
585	4933404O12Rik	66752	blue
13906	Pink1	100169	blue
16060	Shld1	66083	blue
18298	Tsacc	224762	blue
13335	Osbp2	53319	blue
5517	Fdps	234730	blue
13145	Nuak1	260305	blue
1348	Akr7a5	11671	blue
4936	Elovl2	66126	blue
15692	Sc5d	170728	blue
13139	Ntng2	19155	blue
172	1700096K18Rik	73571	blue
18515	Ubald1	103220	blue
19128	Ybx2	546144	blue
18759	Uvssa	106840	blue
6422	Gm17202	382139	blue
5311	Fam186b	330050	blue
997	Acadvl	74156	blue
1497	Ankrd28	77318	blue
17154	Supt5	20866	blue
5339	Fam227a	433940	blue
13408	P3h3	320078	blue
16402	Slc46a1	67062	blue
12710	Ndufa7	27419	blue
1272	Ahdc1	230959	blue
11973	Mlh1	17349	blue
1922	Atox1	11937	blue
14502	Prr14	100038570	blue
15345	Rnpepl1	72772	blue
14400	Prdx5	19042	blue
4586	Draxin	67171	blue
13176	Nudt9	23958	blue
12801	Neurl2	17718	blue
10302	Jmjd1c	70989	blue
10736	Lcmt1	NA	blue
4742	Ech1	70601	blue
8140	Gm39291	105243311	blue
5171	Exoc1	26909	blue
3485	Cmpk2	66497	blue
8590	Gm41896	105246562	blue
11347	Lrrc73	71156	blue
16270	Slc25a42	20493	blue
16886	Sqstm1	74362	blue
12444	n-TAtgc5	22768	blue
17616	Thy1	21750	blue
9555	Hapln3	15114	blue
4624	Dtx2	68857	blue
5844	Gal3st4	619597	blue
12050	Morn4	76866	blue
3532	Cnp	12799	blue
1188	Adh5	68048	blue
5991	Gga2	100039953	blue
12587	Naglu	102467544	blue
17045	Stk3	70118	blue
17210	Syngr2	20905	blue
554	4930595D18Rik	78062	blue
14520	Prrt2	21672	blue
15930	Setbp1	20334	blue
16116	Six4	27029	blue
19018	Wdr89	68505	blue
17393	Tcaim	21339	blue
14442	Prkd2	140491	blue
5170	Exo5	97827	blue
6708	Gm29478	102631830	blue
4959	Eme2	13726	blue
3020	Cdh24	12561	blue
2648	Carm1	328968	blue
12863	Nifk	407785	blue
18524	Ubc	22130	blue
9428	Gtpbp4	56055	blue
14124	Pnkp	18796	blue
12139	Mrpl24	216767	blue
9859	Hspa5	15525	blue
9920	Id4	15902	blue
12003	Mmp17	17388	blue
19432	Zfp511	72465	blue
1786	Armcx6	109689	blue
9923	Idh2	15925	blue
5191	Exosc9	66446	blue
2427	Btg1	70533	blue
17936	Tmie	231832	blue
11662	Mboat7	67216	blue
17766	Tmem132a	66525	blue
10345	Katna1	217127	blue
2049	AW146154	74591	blue
16199	Slc1a2	20437	blue
6065	Glod4	56700	blue
1435	Ammecr1l	52206	blue
3386	Cks2	76707	blue
16976	St6gal1	74585	blue
9933	Ier3	15932	blue
6769	Gm30020	102631761	blue
11746	Med24	20933	blue
14142	Pnrc2	18806	blue
13459	Palmd	74486	blue
14758	Qsox1	100043508	blue
14467	Prokr1	26931	blue
19108	Xrcc1	66840	blue
9392	Gstp1	14873	blue
11375	Lsm1	224092	blue
881	Aamdc	27413	blue
9780	Hoxa10	105242658	blue
2857	Ccna1	12442	blue
15176	Rhoa	74023	blue
6930	Gm30908	102632963	blue
14762	R3hcc1	19223	blue
4988	Enkd1	217364	blue
16140	Slain1	66938	blue
3924	Cul2	26965	blue
8912	Gm51764	115487206	blue
1625	Apoe	11834	blue
4019	Cyp4f17	70101	blue
15853	Sema4c	268297	blue
13614	Pdcd7	57320	blue
12239	Mt1	19882	blue
4135	Dbi	27214	blue
14796	Rab29	15170	blue
10270	Itprip	232016	blue
11835	Mfsd10	17305	blue
6210	Gm12505	115489985	blue
10208	Isg20	74316	blue
2352	Bola3	66162	blue
9893	Hyal1	59026	blue
4970	Emp1	319670	blue
629	4933439C10Rik	74476	blue
17087	Sts	68991	blue
11708	Mdfi	76137	blue
13926	Pitpnm3	192285	blue
11998	Mmgt2	27390	blue
745	9430091E24Rik	434350	blue
13439	Pag1	18386	blue
19187	Zbtb24	22427	blue
15561	Rtl8a	56040	blue
18217	Trip4	69786	blue
6309	Gm14295	102632315	blue
3370	Cit	68379	blue
12731	Ndufb8	223646	blue
19415	Zfp449	22643	blue
12145	Mrpl34	107734	blue
18224	Trmt10a	101214	blue
4745	Echs1	52665	blue
449	4930480K23Rik	75016	blue
9566	Haus4	225745	blue
5752	Ftsj1	434624	blue
19197	Zbtb4	211652	blue
14274	Ppip5k1	80294	blue
9960	Ift140	15983	blue
4718	E2f7	13559	blue
5013	Eny2	93685	blue
12493	n-TNgtt9	574428	blue
11595	Mapkapk3	227743	blue
12393	Myo1c	74376	blue
10338	Kat2a	384619	blue
16479	Slc9a5	215332	blue
3741	Cpsf6	52670	blue
13827	Phospho1	93834	blue
13513	Pask	66431	blue
13720	Pex11b	18563	blue
12261	Mtfr1	69821	blue
16331	Slc35a5	20521	blue
13549	Pccb	23969	blue
12743	Ndufv1	269642	blue
9468	H1f3	243529	blue
483	4930524J08Rik	75129	blue
18813	Vipas39	72088	blue
3437	Clip2	76686	blue
17457	Tead4	66687	blue
12882	Nit2	17999	blue
18852	Vmn2r63	77593	blue
19521	Zfp703	240476	blue
14778	Rab13	19245	blue
14116	Pmpca	628133	blue
9307	Grasp	71520	blue
13353	Ost4	106821	blue
19308	Zfp13	114565	blue
15939	Setdb1	53421	blue
19488	Zfp637	54367	blue
12778	Nek8	50884	blue
14896	Ramp2	74998	blue
14286	Ppm1l	67811	blue
19692	Zkscan6	235050	blue
8138	Gm39269	105243301	blue
2086	B330016D10Rik	109334	blue
13005	Npas1	52633	blue
18866	Vopp1	231915	blue
18459	Tvp23a	27027	blue
16770	Spag9	100217461	blue
14923	Raph1	106572	blue
5302	Fam174c	67698	blue
13901	Pim2	70804	blue
1577	Ap2s1	54519	blue
11710	Mdga1	17240	blue
1882	Atat1	329015	blue
2882	Ccnt2	101565	blue
15813	Sec24d	282619	blue
19616	Zfp943	52397	blue
15226	Riox2	66932	blue
3902	Ctsb	19025	blue
18629	Ulk2	22202	blue
1221	Afap1l2	239528	blue
17135	Sult2b1	99138	blue
19559	Zfp788	329003	blue
2283	Bhlhe22	70237	blue
16303	Slc29a4	80879	blue
16216	Slc22a2	319719	blue
15184	Rhog	103142	blue
1604	Apeh	11816	blue
15086	Renbp	19645	blue
5204	Ezr	14055	blue
16507	Slit1	20532	blue
11838	Mfsd13a	69900	blue
16728	Sorl1	69726	blue
5670	Fos	53320	blue
4497	Dnase1l2	13419	blue
16765	Spag5	20621	blue
13564	Pcgf1	18478	blue
2908	Cd163	12479	blue
5629	Flywch1	226844	blue
19405	Zfp422	67492	blue
13137	Ntn4	18146	blue
19533	Zfp729a	240186	blue
3349	Cib1	68099	blue
17713	Tmc4	230787	blue
5034	Epha1	100502841	blue
18499	U2af1l4	264134	blue
3632	Commd4	66199	blue
14972	Rbbp9	227624	blue
8790	Gm46735	108168423	blue
9916	Icosl	57295	blue
15314	Rnf214	228543	blue
9596	Hdac6	208727	blue
2260	Bdkrb2	71911	blue
10219	Isyna1	71955	blue
16085	Sigmar1	20319	blue
15910	Serpinb8	330222	blue
10853	Lmbr1l	NA	blue
7993	Gm38250	100042291	blue
2199	BC048403	53325	blue
297	2700062C07Rik	68046	blue
18087	Tpp2	72053	blue
675	6430584L05Rik	330324	blue
17716	Tmc7	208967	blue
16105	Sirt2	73094	blue
15079	Relb	213391	blue
12518	n-TScga2	332221	blue
4567	Dpp9	83768	blue
17908	Tmem63a	320782	blue
2154	Basp1	207792	blue
12741	Ndufs7	66116	blue
1902	Atg16l2	11982	blue
9835	Hsd17b4	15486	blue
5893	Gas6	237436	blue
18363	Ttc1	72026	blue
3804	Crot	381284	blue
14843	Rabgef1	103136	blue
14076	Plpp4	263803	blue
10382	Kcng1	246133	blue
19210	Zbtb7b	22439	blue
1467	Ank2	68423	blue
3074	Cdkn3	57810	blue
2795	Ccdc28b	269336	blue
18009	Tnni1	74166	blue
9113	Gm9949	100038755	blue
18030	Toe1	96957	blue
2692	Cavin1	12396	blue
14517	Prrg2	77630	blue
13276	Oit3	18221	blue
13229	Oaf	18201	blue
11619	Mark3	226778	blue
16186	Slc16a9	108037	blue
9564	Haus1	15118	blue
16973	St3gal4	227695	blue
15163	Rhbdd3	94254	blue
13175	Nudt8	21907	blue
18116	Trafd1	21943	blue
9258	Gpr180	381413	blue
10035	Il17rc	16172	blue
5366	Fam76b	108900	blue
1748	Arl1	67166	blue
14579	Psmc5	99890	blue
15623	S1pr1	271842	blue
4057	D230017M19Rik	114585	blue
4522	Dock1	13447	blue
18423	Ttyh2	22084	blue
5644	Fmr1	226565	blue
3003	Cdca8	71395	blue
3906	Ctsf	13034	blue
12953	Nnt	18036	blue
14270	Ppil2	27205	blue
1867	Asrgl1	11910	blue
11423	Lyl1	17089	blue
3165	Cep70	208518	blue
9043	Gm6556	623223	blue
17465	Tedc2	67581	blue
14580	Psmc6	214572	blue
4326	Dhrs1	56749	blue
12514	n-TRtct2	360216	blue
15005	Rbm43	24004	blue
7715	Gm35339	102638876	blue
4453	Dnaja1	NA	blue
15371	Rp9	68477	blue
10680	Lactbl1	NA	blue
2152	Barhl2	407819	blue
9809	Hrh3	15465	blue
4142	Dbr1	13170	blue
15958	Sfn	74777	blue
3503	Cnep1r1	382030	blue
15335	Rnf5	108653	blue
5724	Frmd8os	385354	blue
16416	Slc4a7	26569	blue
18703	Usp19	224826	blue
11612	Marchf9	57438	blue
11840	Mfsd14a	75146	blue
4962	Emilin1	14791	blue
4823	Egfl7	75740	blue
6348	Gm15384	328906	blue
9466	H1f10	14958	blue
1386	Alg2	11688	blue
886	Aars2	74104	blue
6762	Gm2a	102631723	blue
17726	Tmco6	21832	blue
309	2810029C07Rik	100504687	blue
19239	Zcchc10	446101	blue
1500	Ankrd33b	100043332	blue
9988	Igfbp5	16009	blue
15545	Rspry1	67281	blue
12999	Nova2	71175	blue
8621	Gm42151	105246948	blue
16550	Smc4	64454	blue
13820	Phlda1	18613	blue
5507	Fcgrt	14131	blue
4223	Ddx19a	67040	blue
12073	Mplkip	106722	blue
7807	Gm35900	102639619	blue
19152	Ypel5	71856	blue
4806	Efhd2	74405	blue
9990	Igfbpl1	16011	blue
1649	Arap1	76688	blue
17005	Stard10	66183	blue
18741	Usp9x	112417	blue
14189	Polr2g	67801	blue
2614	Capn2	12339	blue
4358	Dio2	23856	blue
7738	Gm35476	102639056	blue
10543	Kiss1r	170643	blue
19622	Zfp950	432396	blue
9689	Hint2	102423	blue
19203	Zbtb45	67439	blue
15065	Reck	19418	blue
17817	Tmem185b	17112	blue
9090	Gm9222	380730	blue
16909	Srp19	69281	blue
15485	Rps6ka2	26563	blue
4672	Dync2h1	235661	blue
16598	Smtnl2	105243	blue
5908	Gatd1	229487	blue
14193	Polr2k	18823	blue
14966	Rbbp4	56715	blue
19394	Zfp39	66980	blue
14115	Pmp22	108168815	blue
9771	Homez	26557	blue
10012	Ikbkb	24010	blue
13217	Nxpe4	18190	blue
2276	Bex2	19716	blue
11864	Mgat5	71001	blue
14562	Psma6	19089	blue
2102	B3gnt9	272411	blue
14452	Prmt1	243725	blue
3822	Cryz	12971	blue
12243	Mta2	17748	blue
12038	Mon1a	57377	blue
17308	Tarbp1	71846	blue
2996	Cdc73	71963	blue
1262	Agt	71361	blue
3781	Crem	76737	blue
1982	Atp6v1a	11981	blue
16641	Snip1	193116	blue
3343	Churc1	68523	blue
12430	Mzt2	102371	blue
21	1110015O18Rik	100503859	blue
1332	Akirin2	14339	blue
15212	Rimklb	194590	blue
16541	Smarcc2	240215	blue
10708	Laptm4a	NA	blue
13015	Npepl1	69721	blue
19705	Zmym2	100043772	blue
18260	Trp53	78232	blue
9955	Ifngr2	103214	blue
13475	Pappa	18414	blue
12330	Mvb12a	100861909	blue
10637	Kpna2	208628	blue
2997	Cdca2	67849	blue
4860	Eif2b4	217715	blue
15837	Selenop	20249	blue
8691	Gm45929	105242421	blue
2170	Bbs10	407788	blue
3732	Cpox	211232	blue
11398	Ltbp3	16997	blue
3438	Clip3	78785	blue
2784	Ccdc188	75444	blue
4590	Drd1	74665	blue
17653	Tipin	332937	blue
14969	Rbbp7	98710	blue
12879	Nipsnap3b	58998	blue
15523	Rrp8	19921	blue
6257	Gm13375	105244084	blue
15875	Septin10	73921	blue
14271	Ppil3	319655	blue
11351	Lrrc75b	192976	blue
8992	Gm52861	115490204	blue
18296	Trub1	20128	blue
12517	n-TScga1	22184	blue
18768	Vamp7	107449	blue
6436	Gm17660	105243210	blue
12195	Mrps36	79044	blue
16912	Srp68	73862	blue
19491	Zfp64	228876	blue
17370	Tbp	230676	blue
11724	Mea1	107029	blue
17118	Suclg1	237611	blue
17604	Thra	210106	blue
9212	Gpatch8	242691	blue
10915	LOC115487369	114128	blue
17586	Them4	21683	blue
4200	Ddah2	66498	blue
3643	Copb2	50797	blue
3360	Cilp2	217732	blue
6904	Gm30788	102632789	blue
4837	Ehd2	114601	blue
18998	Wdr61	30930	blue
15331	Rnf40	80291	blue
16292	Slc27a3	57738	blue
12065	Mpg	17475	blue
12492	n-TNgtt5	332934	blue
10698	Lamp5	NA	blue
10920	LOC115488208	207214	blue
4629	Dubr	207521	blue
10921	LOC115488342	217980	blue
616	4933430H16Rik	71285	blue
14203	Polr3gl	235044	blue
3342	Chuk	68250	blue
18289	Trpt1	21848	blue
5595	Fkbp11	14221	blue
9139	Gnao1	14679	blue
1407	Alox8	72125	blue
10717	Larp7	NA	blue
8833	Gm47922	115488362	blue
16249	Slc25a22	230613	blue
14174	Poll	241075	blue
2087	B3galnt1	320456	blue
16738	Sox1ot	77634	blue
2137	Bag5	319845	blue
14944	Rasgrp2	242681	blue
14485	Prpf38a	226169	blue
15268	Rnf103	56470	blue
14322	Ppp1r3d	67065	blue
9655	Hexim1	15212	blue
18724	Usp4	80914	blue
2452	C030037D09Rik	320088	blue
14574	Psmc1	19116	blue
15260	Rnasek	68799	blue
13561	Pced1a	100163	blue
5607	Fkbpl	14232	blue
4782	Eef2k	67160	blue
17953	Tmprss6	73893	blue
5058	Eps15	223650	blue
17142	Sumf2	20850	blue
5464	Fbxo32	71865	blue
10562	Klf4	16598	blue
5766	Fut11	14343	blue
3710	Cpe	12874	blue
5958	Gdpd1	14569	blue
19298	Zfp110	268564	blue
10101	Inhbb	16322	blue
11780	Men1	17279	blue
12526	n-TStga3	432731	blue
5148	Etohd2	214253	blue
13757	Pgap6	18587	blue
9524	H4c14	319159	blue
302	2810001G20Rik	66456	blue
2466	C1ql4	227580	blue
12045	Morc4	240069	blue
13457	Palm	76303	blue
4736	Ebf4	13592	blue
2719	Cby1	668310	blue
17517	Tex30	75870	blue
19657	Zfpm1	100416706	blue
15130	Rfxank	241490	blue
17847	Tmem231	67356	blue
16251	Slc25a24	195564	blue
4986	Engase	338371	blue
1274	Ahnak	16475	blue
13216	Nxpe3	18189	blue
2317	Blvra	75915	blue
18263	Trp53cor1	77647	blue
4540	Dolk	623279	blue
15154	Rgs7	56438	blue
15530	Rsbn1l	19941	blue
15106	Rexo5	224344	blue
9472	H2-D1	56702	blue
12534	n-TTtgt1	74464	blue
14730	Pxmp4	56742	blue
15859	Sema6a	20269	blue
3306	Chrac1	69121	blue
13816	Phka2	244895	blue
9685	Hikeshi	56295	blue
18204	Trim71	22004	blue
5309	Fam185a	75906	blue
1162	Adgra1	72674	blue
11087	LOC118568078	100041057	blue
8230	Gm39742	100042698	blue
9789	Hoxd11	15425	blue
17434	Tcta	245126	blue
15508	Rras	244585	blue
10	0610040B10Rik	67672	blue
10127	Insyn1	16337	blue
2518	Caap1	104248	blue
15220	Ring1	227298	blue
12694	Ndrg4	635702	blue
5267	Fam126b	629059	blue
17781	Tmem150a	21873	blue
8096	Gm38995	105242910	blue
18697	Usp12	140629	blue
13580	Pcnx	18483	blue
15673	Sat1	234542	blue
19463	Zfp59	74120	blue
12720	Ndufaf7	332397	blue
10878	Lnpk	NA	blue
15297	Rnf167	72440	blue
19517	Zfp691	22698	blue
15342	Rnmt	217835	blue
16640	Snhg9	66660	blue
6441	Gm18280	100045066	blue
19371	Zfp33b	70650	blue
16342	Slc35e2	73102	blue
10379	Kcne1l	56543	blue
3289	Chmp2b	66371	blue
13496	Parp10	54644	blue
4790	Efcab14	212516	blue
852	A830092H15Rik	414093	blue
6172	Gm11735	100503754	blue
248	2310039H08Rik	67101	blue
16101	Sirpa	20392	blue
9794	Hpf1	15444	blue
12182	Mrps21	68735	blue
17260	Tada1	29859	blue
9799	Hps1	15451	blue
13995	Plau	276846	blue
12339	Mxra7	17119	blue
14500	Prr12	233406	blue
9254	Gpr162	71862	blue
6699	Gm28913	102636823	blue
13320	Optn	269113	blue
19334	Zfp239	207259	blue
17562	Tgif2	67590	blue
17657	Tjp1	21422	blue
12659	Nckipsd	102467406	blue
2573	Cald1	75600	blue
14327	Ppp1r7	78929	blue
3127	Cenpl	66336	blue
11384	Lsm5	50783	blue
8942	Gm52140	115488291	blue
10159	Iqcc	432964	blue
16358	Slc37a1	317750	blue
13237	Oat	72181	blue
18537	Ube2g1	320244	blue
15211	Rimkla	19707	blue
4201	Ddb1	69219	blue
5543	Fgd4	14163	blue
13573	Pcm1	70584	blue
11317	Lrrc32	237387	blue
13074	Nrep	56183	blue
10619	Klrg2	17059	blue
13430	Padi2	193322	blue
1636	App	11841	blue
5774	Fxr1	14349	blue
11382	Lsm3	27756	blue
1007	Acbd5	74121	blue
2226	Bccip	12036	blue
1400	Alkbh6	11698	blue
2903	Ccz1	12476	blue
14528	Prss27	225655	blue
5326	Fam210b	80752	blue
10217	Ist1	664994	blue
13449	Pak3	50793	blue
3633	Commd5	66398	blue
1270	Ahcyl1	11634	blue
16771	Sparc	241727	blue
18574	Ubox5	22158	blue
5647	Fn1	207854	blue
14798	Rab2b	56294	blue
9688	Hint1	69573	blue
13010	Npc1	67050	blue
15298	Rnf168	212541	blue
11883	Micall2	NA	blue
12833	Nfkbiz	66416	blue
14340	Ppp2r3c	67724	blue
12374	Myl6	17901	blue
3470	Cluap1	74148	blue
16056	Shisal1	235626	blue
18882	Vps35	71101	blue
9950	Ifitm3	320802	blue
18668	Uqcc3	56791	blue
1799	Arpc3	68865	blue
15120	Rftn2	68272	blue
5262	Fam120c	68128	blue
15501	Rpusd3	71919	blue
4726	E4f1	414121	blue
16312	Slc2a8	140919	blue
9921	Ide	15903	blue
2066	Azin2	54375	blue
17148	Sun3	20855	blue
1560	Aox1	55946	blue
17867	Tmem256	380967	blue
3641	Copa	12847	blue
5896	Gask1a	14457	blue
9467	H1f2	80838	blue
12391	Myo1a	244281	blue
635	5330416C01Rik	403201	blue
14582	Psmd10	102182	blue
2003	Atp9a	217218	blue
6150	Gm11266	382097	blue
17415	Tcf7l2	21349	blue
18888	Vps37d	22319	blue
10626	Kmt2e	231051	blue
4565	Dpp7	13482	blue
2405	Bsdc1	14705	blue
8667	Gm4285	115490197	blue
18526	Ube2b	75425	blue
13524	Pax6	18439	blue
15136	Rgma	19654	blue
16929	Srsf10	70891	blue
7879	Gm36371	102640245	blue
5454	Fbxo2	50759	blue
10822	Lin37	NA	blue
16016	Sh3d19	230779	blue
9505	H2bc6	319178	blue
19465	Zfp593	241944	blue
9385	Gstm1	67553	blue
17680	Tln1	21813	blue
5965	Gemin2	269952	blue
15358	Rogdi	19769	blue
19653	Zfp994	69930	blue
10131	Ints12	70885	blue
11684	Mcm3	70024	blue
15931	Setd1a	27054	blue
16599	Smu1	26941	blue
13969	Pla2g4c	56469	blue
10659	Krt79	110310	blue
17284	Taf9b	20935	blue
12531	n-TTagt8	71861	blue
17301	Taok2	320590	blue
14788	Rab23	19255	blue
8710	Gm46072	108167539	blue
15965	Sft2d1	20343	blue
13248	Ociad1	70021	blue
10732	Lca5l	118568094	blue
2285	Bhlhe41	20893	blue
17096	Stx18	20443	blue
4238	Ddx41	26900	blue
14234	Pou3f2	56523	blue
13307	Oog1	103468	blue
14618	Ptch1	19139	blue
3237	Cfl2	12638	blue
12522	n-TSgct3	269585	blue
5316	Fam193a	381217	blue
10600	Klhl40	234796	blue
7844	Gm36150	102639939	blue
4911	Eldr	15571	blue
1412	Alpl	105827	blue
2470	C1qtnf6	67445	blue
11395	Ltb4r2	16993	blue
18753	Utp4	71742	blue
6008	Ghitm	14599	blue
15366	Rorc	381110	blue
18441	Tubgcp2	243931	blue
5258	Fam118b	72750	blue
895	Abat	12780	blue
19452	Zfp560	228913	blue
14988	Rbm17	114714	blue
12796	Neu1	14299	blue
18942	Washc2	27973	blue
2457	C130071C03Rik	100502653	blue
18048	Top1	72477	blue
8169	Gm39439	105243537	blue
15834	Selenok	76814	blue
18213	Trip10	108989	blue
4735	Ebf3	13591	blue
8267	Gm39918	105244272	blue
6044	Glb1l	11605	blue
13491	Park7	107260	blue
18293	Trpv4	21849	blue
13643	Pdgfa	18504	blue
3525	Cnot2	72068	blue
10638	Kpna3	16646	blue
4621	Dtwd1	13528	blue
2015	Atxn10	11993	blue
1965	Atp5k	68775	blue
9605	Hdgfl3	15191	blue
3133	Cenpt	66311	blue
1075	Actr10	56622	blue
2511	C87436	97402	blue
4851	Eif1b	69860	blue
14368	Pqlc3	19016	blue
12726	Ndufb3	17955	blue
4581	Dqx1	26757	blue
18337	Tspan33	109181	blue
13933	Pja1	70998	blue
15060	Rdh5	242505	blue
17153	Supt4a	20460	blue
9886	Htra3	56213	blue
14922	Rapgefl1	75985	blue
18606	Uevld	27366	blue
13597	Pcx	216578	blue
9873	Htatsf1	15505	blue
19618	Zfp945	239546	blue
1811	Arrdc3	70392	blue
8513	Gm41450	105246092	blue
17291	Tagln3	64707	blue
11061	LOC118567927	320506	blue
9586	Hcn3	15165	blue
18187	Trim45	269389	blue
2459	C130083M11Rik	226777	blue
15359	Romo1	19762	blue
9339	Grina	242443	blue
13923	Pitpnc1	18676	blue
4280	Dennd5b	329877	blue
1729	Arhgef39	74448	blue
17933	Tmem98	77106	blue
12031	Mocs2	68591	blue
1255	Agpat2	98404	blue
8887	Gm51543	115486871	blue
4958	Eme1	59308	blue
5846	Gale	330217	blue
7177	Gm32389	102634911	blue
3575	Cog6	67542	blue
18577	Ubqln2	69136	blue
19659	Zfr	72723	blue
10427	Kcnn3	84036	blue
8176	Gm39473	105243578	blue
17608	Thsd1	213449	blue
12533	n-TTcgt4	212168	blue
6087	Glyr1	14645	blue
19424	Zfp469	56314	blue
5418	Fbh1	76132	blue
18924	Vwa5a	14205	blue
8685	Gm45623	115486925	blue
13264	Ogdh	18212	blue
15830	Selenbp1	20778	blue
1582	Ap3m2	494504	blue
13868	Pigo	18642	blue
19525	Zfp708	328801	blue
14529	Prss35	66390	blue
11599	Mapre2	26390	blue
10909	LOC115486436	68576	blue
17269	Taf15	77053	blue
320	2810414N06Rik	102640772	blue
2407	Bsn	12215	blue
4702	E130307A14Rik	319865	blue
17824	Tmem198	74140	blue
18464	Twistnb	21912	blue
17837	Tmem214	74424	blue
15465	Rps19bp1	67897	blue
921	Abcb9	68644	blue
10767	Leprot	NA	blue
17183	Syap1	16765	blue
18348	Tspyl4	69934	blue
13817	Phkb	73182	blue
739	9430037G07Rik	320692	blue
857	A930005H10Rik	102639568	blue
10049	Il20rb	107527	blue
875	Aaas	76184	blue
9925	Idh3b	269951	blue
1093	Ada	240322	blue
15375	Rpain	103948	blue
3169	Cep83	100038725	blue
9507	H2bc8	319179	blue
16823	Spice1	69150	blue
3373	Ciz1	80986	blue
1580	Ap3d1	11789	blue
18973	Wdr3	637873	blue
14918	Rapgef3	100972	blue
11740	Med17	94112	blue
3435	Clint1	56430	blue
12721	Ndufaf8	244551	blue
4762	Edem3	192193	blue
15388	Rpia	11858	blue
19596	Zfp879	112415	blue
14414	Prickle2	19045	blue
12405	Myo7a	17918	blue
16617	Snapc5	108116	blue
5955	Gdi1	242316	blue
11621	Mars1	17169	blue
13575	Pcmtd1	214230	blue
236	2310009B15Rik	69549	blue
2058	Axin1	26362	blue
16772	Sparcl1	20623	blue
9973	Iftap	12589	blue
2782	Ccdc186	78465	blue
15499	Rpusd1	68925	blue
3862	Cst3	78240	blue
17144	Sumo2	20852	blue
246	2310033P09Rik	67862	blue
18437	Tubd1	22094	blue
18127	Trappc11	228140	blue
939	Abcf3	230234	blue
3300	Chordc1	74241	blue
2752	Ccdc142	100503884	blue
7226	Gm32655	102635266	blue
350	3300002P13Rik	70230	blue
18049	Top1mt	67020	blue
17253	Tacc2	100043194	blue
1034	Acox1	11461	blue
786	A230087F16Rik	442825	blue
3775	Crebrf	232430	blue
5110	Ero1a	78943	blue
5113	Erp44	67475	blue
9478	H2-Q1	14979	blue
4585	Drap1	71712	blue
19759	Zw10	636741	blue
13723	Pex13	13026	blue
11896	Mien1	239555	blue
2605	Canx	12333	blue
4322	Dhfr	67422	blue
15765	Scyl2	320679	blue
13810	Phf6	59020	blue
2441	Bud23	215051	blue
1339	Akr1b8	56454	blue
28	1110038B12Rik	68763	blue
1207	Adra1d	244071	blue
9715	Hmg20a	545370	blue
10058	Il33	16185	blue
8674	Gm44505	108169174	blue
993	Acadl	11428	blue
6077	Gls2	73046	blue
16010	Sh3bgrl3	66870	blue
14402	Preb	53892	blue
823	A530013C23Rik	328265	blue
1552	Anxa5	11771	blue
12480	n-TLcag9	67178	blue
1762	Arl5c	67416	blue
15807	Sec23a	319934	blue
16107	Sirt4	27219	blue
18391	Ttc4	381406	blue
18893	Vps4b	229658	blue
10748	Ldhb	NA	blue
9667	Hgsnat	59053	blue
16974	St3gal5	66552	blue
4982	Endog	13803	blue
10357	Kbtbd4	210973	blue
9709	Hlx	217082	blue
15318	Rnf220	75745	blue
17151	Supt20	68428	blue
13666	Pdlim4	72562	blue
292	2610524H06Rik	330173	blue
13142	Ntrk3	104443	blue
9791	Hp1bp3	15431	blue
11909	Mindy1	209743	blue
2126	Babam1	170770	blue
10735	Lclat1	NA	blue
3868	Cstf2	67337	blue
15067	Recql4	19395	blue
17293	Taldo1	64051	blue
14871	Rad9a	110391	blue
11207	LOC118568673	NA	blue
6015	Gigyf2	76425	blue
15361	Ropn1l	19771	blue
15382	Rpf2	68209	blue
9295	Gpx3	108682	blue
10860	Lmna	NA	blue
2447	C030006K11Rik	66912	blue
16663	Snrpd2	20588	blue
1592	Ap5z1	72103	blue
8237	Gm39783	105244095	blue
813	A430035B10Rik	243308	blue
15882	Septin6	545474	blue
12064	Mpeg1	24070	blue
4341	Dhx34	101437	blue
4773	Eef1akmt2	13628	blue
2037	Aurka	105351	blue
9903	Iah1	67693	blue
1165	Adgrb1	240442	blue
17538	Tfe3	21416	blue
13877	Pigx	233575	blue
12635	Nbr1	102467596	blue
1146	Adck2	237175	blue
17600	Thoc6	23964	blue
18545	Ube2l6	57776	blue
16949	Ssc5d	270624	blue
1833	Asb13	241118	blue
4529	Dock6	238130	blue
16384	Slc3a1	384071	blue
18946	Wasl	171194	blue
10400	Kcnj14	16514	blue
5465	Fbxo33	76454	blue
13709	Per1	18546	blue
[truncated: 17,769 more rows]
