# Supplementary material for: Sex differences in the transcriptome of extracellular vesicles secreted by fetal neural stem cells and effects of chronic alcohol exposure
Source: Biol Sex Differ. 2023 Apr 15;14:19. doi: 10.1186/s13293-023-00503-0 (PMC10105449; doi:10.1186/s13293-023-00503-0)
Supplement: Supplementary file 17 — Additional file 17: Table S11. WGCNA Modules and Hub Genes of EV Samples A table of each module’s color, gene count, module significance to trait ‘Sex’, hub gene, and hub gene’s entrez ID from WGCNA of EV samples, and hub gene’s log2(Fold Change) of female vs. male and adjusted p-value from DESeq2 analysis of EV samples. [file 13293_2023_503_MOESM17_ESM.csv]

Modules/Hubs	Module Gene Count	Module Significance to trait "Sex" (Female vs. Male)	Hub Gene	Hub Gene log2(FC) of Female vs. Male	P-adj
black	1081	0.2933319	Adam18	0.626671564	0.23396881
blue	3641	0.2459879	Prmt1	-0.35509255	0.225993648
brown	4069	0.3457895	Col24a1	1.116140073	0.007596888
darkgreen	47	0.3246322	Insc	0.158188961	0.806278602
darkred	1001	0.1810582	Bik	-0.2862839	0.671793477
magenta	720	0.282178	Rtkn2	-0.427661531	0.311284595
midnightblue	295	0.2806292	Gm34256	0.8356028	0.153728328
pink	905	0.3354527	Kcnb2	0.763969585	0.048352275
purple	622	0.2636081	Cps1	0.939697121	0.071709034
salmon	452	0.4597463	Arhgap15	1.34818009	0.000231777
turquoise	5430	0.5130779	Cenpa	-0.566837118	0.041959479
yellow	1488	0.1815087	Sfpq	0.193133582	0.609088757
grey	17	0.5268715	NA	NA	NA
