# Supplementary material for: Sex differences in the transcriptome of extracellular vesicles secreted by fetal neural stem cells and effects of chronic alcohol exposure
Source: Biol Sex Differ. 2023 Apr 15;14:19. doi: 10.1186/s13293-023-00503-0 (PMC10105449; doi:10.1186/s13293-023-00503-0)
Supplement: Supplementary file 18 — Additional file 18: Table S12. WGCNA Gene Information of Cell Samples A table of each gene’s Gene ID, Entrez ID, and module color from 18 cell samples. [file 13293_2023_503_MOESM18_ESM.csv]

	Gene_ID	ENTREZID	moduleColor
333	2900076A07Rik	100504421	black
14985	Rbm12b2	19361	black
16798	Spats2l	66354	black
13556	Pcdh18	242726	black
2019	Atxn3	319974	black
15938	Setd7	240667	black
2345	Bnip3l	12176	black
1332	Akirin2	14339	black
6035	Gjc1	14621	black
12259	Mtf2	74238	black
3529	Cnot6l	231464	black
1482	Ankrd10	330998	black
18979	Wdr37	624765	black
18005	Tnks2	67878	black
4671	Dync1li2	13427	black
1164	Adgra3	11534	black
17307	Tapt1	319613	black
5023	Epb41l3	13821	black
18516	Ubald2	219022	black
16720	Son	29856	black
11646	Mbd1	17189	black
16169	Slc15a2	319278	black
14226	Pot1b	54712	black
13380	Otx2	69287	black
4281	Dennd6a	19347	black
19691	Zkscan5	224694	black
15529	Rsbn1	68193	black
13891	Pik3ip1	72157	black
9303	Gramd3	207798	black
4577	Dpysl2	99586	black
6922	Gm30874	102632915	black
1738	Arid2	80981	black
1472	Ankfn1	78321	black
4157	Dcaf8	74106	black
850	A830082K12Rik	268391	black
4794	Efcab5	68226	black
2221	Bcas1	29815	black
2172	Bbs2	407814	black
2149	Bap1	414069	black
9192	Gosr1	74498	black
1326	Akap7	56043	black
12425	Myt1l	237558	black
6062	Glmn	83396	black
19412	Zfp444	11906	black
1607	Apex2	100042814	black
8736	Gm46298	108167898	black
8466	Gm4117	105245764	black
3243	Cggbp1	68567	black
17260	Tada1	29859	black
17676	Tlk1	21808	black
9266	Gpr37l1	64095	black
16068	Shprh	22668	black
14348	Ppp3cb	101185	black
15055	Rdh10	19414	black
15315	Rnf215	194738	black
9317	Grhl2	23893	black
14803	Rab33b	19267	black
4910	Elavl4	15569	black
11676	Mcf2	78038	black
18517	Ubap1	70846	black
3879	Ctdsp2	227292	black
9398	Gsx2	14874	black
9079	Gm8251	328320	black
15733	Scn1a	20191	black
11701	Mctp1	68241	black
2333	Bmpr1a	73230	black
15680	Saxo2	170799	black
8948	Gm52261	115488481	black
10270	Itprip	232016	black
19481	Zfp619	22693	black
17692	Tm2d2	640543	black
10711	Large2	NA	black
3070	Cdkn2aip	12581	black
12631	Nbeal1	102467253	black
1025	Acot1	216739	black
11909	Mindy1	209743	black
11358	Lrrcc1	78257	black
12878	Nipsnap2	19294	black
16700	Snx4	66487	black
15093	Resf1	225182	black
7394	Gm33583	102636545	black
13901	Pim2	70804	black
16590	Smpd2	50934	black
12030	Mocs1	17433	black
17190	Sycp3	66592	black
8277	Gm39952	105244310	black
10752	Ldlrad3	NA	black
14304	Ppp1r14c	20018	black
18942	Washc2	27973	black
8767	Gm46533	108168246	black
10072	Ilf3	100039795	black
370	4833420G17Rik	67392	black
8857	Gm50598	108168481	black
5141	Etfdh	110826	black
3270	Chd8	12649	black
981	Abtb1	497652	black
17923	Tmem86b	66817	black
18520	Ubap2l	76260	black
12635	Nbr1	102467596	black
2075	B230209E15Rik	320273	black
13179	Nufip2	13864	black
19383	Zfp369	320150	black
16851	Sppl2a	20660	black
5896	Gask1a	14457	black
10188	Irf6	54131	black
19705	Zmym2	100043772	black
5468	Fbxo38	78938	black
5521	Fech	382137	black
18937	Wars2	22354	black
9818	Hs3st3b1	195646	black
5759	Fundc1	71665	black
3046	Cdk19	52004	black
9244	Gpr149	353346	black
11302	Lrpap1	105244644	black
17776	Tmem144	66131	black
13637	Pde7a	56872	black
2973	Cdc25b	217232	black
13215	Nxn	18188	black
8632	Gm42210	105247027	black
10725	Lats2	NA	black
15697	Scai	224055	black
11730	Med1	17257	black
13213	Nxf2	224109	black
13883	Pik3c2a	110208	black
10390	Kcnh6	380728	black
17416	Tcfl5	21351	black
1512	Ankrd46	243634	black
18890	Vps41	53620	black
2782	Ccdc186	78465	black
16231	Slc24a1	68346	black
9221	Gpd1	23888	black
16071	Shroom2	75062	black
15949	Sf3b1	20338	black
16968	St14	94214	black
6641	Gm26873	102634011	black
18918	Vti1a	22334	black
2192	BC031361	108100	black
17120	Suco	20843	black
16917	Srpk3	75571	black
16374	Slc39a12	229731	black
19574	Zfp821	72230	black
15297	Rnf167	72440	black
14132	Pnp	234779	black
2641	Card10	239319	black
5195	Extl1	14042	black
16048	Shisa2	140742	black
16241	Slc25a14	66468	black
3542	Cntd1	68107	black
10475	Kdm5a	76804	black
5770	Fut9	14345	black
6484	Gm20498	102632070	black
2303	Birc6	11799	black
17176	Svip	269209	black
9308	Grb10	17444	black
5841	Gal3st1	73748	black
1501	Ankrd34a	75196	black
9764	Hnrnpul1	74326	black
5266	Fam126a	73866	black
15012	Rbm5	19730	black
17968	Tmx4	268567	black
7973	Gm36903	102640929	black
16569	Smim14	13162	black
13798	Phf14	71521	black
13589	Pcsk1n	211347	black
11902	Miga1	17319	black
4703	E130308A19Rik	78547	black
17324	Tax1bp1	56403	black
4188	Dctn5	53598	black
18629	Ulk2	22202	black
10579	Klhl12	66720	black
13142	Ntrk3	104443	black
9083	Gm8350	329839	black
12302	Mtss2	211253	black
19139	Yipf4	269633	black
13572	Pclo	18481	black
10649	Krit1	84035	black
3248	Chac1	110749	black
6761	Gm29998	102631718	black
9680	Hif1a	58180	black
7776	Gm35686	102639347	black
7987	Gm37292	108167726	black
2980	Cdc40	217866	black
12812	Nfasc	78797	black
15272	Rnf114	626596	black
17777	Tmem145	226591	black
18204	Trim71	22004	black
15385	Rpgrip1l	100037283	black
15268	Rnf103	56470	black
3948	Cxcl16	57266	black
19244	Zcchc24	67008	black
19528	Zfp711	67255	black
2176	Bbs9	436230	black
19154	Ythdc1	22393	black
15085	Rem2	242570	black
1008	Acbd6	11431	black
14516	Prrg1	225518	black
14733	Pycard	19201	black
14122	Pnisr	71772	black
16999	Stam	80297	black
5795	G0s2	14371	black
1582	Ap3m2	494504	black
11907	Minar1	243864	black
13741	Pfkfb2	23984	black
19199	Zbtb41	80707	black
11513	Man2a1	227619	black
9337	Grin3a	14813	black
9033	Gm6145	100503992	black
2709	Cbr4	12416	black
8979	Gm52623	115489682	black
16279	Slc25a53	20498	black
19733	Zranb1	237411	black
13263	Oga	66566	black
13339	Osbpl2	385658	black
5460	Fbxo28	66822	black
18114	Traf6	21942	black
5425	Fbln7	14115	black
13548	Pcca	217893	black
5061	Eps8l1	13859	black
8570	Gm41734	105246439	black
13755	Pgap3	242202	black
13808	Phf3	107368	black
9202	Gpam	14731	black
12099	Mrc2	17532	black
14820	Rab40c	217057	black
10756	Lef1	NA	black
9591	Hdac11	433759	black
16090	Sil1	67158	black
1900	Atg14	71093	black
17384	Tbx3	217031	black
4944	Elp4	58523	black
17907	Tmem62	210573	black
14734	Pycr1	72351	black
2542	Cacna2d2	12296	black
16397	Slc44a5	67453	black
13512	Parvg	239283	black
4785	Eepd1	70511	black
14864	Rad51b	68911	black
13665	Pdlim3	13180	black
18869	Vps13b	72554	black
14203	Polr3gl	235044	black
5168	Exd2	14030	black
15296	Rnf166	69159	black
8514	Gm41454	105246099	black
11335	Lrrc56	241528	black
12394	Myo1d	66196	black
19346	Zfp277	244871	black
7170	Gm32348	102634858	black
16089	Sike1	108735	black
17095	Stx17	20441	black
17366	Tbl1x	27359	black
6453	Gm19522	100502945	black
3724	Cpne1	71756	black
18136	Trappc6a	21956	black
17484	Tent5c	70430	black
7666	Gm35012	102638427	black
16263	Slc25a36	105439	black
10578	Klhl11	93688	black
14999	Rbm33	56554	black
9861	Hspa9	14828	black
18021	Tnrc6b	235135	black
17266	Taf11	22218	black
10006	Igsf9b	140559	black
5057	Eprs	627821	black
895	Abat	12780	black
16004	Sh2d4b	18951	black
2676	Castor1	212670	black
9903	Iah1	67693	black
2043	Aven	225289	black
422	4930445K14Rik	105244413	black
1646	Aqr	215821	black
16270	Slc25a42	20493	black
13935	Pkd1	320595	black
18985	Wdr45b	328759	black
2299	Bin3	668218	black
13802	Phf20l1	94184	black
15590	Runx3	67427	black
7534	Gm34403	102637626	black
18594	Ubxn7	22166	black
15685	Sbk1	553127	black
4202	Ddb2	51793	black
13729	Pex3	18572	black
7061	Gm31690	102633971	black
18771	Vangl2	210801	black
15169	Rhbg	19672	black
405	4930426I24Rik	100504512	black
14643	Ptgs2os	69017	black
13011	Npc1l1	270156	black
10219	Isyna1	71955	black
16458	Slc7a14	58246	black
14052	Plekhn1	18741	black
5066	Eral1	108670	black
5217	F8	100504177	black
15199	Ric3	67709	black
11117	LOC118568245	115486519	black
16404	Slc46a3	216441	black
10097	Ing3	26356	black
13205	Nupr1l	60345	black
9248	Gpr155	238725	black
10473	Kdm4c	230674	black
8753	Gm46416	108168071	black
1632	Apold1	213827	black
7494	Gm34196	102637350	black
17429	Tcp11l2	213233	black
14444	Prkdc	53412	black
17612	Thtpa	320022	black
11541	Map2k6	26398	black
16322	Slc30a9	20511	black
6607	Gm26564	102637436	black
1333	Akna	17025	black
1184	Adgrl3	11565	black
1365	Aldh1b1	56737	black
2045	Avl9	245532	black
16045	Shf	170742	black
19028	Wee2	432677	black
18051	Top2b	242409	black
4714	E2f3	13555	black
17677	Tlk2	21809	black
14224	Porcn	140570	black
8025	Gm38563	102641372	black
8350	Gm40438	105244913	black
15959	Sfpq	223776	black
15248	Rmnd5a	71137	black
17137	Sult4a1	668880	black
6410	Gm16853	100579151	black
18936	Wars	104799	black
6980	Gm31179	102633293	black
14694	Ptpru	19175	black
5929	Gcc1	227960	black
12846	Ngly1	68342	black
4104	Dab1	208846	black
1825	As3mt	75452	black
332	2900060N12Rik	102641621	black
13939	Pkd2	110094	black
2667	Casp6	12371	black
934	Abcd3	64296	black
10718	Lars	NA	black
18457	Tut4	56434	black
1039	Acp2	56456	black
19084	Xiap	22388	black
10698	Lamp5	NA	black
12621	Nat9	102467245	black
1048	Acsbg3	66713	black
5405	Fas	66590	black
994	Acadm	11429	black
7186	Gm32468	102635012	black
8004	Gm38456	102633008	black
4584	Dram2	13486	black
16669	Sntb1	24061	black
16551	Smc5	114479	black
13357	Ostn	246727	black
3098	Cebpd	68554	black
2321	Bmf	67254	black
17004	Star	104725	black
1723	Arhgef26	214855	black
17213	Synj1	56424	black
2094	B3gat2	76898	black
1634	Apoo	68497	black
9138	Gnal	14678	black
18866	Vopp1	231915	black
5747	Fstl5	14314	black
1719	Arhgef18	56380	black
2739	Ccdc122	67433	black
19309	Zfp131	81630	black
3745	Cpt2	78070	black
17149	Suox	20856	black
17871	Tmem260	216821	black
10817	Limk2	NA	black
13104	Nsg2	110109	black
14239	Pp2d1	66865	black
10070	Ildr2	16199	black
15038	Rcbtb2	72065	black
15003	Rbm41	19377	black
3804	Crot	381284	black
5229	Fabp12	67513	black
17934	Tmem9b	381339	black
3305	Chpt1	83453	black
5110	Ero1a	78943	black
14146	Podn	56193	black
10342	Kat6b	81601	black
12234	Mss51	76467	black
5241	Fah	14084	black
9610	Hdnr	214932	black
19072	Wtap	226178	black
13444	Paip2	109305	black
13763	Pggt1b	218461	black
4812	Efna5	13638	black
17238	Syt7	76571	black
1142	Adarb2	77596	black
11875	Miat	338320	black
11295	Lrp2bp	14725	black
13283	Olfml1	67725	black
7910	Gm36536	102640479	black
2640	Car8	68480	black
16461	Slc7a3	242585	black
3102	Cecr2	13046	black
10099	Inha	71777	black
11651	Mbd5	234988	black
17337	Tbc1d19	20975	black
17219	Synpr	71116	black
14943	Rasgrp1	224624	black
18741	Usp9x	112417	black
3291	Chmp4b	208092	black
9228	Gpm6a	209416	black
18801	Vegfd	382038	black
3955	Cyb561a3	13056	black
9188	Gopc	66964	black
19622	Zfp950	432396	black
2914	Cd200r3	18106	black
16104	Sirt1	75565	black
8662	Gm4258	115490145	black
12998	Nova1	214112	black
4673	Dync2li1	234663	black
5524	Fem1c	14154	black
9545	Hadha	56794	black
16469	Slc8a1	72022	black
3015	Cdh19	104010	black
17925	Tmem87b	72392	black
5816	Gabpb1	242425	black
4424	Dmtf1	77453	black
10109	Ino80dos	225280	black
8011	Gm38499	102636808	black
2658	Casc1	268932	black
10534	Kifbp	16578	black
15133	Rgl1	245945	black
8353	Gm40447	105244919	black
3165	Cep70	208518	black
7343	Gm33258	102636085	black
12080	Mpp5	13384	black
17300	Taok1	68666	black
19421	Zfp46	65020	black
8886	Gm51534	115486552	black
14798	Rab2b	56294	black
17342	Tbc1d23	72003	black
13892	Pik3r1	66681	black
15943	Sez6l	69276	black
12120	Mroh7	268816	black
19277	Zer1	231386	black
10444	Kctd12b	216858	black
1722	Arhgef25	94246	black
12762	Nedd9	13004	black
9031	Gm6040	546752	black
3156	Cep350	382010	black
312	2810049E08Rik	72677	black
16384	Slc3a1	384071	black
2766	Ccdc163	622665	black
19401	Zfp410	66361	black
2389	Brinp2	56710	black
15309	Rnf2	80837	black
2912	Cd200	12483	black
17802	Tmem175	24087	black
7882	Gm36388	102640260	black
1329	Akap9	67605	black
10345	Katna1	217127	black
16620	Sncaip	67854	black
814	A430046D13Rik	320312	black
7417	Gm33733	102636735	black
3802	Crocc	66877	black
15869	Senp7	20277	black
12335	Mxd1	72543	black
861	A930007I19Rik	432999	black
15882	Septin6	545474	black
9672	Hhipl1	15242	black
368	4833418N02Rik	74597	black
3764	Crbn	224912	black
19284	Zfand6	22628	black
6219	Gm12592	108167874	black
18967	Wdr19	100042921	black
2879	Ccno	72949	black
3067	Cdkn1b	70925	black
1437	Amn1	56317	black
16734	Sox10	67826	black
3799	Crmp1	66586	black
4996	Enox2	67870	black
10581	Klhl15	240756	black
9005	Gm5493	432838	black
14360	Ppp6r2	19009	black
6871	Gm30577	102632507	black
8705	Gm46036	108167523	black
17700	Tm7sf3	66816	black
17791	Tmem161b	99887	black
7487	Gm34147	102637267	black
13439	Pag1	18386	black
19034	Wif1	26950	black
2525	Cabp1	381356	black
3873	Ctbs	13017	black
12586	Nagk	102467323	black
4764	Edil3	66967	black
13258	Odf3b	18208	black
648	5730405O15Rik	70489	black
12273	Mthfsl	665563	black
3440	Clk1	102414	black
17516	Tex29	382117	black
3896	Ctns	18163	black
18476	Txndc16	56844	black
7654	Gm34941	102638343	black
6800	Gm30188	102631981	black
13141	Ntrk2	237362	black
18219	Triqk	22021	black
477	4930520P13Rik	75086	black
4720	E330011O21Rik	52679	black
15704	Scaper	70432	black
8953	Gm52332	115488804	black
18928	Vwa8	381677	black
5207	F13b	16456	black
287	2610307P16Rik	72518	black
4436	Dnah1	433956	black
11726	Meak7	17256	black
9397	Gsx1	103140	black
16754	Sp4	66293	black
4	0610009L18Rik	66838	black
9349	Grm1	14773	black
16331	Slc35a5	20521	black
6610	Gm26618	105245025	black
4016	Cyp4f13	13120	black
10325	Kalrn	230451	black
8785	Gm46652	108168406	black
989	Acad11	12778	black
17361	Tbce	54525	black
10543	Kiss1r	170643	black
13704	Peli2	270109	black
303	2810002D19Rik	66457	black
8291	Gm40062	105244450	black
13852	Pick1	56535	black
8193	Gm39545	105243732	black
16981	St6galnac5	76792	black
445	4930473A02Rik	321014	black
17019	Stat5a	20788	black
13894	Pik3r3	109785	black
2565	Cage1	67488	black
3903	Ctsc	13030	black
5055	Epp13	13855	black
5006	Entpd1	56205	black
4566	Dpp8	13483	black
15376	Rpap1	103949	black
11112	LOC118568223	NA	black
11156	LOC118568406	118567373	black
7903	Gm36500	102640412	black
10577	Klhl10	78267	black
12928	Nlrp9a	18014	black
7525	Gm34353	102637571	black
1290	Aif1l	78801	black
14795	Rab28	19259	black
6353	Gm15506	100038464	black
2772	Ccdc171	73936	black
16511	Slitrk3	338365	black
12806	Neurog2	67052	black
18127	Trappc11	228140	black
2827	Ccdc7b	66396	black
15915	Serpine2	231691	black
5038	Epha4	13836	black
3331	Chst15	56773	black
16254	Slc25a27	230622	black
18158	Trim13	71943	black
10331	Kansl1l	242553	black
10423	Kcnmb4	72413	black
14088	Plscr2	192654	black
10843	Litaf	NA	black
17466	Tef	224617	black
15149	Rgs22	63954	black
7076	Gm31803	102634125	black
5421	Fbll1	14113	black
3268	Chd6	109151	black
18579	Ubr1	70044	black
358	4430402I18Rik	NA	black
1902	Atg16l2	11982	black
10592	Klhl28	207952	black
2310	Bloc1s1	17060	black
17519	Tex35	21400	black
14024	Plek2	18715	black
11115	LOC118568235	NA	black
18458	Tut7	67125	black
13462	Pan2	228983	black
7650	Gm34923	102638331	black
15548	Rsrp1	67671	black
10155	Ipp	320727	black
17954	Tmprss7	227615	black
11760	Mef2c	70717	black
11015	LOC118567721	16881	black
8375	Gm40573	105245041	black
13936	Pkd1l1	236539	black
3311	Chrm2	213788	black
16708	Sobp	319757	black
2255	Bcor	170752	black
2383	Brdt	105246	black
16106	Sirt3	20393	black
11296	Lrp3	67620	black
13095	Nrxn3	70930	black
4588	Drc3	70433	black
19504	Zfp660	238803	black
16075	Siae	107701	black
9598	Hdac8	15185	black
10552	Klc4	16594	black
10562	Klf4	16598	black
10350	Katnip	74187	black
2403	Brwd3	93871	black
19588	Zfp868	68040	black
3775	Crebrf	232430	black
15030	Rbsn	19387	black
13034	Nprl2	268857	black
1557	Aoc2	11774	black
9132	Gna13	14672	black
18200	Trim66	216343	black
19498	Zfp652	21408	black
5947	Gdap1	68133	black
8055	Gm38767	105242573	black
10235	Itgad	241226	black
8970	Gm52532	115489464	black
5952	Gdf15	56209	black
2289	Bicd1	83675	black
17318	Tasor	68188	black
11472	Maf1	98558	black
504	4930547E08Rik	78031	black
9983	Igf2bp3	140486	black
8274	Gm39943	105244301	black
6014	Gigyf1	66771	black
10696	Lamp2	NA	black
6183	Gm12022	102631513	black
6408	Gm16833	102639582	black
9678	Hic2	227095	black
8622	Gm42163	105246957	black
1253	Ago4	433855	black
12003	Mmp17	17388	black
1919	Atmin	11933	black
9454	Gyg	223827	black
2751	Ccdc141	227933	black
10493	Khnyn	13992	black
7715	Gm35339	102638876	black
13753	Pgap1	238871	black
1009	Accs	11432	black
1149	Adcy10	382045	black
13576	Pcmtd2	677884	black
6632	Gm26799	102637672	black
12823	Nfib	67273	black
6972	Gm31135	102633260	black
15671	Sash1	27981	black
408	4930429H19Rik	100505025	black
8671	Gm43699	108168162	black
1580	Ap3d1	11789	black
4141	Dbpht2	13169	black
10026	Il12rb2	16157	black
13001	Nox3	14467	black
8369	Gm40536	105245005	black
17274	Taf2	56790	black
15758	Scrt1	58198	black
2337	Bmt2	213895	black
9209	Gpatch2l	53951	black
1744	Arid5a	65105	black
6248	Gm13073	100126227	black
12256	Mterf3	67154	black
17335	Tbc1d16	58867	black
4500	Dnase2b	13421	black
11118	LOC118568253	NA	black
3930	Cul9	66515	black
17417	Tchh	68971	black
16642	Snn	75764	black
10589	Klhl24	224023	black
2090	B3galt4	26877	black
19742	Zscan21	74149	black
3515	Cnmd	16840	black
13361	Otog	18245	black
15978	Sgce	20355	black
16216	Slc22a2	319719	black
283	2610206C17Rik	72495	black
506	4930549G23Rik	75286	black
9345	Grk3	24013	black
5307	Fam184a	100504156	black
8487	Gm41308	105245922	black
5485	Fbxw10	50753	black
13787	Phc1	213019	black
7946	Gm36685	102640664	black
1250	Ago1	99542	black
3928	Cul5	72584	black
3350	Cib2	71722	black
11467	Mad2l2	56150	black
8762	Gm46514	108168197	black
2305	Blcap	246229	black
7780	Gm35712	102639366	black
8038	Gm38631	102642652	black
2375	Brd2	223770	black
2586	Camk2a	66259	black
11476	Mafg	16658	black
3836	Csk	78752	black
6712	Gm29571	102639375	black
18818	Vit	22224	black
729	9330159F19Rik	212448	black
10477	Kdm5c	214899	black
8166	Gm39425	105243526	black
18168	Trim26	66169	black
10827	Lin7c	NA	black
10251	Itgbl1	16421	black
18822	Vmac	59025	black
449	4930480K23Rik	75016	black
6777	Gm30075	102631829	black
6360	Gm15663	102640951	black
18713	Usp3	217379	black
14773	Rab11fip2	69202	black
16271	Slc25a43	20494	black
9086	Gm8630	667171	black
13101	Nsf	66181	black
14156	Pogz	27276	black
17554	Tgfb3	21473	black
12059	Moxd1	17454	black
5811	Gabarapl1	210710	black
958	Abhd18	71985	black
15280	Rnf13	19739	black
15608	Ryk	20112	black
19050	Wnt2b	27762	black
19406	Zfp423	22682	black
15106	Rexo5	224344	black
16812	Speg	101113	black
9909	Ica1l	108837	black
14968	Rbbp6	19352	black
9424	Gtpbp1	70239	black
6433	Gm17501	102635566	black
11211	LOC118568684	NA	black
2590	Camk2n1	73582	black
269	2510009E07Rik	72190	black
14824	Rab4a	108705	black
15242	Rmdn1	76438	black
14641	Ptgr2	208748	black
1610	Aph1c	223672	black
10300	Jhy	240185	black
4490	Dnajc7	66326	black
8933	Gm52005	115487955	black
97	1700020L24Rik	66330	black
8190	Gm39530	105243704	black
9606	Hdhd2	15193	black
13163	Nudt16	18167	black
10757	Lekr1	NA	black
13160	Nudt13	20320	black
2839	Ccdc9	215707	black
16977	St6gal2	20751	black
15063	Rdx	74563	black
780	A230057D06Rik	320845	black
5777	Fxyd6	23879	black
17199	Syna	74152	black
17326	Taz	627191	black
10748	Ldhb	NA	black
2951	Cd72	12520	black
10990	LOC118567595	243914	black
16707	Soat2	76479	black
6485	Gm20515	105243993	black
7357	Gm33319	100041426	black
2002	Atp8b5	72522	black
18063	Tox	21916	black
16371	Slc38a9	217593	black
856	A930005G22Rik	330052	black
7000	Gm31323	102633487	black
10879	Lnx1	NA	black
17193	Syf2	216021	black
13070	Nrbp2	67824	black
530	4930565D16Rik	75309	black
16828	Spink10	66616	black
1642	Aptx	77038	black
10670	L1cam	229905	black
8914	Gm51802	115487389	black
19429	Zfp503	104348	black
5855	Galnt13	231050	black
6338	Gm15246	100503248	black
12890	Nkd1	382913	black
9840	Hsdl2	101502	black
5532	Fermt2	631797	black
6425	Gm17251	102632928	black
15799	Sec14l2	212712	black
4625	Dtx3	14357	black
5919	Gbp5	55932	black
5845	Galc	545276	black
204	1810010H24Rik	69066	black
17630	Tigit	104271	black
4698	E130102H24Rik	545207	black
17604	Thra	210106	black
10173	Iqsec3	232227	black
8442	Gm41055	105245602	black
11492	Majin	67075	black
10564	Klf6	16600	black
19290	Zfhx4	22635	black
14447	Prkn	54646	black
316	2810408A11Rik	70419	black
10546	Kiz	16590	black
219	2010109A12Rik	75610	black
216	2010001A14Rik	76516	black
4068	D430019H16Rik	414115	black
14070	Plp1	18768	black
13074	Nrep	56183	black
5662	Fndc8	384061	black
2331	Bmp8a	12162	black
18769	Vamp9	22253	black
11734	Med12l	66172	black
7467	Gm34035	102637135	black
14308	Ppp1r16b	20021	black
14336	Ppp2r2b	217734	black
3574	Cog5	238123	black
18028	Tob1	56374	black
6874	Gm30590	102632530	black
13327	Orc4	231042	black
7808	Gm35907	102639620	black
16711	Socs3	228608	black
16921	Srr	67198	black
16043	Shd	55942	black
5085	Erfe	13874	black
6997	Gm31298	102633466	black
3888	Ctnna2	12385	black
9102	Gm9805	381260	black
12413	Myom3	214384	black
11101	LOC118568176	108167319	black
17744	Tmem106c	24001	black
4798	Efcab9	230500	black
9828	Hsd17b1	100900	black
6961	Gm31092	102633200	black
5472	Fbxo41	106052	black
13639	Pde8a	225929	black
8732	Gm46268	108167838	black
8288	Gm40055	105244435	black
3217	Cfap53	381229	black
658	5930403N24Rik	100040846	black
7058	Gm31657	102633949	black
16618	Snapin	108115	black
4224	Ddx19b	66942	black
6990	Gm31255	102633401	black
8012	Gm38505	102637048	black
13751	Pgam2	18578	black
14420	Prkaa2	17931	black
675	6430584L05Rik	330324	black
17679	Tll2	21812	black
471	4930518C04Rik	102638761	black
6334	Gm15104	105246847	black
6593	Gm26176	115489258	black
4729	Eaf2	320301	black
11906	Milr1	28010	black
14989	Rbm18	19364	black
13076	Nrg1	18115	black
5511	Fchsd2	218503	black
6734	Gm29883	102631576	black
15723	Scgn	192174	black
8597	Gm41927	105246672	black
3410	Cldn15	114141	black
13717	Pex1	18554	black
2887	Ccpg1os	12458	black
4826	Egfr	81701	black
17526	Tfap2a	56070	black
7489	Gm34162	102637300	black
18008	Tnnc2	170706	black
8014	Gm38512	102638008	black
17449	Tdrd6	NA	black
18153	Trib3	68276	black
8934	Gm52049	115487966	black
10433	Kcnq5	110862	black
12868	Ninl	78330	black
16078	Siah2	78887	black
2010	Atraid	102688	black
6815	Gm30256	102632072	black
19133	Yes1	70465	black
5482	Fbxo7	67141	black
7164	Gm32313	102634811	black
8336	Gm40352	105244779	black
4564	Dpp6	75221	black
16148	Slc10a2	268396	black
6748	Gm29941	102631646	black
1136	Adamtsl4	230775	black
10061	Il4i1b	76527	black
17659	Tjp3	21781	black
3368	Cisd3	12705	black
9649	Hes5	15205	black
4511	Dnmt3a	71972	black
499	4930543E12Rik	75239	black
6346	Gm15328	102636218	black
1558	Aoc3	11775	black
10681	Lag3	NA	black
1680	Arhgap19	71544	black
10954	LOC118567390	16832	black
27	1110032A03Rik	68721	black
5164	Evpl	213027	black
19668	Zfyve26	233893	black
9393	Gstt1	68214	black
17050	Stk33	83701	black
16840	Spns2	20656	black
19238	Zc4h2	24128	black
6239	Gm12930	115489968	black
14063	Plk3	329064	black
18019	Tnrc18	56277	black
16198	Slc1a1	22619	black
2083	B230354K17Rik	319970	black
2166	Bbip1	408059	black
7932	Gm36607	102640569	black
17269	Taf15	77053	black
16260	Slc25a33	21402	black
5925	Gbx2	236573	black
8258	Gm39880	105244218	black
12101	Mreg	17534	black
4019	Cyp4f17	70101	black
7042	Gm31588	102633829	black
6368	Gm15850	102635013	black
10892	LOC105243939	16774	black
8126	Gm39198	105243196	black
8026	Gm38565	102641516	black
7481	Gm34098	102637216	black
5670	Fos	53320	black
631	5031434O11Rik	100039684	black
5099	Erich6	209601	black
12663	Ncoa1	102467616	black
10658	Krt78	237934	black
18094	Tprkb	21928	black
13193	Nup214	223649	black
6351	Gm15441	100039964	black
927	Abcc4	70178	black
12961	Nod2	100978	black
6759	Gm29987	102631709	black
279	2610035D17Rik	72386	black
10643	Kptn	381686	black
10242	Itgb1bp2	16412	black
11508	Mamstr	433586	black
5050	Epm2a	13849	black
16303	Slc29a4	80879	black
19709	Zmym6	330788	black
7206	Gm32555	102635131	black
3672	Coro1b	23789	black
19758	Zup1	620419	black
8862	Gm5089	328314	black
9464	H1f0	14950	black
5399	Far2	14089	black
8763	Gm46516	108168227	black
9252	Gpr160	269604	black
19726	Zp1	353208	black
9910	Icam1	15893	black
18888	Vps37d	22319	black
1344	Akr1c21	72535	black
4497	Dnase1l2	13419	black
15770	Sdc3	233033	black
6397	Gm16596	100504191	black
11314	Lrrc28	76612	black
12790	Neo1	228869	black
11138	LOC118568338	115489545	black
9323	Gria4	14800	black
17664	Tktl1	21787	black
8237	Gm39783	105244095	black
7471	Gm34056	102637166	black
4520	Doc2b	99480	black
18702	Usp18	22222	black
10212	Ism1	104360	black
12581	Nadk2	102467537	black
16159	Slc12a7	230126	black
6231	Gm12762	115489936	black
7915	Gm36549	102640503	black
18357	Tstd1	78890	black
1827	Asah2	17172	black
19404	Zfp420	21769	black
6744	Gm29928	102631626	black
12119	Mroh6	69439	black
18336	Tspan32	106628	black
18609	Ufl1	26462	black
16352	Slc35g2	54338	black
6116	Gm10602	628004	black
3172	Cep85l	74201	black
3974	Cygb	76884	black
8264	Gm39909	105244261	black
17218	Synpo2l	67727	black
1119	Adamts15	271639	black
4051	D130040H23Rik	320064	black
9553	Hap1	102636514	black
18628	Ulk1	22201	black
18766	Vamp4	67387	black
7873	Gm36313	102640167	black
8158	Gm39397	105243474	black
239	2310015A10Rik	69548	black
10819	Lims2	NA	black
7785	Gm35723	102639395	black
12278	Mtmr1	76784	black
10376	Kcnd2	99738	black
14341	Ppp2r3d	66161	black
1470	Ankdd1a	56642	black
8217	Gm39673	105243931	black
14947	Rasip1	19341	black
2833	Ccdc85a	108673	black
2334	Bmpr1b	12166	black
5254	Fam114a2	107373	black
12007	Mmp24	17390	black
11340	Lrrc61	54562	black
18166	Trim24	68512	black
7194	Gm32510	102635070	black
14897	Ramp3	215445	black
2561	Cadm3	71213	black
18326	Tspan11	94089	black
12602	Nap1l3	108168123	black
1845	Ascc1	68938	black
5352	Fam43a	52793	black
17079	Stradb	243369	black
11886	Micu1	433771	black
7825	Gm36031	102639796	black
114	1700027H10Rik	72274	black
18759	Uvssa	106840	black
11210	LOC118568681	NA	black
2239	Bcl2l13	75736	black
18912	Vstm2b	13003	black
2512	C8b	232196	black
484	4930524O08Rik	74700	black
9932	Ier2	15931	black
2794	Ccdc28a	73332	black
457	4930502A04Rik	74951	black
2279	Bfar	406217	black
12769	Nek1	433702	black
1141	Adarb1	26364	black
12123	Mrpl1	629499	black
15227	Ripk1	104444	black
10921	LOC115488342	217980	black
7459	Gm33989	102637082	black
3474	Clybl	545055	black
13817	Phkb	73182	black
1146	Adck2	237175	black
6696	Gm28874	102640250	black
5720	Frmd5	209630	black
13812	Phf8	69239	black
13796	Phf12	319518	black
13280	Olfm2	17766	black
19410	Zfp438	216345	black
878	Aadat	27404	black
18018	Tnr	224090	black
14090	Plscr4	237625	black
1378	Aldob	268420	black
5529	Fer1l5	14158	black
17625	Tifa	214133	black
733	9330179D12Rik	77558	black
16945	Ssbp2	20728	black
1949	Atp2b4	11950	black
5287	Fam161b	NA	black
8957	Gm52364	115488936	black
10927	LOC115489152	16796	black
13262	Ofd1	171171	black
10919	LOC115488203	214048	black
8891	Gm51555	115486892	black
11153	LOC118568399	NA	black
4914	Elf4	13709	black
14015	Plcxd2	18708	black
6367	Gm15834	102641625	black
6277	Gm13770	102632820	black
4286	Depdc5	76131	black
17351	Tbc1d7	171180	black
4802	Efhb	216616	black
426	4930447K03Rik	432745	black
17713	Tmc4	230787	black
16518	Slu7	213603	black
5115	Esam	76299	black
17398	Tceal3	209361	black
17559	Tgfbr3l	21646	black
2784	Ccdc188	75444	black
2353	Boll	78653	black
11033	LOC118567802	22343	black
8897	Gm51618	115486962	black
4216	Ddrgk1	12305	black
10833	Lingo4	NA	black
8005	Gm38469	102633277	black
19420	Zfp459	22648	black
13616	Pdcl2	231440	black
288	2610316D01Rik	72511	black
6037	Gjc3	14615	black
16889	Src	381350	black
17240	Sytl1	20916	black
5017	Ep300	68618	black
15812	Sec24c	20234	black
10999	LOC118567631	269629	black
974	Ablim3	224530	black
18132	Trappc3	21952	black
13043	Nr1d2	243880	black
5342	Fam228b	75823	black
11269	Lppos	210126	black
10020	Il10	22781	black
15493	Rps6kl1	19889	black
4174	Dclre1c	55947	black
13554	Pcdh15	18601	black
14749	Qk	19212	black
11055	LOC118567901	70361	black
9287	Gprin3	26913	black
12366	Myh6	71960	black
3920	Cubn	330695	black
11204	LOC118568665	NA	black
5876	Gap43	14376	black
1353	Aktip	110695	black
16579	Smim41	140918	black
5539	Fezf2	235180	black
4452	Dnaic2	237806	black
10936	LOC115489931	16814	black
8822	Gm46916	108169008	black
11870	Mgst1	17314	black
2316	Bloc1s6os	18457	black
7516	Gm34305	102637505	black
14438	Prkcq	67752	black
15610	Ryr2	56613	black
6046	Glb1l3	74577	black
4483	Dnajc28	72429	black
13483	Paqr8	83762	black
17256	Taco1os	434264	black
8363	Gm40508	105244963	black
5924	Gbx1	76074	black
5065	Eqtn	99662	black
313	2810403D21Rik	69964	black
17198	Syn3	20897	black
10626	Kmt2e	231051	black
18803	Vezf1	19777	black
8169	Gm39439	105243537	black
7325	Gm33169	102635957	black
7727	Gm35425	102638990	black
14518	Prrg3	213389	black
17873	Tmem265	56395	black
16779	Spata2	20637	black
10010	Ik	16147	black
13557	Pcdh19	54624	black
330	2900052N01Rik	73040	black
9773	Hook2	239099	black
1065	Actc1	75894	black
4420	Dmrta1	226049	black
9715	Hmg20a	545370	black
18299	Tsc1	94093	black
7586	Gm34653	102637967	black
2769	Ccdc169	75645	black
6381	Gm16124	102640300	black
9286	Gprin2	210198	black
6662	Gm27239	102636126	black
16744	Sox6	104069	black
15371	Rp9	68477	black
4264	Degs2	13214	black
10683	Lair1	NA	black
630	5031425E22Rik	269630	black
15284	Rnf139	76867	black
11624	Marveld2	212679	black
8028	Gm38576	102641609	black
7152	Gm32245	102634713	black
331	2900060L22Rik	102634502	black
18807	Vgll4	22276	black
11247	Lor	74365	black
9837	Hsd3b3	15488	black
4384	Dleu2	13382	black
11498	Mall	105853	black
14331	Ppp2ca	68273	black
8790	Gm46735	108168423	black
8879	Gm51472	115486489	black
13776	Pgr	14827	black
17346	Tbc1d30	17306	black
2360	Bphl	12183	black
3203	Cfap206	68001	black
4813	Efnb1	13639	black
14295	Ppp1r10	26447	black
10897	LOC108167564	16780	black
17017	Stat3	57357	black
3496	Cmya5	545126	black
3218	Cfap54	78774	black
18474	Txndc12	69499	black
4690	Dzip1	241073	black
12821	Nfe2l3	64580	black
16201	Slc1a4	20439	black
8631	Gm4221	105247021	black
11203	LOC118568664	NA	black
18422	Ttyh1	64930	black
2093	B3gat1	117592	black
12907	Nlgn3	338352	black
13524	Pax6	18439	black
2101	B3gnt6	108105	black
12615	Nat14	102467371	black
13219	Nxph1	59050	black
16017	Sh3d21	26943	black
10288	Jak2	67767	black
12779	Nek9	105855	black
18764	Vamp2	101869	black
15388	Rpia	11858	black
12350	Mybphl	109272	black
267	2510002D24Rik	72307	black
4523	Dock10	60425	black
4649	Dusp26	105352	black
17821	Tmem191c	107770	black
3519	Cnnm2	94219	black
10386	Kcnh2	225030	black
19024	Wdsub1	72325	black
5263	Fam122b	67544	black
176	1700102P08Rik	112418	black
4161	Dcc	66686	black
12968	Nol4	18053	black
6624	Gm26721	381967	black
6642	Gm26885	102634933	black
17739	Tmem100	21838	black
5573	Fhl1	229474	black
6036	Gjc2	14623	black
735	9330188P03Rik	380930	black
19486	Zfp628	79233	black
1431	Amhr2	69010	black
17651	Tincr	21420	black
17899	Tmem47	70652	black
18863	Vmn2r96	84092	black
2774	Ccdc173	70950	black
1247	Agl	11624	black
7223	Gm32650	102635260	black
14244	Ppard	93843	black
7620	Gm34776	102638124	black
7693	Gm35197	102638687	black
13397	P2rx3	66602	black
12009	Mmp28	17391	black
8716	Gm46122	108167638	black
10036	Il17rd	50905	black
1221	Afap1l2	239528	black
6468	Gm19956	100503600	black
11399	Ltbp4	16998	black
17081	Strbp	66256	black
4965	Eml2	246707	black
8647	Gm42291	105247122	black
5413	Fat3	14107	black
1883	Atcay	76559	black
15136	Rgma	19654	black
11653	Mbip	109241	black
13369	Otub2	18431	black
414	4930434J06Rik	74667	black
19386	Zfp37	75965	black
11608	Marchf5	320253	black
13971	Pla2g4f	229615	black
1694	Arhgap33	69632	black
17522	Tex45	66684	black
16979	St6galnac3	114716	black
9328	Grik2	170935	black
8254	Gm39859	105244200	black
7680	Gm35110	102638571	black
8360	Gm40477	100042819	black
9183	Golm2	73124	black
6241	Gm12972	115489944	black
19422	Zfp462	56707	black
15845	Sema3a	338417	black
1945	Atp2a3	27425	black
16349	Slc35f5	20520	black
1897	Atg101	11920	black
5943	Gcnt2	231659	black
1594	Apba1	11803	black
8497	Gm41350	105245960	black
2582	Caly	12322	black
17967	Tmx3	319832	black
525	4930558K02Rik	75368	black
8437	Gm41011	105245563	black
10555	Klf12	21847	black
8184	Gm39497	105243651	black
16304	Slc2a1	229699	black
13198	Nup62cl	18181	black
3359	Cilp	224171	black
960	Abhd3	338350	black
3375	CK137956	67770	black
12743	Ndufv1	269642	black
890	Aass	17250	black
4797	Efcab8	77627	black
17717	Tmc8	232078	black
8853	Gm50340	115489015	black
15919	Serpini1	66286	black
1860	Aspa	237877	black
8512	Gm41442	105246091	black
13710	Per2	66425	black
4830	Egr1	112406	black
8494	Gm41329	105245953	black
19618	Zfp945	239546	black
9324	Grid1	53623	black
5612	Flcn	108812	black
3280	Chic2	71884	black
11775	Meis1	268491	black
16122	Skap2	20399	black
11560	Map3k8	26409	black
3860	Csrp3	13008	black
12833	Nfkbiz	66416	black
10088	Impg2	23918	black
1894	Atf7ip	73991	black
8726	Gm46210	108167755	black
4439	Dnah12	56087	black
7581	Gm34628	102637922	black
453	4930483O08Rik	74970	black
16710	Socs2	64074	black
18085	Tpo	70551	black
4736	Ebf4	13592	black
13298	Olfr70	66387	black
5122	Espnl	105988	black
30	1110051M20Rik	228356	black
430	4930451G09Rik	NA	black
857	A930005H10Rik	102639568	black
14087	Plscr1	69836	black
7140	Gm32186	102634642	black
19278	Zfand1	240255	black
6956	Gm31080	102633171	black
3714	Cpeb4	208922	black
19648	Zfp983	432769	black
274	2610002M06Rik	67028	black
18931	Vwce	22346	black
7454	Gm33971	102637057	black
10138	Ints6l	109077	black
4398	Dll1	13386	black
5424	Fbln5	14114	black
181	1700109H08Rik	77036	black
102	1700022I11Rik	67317	black
9100	Gm973	381196	black
6211	Gm12506	102636602	black
1328	Akap8l	11651	black
11135	LOC118568320	NA	black
15994	Sgsm1	109079	black
2327	Bmp3	140780	black
4251	Ddx58	67848	black
17683	Tlr13	73122	black
15101	Rev3l	69126	black
9155	Gng12	14700	black
1898	Atg12	234776	black
1770	Arl9	73419	black
11702	Mctp2	51812	black
1590	Ap5m1	11800	black
5032	Epg5	17075	black
2041	AV039307	105246961	black
16398	Slc45a1	104910	black
4561	Dpp10	13481	black
10982	LOC118567544	16854	black
6604	Gm26559	102640044	black
11962	Mknk1	59030	black
11486	Magi2	75625	black
8715	Gm46107	NA	black
9301	Gramd1c	52857	black
15314	Rnf214	228543	black
3317	Chrna4	231252	black
18688	Usf2	28018	black
12085	Mpped2	225651	black
18908	Vsig10l	24113	black
17348	Tbc1d32	20979	black
3713	Cpeb3	231207	black
10976	LOC118567516	270035	black
3981	Cyp1b1	13075	black
18311	Tsga10	360213	black
15774	Sdccag8	56045	black
7299	Gm32994	102635703	black
10929	LOC115489389	56743	black
1445	Amt	11733	black
237	2310010J17Rik	78329	black
15310	Rnf20	104215	black
2084	B230369F24Rik	105246278	black
10034	Il17rb	239114	black
2428	Btg2	12226	black
18650	Unc80	68612	black
44	1500026H17Rik	69002	black
13946	Pkia	208177	black
18201	Trim67	21991	black
16513	Slitrk5	72401	black
9240	Gpr137c	107173	black
4053	D130079A08Rik	211135	black
9961	Ift172	81896	black
1676	Arhgap12	75404	black
9671	Hhip	74770	black
16781	Spata22	68981	black
863	A930015D03Rik	319818	black
8842	Gm48957	234479	black
15380	Rpe65	69724	black
496	4930539J05Rik	319587	black
16228	Slc23a1	64383	black
260	2410004P03Rik	73667	black
15637	Sall3	382985	black
5440	Fbxl20	233902	black
9811	Hrk	99296	black
4433	Dnaaf4	109065	black
17388	Tbx6	24075	black
10123	Insl6	233752	black
19361	Zfp317	245522	black
11590	Mapk8ip2	26419	black
5301	Fam174b	68675	black
15843	Selplg	20255	black
13725	Pex16	68671	black
13317	Oprl1	69482	black
15238	Rlbp1	73121	black
11878	Mical1	225164	black
8787	Gm46660	108168413	black
949	Abhd12b	109359	black
10665	Kxd1	333050	black
2634	Car15	56078	black
14259	Ppfibp2	50767	black
5162	Evi5l	68525	black
8548	Gm4166	105246359	black
17845	Tmem229b	234076	black
11037	LOC118567827	242384	black
2535	Cacna1e	239556	black
5272	Fam135a	277743	black
8578	Gm41790	105246493	black
6461	Gm19705	100503434	black
13563	Pcf11	67278	black
5888	Gas2	14450	black
18845	Vmn2r53	74841	black
10793	Lhfpl3	118568397	black
721	9330104G04Rik	320950	black
13711	Per3	18548	black
8641	Gm42260	105247093	black
3052	Cdk5r1	80280	black
18068	Tpbgl	435845	black
13748	Pfn2	54611	black
17799	Tmem17	228012	black
5638	Fmo2	22379	black
11946	Mir99ahg	100124470	black
17323	Tatdn3	68828	black
19096	Xpa	269470	black
18088	Tppp	72736	black
6259	Gm13391	433408	black
356	3830432H09Rik	320069	black
18637	Unc13a	68889	black
5548	Fgf12	14165	black
10723	Lat2	NA	black
6225	Gm12679	108169002	black
6394	Gm16537	100049166	black
11244	Lonrf1	66887	black
13856	Piezo2	18634	black
5696	Foxp1	54601	black
5202	Ezh1	14050	black
1277	Ahrr	56248	black
3589	Col1a1	12842	black
2940	Cd46	12507	black
3319	Chrna7	11444	black
2533	Cacna1c	12291	black
11259	Lpcat2	210992	black
5347	Fam241a	74525	black
37	1300017J02Rik	71775	black
10647	Kremen1	77827	black
2390	Brinp3	240843	black
12638	Ncam2	102467597	black
8311	Gm40225	105244626	black
10031	Il17c	16169	black
1195	Adnp2	16764	black
6556	Gm2411	115488226	black
6213	Gm12519	102637640	black
17347	Tbc1d31	66460	black
855	A930003O13Rik	319314	black
16679	Snx12	170748	black
3835	Csgalnact2	234356	black
16738	Sox1ot	77634	black
13934	Pja2	71838	black
14790	Rab25	24000	black
5070	Erbb4	13866	black
13276	Oit3	18221	black
8013	Gm38506	102637572	black
9159	Gng7	14706	black
16348	Slc35f4	30805	black
5852	Galnt10	50917	black
14043	Plekhg6	66193	black
13968	Pla2g4a	319352	black
9171	Gnptg	54342	black
4302	Dgat2l6	13350	black
15488	Rps6ka5	225998	black
17798	Tmem169	14797	black
8232	Gm39748	105244062	black
1915	Atl1	232975	black
18332	Tspan18	244448	black
4792	Efcab2	230648	black
11657	Mbnl2	72852	black
16774	Spata1	78372	black
3973	Cyfip2	20430	black
3575	Cog6	67542	black
13493	Parm1	71198	black
12424	Myt1	225908	black
14329	Ppp1r9a	216151	black
10796	Lhpp	118568405	black
7837	Gm36117	102639900	black
4145	Dbx2	13171	black
8201	Gm39596	105243861	black
11143	LOC118568364	NA	black
16073	Shroom4	319322	black
7420	Gm33756	102636760	black
15538	Rsph3b	19951	black
11943	Mir9-3hg	102465760	black
12318	Muc5b	666339	black
1440	Amotl2	11600	black
9438	Gucy1a2	68778	black
14528	Prss27	225655	black
1307	Ak3	54194	black
13004	Noxred1	27045	black
3912	Ctsw	13040	black
3239	Cfp	214763	black
17608	Thsd1	213449	black
1896	Atg10	109168	black
12002	Mmp16	17387	black
4745	Echs1	52665	black
1029	Acot2	68738	black
10783	Lgi3	118568360	black
4450	Dnah9	100101919	black
13719	Pex11a	18559	black
5127	Esrrb	207920	black
10945	LOC118567337	209707	black
12220	Msi1	17687	black
3679	COX1	69008	black
5724	Frmd8os	385354	black
15120	Rftn2	68272	black
18686	Use1	140630	black
16020	Sh3gl3	28146	black
9342	Gripap1	74053	black
5363	Fam71f2	243822	black
2773	Ccdc172	380768	black
9391	Gsto2	68312	black
10192	Irgc1	15900	black
9074	Gm7967	665858	black
2234	Bcl11b	14025	black
3952	Cxxc4	74322	black
5481	Fbxo6	319701	black
2292	Bicdl2	75665	black
8528	Gm41530	105246183	black
19321	Zfp182	230848	black
14695	Ptprz1	19177	black
5475	Fbxo44	213499	black
7072	Gm31775	102634083	black
7002	Gm3134	102633513	black
6114	Gm10561	433171	black
11186	LOC118568589	NA	black
3463	Clstn2	232370	black
933	Abcd2	66082	black
6330	Gm14812	102631697	black
19753	Zswim5	105590	black
224	2010310C07Rik	72131	black
4803	Efhc1	58859	black
17512	Tex26	21391	black
6735	Gm29886	102631577	black
17010	Stard5	24068	black
16079	Siah3	54650	black
2163	BB218582	118452	black
15913	Serpinc1	74032	black
752	9530052E02Rik	619321	black
3093	Ceacam18	12606	black
12938	Nme5	18019	black
13610	Pdcd4	56513	black
12430	Mzt2	102371	black
16040	Shc4	18816	black
1428	Amer2	17222	black
17806	Tmem178b	279572	black
7896	Gm36459	102640374	black
16833	Spinkl	216233	black
14680	Ptpre	26440	black
218	2010106E10Rik	67715	black
17099	Stx2	20440	black
3695	Cox7a1	12864	black
15143	Rgs16	209003	black
18626	Uimc1	107652	black
19054	Wnt5a	71768	black
3420	Clec11a	74374	black
14442	Prkd2	140491	black
15895	Serinc4	53378	black
16649	Snrk	17129	black
5056	Eppk1	103551	black
12338	Mxi1	78388	black
8877	Gm51464	115486477	black
8265	Gm39913	105244262	black
13069	Nrbp1	74080	black
2722	Cc2d2a	320924	black
2553	Cacng7	12301	black
2737	Ccdc12	76041	black
15061	Rdh9	70727	black
12755	Nectin2	235627	black
6652	Gm27042	102639188	black
4530	Dock7	68813	black
6409	Gm16835	100504714	black
741	9430041J12Rik	77323	black
10794	Lhfpl4	NA	black
14049	Plekhm1	327958	black
15209	Rimbp2	19703	black
4818	Efs	76740	black
2876	Ccnk	218630	black
2749	Ccdc138	241943	black
1028	Acot13	233801	black
5648	Fn3k	100038638	black
10431	Kcnq3	16535	black
16192	Slc18a1	72171	black
13319	Optc	18141	black
3895	Ctnnd2	12388	black
874	AA986860	544808	black
5198	Eya1	58193	black
4616	Dthd1	66044	black
2643	Card14	52502	black
12913	Nlrc5	18007	black
4437	Dnah10	331537	black
3591	Col20a1	73368	black
4863	Eif2d	224045	black
10178	Irak3	65099	black
1110	Adam32	56417	black
5401	Farp2	330450	black
10667	Kyat1	75620	black
11177	LOC118568549	NA	black
16761	Spag1	72091	black
5781	Fyn	242594	black
4831	Egr2	112407	black
4589	Drc7	381738	black
13383	Ovgp1	226499	black
14654	Ptp4a2	21756	black
8833	Gm47922	115488362	black
11168	LOC118568500	NA	black
12908	Nlgn4l	54003	black
12596	Nanog	102467332	black
18359	Tstd3	66926	black
8290	Gm40061	105244449	black
13794	Phf10	18607	black
8876	Gm51459	115486465	black
8077	Gm38877	105242722	black
15762	Scube2	666704	black
17501	Tet1	76365	black
12969	Nol4l	59007	black
9217	Gpc4	14733	black
13781	Phactr2	71830	black
19218	Zc2hc1c	22441	black
3963	Cyb5r2	72017	black
6994	Gm31282	102633460	black
14606	Psph	70767	black
15002	Rbm39	19373	black
12367	Myh7b	667772	black
11034	LOC118567814	72568	black
15006	Rbm44	56044	black
10798	Lhx1os	NA	black
9250	Gpr157	68526	black
1239	Agbl3	269378	black
15861	Sema6c	110880	black
12716	Ndufaf3	17952	black
1906	Atg4a	320940	black
17674	Tle4	21803	black
6487	Gm20544	115489716	black
1325	Akap6	208665	black
7433	Gm33841	102636877	black
13619	Pde11a	671535	black
12594	Nalcn	102467552	black
9259	Gpr182	217143	black
3921	Cuedc1	65969	black
9168	Gnpda2	14712	black
14372	Pram1	66812	black
16191	Slc17a9	268281	black
6725	Gm29811	101056065	black
9772	Hook1	26558	black
17952	Tmprss5	230917	black
7108	Gm31990	102634366	black
9330	Grik4	14806	black
18233	Trmt2b	103213	black
18933	Vwf	22351	black
7189	Gm32483	102635029	black
1630	Apol8	106952	black
18425	Tub	72033	black
14432	Prkcb	76448	black
14508	Prr36	230025	black
7703	Gm35246	102638751	black
4087	D730003I15Rik	52372	black
6609	Gm26588	102633007	black
16154	Slc12a2	24057	black
13243	Obscn	70881	black
337	3010001F23Rik	75693	black
12310	Muc1	77521	black
16219	Slc22a23	56306	black
7799	Gm35835	102639540	black
7421	Gm33758	102636773	black
808	A3galt2	77920	black
5308	Fam184b	58238	black
11602	Marchf1	100732	black
8737	Gm46301	108167914	black
1777	Armc5	76709	black
15643	Samd14	72462	black
1234	Agap1	11607	black
17879	Tmem28	94047	black
7597	Gm34686	102638007	black
14472	Prorsd1	19057	black
2706	Cbln4	12411	black
18084	Tpmt	237500	black
15667	Sars	228770	black
6112	Gm10549	100038712	black
2205	BC050972	70350	black
8420	Gm40860	105245375	black
8827	Gm46972	108169137	black
12287	Mtmr7	77116	black
4689	Dzank1	26903	black
12244	Mta3	17750	black
15790	Sdr42e1	20226	black
120	1700029J07Rik	69479	black
1612	Apip	55938	black
6328	Gm14664	100043946	black
19264	Zdhhc21	77929	black
17594	Thnsl2	71062	black
13590	Pcsk2	269614	black
11814	Mettl7a1	75422	black
2871	Ccng2	240665	black
8532	Gm41550	105246225	black
9275	Gpr83	81006	black
17107	Stxbp2	229681	black
1155	Adcy8	170757	black
19148	Ypel1	230796	black
104	1700023D09Rik	102640359	black
8450	Gm41072	105245641	black
13595	Pcsk9	170721	black
4208	Ddit3	68817	black
322	2810433D01Rik	77132	black
14914	Rap2b	328778	black
18375	Ttc25	17740	black
2920	Cd274	12488	black
7001	Gm31333	102633504	black
2394	Brk1	67832	black
6843	Gm30431	102632312	black
9058	Gm715	634331	black
9781	Hoxa13	791364	black
3604	Col4a4	12829	black
5742	Fsip1	244091	black
14321	Ppp1r3c	74414	black
12247	Mtarc2	23942	black
13226	Nynrin	18196	black
2877	Ccnl1	69109	black
14872	Rad9b	19317	black
8576	Gm41778	105246469	black
4441	Dnah17	110083	black
10704	Lancl1	NA	black
13235	Oasl1	28114	black
462	4930506C21Rik	75060	black
19192	Zbtb33	320916	black
14642	Ptgs1	228413	black
5227	Faap20	14073	black
10778	Lgals4	NA	black
4038	D030024E09Rik	224405	black
8109	Gm39099	105243055	black
11180	LOC118568560	NA	black
16471	Slc8a3	75288	black
5028	Epc1	54357	black
19619	Zfp946	235907	black
10167	Iqcn	434232	black
1561	Aox2	64933	black
10561	Klf3	118445	black
11534	Map2	67443	black
21	1110015O18Rik	100503859	black
13879	Pigz	67063	black
17230	Syt14	20911	black
1157	Adcyap1r1	26876	black
7348	Gm33280	102636111	black
841	A730081D07Rik	102640344	black
13932	Piwil2	68479	black
1757	Arl4a	76813	black
17586	Them4	21683	black
11073	LOC118567986	380928	black
6875	Gm30593	102632535	black
12794	Neto1	20602	black
17401	Tceanc	226182	black
12012	Mmrn2	17395	black
5174	Exoc3l	66482	black
11585	Mapk4	218975	black
18317	Tshz2	216781	black
2684	Catsperd	76718	black
9645	Herpud1	67345	black
9080	Gm8273	666427	black
13712	Perm1	30052	black
10273	Itsn1	73338	black
10419	Kcnk9	16529	black
7448	Gm33938	102637007	black
11062	LOC118567944	30937	black
7887	Gm36409	NA	black
17823	Tmem196	67623	black
4196	Dcx	100737	black
9262	Gpr27	14760	black
17407	Tcf20	407786	black
13845	Pianp	103737	black
9107	Gm9875	636791	black
16275	Slc25a47	18174	black
13552	Pcdh11x	18599	black
17203	Syndig1l	20901	black
10250	Itgb8	16420	black
3373	Ciz1	80986	black
2786	Ccdc190	54638	black
1528	Ankub1	12306	black
2893	Ccser1	12462	black
4908	Elavl2	231014	black
5483	Fbxo8	50762	black
5224	Fa2h	654805	black
15612	S100a1	67071	black
7758	Gm35585	102639214	black
7183	Gm32450	102634966	black
4364	Dipk1c	67266	black
17225	Syt1	56389	black
18656	Upb1	22194	black
1494	Ankrd24	237615	black
8259	Gm39884	105244224	black
8376	Gm40578	105245044	black
8427	Gm40929	105245469	black
6038	Gjd2	118454	black
12825	Nfil3	66414	black
10914	LOC115487084	17775	black
17695	Tm4sf20	71776	black
16534	Smarca2	20534	black
6718	Gm29684	433197	black
18012	Tnnt1	230770	black
14292	Ppp1cb	18975	black
19106	Xpot	72404	black
4791	Efcab15	108167860	black
8923	Gm51900	115487751	black
2715	Cbx4	73739	black
16753	Sp3os	100041286	black
8048	Gm38702	105242414	black
13632	Pde5a	78108	black
16428	Slc5a5	170441	black
8231	Gm39747	105244056	black
12277	Mtm1	100039707	black
3111	Celrr	107934	black
2034	Auh	100502619	black
13782	Phactr3	228026	black
1753	Arl15	213402	black
6698	Gm28905	102640216	black
13923	Pitpnc1	18676	black
17148	Sun3	20855	black
18002	Tnk2	NA	black
11547	Map3k13	26403	black
18118	Trak1	22164	black
2650	Carmil2	107239	black
6048	Glce	70893	black
6775	Gm30068	102631820	black
9681	Hif1an	217310	black
1375	Aldh8a1	231642	black
10291	Jakmip2	16453	black
7784	Gm35722	102639394	black
13941	Pkd2l2	18682	black
8851	Gm50212	106557447	black
18661	Upk1a	22213	black
8607	Gm41980	105246721	black
348	3110099E03Rik	100043232	black
13245	Oc90	107569	black
18205	Trim72	59069	black
11270	Lpxn	68841	black
4412	Dmd	140477	black
7864	Gm36267	102640100	black
5314	Fam189a2	76415	black
1045	Acrbp	56444	black
7704	Gm35248	102638756	black
18842	Vmn2r43	244144	black
4411	Dmc1	12945	black
19697	Zmat3	75871	black
14103	Plxnc1	231507	black
14613	Ptbp2	54614	black
14806	Rab36	545902	black
7155	Gm32263	102634735	black
2407	Bsn	12215	black
14542	Prxl2c	105787	black
13526	Pax7	213438	black
4182	Dct	329702	black
12232	Msrb2	110265	black
7542	Gm34451	102637698	black
17442	Tdo2	105203	black
7540	Gm34441	102637688	black
6613	Gm26630	105242612	black
13938	Pkd1l3	18679	black
4700	E130114P18Rik	77866	black
1713	Arhgef10l	54126	black
9352	Grm4	108068	black
8917	Gm51864	115487456	black
8603	Gm41958	105246708	black
9928	Idnk	15929	black
1704	Arhgap5	71704	black
55	1700001J03Rik	69282	black
4256	Decr1	234311	black
10890	LOC102640059	16772	black
2918	Cd247	102657	black
1862	Aspg	16467	black
15261	Rnasel	242406	black
1170	Adgre4	72141	black
16315	Slc30a10	110877	black
2162	BB123696	232987	black
2193	BC034090	207495	black
8178	Gm3948	105243601	black
6657	Gm27198	102634550	black
10424	Kcnmb4os2	100502876	black
5810	Gabarap	14389	black
14016	Plcxd3	18709	black
7038	Gm31536	102633774	black
13961	Pla2g10	70911	black
19451	Zfp558	232784	black
18014	Tnnt3	66664	black
15585	Rundc3a	20084	black
4983	Endou	71946	black
15773	Sdcbp2	209086	black
7861	Gm3625	102640090	black
11824	Mfap2	67532	black
2416	Btbd18	72014	black
2498	C430049B03Rik	320479	black
143	1700055D16Rik	105242798	black
5058	Eps15	223650	black
12384	Myo10	213435	black
5826	Gabrg1	14401	black
4215	Ddr2	13200	black
16533	Smarca1	269356	black
7524	Gm34350	102637570	black
8460	Gm41143	105245682	black
539	4930578G10Rik	102638670	black
15235	Rit1	218341	black
8160	Gm39404	105243492	black
13983	Plag1	66364	black
4601	Dscaml1	13507	black
17535	Tfcp2l1	21413	black
16302	Slc29a3	20502	black
2572	Calcrl	12315	black
3717	Cplane1	105594	black
4833	Egr4	13654	black
12388	Myo18a	17909	black
10451	Kctd19	72844	black
1776	Armc4	11867	black
15926	Sesn2	89867	black
6553	Gm23796	115487526	black
15302	Rnf180	246710	black
1818	Art1	65255	black
2503	C530044C16Rik	102633705	black
14283	Ppm1h	18971	black
7196	Gm32518	102635086	black
10226	Itga2	213119	black
4936	Elovl2	66126	black
4331	Dhrs7	71412	black
7203	Gm32547	102635126	black
3545	Cntn1	12805	black
1448	Amz2	319695	black
11171	LOC118568532	NA	black
6678	Gm2824	102640173	black
11379	Lsm14a	268490	black
10224	Itga10	101142	black
14972	Rbbp9	227624	black
10605	Klhl7	71778	black
6282	Gm13807	102634512	black
19701	Zmiz1os1	100043757	black
8667	Gm4285	115490197	black
7598	Gm34687	102638015	black
1721	Arhgef2	238247	black
13305	Onecut2	18222	black
17059	Stkld1	67996	black
13389	Oxgr1	270086	black
3264	Chd2	269610	black
8921	Gm51879	115487741	black
6515	Gm21154	100861698	black
14512	Prrc1	100042178	black
13994	Platr8	18703	black
172	1700096K18Rik	73571	black
4832	Egr3	13653	black
1360	Aldh18a1	380959	black
16288	Slc26a7	237831	black
19688	Zkscan2	207618	black
16582	Smim8	328059	black
3771	Creb3l4	208677	black
16845	Spock2	234214	black
11388	Lsmem1	76522	black
15383	Rpgr	52898	black
12841	Ngb	69487	black
275	2610008E11Rik	72128	black
10950	LOC118567373	16825	black
7191	Gm32498	102635047	black
4304	Dgcr6	668257	black
11293	Lrp1b	239393	black
5878	Gapdhs	14432	black
11920	Mir124a-1hg	73144	black
7253	Gm32788	102635448	black
19477	Zfp612	170740	black
562	4931406C07Rik	70984	black
2617	Capn6	12336	black
6139	Gm10832	100038623	black
168	1700094D03Rik	73545	black
2455	C130046K22Rik	319336	black
8633	Gm42221	100043089	black
17673	Tle3	21802	black
17687	Tlr6	21817	black
7472	Gm34061	102637167	black
17047	Stk32a	75956	black
5500	Fcamr	231672	black
5151	Etv1	23871	black
6187	Gm12108	100042875	black
2332	Bmper	12163	black
14285	Ppm1k	67967	black
19474	Zfp608	226442	black
9633	Helz2	191578	black
825	A530058N18Rik	328190	black
636	5330434G04Rik	100043213	black
3099	Cebpg	330409	black
8042	Gm38648	102642880	black
1867	Asrgl1	11910	black
2660	Casd1	12364	black
1493	Ankrd23	99696	black
15588	Runx1t1	66538	black
4974	Emx1	13732	black
8404	Gm40720	105245222	black
5135	Etaa1os	272636	black
11221	LOC118568722	NA	black
14159	Polb	72287	black
13240	Oaz3	70918	black
8629	Gm42203	105247012	black
11182	LOC118568581	118567516	black
634	5330413P13Rik	414081	black
9018	Gm5767	435927	black
6095	Gm10125	100043229	black
1412	Alpl	105827	black
17188	Sycp2	13830	black
14152	Pogk	109135	black
16147	Slc10a1	14218	black
5138	Etfa	69501	black
6948	Gm31026	102633111	black
17184	Sybu	20257	black
6714	Gm29642	102640597	black
7174	Gm32364	102634880	black
13914	Pip5k1b	338368	black
17686	Tlr5	21816	black
19097	Xpc	71354	black
6056	Glipr1	14633	black
17669	Tlcd5	50765	black
9235	Gpr101	93695	black
15232	Ripor3	69263	black
6045	Glb1l2	12091	black
1303	Ajm1	238276	black
19527	Zfp710	233058	black
3659	Coq10a	210582	black
3755	Cracd	12903	black
9009	Gm5544	433281	black
13551	Pcdh10	80708	black
19660	Zfr2	68744	black
18111	Traf3ip3	85030	black
15386	Rph3a	68195	black
17231	Syt16	20912	black
8343	Gm40399	105244851	black
8057	Gm38777	105242599	black
7397	Gm33605	102636567	black
[truncated: 17,769 more rows]
