# Supplementary material for: Sex differences in the transcriptome of extracellular vesicles secreted by fetal neural stem cells and effects of chronic alcohol exposure
Source: Biol Sex Differ. 2023 Apr 15;14:19. doi: 10.1186/s13293-023-00503-0 (PMC10105449; doi:10.1186/s13293-023-00503-0)
Supplement: Supplementary file 19 — Additional file 19: Table S13. WGCNA Modules and Hub Genes of Cell Samples A table of each module’s color, gene count, module significance to trait ‘Sex’, hub gene, and hub gene’s entrez ID from WGCNA of cell samples, and hub gene’s log2(Fold Change) of female vs. male and adjusted p-value from DESeq2 analysis of cell samples. [file 13293_2023_503_MOESM19_ESM.csv]

Modules/Hubs	Module Gene Count	Module Significance to trait "Sex" (Female vs. Male)	Hub Gene	Hub Gene log2(FC) of Female vs. Male	P-adj
black	2776	0.2186194	Smarca2	-0.145570603	0.789379401
blue	2889	0.4972008	Fbxo34	-0.508411627	0.013296913
brown	2108	0.2553563	Crcp	0.060895068	0.805788208
darkgreen	83	0.1645306	Phyh	-0.118173764	0.846141797
green	1675	0.3624965	n-TTagt6	1.092335063	0.002976418
lightcyan	249	0.4546617	Sgcb	-0.38924735	0.069328825
lightyellow	717	0.5359865	Actn4	-0.559265565	0.032531997
magenta	5983	0.1938239	Ssrp1	-0.014289568	0.97927323
red	1383	0.5433448	Lhx4	0.910093553	4.43E-05
yellow	1854	0.2907327	Parp11	0.033075027	0.920621652
grey	51	0.1991443	NA	NA	NA
