# Supplementary material for: Sex differences in the transcriptome of extracellular vesicles secreted by fetal neural stem cells and effects of chronic alcohol exposure
Source: Biol Sex Differ. 2023 Apr 15;14:19. doi: 10.1186/s13293-023-00503-0 (PMC10105449; doi:10.1186/s13293-023-00503-0)
Supplement: Supplementary file 20 — Additional file 20: Table S14. WGCNA Gene Ontology Enrichment Table of EV Samples Enrichment analysis of genes in all modules from EV samples to study biological mechanisms. [file 13293_2023_503_MOESM20_ESM.csv]

module	modSize	bkgrModSize	rank	enrichmentP	BonferoniP	nModGenesInTerm	fracOfBkgrModSize	fracOfBkgrTermSize	bkgrTermSize	termID	termOntology	termName	termDefinition
black	1057	880	1	0.001466883	1	5	0.005681818	0.294117647	17	GO:0008409	MF	5'-3' exonuclease activity	Catalysis of the hydrolysis of ester linkages within nucleic acids by removing nucleotide residues from the 5' end.
black	1057	880	2	0.002537614	1	8	0.009090909	0.173913043	46	GO:0021879	BP	forebrain neuron differentiation	The process in which a relatively unspecialized cell acquires specialized features of a neuron that will reside in the forebrain.
black	1057	880	3	0.002593155	1	3	0.003409091	0.5	6	GO:0005004	MF	GPI-linked ephrin receptor activity	Combining with a GPI-anchored ephrin to initiate a change in cell activity.
black	1057	880	4	0.002593155	1	3	0.003409091	0.5	6	GO:0042392	MF	sphingosine-1-phosphate phosphatase activity	Catalysis of the reaction: sphingosine 1-phosphate + H2O = sphingosine + phosphate.
black	1057	880	5	0.002778722	1	2	0.002272727	1	2	GO:0006233	BP	dTDP biosynthetic process	The chemical reactions and pathways resulting in the formation of dTDP, deoxyribosylthymine diphosphate (2'-deoxyribosylthymine5'-diphosphate).
black	1057	880	6	0.002778722	1	2	0.002272727	1	2	GO:0048203	BP	vesicle targeting, trans-Golgi to endosome	The process in which vesicles are directed to specific destination membranes during transport from the trans-Golgi to the endosome.
black	1057	880	7	0.002778722	1	2	0.002272727	1	2	GO:0060857	BP	establishment of glial blood-brain barrier	Establishment of the glial barrier between the blood and the brain. The glial cells in the brain are packed tightly together preventing the passage of most molecules from the blood into the brain. Only lipid soluble molecules or those that are actively transported can pass through the blood-brain barrier.
black	1057	880	8	0.002778722	1	2	0.002272727	1	2	GO:0004798	MF	thymidylate kinase activity	Catalysis of the reaction: ATP + thymidine 5'-phosphate = ADP + thymidine 5'-diphosphate.
black	1057	880	9	0.004047315	1	5	0.005681818	0.238095238	21	GO:0004407	MF	histone deacetylase activity	Catalysis of the reaction: histone N6-acetyl-L-lysine + H2O = histone L-lysine + acetate. This reaction represents the removal of an acetyl group from a histone, a class of proteins complexed to DNA in chromatin and chromosomes.
black	1057	880	10	0.004360551	1	3	0.003409091	0.428571429	7	GO:0051987	BP	positive regulation of attachment of spindle microtubules to kinetochore	Any process that activates or increases the frequency, rate or extent of the attachment of spindle microtubules to the kinetochore.
blue	3583	3125	1	0.000201102	1	197	0.06304	0.235645933	836	GO:0033365	BP	protein localization to organelle	A process in which a protein is transported to, or maintained in, a location within an organelle.
blue	3583	3125	2	0.000243017	1	51	0.01632	0.3	170	GO:0043491	BP	protein kinase B signaling	A series of reactions, mediated by the intracellular serine/threonine kinase protein kinase B (also called AKT), which occurs as a result of a single trigger reaction or compound.
blue	3583	3125	3	0.000252741	1	6	0.00192	0.857142857	7	GO:1905664	BP	regulation of calcium ion import across plasma membrane	NA
blue	3583	3125	4	0.000457867	1	184	0.05888	0.234096692	786	GO:0006886	BP	intracellular protein transport	The directed movement of proteins in a cell, including the movement of proteins between specific compartments or structures within a cell, such as organelles of a eukaryotic cell.
blue	3583	3125	5	0.000551885	1	65	0.0208	0.275423729	236	GO:0090150	BP	establishment of protein localization to membrane	The directed movement of a protein to a specific location in a membrane.
blue	3583	3125	6	0.000627294	1	17	0.00544	0.414634146	41	GO:0042311	BP	vasodilation	An increase in the internal diameter of blood vessels, especially arterioles or capillaries, due to relaxation of smooth muscle cells that line the vessels, and usually resulting in a decrease in blood pressure.
blue	3583	3125	7	0.000755554	1	13	0.00416	0.464285714	28	GO:0016628	MF	oxidoreductase activity, acting on the CH-CH group of donors, NAD or NADP as acceptor	Catalysis of an oxidation-reduction (redox) reaction in which a CH-CH group acts as a hydrogen or electron donor and reduces NAD or NADP.
blue	3583	3125	8	0.000831955	1	12	0.00384	0.48	25	GO:0031435	MF	mitogen-activated protein kinase kinase kinase binding	Binding to a mitogen-activated protein kinase kinase kinase, a protein that can phosphorylate a MAP kinase kinase.
blue	3583	3125	9	0.000849557	1	6	0.00192	0.75	8	GO:0008541	CC	proteasome regulatory particle, lid subcomplex	The subcomplex of the proteasome regulatory particle that forms the peripheral lid, which is added on top of the base subcomplex.
blue	3583	3125	10	0.000849557	1	6	0.00192	0.75	8	GO:0019534	MF	toxin transmembrane transporter activity	Enables the transfer of a toxin from one side of a membrane to the other. A toxin is a poisonous compound (typically a protein) that is produced by cells or organisms and that can cause disease when introduced into the body or tissues of an organism.
brown	3984	3289	1	0.000183852	1	13	0.003952569	0.541666667	24	GO:0060065	BP	uterus development	The reproductive developmental process whose specific outcome is the progression of the uterus over time, from its formation to the mature structure.
brown	3984	3289	2	0.000432935	1	10	0.003040438	0.588235294	17	GO:0070330	MF	aromatase activity	Catalysis of the reduction of an aliphatic ring to yield an aromatic ring.
brown	3984	3289	3	0.000926393	1	24	0.007297051	0.369230769	65	GO:0043367	BP	CD4-positive, alpha-beta T cell differentiation	The process in which a relatively unspecialized T cell acquires specialized features of a mature CD4-positive, alpha-beta T cell.
brown	3984	3289	4	0.001132037	1	6	0.001824263	0.75	8	GO:0070492	MF	oligosaccharide binding	Binding to an oligosaccharide, a molecule with between two and (about) 20 monosaccharide residues connected by glycosidic linkages.
brown	3984	3289	5	0.001133433	1	510	0.155062329	0.22106632	2307	GO:0042995	CC	cell projection	A prolongation or process extending from a cell, e.g. a flagellum or axon.
brown	3984	3289	6	0.001430319	1	464	0.141076315	0.221903396	2091	GO:0120025	CC	plasma membrane bounded cell projection	A prolongation or process extending from a cell and that is bounded by plasma membrane, e.g. a cilium, lamellipodium, or axon.
brown	3984	3289	7	0.001489188	1	5	0.001520219	0.833333333	6	GO:0002866	BP	positive regulation of acute inflammatory response to antigenic stimulus	Any process that activates or increases the frequency, rate, or extent of an acute inflammatory response to an antigenic stimulus.
brown	3984	3289	8	0.001489188	1	5	0.001520219	0.833333333	6	GO:0006048	BP	UDP-N-acetylglucosamine biosynthetic process	The chemical reactions and pathways resulting in the formation of UDP-N-acetylglucosamine, a substance composed of N-acetylglucosamine, a common structural unit of oligosaccharides, in glycosidic linkage with uridine diphosphate.
brown	3984	3289	9	0.001507698	1	4	0.001216175	1	4	GO:0008592	BP	regulation of Toll signaling pathway	Any process that modulates the frequency, rate or extent of the Tl signaling pathway.
brown	3984	3289	10	0.001507698	1	4	0.001216175	1	4	GO:1905222	BP	atrioventricular canal morphogenesis	NA
darkgreen	47	40	1	3.35E-05	0.627698967	2	0.05	0.5	4	GO:0001181	MF	RNA polymerase I general transcription initiation factor activity	A general transcription initiation factor activity that contributes to transcription start site selection and transcription initiation of genes transcribed by RNA polymerase I. Factors required for RNA polymerase I transcription initiation include upstream activation factor (UAF), core factor (CF), TATA binding protein (TBP) and RRN3. In all species characterized, RNA polymerase I transcribes a l…
darkgreen	47	40	2	7.25E-05	1	3	0.075	0.088235294	34	GO:0140223	MF	general transcription initiation factor activity	NA
darkgreen	47	40	3	0.000155488	1	2	0.05	0.25	8	GO:0001164	MF	RNA polymerase I core promoter sequence-specific DNA binding	Binding to a regulatory region composed of the transcription start site and binding sites for transcription factors of the RNA polymerase I transcription machinery. This site is often referred to as the CORE element. In mammalian cells, the CORE element functions in conjunction with the Upstream Control Element (UCE), while in fungi, protozoa, and plants, the CORE element functions without a UCE.
darkgreen	47	40	4	0.00019961	1	2	0.05	0.222222222	9	GO:0001163	MF	RNA polymerase I transcription regulatory region sequence-specific DNA binding	Binding to a specific sequence of DNA that is part of a regulatory region that controls the transcription of a gene or cistron by RNA polymerase I.
darkgreen	47	40	5	0.000231383	1	3	0.075	0.06	50	GO:0006360	BP	transcription by RNA polymerase I	The synthesis of RNA from a DNA template by RNA polymerase I (RNAP I), originating at an RNAP I promoter.
darkgreen	47	40	6	0.000359459	1	3	0.075	0.051724138	58	GO:0070063	MF	RNA polymerase binding	Binding to an RNA polymerase molecule or complex.
darkgreen	47	40	7	0.000422348	1	22	0.55	0.004599624	4783	GO:0010467	BP	gene expression	The process in which a gene's sequence is converted into a mature gene product or products (proteins or RNA). This includes the production of an RNA transcript as well as any processing to produce a mature RNA product or an mRNA or circRNA (for protein-coding genes) and the translation of that mRNA or circRNA into protein. Protein maturation is included when required to form an active form of a p…
darkgreen	47	40	8	0.000557253	1	5	0.125	0.017605634	284	GO:0042254	BP	ribosome biogenesis	A cellular process that results in the biosynthesis of constituent macromolecules, assembly, and arrangement of constituent parts of ribosome subunits; includes transport to the sites of protein synthesis.
darkgreen	47	40	9	0.000574227	1	3	0.075	0.044117647	68	GO:0045296	MF	cadherin binding	Binding to cadherin, a type I membrane protein involved in cell adhesion.
darkgreen	47	40	10	0.00057692	1	2	0.05	0.133333333	15	GO:0043024	MF	ribosomal small subunit binding	Binding to a small ribosomal subunit.
darkred	984	824	1	0.000399898	1	5	0.006067961	0.357142857	14	GO:0005161	MF	platelet-derived growth factor receptor binding	Binding to a platelet-derived growth factor receptor.
darkred	984	824	2	0.000680538	1	22	0.026699029	0.105263158	209	GO:0033002	BP	muscle cell proliferation	The expansion of a muscle cell population by cell division.
darkred	984	824	3	0.001113456	1	3	0.003640777	0.6	5	GO:0070309	BP	lens fiber cell morphogenesis	The process in which the structures of a lens fiber cell are generated and organized. This process occurs while the initially relatively unspecialized cell is acquiring the specialized features of a lens fiber cell. A lens fiber cell is any of the elongated, tightly packed cells that make up the bulk of the mature lens in a camera-type eye.
darkred	984	824	4	0.001451237	1	5	0.006067961	0.277777778	18	GO:0060221	BP	retinal rod cell differentiation	The process in which a relatively unspecialized cell acquires the specialized features of a retinal rod cell.
darkred	984	824	5	0.001535474	1	12	0.014563107	0.133333333	90	GO:0048661	BP	positive regulation of smooth muscle cell proliferation	Any process that activates or increases the rate or extent of smooth muscle cell proliferation.
darkred	984	824	6	0.002016587	1	16	0.019417476	0.111111111	144	GO:0048660	BP	regulation of smooth muscle cell proliferation	Any process that modulates the frequency, rate or extent of smooth muscle cell proliferation.
darkred	984	824	7	0.002060286	1	53	0.064320388	0.074125874	715	GO:0009986	CC	cell surface	The external part of the cell wall and/or plasma membrane.
darkred	984	824	8	0.002145127	1	3	0.003640777	0.5	6	GO:0002314	BP	germinal center B cell differentiation	The process in which a B cell in the spleen acquires the specialized features of a germinal center B cell. Germinal center B cells are rapidly cycling B cells which have downregulated IgD expression and exhibit high levels of binding by peanut agglutinin (PNA).
darkred	984	824	9	0.002418984	1	5	0.006067961	0.25	20	GO:0007602	BP	phototransduction	The sequence of reactions within a cell required to convert absorbed photons into a molecular signal.
darkred	984	824	10	0.002436131	1	2	0.002427184	1	2	GO:0006597	BP	spermine biosynthetic process	The chemical reactions and pathways resulting in the formation of spermine, a polybasic amine found in human sperm, in ribosomes and in some viruses and involved in nucleic acid packaging.
grey	17	14	1	0.000839077	1	1	0.071428571	1	1	GO:0042797	BP	tRNA transcription by RNA polymerase III	The synthesis of transfer RNA (tRNA) from a DNA template by RNA polymerase III (Pol III), originating at a Pol III promoter.
grey	17	14	2	0.000839077	1	1	0.071428571	1	1	GO:0043843	MF	ADP-specific glucokinase activity	Catalysis of the reaction: ADP + D-glucose = AMP + D-glucose 6-phosphate.
grey	17	14	3	0.0016775	1	1	0.071428571	0.5	2	GO:1904021	BP	negative regulation of G protein-coupled receptor internalization	NA
grey	17	14	4	0.0016775	1	1	0.071428571	0.5	2	GO:1990565	CC	HSP90-CDC37 chaperone complex	NA
grey	17	14	5	0.0016775	1	1	0.071428571	0.5	2	GO:0004081	MF	bis(5'-nucleosyl)-tetraphosphatase (asymmetrical) activity	Catalysis of the reaction: P(1),P(4)-bis(5'-nucleosyl)tetraphosphate + H2O = NTP + NMP. Acts on bis(5'-guanosyl)-, bis(5'-xanthosyl)-, bis(5'-adenosyl)- and bis(5'-uridyl)-tetraphosphate.
grey	17	14	6	0.0016775	1	1	0.071428571	0.5	2	GO:0008796	MF	bis(5'-nucleosyl)-tetraphosphatase activity	Catalysis of the hydrolysis of P(1),P(4)-bis(5'-nucleosyl)tetraphosphate into two nucleotides.
grey	17	14	7	0.00251527	1	1	0.071428571	0.333333333	3	GO:0060168	BP	positive regulation of adenosine receptor signaling pathway	Any process that activates or increases the frequency, rate or extent of the adenosine receptor signaling pathway. The adenosine receptor pathway is the series of molecular signals generated as a consequence of an adenosine receptor binding to one of its physiological ligands.
grey	17	14	8	0.00251527	1	1	0.071428571	0.333333333	3	GO:1900451	BP	positive regulation of glutamate receptor signaling pathway	NA
grey	17	14	9	0.00251527	1	1	0.071428571	0.333333333	3	GO:0016807	MF	cysteine-type carboxypeptidase activity	Catalysis of the hydrolysis of a single C-terminal amino acid residue from a polypeptide chain by a mechanism in which the sulfhydryl group of a cysteine residue at the active center acts as a nucleophile.
grey	17	14	10	0.00251527	1	1	0.071428571	0.333333333	3	GO:0031687	MF	A2A adenosine receptor binding	Binding to an A2A adenosine receptor.
magenta	708	600	1	0.000180145	1	3	0.005	0.75	4	GO:0070814	BP	hydrogen sulfide biosynthetic process	The chemical reactions and pathways resulting in the formation of hydrogen sulfide, H2S.
magenta	708	600	2	0.000438297	1	3	0.005	0.6	5	GO:0019346	BP	transsulfuration	The interconversion of homocysteine and cysteine via cystathionine. In contrast with enteric bacteria and mammals, Saccharomyces cerevisiae has two transsulfuration pathways employing two separate sets of enzymes.
magenta	708	600	3	0.000452043	1	5	0.008333333	0.263157895	19	GO:0006089	BP	lactate metabolic process	The chemical reactions and pathways involving lactate, the anion of lactic acid.
magenta	708	600	4	0.0006507	1	4	0.006666667	0.333333333	12	GO:0046058	BP	cAMP metabolic process	The chemical reactions and pathways involving the nucleotide cAMP (cyclic AMP, adenosine 3',5'-cyclophosphate).
magenta	708	600	5	0.00085315	1	3	0.005	0.5	6	GO:0070813	BP	hydrogen sulfide metabolic process	The chemical reactions and pathways involving hydrogen sulfide, H2S.
magenta	708	600	6	0.001291076	1	2	0.003333333	1	2	GO:0019343	BP	cysteine biosynthetic process via cystathionine	The chemical reactions and pathways resulting in the formation of cysteine, via the intermediate cystathionine.
magenta	708	600	7	0.001291076	1	2	0.003333333	1	2	GO:0021836	BP	chemorepulsion involved in postnatal olfactory bulb interneuron migration	The creation and reception of signals that repel olfactory bulb interneurons from the subventricular zone as a component process in tangential migration.
magenta	708	600	8	0.001291076	1	2	0.003333333	1	2	GO:0061386	BP	closure of optic fissure	The closure of the temporary ventral gap in the optic cup that contributes to its shaping.
magenta	708	600	9	0.001291076	1	2	0.003333333	1	2	GO:0019008	CC	molybdopterin synthase complex	A protein complex that possesses molybdopterin synthase activity. In E. coli, the complex is a heterotetramer consisting of two MoaD and two MoaE subunits.
magenta	708	600	10	0.001291076	1	2	0.003333333	1	2	GO:0050682	MF	AF-2 domain binding	Binding to an AF-2 protein domain, a highly conserved ligand-dependent transactivation domain which is essential for receptor-mediated transcriptional activation.
midnightblue	291	237	1	9.50E-05	1	3	0.012658228	0.428571429	7	GO:0040038	BP	polar body extrusion after meiotic divisions	The cell cycle process in which two small cells are generated, as byproducts destined to degenerate, as a result of the first and second meiotic divisions of a primary oocyte during its development to a mature ovum. One polar body is formed in the first division of meiosis and the other in the second division; at each division, the cytoplasm divides unequally, so that the polar body is of much sm…
midnightblue	291	237	2	0.000130075	1	4	0.016877637	0.210526316	19	GO:0021756	BP	striatum development	The progression of the striatum over time from its initial formation until its mature state. The striatum is a region of the forebrain consisting of the caudate nucleus, putamen and fundus striati.
midnightblue	291	237	3	0.000200925	1	2	0.008438819	1	2	GO:0035026	BP	leading edge cell differentiation	The process in which relatively unspecialized cells acquire specialized structural and/or functional features of leading edge cells, cells at the front of a migrating epithelial sheet.
midnightblue	291	237	4	0.000315443	1	3	0.012658228	0.3	10	GO:0033206	BP	meiotic cytokinesis	A cell cycle process that results in the division of the cytoplasm of a cell after meiosis, resulting in the separation of the original cell into two daughter cells.
midnightblue	291	237	5	0.000337255	1	4	0.016877637	0.166666667	24	GO:0021544	BP	subpallium development	The process whose specific outcome is the progression of the subpallium over time, from its formation to the mature structure. The subpallium is the base region of the telencephalon.
midnightblue	291	237	6	0.000597114	1	2	0.008438819	0.666666667	3	GO:0070649	BP	formin-nucleated actin cable assembly	The aggregation, arrangement and bonding together of a set of components to form a formin-nucleated actin cable. A formin-nucleated actin cable is an actin filament bundle that consists of short filaments organized into bundles of uniform polarity, and is nucleated by formins.
midnightblue	291	237	7	0.001183027	1	2	0.008438819	0.5	4	GO:0051295	BP	establishment of meiotic spindle localization	The cell cycle process in which the directed movement of the meiotic spindle to a specific location in the cell occurs.
midnightblue	291	237	8	0.00138212	1	3	0.012658228	0.1875	16	GO:0003707	MF	steroid hormone receptor activity	Combining with a steroid hormone and transmitting the signal within the cell to initiate a change in cell activity or function.
midnightblue	291	237	9	0.001876997	1	49	0.206751055	0.021434821	2286	GO:0010033	BP	response to organic substance	Any process that results in a change in state or activity of a cell or an organism (in terms of movement, secretion, enzyme production, gene expression, etc.) as a result of an organic substance stimulus.
midnightblue	291	237	10	0.002317568	1	3	0.012658228	0.157894737	19	GO:0035994	BP	response to muscle stretch	Any process that results in a change in state or activity of a cell or an organism (in terms of movement, secretion, enzyme production, gene expression, etc.) as a result of a myofibril being extended beyond its slack length.
pink	880	738	1	0.000333402	1	3	0.004065041	0.75	4	GO:0003854	MF	3-beta-hydroxy-delta5-steroid dehydrogenase activity	Catalysis of the reaction: a 3-beta-hydroxy-delta(5)-steroid + NAD+ = a 3-oxo-delta(5)-steroid + NADH + H(+).
pink	880	738	2	0.000976351	1	4	0.005420054	0.363636364	11	GO:0006183	BP	GTP biosynthetic process	The chemical reactions and pathways resulting in the formation of GTP, guanosine triphosphate.
pink	880	738	3	0.000976351	1	4	0.005420054	0.363636364	11	GO:0098789	BP	pre-mRNA cleavage required for polyadenylation	The targeted, endonucleolytic cleavage of a pre-mRNA, required for polyadenylation of the 3' end. This cleavage is directed by binding sites near the 3' end of the mRNA and leaves a 3' hydoxyl end which then becomes a target for adenylation.
pink	880	738	4	0.001345635	1	10	0.013550136	0.136986301	73	GO:0032088	BP	negative regulation of NF-kappaB transcription factor activity	Any process that stops, prevents, or reduces the frequency, rate or extent of the activity of the transcription factor NF-kappaB.
pink	880	738	5	0.001413517	1	4	0.005420054	0.333333333	12	GO:0098787	BP	mRNA cleavage involved in mRNA processing	Cleavage of an immature mRNA transcript to produce one or more more mature mRNA transcripts, prior to translation into polypeptide.
pink	880	738	6	0.001559014	1	3	0.004065041	0.5	6	GO:0060075	BP	regulation of resting membrane potential	Any process that modulates the establishment or extent of a resting potential, the electrical charge across the plasma membrane, with the interior of the cell negative with respect to the exterior. The resting potential is the membrane potential of a cell that is not stimulated to be depolarized or hyperpolarized.
pink	880	738	7	0.001563576	1	15	0.020325203	0.105633803	142	GO:0043433	BP	negative regulation of DNA-binding transcription factor activity	Any process that stops, prevents, or reduces the frequency, rate or extent of the activity of a transcription factor, any factor involved in the initiation or regulation of transcription.
pink	880	738	8	0.001953878	1	2	0.002710027	1	2	GO:0036245	BP	cellular response to menadione	Any process that results in a change in state or activity of a cell (in terms of movement, secretion, enzyme production, gene expression, etc.) as a result of a menadione stimulus. Menadione (also called vitamin K3) is a naphthoquinone having a methyl substituent at the 2-position.
pink	880	738	9	0.001953878	1	2	0.002710027	1	2	GO:0060434	BP	bronchus morphogenesis	The process in which the bronchus is generated and organized. The bronchus is the portion of the airway that connects to the lungs.
pink	880	738	10	0.001953878	1	2	0.002710027	1	2	GO:0090497	BP	mesenchymal cell migration	The orderly movement of a mesenchymal cell from one site to another, often during the development of a multicellular organism.
purple	608	526	1	0.00019036	1	7	0.013307985	0.179487179	39	GO:0050919	BP	negative chemotaxis	The directed movement of a motile cell or organism towards a lower concentration of a chemical.
purple	608	526	2	0.000580301	1	3	0.005703422	0.5	6	GO:0061643	BP	chemorepulsion of axon	The process in which a neuron growth cone is directed to a specific target site in response to a repulsive chemical cue.
purple	608	526	3	0.000992016	1	2	0.003802281	1	2	GO:0060370	BP	susceptibility to T cell mediated cytotoxicity	The process of causing a cell to become susceptible to T cell mediated cytotoxicity.
purple	608	526	4	0.001549741	1	3	0.005703422	0.375	8	GO:0032959	BP	inositol trisphosphate biosynthetic process	The chemical reactions and pathways resulting in the formation of inositol trisphosphate, 1,2,3,4,5,6-cyclohexanehexol, with three phosphate groups attached.
purple	608	526	5	0.001549741	1	3	0.005703422	0.375	8	GO:0048495	MF	Roundabout binding	Binding to Roundabout (ROBO) receptor, a transmembrane receptor.
purple	608	526	6	0.001675613	1	4	0.007604563	0.235294118	17	GO:0015868	BP	purine ribonucleotide transport	The directed movement of a purine ribonucleotide, any compound consisting of a purine ribonucleoside (a purine organic base attached to a ribose sugar) esterified with (ortho)phosphate, into, out of or within a cell.
purple	608	526	7	0.002101167	1	4	0.007604563	0.222222222	18	GO:0015865	BP	purine nucleotide transport	The directed movement of a purine nucleotide, any compound consisting of a purine nucleoside esterified with (ortho)phosphate, into, out of or within a cell.
purple	608	526	8	0.002101167	1	4	0.007604563	0.222222222	18	GO:0051503	BP	adenine nucleotide transport	The directed movement of adenine nucleotides, ATP, ADP, and/or AMP, into, out of or within a cell, or between cells, by means of some agent such as a transporter or pore.
purple	608	526	9	0.002270383	1	3	0.005703422	0.333333333	9	GO:0010216	BP	maintenance of DNA methylation	Any process involved in maintaining the methylation state of a nucleotide sequence.
purple	608	526	10	0.002595839	1	4	0.007604563	0.210526316	19	GO:0022038	BP	corpus callosum development	The process whose specific outcome is the progression of the corpus callosum over time, from its formation to the mature structure. The corpus callosum is a thick bundle of nerve fibers comprising a commissural plate connecting the two cerebral hemispheres. It consists of contralateral axon projections that provide communication between the right and left cerebral hemispheres.
salmon	446	370	1	0.000490458	1	2	0.005405405	1	2	GO:0045004	BP	DNA replication proofreading	Correction of replication errors by DNA polymerase using a 3'-5' exonuclease activity.
salmon	446	370	2	0.000490458	1	2	0.005405405	1	2	GO:0031752	MF	D5 dopamine receptor binding	Binding to a D5 dopamine receptor.
salmon	446	370	3	0.000569039	1	4	0.010810811	0.222222222	18	GO:0007620	BP	copulation	The act of sexual union between male and female, involving the transfer of sperm.
salmon	446	370	4	0.00115596	1	3	0.008108108	0.3	10	GO:0043084	BP	penile erection	The hardening, enlarging and rising of the penis which often occurs in the sexually aroused male and enables sexual intercourse. Achieved by increased inflow of blood into the vessels of erectile tissue, and decreased outflow.
salmon	446	370	5	0.001268285	1	4	0.010810811	0.181818182	22	GO:0030057	CC	desmosome	A cell-cell junction in which: on the cytoplasmic surface of each interacting plasma membrane is a dense plaque composed of a mixture of intracellular anchor proteins; a bundle of keratin intermediate filaments is attached to the surface of each plaque; transmembrane adhesion proteins of the cadherin family bind to the plaques and interact through their extracellular domains to hold the adjacent …
salmon	446	370	6	0.001449736	1	2	0.005405405	0.666666667	3	GO:0140537	MF	transcription regulator activator activity	NA
salmon	446	370	7	0.002788605	1	4	0.010810811	0.148148148	27	GO:0032801	BP	receptor catabolic process	The chemical reactions and pathways resulting in the breakdown of a receptor molecule, a macromolecule that undergoes combination with a hormone, neurotransmitter, drug or intracellular messenger to initiate a change in cell function.
salmon	446	370	8	0.002856912	1	2	0.005405405	0.5	4	GO:0001705	BP	ectoderm formation	The formation of ectoderm during gastrulation.
salmon	446	370	9	0.002856912	1	2	0.005405405	0.5	4	GO:0070384	BP	Harderian gland development	The process whose specific outcome is the progression of the Harderian gland over time, from its formation to the mature structure. The Harderian gland is an anterior orbital structure usually associated with the nictitating membrane, and produces and secretes a variety of substances to the eye, depending upon the species.
salmon	446	370	10	0.004691754	1	2	0.005405405	0.4	5	GO:0006287	BP	base-excision repair, gap-filling	Repair of the damaged strand by the combined action of an apurinic endouclease that degrades a few bases on the damaged strand and a polymerase that synthesizes a 'patch' in the 5' to 3' direction, using the undamaged strand as a template.
turquoise	5324	4770	1	2.52E-05	0.472520906	3007	0.630398323	0.297340057	10113	GO:0043227	CC	membrane-bounded organelle	Organized structure of distinctive morphology and function, bounded by a single or double lipid bilayer membrane. Includes the nucleus, mitochondria, plastids, vacuoles, and vesicles. Excludes the plasma membrane.
turquoise	5324	4770	2	7.43E-05	1	2892	0.606289308	0.297133463	9733	GO:0043231	CC	intracellular membrane-bounded organelle	Organized structure of distinctive morphology and function, bounded by a single or double lipid bilayer membrane and occurring within the cell. Includes the nucleus, mitochondria, plastids, vacuoles, and vesicles. Excludes the plasma membrane.
turquoise	5324	4770	3	8.11E-05	1	1890	0.396226415	0.303078897	6236	GO:0005634	CC	nucleus	A membrane-bounded organelle of eukaryotic cells in which chromosomes are housed and replicated. In most cells, the nucleus contains all of the cell's chromosomes except the organellar chromosomes, and is the site of RNA synthesis and processing. In some species, or in specialized cell types, RNA metabolism or DNA replication may be absent.
turquoise	5324	4770	4	0.000108412	1	125	0.026205451	0.381097561	328	GO:0031589	BP	cell-substrate adhesion	The attachment of a cell to the underlying substrate via adhesion molecules.
turquoise	5324	4770	5	0.0001686	1	3137	0.657651992	0.295386064	10620	GO:0043229	CC	intracellular organelle	Organized structure of distinctive morphology and function, occurring within the cell. Includes the nucleus, mitochondria, plastids, vacuoles, vesicles, ribosomes and the cytoskeleton. Excludes the plasma membrane.
turquoise	5324	4770	6	0.00018947	1	1361	0.285324948	0.306738787	4437	GO:0006139	BP	nucleobase-containing compound metabolic process	Any cellular metabolic process involving nucleobases, nucleosides, nucleotides and nucleic acids.
turquoise	5324	4770	7	0.000191952	1	1024	0.214675052	0.311246201	3290	GO:0006996	BP	organelle organization	A process that is carried out at the cellular level which results in the assembly, arrangement of constituent parts, or disassembly of an organelle within a cell. An organelle is an organized structure of distinctive morphology and function. Includes the nucleus, mitochondria, plastids, vacuoles, vesicles, ribosomes and the cytoskeleton. Excludes the plasma membrane.
turquoise	5324	4770	8	0.000364411	1	51	0.010691824	0.435897436	117	GO:0008033	BP	tRNA processing	The process in which a pre-tRNA molecule is converted to a mature tRNA, ready for addition of an aminoacyl group.
turquoise	5324	4770	9	0.000380359	1	79	0.016561845	0.398989899	198	GO:0007160	BP	cell-matrix adhesion	The binding of a cell to the extracellular matrix via adhesion molecules.
turquoise	5324	4770	10	0.000396043	1	68	0.014255765	0.409638554	166	GO:0006399	BP	tRNA metabolic process	The chemical reactions and pathways involving tRNA, transfer RNA, a class of relatively small RNA molecules responsible for mediating the insertion of amino acids into the sequence of nascent polypeptide chains during protein synthesis. Transfer RNA is characterized by the presence of many unusual minor bases, the function of which has not been completely established.
yellow	1460	1272	1	0.000442116	1	3	0.002358491	1	3	GO:0051684	BP	maintenance of Golgi location	Any process in which the Golgi is maintained in a specific location within a cell and prevented from moving elsewhere.
yellow	1460	1272	2	0.0004858	1	13	0.010220126	0.216666667	60	GO:0042773	BP	ATP synthesis coupled electron transport	The transfer of electrons through a series of electron donors and acceptors, generating energy that is ultimately used for synthesis of ATP.
yellow	1460	1272	3	0.0004858	1	13	0.010220126	0.216666667	60	GO:0042775	BP	mitochondrial ATP synthesis coupled electron transport	The transfer of electrons through a series of electron donors and acceptors, generating energy that is ultimately used for synthesis of ATP, as it occurs in the mitochondrial inner membrane or chloroplast thylakoid membrane.
yellow	1460	1272	4	0.000949055	1	11	0.008647799	0.224489796	49	GO:0019646	BP	aerobic electron transport chain	A process in which a series of electron carriers operate together to transfer electrons from donors such as NADH and FADH2 to oxygen to generate a transmembrane electrochemical gradient.
yellow	1460	1272	5	0.000975663	1	4	0.003144654	0.571428571	7	GO:0072038	BP	mesenchymal stem cell maintenance involved in nephron morphogenesis	The process in which an organism retains a population of mesenchymal stem cells that contributes to the shaping of a nephron. A mesenchymal stem cell is a cell that retains the ability to divide and proliferate throughout life to provide progenitor cells that can differentiate into specialized mesenchymal cells.
yellow	1460	1272	6	0.001124741	1	8	0.006289308	0.275862069	29	GO:0006120	BP	mitochondrial electron transport, NADH to ubiquinone	The transfer of electrons from NADH to ubiquinone that occurs during oxidative phosphorylation.
yellow	1460	1272	7	0.001284585	1	5	0.003930818	0.416666667	12	GO:0009437	BP	carnitine metabolic process	The chemical reactions and pathways involving carnitine (hydroxy-trimethyl aminobutyric acid), a compound that participates in the transfer of acyl groups across the inner mitochondrial membrane.
yellow	1460	1272	8	0.001284585	1	5	0.003930818	0.416666667	12	GO:0017081	MF	chloride channel regulator activity	Binds to and modulates the activity of a chloride channel.
yellow	1460	1272	9	0.001667567	1	3	0.002358491	0.75	4	GO:0048105	BP	establishment of body hair planar orientation	Orientation of body hairs, projections from the surface of an organism, such that the hairs all point in a uniform direction along the surface.
yellow	1460	1272	10	0.001667567	1	3	0.002358491	0.75	4	GO:0072040	BP	negative regulation of mesenchymal cell apoptotic process involved in nephron morphogenesis	Any process that reduces the occurrence or rate of mesenchymal stem cell death by apoptotic process that contributes to the shaping of the nephron.
