# Supplementary material for: Sex differences in the transcriptome of extracellular vesicles secreted by fetal neural stem cells and effects of chronic alcohol exposure
Source: Biol Sex Differ. 2023 Apr 15;14:19. doi: 10.1186/s13293-023-00503-0 (PMC10105449; doi:10.1186/s13293-023-00503-0)
Supplement: Supplementary file 21 — Additional file 21: Table S15. WGCNA Gene Ontology Enrichment Table of Cell Samples Enrichment analysis of genes in all modules from cell samples to study biological mechanisms. [file 13293_2023_503_MOESM21_ESM.csv]

module	modSize	bkgrModSize	rank	enrichmentP	BonferoniP	nModGenesInTerm	fracOfBkgrModSize	fracOfBkgrTermSize	bkgrTermSize	termID	termOntology	termName	termDefinition
black	2737	2335	1	4.61E-05	0.864015669	25	0.010706638	0.316455696	79	GO:0030203	BP	glycosaminoglycan metabolic process	The chemical reactions and pathways involving glycosaminoglycans, any one of a group of polysaccharides that contain amino sugars. Formerly known as mucopolysaccharides, they include hyaluronic acid and chondroitin, which provide lubrication in joints and form part of the matrix of cartilage. The three-dimensional structure of these molecules enables them to trap water, which forms a gel and give…
black	2737	2335	2	0.000283535	1	5	0.002141328	0.833333333	6	GO:2000491	BP	positive regulation of hepatic stellate cell activation	NA
black	2737	2335	3	0.000856846	1	150	0.064239829	0.178147268	842	GO:2000145	BP	regulation of cell motility	NA
black	2737	2335	4	0.00094434	1	6	0.002569593	0.6	10	GO:2000489	BP	regulation of hepatic stellate cell activation	NA
black	2737	2335	5	0.001150382	1	16	0.006852248	0.31372549	51	GO:0030374	MF	nuclear receptor coactivator activity	A transcription coactivator activity that activates or increases the transcription of specific gene sets via binding to a DNA-bound nuclear receptor, either on its own or as part of a complex. Coactivators often act by altering chromatin structure and modifications. For example, one class of transcription coregulators modifies chromatin structure through covalent modification of histones. A secon…
black	2737	2335	6	0.00169968	1	4	0.001713062	0.8	5	GO:0016554	BP	cytidine to uridine editing	The conversion of a cytosine residue to uridine in an RNA molecule by deamination.
black	2737	2335	7	0.00169968	1	4	0.001713062	0.8	5	GO:0042637	BP	catagen	The regression phase of the hair cycle during which cell proliferation ceases, the hair follicle shortens, and an anchored club hair is produced.
black	2737	2335	8	0.00169968	1	4	0.001713062	0.8	5	GO:0018812	MF	3-hydroxyacyl-CoA dehydratase activity	Catalysis of the reaction: alkene-CoA + H2O = alcohol-CoA. Substrates are crotonoyl-CoA (producing 3-hydroxyacyl-CoA) and 2,3-didehydro-pimeloyl-CoA (producing 3-hydroxypimeloyl-CoA).
black	2737	2335	9	0.001797327	1	9	0.00385439	0.409090909	22	GO:0046685	BP	response to arsenic-containing substance	Any process that results in a change in state or activity of a cell or an organism (in terms of movement, secretion, enzyme production, gene expression, etc.) as a result of an arsenic stimulus from compounds containing arsenic, including arsenates, arsenites, and arsenides.
black	2737	2335	10	0.001831762	1	6	0.002569593	0.545454545	11	GO:2000303	BP	regulation of ceramide biosynthetic process	NA
blue	2848	2480	1	0.001192525	1	7	0.002822581	0.538461538	13	GO:0046703	MF	natural killer cell lectin-like receptor binding	Binding to a lectin-like natural killer cell receptor.
blue	2848	2480	2	0.001311185	1	6	0.002419355	0.6	10	GO:0003174	BP	mitral valve development	The progression of the mitral valve over time, from its formation to the mature structure.
blue	2848	2480	3	0.001311185	1	6	0.002419355	0.6	10	GO:0003183	BP	mitral valve morphogenesis	The process in which the structure of the mitral valve is generated and organized.
blue	2848	2480	4	0.001854423	1	25	0.010080645	0.268817204	93	GO:0007173	BP	epidermal growth factor receptor signaling pathway	A series of molecular signals initiated by binding of a ligand to the tyrosine kinase receptor EGFR (ERBB1) on the surface of a cell. The pathway ends with regulation of a downstream cellular process, e.g. transcription.
blue	2848	2480	5	0.002146239	1	4	0.001612903	0.8	5	GO:0002486	BP	antigen processing and presentation of endogenous peptide antigen via MHC class I via ER pathway, TAP-independent	The process in which an antigen-presenting cell expresses a peptide antigen of endogenous origin on its cell surface in association with an MHC class I protein complex following intracellular transport via a TAP-independent ER pathway. The peptide is typically a fragment of a larger endogenous protein which has been degraded within the cell and becomes associated with the MHC class I molecule in …
blue	2848	2480	6	0.002146239	1	4	0.001612903	0.8	5	GO:1990511	BP	piRNA biosynthetic process	NA
blue	2848	2480	7	0.002146239	1	4	0.001612903	0.8	5	GO:0032398	CC	MHC class Ib protein complex	A transmembrane protein complex composed of a MHC class Ib alpha chain and, in most cases, an invariant beta2-microglobin chain, and with or without a bound peptide or lipid antigen. Class Ib here refers to non-classical class I molecules, such as those of the CD1 or HLA-E gene families.
blue	2848	2480	8	0.002146239	1	4	0.001612903	0.8	5	GO:0045098	CC	type III intermediate filament	A type of intermediate filament, typically made up of one or more of the proteins vimentin, desmin, glial fibrillary acidic protein (GFAP), and peripherin. Unlike the keratins, the type III proteins can form both homo- and heteropolymeric IF filaments.
blue	2848	2480	9	0.002393387	1	57	0.022983871	0.214285714	266	GO:0005759	CC	mitochondrial matrix	The gel-like material, with considerable fine structure, that lies in the matrix space, or lumen, of a mitochondrion. It contains the enzymes of the tricarboxylic acid cycle and, in some organisms, the enzymes concerned with fatty acid oxidation.
blue	2848	2480	10	0.002522413	1	6	0.002419355	0.545454545	11	GO:0060192	BP	negative regulation of lipase activity	Any process that decreases the frequency, rate or extent of lipase activity, the hydrolysis of a lipid or phospholipid.
brown	2065	1778	1	0.000128562	1	4	0.002249719	1	4	GO:0002081	CC	outer acrosomal membrane	The acrosomal membrane region that underlies the plasma membrane of the sperm. This membrane fuses with the sperm plasma membrane as part of the acrosome reaction.
brown	2065	1778	2	0.000588119	1	4	0.002249719	0.8	5	GO:0010273	BP	detoxification of copper ion	Any process that reduces or removes the toxicity of copper ion. These include transport of copper away from sensitive areas and to compartments or complexes whose purpose is sequestration of copper ion.
brown	2065	1778	3	0.000969351	1	19	0.010686164	0.228915663	83	GO:0046332	MF	SMAD binding	Binding to a SMAD signaling protein.
brown	2065	1778	4	0.001010216	1	26	0.014623172	0.201550388	129	GO:0030509	BP	BMP signaling pathway	A series of molecular signals initiated by the binding of a member of the BMP (bone morphogenetic protein) family to a receptor on the surface of a target cell, and ending with regulation of a downstream cellular process, e.g. transcription.
brown	2065	1778	5	0.001037685	1	27	0.015185602	0.198529412	136	GO:0071773	BP	cellular response to BMP stimulus	Any process that results in a change in state or activity of a cell (in terms of movement, secretion, enzyme production, gene expression, etc.) as a result of a bone morphogenetic protein (BMP) stimulus.
brown	2065	1778	6	0.00125349	1	15	0.008436445	0.25	60	GO:0035821	BP	modulation of process of other organism	The process in which an organism effects a change in the structure or processes of another organism.
brown	2065	1778	7	0.001448874	1	13	0.007311586	0.265306122	49	GO:0008287	CC	protein serine/threonine phosphatase complex	A complex, normally consisting of a catalytic and a regulatory subunit, which catalyzes the removal of a phosphate group from a serine or threonine residue of a protein.
brown	2065	1778	8	0.001696679	1	7	0.003937008	0.388888889	18	GO:0000159	CC	protein phosphatase type 2A complex	A protein complex that has protein serine/threonine phosphatase activity that is polycation-stimulated (PCS), being directly stimulated by protamine, polylysine, or histone H1; it constitutes a subclass of several enzymes activated by different histones and polylysine, and consists of catalytic, scaffolding, and regulatory subunits. The catalytic and scaffolding subunits form the core enzyme, and…
brown	2065	1778	9	0.001965722	1	17	0.009561305	0.226666667	75	GO:0051899	BP	membrane depolarization	The process in which membrane potential decreases with respect to its steady-state potential, usually from negative potential to a more positive potential. For example, the initial depolarization during the rising phase of an action potential is in the direction from the negative steady-state resting potential towards the positive membrane potential that will be the peak of the action potential.
brown	2065	1778	10	0.00217276	1	5	0.002812148	0.5	10	GO:0036363	BP	transforming growth factor beta activation	The release of transforming growth factor beta (TGF-beta) from its latent state. TGF-beta is secreted as part of a large latent complex (LLC) that is targeted to the extracellular matrix. Release of TGFbeta from its latent state is required for TGFbeta to bind to its receptors, and can occur by a variety of mechanisms.
darkgreen	80	72	1	5.49E-05	1	2	0.027777778	0.666666667	3	GO:0034473	BP	U1 snRNA 3'-end processing	Any process involved in forming the mature 3' end of a U1 snRNA molecule.
darkgreen	80	72	2	5.49E-05	1	2	0.027777778	0.666666667	3	GO:0034476	BP	U5 snRNA 3'-end processing	Any process involved in forming the mature 3' end of a U5 snRNA molecule.
darkgreen	80	72	3	0.000109568	1	2	0.027777778	0.5	4	GO:0071042	BP	nuclear polyadenylation-dependent mRNA catabolic process	The chemical reactions and pathways occurring in the nucleus and resulting in the breakdown of a messenger RNA (mRNA) molecule, initiated by the enzymatic addition of a sequence of adenylyl residues (polyadenylation) at the 3' end the target mRNA.
darkgreen	80	72	4	0.00027239	1	2	0.027777778	0.333333333	6	GO:0034475	BP	U4 snRNA 3'-end processing	Any process involved in forming the mature 3' end of a U4 snRNA molecule.
darkgreen	80	72	5	0.00027239	1	2	0.027777778	0.333333333	6	GO:0071035	BP	nuclear polyadenylation-dependent rRNA catabolic process	The chemical reactions and pathways occurring in the nucleus and resulting in the breakdown of a ribosomal RNA (rRNA) molecule, including RNA fragments released as part of processing the primary transcript into multiple mature rRNA species, initiated by the enzymatic addition of a sequence of adenylyl residues (polyadenylation) at the 3' end the target rRNA.
darkgreen	80	72	6	0.00027239	1	2	0.027777778	0.333333333	6	GO:0071038	BP	nuclear polyadenylation-dependent tRNA catabolic process	The chemical reactions and pathways occurring in the nucleus and resulting in the breakdown of an aberrant or incorrectly modified transfer RNA (tRNA) molecule, initiated by the enzymatic addition of a sequence of adenylyl residues (polyadenylation) at the 3' end the target tRNA.
darkgreen	80	72	7	0.000648275	1	2	0.027777778	0.222222222	9	GO:0000467	BP	exonucleolytic trimming to generate mature 3'-end of 5.8S rRNA from tricistronic rRNA transcript (SSU-rRNA, 5.8S rRNA, LSU-rRNA)	Exonucleolytic digestion of a pre-rRNA molecule to generate the mature 3'-end of a 5.8S rRNA molecule derived from an originally tricistronic pre-rRNA transcript that contained the Small Subunit (SSU) rRNA, the 5.8S rRNA, and the Large Subunit (LSU) rRNA in that order from 5' to 3' along the primary transcript.
darkgreen	80	72	8	0.000648275	1	2	0.027777778	0.222222222	9	GO:0034427	BP	nuclear-transcribed mRNA catabolic process, exonucleolytic, 3'-5'	The chemical reactions and pathways resulting in the breakdown of the mRNA transcript body that occurs when the 3' end is not protected by a 3'-poly(A) tail; degradation proceeds in the 3' to 5' direction.
darkgreen	80	72	9	0.000648275	1	2	0.027777778	0.222222222	9	GO:0043928	BP	exonucleolytic catabolism of deadenylated mRNA	The chemical reactions and pathways resulting in the breakdown of the transcript body of a nuclear-transcribed mRNA that occurs when the ends are not protected by the 3'-poly(A) tail.
darkgreen	80	72	10	0.000808081	1	2	0.027777778	0.2	10	GO:0016078	BP	tRNA catabolic process	The chemical reactions and pathways resulting in the breakdown of tRNA, transfer RNA, a class of relatively small RNA molecules responsible for mediating the insertion of amino acids into the sequence of nascent polypeptide chains during protein synthesis.
green	1642	1396	1	0.000284022	1	14	0.010028653	0.237288136	59	GO:0003684	MF	damaged DNA binding	Binding to damaged DNA.
green	1642	1396	2	0.000347855	1	6	0.004297994	0.461538462	13	GO:0035845	BP	photoreceptor cell outer segment organization	A process that is carried out at the cellular level and results in the assembly, arrangement of constituent parts, or disassembly of the outer segment of a photoreceptor cell, a sensory cell that reacts to the presence of light. The outer segment of the photoreceptor cell contains the light-absorbing materials.
green	1642	1396	3	0.00058455	1	3	0.002148997	1	3	GO:0097454	CC	Schwann cell microvillus	Small finger-like extension of a Schwann cell that contacts the nodal membrane.
green	1642	1396	4	0.000674969	1	17	0.01217765	0.197674419	86	GO:0032479	BP	regulation of type I interferon production	Any process that modulates the frequency, rate, or extent of interferon type I production. Type I interferons include the interferon-alpha, beta, delta, episilon, zeta, kappa, tau, and omega gene families.
green	1642	1396	5	0.000697989	1	8	0.005730659	0.32	25	GO:0006298	BP	mismatch repair	A system for the correction of errors in which an incorrect base, which cannot form hydrogen bonds with the corresponding base in the parent strand, is incorporated into the daughter strand. The mismatch repair system promotes genomic fidelity by repairing base-base mismatches, insertion-deletion loops and heterologies generated during DNA replication and recombination.
green	1642	1396	6	0.00088676	1	17	0.01217765	0.193181818	88	GO:0032606	BP	type I interferon production	The appearance of type I interferon due to biosynthesis or secretion following a cellular stimulus, resulting in an increase in its intracellular or extracellular levels. Type I interferons include the interferon-alpha, beta, delta, episilon, zeta, kappa, tau, and omega gene families.
green	1642	1396	7	0.001303632	1	6	0.004297994	0.375	16	GO:0051895	BP	negative regulation of focal adhesion assembly	Any process that stops, prevents, or reduces the frequency, rate or extent of focal adhesion assembly, the establishment and maturation of focal adhesions.
green	1642	1396	8	0.001343368	1	10	0.007163324	0.25	40	GO:0044295	CC	axonal growth cone	The migrating motile tip of a growing nerve cell axon.
green	1642	1396	9	0.001955037	1	5	0.003581662	0.416666667	12	GO:0005537	MF	mannose binding	Binding to mannose, a monosaccharide hexose, stereoisomeric with glucose, that occurs naturally only in polymerized forms called mannans.
green	1642	1396	10	0.002191766	1	3	0.002148997	0.75	4	GO:0000700	MF	mismatch base pair DNA N-glycosylase activity	Catalysis of the removal of single bases present in mismatches by the cleavage the N-C1' glycosidic bond between the target damaged DNA base and the deoxyribose sugar. The reaction releases a free base and leaves an apurinic/apyrimidinic (AP) site.
grey	49	41	1	6.21E-05	1	21	0.512195122	0.005542359	3789	GO:0016021	CC	integral component of membrane	The component of a membrane consisting of the gene products and protein complexes having at least some part of their peptide sequence embedded in the hydrophobic region of the membrane.
grey	49	41	2	9.42E-05	1	21	0.512195122	0.005395683	3892	GO:0031224	CC	intrinsic component of membrane	The component of a membrane consisting of the gene products having some covalently attached portion, for example part of a peptide sequence or some other covalently attached group such as a GPI anchor, which spans or is embedded in one or both leaflets of the membrane.
grey	49	41	3	0.002457297	1	1	0.024390244	1	1	GO:0010186	BP	positive regulation of cellular defense response	Any process that activates or increases the frequency, rate or extent of cellular defense response.
grey	49	41	4	0.002457297	1	1	0.024390244	1	1	GO:0060064	BP	Spemann organizer formation at the anterior end of the primitive streak	Formation of the specialized region at the anterior end of the primitive streak of the embryo that acts as the main signaling center establishing the body plan.
grey	49	41	5	0.002457297	1	1	0.024390244	1	1	GO:0120042	BP	negative regulation of macrophage proliferation	Any process that stops, prevents, or reduces the frequency, rate or extent of macrophage proliferation.
grey	49	41	6	0.002457297	1	1	0.024390244	1	1	GO:0150142	BP	positive regulation of CD86 production	NA
grey	49	41	7	0.002457297	1	1	0.024390244	1	1	GO:0150145	BP	positive regulation of CD80 production	NA
grey	49	41	8	0.002457297	1	1	0.024390244	1	1	GO:1905474	BP	canonical Wnt signaling pathway involved in stem cell proliferation	NA
grey	49	41	9	0.002457297	1	1	0.024390244	1	1	GO:1905869	BP	negative regulation of 3'-UTR-mediated mRNA stabilization	NA
grey	49	41	10	0.002457297	1	1	0.024390244	1	1	GO:1990550	BP	mitochondrial alpha-ketoglutarate transmembrane transport	NA
lightcyan	244	209	1	0.000211891	1	38	0.181818182	0.022713688	1673	GO:0008283	BP	cell population proliferation	The multiplication or reproduction of cells, resulting in the expansion of a cell population.
lightcyan	244	209	2	0.000517598	1	5	0.023923445	0.094339623	53	GO:0051653	BP	spindle localization	Any process in which is the spindle is transported to, and/or maintained in, a specific location.
lightcyan	244	209	3	0.000576398	1	32	0.153110048	0.023005032	1391	GO:0042127	BP	regulation of cell population proliferation	Any process that modulates the frequency, rate or extent of cell proliferation.
lightcyan	244	209	4	0.000653401	1	4	0.019138756	0.125	32	GO:0000132	BP	establishment of mitotic spindle orientation	A cell cycle process that sets the alignment of mitotic spindle relative to other cellular structures.
lightcyan	244	209	5	0.000921559	1	2	0.009569378	0.5	4	GO:0035621	BP	ER to Golgi ceramide transport	The directed movement of a ceramide from the endoplasmic reticulum (ER) to the Golgi. Ceramides are a class of lipid composed of sphingosine linked to a fatty acid.
lightcyan	244	209	6	0.000921559	1	2	0.009569378	0.5	4	GO:0072108	BP	positive regulation of mesenchymal to epithelial transition involved in metanephros morphogenesis	Any process that increases the rate, frequency or extent of the transition where a mesenchymal cell establishes apical/basolateral polarity, forms intercellular adhesive junctions, synthesizes basement membrane components and becomes an epithelial cell that will contribute to the shaping of the metanephros.
lightcyan	244	209	7	0.000921559	1	2	0.009569378	0.5	4	GO:0005899	CC	insulin receptor complex	A disulfide-bonded, heterotetrameric receptor complex. The alpha chains are entirely extracellular, while each beta chain has one transmembrane domain. The ligand binds to the alpha subunit extracellular domain and the kinase is associated with the beta subunit intracellular domain.
lightcyan	244	209	8	0.000921559	1	2	0.009569378	0.5	4	GO:0004127	MF	cytidylate kinase activity	Catalysis of the reaction: ATP + (d)CMP = ADP + (d)CDP.
lightcyan	244	209	9	0.000921559	1	2	0.009569378	0.5	4	GO:0030160	MF	synaptic receptor adaptor activity	The binding activity of a molecule that provides a physical support bridging a synaptic signaling receptor and a downstream signaling molecule.
lightcyan	244	209	10	0.001029297	1	4	0.019138756	0.111111111	36	GO:0040001	BP	establishment of mitotic spindle localization	The cell cycle process in which the directed movement of the mitotic spindle to a specific location in the cell occurs.
lightyellow	703	618	1	0.00049954	1	4	0.006472492	0.363636364	11	GO:0042555	CC	MCM complex	A hexameric protein complex required for the initiation and regulation of DNA replication.
lightyellow	703	618	2	0.000600499	1	27	0.04368932	0.073369565	368	GO:0019866	CC	organelle inner membrane	The inner, i.e. lumen-facing, lipid bilayer of an organelle envelope; usually highly selective to most ions and metabolites.
lightyellow	703	618	3	0.000727437	1	4	0.006472492	0.333333333	12	GO:0000727	BP	double-strand break repair via break-induced replication	The error-free repair of a double-strand break in DNA in which the centromere-proximal end of a broken chromosome searches for a homologous region in an intact chromosome. DNA synthesis initiates from the 3' end of the invading DNA strand, using the intact chromosome as the template, and progresses to the end of the chromosome.
lightyellow	703	618	4	0.000930081	1	3	0.004854369	0.5	6	GO:0048752	BP	semicircular canal morphogenesis	The process in which the anatomical structures of the semicircular canals are generated and organized.
lightyellow	703	618	5	0.000930739	1	13	0.021035599	0.1015625	128	GO:0050773	BP	regulation of dendrite development	Any process that modulates the frequency, rate or extent of dendrite development.
lightyellow	703	618	6	0.001069168	1	5	0.008090615	0.227272727	22	GO:0017116	MF	single-stranded DNA helicase activity	Catalysis of the reaction: ATP + H2O = ADP + phosphate, in the presence of single-stranded DNA; drives the unwinding of a DNA helix.
lightyellow	703	618	7	0.001187723	1	6	0.009708738	0.181818182	33	GO:0031128	BP	developmental induction	A developmental process involving two tissues in which one tissue (the inducer) produces a signal that directs cell fate commitment of cells in the second tissue (the responder).
lightyellow	703	618	8	0.001267777	1	33	0.053398058	0.065088757	507	GO:0031966	CC	mitochondrial membrane	Either of the lipid bilayers that surround the mitochondrion and form the mitochondrial envelope.
lightyellow	703	618	9	0.001369769	1	2	0.003236246	1	2	GO:0021593	BP	rhombomere morphogenesis	The process in which the anatomical structure of the rhombomere is generated and organized. Rhombomeres are transverse segments of the developing rhombencephalon. Rhombomeres are lineage restricted, express different genes from one another, and adopt different developmental fates.
lightyellow	703	618	10	0.00158289	1	3	0.004854369	0.428571429	7	GO:0006531	BP	aspartate metabolic process	The chemical reactions and pathways involving aspartate, the anion derived from aspartic acid, 2-aminobutanedioic acid.
magenta	5860	5080	1	5.52E-05	1	223	0.043897638	0.37860781	589	GO:0006412	BP	translation	The cellular metabolic process in which a protein is formed, using the sequence of a mature mRNA or circRNA molecule to specify the sequence of amino acids in a polypeptide chain. Translation is mediated by the ribosome, and begins with the formation of a ternary complex between aminoacylated initiator methionine tRNA, GTP, and initiation factor 2, which subsequently associates with the small sub…
magenta	5860	5080	2	9.13E-05	1	228	0.04488189	0.375	608	GO:0043043	BP	peptide biosynthetic process	The chemical reactions and pathways resulting in the formation of peptides, compounds of 2 or more (but usually less than 100) amino acids where the alpha carboxyl group of one is bound to the alpha amino group of another. This may include the translation of a precursor protein and its subsequent processing into a functional peptide.
magenta	5860	5080	3	0.000111331	1	275	0.054133858	0.366666667	750	GO:0006518	BP	peptide metabolic process	The chemical reactions and pathways involving peptides, compounds of two or more amino acids where the alpha carboxyl group of one is bound to the alpha amino group of another.
magenta	5860	5080	4	0.000239563	1	135	0.026574803	0.393586006	343	GO:0006417	BP	regulation of translation	Any process that modulates the frequency, rate or extent of the chemical reactions and pathways resulting in the formation of proteins by the translation of mRNA or circRNA.
magenta	5860	5080	5	0.00026577	1	55	0.010826772	0.458333333	120	GO:0045727	BP	positive regulation of translation	Any process that activates or increases the frequency, rate or extent of the chemical reactions and pathways resulting in the formation of proteins by the translation of mRNA or circRNA.
magenta	5860	5080	6	0.000417884	1	176	0.034645669	0.376873662	467	GO:0010608	BP	posttranscriptional regulation of gene expression	Any process that modulates the frequency, rate or extent of gene expression after the production of an RNA transcript.
magenta	5860	5080	7	0.000606813	1	63	0.012401575	0.434482759	145	GO:0055037	CC	recycling endosome	An organelle consisting of a network of tubules that functions in targeting molecules, such as receptors transporters and lipids, to the plasma membrane.
magenta	5860	5080	8	0.000794937	1	6	0.001181102	1	6	GO:0001957	BP	intramembranous ossification	Direct ossification that occurs within mesenchyme or an accumulation of relatively unspecialized cells.
magenta	5860	5080	9	0.00116407	1	253	0.04980315	0.357344633	708	GO:0043604	BP	amide biosynthetic process	The chemical reactions and pathways resulting in the formation of an amide, any derivative of an oxoacid in which an acidic hydroxy group has been replaced by an amino or substituted amino group.
magenta	5860	5080	10	0.00131546	1	14	0.002755906	0.636363636	22	GO:0099149	BP	regulation of postsynaptic neurotransmitter receptor internalization	Any process that modulates the frequency, rate or extent of endocytosis of neurotransmitter receptor at the postsynapse.
red	1353	1140	1	0.000102523	1	4	0.003508772	0.8	5	GO:1904809	BP	regulation of dense core granule transport	NA
red	1353	1140	2	0.000419751	1	20	0.01754386	0.15625	128	GO:0018022	BP	peptidyl-lysine methylation	The methylation of peptidyl-lysine to form either the mono-, di- or trimethylated derivative.
red	1353	1140	3	0.000622824	1	10	0.00877193	0.227272727	44	GO:0071526	BP	semaphorin-plexin signaling pathway	A series of molecular signals generated as a consequence of a semaphorin receptor (composed of a plexin and a neurophilin) binding to a semaphorin ligand.
red	1353	1140	4	0.000641857	1	4	0.003508772	0.571428571	7	GO:1901166	BP	neural crest cell migration involved in autonomic nervous system development	NA
red	1353	1140	5	0.0007034	1	18	0.015789474	0.157894737	114	GO:0034968	BP	histone lysine methylation	The modification of a histone by addition of one or more methyl groups to a lysine residue.
red	1353	1140	6	0.001207654	1	3	0.002631579	0.75	4	GO:0036486	BP	ventral trunk neural crest cell migration	The movement of trunk neural crest cells from the neural tube, travelling ventrally through the anterior half of each sclerotome. Trunk neural crest cells that remain in the sclerotome form the dorsal root ganglia containing the sensory neurons. Trunk neural crest cells that continue more ventrally form the sympathetic ganglia, the adrenal medulla, and the nerve clusters surrounding the aorta.
red	1353	1140	7	0.001207654	1	3	0.002631579	0.75	4	GO:0044336	BP	canonical Wnt signaling pathway involved in negative regulation of apoptotic process	The series of molecular signals initiated by binding of a Wnt protein to a frizzled family receptor on the surface of the target cell, followed by propagation of the signal via beta-catenin, and ending with a change in transcription of target genes involved in the negative regulation of apoptotic process.
red	1353	1140	8	0.001207654	1	3	0.002631579	0.75	4	GO:0097490	BP	sympathetic neuron projection extension	Long distance growth of a single sympathetic neuron projection involved in cellular development. A neuron projection is a prolongation or process extending from a nerve cell, e.g. an axon or dendrite.
red	1353	1140	9	0.001207654	1	3	0.002631579	0.75	4	GO:0097491	BP	sympathetic neuron projection guidance	The process in which the migration of a sympathetic neuron projection is directed to a specific target site in response to a combination of attractive and repulsive cues.
red	1353	1140	10	0.001207654	1	3	0.002631579	0.75	4	GO:1904811	BP	positive regulation of dense core granule transport	NA
yellow	1808	1536	1	0.000331548	1	4	0.002604167	0.8	5	GO:0015015	BP	heparan sulfate proteoglycan biosynthetic process, enzymatic modification	The modification, often by sulfation, of sugars incorporated into heparan sulfate after polymerization.
yellow	1808	1536	2	0.000578258	1	31	0.020182292	0.17032967	182	GO:0055001	BP	muscle cell development	The process whose specific outcome is the progression of a muscle cell over time, from its formation to the mature structure. Muscle cell development does not include the steps involved in committing an unspecified cell to the muscle cell fate.
yellow	1808	1536	3	0.000778797	1	3	0.001953125	1	3	GO:0015855	BP	pyrimidine nucleobase transport	The directed movement of pyrimidine nucleobases, one of the two classes of nitrogen-containing ring compounds found in DNA and RNA, into, out of or within a cell, or between cells, by means of some agent such as a transporter or pore.
yellow	1808	1536	4	0.000778797	1	3	0.001953125	1	3	GO:0004784	MF	superoxide dismutase activity	Catalysis of the reaction: 2 superoxide + 2 H+ = O2 + hydrogen peroxide.
yellow	1808	1536	5	0.000778797	1	3	0.001953125	1	3	GO:0017095	MF	heparan sulfate 6-O-sulfotransferase activity	Catalysis of the reaction: 3'-phosphoadenosine 5'-phosphosulfate + heparan sulfate = adenosine 3',5'-bisphosphate + heparan sulfate 6-O-sulfate; results in 6-O-sulfation of glucosamine residues in heparan sulfate.
yellow	1808	1536	6	0.000921803	1	4	0.002604167	0.666666667	6	GO:1901894	BP	regulation of ATPase-coupled calcium transmembrane transporter activity	NA
yellow	1808	1536	7	0.000941674	1	15	0.009765625	0.223880597	67	GO:0048488	BP	synaptic vesicle endocytosis	A vesicle-mediated transport process, in which the synaptic vesicle membrane constituents are retrieved from the presynaptic membrane on the axon terminal after neurotransmitter secretion by exocytosis. Synaptic vesicle endocytosis can occur via clathrin-dependent and clathrin-independent mechanisms.
yellow	1808	1536	8	0.001889415	1	5	0.003255208	0.454545455	11	GO:0043196	CC	varicosity	Non-terminal inflated portion of the axon, containing the specialized apparatus necessary to release neurotransmitters.
yellow	1808	1536	9	0.001993881	1	4	0.002604167	0.571428571	7	GO:1902177	BP	positive regulation of oxidative stress-induced intrinsic apoptotic signaling pathway	NA
yellow	1808	1536	10	0.002900485	1	3	0.001953125	0.75	4	GO:2000741	BP	positive regulation of mesenchymal stem cell differentiation	NA
