# Supplementary material for: Sex differences in the transcriptome of extracellular vesicles secreted by fetal neural stem cells and effects of chronic alcohol exposure
Source: Biol Sex Differ. 2023 Apr 15;14:19. doi: 10.1186/s13293-023-00503-0 (PMC10105449; doi:10.1186/s13293-023-00503-0)
Supplement: Supplementary file 22 — Additional file 22: Table S16. WGCNA Gene Information of Consensus Module Analysis A table of each gene’s consensus module color and gene significance to sample traits ‘Sex’, ‘Pregnancy’, and ‘Alcohol’ from consensus analysis of combined network. [file 13293_2023_503_MOESM22_ESM.csv]

Probe	GeneSymbol	EntrezID	ModuleLabel	ModuleColor	GS.setEV.EV_Cell	GS.setCell.EV_Cell	p.GS.setEV.EV_Cell	p.GS.setCell.EV_Cell	Z.GS.meta.EV_Cell	p.GS.metaEV_Cell	GS.setEV.Pregnancy	GS.setCell.Pregnancy	p.GS.setEV.Pregnancy	p.GS.setCell.Pregnancy	Z.GS.meta.Pregnancy	p.GS.metaPregnancy	GS.setEV.Sex	GS.setCell.Sex	p.GS.setEV.Sex	p.GS.setCell.Sex	Z.GS.meta.Sex	p.GS.metaSex	GS.setEV.Alcohol	GS.setCell.Alcohol	p.GS.setEV.Alcohol	p.GS.setCell.Alcohol	Z.GS.meta.Alcohol	p.GS.metaAlcohol	kME.setEV.ME4	kME.setCell.ME4	p.kME.setEV.ME4	p.kME.setCell.ME4	Z.kME.meta.ME4	p.kME.metaME4	kME.setEV.ME6	kME.setCell.ME6	p.kME.setEV.ME6	p.kME.setCell.ME6	Z.kME.meta.ME6	p.kME.metaME6	kME.setEV.ME7	kME.setCell.ME7	p.kME.setEV.ME7	p.kME.setCell.ME7	Z.kME.meta.ME7	p.kME.metaME7	kME.setEV.ME8	kME.setCell.ME8	p.kME.setEV.ME8
0610006L08Rik	0610006L08Rik	76253	11	greenyellow	NA	NA	NA	NA	NA	NA	0.449820856855181	-0.308708213540465	0.0610713844241052	0.212606238982791	0.467705186852619	0.639995431356641	0.506933027789872	0.494465962383304	0.0317846157733919	0.0369813609561763	3.1128192231095	0.00185309487844685	-0.164766493206348	-0.0587591105923522	0.51353161650176	0.816851766485982	-0.636704864693168	0.524317104257565	-0.564109409300079	-0.428448580807339	0.0147473462172415	0.0760701982430225	-3.10231839515963	0.00192011318771724	0.126410074822139	0.409060668556527	0.617199725550201	0.0918752656453162	1.58836698772101	0.112203377872376	-0.637177559870765	0.236169954870433	0.0044537652851282	0.345429479244112	-1.45011711717432	0.147025862564413	0.0950689186392469	-0.0899029175509744	0.707483098224167
0610009B22Rik	0610009B22Rik	66050	11	greenyellow	NA	NA	NA	NA	NA	NA	-0.19201342201413	-0.548452216422892	0.445281730775568	0.0184345672620435	-2.29269983621676	0.0218652919837323	-0.268205670946859	0.21390100165758	0.281891160824358	0.39405723023537	-0.163125482968096	0.870419636019561	-0.140216703845216	0.143800033439766	0.578939060581436	0.569176376777901	0.0103437954781985	0.991746992458631	0.565891280066042	-0.510802891467029	0.0143679231582242	0.0302922436059406	0.219605343958074	0.826178529131533	0.112758552733324	0.647274253230287	0.655976542280983	0.00368637465514842	2.4998581383308	0.0124243047214534	0.568885870107963	0.542060986412467	0.0137477765930602	0.0201337189795212	3.54385971828805	0.000394314991435362	-0.14524976772943	0.279204338026024	0.565246898104674
0610009E02Rik	0610009E02Rik	100125929	9	magenta	NA	NA	NA	NA	NA	NA	-0.156329754694435	-0.101697900830849	0.535611321182873	0.688025620534111	-0.734466071544835	0.462664731130603	0.372890109080294	-0.651329302148564	0.127496509360195	0.00341037640674541	-1.09128692802328	0.275146647872505	-0.222442616166283	0.161018294006268	0.374981116870238	0.523287902624396	-0.180432432561128	0.85681309463176	-0.215876991281382	0.239954610287288	0.389597829890061	0.337524920543187	0.0718376741189699	0.942731090647195	0.190623982200111	0.0779475164293101	0.44864448847606	0.758516380267205	0.766759892807107	0.443224286488376	-0.169796988282598	0.296658111270522	0.500573512281164	0.231930393759069	0.380122522013784	0.703854468227643	0.134636263664911	0.521534096443959	0.594282300062665
0610009L18Rik	0610009L18Rik	66838	7	black	NA	NA	NA	NA	NA	NA	-0.415797986192617	0.473105074008773	0.0861352416761974	0.0473721676432638	0.202126244477862	0.83981803116111	-0.0682981188893961	0.358379543331258	0.787717395737759	0.144194829939906	0.867254575763009	0.385802539312819	0.103340121408206	-0.024524918611945	0.68323348713644	0.923048533212648	0.223956335694804	0.82279127930521	0.0120704516990502	0.340788590540182	0.962086446281547	0.166392410152783	1.03818974616897	0.299181725475928	-0.0966273852859407	-0.306043165638916	0.702892621005701	0.216786573828041	-1.16843346605632	0.242631962353238	0.154226938106994	-0.34578930700005	0.541180882739202	0.159860179269792	-0.580352939778541	0.561676633731771	0.224837376813135	-0.314269083807865	0.369727022481289
0610010F05Rik	0610010F05Rik	NA	7	black	NA	NA	NA	NA	NA	NA	-0.219119483311945	-0.644807127001574	0.382340580527791	0.00386305466640729	-2.79756821231864	0.00514888938049082	-0.494355250355241	-0.233454471203686	0.0370302586850737	0.351165990142823	-2.20517713433853	0.0274416670635317	-0.25698410278441	-0.253579469199859	0.303273712717025	0.309948245735391	-1.47675330900536	0.139741776558571	0.78323701237759	-0.558388810090923	0.000120945574062745	0.0160195195932406	1.19699472338603	0.231308611426911	-0.236891861105352	0.824669937152382	0.343913565797845	2.54910340513339e-05	2.62976819536583	0.00854431064980289	0.760753924524745	0.923751532551178	0.000246601803370518	4.51357624683812e-08	7.38790807881418	1.49156795099369e-13	-0.431409770654595	0.883250901201413	0.0738448758615909
0610010K14Rik	0610010K14Rik	104457	7	black	NA	NA	NA	NA	NA	NA	-0.523813124411769	-0.56557094152333	0.025669405462433	0.0144355562535896	-3.45794156499563	0.000544319433127935	-0.53586365907041	-0.136507201812598	0.0218966183861787	0.589119538565768	-2.08087273496549	0.0374455563625877	-0.160200299244293	-0.0495211844873668	0.525428428105749	0.845286436120208	-0.597233672044862	0.550351381076144	0.69805409939487	-0.554519487762453	0.00127511894304626	0.0169281798914577	0.674893965188623	0.499743134914375	-0.216321797746096	0.829567136813824	0.38859782949217	2.06576318676092e-05	2.73495473828941	0.00623888540931173	0.797183372286612	0.905395154051362	7.44962964432853e-05	2.38934303895276e-07	7.33186245643089	2.26975986121172e-13	-0.192486013005171	0.858596186533883	0.444140917850014
0610012G03Rik	0610012G03Rik	106264	7	black	NA	NA	NA	NA	NA	NA	-0.554180842968788	-0.587791363106209	0.0170096055870833	0.0103071420252683	-3.67322192614689	0.000239511296431931	-0.287704308031465	0.132395798887444	0.246994638888111	0.600489176474406	-0.460705468268219	0.645009931272272	-0.173838981693822	-0.261763500373725	0.490276453970768	0.294050823339008	-1.25475608562634	0.209567318738879	0.796790920665736	-0.601536065280411	7.55567371685849e-05	0.00826935896983919	1.11499515842094	0.264852496474269	-0.202083083633309	0.796128875658634	0.421302931218932	7.73746988844925e-05	2.49763436424984	0.0125025074377001	0.839828342732831	0.778050868575744	1.30077984377069e-05	0.000143563838543159	6.39508258765621	1.60460603406436e-10	-0.355872414647405	0.555675716897638	0.147226059879152
0610025J13Rik	0610025J13Rik	78687	11	greenyellow	NA	NA	NA	NA	NA	NA	0.415916307492658	0.0305809005114362	0.0860368289930595	0.904121385306992	1.33879180470945	0.18063845947442	0.250935680434434	0.330592066642214	0.315191064316976	0.18026702028978	1.69678458429961	0.089737394265175	-0.162852563275385	-0.185358646655292	0.518502732030215	0.461504997325675	-0.995159275079557	0.31965880528064	-0.295297897855469	-0.0275612657746073	0.23418003228366	0.913553311557101	-0.938836020670855	0.347814941862753	-0.28892976034452	0.130394167683385	0.244897243578218	0.606056646928175	-0.470246750106726	0.638178737014701	-0.336496855915583	0.0541991858004808	0.172140983886384	0.830862414519786	-0.836887589588973	0.402655756881484	-0.174492743645948	-0.11700854697473	0.488620706358357
0610030E20Rik	0610030E20Rik	68364	4	yellow	NA	NA	NA	NA	NA	NA	-0.463004558349503	0.603796968323852	0.0529943447909388	0.00796771078273919	0.559950089060432	0.575513482005301	-0.63909622637133	-0.5461511456634	0.00429870842666175	0.0190327634468649	-3.87359980119959	0.000107239461204473	-0.261154837549068	-0.264196660775158	0.29521583245562	0.289421481499986	-1.52158632670084	0.128112765745684	0.875141272346254	0.857481482989388	1.99308794322248e-06	5.41886489782975e-06	7.46246730249816	8.49170924231393e-14	-0.264147785985988	-0.664110105919206	0.289514032357522	0.00264896095373407	-3.02837792012877	0.00245870395850465	0.915394334812769	-0.471020226220285	1.00969758078696e-07	0.0484938171843288	2.96548746558669	0.00302203659897689	-0.347796284609861	-0.179274541610079	0.15728845666064
0610040B10Rik	0610040B10Rik	67672	9	magenta	NA	NA	NA	NA	NA	NA	0.0159697030170534	-0.0431296262141018	0.949851604371139	0.865069070948903	-0.0768917474511541	0.938709662691529	-0.438881573953983	-0.154899242338053	0.0684435222947296	0.539397368927452	-1.77342656163506	0.0761580508828987	0.261309712482325	0.31224972209887	0.294919130329475	0.207132918338209	1.67032716128424	0.0948546521184212	0.465305358554017	0.220028280215597	0.0516715720338751	0.380320053222743	2.0583804450151	0.0395536273930843	-0.189536095913561	-0.181362094556047	0.451286470414637	0.471389024840587	-1.06135790358011	0.288527280245309	0.36134605424412	-0.251797544873785	0.140664269269084	0.313476184024035	0.342528539952743	0.731953169720961	-0.308330331122774	-0.344842553555028	0.213195756509445
0610040F04Rik	0610040F04Rik	75394	61	antiquewhite4	NA	NA	NA	NA	NA	NA	-0.00203184743836846	0.553315647291905	0.993615814298483	0.0172190449144495	1.7567801440988	0.0789552907814333	0.688897408631448	-0.0524959533982935	0.00156758648558123	0.836108405747106	2.24381941976628	0.0248440223975941	-0.179036634084003	0.221327684905995	0.477188278495591	0.377441400619965	0.124633252528176	0.900813901930451	-0.695643827172849	0.642003457865581	0.00134730111730402	0.00407218054921334	-0.2750222268933	0.783299161930035	0.177016690129065	-0.576795443082499	0.482254068986965	0.0122117145732198	-1.35409796164142	0.175705126436975	-0.610911176801773	-0.571209339517793	0.00707593451446448	0.0132814420474862	-3.84578357412468	0.000120167797322995	0.407926279476209	-0.496805825549397	0.0928683401733485
0610040J01Rik	0610040J01Rik	76261	7	black	NA	NA	NA	NA	NA	NA	0.244948191701578	0.336819426660992	0.327257569318765	0.171704319421089	1.69856103497678	0.0894019234171288	0.438793072993091	0.104920443418665	0.0685057336839686	0.678632829903404	1.62929595185035	0.103250382720314	0.264046606834701	0.06384249302598	0.28970568557296	0.801294987428463	0.945777298658515	0.34426218668952	-0.521088852902858	0.313427620482842	0.0265885989691763	0.205333148189234	-0.716981914103932	0.473385256292111	0.674882083779242	-0.404348264340291	0.00212134989504726	0.0960515305864959	1.10540258409166	0.268985184561577	-0.518237546583096	-0.487032445997893	0.0275778912766888	0.040376196746737	-3.12849417396171	0.00175704494258382	0.56552778711942	-0.461854030506789	0.0144446867448811
0610042G04Rik	0610042G04Rik	68380	20	royalblue	NA	NA	NA	NA	NA	NA	0.0367891312439195	-0.464593404518938	0.884769407822946	0.0520781963605189	-1.31902993197575	0.187159105960032	-0.00354618075596978	0.355662929360358	0.988857908402642	0.147481310409003	1.041895648578	0.29746006179067	0.0631927356373131	-0.186075595785661	0.803279618680868	0.459743014689843	-0.353530363437337	0.723690869749686	0.156728538828633	-0.458788798354495	0.534558043029594	0.0554840494331229	-0.955287170011707	0.339432493864015	-0.326855498459336	0.356776150026843	0.185539866384564	0.146128382535479	0.0958366902381419	0.923650276865559	0.0765512077653752	0.156804129807728	0.762723683058161	0.534358496759612	0.664142516966723	0.506599100188008	-0.384184221339991	-0.227444470140521	0.115475410562454
0610043K17Rik	0610043K17Rik	68400	7	black	NA	NA	NA	NA	NA	NA	0.170789023921561	0.348676346900369	0.49803674146673	0.156169726329841	1.51721184984186	0.129213205452691	0.379698824767009	0.0828871466175398	0.120149105306895	0.743684932803577	1.36552344701715	0.172088588817589	0.158924134193918	0.228443379582499	0.528775943061218	0.361893904154674	1.11108899228055	0.266530045533154	-0.632147259989308	0.284102030608815	0.00488206290522984	0.25322557940484	-1.28084160001192	0.200249308913077	0.850596346536353	-0.249241736623517	7.72567514425601e-06	0.318577731517078	2.83889678401537	0.00452697975877252	-0.569855901902625	-0.260199836530128	0.0135515268462801	0.297049363030804	-2.58414200449188	0.0097621591378095	0.763291073160495	-0.210979311993722	0.000228427545308533
1100001I12Rik	1100001I12Rik	75405	4	yellow	NA	NA	NA	NA	NA	NA	0.167577233806718	-0.248864949659059	0.50627203238775	0.319333945982353	-0.240500052866527	0.809942622282534	0.393409507207289	0.237694728435354	0.106270969632189	0.342232154726879	1.86154872573401	0.062666726405042	0.0980067199660667	-0.0566124239250428	0.69883791481778	0.823441274811397	0.117802053222972	0.906224502640965	-0.251723406744641	-0.309342543716161	0.313623480847046	0.211619038993135	-1.63220094360436	0.102637162076791	0.109699173549419	0.205455389810793	0.664787113282708	0.413428494310447	0.901035607452656	0.367569387811179	-0.265578841282442	0.0974909246846247	0.286811587687862	0.700353250904676	-0.492993573404458	0.622017128265552	0.0659028896514478	-0.0849278680277335	0.795009377717391
1110002J07Rik	1110002J07Rik	68488	6	red	NA	NA	NA	NA	NA	NA	-0.0252944023792083	0.355485940765477	0.920641228889536	0.147697202534677	0.979794114679733	0.327187757810087	-0.107241070068967	-0.238942745153018	0.671896574511739	0.339627927337978	-0.993647898766086	0.320394316195511	0.204029696157348	0.291699141861201	0.416747886276614	0.240199035230672	1.43501984326852	0.151281443125728	-0.259784941313406	0.426677875034872	0.297848066882258	0.0774242235337164	0.537260559212975	0.591087645107088	0.649997946323944	-0.520180426148784	0.00349905842358501	0.0269007395259738	0.562031291344141	0.574094699668896	-0.124694167450124	-0.522699321548962	0.622023740027322	0.0260421698468937	-1.99515317728568	0.0460261760125971	0.74408390619136	-0.416003396400407	0.000399012476161558
1110002L01Rik	1110002L01Rik	100043040	7	black	NA	NA	NA	NA	NA	NA	-0.0252917366410108	-0.668562801425988	0.920649567441215	0.00241912428237561	-2.35731561182985	0.018407594443223	-0.184709435891667	-0.299291828014947	0.463103437216825	0.227614006600731	-1.40175632230352	0.160988025436441	0.0615382687382382	-0.217076239172926	0.80833820050101	0.386904946803359	-0.449633871551567	0.652974460673799	0.573940583328583	-0.366806317667629	0.0127494661866373	0.134323448703377	0.759861296133683	0.44733749876147	-0.176756801637265	0.509178000522337	0.482907749448919	0.0309121083807429	1.08324951041502	0.27869768917803	0.44855783953995	0.583236555202318	0.0618908320042875	0.0110648303267826	3.25339051064639	0.00114036662157772	-0.445236728239653	0.508909645192438	0.064084714897016
1110004F10Rik	1110004F10Rik	56372	7	black	NA	NA	NA	NA	NA	NA	-0.254567174122206	-0.260951221393028	0.308002978571794	0.295606185159024	-1.4917670749165	0.13576021817951	-0.159942430123717	-0.225375200519726	0.526104056024732	0.368552747382424	-1.10489508684633	0.269205051592434	0.114426878670326	-0.255931225759903	0.651190056393174	0.305328520156846	-0.415267702520312	0.677945941870288	0.503665305373759	-0.253231485971698	0.0330884828288887	0.310635332557208	0.835354770740958	0.403517987701569	-0.558645026112612	0.510981512114963	0.0159607430425091	0.0302246949421406	-0.188950582682093	0.850131548310225	0.42622775488009	0.624267025584057	0.0777712264334083	0.00561998395138781	3.35803452941359	0.000784988065957977	-0.576192990646399	0.640433995241351	0.012323659428305
1110006O24Rik	1110006O24Rik	66123	20	royalblue	NA	NA	NA	NA	NA	NA	-0.0742499695598115	-0.193559921354088	0.76967146365056	0.441554161593421	-0.764862974279288	0.444353143641021	0.208785425231781	0.189369606644892	0.405730618153416	0.451691496914835	1.14150884839358	0.253658231936978	0.287357750096148	0.110848997430509	0.247589834969224	0.6614708062017	1.15114210226068	0.249673779601328	-0.570452671112387	-0.421162717751767	0.0134319050963953	0.0817550380848834	-3.10362810148834	0.00191163458223318	0.963074298106871	0.191978190157793	1.54772881486422e-10	0.445366839194303	6.16899713325833	6.87244739502681e-10	-0.442892826818465	0.0320025219599858	0.0656675562126732	0.89968505513525	-1.25528529468488	0.209375211502826	0.965752206850349	-0.0657344098279368	8.54667854556596e-11
1110008P14Rik	1110008P14Rik	NA	6	red	NA	NA	NA	NA	NA	NA	0.0718618846483363	-0.436474774059907	0.776899132254712	0.0701503444437937	-1.11972236464588	0.26283209153639	0.0511274697128818	0.0466996756065253	0.840328147627383	0.854009184247121	0.276919300667175	0.78184207213187	0.505116753362396	0.0896295773705037	0.0325043366397831	0.723579178451019	1.82722811014785	0.0676654790307911	-0.00305271329184198	-0.627400076893579	0.990408309137091	0.00531645503908949	-2.09351573008547	0.0363031413709095	0.523527204319298	0.767797536475237	0.0257646970616397	0.000198927072090624	4.51452729987519	6.34581477571517e-06	-0.0278521687292734	0.791068815021297	0.912644168819908	9.2537395951726e-05	2.95972856173686	0.00307910204041228	0.230566508264342	0.753822479873438	0.357326226311259
1110015O18Rik	1110015O18Rik	100503859	9	magenta	NA	NA	NA	NA	NA	NA	-0.135067173740815	-0.238408028881071	0.593091571162831	0.340742308154652	-1.07192623606026	0.283753165020767	-0.472649491120051	-0.149491433176095	0.0476155753078206	0.55381812160151	-1.87834913345876	0.060333419193657	0.13144194574673	0.280348974676544	0.603139685192889	0.259821430223941	1.18869638903258	0.234559162082811	0.234452685554668	0.111445413986815	0.349050944730814	0.659752983666688	0.992229912504785	0.321085383920634	-0.0310914889466595	-0.128451235453364	0.902527718870282	0.611480681320011	-0.453301538681388	0.650331625006197	0.231819188201961	-0.208098317840653	0.354646668835952	0.407312606233913	0.0705080415810702	0.943789300225531	0.00802926495719865	-0.376838409268416	0.974775122780723
1110017D15Rik	1110017D15Rik	73721	4	yellow	NA	NA	NA	NA	NA	NA	0.0234206192209817	0.500082875571243	0.926504404177287	0.0345649306327943	1.62024058980051	0.105180605366921	0.493334320077402	-0.32252346019029	0.0374835109910978	0.19178060947011	0.582646571263366	0.560131247477008	0.141388508880167	-0.116882737214626	0.575738707612746	0.644167709596544	0.0704920831391177	0.943802001616126	-0.558342912027032	0.729925258986157	0.0160300667988155	0.000584347401970213	0.843281697166543	0.399070916613794	0.419531101445477	-0.739121472644235	0.0830695848188663	0.00045732505345689	-1.41822259515066	0.156125787114472	-0.524544690292958	-0.606884497084447	0.0254268393292707	0.00757017249006986	-3.63895139539735	0.000273750455683745	0.431701752460668	-0.385877272864254	0.0736280817893612
1110018N20Rik	1110018N20Rik	68941	7	black	NA	NA	NA	NA	NA	NA	0.355948018159595	-0.621337889166579	0.147134014503095	0.00591634643613225	-1.00393037008829	0.315412176775058	0.0948548438956336	0.176446144175868	0.708114411792725	0.483689695313166	0.77344220940752	0.439260717814769	-0.212655960797905	-0.0764537390071534	0.396881282289634	0.763017610009483	-0.82746963089945	0.40797092826642	-0.0911956301881536	-0.64880609920116	0.718933260709738	0.0035800417250252	-2.44569519921767	0.0144573164807352	-0.338734095109667	0.576013546563074	0.169127825018342	0.0123571606747181	0.859316684780672	0.390165821456747	-0.190019966108268	0.487879551153782	0.450110389618416	0.0399777378252021	0.964255566580154	0.334917811881534	-0.290930732413159	0.283998480731507	0.241496840371978
1110019D14Rik	1110019D14Rik	76311	11	greenyellow	NA	NA	NA	NA	NA	NA	0.473022319129827	-0.42305497194002	0.0474163114458522	0.0802496376503707	0.176916891612586	0.859573670323628	0.405654747098553	-0.0592246085172853	0.0948802213262148	0.815424390748175	1.04964359350358	0.29388200638981	0.0367681291947447	0.312677190227688	0.884834775837392	0.20647857844282	1.01906722519366	0.308171052616822	-0.635220118891978	-0.124554974449866	0.00461662740127554	0.622415706960593	-2.4757914141807	0.0132941220672773	0.544500599159008	0.247654421822094	0.0194711857067373	0.321770650095487	2.4421860828884	0.0145986196610592	-0.655735544127465	0.176671714258401	0.00312990902755719	0.483121858493066	-1.7161486625191	0.086134836575983	0.436443916495972	-0.00994192909471503	0.0701724301034856
1110020A21Rik	1110020A21Rik	68531	7	black	NA	NA	NA	NA	NA	NA	0.127871951807159	0.418425570767699	0.613101598967523	0.0839690132606923	1.62452900237235	0.10426295578538	0.294045804051274	0.557728548772013	0.236263141217222	0.0161717754815979	2.63756296537764	0.00835041216319582	-0.202863952151849	0.0296631313728129	0.419472552872848	0.90698683130831	-0.497932691287252	0.618531484430839	-0.488775719672093	0.142839249583935	0.0395594814496756	0.571787031497554	-1.10486206357036	0.269219362799764	0.114373589419703	-0.351825732142033	0.651342745841304	0.152210893854118	-0.714601038627582	0.474855602782274	-0.48420028046012	-0.545212069011382	0.0417304539471568	0.0192812388767746	-3.22440415267043	0.00126235105971289	0.176645037165369	-0.687428860743939	0.483188996792868
1110025M09Rik	1110025M09Rik	68635	4	yellow	NA	NA	NA	NA	NA	NA	0.364954057883339	-0.128140040364089	0.136451631115607	0.612351236316927	0.717687848446632	0.472949777452892	0.462869878274603	-0.290052580228821	0.0530725574735398	0.242985438139952	0.572286594988688	0.567127829770371	0.372615233312663	-0.0431849107086343	0.127799600262573	0.864897614274471	0.984984953763445	0.324631461730327	-0.119805043617212	0.294951270831541	0.635848833333915	0.234755536353664	0.519292104139546	0.603557058688609	0.134877521017718	-0.188749163974755	0.59361551480425	0.453202510540561	-0.156511990802531	0.875629468423082	-0.256253482439851	-0.127603268623186	0.304698717216023	0.613853993360125	-1.10420980317738	0.269502138129685	-0.146337398377387	-0.170070595051242	0.562306647713573
1110032A03Rik	1110032A03Rik	68721	4	yellow	NA	NA	NA	NA	NA	NA	0.0413795064810931	0.625283469980925	0.870499734229008	0.00552000731739591	2.19213567217441	0.0283697116583345	-0.268950941510725	-0.280338192062346	0.280504633668493	0.259840533365085	-1.59461542856302	0.110798260307269	0.240489947655262	-0.0466466188075127	0.336415365835946	0.85417336793349	0.561764023317039	0.574276806984298	0.279975215833652	0.766246857714744	0.260484116238846	0.000208691800900877	3.67364162422807	0.000239118045027604	-0.098416785066484	-0.619104288461012	0.697633971677115	0.00615075494478495	-2.32578103646073	0.020030234800315	0.203884070125519	-0.529415079933375	0.417087738636587	0.0238571892430796	-1.08201577336225	0.279245519186944	-0.158316964841988	-0.372265441663391	0.530372043689427
1110038B12Rik	1110038B12Rik	68763	52	salmon4	NA	NA	NA	NA	NA	NA	0.246607547194088	-0.725876670704642	0.323886737787885	0.000648965437205485	-1.88983819403488	0.058779603672723	-0.375351993726434	0.195269577169315	0.124804383489824	0.437452181701854	-0.556715051356605	0.577722131633047	-0.14881702097407	0.0713911554661004	0.555628411316833	0.778325898804589	-0.221798557951751	0.824470702090636	0.614026174447308	-0.800338361772682	0.00671177855700897	6.64210096653396e-05	-1.08666511530328	0.277184836359298	-0.440700692500844	0.710724962968608	0.0671740364469887	0.000946329429448723	1.17534510115647	0.239856677527597	0.462150349448606	0.537695777967295	0.0534918830931153	0.0213633188991927	3.11395907076438	0.00184595094859596	-0.702247520768161	0.261420662684336	0.00115719242397107
1110038F14Rik	1110038F14Rik	117171	26	darkorange	NA	NA	NA	NA	NA	NA	-0.0193624961116395	-0.77155679470958	0.939214482276021	0.000176842832302483	-2.95154317193884	0.00316190341533252	-0.0912376349597582	-0.12669384404216	0.718808775815456	0.616403379218236	-0.619058938810137	0.535877532126162	0.0159309192742762	0.00266556477313303	0.949973249518428	0.991624694852211	0.0526026302832501	0.958048521211279	0.54667722901058	-0.60444183908758	0.0188946707926024	0.00788331929941877	-0.244621587123104	0.806749447690306	-0.43288301131497	0.870087797562746	0.0727557950533411	2.69260359667911e-06	2.46073673083345	0.0138652066773267	0.433684866043277	0.903143771251522	0.0721680365286489	2.8630308761313e-07	5.52517294180344	3.29161213844333e-08	-0.6238851547833	0.763947948599077	0.0056579224119828
1110051M20Rik	1110051M20Rik	228356	4	yellow	NA	NA	NA	NA	NA	NA	-0.240515659299868	0.647401298068335	0.336362128546933	0.00367745872050838	1.4863116453814	0.137196707846898	-0.6418149891042	-0.212303670368103	0.00408656369990288	0.397682356792569	-2.76291086391118	0.00572884090385365	-0.0565811362065073	-0.0614493788209489	0.823537400387177	0.808610190756788	-0.334231080890529	0.738205192086925	0.800403187670469	0.873175947481111	6.62632232062708e-05	2.24382529628569e-06	6.91841256921159	4.56732529927683e-12	-0.526934410186728	-0.732763606799619	0.024646912331279	0.00054233324979314	-4.30079674565352	1.70185105152351e-05	0.769292520904557	-0.618722079173879	0.000189881078387576	0.00619161064060923	0.836253809440702	0.403012132577295	-0.592642528773183	-0.42882743607991	0.00954648855934442
1110059E24Rik	1110059E24Rik	66206	7	black	NA	NA	NA	NA	NA	NA	-0.600797850142071	-0.761891671324136	0.00836981986688685	0.000238306627273162	-4.79447686277005	1.63099886398918e-06	-0.225448170291894	0.186852685872457	0.368393587980986	0.457837075238347	-0.114027109274694	0.909216303502592	-0.104521013561074	0.0070862412386453	0.679794643127344	0.977737001952304	-0.276670480452956	0.782033140544204	0.579983217890465	-0.669542227834906	0.0116328115644224	0.0023708408810693	-0.417123753493616	0.67658789141206	-0.0779104154794305	0.835312399994405	0.758628088525157	1.60055962530746e-05	3.18874382460653	0.00142892446838582	0.642084550691724	0.799893744565275	0.00406600462320705	6.75118385922266e-05	5.26095846550767	1.43306406158437e-07	-0.116498982773407	0.53814077773486	0.645263157636454
1110059G10Rik	1110059G10Rik	66202	7	black	NA	NA	NA	NA	NA	NA	0.540451897030848	-0.542500561710472	0.0205803168402756	0.0200130514691573	-0.00819818582051184	0.993458867379163	0.147344725092249	-0.0287166663957183	0.559589451429141	0.909943015791521	0.338564361258504	0.734937934135796	-0.154433690704395	0.0720599172429549	0.540632118739783	0.77629910386501	-0.236157446611752	0.813310498345033	-0.26998316398366	-0.474145518101915	0.278591168412077	0.0468198196657609	-2.24082222794736	0.0250375925294606	-0.286009107146137	0.561786159805085	0.249914678722601	0.0152539496866209	0.96512952132518	0.334479942176891	-0.403812048440845	0.467380998084084	0.0965352757601565	0.05049976093267	0.22208438092862	0.824248196485396	-0.29020793385431	0.280637788583686	0.242721668032712
1110065P20Rik	1110065P20Rik	68920	7	black	NA	NA	NA	NA	NA	NA	-0.532798987109236	-0.0475615873821033	0.0228119711014308	0.85134281162844	-1.81484067116615	0.0695483981656349	-0.00732071195088827	-0.243507025119438	0.977000541492774	0.330201778388348	-0.72356730969167	0.469331416912516	0.0419498391385577	-0.190246902535319	0.86872936116545	0.449559345100162	-0.426014464738152	0.670097305968875	0.441953945067361	0.0263778167562785	0.0663096687749109	0.917252920229287	1.41715619944462	0.156437264527064	-0.0796115064064594	0.356374257752769	0.753510936370834	0.146615821192541	0.828576889863674	0.407343869532891	0.486598757698123	0.55018098116199	0.0405813650912439	0.0179949839547715	3.25335591917892	0.0011405054657631	-0.15196334129352	0.664734257141554	0.547205300695114
1190007I07Rik	1190007I07Rik	544717	42	lightcyan1	NA	NA	NA	NA	NA	NA	0.0896364783122796	-0.559061456382662	0.723558685513044	0.015865577564206	-1.53184552784661	0.125560558176313	0.136609827115578	0.246029999790148	0.588836890494322	0.325057649246178	1.09927353355011	0.271648772963377	-0.00538059124411183	0.204128845975229	0.983094840889698	0.416516581401404	0.570370775002663	0.568426247034137	0.262788739999511	-0.640690192063674	0.292094766793388	0.00417326910451025	-1.38661369942799	0.165559588694893	-0.278289690901025	0.695341060206161	0.263485701841645	0.00135660330456649	1.61898013814962	0.105451536665524	0.204556009575033	0.581893237257767	0.415520841019009	0.0112965988540104	2.46866071341829	0.0135619737526262	-0.33447559193028	0.349697793906928	0.174894236460826
1190028D05Rik	1190028D05Rik	330767	11	greenyellow	NA	NA	NA	NA	NA	NA	0.272672810400393	0.0219990583950861	0.273643032990518	0.930954970333316	0.853482592671971	0.393391736867506	0.454829108676989	0.263958511982935	0.0579016082442373	0.289872617316632	2.15280311149031	0.0313341555169562	0.364004045524222	0.121737385651353	0.137552220390636	0.630370683895386	1.4250689912232	0.154137259139505	-0.547120540309392	-0.0955746155744026	0.018778919168058	0.705992502474703	-2.00854986458412	0.044584892794783	0.680496524980808	-0.0397100564913136	0.00188280801475209	0.875685223181705	2.23532650668955	0.0253959211038285	-0.590348364934193	-0.153405536568372	0.00990038022592107	0.543363528837809	-2.35558995912882	0.0184933186274789	0.53413328091318	-0.189662889376707	0.0224098341361495
1300002E11Rik	1300002E11Rik	100043489	4	yellow	NA	NA	NA	NA	NA	NA	-0.225549662064501	0.598720632954447	0.368172281483381	0.00865778631668372	1.30575743035292	0.19163506084045	0.311356894930472	0.0205078020860494	0.208503974288057	0.935625829804888	0.968900178220986	0.33259499654445	-0.0576796977290906	0.580098145995782	0.820163719113744	0.0116123577972597	1.71082174287983	0.0871140245083477	0.323150762955055	0.56295991930035	0.190868404406549	0.014996304710562	2.75012825110499	0.00595719436251756	-0.263167314539136	-0.563330160922112	0.291374483052312	0.0149157557564177	-2.56596732115554	0.0102888521006476	0.240674436456099	-0.542607405199478	0.336033480622955	0.0199838080446355	-1.02489118099705	0.305414536277627	-0.455336751794901	-0.405983518548903	0.0575873371863481
1300017J02Rik	1300017J02Rik	71775	7	black	NA	NA	NA	NA	NA	NA	0.0407676990760848	0.369022890282097	0.872399500602679	0.131807249478472	1.21079813783266	0.22597277906236	-0.0147816045551454	-0.190900824929359	0.95357853996632	0.447973430768896	-0.588467215742183	0.556218732934636	0.0286265765973193	-0.103515861049091	0.91022446113369	0.682721342610139	-0.212849320816892	0.831444492627518	-0.0449884181736955	0.542935303320494	0.859307493117736	0.0198942710182293	1.59322380994001	0.111109991645357	-0.212307639608707	-0.545739308627134	0.397673326225247	0.0191414211912575	-2.34159782789617	0.0192013930767377	-0.127811933628152	-0.502410735834264	0.613269636185557	0.0335998900864271	-1.92627329286935	0.0540702583574796	-0.209274430896517	-0.401903571039878	0.404606758242656
1500002F19Rik	1500002F19Rik	76683	33	darkolivegreen	NA	NA	NA	NA	NA	NA	-0.164662981642201	0.342280090650609	0.513799896439082	0.164425489982819	0.538806961622317	0.590020059539576	0.166846213014549	-0.482590359057348	0.508155412342784	0.0425155670713684	-1.01239246323215	0.311350440505583	0.0690073806173788	0.140275679452875	0.78556132644784	0.578777810407006	0.594886136970016	0.551919584530846	-0.539499516706349	0.660853477475767	0.0208482908946773	0.00282818888566159	0.539884385725243	0.589276766686485	0.543795127137213	-0.666265487954628	0.0196609826775833	0.00253556114094005	-0.550040436920751	0.582291638698143	-0.382697835324342	-0.546587313414009	0.117009666530131	0.0189182168033671	-2.87571350105277	0.00403115420750066	0.786211872413491	-0.346742615554291	0.000109391030808592
1500004A13Rik	1500004A13Rik	319830	61	antiquewhite4	NA	NA	NA	NA	NA	NA	-0.633796613609316	-0.364155839995129	0.00473808813178095	0.137375953403675	-3.19444044225665	0.00140102189897019	-0.493773130534012	-0.53882334396488	0.0372881781063024	0.0210402054177729	-3.23440221965195	0.00121897652542246	-0.228797111939177	-0.149480704774816	0.361130605141797	0.553846898873059	-1.08478380368717	0.27801742055562	0.887687913445769	0.0235890793455911	8.90024747351222e-07	0.925977131000788	4.05739774848414	4.96225311940591e-05	-0.371483148596579	0.201779969414776	0.129053217688335	0.422014577310402	-0.524829397698861	0.599701793257569	0.935527795736514	0.36158681842291	1.224716097594e-08	0.140380382486712	5.88216891053844	4.04924783112228e-09	-0.427582905484511	0.441020549054555	0.0767299697041326
1500009L16Rik	1500009L16Rik	69784	11	greenyellow	NA	NA	NA	NA	NA	NA	0.40317775103836	-0.149860480976934	0.0971097713444417	0.552828610771988	0.781890422545442	0.434278974073873	-0.323315508321535	-0.287619398207518	0.190629315188303	0.247140383585954	-1.78562639529494	0.0741597701895882	-0.324075521329876	-0.296166613975163	0.189528910973122	0.232741670991223	-1.81445465617483	0.0696077576431154	0.253710321951003	0.0969943676370415	0.309690113783946	0.701813085627045	1.00882838659168	0.313056944715948	-0.149693924727206	-0.0292665033027388	0.553275093435602	0.908225518232647	-0.50940592963301	0.610467720875339	0.203749969654705	0.0245902269007201	0.417400823794647	0.922844193411651	0.654037092290703	0.513087908740093	-0.321392665038502	0.0256125684264125	0.193432275799357
1500011B03Rik	1500011B03Rik	66236	4	yellow	NA	NA	NA	NA	NA	NA	-0.472590327839175	0.118175252757023	0.0476472543205564	0.640483292999185	-1.11629615882398	0.264295385288655	-0.417231099318474	0.0916176037616341	0.0849487695350833	0.717683010670385	-0.996906182515067	0.318810050448723	-0.311052800196624	-0.345355082668504	0.20897230420657	0.160420341755259	-1.92862158938006	0.053777856843022	0.72323178570627	0.303244266201944	0.000694324272551109	0.221233926454079	3.47182852893659	0.00051692639999541	-0.362378338091233	-0.0524778466681815	0.139449898103438	0.836164210614673	-1.22229676040183	0.221595423911159	0.800592091205554	-0.0180156993467679	6.58052465276133e-05	0.943435898552822	3.06104123112054	0.00220568718546988	-0.383205512911438	-0.102355313511036	0.116484024662044
1500012K07Rik	1500012K07Rik	68954	6	red	NA	NA	NA	NA	NA	NA	-0.0729320881149781	-0.444226156842024	0.77365790986986	0.0647636334530172	-1.55717796307007	0.119428238905913	0.180583313247584	0.126085505025274	0.473327238607921	0.618111069582235	0.874961772798035	0.381594705855621	0.206381631101494	-0.301305072413077	0.41127955639798	0.224349583237402	-0.28727014428399	0.773905481056439	-0.577079283338103	-0.306806403437294	0.0121592547833538	0.215583965122195	-2.75796731337078	0.00581620133892626	0.810318565470836	0.430295966204444	4.55816277783433e-05	0.0746761895402409	4.49215291930351	7.05067662962106e-06	-0.445745058004038	0.364772954318648	0.0637452205082515	0.136660965046484	-0.274349569523453	0.783815994281398	0.912373506307693	0.126394566024376	1.32387999942977e-07
1500015A07Rik	1500015A07Rik	68982	21	darkred	NA	NA	NA	NA	NA	NA	0.0805720941185959	-0.802875091583508	0.750625632739947	6.04795219632652e-05	-2.90169201476784	0.00371153240469561	-0.146388210197108	0.0300661202996635	0.562169448613307	0.90572848829224	-0.331979153710163	0.739905000121982	0.17724315756939	-0.151754926337681	0.481684804556683	0.547761485334914	0.0741012374497024	0.940929830627617	-0.034319295107011	-0.709532173252793	0.892461417764096	0.000973898992229642	-2.60377614301812	0.00922029575246765	-0.199336377465955	0.898008365337893	0.427774770233249	4.25686029833531e-07	3.56323387751613	0.000366314038876868	-0.0428292629634921	0.891825313739688	0.866000703122815	6.68111761561389e-07	3.92562926148056	8.65033016840563e-05	-0.0339547004695887	0.680453027078261	0.893597694428582
1500026H17Rik	1500026H17Rik	69002	12	tan	NA	NA	NA	NA	NA	NA	0.446789505590363	0.658951170627335	0.0630518790628755	0.00293741235293845	3.59673947312213	0.000322230929003806	0.503446571918848	0.202912735801231	0.0331772113479753	0.419358342849879	2.14870148354266	0.0316580710238355	0.0780240631811111	0.0148453491255632	0.758285917953737	0.953378556259012	0.263126918834846	0.792452756553353	-0.256003040602187	0.586194544435705	0.30518810125388	0.0105678814180586	1.15971775535321	0.246163738784002	-0.279934694625076	-0.586202123541605	0.260556024941438	0.010566631491074	-2.71379469120406	0.00665173765628802	-0.402589061617887	-0.616935041513608	0.0976451610282911	0.00638556331549065	-3.24357379988054	0.00118040226888611	-0.301483868297259	-0.564327125202166	0.224061138280936
1520401A03Rik	1520401A03Rik	320309	8	pink	NA	NA	NA	NA	NA	NA	-0.08996398142806	0.197443413457139	0.722586342882564	0.432265218792156	0.310739430355472	0.755998719031332	0.596264956209454	-0.0879725096969556	0.00900845034707672	0.728505133049225	1.69459825642977	0.0901516580647804	0.0206828741793151	0.0235420496182193	0.93507736881205	0.926124329145305	0.125107623485127	0.900438348050223	-0.0540770814098329	0.290577645006974	0.83123827491215	0.242094677783551	0.693154652521434	0.488212502956784	-0.399709788097607	-0.431089364147589	0.100294425080072	0.0740833162062287	-2.50184962368046	0.0123546388537599	-0.145630539962896	-0.464079772899664	0.564216777572695	0.052373046150789	-1.83613511907713	0.0663376754281768	-0.433267324910552	-0.395340744181015	0.0724736544544994
1600002D24Rik	1600002D24Rik	69776	11	greenyellow	NA	NA	NA	NA	NA	NA	0.452755868114145	-0.0919050240539097	0.0591984644214867	0.716831814049059	1.12004640865996	0.262693986092268	0.435903154180867	0.793006281573756	0.0705603051304355	8.64584813836291e-05	4.37456402484373	1.2167540877553e-05	0.212161038987085	0.0935308626303684	0.398006936796247	0.712022886951486	0.874657717440008	0.381760172955863	-0.672843958164621	-0.427416438897754	0.00221388501099784	0.0768573223541252	-3.59960611969622	0.000318699554453822	0.716592535213531	0.13324605026943	0.000819990136175037	0.598130566309456	2.92642804697921	0.00342878810487883	-0.676780243553103	-0.141780217208604	0.00203806287835235	0.574670585772724	-2.73195223755412	0.0062960267518343	0.601528333915658	-0.479738045614527	0.00827040604320537
1600010M07Rik	1600010M07Rik	69781	4	yellow	NA	NA	NA	NA	NA	NA	0.163558519341231	-0.0865398205485989	0.51666651930738	0.732772260401636	0.221420661414792	0.824764906171331	0.171430153221658	-0.135413415085842	0.496400577878483	0.592135522057132	0.104339045049734	0.916900293526393	-0.171225929073161	-0.300420793304064	0.496921477413549	0.225779678860263	-1.36587977777687	0.171976700903322	-0.488205503835402	0.176867326461627	0.0398252209629639	0.482629700541196	-1.00396316107973	0.315396370485728	-0.334313800741202	-0.184998426538231	0.175115893249285	0.462391561565699	-1.51272870643803	0.13034858467665	-0.446727301055982	-0.171002102492229	0.0630930145384309	0.497492677250034	-1.84781962093688	0.0646284414913232	0.0484487637389951	-0.223490407615372	0.848599883253249
1600012H06Rik	1600012H06Rik	67912	7	black	NA	NA	NA	NA	NA	NA	-0.474268690956749	-0.382470858850574	0.0467547548637326	0.117245217208523	-2.59795058411892	0.00937819890758478	-0.429495805548114	-0.401188304235413	0.0752776488844816	0.0989276426334335	-2.50129876145939	0.0123738743381523	-0.402903086228135	-0.161094718711282	0.0973593040164174	0.523088121323633	-1.66769765885573	0.0953757604060468	0.760917792767864	-0.321008428091567	0.00024539226898597	0.193995640119471	1.88265907636635	0.0597465847731012	-0.447970997339188	0.571967934065919	0.0622743556374659	0.0131319464540057	0.475978328935242	0.634089817010805	0.810397908507103	0.721504544523498	4.5441470046104e-05	0.000725352536093094	5.7670589619167	8.06668365880933e-09	-0.503517635549052	0.770555694586232	0.0331483645123054
1600014C10Rik	1600014C10Rik	72244	7	black	NA	NA	NA	NA	NA	NA	-0.415206390230866	-0.242475756743955	0.0866285267832791	0.33231805680552	-1.94960283044565	0.051223475783806	-0.331189565062674	-0.0756734905675792	0.179433278936935	0.765371637239901	-1.18788910295803	0.234877103432326	-0.282664124408384	-0.104010428470327	0.255740085882348	0.681280770961827	-1.11712443488869	0.263941124185365	0.129801112736166	-0.202871253587354	0.607710202516129	0.419455458039563	-0.212662910862856	0.831589897833043	-0.00746921078799087	0.523379198871384	0.976534123393962	0.0258141325746597	1.62214028491847	0.104773314185484	0.306738930290467	0.60920217313363	0.215690105249717	0.00728240946884501	2.89798765870044	0.00375565367852356	0.202981850342922	0.615218397484879	0.419196563340969
1600020E01Rik	1600020E01Rik	72012	22	darkgreen	NA	NA	NA	NA	NA	NA	0.169906161851653	0.56912913798226	0.500294038100387	0.0136983493291959	2.31309859596936	0.0207172188993155	0.137126785488078	-0.592939140139387	0.587413956737942	0.00950148564645864	-1.53920341023589	0.123754645349305	0.104095638183775	-0.127703057730634	0.681032678611585	0.613574510700896	-0.0676843615064922	0.946036898470405	0.070797751710476	0.789904715364534	0.780125449519612	9.63612752895704e-05	3.23033147736725	0.00123646772880285	-0.519931447884028	-0.798703732239877	0.0269867856802587	7.05066108467916e-05	-4.72705881908427	2.27795295377309e-06	-0.0709266118528322	-0.653703963884478	0.779734578714901	0.00325677364480841	-2.41204119451426	0.0158634890620043	-0.551485178555752	-0.358777485157993	0.0176688663198976
1600025M17Rik	1600025M17Rik	72030	7	black	NA	NA	NA	NA	NA	NA	0.234001354561504	-0.47673060495878	0.35000633179726	0.0454686075681807	-0.792882432338923	0.427846323536198	0.175217631302903	0.159832244497046	0.486788008779321	0.526392869138032	0.956741139444009	0.338697927942004	-0.307787943317262	-0.202856395721426	0.214043770544507	0.41949024511442	-1.48155776241089	0.138458004684846	-0.235712162408851	-0.492597076173645	0.34639277484289	0.0378134551951683	-2.20536103087395	0.0274287703039912	-0.266053124461668	0.600643262646549	0.285919341251493	0.00839098106883123	1.19229920864586	0.233143944718948	-0.234138345415801	0.541770074946645	0.349716188512529	0.0202138909603123	1.0411278927638	0.29781619576682	-0.116856474986699	0.336663146635176	0.644242654360183
1700001C19Rik	1700001C19Rik	75462	10	purple	NA	NA	NA	NA	NA	NA	0.237638859894818	0.0624446491108004	0.34234900398531	0.805566006560636	0.862093733591267	0.388635939438131	0.0929700744799646	0.427828868043008	0.713680436193722	0.0765420839576095	1.55697959820259	0.119475329325996	0.0536819693282854	-0.0184798316237353	0.832454743019499	0.941980949236042	0.0997068334874487	0.920577075242298	-0.309332354238489	-0.0362385316527443	0.21163487307939	0.886483359256398	-1.00709360221138	0.313889795399298	0.617136096908988	0.0405085281706672	0.00636349950485226	0.873204471444894	2.15214150954359	0.0313862106951964	-0.296755325708161	0.000822438230907668	0.231770144151255	0.997415829266093	-0.863053198252793	0.388108218493436	0.480506547199066	-0.115341122353846	0.0435484452399596
1700001G01Rik	1700001G01Rik	75433	46	brown4	NA	NA	NA	NA	NA	NA	0.395278626158532	-0.18746472128773	0.104471981445383	0.456338781786247	0.645821977340067	0.518394653285155	0.56285224806114	0.0724592312791703	0.0150197941057488	0.775089569994311	2.00700866958625	0.0447487398695422	0.0538908111791326	-0.135939771892385	0.831811716992655	0.590683358843468	-0.234316746353858	0.814739086057178	-0.637976772870672	-0.170314204542659	0.00438863178952928	0.499250148584861	-2.62122954204779	0.00876132489089134	0.396938841049831	0.320775694777874	0.102892444188409	0.194337399244568	2.12845227147053	0.0332996031836521	-0.674032065749596	0.344661385663901	0.00215954658468145	0.161318006126626	-1.29746451758798	0.194471406088887	0.287216024301417	0.319024795019548	0.247833502780607
1700001G11Rik	1700001G11Rik	69303	7	black	NA	NA	NA	NA	NA	NA	0.251137661828987	-0.134682755904882	0.314788677148809	0.594153781118787	0.342580774319365	0.731913867640973	0.294667842884449	-0.109476601882632	0.235226782132526	0.665429738599613	0.548016717187095	0.583680424177395	0.0748153250154028	-0.233985811769272	0.76796300238552	0.350039259755638	-0.462296861483837	0.643868450011521	-0.466548827233817	-0.00211186534314788	0.050967130352106	0.993364398408202	-1.43616693098784	0.150954846414644	0.535380051355955	0.137893435112217	0.0220391149964149	0.585306394748706	2.08295066915812	0.0372557203548679	-0.441085569982029	0.144847878157434	0.0669077019756035	0.56633503250405	-0.926886763393483	0.353985330417953	0.504580621996938	0.0453910384853287	0.0327191718672522
1700001J03Rik	1700001J03Rik	69282	37	skyblue3	NA	NA	NA	NA	NA	NA	-0.124859229620661	0.711530411770364	0.621559050996645	0.000928082968323417	2.16307519157398	0.0305353968508751	-0.0956611443402067	0.132215942783193	0.705737551511248	0.600988585861431	0.104764921895596	0.916562345102601	0.177272903958712	-0.074530800044664	0.481610056475027	0.768822688565789	0.29556054718475	0.767565706913369	0.266509128198792	0.743992334039631	0.285063081031844	0.000400028961069354	3.48593650814852	0.000490417388035681	-0.405456162322449	-0.713363730095982	0.0950575912114407	0.000887642068755783	-3.74529359534838	0.000180182934770834	0.235287157120025	-0.681533640269154	0.347288459451348	0.00184127028915294	-1.67497523253534	0.0939390912208808	-0.370860742662791	-0.573574046562086	0.129746099598882
1700001K19Rik	1700001K19Rik	66323	7	black	NA	NA	NA	NA	NA	NA	0.16719995021359	-0.58184542387089	0.50724364044671	0.0113049192983524	-1.40421067888512	0.160256122825513	-0.315402677885352	-0.0596120053196007	0.202338436297163	0.814236920987654	-1.09238499716274	0.274663914556193	0.0914572341435275	-0.329518041824761	0.718158083718193	0.181772220253073	-0.708730230457543	0.478491901226414	0.162849207313547	-0.478165184834066	0.518511468250248	0.0447316584950291	-1.00774241163408	0.313578138733032	0.0490274119428795	0.403120543209581	0.846811736453089	0.0971617065259009	1.3475649557107	0.177798348347252	0.169711137107892	0.39054884564613	0.50079333576634	0.109067028482539	1.65128303839411	0.0986807940670463	0.0203972416964869	0.294142049585302	0.935972204546832
1700001K23Rik	1700001K23Rik	69319	11	greenyellow	NA	NA	NA	NA	NA	NA	-0.407170977651688	-0.303697247151782	0.0935338465075536	0.220510185617523	-2.10944876428386	0.0349058640940177	-0.601571329190137	-0.492079363637568	0.0082645844664877	0.0380464786542343	-3.49142852129463	0.000480445000744883	-0.0176731206688502	-0.0452517620822586	0.944509914472542	0.858491762947983	-0.178071121519049	0.85866712123066	0.576307846802475	0.149188948604567	0.0123022544702845	0.55462974276964	2.2831842779857	0.0224195158200346	0.0727473105232101	-0.113870071560854	0.774217275190045	0.652786124262947	-0.117351576402437	0.906581455279674	0.626310229093916	-0.0487773359119379	0.00542048828666388	0.847584438056538	1.94173070723622	0.0521697092603756	0.0216133454479228	0.00504280843676704	0.932162886666421
1700001L05Rik	1700001L05Rik	69291	11	greenyellow	NA	NA	NA	NA	NA	NA	-0.0739921862920835	0.537227431944709	0.770450800770652	0.0214986663917225	1.48809866523448	0.136724875442815	0.497816945224148	-0.157485578466784	0.0355246586300357	0.532561131457933	1.09627672448706	0.272957692065986	-0.205821590883148	0.0169461699308889	0.412578168673664	0.946789271918152	-0.54265172474027	0.587369618401146	-0.367650796414623	0.383975607892174	0.13336089836959	0.115689877152066	0.0537697154184254	0.957118638196142	0.108126886769537	-0.416957875456881	0.669331474842717	0.0851740461215632	-0.948803750459599	0.342720434045528	-0.314088585797227	-0.290412998389105	0.204327732249765	0.242373773582321	-1.76519961099566	0.0775302239796003	0.237828021846568	-0.0105477081265858	0.34195346405832
1700001O22Rik	1700001O22Rik	73598	22	darkgreen	NA	NA	NA	NA	NA	NA	0.152628673732001	0.237203000084096	0.545431457545785	0.343261396643733	1.1190359954719	0.263124783113104	-0.14342829289596	-0.431122231870837	0.570185865595133	0.0740588305942654	-1.71317388074824	0.0866805552999501	0.269736159648949	-0.0200889163974054	0.279048317297257	0.936938214759723	0.725456593460572	0.468171964782654	-0.300921032528306	0.159601474197347	0.224969950227135	0.526997989613947	-0.423003463772891	0.672292733883815	0.796489971236063	-0.015027793613355	7.63785892164685e-05	0.952806193959067	3.03747177394684	0.00238571746574112	-0.228936396354537	0.198729460805492	0.36083030144517	0.42921180748795	-0.0895404230772466	0.928652429612371	0.720608556226236	0.533200022869557	0.000741898999153835
1700003E16Rik	1700003E16Rik	71837	7	black	NA	NA	NA	NA	NA	NA	-0.0519295141705928	-0.688018264900136	0.837854520580973	0.00159837094235173	-2.53472097306319	0.0112536924964673	-0.535189863793562	-0.0329003981870974	0.0220953531219613	0.896884580117323	-1.78276452189957	0.0746246432583565	-0.181188679823462	0.134560043073288	0.471820273339803	0.594493022190455	-0.135284599950566	0.892386860598353	0.541459704420465	-0.657055337597902	0.0202997021646643	0.00304968740326369	-0.513064490048844	0.607906210034656	-0.207437003175806	0.733874588164857	0.408838338891815	0.000526592435022552	2.05508273779324	0.0398710139381781	0.483300487977956	0.681045324750583	0.0421678811365094	0.00186073251133552	3.8419735348225	0.000122048998679581	-0.301953585822358	0.552548069774499	0.22330450017462
1700003M07Rik	1700003M07Rik	72225	7	black	NA	NA	NA	NA	NA	NA	-0.162403712933039	0.408989732575933	0.519671785766996	0.0919371383691304	0.765210812980959	0.444146021889422	-0.337379173002417	0.661393568070445	0.170948366264858	0.00279779475199237	1.25625912708278	0.209022035699246	-0.382403437365825	-0.207135413716801	0.117315250224439	0.409535160036649	-1.73396217312004	0.0829247950772433	0.629145907638147	0.222781393722642	0.00515319165646925	0.374235323330078	2.7339070110404	0.00625877171645981	-0.281791257704422	-0.334705647638024	0.257274100483924	0.174579381509436	-1.80381529132381	0.0712602678655782	0.565572471784826	-0.471664043657427	0.0144352325692313	0.0481453192160941	0.364246281640085	0.715674109483419	-0.457893981891811	-0.629104962856228	0.0560236185655713
1700003P14Rik	1700003P14Rik	75890	7	black	NA	NA	NA	NA	NA	NA	-0.00128533178159361	-0.153419590165506	0.995961387631457	0.543326152084302	-0.441025105426318	0.659194822000305	0.166049808070878	0.0808991009861156	0.510211014151888	0.749644122706727	0.703367558889504	0.48182671822002	-0.187932937588933	-0.152477888464559	0.455194247126093	0.545833240403254	-0.972610927528928	0.330746709536317	-0.120096401495924	-0.096171871203531	0.635021678747224	0.704233338645775	-0.614189742325432	0.539089950937001	-0.234255325067612	0.187610685734032	0.349468537550836	0.455981821384483	-0.1381053586726	0.890157150753777	-0.149372943244778	0.152276685720906	0.554135989106134	0.546369572043386	0.00840421046512116	0.993294489160115	-0.220069927851853	0.0602477076982522	0.380227600233426
1700006H20Rik	1700006H20Rik	72241	11	greenyellow	NA	NA	NA	NA	NA	NA	0.406102998791269	0.0687893610642906	0.0944807359130795	0.786223922042894	1.41374371446759	0.157437165134111	0.474828001984672	0.264514534264514	0.0464601671076287	0.288819985009048	2.22665607540701	0.0259702681639966	-0.253274991164034	-0.262083789659837	0.310549382736462	0.293438893543337	-1.49129889336711	0.135883039360428	-0.571733077944138	0.103861172375882	0.013178085361248	0.681715412546197	-1.54391587276995	0.122608714289549	-0.209635345735996	-0.0519053815231123	0.403778362907627	0.837928928345661	-0.748803370862694	0.453975727733519	-0.635192038867044	-0.0931996274950408	0.00461899853850707	0.713001787041055	-2.38590023306955	0.0170373723168943	-0.0738720291198062	-0.201926244377006	0.770814134629845
1700007K13Rik	1700007K13Rik	69327	8	pink	NA	NA	NA	NA	NA	NA	-0.239676882992393	-0.0907024606372195	0.338101380676666	0.720395315521634	-0.948608368171435	0.342819833352866	-0.304580842005585	0.20466169105741	0.219102854175484	0.415274688025691	-0.302550942757193	0.762232105112749	0.317740034878127	-0.0606454991749275	0.198831666809972	0.811070890594426	0.759181890059835	0.447743757851858	-0.0796430015421845	-0.115242529485084	0.753416285370686	0.648854627030022	-0.553152222288817	0.580159179757642	0.315140514500326	0.0359684973412139	0.20273428309532	0.887324119828009	1.02453146816152	0.305584315352499	0.0504302103287555	-0.0428467883527431	0.842479759609162	0.865946340257304	0.0214960173846806	0.982849980396826	0.489317582431265	-0.179121946673383	0.0393082146817881
1700008C04Rik	1700008C04Rik	75494	46	brown4	NA	NA	NA	NA	NA	NA	0.253448591101828	0.134684848549483	0.310206555911198	0.594147996671117	1.11610564579002	0.264376915776358	0.290137356080594	0.285157422169826	0.242841477319915	0.251389911001281	1.67443822981907	0.0940445046990217	0.201682818907318	0.0896912067972292	0.422242800025409	0.723396170923597	0.832742653682902	0.404989883103856	-0.386184275048217	0.164463188051411	0.113433535030645	0.5143179049673	-0.682604533418276	0.494856768684913	0.124629010302021	-0.0171702786706598	0.622207210258759	0.94608653520223	0.305776694520528	0.759774674180861	-0.411898440455587	-0.0288371816581462	0.0894247399315328	0.909566535632063	-1.32014176541275	0.186787690618183	0.225033308357501	-0.13106699835845	0.369298986132895
1700008J07Rik	1700008J07Rik	629159	21	darkred	NA	NA	NA	NA	NA	NA	-0.204545181767848	-0.547696200325186	0.415546065507378	0.0186294452645285	-2.32653968409345	0.0199897779832542	-0.194651222723139	0.287675432576705	0.438933510052407	0.24704419648399	0.279626946754096	0.779763730975241	-0.129268059359199	-0.473903272709855	0.609198009572571	0.0469479836737653	-1.82458320627074	0.0680639495808785	-0.0442567475322262	-0.520344933736597	0.861574614468585	0.026844003418127	-1.75673133104582	0.0789636145161883	-0.227215797330822	0.642151754156326	0.364549902610633	0.00406089229431869	1.50069306343171	0.133434968019235	0.0272528298495564	0.604482704889412	0.914517360633635	0.00787799575851559	2.05751290171376	0.0396369151797081	0.0694633209018122	0.339096450022474	0.784176106175419
1700008O03Rik	1700008O03Rik	69349	23	darkturquoise	NA	NA	NA	NA	NA	NA	0.260545788365002	-0.313700708622337	0.296384369400299	0.204917352366211	-0.163910003811394	0.869801991712461	0.607545914282878	0.236239757720074	0.00748713082800417	0.345282734309904	2.67515486245057	0.00746947380368303	0.104343904545847	0.352961108881129	0.680310016297851	0.150800764463925	1.33939409830573	0.180442409672017	-0.673623805871548	-0.358298634244169	0.00217809295864441	0.144291973133494	-3.37227846491254	0.000745490331509264	0.581198297492656	0.279782871461715	0.0114180145449969	0.260825559641888	2.69186173580385	0.00710543958837859	-0.695040842201369	0.0956911287172477	0.00136587974057576	0.705649211593933	-2.15429219439892	0.0312172646254395	0.504734544293567	-0.102718071951094	0.0326573812493927
1700010I02Rik	1700010I02Rik	75476	7	black	NA	NA	NA	NA	NA	NA	0.166393018405576	-0.504085142837397	0.509324672464504	0.0329186901286798	-1.09407313284088	0.273922904774243	0.528951673422434	0.0452821501291453	0.0240031918140114	0.858397642147118	1.79322729744729	0.0729365869500036	-0.00087474288636615	-0.231400440365261	0.997251484168082	0.355541118307083	-0.669045699617979	0.503466326566938	-0.468082472728046	-0.205337165851204	0.0501083150252674	0.413703212354724	-2.02490015424948	0.0428776177757887	0.389023887052389	0.401683171184515	0.110578803361885	0.0984731833851537	2.36542393862804	0.0180094422259769	-0.453214620925991	0.411279346020167	0.0589096497865734	0.0899552569609936	-0.145914151429427	0.883989159933825	0.352286262491158	0.195648433335402	0.15163783137974
1700010I14Rik	1700010I14Rik	66931	30	steelblue	NA	NA	NA	NA	NA	NA	0.441025054568188	-0.062858463077934	0.066949526498382	0.80430107415323	1.16124248275956	0.245543302725676	0.244991932188431	0.621040941424793	0.327168451658853	0.0059470854491991	2.76273902270515	0.00573185764950509	-0.282933632495124	-0.187898427237728	0.25526760186543	0.45527855636224	-1.36054671907704	0.17365697918352	-0.480146240376316	-0.10857562668906	0.0437289581191939	0.668033363934714	-1.78807404236298	0.0737640628865732	0.240200545738235	0.155218439037947	0.337014924827949	0.538551523518829	1.13552934070633	0.256153595567701	-0.550100290852574	0.047516144516059	0.0180153157184148	0.851483353641464	-1.61495596668755	0.106320230910394	0.169545900393478	-0.228254222515145	0.501216557307298
1700010J16Rik	1700010J16Rik	69355	11	greenyellow	NA	NA	NA	NA	NA	NA	0.214971298522968	-0.000491888237958073	0.391638341133201	0.99845444383581	0.616274215457455	0.53771355358682	0.784269824460899	0.649704825321587	0.000116822310639202	0.00351883478967783	5.17929074988773	2.22731093142761e-07	0.0452284546152939	0.0246057382551281	0.858563954321657	0.922795661394633	0.19762231165088	0.843340576898377	-0.706145611218203	-0.381621787159626	0.00105584486542635	0.118129340494191	-3.62437584772588	0.0002896601208476	0.218498471134512	0.149701757452995	0.383724685065014	0.553254092893532	1.05476035142865	0.291534942145333	-0.730583886137233	-0.00459723693068604	0.000574363279449173	0.985555780841569	-2.64337954220449	0.00820829667294408	0.252476927866798	-0.15197021844807	0.312128307424564
1700011C11Rik	1700011C11Rik	75451	7	black	NA	NA	NA	NA	NA	NA	0.34968443953496	0.259683509252622	0.154894950614101	0.298043527849728	1.78432226469968	0.0743713144001671	0.579757502418394	-0.0301247361907711	0.0116730659720032	0.905545476433165	1.78746271533753	0.0738627330730909	0.0319887164345632	0.0730333193967562	0.899728123439687	0.773351503886143	0.297446506169493	0.766125642594788	-0.416596444213322	0.214557290250079	0.0854727197269212	0.392573040614279	-0.638158003789469	0.523370831771466	0.0457586898925653	-0.264351536664975	0.856921895467715	0.28912832237494	-0.636369151352894	0.524535842681601	-0.536971398237103	-0.286983554506482	0.0215729415596477	0.248233513719949	-2.53191215121637	0.0113442408887466	-0.11631599406616	-0.163014877176153	0.645785753843286
1700011L22Rik	1700011L22Rik	67687	4	yellow	NA	NA	NA	NA	NA	NA	-0.178971727794016	-0.0771446161021293	0.477350646113264	0.760934867574706	-0.730351896223785	0.465175113968596	0.296930879384402	0.328231971732862	0.231480938834409	0.183585631367546	1.82998045372814	0.0672528616949124	-0.0527364146482214	-0.150839639579688	0.835367375873261	0.550207038608508	-0.579219161598014	0.562441303095915	-0.524971877862745	-0.150873497639907	0.0252860251684543	0.550116486939661	-2.07949577044548	0.0375718061494384	0.00927108216811779	0.0537280774527858	0.970875268313124	0.832312766949111	0.178335764065306	0.858459293307585	-0.406667582082135	0.0148217623792658	0.0939793068075801	0.953452553860485	-1.17885768280064	0.23845485067548	0.398737973340884	-0.0513027789256214	0.101200160894175
1700012B07Rik	1700012B07Rik	69324	70	lightsteelblue	NA	NA	NA	NA	NA	NA	0.0514368412451033	0.114937103810804	0.839373828874116	0.649728779961837	0.472148087359456	0.636821090791222	0.359233840961524	0.365065513312076	0.143171879552305	0.136322913077851	2.14599520585061	0.0318733611875534	-0.238448187966614	-0.1198457344247	0.340658540884321	0.635733288925347	-1.02828207452992	0.303817160591157	-0.539549571484625	-0.184943164237858	0.0208341389582207	0.462527647513514	-2.23620003038438	0.0253386712360133	0.114950548900592	0.0483415110795069	0.649690289859471	0.848931394464158	0.463409857341021	0.643070614364838	-0.515224472480282	-0.0291352386161518	0.0286541618222209	0.9086355081365	-1.69411455957334	0.0902435161861535	0.303330715085412	-0.0860571558110853	0.221095686101302
1700012B09Rik	1700012B09Rik	69325	4	yellow	NA	NA	NA	NA	NA	NA	0.0395661637147813	-0.240090369109284	0.876132398008352	0.33724334250726	-0.580628507660857	0.561490854712284	0.444057506415264	0.125554101592713	0.0648774545958886	0.619604317194714	1.70693821130597	0.087833537572984	-0.355884640313899	0.118974703744691	0.14721117274629	0.638208386072528	-0.714531102670018	0.474898830687626	-0.28909536312296	-0.372192163471224	0.244614677671697	0.128267083995636	-1.94749711938569	0.051475164770749	-0.272723543725245	0.41624695974024	0.273550223452445	0.0857622463325582	0.461995170425332	0.644084783832685	-0.254132737202383	0.371702180273108	0.308857694276498	0.128810002698539	0.369309867259896	0.711896771600821	-0.176859415757747	0.336388783431556	0.482649599004747
1700012D01Rik	1700012D01Rik	72243	47	bisque4	NA	NA	NA	NA	NA	NA	-0.10861172491963	0.606852949420433	0.66792897817247	0.00757415183667883	1.68258241094133	0.0924559590338054	-0.0704455946699203	-0.473866517470706	0.781193901340884	0.0469674528790418	-1.65634744183761	0.0976514781452467	0.113886935181435	-0.218077462701834	0.652737764174562	0.384664595861123	-0.303358709033663	0.761616509322014	0.22484453100113	0.859733402058956	0.36971138839237	4.8061892927981e-06	4.30224855625524	1.69073490648553e-05	-0.308780667588271	-0.732181795088147	0.212493328136751	0.00055073258624384	-3.54291983974088	0.000395722968786056	0.21249539704256	-0.591792116520597	0.397246279762868	0.00967646584918525	-1.31418991969667	0.188782299894235	-0.279723560186859	-0.352451810055984	0.260930903388415
1700012D14Rik	1700012D14Rik	75479	11	greenyellow	NA	NA	NA	NA	NA	NA	-0.273639126886784	-0.371203592121688	0.271878629729186	0.129364107259462	-1.8967760586603	0.0578575004164191	-0.0243611971046802	0.0989647685065398	0.923560813281453	0.696026175381299	0.211916367607989	0.832172281084446	-0.0183094516404762	0.0271602324403793	0.942515031732443	0.914806805838958	0.0250468984021214	0.980017555812258	0.427532705101127	-0.182050672826096	0.0767683583701855	0.469678603712933	0.771512280124263	0.440403346416766	-0.267999423328017	0.152450317488753	0.282275610780511	0.545906720428218	-0.342406803869773	0.732044768875419	0.427478740499834	0.0601875991162653	0.0768096413110118	0.812473291671737	1.46248922624365	0.143607194561587	-0.37319226535802	-0.115176212117675	0.127163920054473
1700012I11Rik	1700012I11Rik	69334	11	greenyellow	NA	NA	NA	NA	NA	NA	0.143163465924758	-0.0842142311198115	0.570905492276377	0.739714658281559	0.168969073811413	0.865820967116334	0.628396189746686	0.828675709199074	0.00522279518299616	2.14738986487808e-05	5.43809202267278	5.38541594404999e-08	-0.139491172034189	0.115676191546396	0.580924354534388	0.647614201228483	-0.0684770289756343	0.945405905367715	-0.80481685097615	-0.435920017789517	5.62426313417997e-05	0.0705481853913553	-4.46699301263943	7.93267197558873e-06	0.343463118558001	0.212565904359869	0.162876648749407	0.397085978302189	1.6231514556529	0.104557032212183	-0.782050765006142	-0.000292779145604631	0.000125832835222659	0.999080061804133	-2.97245556235938	0.00295427972343906	0.438003976689219	-0.319293743635786	0.0690622799232972
1700012P22Rik	1700012P22Rik	69364	9	magenta	NA	NA	NA	NA	NA	NA	0.511605623572298	0.0158250557953532	0.0299895912705697	0.950305295500905	1.64254854968559	0.100476373335979	0.397465387253916	0.107374130410479	0.102395083023737	0.67151104462092	1.49461108614137	0.13501597116802	-0.0465480637590861	-0.0946821994926893	0.85447836058325	0.708623677859005	-0.400359307713038	0.688891891198119	-0.542280493272788	-0.179953147048784	0.02007339099801	0.474898473197743	-2.23251911941518	0.0255806730187377	0.291037126881706	0.0875241006133443	0.241316880343164	0.729839866710708	1.09586735693225	0.273136826241521	-0.614807153241586	0.0988774176167089	0.00662290007737341	0.69628238254088	-1.74630428339083	0.0807580919680723	0.171143725791922	0.0815324810115959	0.497131221470174
1700013F07Rik	1700013F07Rik	75504	4	yellow	NA	NA	NA	NA	NA	NA	-0.298931341610713	0.459666515444975	0.228201732536925	0.054958593413971	0.533279324838701	0.593840237445706	0.327754478356207	-0.395105348025182	0.184261983020983	0.104637834295349	-0.219273950020338	0.826436652998853	-0.104505182249373	-0.38063349108862	0.679840705494948	0.119164364196011	-1.4303027996221	0.152630131640096	-0.211978126409793	0.712063492334372	0.398423393729476	0.000916168660199535	1.91234395028441	0.0558320920609656	0.328990016360579	-0.654494814294071	0.182515300827443	0.00320689603160854	-1.24854241712179	0.211832484857206	-0.100105482922948	-0.532113796553323	0.692683251977676	0.0230206614347037	-1.96160233136822	0.0498088006406269	0.358471180971193	-0.369108419632428	0.14408486017961
1700014L14Rik	1700014L14Rik	108167578	4	yellow	NA	NA	NA	NA	NA	NA	0.550381078838091	-0.0865946212169334	0.0179446429144646	0.732608903760293	1.50505070617024	0.132311040857123	0.152822344395757	0.538972994428373	0.544915596565714	0.0209976118711902	2.14037258933978	0.0323246678984713	0.0302165670371221	-0.323365504544488	0.905258769198245	0.190556796774908	-0.863166124723606	0.388046135852893	-0.14421778496387	-0.372567964343062	0.568042862052313	0.127851772131888	-1.51782441795114	0.129058667740341	-0.21999721919725	0.161500251473113	0.380389013246143	0.522028612614545	-0.171760318862515	0.863625962787986	-0.31716450889882	0.0424335613484138	0.199691390663661	0.867228301300638	-0.809021405853612	0.418502833663428	-0.321928224468732	-0.116590382841614	0.192648854194259
1700016B01Rik	1700016B01Rik	75640	55	maroon	NA	NA	NA	NA	NA	NA	0.701310026318934	-0.454703159949738	0.00118273610922856	0.0579797790217111	1.07271046051304	0.283401045522272	0.303289653215042	0.326922815799239	0.221161341143305	0.185443971781133	1.84559813258529	0.0649505778674095	0.307570141858195	-0.186870950494001	0.214384916228732	0.457792326492565	0.364206739150773	0.715703634973017	-0.514170630519755	-0.370580841783107	0.0290381909793831	0.1300585417099	-2.70815976850402	0.00676574432975122	0.29029481397323	0.418225345920904	0.242574236207976	0.0841326678809382	2.10555863431402	0.0352427090467153	-0.619894546571336	0.354237038070113	0.00606697461274635	0.149226819147985	-1.00282818419445	0.315943767736417	0.173604162376233	0.0916625856969455	0.490871832158741
1700016C15Rik	1700016C15Rik	69428	9	magenta	NA	NA	NA	NA	NA	NA	-0.149740589306937	-0.314551297154327	0.55314998492262	0.203625813098099	-1.34764247465498	0.177773402356704	0.0618019200526725	-0.168136842068613	0.807531588800072	0.504832517865373	-0.305096484482244	0.760292668619032	-0.104622670967298	-0.281014293868053	0.679498889127311	0.258644407178225	-1.11380608859146	0.265362384381246	-0.215411418588635	-0.105014112172813	0.390646027658385	0.678360477222866	-0.91709468252872	0.359093027254562	-0.352477901159671	0.0909418395117379	0.15139980252839	0.719685535176273	-0.783690898737783	0.433221504175041	-0.167467724005919	0.135949058627461	0.506553958920537	0.590657751000881	-0.0912568312036644	0.927288518516377	0.0274201855752453	0.150120357485422	0.913994258457457
1700016D06Rik	1700016D06Rik	76413	7	black	NA	NA	NA	NA	NA	NA	-0.668503554449316	-0.281709920679374	0.0024220708009671	0.257417338570802	-3.10439984875662	0.00190665465834962	-0.323499307185003	-0.236106704171415	0.190362809168583	0.3455624807221	-1.62973246387891	0.103158052978871	-0.00875361268404115	0.191136482734297	0.972500279458296	0.447402609802378	0.522587673877385	0.601261220050377	0.540872080044058	-0.206981310072442	0.0204629526475683	0.409891461785296	1.11828090408664	0.263447040018957	-0.102176851994001	0.358633733664093	0.686626824051303	0.143889931527405	0.771545172626917	0.440383857905843	0.657050314225729	0.465032881289777	0.00304998950904098	0.0518269103327751	3.65240213181672	0.000259798622608975	-0.0585551346751655	0.598584237444933	0.817477399468597
1700016J18Rik	1700016J18Rik	75561	10	purple	NA	NA	NA	NA	NA	NA	-0.285144307154064	0.187913580641834	0.251412670724619	0.455241535422108	-0.291608866201529	0.770585695694539	0.118329798594884	0.843745126143185	0.640043280825797	1.08104468897691e-05	3.82663453817272	0.000129907162057572	0.0849767630737267	0.0226658394657481	0.737436193074804	0.928867188204158	0.305051286014853	0.760327092026703	-0.553151804847682	-0.140177854712115	0.0172589350407122	0.579045291671689	-2.16097011334439	0.0306976481333772	0.561788054953383	-0.110714950475384	0.0152535308827495	0.661857115461123	1.48286314452978	0.138110775198095	-0.352460645553957	-0.332720793388337	0.151421224691797	0.177308443192333	-2.01987968708469	0.0433958687680903	0.868026047805162	-0.601742321440739	3.03344203948599e-06
1700016L04Rik	1700016L04Rik	69412	6	red	NA	NA	NA	NA	NA	NA	-0.308672642989826	-0.788762607510112	0.21266168567721	0.000100242310499283	-3.9236676360433	8.72110313731041e-05	0.305072826643116	-0.0190184116987303	0.218321781741792	0.940292842321084	0.837448707760403	0.402340396858447	0.0455580900354074	-0.111147117141395	0.857543057657156	0.660611948256173	-0.186728751909863	0.851873311812142	-0.127010724515584	-0.613098711211385	0.615514593561399	0.00681857904044611	-2.38032427977435	0.0172974086261212	0.277118649526832	0.647753071045732	0.265583717752072	0.00365286354154548	2.9867512948448	0.00281959000137686	-0.0141743144174853	0.586905420718519	0.955483901687417	0.0104511598617638	1.86324619941958	0.0624276356646345	0.312133960131459	0.357282746640993	0.207310352440315
1700017B05Rik	1700017B05Rik	74211	11	greenyellow	NA	NA	NA	NA	NA	NA	-0.718912714931995	0.242653840943925	0.000774080166680114	0.331952044486905	-1.86053631328715	0.0628096857724466	-0.486140771248015	-0.0259929148230547	0.0407988922673704	0.918456523751445	-1.57541430844758	0.115160843807825	-0.129530001722511	-0.285254863214185	0.608466718577502	0.251220852988725	-1.19827714011306	0.230809142988686	0.746607351720764	0.162040488440798	0.00037184236682938	0.520618720191114	3.1925210319689	0.0014103667334281	-0.231314931854973	-0.283785370334053	0.355723923083547	0.253777992848361	-1.49163469140922	0.13579493852895	0.833993355242412	-0.200783767840254	1.6985470963173e-05	0.424357915399115	2.82153281764455	0.00477947470697174	-0.217958055067388	-0.100520418636272	0.384931407190834
1700017M07Rik	1700017M07Rik	76398	11	greenyellow	NA	NA	NA	NA	NA	NA	0.425510422810196	0.464220066161044	0.0783265846457613	0.052292386309628	2.70702786664361	0.00678885585459493	0.179145623126404	-0.196471489252843	0.476915696178157	0.434580329446684	-0.0507981618323392	0.959486355633181	-0.127144814001011	0.0598371422244923	0.615138652829696	0.813546995931914	-0.192129280372922	0.84764093972934	-0.163376012204977	0.395982841759082	0.517140934081754	0.10379988020943	0.718483713540814	0.47245908638902	-0.258096137570912	-0.357206366738735	0.301112483627692	0.14560783139069	-1.80382258350535	0.0712591243240853	-0.220474554267403	-0.267689448587161	0.379330024902649	0.28285401340655	-1.41005043649209	0.158524790699847	-0.181603717249671	-0.0951345625599741	0.470788483809708
1700017N19Rik	1700017N19Rik	66605	42	lightcyan1	NA	NA	NA	NA	NA	NA	0.0107256848796696	-0.49481373286703	0.966307978888888	0.0368280849079274	-1.50384286146257	0.132621832111322	0.0611786908959244	0.454206384916601	0.809438585029261	0.0582888764564561	1.55914932537556	0.118961041436107	0.0266375141575775	0.011544538018315	0.916440932779791	0.963737302050679	0.108014430260152	0.913984245490072	-0.605619859182501	-0.517952521671395	0.00773101908714051	0.0276783352867908	-3.60769410508806	0.000308930406950281	0.472983976823481	0.450490256787129	0.0474367748887863	0.0606403761823978	2.82622797677174	0.00470997294610298	-0.492977317708318	0.268515127638	0.0376430059608569	0.281314928494042	-0.7487498544986	0.454007988857632	0.70211010045314	-0.0929727580362055	0.00116090773395827
1700018A04Rik	1700018A04Rik	71307	52	salmon4	NA	NA	NA	NA	NA	NA	0.264312126625487	-0.111459475558318	0.289202903121894	0.659712502465503	0.449194559588733	0.653291311744368	0.0537932981676796	0.195925340087697	0.832111947851871	0.435884079678407	0.713716722662288	0.475402363686771	-0.448473554310205	0.26998242377378	0.0619458069245924	0.278592537684968	-0.582494825303271	0.560233426064997	-0.269933821901092	-0.304007048242811	0.278682452616087	0.220016090698322	-1.67081200448717	0.0947588166505264	-0.14962614531816	0.0641673416189257	0.553456833448153	0.800303196848864	-0.244665648066164	0.806715328597204	-0.301918293797737	-0.119807513488488	0.223361292471819	0.635841819732681	-1.22192206925052	0.22173709881587	-0.096763895073951	-0.203629926174976	0.702490993035513
1700018A23Rik	1700018A23Rik	72231	52	salmon4	NA	NA	NA	NA	NA	NA	0.188783265807644	-0.251245555228809	0.453119392805175	0.31457385692918	-0.185733414558818	0.852653823196084	-0.284289649151565	-0.0715800323933415	0.252898635913914	0.777753336993899	-1.02967590860431	0.303162168392317	-0.219526296998516	-0.604150941905813	0.381435378862035	0.00792129804703384	-2.61012013838162	0.00905104301336866	0.435801596082505	0.0699960906107857	0.0706333266808465	0.782558247731429	1.51928127229968	0.12869171163914	-0.238492753722812	0.0245517579085482	0.340565595739376	0.922964556539606	-0.61834695391823	0.536346656845109	0.387110026663198	0.069340818795072	0.112497164332256	0.784548226911212	1.35155946322286	0.176516285461234	-0.443625083174379	-0.0577768435221864	0.0651699743015395
1700018B08Rik	1700018B08Rik	76405	7	black	NA	NA	NA	NA	NA	NA	0.351650521474005	0.155475564376197	0.152429307844902	0.537870599191491	1.48230154591825	0.138260077158972	0.298649242569191	0.352005771752834	0.228662337793986	0.151986684188966	1.91135851370615	0.0559585242308332	0.355033585997863	-0.344618806318896	0.148249978366679	0.161373216291813	0.0335656242820043	0.973223534661901	-0.532109084451192	0.152436959751772	0.0230221017672233	0.54594232202413	-1.24294737141433	0.213887227709625	0.782965719389382	-0.192780019331052	0.000122048859754424	0.443431960750308	2.42612902361232	0.0152608436967508	-0.530632334873801	-0.259950050114025	0.0234769815952604	0.297530065313407	-2.424187608584	0.0153426770880661	0.659910542121799	-0.411162899804531	0.00288190378584443
1700019A02Rik	1700019A02Rik	69397	11	greenyellow	NA	NA	NA	NA	NA	NA	0.481784953215877	-0.14289778625626	0.0429125419978364	0.571627827985779	1.07882904290179	0.280663945299279	0.302387592647606	0.210964752578879	0.222606853980498	0.400734939098458	1.48867537714688	0.13657287194108	-0.0265652743262257	-0.0682542028580858	0.91666679485194	0.787850943586348	-0.268508291166558	0.788308093695094	-0.288118274236025	0.00411731520198754	0.246284858750833	0.987063537430995	-0.82701974691923	0.408225869097899	-0.0749578751000435	-0.0525208943989876	0.76753238712493	0.836031538905143	-0.361099648128018	0.718024956285009	-0.41494199078144	-0.165902072275189	0.0868496524424156	0.510592766316245	-1.72255790058671	0.0849685036915974	-0.0879896578365002	-0.286800862351412	0.728454104650225
1700019D03Rik	1700019D03Rik	67080	7	black	NA	NA	NA	NA	NA	NA	0.0451833986796557	0.627055276567692	0.858703511332476	0.00534919140621789	2.21115859338141	0.0270248566092959	0.115669525882134	0.587512882779459	0.647633260697206	0.0103522389636406	2.23459604214531	0.025443880919215	0.00917597642596477	0.0215521624427446	0.971173921185412	0.932354503194051	0.0869224709099309	0.930733137916367	-0.272057336003549	0.274481179625435	0.274770504355025	0.270346865698965	0.0074089405344257	0.994088574817777	-0.113974003352729	-0.405130248462166	0.652488098278345	0.0953492065751044	-1.53935109307852	0.123718606826688	-0.248313493625032	-0.528552527983206	0.320442631791084	0.0241295069615025	-2.38082594945412	0.0172738714377827	0.0954152027765983	-0.55434275027786	0.706462279130482
1700020D12Rik	1700020D12Rik	69437	7	black	NA	NA	NA	NA	NA	NA	0.205135521061968	-0.239424480821189	0.414172001045777	0.338625769738909	-0.102037406222633	0.918726984148953	-0.0339943439070456	-0.137557657344603	0.893474134163716	0.586229076050467	-0.487741660094893	0.625732839186246	0.00853205718621445	-0.10047951527924	0.97319606279093	0.691588302210971	-0.261028371740504	0.794070628019998	-0.356327755835446	-0.134790158841911	0.146672293791823	0.593856930027369	-1.43765761772441	0.150531224014128	0.091863885055413	0.39505781960832	0.716953627953748	0.104683358968155	1.44222274749987	0.149239545357408	-0.350750657545806	0.487823178402149	0.153554450298191	0.0400041605017084	0.472065243373159	0.636880220024982	0.258249840184784	0.523098020591511	0.300814494203687
1700020G17Rik	1700020G17Rik	75630	9	magenta	NA	NA	NA	NA	NA	NA	0.157255062766857	-0.120487504707203	0.533168822382964	0.633911997067625	0.106052494138455	0.915540702686536	0.472824261779494	0.467850881051962	0.0475220874808655	0.0502372963423916	2.88787220091302	0.00387857423715205	-0.0054464958464996	0.221494864153834	0.982887805185759	0.37707192038723	0.621634539620364	0.534182204062222	-0.813178324509927	-0.288892112698328	4.07561749930415e-05	0.244961510098158	-4.0551105272948	5.01106024368099e-05	0.639663077306916	-0.0180951440481089	0.00425375147542304	0.943186845242954	2.09163929607629	0.036470794522259	-0.757039551550538	-0.253003113599284	0.000275397936769216	0.311086742416568	-3.52948723091096	0.000416365796688483	0.703425293660222	-0.511399053111254	0.00112575352805613
1700020L13Rik	1700020L13Rik	108167416	7	black	NA	NA	NA	NA	NA	NA	-0.111742370602226	0.199101665918761	0.658898280335237	0.428330212400186	0.253387452143156	0.799968823083907	-0.185363415867261	-0.357686634426792	0.46149326521879	0.145028234394121	-1.58890261705368	0.11208238026445	-0.0610171816330406	0.232154634794337	0.809932948499711	0.353931077652745	0.496028526761111	0.619874284468465	0.449965201170909	0.394473580223687	0.060978252179551	0.105244126799498	2.55051627738818	0.0107563501077176	-0.31936503743271	-0.427551088934977	0.196417420160999	0.0767542984557552	-2.22833667476424	0.0258580724455773	0.391719600454798	-0.360055954370338	0.107916442128928	0.14219222020736	0.104311046109944	0.916922512207684	-0.382915352971615	-0.168228733057796	0.116784246685662
1700020L24Rik	1700020L24Rik	66330	7	black	NA	NA	NA	NA	NA	NA	0.141876640738497	0.726365462655562	0.574407785114009	0.000640860430187402	3.00896658641991	0.00262137944009819	0.401258164780849	0.30769413815624	0.0988633950994888	0.214190655630679	2.10192878775218	0.0355595143449723	0.229179675226534	-0.11984741900893	0.360306120145185	0.635728505602502	0.319321712804254	0.749482569425547	-0.267720621262017	0.608680023982258	0.282795813469882	0.00734645518571833	1.2230543266404	0.221309177821545	-0.0385198414638313	-0.632203034769459	0.87938511378191	0.00487713671376372	-2.21640173337443	0.0266640010942929	-0.257866627585223	-0.629254682825066	0.301557773987827	0.00514315600685622	-2.83974935699376	0.00451489929090484	0.0109223977093705	-0.551360190829655	0.965690396247242
1700020N01Rik	1700020N01Rik	67692	11	greenyellow	NA	NA	NA	NA	NA	NA	-0.20913990490583	0.507447712319328	0.404915765624991	0.0315829226586485	0.981505419449226	0.326343563206073	-0.150209714633935	-0.365622504544796	0.551892948152096	0.135680919997978	-1.51240442432986	0.130431010080357	0.241279299834661	-0.280095123800637	0.33478320216193	0.260271400840834	-0.117813165511528	0.906215697630734	0.134579393354642	0.637846790641777	0.594439522802943	0.00439917170033825	2.51711914510167	0.011831881069083	0.16675971866236	-0.642882261962056	0.508378473024984	0.00400565886759891	-1.68217629919453	0.0925346585393726	0.133553852261218	-0.531881236671316	0.597277656131614	0.0230918314404802	-1.29657471534415	0.194777556942829	0.141523648403729	-0.293254959581289	0.575370109557846
1700021L23Rik	1700021L23Rik	76410	7	black	NA	NA	NA	NA	NA	NA	0.382802362394117	0.283236875794068	0.116901303667588	0.254736630619969	1.96444684069321	0.0494782953361181	0.398629053451379	0.324979559936177	0.101302039681068	0.188225485670561	2.14740575094099	0.0317609932130957	0.169492485116727	-0.011962147699786	0.501353406662623	0.962426403368508	0.450232913164921	0.652542506426446	-0.595677908691411	0.0166896332669982	0.00909394775027273	0.947593738572285	-1.89428216416474	0.0581875671428303	0.561828273852135	-0.233142009005667	0.0152446451638822	0.351829546902512	1.12568917275229	0.26029710825707	-0.620158730183622	-0.314967771466051	0.00603917416391036	0.20299538995656	-2.97356432766535	0.00294362698147373	0.37995924569323	-0.297240375316919	0.119874156739455
1700022A22Rik	1700022A22Rik	71120	4	yellow	NA	NA	NA	NA	NA	NA	-0.011061052579523	-0.437544277315274	0.965255098513484	0.0693880439125887	-1.35835518909647	0.174351005978294	0.092615870481236	0.277712741613203	0.714728003955113	0.264518059948995	1.06938306585395	0.284897094688117	-0.160917778888063	0.280840922771014	0.523550712310317	0.258950797965557	0.357134280617238	0.720991282193421	-0.434953855640354	-0.490984836857157	0.0712450448404242	0.0385427499270295	-2.83789515846222	0.00454120961928804	0.622654848476114	0.367549360485696	0.00578156917983057	0.133476261460428	3.15345871861679	0.00161348047028679	-0.326804573172111	0.219974167919659	0.18561243222961	0.38044019495033	-0.327015896890057	0.743655861689772	0.633172338923808	0.0252571428975925	0.0047921694392895
1700022H01Rik	1700022H01Rik	75539	7	black	NA	NA	NA	NA	NA	NA	0.442553445993411	0.281262240631586	0.0658991271402752	0.258206616382687	2.16220222011614	0.0306025925026069	-0.340566579659587	-0.696051330832137	0.166686546158203	0.00133486463365104	-3.43465219471726	0.000593314796934824	0.0966131399698172	-0.127122572545339	0.70293453672952	0.61520100390401	-0.0873945214168332	0.930357923994203	-0.0786524185887659	0.579637132264001	0.756394838007044	0.0116945784155065	1.64925827153232	0.0990947345354501	-0.251403643400602	-0.522406309042426	0.314259253974872	0.0261409315989741	-2.36613244143772	0.0179750128708882	-0.154797662163205	-0.391498602334422	0.539666674082956	0.108132966596117	-1.61113111781456	0.107151147257429	-0.171283704739622	-0.152893684481643	0.496774086601237
1700022I11Rik	1700022I11Rik	67317	37	skyblue3	NA	NA	NA	NA	NA	NA	0.115217237358215	0.586653733192854	0.648926998577308	0.010492366679891	2.22959139512046	0.025774581634724	0.404345791462678	0.210178938888198	0.096053757459702	0.402532403839223	1.81639274735909	0.0693101469479896	-0.0304957873372562	0.0241237680872836	0.904387077583118	0.924303772912457	-0.0180363052037238	0.985609890751926	-0.290238839557684	0.624182630047593	0.242669215870287	0.00562835071863669	1.22471256071054	0.220683539861958	-0.249107013413297	-0.617543204328897	0.31884800042807	0.00631901272887713	-2.75908693392406	0.00579631131766518	-0.35575523786345	-0.625182356357666	0.147368798133069	0.00552988756121307	-3.12678505191093	0.00176729086731271	-0.11296130927113	-0.573715400816968	0.655394140943528
1700022N22Rik	1700022N22Rik	69431	4	yellow	NA	NA	NA	NA	NA	NA	-0.533018501305538	0.100957431778723	0.0227454273093636	0.690190086867946	-1.39455488965141	0.163150106356919	-0.526816250986987	-0.402985547924578	0.0246850312312838	0.0972843391517854	-2.86501655485153	0.00416987441950741	-0.143301933916658	-0.143384954817522	0.570529178052536	0.570303603460809	-0.816496225830848	0.414216381254731	0.422698591572652	0.418971372780592	0.0805315949285217	0.0835240800401318	2.53827821267379	0.0111399386863493	-0.318182388709581	-0.509872057650845	0.198172537941958	0.0306461494819977	-2.52346700424499	0.0116203965216355	0.553598416613327	-0.446638068019797	0.0171503715200593	0.0631520587171782	0.404641609966184	0.685740968052648	-0.0365640973298708	-0.31481234605135	0.88546985339746
1700023D09Rik	1700023D09Rik	102640359	38	plum1	NA	NA	NA	NA	NA	NA	0.474495583031937	0.696028936736279	0.0466350810296714	0.00133554558913404	3.89025402957334	0.000100139336358071	-0.272503452083666	-0.154503697816597	0.2739529910169	0.540446362363809	-1.23126275615669	0.218224606657651	-0.00226130265029719	-0.148359064018145	0.992894868683791	0.556859165926111	-0.429138740053242	0.667822261050235	-0.0987268619263875	0.807542141745825	0.696724047868509	5.07235069857795e-05	2.88746633855868	0.0038835815823068	0.364814755009158	-0.664262710107189	0.136612628646603	0.00264079725769319	-1.18221352695514	0.237120986633775	-0.133283357014353	-0.582160815053144	0.598027163848675	0.0112501255544303	-2.26219353396595	0.0236854486415701	0.175484688358133	-0.43900895681612	0.486113667893268
1700023F02Rik	1700023F02Rik	69433	11	greenyellow	NA	NA	NA	NA	NA	NA	0.326771867225007	-0.0153631875892542	0.18565904646066	0.951754058183155	0.915973480371496	0.359680804487794	0.447080859650999	0.522770561409835	0.0628594744454014	0.0260182019823455	3.00150020540866	0.00268652858064529	-0.0649649321221167	-0.198767937058475	0.797869320199061	0.429120629575188	-0.75379291705585	0.450973577707359	-0.257881057570483	-0.118813749875119	0.30152976559017	0.638666147900403	-1.08389512606626	0.278411300894282	-0.230163631950641	0.129748003184969	0.358190441033597	0.607858371122531	-0.293813376321372	0.76890051317473	-0.398708475476352	0.017009481518137	0.101227744604554	0.946590742264031	-1.14579928625651	0.251878210576725	-0.281179040014626	-0.167039712261489	0.258353469041392
1700024G13Rik	1700024G13Rik	67085	44	floralwhite	NA	NA	NA	NA	NA	NA	0.541636549686279	-0.116863107392663	0.0202507729825315	0.644223727093562	1.38329656118449	0.166573952018367	0.123306628011913	0.495239546458882	0.625935355448661	0.036641076949792	1.88632387022558	0.0592513245213104	0.16238926702614	-0.0267222741092683	0.519709431248806	0.916175933581234	0.387808655942696	0.698157639371431	-0.00566001956060173	-0.247742720117737	0.982217039326674	0.321592542733804	-0.731619544253344	0.464400815767725	-0.222504861270015	0.167428006400165	0.374844026791142	0.506656227964948	-0.161985690587507	0.87131712230354	-0.190001058973143	0.0221452213059854	0.450156315297765	0.930497277237644	-0.481368387136748	0.630254700538392	-0.413419951720929	-0.190223765367695	0.0881305803701564
1700024I08Rik	1700024I08Rik	75522	11	greenyellow	NA	NA	NA	NA	NA	NA	0.574456721223151	-0.0283552123821757	0.0126508721122479	0.911072278762482	1.76999188767135	0.0767284921388436	0.496540524826588	0.238893977639802	0.0360742310769607	0.339729474256026	2.22966299440034	0.0257698243600789	-0.135098274687048	-0.0754100101967807	0.593005668465603	0.766167006641206	-0.598163562598666	0.549730801587412	-0.458768633171767	0.0333176501114642	0.05549616575383	0.895583564416373	-1.30792287075526	0.190899471328402	0.0270255934380902	-0.0035633689047221	0.915227684760404	0.988803906472004	0.0663797679100687	0.947075477540114	-0.604889797374965	-0.0337566318322473	0.00782512245666563	0.894215067620656	-2.0777407535562	0.0377332432979045	-0.113862707123063	-0.154517865939106	0.652807243798293
1700025F24Rik	1700025F24Rik	67081	6	red	NA	NA	NA	NA	NA	NA	-0.12064146099527	-0.726208386513551	0.633475378696424	0.000643455736762312	-2.9469087214521	0.00320967932868304	0.141146432258893	0.165699547867409	0.576399232081529	0.511116312235077	0.874936176430878	0.38160863371668	-0.235543136382228	-0.38742364692149	0.346748832465404	0.112181196787161	-1.83512673913821	0.0664869128682237	-0.0696290713992433	-0.6013954313583	0.783672682107057	0.00828842199766965	-2.16395132182637	0.0304680855103878	0.469055180614086	0.713414334601136	0.0495693121459265	0.000886546980018692	3.96817363874944	7.24255564724142e-05	0.0102136245894629	0.700419689227814	0.967915683954119	0.00120742706815528	2.48431474674673	0.0129801025041989	0.290583798287008	0.467496249178737	0.242084251191148
1700025G04Rik	1700025G04Rik	69399	54	navajowhite2	NA	NA	NA	NA	NA	NA	-0.25690274137627	0.488281516735605	0.303432202161704	0.039789717771012	0.766537488938893	0.44335655426707	-0.41916243221656	-0.456722329816876	0.0833687376274959	0.0567360630890885	-2.65826138977484	0.00785449477184765	0.0574110013752478	0.133485024257877	0.820988610152295	0.597468333146466	0.542380982468834	0.587556077888349	0.717342579918253	0.76569178146861	0.00080490680260116	0.000212284045633591	5.40789346869974	6.37703346584971e-08	-0.356100573591969	-0.824260499373028	0.146948402971039	2.59355641384526e-05	-4.36249992640564	1.28584629405161e-05	0.675314900657904	-0.74433143987414	0.00210211596207388	0.000396275611488791	-0.395052178170768	0.692804380586676	-0.48308712991946	-0.54823495434763	0.0422721145525173
1700026D11Rik	1700026D11Rik	70371	52	salmon4	NA	NA	NA	NA	NA	NA	0.0372070545269105	-0.0256002247188669	0.883468786539867	0.919684655039032	0.0328618506282994	0.973784755141681	0.307375231761872	-0.283491460875053	0.214690506595884	0.254291394335566	0.0740187944782086	0.940995430451012	0.336055973022049	0.182119471348955	0.172739019094387	0.469507879238341	1.50985314227391	0.131080901416948	-0.612346397044464	0.0100014951456865	0.00690621701283372	0.968581737191894	-1.98743669500202	0.0468740246440463	0.953607985165628	0.0374116785829674	9.32390850819024e-10	0.882832078112707	5.39545686291205	6.83494127938843e-08	-0.530690831141393	0.0371926220767261	0.0234588304611685	0.883513697137109	-1.56665603299796	0.117195112938846	0.893015211279395	0.133206910161272	6.13905982193195e-07
1700026F02Rik	1700026F02Rik	69419	11	greenyellow	NA	NA	NA	NA	NA	NA	0.0398293872384843	-0.143244712078589	0.875314406815109	0.570684676810061	-0.295248853903126	0.76780378442688	0.193076641186206	-0.227117840676441	0.442717288498482	0.364762314141627	-0.100741389314797	0.919755754563778	-0.0872954967134722	0.21840487888756	0.730520613381523	0.383933522088003	0.380316568580163	0.703710437976076	-0.267341953458889	-0.017998380125946	0.283503288869102	0.943490193702923	-0.825898745170826	0.408861532493365	-0.236554035717803	-0.13142472914343	0.344622479298701	0.603187569252396	-1.05588031138178	0.291022900295387	-0.218051935438101	-0.0907170970920817	0.384721626876478	0.720351910838666	-0.884101461423841	0.376641444376896	0.0501426946460995	-0.0157398674299371	0.843367289308269
1700026J12Rik	1700026J12Rik	73255	46	brown4	NA	NA	NA	NA	NA	NA	0.264124711535149	-0.0255591829286914	0.289557733122216	0.919813022534058	0.692886967138566	0.488380489196695	0.271369324666678	0.175629866690692	0.276034237217941	0.485747272181804	1.28922896168983	0.197318499219912	0.420787357695376	0.329544575697476	0.0820560979572612	0.181734933141696	2.23718873486596	0.0252740073149663	-0.65086813627234	-0.0140675749762035	0.00344088384389795	0.955818818746723	-2.23692366706273	0.0252913294313802	0.669399946289117	0.0554439673911466	0.00237780531393976	0.827032747606885	2.44703062486798	0.0144038599599306	-0.641266331265647	0.0174733386633341	0.00412867144263838	0.945136291736515	-2.10108704606578	0.0356333258170123	0.637244894207872	-0.0877461933549935	0.00444824749635013
1700026J14Rik	1700026J14Rik	69432	10	purple	NA	NA	NA	NA	NA	NA	-0.0496811088245979	0.0795182068773565	0.844792529834541	0.753791345121909	0.0847521312759787	0.93245845025515	0.146701747983592	0.899635829418671	0.561323175370117	3.76267208530521e-07	4.57660456054681	4.72583554806917e-06	0.271237807939458	-0.0652252017149606	0.276276212473436	0.797075480548176	0.602119835987113	0.547094371614194	-0.55284486115771	-0.333341072881624	0.0173338620472522	0.176452534345722	-2.74089142818208	0.00612727505991847	0.930084248250276	0.0580782928561354	2.30193148223642e-08	0.818940373104253	4.85685543724519	1.192645999647e-06	-0.417659346106582	-0.178496299403995	0.0845965494092519	0.478540794850821	-1.76856597009023	0.0769663339195837	0.967397150443726	-0.453965498394239	5.79474823085461e-11
1700027H10Rik	1700027H10Rik	72274	7	black	NA	NA	NA	NA	NA	NA	0.039211841590947	0.404643270131563	0.877233674934192	0.095786139588138	1.32489436749624	0.185206189280855	0.135367406036482	-0.260880459487826	0.592262526451455	0.295741915856609	-0.370098207371458	0.711309317746091	0.121630893392876	-0.18290486344636	0.630672113403014	0.467561114642327	-0.177484858264586	0.85912755777783	0.305337642970536	0.670157110868135	0.217902108988462	0.00234093639026764	3.18600768367862	0.0014425076610044	-0.311558767466364	-0.735137811209387	0.208193454015646	0.000509161455751899	-3.56972127405208	0.000357361254129904	0.192305535220475	-0.70233473714142	0.444576405078248	0.0011548395647366	-1.91530633785356	0.0554534478096687	-0.495456141935036	-0.634676019633959	0.0365462332343701
1700027I24Rik	1700027I24Rik	75567	11	greenyellow	NA	NA	NA	NA	NA	NA	0.276507617968077	0.710670142085766	0.266682539741049	0.000947582114901354	3.31614164196667	0.000912695576681692	0.46699618240148	-0.227532001669686	0.0507154795738393	0.36386471385645	0.776789666980657	0.437282874083926	-0.23434606697213	-0.182423111803724	0.349276502249218	0.468754761388597	-1.19719184309958	0.231231788454847	-0.598415262646129	0.744547547018026	0.00870078425593629	0.000393899123374364	0.763484155701229	0.4451747080219	0.697699441411431	-0.723057167639787	0.00128553398396034	0.000697409819524026	-0.14486739500295	0.884815569843025	-0.55064053888382	-0.58168379980705	0.0178795329365033	0.0113330812725942	-3.63256009288784	0.000280623195878246	0.581871046813322	-0.314529257601332	0.0113004598067126
1700028I16Rik	1700028I16Rik	70003	10	purple	NA	NA	NA	NA	NA	NA	0.124836238536515	-0.0343383975607846	0.621623768173744	0.892401889526712	0.257779887357655	0.796576787590599	0.373975905220291	0.54232238037543	0.126304191162065	0.0200618951607207	2.82977716929109	0.00465804337280935	0.38935494880758	-0.00424117961631944	0.110249342536816	0.986674391897536	1.15059932239491	0.24989711189915	-0.632415177820714	-0.325727857874571	0.00485843658976039	0.187151128321944	-3.06452288607998	0.00218017493024471	0.911019791626992	0.118865899715229	1.49009821259123e-07	0.638517817209432	4.67516286835531	2.93720422627393e-06	-0.567702434002736	0.00140599972354562	0.0139902555598413	0.995582242925768	-1.81788702960652	0.0690814011252248	0.84783673942731	-0.213874460175789	8.86242238246497e-06
1700028K03Rik	1700028K03Rik	76421	11	greenyellow	NA	NA	NA	NA	NA	NA	0.317193327758179	-0.594284054420155	0.199648282727295	0.00929956365157114	-1.00618473631616	0.314326713162522	0.225998316399676	-0.0186619012754353	0.367194869718024	0.941410249694527	0.597658754486793	0.550067651727861	0.174719132475169	0.0134377594567936	0.488047978498737	0.95779513670797	0.537313083112261	0.591051369759757	-0.152052282233239	-0.359179015666137	0.546968026100425	0.143237377025101	-1.49675729486381	0.134456421964665	0.305358513618329	0.415568422142228	0.217869056089384	0.0863264133968968	2.1432178392059	0.0320956104917414	-0.235110905161888	0.356149912012256	0.347660294351203	0.146888408361219	0.375832773962015	0.707041220943726	0.071749935669658	0.191698777132399	0.777238384988281
1700028P14Rik	1700028P14Rik	67483	4	yellow	NA	NA	NA	NA	NA	NA	0.175970443025336	-0.116496096636733	0.484888267879666	0.645271398908067	0.17195101663556	0.863476038368748	0.0358508986519635	0.320821225976966	0.887690302988131	0.194270507242118	1.04207333277013	0.297377681140519	-0.268614035605042	-0.265604225431444	0.281130906449736	0.286763790773816	-1.54855792170021	0.121488027756419	0.0262959222477303	-0.137381208931592	0.917508993333828	0.586714181280375	-0.316652137846096	0.751507569639345	-0.0157777680647717	0.100444914104626	0.950453618302146	0.691689569984737	0.240432423838489	0.809995044680443	-0.008910317977166	0.0485663966688153	0.972008166145523	0.848236315077855	0.112271816637146	0.910607887560376	-0.0921874605431488	-0.133352278310444	0.715995686179881
1700029J03Rik	1700029J03Rik	72264	9	magenta	NA	NA	NA	NA	NA	NA	0.128573022561075	-0.0939457685714615	0.611140121850523	0.710797318617105	0.0991787718652435	0.92099632934479	0.253805059193985	0.52927252209328	0.309503306550176	0.023902029914135	2.40023080024396	0.0163847373856733	0.13139028539736	0.107963768075325	0.603283371317368	0.669803564526818	0.680351286461322	0.496282057871554	-0.603206860613572	-0.204030732775478	0.00804557263760007	0.41674546761465	-2.56003156521783	0.0104662656453836	0.915846081760769	-0.0524125039859901	9.68774490187052e-08	0.836365602680555	4.27141425696699	1.9423720883815e-05	-0.533435160995407	-0.265823704195439	0.0226195387165769	0.286350727115225	-2.45309181036039	0.0141634184144013	0.859341403965906	-0.541971119427063	4.90834596730641e-06
1700029J07Rik	1700029J07Rik	69479	11	greenyellow	NA	NA	NA	NA	NA	NA	0.140776962389991	0.543705098301336	0.577407980239259	0.019685308002651	2.12448495475794	0.0336296128116879	-0.357301998927167	-0.156662765341644	0.145492293128848	0.534731700536914	-1.5040253641965	0.132574835998398	0.0357826804163079	-0.32068987575438	0.887902733383514	0.194463521420354	-0.8389621476428	0.401490551113727	0.0192125747261992	0.605610524200973	0.939684323413787	0.00773221655422763	2.03979134495158	0.0413711122350634	-0.379844747627392	-0.353063786187436	0.119994987298658	0.150673684498194	-2.17454495779985	0.0296642328864493	-0.0103570672473714	-0.203667273398436	0.967465307893871	0.417593957530156	-0.613522634308554	0.539530821314197	-0.206365482232214	0.0129924986416634	0.41131697144459
1700029N11Rik	1700029N11Rik	69491	11	greenyellow	NA	NA	NA	NA	NA	NA	0.239733471918085	0.106263511514911	0.337983876532414	0.674731342716083	0.993223484013362	0.320601056322275	-0.149503532925792	0.394341788257817	0.55378566669367	0.105370920712297	0.753205570945758	0.451326392184131	0.263115949183406	-0.418462729528771	0.291472148598606	0.0839386669772839	-0.498860365008725	0.617877757878396	-0.233685205374521	-0.12520102060565	0.350676453937411	0.62059726168889	-1.02939316587535	0.303294959246438	0.588128308558517	0.168376044512273	0.0102527879778278	0.504217797484304	2.38944006117505	0.0168740770226097	-0.238754407743386	0.119887217388897	0.340020192934153	0.635615503370554	-0.347857526461628	0.727947184445245	0.478406982317773	0.00904441145384558	0.0446083460824215
1700030C10Rik	1700030C10Rik	69513	7	black	NA	NA	NA	NA	NA	NA	-0.0529364472922047	-0.517345071114533	0.834751035393868	0.0278933521417907	-1.76972905188059	0.0767722878143467	0.320137167198252	-0.324713427765893	0.195277096551369	0.188608568423244	-0.0144453691626567	0.988474663800881	0.125301369062596	-0.00711084820890988	0.620314995291362	0.977659711908632	0.33616538170322	0.736746156725626	-0.361659966688915	-0.356004963795026	0.140294211629291	0.14706471083689	-2.12442567375701	0.0336345650631914	-0.268872164674956	0.652236468698695	0.280650994894565	0.00335101147149237	1.42420772455247	0.154386349477129	-0.35691709153289	0.78572483542049	0.145957705652222	0.000111215958644331	1.94259453967971	0.0520651671746632	0.056659411596097	0.839246601712479	0.823296918604601
1700030F04Rik	1700030F04Rik	72263	7	black	NA	NA	NA	NA	NA	NA	0.189612370057668	-0.420919914697646	0.451100976585886	0.0819496873257511	-0.726550631757687	0.467501280177204	0.643374618172365	0.225871745226157	0.00396877954253427	0.367470462275548	2.81073694708146	0.00494281789751048	0.0461725171702059	-0.196650853084722	0.855640722631045	0.434152601600923	-0.432865051909429	0.665112810609064	-0.708753623868076	-0.499819811552161	0.000992252307814907	0.0346753146442038	-4.0552316377218	5.00846449408181e-05	0.71064331386245	0.530169854021406	0.000948195656936889	0.0236208743875268	4.18285825459607	2.87866884453432e-05	-0.696393808159453	0.461744542365432	0.00132448649638184	0.0537294760426456	-1.02032104502621	0.307576225607855	0.610228900369411	0.299477016121097	0.00715778909036329
1700030J22Rik	1700030J22Rik	69528	7	black	NA	NA	NA	NA	NA	NA	-0.321744787911884	-0.534984103372656	0.192916949703481	0.0221563227238231	-2.63240019435158	0.00847839293335455	-0.117990426334885	0.119835694622869	0.641009667780948	0.635761796904844	0.00529406826448464	0.995775964399227	0.0178818450242954	-0.322951218587188	0.943855533312875	0.191158262781349	-0.896766203060178	0.369843685766672	0.164449508915248	-0.515540662527986	0.514353380078753	0.0285397117303711	-1.14350632227694	0.252828431271619	-0.0385986488448064	0.482917205735778	0.879140059599833	0.0423552693618262	1.3807360680353	0.167360127089417	0.248208498898852	0.43459575896442	0.320653977520156	0.0715046155783739	2.03378478978086	0.0419732987633876	-0.00316051196779734	0.282057615935417	0.990069618896377
1700030K09Rik	1700030K09Rik	72254	6	red	NA	NA	NA	NA	NA	NA	-0.128108996886422	-0.608107461721016	0.612438106250059	0.00741720675833124	-2.36097191026323	0.018227111169802	0.162955045635566	-0.10821998964199	0.518235983624747	0.669062074184118	0.157756658222786	0.874648552620905	0.340907953538672	-0.174674624258872	0.166234415080344	0.488160551412109	0.505256462341445	0.613378717792997	-0.402297692416148	-0.370089359148534	0.0979109353861597	0.130608437894386	-2.30492462930992	0.0211707949612339	0.857206507100432	0.666002632524326	5.498077152126e-06	0.00254917277389462	5.90077578333001	3.61796309209814e-09	-0.295577701055382	0.718010824294557	0.233716134162746	0.000791664190543377	1.69383154799819	0.0902972973934042	0.837278075598704	0.588292923228769	1.46352041626003e-05
1700030L20Rik	1700030L20Rik	70055	11	greenyellow	NA	NA	NA	NA	NA	NA	0.0411854819109268	0.135531339897645	0.871102141066166	0.59181005133964	0.502269958813732	0.61547763794318	0.420371233373662	0.258403545647013	0.082390799887382	0.300516676639007	2.01536695925224	0.0438662137391621	0.345530870534382	-0.468393973620347	0.160193409107531	0.0499352244309097	-0.417620643087366	0.676224501382532	-0.576935095247406	0.119635914681329	0.0121858813177588	0.636329172552475	-1.52068905457628	0.12833788672474	0.917183995087655	0.0182012396589816	8.55881843229613e-08	0.942854251110074	4.4949333890988	6.95917285238268e-06	-0.52741891461689	0.0209931122687114	0.024491088481167	0.934105532004247	-1.59966344607134	0.109673265188826	0.783990574851419	-0.0638235660929073	0.000117925223358538
1700030N03Rik	1700030N03Rik	70011	4	yellow	NA	NA	NA	NA	NA	NA	-0.0331605835111135	-0.370220767679806	0.896073277606476	0.130461252166081	-1.19317666302285	0.232800192284469	0.159415895801939	0.452979077974253	0.527484841280165	0.0590578072909255	1.83629807450654	0.0663135843955995	0.102316130848538	-0.0471498746745707	0.686220235978694	0.852616278457111	0.156951017595668	0.875283451840401	-0.0213529651132788	-0.424635466409448	0.932978385551362	0.0790079095935072	-1.34262587120661	0.179393148807714	0.0525922518787616	0.218132054305213	0.835811626744979	0.384542647233444	0.775936054176952	0.437786743273144	-0.0146654996683497	0.00915060260255171	0.953942798713749	0.971253601169695	-0.0156007362244145	0.987552918332715	0.0163306195458994	-0.336119423885956	0.948719641186817
1700034E13Rik	1700034E13Rik	78414	11	greenyellow	NA	NA	NA	NA	NA	NA	0.490121585883842	0.212988106953735	0.0389376439559881	0.396126819421502	2.12844719832752	0.0333000234023726	-0.00291404280097252	0.479365232235399	0.990843997127203	0.0441221965973513	1.4686487653507	0.141928080725526	-0.0799548871594119	-0.20725703978444	0.75247916947745	0.409254066857671	-0.821458628082798	0.411385080476386	-0.13907532276081	-0.0378006724260489	0.582063550092518	0.881621873186016	-0.502897819754495	0.615036114082907	-0.198900251983237	-0.0293880971406985	0.428807157943635	0.907845753781735	-0.65332086532302	0.513549443625367	-0.246714601148955	-0.0944809545808785	0.323669970887141	0.709217458080347	-0.980545093730378	0.326817121911227	-0.309101335592593	-0.213853954019061	0.211994075205668
1700034G24Rik	1700034G24Rik	67325	11	greenyellow	NA	NA	NA	NA	NA	NA	0.352472516363653	-0.237156827822157	0.151406487319657	0.343358131861411	0.357809855818811	0.720485614374446	-0.12987965432584	0.380550463310881	0.607491108554537	0.119251608526802	0.763917819527381	0.44491621758862	0.02150797840605	-0.266544782591273	0.932492883555492	0.284996197098299	-0.711715270586305	0.476641109558964	-0.230005389167968	-0.38441752436343	0.358530213791928	0.115235895848729	-1.80857571107845	0.0705169447600327	0.492368764582948	0.224537482073797	0.0379160834238738	0.370382717730608	2.17113386583484	0.0299210547329003	-0.233281395845143	0.0972140270992752	0.3515334511602	0.701167182958364	-0.396361360993685	0.691838466314005	0.414245099565815	-0.104984034300986	0.0874344533828191
1700034H15Rik	1700034H15Rik	98736	4	yellow	NA	NA	NA	NA	NA	NA	0.140660584382867	0.2723074097362	0.57772587758369	0.274312056147981	1.19063708532007	0.233796086307641	-0.0477577162749383	0.0765763523605224	0.85073628902931	0.762647861984389	0.0818334288198327	0.934779172859211	-0.243204052375721	0.136738603795625	0.330822693868453	0.588482296918414	-0.312756930510642	0.754465339369952	0.231926125707992	0.186603836701912	0.354418455019772	0.458446982139563	1.20219547258238	0.229287803017541	0.141211807871927	-0.0989486490442322	0.576220817949034	0.696073452700689	0.121306530987875	0.903448247242404	0.155706149251037	-0.109418293481428	0.537260291877298	0.665598127611305	0.133289596310082	0.893964355127371	-0.125516126436465	-0.0194757897667	0.619711082005198
1700034K08Rik	1700034K08Rik	78349	7	black	NA	NA	NA	NA	NA	NA	0.406621922282558	0.140562293101397	0.0940197874249275	0.577994427260604	1.62084834853244	0.105050166526015	0.681458582584428	0.326504539058216	0.00184425078164138	0.186040349384964	3.31136087997824	0.00092843391500607	0.296656529676872	0.229783327083279	0.231933001466273	0.359007325207474	1.52681379357757	0.12680732064203	-0.797178118531666	-0.039382799209062	7.45104086518406e-05	0.876702290636216	-3.19676074048296	0.00138980153716265	0.418484766244743	-0.127872510581933	0.0839206741311162	0.61310003461177	0.897395664022567	0.369507825439247	-0.83802734797276	-0.190297622444601	1.41399471350387e-05	0.449436234804677	-3.98003903123379	6.89039541446857e-05	0.411861561177108	-0.209818155326995	0.0894562788761581
1700034P13Rik	1700034P13Rik	73331	21	darkred	NA	NA	NA	NA	NA	NA	-0.0422251924393416	-0.355299886514114	0.867874847422155	0.147924387824807	-1.17025237254764	0.241899422287179	-0.326327329711809	-0.0637493537939593	0.186293399170789	0.80157940288649	-1.13857839226786	0.254879045036399	-0.170412698297691	-0.17800563865603	0.498998330056215	0.479770607401624	-0.995645895540602	0.319422226805347	-0.0642997238445769	-0.23729670238054	0.799899105833661	0.343065129857176	-0.866336233407875	0.386305801740412	-0.30266438633266	0.377516901431647	0.222162656827946	0.122470265090636	0.23959771088796	0.810642139539628	-0.0179457063652783	0.370369200779761	0.94365532555168	0.130295137527016	1.04907294182005	0.294144548443558	0.0381210171517701	0.233568738130792	0.880625430817873
1700037F03Rik	1700037F03Rik	105245562	22	darkgreen	NA	NA	NA	NA	NA	NA	0.0222490594554229	0.559381326554295	0.930172132081185	0.0157927844049848	1.85031471782435	0.0642682025934768	0.177115038685333	-0.407412459709121	0.482006812619999	0.093320699430297	-0.717012106785974	0.473366626428393	-0.130097990156645	0.134470656736322	0.606882221891394	0.594740182061463	0.0125880706869689	0.989956437998948	-0.342820502859572	0.603935476124856	0.163716736034994	0.00794952370194931	0.967418354006226	0.333334938425979	0.500543835578851	-0.652307014087322	0.0343721603507263	0.00334643071218473	-0.64848037634786	0.51667429905361	-0.300003570044849	-0.532156715335189	0.226456464882967	0.0230075458404324	-2.55314383112107	0.0106755401277158	0.453923048556668	-0.241564873961995	0.0584657224641746
1700037H04Rik	1700037H04Rik	67326	7	black	NA	NA	NA	NA	NA	NA	-0.664627187687886	-0.805626073952511	0.00262138292609379	5.45529768977478e-05	-5.41784167624862	6.03227957819276e-08	-0.57109635874071	0.0923090071973646	0.0133038225557077	0.71563595276529	-1.57423409752666	0.115433339156843	0.0323314918432727	-0.0559107091323919	0.898658865833106	0.825597732531917	-0.066825305077549	0.946720777894627	0.719254116806986	-0.794406082035799	0.000767509559072771	8.2280433346116e-05	-0.501099039065868	0.616301423100597	-0.316236424982814	0.970871430182203	0.201082921138028	2.37847093700218e-11	5.0340233654543	4.80291092433235e-07	0.81761065267859	0.967016991661041	3.41386006732994e-05	6.35026069485512e-11	9.03316940649705	1.66770218816525e-19	-0.199921592323214	0.771044887705501	0.426391515968157
1700040D17Rik	1700040D17Rik	76602	4	yellow	NA	NA	NA	NA	NA	NA	-0.472955632514576	0.814132247414597	0.0474519066635163	3.92466163322182e-05	1.76859505534918	0.076961476527853	-0.709531075462619	-0.381921776572447	0.000973924670744649	0.117816429690434	-3.64456010589134	0.000267849535158544	0.0871937526221599	-0.129995215505786	0.730823653043578	0.607168805273569	-0.122525331506517	0.902482985488737	0.670781249893653	0.912376720234973	0.00231090032377554	1.3235053211511e-07	6.65724004075121	2.79017300921089e-11	-0.381764372329138	-0.877492950114927	0.117980540542811	1.72508406652374e-06	-4.99750670926829	5.80763187556857e-07	0.714158359710833	-0.756130832225861	0.000870575739668516	0.000282858458835712	-0.258796639588769	0.795792150792782	-0.265973292260253	-0.461960535430171	0.286069407171125
1700044C05Rik	1700044C05Rik	73306	46	brown4	NA	NA	NA	NA	NA	NA	0.0993033950710065	-0.218466052817813	0.695033252730292	0.383797014557206	-0.346236127847542	0.729165265749958	0.173092939784135	-0.0585523947016505	0.492169235173644	0.817485804204527	0.328759227510528	0.742337683214156	-0.0187095284344911	-0.115809234999751	0.941260966254477	0.647233827030225	-0.381958971671267	0.702491797321277	-0.495554922497371	-0.181733409225712	0.0365030414518803	0.470466298211721	-2.05675170133104	0.0397101161525162	0.150660277300216	0.303624458585833	0.550686844438091	0.22062637857669	1.31613301985303	0.188129399937663	-0.405257693627179	0.366760712598368	0.0952350966429146	0.134375567614256	-0.127982593470256	0.898162748149025	0.434253815274324	0.365445409122736	0.0717531292587467
1700045H11Rik	1700045H11Rik	73348	7	black	NA	NA	NA	NA	NA	NA	0.158477849948153	-0.0711591314232725	0.529948900917695	0.779029405536882	0.250444038734002	0.80224397646248	0.515722923939868	-0.0573397054076456	0.0284739006958192	0.821207517018511	1.45124506356632	0.146711632690991	-0.109432629003413	0.176013259960743	0.665556726601578	0.484780327259069	0.192312825197058	0.847497172850569	-0.468843586694989	-0.0258793541816119	0.0496861869931228	0.918811664697033	-1.51171569748602	0.130606203496416	0.488380233208614	-0.131493727776923	0.0397436466098507	0.602995674578112	1.13609841797308	0.255915377075768	-0.470000503560929	-0.241306796578824	0.0490496962980739	0.334726429588909	-2.1389477429805	0.032439900810892	0.319524179174896	-0.312811342942237	0.196182031682115
1700046C09Rik	1700046C09Rik	73307	9	magenta	NA	NA	NA	NA	NA	NA	-0.0869444342777568	0.0957570143194887	0.731566395463282	0.705455112133679	0.0251356645640212	0.979946752953451	0.351473121145868	0.18808352718271	0.152650670559935	0.454826447662579	1.57677226981097	0.114847934439682	0.230997274921053	0.192059848739132	0.356403495878557	0.445169592066575	1.21542529594435	0.224203924972342	-0.516025346379477	-0.0361278972739716	0.0283649618630792	0.886827809078953	-1.71699952072188	0.0859792595597083	0.119188692962218	-0.0413395743766765	0.637599981509469	0.87062370976067	0.221733982127824	0.824520974610652	-0.427404333064782	-0.140770614531412	0.0768665897882398	0.577425318087553	-1.6926106427901	0.0905296039260128	0.363457498863728	-0.256559459107671	0.138188184836861
1700047F07Rik	1700047F07Rik	102633724	23	darkturquoise	NA	NA	NA	NA	NA	NA	0.49424777134942	-0.437948572051886	0.0370777759562865	0.0691014820210907	0.203578720753622	0.838682723280675	0.413255430947896	0.464296900760535	0.0882698569996996	0.0522482509371349	2.6652437745157	0.00769325324706883	-0.160020277237376	0.353952626231432	0.525900051098532	0.14957667662945	0.589862278933508	0.555282985096642	-0.322830069625578	-0.646471692305599	0.191334386405823	0.00374310771095084	-3.12262995285005	0.00179242955527111	-0.337460341690343	0.360812124079765	0.170838932676701	0.141295250396297	0.0752235952236037	0.940036811264576	-0.41861564425193	0.0868489571412994	0.0838138710435072	0.731850890871926	-1.01524705317867	0.309988076252135	-0.298316688002866	-0.214120551474903	0.229206092294785
1700048O20Rik	1700048O20Rik	69430	9	magenta	NA	NA	NA	NA	NA	NA	-0.188134451558199	-0.401762495965534	0.454702104355728	0.0984004758343993	-1.74273923794037	0.0813791743446124	0.410911582399347	0.380441227422079	0.0902714821721304	0.11936646070599	2.36819379153969	0.0178751702366596	-0.264311787572986	0.101928940580859	0.289203544805806	0.687350738868463	-0.476460566646542	0.63374629426471	-0.0510499752625302	-0.489159963911131	0.840567228092157	0.0393811775102295	-1.65759934984763	0.0973983609968712	0.0202484377167876	0.269702778464974	0.936438409926737	0.279110133574285	0.839461510543032	0.401210379174425	-0.0289370139876734	0.063277328581075	0.909254681200738	0.803021171281657	0.0973456702292733	0.922451888595986	-0.106967195489248	-0.29082242050913	0.672690345643363
1700049J03Rik	1700049J03Rik	73365	7	black	NA	NA	NA	NA	NA	NA	-0.250024865327814	0.19449691396815	0.317009375328117	0.439303576746215	-0.165272521550688	0.868729486000805	0.419228031920946	0.29694674887568	0.0833154499616012	0.231454807001355	2.12958734706777	0.0332056965813246	0.180942784640118	-0.184945467088913	0.472432102826672	0.462521976234605	-0.0117133420254015	0.9906543189513	-0.47400281561024	0.19419517033889	0.0468952866583961	0.44002769206223	-0.900931749702158	0.367624608905951	0.365334033833628	-0.261890443363264	0.136013150419433	0.293808199666199	0.324960262248345	0.745211146994237	-0.400517758424295	-0.32807077110764	0.0995458423664755	0.183813780275554	-2.1635494987434	0.0304989409374548	0.43867298053471	-0.480583276630642	0.0685902191975308
1700052H01Rik	1700052H01Rik	73462	11	greenyellow	NA	NA	NA	NA	NA	NA	0.432480425613432	-0.220277481721703	0.0730522184772206	0.379767040264642	0.675982907167692	0.499051497450379	0.210146988512453	0.530018475265181	0.402605579058411	0.0236681227259978	2.27262980660168	0.0230484978708469	-0.10582337135236	-0.119884782055229	0.676009045244301	0.635622417958199	-0.641162567778108	0.52141706683709	-0.147454214131761	-0.45149778774437	0.5592944589488	0.0599959450106292	-1.79638225127226	0.0724337446415083	-0.245282868613225	0.277826370225386	0.326576054457846	0.264314541120043	0.0988184591405471	0.921282411954183	-0.304765015809158	0.111621102457912	0.218810249013898	0.659247266942949	-0.573254296955377	0.566472525420855	-0.388420031763565	-0.13313980441094	0.111181543730526
1700055D16Rik	1700055D16Rik	105242798	6	red	NA	NA	NA	NA	NA	NA	0.228523079071025	0.546590612038497	0.361721845567145	0.0189173525910772	2.39323678533502	0.0167004593383468	0.125045934469674	-0.128404510036522	0.621033596853678	0.611611362109396	-0.00965454089596322	0.992296910545357	0.03933333613707	0.019071731427189	0.876856030610034	0.940125731854379	0.165258445117406	0.868740565032751	-0.304007832080367	0.710604137731497	0.220014841482917	0.000949092181172112	1.62485646684896	0.104193145943948	0.637398150161036	-0.712920425992756	0.00443570955284392	0.000897283535754437	-0.394052561329175	0.693542233775085	-0.309713238926477	-0.654753813520648	0.211043517119289	0.00319069825365786	-3.12202657280213	0.00179610726112955	0.48199976569273	-0.525517956963606	0.042806388396681
1700056E22Rik	1700056E22Rik	73363	4	yellow	NA	NA	NA	NA	NA	NA	-0.511311074687904	0.180556852753026	0.0301003710598913	0.473393162324108	-1.08030384928215	0.280006896166519	-0.0586115481394474	-0.046269076086842	0.817304358113051	0.855341834023347	-0.296930937618056	0.766519235974084	0.088135561877108	-0.080055627202445	0.728019976171902	0.752176548357133	0.0230164088193847	0.981637184071354	0.555541371574588	0.364594199619884	0.0166843391844947	0.136867803081734	2.85256840078861	0.00433674780671708	-0.204719620709549	-0.291295743151471	0.415139791455797	0.24087980132612	-1.43580936861677	0.151056593225541	0.521554828578276	-0.238012423443432	0.0264295850667694	0.341568132180999	0.949805836851678	0.342210919528393	-0.333368765315187	-0.243097459755452	0.176414387129951
1700057G04Rik	1700057G04Rik	78459	10	purple	NA	NA	NA	NA	NA	NA	0.202488827519123	0.0342160512412242	0.42035132855927	0.892783162087221	0.677566254932861	0.498046748089604	0.496396437461633	0.804288333283014	0.0361366770103958	5.73700327127574e-05	4.68147790886725	2.84814093515096e-06	0.173361349079812	-0.0856209218961527	0.491487847420207	0.735513050683395	0.252575781721503	0.800596046715038	-0.749241841366381	-0.238045537095199	0.000345152644755584	0.341498963334888	-3.43350011953635	0.000595841940951863	0.746505372809168	0.152400230715944	0.000372909397850383	0.546040219133547	3.16391133704626	0.00155664209290156	-0.696522800819086	-0.0286819298746049	0.00132059501909028	0.910051533332141	-2.51505032570938	0.0119015393636078	0.770827894733084	-0.306577068063534	0.000180954764944884
1700057H15Rik	1700057H15Rik	78460	51	thistle1	NA	NA	NA	NA	NA	NA	0.285032524276661	-0.0232145442738592	0.251606710733176	0.927149449789224	0.763484154363436	0.44517470881944	-0.257745288037581	-0.348680908566684	0.301793354167766	0.156163941790959	-1.77521433203192	0.0758625041586871	0.00224418384989796	-0.225473959397478	0.99294865558189	0.368337346819619	-0.642538452286427	0.520523630889969	-0.0102848761031652	0.0227634149550445	0.967691969870031	0.928561702847863	0.0353047362569956	0.971836746699851	-0.0599406003945146	0.159065767312366	0.813229995342464	0.528403941773731	0.28401799066657	0.776396593572721	-0.0408729953531235	0.279824764045387	0.872072490077886	0.260751169522067	0.697479268834082	0.485502908898864	-0.0910338498958956	0.442626954364029	0.719412773934635
1700057H21Rik	1700057H21Rik	73375	8	pink	NA	NA	NA	NA	NA	NA	0.070351613845825	0.41833278813662	0.781479104252212	0.0840448206138442	1.4598572117192	0.144329320965238	0.192728533287858	0.644729490310653	0.443556070317948	0.00386872489628808	2.71923647703433	0.00654328099880031	0.234178442410347	0.0556391781229373	0.349631290127994	0.826432501155544	0.832413186087056	0.405175761682085	-0.634198969429676	0.18546547068385	0.00470349613994515	0.461242249716861	-1.58610347773313	0.11271583810296	0.729965463730738	-0.274413730279718	0.000583733803718665	0.270469364537077	1.83005642025302	0.0672415026119009	-0.546836633812664	-0.408606596819311	0.0188529845519244	0.0922718441414176	-2.96361089917532	0.00304052480232463	0.813248985457162	-0.544116106751933	4.06426851820086e-05
1700060C16Rik	1700060C16Rik	73425	20	royalblue	NA	NA	NA	NA	NA	NA	-0.191308928622994	-0.247864731077802	0.446985140225624	0.321346528840081	-1.26383162192373	0.206290468633446	0.331835518295702	0.391985226100093	0.178534838254762	0.107656603421239	2.14686957095454	0.0318036667303665	0.0757399906314785	0.294756617859229	0.765170928450407	0.235079114136771	1.07382040494204	0.282903182720957	-0.628432525056621	-0.464727878231302	0.00521940428747709	0.0520012090220842	-3.51331974074726	0.000442544579720239	0.672558206564934	0.207766663461264	0.00222712074271357	0.408077389461426	2.90263305912504	0.00370039927297029	-0.445708225149382	-0.0336424758432318	0.0637697746805593	0.894570914252002	-1.45094597470213	0.146794904518143	0.861889828437254	-0.240586951673824	4.27622983897783e-06
1700061I17Rik	1700061I17Rik	433646	24	darkgrey	NA	NA	NA	NA	NA	NA	-0.0332377599967517	-0.201885333391726	0.895832646904595	0.421767133583973	-0.673016385769249	0.500936866494305	0.32940197722024	0.422034899060259	0.181935381919205	0.0810586210975541	2.2410268150771	0.0250243381072849	0.0190688939831414	-0.322648791324215	0.940134624686715	0.191598125837232	-0.892452681552937	0.372150344613782	-0.545207798638998	-0.279819551805879	0.0192823746027975	0.260760424355859	-2.54282051880235	0.0109961696760561	0.301037630498644	0.189687184480626	0.224781484454651	0.450919070548714	1.42177368307024	0.155091961783128	-0.438475115823658	0.102342381830924	0.06872958618235	0.686143612300623	-1.03984137118617	0.298413604737751	0.525295728105094	-0.083639396460171	0.0251796800952221
1700061J23Rik	1700061J23Rik	76993	42	lightcyan1	NA	NA	NA	NA	NA	NA	-0.295577827448395	-0.64644524685873	0.233715924743082	0.00374498922747934	-3.03726362441415	0.00238736563333364	-0.0578438527333436	0.258758132962694	0.819659855692657	0.299830309886377	0.585112384463171	0.558472152084373	-0.0384225356695781	0.0127370773009597	0.879687703785423	0.959994104075025	-0.0727010250126536	0.942044032867524	-0.262301179977867	-0.592216862161945	0.293023997352595	0.00961137115028823	-2.68602020036175	0.00723087170393362	0.0664640160681011	0.564988088939205	0.793299623194926	0.0145592625943991	1.99882734086546	0.0456270384727031	-0.100966255544796	0.387282958891722	0.690164280592507	0.11232285962441	0.869142077556074	0.384769424224457	0.424720917646658	0.0754550944239774	0.0789411781915473
1700064J06Rik	1700064J06Rik	73400	10	purple	NA	NA	NA	NA	NA	NA	-0.00747604924298037	0.151861083209543	0.976512644751471	0.547478159261299	0.411730502145153	0.680536965499158	0.218306343168052	0.863629468793956	0.384153457553535	3.88606300335162e-06	4.32559778543426	1.52118768036703e-05	0.228565463347286	0.000805582456800499	0.36163036347095	0.997468791377061	0.660383748650993	0.509007598428291	-0.563984511044523	-0.21651478174044	0.0147742368789862	0.388164407933547	-2.42863937009591	0.0151555989061107	0.975687030501907	-0.0290274064331211	5.68888697691597e-12	0.908972325796925	6.13710762941804	8.4037453346211e-10	-0.441362987178829	-0.230467768756337	0.0667162165579549	0.357537923886923	-2.00423956849127	0.0450444038450731	0.952694242673874	-0.488935978619285	1.08668919373927e-09
1700066J03Rik	1700066J03Rik	67339	7	black	NA	NA	NA	NA	NA	NA	-0.264633081945597	-0.729893311070897	0.288595857796429	0.000584835370730277	-3.39293268964911	0.000691486275156213	-0.301775382605765	0.142586808086592	0.223591361974947	0.572473820215126	-0.47491169154984	0.634849917753248	0.283810262687996	-0.121623012970758	0.25373454077737	0.630694421377815	0.479682024530095	0.631453511529865	0.515944488363905	-0.755075782372782	0.0283940568465232	0.000291733153532457	-1.17057866815201	0.241768175931315	-0.0379009065704292	0.830460035863599	0.881310073467382	1.98667397578572e-05	3.25749355719288	0.00112400809935123	0.46557188492658	0.762131597486142	0.0515199664073452	0.000236587736675627	4.25871390171528	2.05606417613254e-05	-0.2227204432168	0.519751952720835	0.374369440203184
1700066M21Rik	1700066M21Rik	73467	4	yellow	NA	NA	NA	NA	NA	NA	-0.642653546955883	0.161452634059695	0.00402288549221318	0.522152967862083	-1.69650014800707	0.0897912021650963	-0.241859206556736	0.0898867241411518	0.333587054271924	0.722815680050994	-0.442982327608213	0.657778517393312	-0.262071983182218	0.0299225595959565	0.293461436751666	0.906176735835845	-0.674298170680814	0.500121766829861	0.48777912010894	0.314981747989387	0.0400248205197389	0.202974255762704	2.43020778861362	0.0150901687821822	0.0419432445825585	-0.0786553691919794	0.868749827987919	0.756385961055439	-0.104228422682894	0.916988078768288	0.608728062903333	-0.0623549711440023	0.00734054389328732	0.80584019178511	1.82281431468363	0.068331518927793	0.0106780142718099	-0.122543263871161	0.966457644178779
1700066N21Rik	1700066N21Rik	73471	11	greenyellow	NA	NA	NA	NA	NA	NA	0.386335694531203	0.166854527600359	0.113280001140298	0.508133972261049	1.62893362911521	0.103327070050209	0.49220883195769	0.347179976703732	0.0379881017561855	0.158075158126886	2.54899233687844	0.0108034674137961	0.00802011096546851	-0.0244949380792496	0.974803872482344	0.923142339320962	-0.0466112229634239	0.962823087122507	-0.631795566461797	-0.0694723724276816	0.00491321893041575	0.784148612410799	-2.30229284276972	0.0213186631814617	0.235986476956293	-0.0140815127463183	0.345815371729506	0.955775085711277	0.640461006056605	0.521872932260954	-0.68747506469131	-0.154407618523231	0.00161764088059078	0.540701305842719	-2.82504654517175	0.00472737482687408	0.147387247079375	-0.219128633039178	0.559474877838397
1700066O22Rik	1700066O22Rik	74916	11	greenyellow	NA	NA	NA	NA	NA	NA	0.435808375651741	-0.257252201986558	0.0706284503450295	0.302751815446813	0.576662646087358	0.564167370811378	0.664382653671541	0.389319919620181	0.00263439530728795	0.110284169203654	3.42697082917519	0.000610354633431506	-0.167319328416571	-0.107855876536668	0.506936113471393	0.670115883361205	-0.783996294288293	0.433042284717037	-0.453607515744514	-0.2204649716002	0.0586631366442093	0.379351268347028	-2.01773726006704	0.0436186321175642	-0.271996405558173	0.109987962802185	0.274882276708115	0.66395363107435	-0.476826809039405	0.633485453681026	-0.542002117620128	-0.0296845746348514	0.0201499223535529	0.906919868850753	-1.80080151611543	0.0717341698427482	-0.223546482211945	-0.283714362820922	0.372554087895955
1700067K01Rik	1700067K01Rik	73453	23	darkturquoise	NA	NA	NA	NA	NA	NA	-0.393004377565464	-0.398794812857663	0.106663801136724	0.10114702499429	-2.36898668311406	0.0178368956785701	-0.243318120447762	0.366735353751462	0.33058884161798	0.134404554605242	0.38565001772914	0.69975588454117	-0.402680616821091	0.214629318318438	0.0975617558109319	0.392410336422979	-0.590646367130644	0.554757390567619	0.466388520385016	-0.591499649363352	0.0510575368601463	0.00972149353283075	-0.493630386342463	0.621567236860574	-0.345894036899921	0.388829457164889	0.159725274528771	0.110772619599412	0.14042587983929	0.88832351128564	0.501189956835745	0.160543214125116	0.0341033518950812	0.524530597865059	2.0162110309027	0.043777913440773	-0.280601963349559	-0.0861758471685228	0.259373471755134
1700072I22Rik	1700072I22Rik	78629	11	greenyellow	NA	NA	NA	NA	NA	NA	0.158394524717176	-0.190171206148287	0.530168034682711	0.449743111841314	-0.0927026033949803	0.926139828709993	0.0614123182963922	0.308502009899273	0.808723596756129	0.212927796279704	1.07587344740105	0.281983858538765	-0.231010363606813	-0.267713343667574	0.356375480291815	0.28280940021236	-1.44152350804725	0.149436840907581	0.140777850710611	-0.15867569693863	0.577405553994896	0.529428757344297	-0.0517851888612315	0.958699857292422	-0.217273088294409	0.147351683395112	0.38646390829171	0.559570701890502	-0.204665113871931	0.83783377849976	0.12165802707485	0.088076196446836	0.630595305439152	0.728196604853015	0.595578028855723	0.551457157983821	-0.244167562825246	-0.0906354929682941	0.328850427964823
1700072O05Rik	1700072O05Rik	73505	33	darkolivegreen	NA	NA	NA	NA	NA	NA	-0.136630198683792	-0.387167501701819	0.58878079034792	0.112439211815785	-1.54419056617086	0.122542173572326	0.327537706749524	0.288668473491795	0.184569580509254	0.245343494141927	1.80221901502495	0.071510954161803	0.181466732576823	-0.149908171148722	0.471128905513032	0.55270079844866	0.0917894033171102	0.926865363446269	-0.59769285977909	-0.490600597401341	0.0088031873347376	0.0387181395030693	-3.46878598305267	0.000522815755601947	0.706428709057475	0.498143661857618	0.00104878199916227	0.0353850288772363	4.03574922543976	5.44283280638424e-05	-0.438680113119958	0.416371442114667	0.0685851992400966	0.0856590384335279	-0.0772183578978218	0.938449837758814	0.836801804628671	0.172355408586845	1.49576645183147e-05
1700082M22Rik	1700082M22Rik	105243269	7	black	NA	NA	NA	NA	NA	NA	0.499630373789918	0.282891238482539	0.0347549723578475	0.255341887966617	2.37484772762804	0.0175561911081482	-0.155169557415057	-0.022161036231611	0.538681016913419	0.930447755777363	-0.505151141776315	0.613452683525129	0.00908315069000485	0.152661823270588	0.971465417857878	0.54534314495605	0.460886681080231	0.644879907898487	-0.182511889930049	0.410262770273202	0.468534679528219	0.0908313355763543	0.71091730431178	0.477135482185667	-0.0273082904642433	-0.5229349001968	0.914344004212416	0.0259629775637425	-1.71879529988842	0.0856516516696316	-0.300195671993748	-0.590736368631205	0.226144690524477	0.00983979952762135	-2.79598799807781	0.00517413218599458	-0.0387413373840373	-0.569793869276523	0.878696391430392
1700084E18Rik	1700084E18Rik	67350	12	tan	NA	NA	NA	NA	NA	NA	0.402362542519433	0.647637687787463	0.0978517368859875	0.00366091599610689	3.38756079008082	0.000705170882482771	-0.218375204462291	-0.0134073887876044	0.383999749210853	0.957890443795117	-0.665691552065979	0.505608274365414	0.502797666511219	0.0115052116886452	0.0334415179053543	0.96386075406996	1.59678591246375	0.110313437221231	0.267508686600336	0.607600348340554	0.283191643618639	0.00748032947004982	2.76984212030025	0.00560834703273753	-0.195798294068919	-0.613206529887609	0.436187651490106	0.00680609318092816	-2.58066735013098	0.00986095491164738	0.0844257492248574	-0.605517032661253	0.739082429127481	0.00774421766362387	-1.74566387091298	0.0808693765753051	-0.445984746500686	-0.449876982357172	0.0635856070734863
1700084F23Rik	1700084F23Rik	74280	10	purple	NA	NA	NA	NA	NA	NA	0.125454865472824	0.0295120850728381	0.619883328684519	0.907458531625659	0.440216352321037	0.659780417335905	0.500659550227362	0.509287647487296	0.0343238995594581	0.0308699739163424	3.14507917109878	0.00166041888847405	0.0926126265703856	0.0485951544175552	0.714737600153436	0.848147437915546	0.400257061420645	0.688967190424409	-0.695920257056185	-0.202392050491108	0.00133885439678316	0.420578198925745	-3.01106129369802	0.00260336295351798	0.77820080273289	0.0826078584956922	0.000142863022522712	0.744521274407162	3.17798956019387	0.00148300090600909	-0.649852058585645	-0.0227759637310918	0.00350888980511668	0.928522416341275	-2.25658273326465	0.024034160296956	0.713122916882591	-0.217877350051262	0.000892868766163681
1700086L19Rik	1700086L19Rik	74284	51	thistle1	NA	NA	NA	NA	NA	NA	0.636755195395516	0.351129078020937	0.00448850392319243	0.153080601350949	3.16622064430042	0.0015443360288031	-0.383360491307727	0.638724809305831	0.116323896218854	0.00432837527755206	0.995673276818474	0.319408918355875	-0.144860820801733	0.166818641776061	0.566299975570811	0.508226510904355	0.0636548314049993	0.949245071080871	0.0543571533697959	0.089346289363664	0.830376212314359	0.724420580724405	0.407282086925197	0.683800817720904	-0.0649862288977582	-0.257728336557386	0.797804356510608	0.301826274187628	-0.92984973863679	0.352448889414167	-0.018537075853951	-0.401808307035587	0.941801513588124	0.0983585039164214	-1.25679104399408	0.208829309927978	-0.177718854650613	-0.553813932533805	0.480490134521676
1700086O06Rik	1700086O06Rik	73516	7	black	NA	NA	NA	NA	NA	NA	-0.273056945830014	-0.755730336758843	0.272940793996221	0.000286200121123058	-3.58177245264411	0.000341270981686977	-0.553213920189809	-0.217976357164803	0.0172438034575117	0.384890505300193	-2.38869539454282	0.0169083145760927	0.214230220168154	-0.0610426102793764	0.393312323364157	0.809855109447109	0.442598703112173	0.658056022995608	0.611789794508544	-0.513151572148123	0.0069716409573553	0.0294133301736917	0.409494735078734	0.68217662973814	0.0707377329564899	0.729252237396508	0.780307521229753	0.000594699394983542	2.82272627291766	0.00476172073178238	0.587987447017015	0.806051879419862	0.010275482904119	5.3681371048694e-05	5.06355867451311	4.11501652374658e-07	-0.158701495642747	0.752007001750536	0.529360949326483
1700086P04Rik	1700086P04Rik	67349	4	yellow	NA	NA	NA	NA	NA	NA	0.133697801937054	0.490312150746807	0.596878947269269	0.0388502047890473	1.89780183954025	0.0577221908119993	0.127472390030288	0.0819221216409284	0.614220626147633	0.746575898353459	0.594749696828904	0.55201079689516	0.220720615447776	0.0851922522221823	0.378784767625721	0.736792682327642	0.876282806677703	0.380876309542843	-0.447373200925193	0.393244454309922	0.0626668581467466	0.106430887082197	-0.186051444145913	0.852404418948261	0.666428592532273	-0.273403465984703	0.00252714509870828	0.272308274797101	1.48139429344021	0.138501534505199	-0.420932969960457	-0.261432698130308	0.0819392126272745	0.294683648685046	-2.02648587106739	0.042715019154671	0.573498168114142	-0.166674140707179	0.0128344642849396
1700088E04Rik	1700088E04Rik	27660	8	pink	NA	NA	NA	NA	NA	NA	0.288407360560518	0.800507628411253	0.245789961504784	6.60096840612806e-05	3.95089470871588	7.7859574978235e-05	0.217554232569859	-0.189108499857599	0.385834487812475	0.452327077519348	0.0839334324946529	0.933109358049368	-0.0695530351406038	-0.232599915729802	0.78390361235023	0.352982455602235	-0.867201018005872	0.385831878593793	0.0961624739276845	0.80224712190417	0.704261006462763	6.19065155404049e-05	3.39792030315779	0.000679001975416846	-0.347086278648422	-0.688896674822121	0.158194996310103	0.00156761197459529	-3.41668322859764	0.000633889909016098	-0.0158298751917595	-0.565976012031363	0.950290179058584	0.0143500758697225	-1.85944638674825	0.0629638919366138	-0.46923635132066	-0.306012450753877	0.0494694070096693
1700092E19Rik	1700092E19Rik	73576	7	black	NA	NA	NA	NA	NA	NA	0.396194166532025	0.329057762659963	0.103598798411015	0.182419849253544	2.15214334754361	0.0313860659777146	0.46814352829251	0.0278956577937557	0.0500743528209	0.912508263719795	1.51488592007414	0.129801296611236	-0.0419165115250807	-0.0376571656217283	0.868832797349911	0.882068310579798	-0.225188244330413	0.82183283427357	-0.482488165009367	0.440749270839839	0.0425657816080813	0.0671403770126011	-0.150082103688491	0.880699839242262	-0.258056678090972	-0.494411928902815	0.301189013916625	0.0370052195069133	-2.27945266460844	0.0226401707465996	-0.594350126342116	-0.524892976851543	0.00928973338157586	0.0253119874636758	-3.58484823631671	0.000337274270567565	-0.176918976363719	-0.525591293964587	0.48249979105747
1700093K21Rik	1700093K21Rik	67358	20	royalblue	NA	NA	NA	NA	NA	NA	-0.00604779309330656	-0.423257004970146	0.980998912396062	0.0800901168765293	-1.29457416652987	0.195467168875899	0.387729328400291	0.49256884731005	0.111873835424956	0.0378261327843768	2.68296477510858	0.00729726759441475	0.146731222983727	0.223140140717239	0.561243647693847	0.373446472001645	1.05997132135218	0.28915764656909	-0.599800793283939	-0.648838796298535	0.00850706392057479	0.00357779974223	-4.1468321416909	3.37107019171548e-05	0.437040148884862	0.410283802810788	0.0697465990254521	0.0908131474134186	2.55836516104251	0.0105165595834401	-0.480746692124945	0.138119627940108	0.0434284486947364	0.584685184621201	-1.08879408265264	0.27624470165228	0.625860040188942	-0.159127145013382	0.00546394191361233
1700094D03Rik	1700094D03Rik	73545	4	yellow	NA	NA	NA	NA	NA	NA	-0.0650954466311707	0.471207061214414	0.797471218588191	0.0483924874374086	1.26270360889888	0.206695716592249	-0.311684254065429	0.118390142129227	0.208000583119183	0.639871505910792	-0.575476983970546	0.564968752251181	-0.402209926212605	-0.295164337928745	0.0979910939696283	0.234401674611219	-2.06615659652756	0.0388136956462833	0.677629431860774	0.631434352749858	0.00200168665869055	0.0049453866934059	4.43643226912129	9.1462094793313e-06	-0.231331500299434	-0.549939204175436	0.355688497977249	0.0180559594023436	-2.41516549208557	0.0157280617815971	0.636406649562191	-0.524769196308133	0.00451733728672076	0.0253527592093978	0.4786041404186	0.632220272266558	-0.467995346974351	-0.513733149509137	0.0501568089339287
1700094M23Rik	1700094M23Rik	73579	7	black	NA	NA	NA	NA	NA	NA	0.341662633539619	0.721503392741245	0.165237837317689	0.000725373606758677	3.58290264511051	0.000339797274176531	0.588577657243961	0.038566029118449	0.0101806595504724	0.879241490461448	2.01970116216624	0.0434143944904165	-0.107732684643761	-0.122188870612469	0.670472555819215	0.629093359478839	-0.653239047423285	0.513602180627627	-0.520511147503794	0.751998656990647	0.0267867734911155	0.000318967067780359	1.13278103399134	0.257306218003251	0.323328029580836	-0.804054725429456	0.190611151658819	5.78744412867837e-05	-2.1909536330014	0.0284551479716874	-0.575487327630081	-0.807360701493032	0.0124558221185495	5.10760413094584e-05	-5.02071471796389	5.14795691214916e-07	0.192755590272148	-0.70146540525264	0.443490845931473
1700095J07Rik	1700095J07Rik	115490402	7	black	NA	NA	NA	NA	NA	NA	-0.1493420907221	-0.0849959057497088	0.554218768976632	0.737379020969326	-0.666572385905595	0.505045312588982	0.303076341061555	0.00538641724393287	0.221502615150277	0.983076538788298	0.900260389255816	0.367981695450543	-0.161687525711216	0.356857648652687	0.521539669980038	0.146029672803992	0.594425905012073	0.552227286403655	-0.599427935267767	-0.244342011238336	0.00855885069775018	0.328494076378195	-2.6633613944525	0.00773642764430924	0.371091326824081	0.263349661547921	0.129489102943051	0.291027930737751	1.86504339468445	0.0621753218495509	-0.476291531503898	0.268318254271236	0.0456959944543424	0.281681438405774	-0.687664005842328	0.49166439158538	0.611417352115408	0.285966621016752	0.00701569767981077
1700096J18Rik	1700096J18Rik	67927	11	greenyellow	NA	NA	NA	NA	NA	NA	0.21364779414034	-0.399443300078902	0.394630674571866	0.100542210901119	-0.582644274074117	0.560132794228799	-0.160667475921194	-0.20999560957058	0.52420542703246	0.402952376622772	-1.06133485672365	0.288537750202741	-0.062954532370198	0.0999377864389526	0.804007478847413	0.693174358411122	0.10531537177308	0.916125565895028	-0.00532730282976846	-0.121463751497558	0.983262244281034	0.631145325384499	-0.360324036815891	0.718604826097524	-0.202281575429429	0.145467920579532	0.420837260325083	0.564656619399361	-0.165754606804656	0.868350070375147	0.0051402257098463	0.1066604357337	0.983849944685981	0.673579818992134	0.317372044877959	0.750961316564087	-0.109442648057925	0.0401423489038657	0.66552779210296
1700096K18Rik	1700096K18Rik	73571	7	black	NA	NA	NA	NA	NA	NA	-0.0524804536098101	0.667457443107044	0.83615617598544	0.00247458572969347	2.13154508741367	0.0330442621258311	-0.65988686483389	-0.121301711454161	0.00288326328727475	0.631604223353027	-2.58663952633085	0.00969169233797466	-0.00496321195178104	-0.186883335952687	0.984406038457039	0.457761983092545	-0.548910041964037	0.583067186375834	0.289598124146309	0.795494999388658	0.243758088550871	7.91499793931835e-05	3.91553123108355	9.02053662130162e-05	-0.130462074374957	-0.772392890324129	0.605867425530707	0.000172223660918777	-3.27374131197838	0.00106133725463981	0.348140886494196	-0.748444346951022	0.156849749918767	0.000353056214606364	-1.71425895417437	0.0864811778622492	0.00146819299323146	-0.615962314234038	0.995386828910249
1700096P03Rik	1700096P03Rik	73557	14	cyan	NA	NA	NA	NA	NA	NA	-0.163741313321967	-0.124825665427061	0.516191563048676	0.621653531110581	-0.822248652033839	0.410935394189745	0.139376532957782	0.212598481988454	0.581238307730252	0.397011923539743	1.00743191402129	0.313727261352228	0.141963040467902	0.556079624010107	0.574172347778896	0.0165570240650812	2.17808194539518	0.029399936497917	-0.382556929545511	-0.282890742810577	0.117155855642218	0.255342756601947	-1.96256926238061	0.0496962452375463	0.82509591380741	0.206831205389158	2.50354668629321e-05	0.410238677421492	3.91011295480796	9.22529711772588e-05	-0.247078004678688	0.0998297466499515	0.322934774184845	0.693490819289173	-0.430302918761834	0.666975304197627	0.811712989052801	0.0120170427132861	4.31712808958257e-05
1700100I10Rik	1700100I10Rik	74982	46	brown4	NA	NA	NA	NA	NA	NA	0.12150939409092	-0.24300452379877	0.631016088558163	0.331231981826365	-0.355963121990392	0.721868183040181	-0.0879753091002697	0.168380545155829	0.728496802679562	0.504206234810035	0.231354448079974	0.817039450364355	-0.171624565612684	-0.0716468424402274	0.49590494880022	0.777550834978007	-0.693275403071056	0.488136736024046	-0.489124551208342	-0.223600451592519	0.0393975845733243	0.372435653195636	-2.15625646457679	0.0310636446961525	0.258201634002264	0.238614462929551	0.300907934372771	0.34031183699137	1.43538442453907	0.15117758190814	-0.384911439678257	0.177186926301232	0.114729993235144	0.48182612060982	-0.641305336904328	0.521324322468873	0.559774949353682	0.0432075255230461	0.0157035707870989
1700102H20Rik	1700102H20Rik	68230	33	darkolivegreen	NA	NA	NA	NA	NA	NA	-0.176737829600185	-0.735437262585778	0.482955485574351	0.000505101078195566	-3.16524033200636	0.00154954902843464	0.277052099406923	-0.0192776053538284	0.265703258519195	0.939480520505709	0.750116559841901	0.453184506759325	0.0614620807578602	-0.0692094325852254	0.808571323392653	0.784947384025304	-0.022006874103346	0.982442472125309	-0.653028935269919	-0.584313757212444	0.00329984815953336	0.0108817385873721	-4.09994525602387	4.13247879980144e-05	0.680500396536147	0.742184658319204	0.00188265152655506	0.000420544623426095	5.04979233986573	4.422905977576e-07	-0.474638707201862	0.708543073846326	0.0465597100698034	0.000997264934529893	1.04145792660943	0.297663070182451	0.879046667443981	0.510240516511549	1.56557323353282e-06
1700102P08Rik	1700102P08Rik	112418	7	black	NA	NA	NA	NA	NA	NA	-0.410797634545977	0.461371824150527	0.0903696248659526	0.0539483950880059	0.17672658204566	0.859723160058662	-0.257114834138451	-0.227211903154436	0.303019156198262	0.364558345503199	-1.39799017378936	0.162116017959066	-0.0337464477431447	-0.432886162051669	0.894246812646091	0.072753478675807	-1.40630027696165	0.159634977940351	0.161349368267662	0.688979824506346	0.522422698840048	0.0015647259374567	2.85326896769407	0.0043271979499504	0.0736143276232066	-0.668262751488249	0.771593531009439	0.00243407704934186	-2.07564038170424	0.0379272236895237	0.271056144824878	-0.574187224580925	0.276610665749294	0.0127022759592732	-1.06276435708937	0.287888827088214	0.199654766071457	-0.437158177740928	0.427021912672674
1700104L18Rik	1700104L18Rik	73592	12	tan	NA	NA	NA	NA	NA	NA	0.475195608682359	-0.246581112762792	0.0462673181207828	0.323940276360842	0.749507254010676	0.453551528109151	0.383997988039346	0.0208942148873289	0.115666855562481	0.934415323586521	1.20388601542757	0.228633637665566	0.204371324941689	0.0190747573916402	0.415951194596082	0.940116248187742	0.640263329456308	0.522001416874339	-0.219916545491181	-0.136935558920027	0.380568153111119	0.587940142605819	-1.02210769121513	0.30672993334515	-0.0327747688472001	0.442708324339943	0.897276348861999	0.0657933732882549	1.2524496289623	0.210406071874167	-0.383593912837989	0.483761357054604	0.116083012436818	0.0419433984528565	0.34963991728764	0.726608949796171	-0.205899220149614	0.426792596867148	0.412398032357864
1700105F02Rik	1700105F02Rik	102640957	11	greenyellow	NA	NA	NA	NA	NA	NA	0.0486963824527666	-0.375482433461644	0.847834601829008	0.124662869369719	-0.978792045569575	0.327682740815129	0.600051732097098	0.494956433531412	0.00847235295810898	0.0367653324660356	3.49546029777492	0.00047324485198831	0.05494951602723	-0.0115858884329649	0.828553525830612	0.96360749693177	0.122806106453523	0.902260638615853	-0.708039833437474	-0.465929298958341	0.00100933121402866	0.0513171891761421	-3.92614074352046	8.63196593500175e-05	0.563544334512135	0.228995173860626	0.0148693176474619	0.360703616837234	2.46395781570906	0.0137412282857692	-0.630036314754271	-0.037173252017786	0.00507150900246022	0.88357397301338	-2.20240215318667	0.0276369139265005	0.624062605731824	-0.368206684957049	0.00564026705992324
1700108N06Rik	1700108N06Rik	73560	11	greenyellow	NA	NA	NA	NA	NA	NA	0.345606553919097	-0.219761211014714	0.160095773397664	0.380913212524141	0.387609084952169	0.698305344745973	0.32184213998787	0.503723429037036	0.192774637280371	0.033064935967877	2.51159765552486	0.0120186027701808	0.41394167011747	0.139278908764357	0.0876899715670581	0.581505720050744	1.6420399154987	0.100581732230061	-0.624571706940338	-0.35451928525211	0.00558986261900174	0.148880181832856	-3.11995108890736	0.00180881071840423	0.550956320109734	0.208323590802421	0.0178005412496705	0.406793575030479	2.35090846348929	0.0187276402870199	-0.589764328174535	-0.0328143497864233	0.00999213238061115	0.897152915260781	-2.00855311755006	0.0445845475023958	0.601589987231357	-0.324178479737257	0.0082620591881642
1700109G14Rik	1700109G14Rik	67355	22	darkgreen	NA	NA	NA	NA	NA	NA	0.0452894588336961	-0.103168341286469	0.858375005190782	0.683734219963477	-0.164660465912387	0.869211235780879	0.183500223957023	0.510897598181504	0.466088080311842	0.0302564139862941	2.1200366490763	0.034002954717588	0.172440360612015	-0.00932892928662533	0.493827787708117	0.970693617484979	0.46627053560768	0.641021866254321	-0.547400391051368	-0.178038680473177	0.0187061364751939	0.479687741185303	-2.24751999259788	0.0246068143377515	0.887900550345515	0.106977995521517	8.77241286202915e-07	0.672659037649275	4.29724641906418	1.72932915930905e-05	-0.439181764879352	0.0256061650573848	0.0682328162082788	0.919666075441247	-1.26036075042931	0.207539253868616	0.862650655058554	-0.174657961736394	4.10164077516007e-06
1700109H08Rik	1700109H08Rik	77036	50	thistle2	NA	NA	NA	NA	NA	NA	0.508030287692188	0.227581591609482	0.0313558199700629	0.363757322521801	2.23929039451956	0.0251370274651134	0.0319109033288618	-0.210301655783339	0.899970877496549	0.402251415036547	-0.513543932021112	0.607570888155575	0.0278802325079196	-0.311078986730822	0.912556468102939	0.208931947839963	-0.83113923187021	0.405894979095129	-0.0701399351161975	0.538984249866672	0.782121581255433	0.0209944110856896	1.50604566117319	0.132055452404003	-0.311653808146531	-0.51590780642238	0.208047367265081	0.0284072636767594	-2.52613409845494	0.0115325451721142	-0.263067449687198	-0.439976935323045	0.291564383254817	0.0676770049180689	-2.09757083580757	0.0359430736296789	-0.40277900059696	-0.377010175539079	0.097472187134951
1700109I08Rik	1700109I08Rik	73591	4	yellow	NA	NA	NA	NA	NA	NA	-0.0379531469513022	-0.149876513324297	0.881147575183086	0.552785641725883	-0.53453170041399	0.592973723208814	0.20775206146394	0.617436199314116	0.408111078883559	0.00633068123757531	2.63516615367528	0.00840961063350017	-0.185260754203968	-0.070149185030737	0.461745842799119	0.782093503556727	-0.728856170395849	0.466089647791876	-0.523338721766638	-0.52365568851432	0.0258276652553248	0.0257218417299933	-3.28745320022145	0.00101097991225098	-0.0944236460592104	0.36705804035076	0.709386578089836	0.134036025774655	0.821129178180775	0.411572691558548	-0.462886747379588	0.179928616720878	0.053062756327336	0.474959688475618	-0.902466502506323	0.366809107962123	0.21048166237678	-0.103877148758772	0.401839440328019
1700110C19Rik	1700110C19Rik	76634	4	yellow	NA	NA	NA	NA	NA	NA	-0.322953929563995	0.111324553810035	0.191154322856214	0.660100959455719	-0.63117374638822	0.527926925968526	0.021303040313957	-0.187468881547027	0.933134754939634	0.456328605785343	-0.476324932624404	0.633842905386362	0.0559619646415022	-0.014827642569774	0.825440177503053	0.953434106178537	0.116507904742475	0.90725002168499	0.3768116204526	0.434644584174698	0.12322726494584	0.071469182945747	2.43795522262184	0.0147706035100275	-0.276046399770112	-0.28699309116709	0.267513817651318	0.248217095968802	-1.6367644668095	0.101679692949128	0.349016697981532	-0.24819623258707	0.155738537936741	0.320678673956574	0.313485623421828	0.753911741499839	-0.308999534038964	-0.240819545456988	0.212152488671477
1700111N16Rik	1700111N16Rik	74305	7	black	NA	NA	NA	NA	NA	NA	0.367759537996824	-0.475216381024663	0.133237303884497	0.0462564389747267	-0.370402934755734	0.711082287453482	0.583589308931521	0.00792467825308505	0.0110046034610894	0.975103597251579	1.91148915121153	0.0559417496537961	0.0573054643512588	-0.446163558735772	0.821312655096295	0.063466726412644	-1.19510020995381	0.232047879984013	-0.801526178793592	-0.390740841309762	6.35799767892321e-05	0.108877743101256	-4.2865949987098	1.81432633469821e-05	0.418481099528964	0.623595990487662	0.0839236677872112	0.00568678875224038	3.32825843796605	0.000873907559569807	-0.809815636545222	0.677895538488094	4.64786297544046e-05	0.00199039856392913	-0.852157859659176	0.39412648199714	0.493190721313194	0.509917977327116	0.037547602967295
1700112D23Rik	1700112D23Rik	73611	11	greenyellow	NA	NA	NA	NA	NA	NA	0.466742103685774	-0.0691958631690133	0.0508582911069568	0.784988611422369	1.23486378997805	0.216881201722195	0.405362423770164	0.192357567728375	0.095141398812852	0.444450829717321	1.76729566106143	0.0771787261238372	0.320309495305662	-0.36187287177943	0.195023192092814	0.140043611924888	-0.133070027932971	0.894137998551727	-0.322248299395773	0.00322090913048229	0.19218165133957	0.989879859108992	-0.936019853445981	0.349262965849229	-0.129149370031829	-0.0357034955682833	0.609529482704144	0.888149322733424	-0.468368786336791	0.639520885572032	-0.480561958103998	-0.065044915976431	0.0435207349242581	0.797625343977054	-1.66552386587064	0.0958082862679242	-0.213714718534094	-0.192504692606281	0.394479065232377
1700112H15Rik	1700112H15Rik	73590	11	greenyellow	NA	NA	NA	NA	NA	NA	0.493603104201007	0.170400360895415	0.037363771029077	0.499029869697719	2.01636288010364	0.0437620440834703	0.222428152540199	-0.424365403259728	0.375012975903637	0.0792190819499169	-0.641473388747794	0.521215165054045	-0.212270129475886	-0.235429348689777	0.397758671381896	0.346988647507086	-1.28828378005376	0.197647197187256	-0.369170798635573	0.146509992180493	0.131640528830064	0.561840679466911	-0.678513433187784	0.497446209489892	-0.18421134674814	-0.157941814864266	0.464331681759329	0.531359324095522	-0.977542992763115	0.328300404175668	-0.445465081976158	-0.0343369420747327	0.0639320398700882	0.892406425182307	-1.45205441087815	0.146486476727584	-0.122943748721091	0.205328406283556	0.62695992416696
1700112J16Rik	1700112J16Rik	76628	19	lightyellow	NA	NA	NA	NA	NA	NA	-0.0134613145484667	-0.161551532600301	0.957721218159347	0.521894704769473	-0.499051999030429	0.617742752120785	-0.108796631224057	-0.0949772417182009	0.667394372953453	0.70775343432805	-0.578394550078236	0.562997772578254	-0.168518318299775	-0.328664783528933	0.503852340753151	0.182974004845635	-1.44666094992458	0.147991906504953	-0.0133662990694534	0.134391295056783	0.958019389508707	0.594959658510939	0.344621680531259	0.73037880448633	-0.375570896551048	0.0546429045729842	0.124566959988137	0.829496858892694	-0.962218956236859	0.335939628920738	0.0363140282453792	0.151598656514685	0.886248318763564	0.548178678764923	0.534873378096068	0.592737418270196	-0.129991378812385	0.113830177596434	0.607179504809851
1700112M02Rik	1700112M02Rik	102640882	11	greenyellow	NA	NA	NA	NA	NA	NA	0.193291680504883	-0.144618626212733	0.442199550865423	0.566956148647097	0.141745717943148	0.887280861800557	0.363604009881648	0.470843414361007	0.138017503742858	0.0485898587675375	2.52348359283499	0.0116198482804858	-0.0643861508350743	-0.0959565397836966	0.799635317267482	0.704867414254198	-0.454607532879839	0.649391614456526	-0.449550469756324	-0.348250717629288	0.0612461264272717	0.156710101848316	-2.39734203409292	0.0165145000230771	-0.191443852779715	0.288696426058205	0.446658645510454	0.245295729518981	0.292199302459095	0.770134244929169	-0.490372225460458	0.109529591850806	0.0388226711840564	0.665276721916847	-1.20654908000284	0.227605846841257	-0.0923303865370156	-0.105266126553731	0.715572683670712
1700113A16Rik	1700113A16Rik	76642	42	lightcyan1	NA	NA	NA	NA	NA	NA	0.158986837099547	0.554762266666513	0.528611238195104	0.0168699946704666	2.22196105970108	0.0262859373255613	-0.00105814002198649	-0.414911173053589	0.996675237669733	0.0868754530019141	-1.2518259768192	0.210633282366719	-0.401699215701081	-0.358644410448667	0.0984584741728794	0.143877134612814	-2.2655780090085	0.0234772327851337	0.285380012865143	0.797626429807716	0.251003826202747	7.33143292209123e-05	3.91902032207373	8.89096187905817e-05	-0.33090689595745	-0.777885930342315	0.179827388659433	0.000144338143489045	-3.91409317571412	9.07445922835418e-05	0.248475426010069	-0.663764246540098	0.320116836391639	0.00266753987077447	-1.54354459942812	0.122698695033929	-0.451325061676294	-0.472652374434573	0.0601060577529636
1700113H08Rik	1700113H08Rik	76640	11	greenyellow	NA	NA	NA	NA	NA	NA	0.0555248213978182	-0.190122908482567	0.826784121445848	0.44986038328779	-0.387162729326802	0.69863574034465	0.527338711601438	0.445235125204101	0.0245168296903524	0.0640857876291601	3.01282075256472	0.00258831748420178	-0.390671455981204	-0.233929507357741	0.10894612189601	0.350158557505061	-1.84112115405239	0.0656038063245859	-0.73796161102025	-0.28687795424581	0.000471938383813268	0.248415354710123	-3.51050090775003	0.000447263280882923	0.337075811483126	0.311992632077001	0.171357784873478	0.207527107805531	1.90506226658069	0.0567719776002842	-0.6331853887279	0.223928875383314	0.00479103380287826	0.371715388010412	-1.46774700082663	0.142172958596576	0.522903585458419	0.00130567082075402	0.0259734935208601
1700120C14Rik	1700120C14Rik	73600	20	royalblue	NA	NA	NA	NA	NA	NA	-0.0246697173946078	-0.286468859895376	0.922595485830431	0.249120598489323	-0.903371047633873	0.366329000633732	0.156028908587613	0.0893566783057086	0.536406547051891	0.724389718898463	0.698365690014106	0.484948527471405	0.0655758858663076	-0.00340261424135242	0.79600617018674	0.989308969168196	0.176119080807164	0.860200390909874	0.187262932542961	-0.365941675837978	0.456832495603438	0.135313991151582	-0.549365633466013	0.582754553669929	-0.18086759556788	0.195386032552501	0.472619264863179	0.437173492409455	0.0425718900158626	0.966042803685481	0.119134264121054	0.0342747040830871	0.637754710272816	0.89260037717441	0.435551956945543	0.663161834379916	-0.300349776882967	-0.111476961100862	0.22589478387745
1700121C10Rik	1700121C10Rik	67364	6	red	NA	NA	NA	NA	NA	NA	0.15463503123307	0.203479775004961	0.540097960946219	0.418032028372733	1.02458508783185	0.305559003701607	0.130417440710578	0.0506974613098098	0.605991794154711	0.841654946780572	0.514506318533319	0.60689804392061	0.0468875648553852	-0.0936797554929415	0.853427808951787	0.711583002902209	-0.133030201287931	0.894169495593909	-0.261075819300051	0.308989957237433	0.295367281393143	0.212167395108763	0.147547155934991	0.882700161937744	0.665996863491411	-0.349085205184032	0.00254947218899333	0.155651845287084	1.24199811670429	0.214237256905876	-0.258573358004223	-0.332481742313072	0.300187856836049	0.177639047497273	-1.72589150955881	0.0843669324816778	0.50300734692506	-0.349488852046606	0.0333559357572011
1700122E12Rik	1700122E12Rik	73619	7	black	NA	NA	NA	NA	NA	NA	0.0971656062644235	-0.600667913877741	0.70130954637169	0.00838760372122543	-1.68777426760285	0.0914545690009907	0.197271989823194	-0.0176973625362086	0.43267307866192	0.944433910955875	0.515320394707966	0.606329149600954	-0.0618317751907665	-0.353943066513218	0.807440261971885	0.14958844592016	-1.22147079250035	0.221907817717705	-0.042068625697363	-0.528584239302868	0.868360709558904	0.0241194525198507	-1.78267809144631	0.0746387196789796	0.214842746862228	0.568118340598622	0.391928439466869	0.0139046543001577	2.44088446457758	0.0146513412682359	-0.0581570114529378	0.512925349975422	0.818698821312881	0.0294971151650831	1.43816687970645	0.15038671015339	-0.0331036696159072	0.339975832788093	0.896250736547137
1700123J17Rik	1700123J17Rik	76728	46	brown4	NA	NA	NA	NA	NA	NA	0.0496210671159932	0.0710639041133945	0.844977954684123	0.77931818611614	0.341803391217544	0.732498857314956	0.286015372318728	0.413349479673823	0.24990384687053	0.0881902195747842	2.07568485000414	0.0379231080362581	0.125012860869962	-0.101514447527567	0.621126665070461	0.688561659014194	0.067330569741108	0.946318540965812	-0.383002181385489	0.0683153530866555	0.116694349852214	0.787664988398011	-0.947950979599015	0.343154410254593	0.208068950000129	-0.0175609647171258	0.407380296285802	0.94486155365389	0.547553204902027	0.583998728319995	-0.346986018215615	-0.0746288801802078	0.158323296382908	0.76852631247337	-1.23540328638558	0.216680450317317	0.30951404309851	-0.195096315164851	0.211352650983744
1700123M08Rik	1700123M08Rik	100503636	14	cyan	NA	NA	NA	NA	NA	NA	0.0920696945453786	0.16745825986779	0.716344284533669	0.506578327283916	0.739298858054641	0.459725542587202	0.337206601272892	-0.719717205828499	0.171181189018415	0.000758671441178861	-1.57294673542133	0.115731152187002	-0.188607803515397	-0.0439644411193076	0.453547136755741	0.862480630695898	-0.664358010870612	0.506461200425769	-0.306976851762891	0.275127738990048	0.215315988823135	0.269174352081714	-0.0984326701165633	0.921588733633769	-0.0263548686252549	-0.0961242256534898	0.917324675165482	0.704373622131582	-0.347282510979288	0.728379088359384	-0.273018677345159	0.124723010802204	0.273010702779902	0.621942529359849	-0.437690340442185	0.66161077270565	0.11380870339278	0.473017910057455	0.652962121907968
1700123O12Rik	1700123O12Rik	73624	9	magenta	NA	NA	NA	NA	NA	NA	0.240777590344936	-0.0347133322928172	0.335820065562326	0.891233606103119	0.596436389030457	0.550883737012462	0.755065782537558	0.641291111403384	0.000291818376776919	0.00412676203496763	4.9356042772055	7.99029742015568e-07	0.129905277414691	0.0257878769586643	0.60741963911524	0.919097754269254	0.442470925638686	0.658148464899249	-0.827537832163972	-0.215828482518423	2.25557373578985e-05	0.389706971172436	-3.95852550880322	7.54138878354204e-05	0.55602565146372	0.0845452012331435	0.0165697556320913	0.738725456511677	2.01330048007902	0.0440830278989068	-0.814026550317633	-0.0875312014418743	3.94114965270164e-05	0.729818724627917	-3.46936555314845	0.000521689101719392	0.582795903246747	-0.388554802749098	0.0111404345967579
1700123O20Rik	1700123O20Rik	58248	4	yellow	NA	NA	NA	NA	NA	NA	-0.0178871535690135	-0.693304370741547	0.943838890698752	0.00142057371698108	-2.46689679314389	0.0136289633510062	-0.355639315426127	0.191387605230014	0.147510102290665	0.446794740624738	-0.503764829648847	0.614426645256377	0.075388193544784	0.028831618313011	0.766232874654693	0.909583914679757	0.295206088856403	0.767836450927958	0.570777714321538	-0.72262055576376	0.0133671050730014	0.000705175049831403	-0.747927184085891	0.454504079677781	-0.329676793982366	0.810995540381479	0.181549207793054	4.43975071254937e-05	2.22728764606665	0.0259280556504685	0.486788149734725	0.717142030184279	0.0404916701458239	0.000808916974747718	4.05477150011718	5.01833336738092e-05	-0.527760670182626	0.430381144102173	0.0243816382989294
1700124L16Rik	1700124L16Rik	67934	11	greenyellow	NA	NA	NA	NA	NA	NA	-0.395681545626599	-0.0803892978067152	0.104087055932197	0.751174454171865	-1.41161582486033	0.158063110280834	0.0474295690723091	0.087814107269533	0.851751118937884	0.728976548765406	0.383269017583268	0.701520308934553	-0.226979367235651	0.118344357846298	0.365062702254056	0.640001834622598	-0.317069256835855	0.751191051732304	0.3000956145529	-0.0679052349264108	0.226307045543541	0.788912348544582	0.683389799534833	0.494360563891598	-0.0505510378332004	-0.0500945916994932	0.842106832059444	0.843515795447444	-0.284909506325588	0.775713472707097	0.382779547166388	-0.0785883578079467	0.116924950070847	0.756587573361812	0.917998773302187	0.35861950807796	-0.114760509131932	-0.101813732730456	0.650234406934475
1700125H20Rik	1700125H20Rik	73634	8	pink	NA	NA	NA	NA	NA	NA	-0.476201018017027	0.0517984940457602	0.0457429766683537	0.838258508335239	-1.31865431436841	0.187284706682091	-0.0856402685184202	-0.0749232339206511	0.735455314234153	0.767637025237472	-0.455134839152645	0.649012235237485	0.0956556252029524	0.181525743901972	0.705753812373614	0.470982240972429	0.790570718286617	0.429194539678509	-0.100786700353958	0.0302283517987787	0.690689477571587	0.905221976524421	-0.200514252792689	0.841078412226648	0.00371376101909945	0.0952478463436539	0.988331404734058	0.706955573674618	0.280724890453529	0.77892141629529	0.0301815894401493	0.131593681237712	0.905367972259912	0.602717734269233	0.459766569330815	0.645683781496804	0.314431145421779	0.232269093784062	0.20380792721563
1700126G02Rik	1700126G02Rik	76648	46	brown4	NA	NA	NA	NA	NA	NA	0.115008136496553	-0.279024448362011	0.649525439784171	0.262174608376202	-0.483956833650168	0.62841650440314	-0.16765103588978	0.24091379962827	0.506082075300252	0.335538382866973	0.216361117336197	0.828706272303664	0.316198140375209	-0.326771923481425	0.201140460197786	0.185658966274358	-0.0333549507545809	0.973391533745046	-0.295703951707803	-0.264379074003997	0.233507010186265	0.289076216824682	-1.62808807444277	0.103506211860506	0.00534175749101608	0.436774176099242	0.983216835483223	0.069936320648265	1.33948465789365	0.180412945713009	-0.260563057553893	0.452070272985063	0.296351197889512	0.0596320643357981	0.62391395014107	0.532684098276197	0.269442262902926	0.308647204633481	0.279592852791818
1700126H18Rik	1700126H18Rik	73639	38	plum1	NA	NA	NA	NA	NA	NA	0.600134289785162	-0.483523696439168	0.00846095818467276	0.0420590453668386	0.468908054712612	0.63913535865486	-0.118450539398662	0.202382876732189	0.63969959547963	0.420599707954392	0.243829454734557	0.807362907103214	-0.210963703855599	-0.00140564140832297	0.400737335036363	0.995583368768815	-0.609767498622575	0.542015834225581	-0.0503186108934151	-0.516114102389832	0.842824233559778	0.028333051616623	-1.75755489735802	0.0788232732859854	-0.160691048631189	0.414766842296074	0.524143752003364	0.0869963607822669	0.78986334964119	0.429607577477292	-0.144194517091109	0.311080990900648	0.568105970769236	0.208928859400883	0.499317040080337	0.617556052546157	-0.233913829791446	0.140333684956293	0.350191779264557
1700128A07Rik	1700128A07Rik	73631	19	lightyellow	NA	NA	NA	NA	NA	NA	0.127134896381301	-0.0906226473050045	0.61516645529727	0.720632017772205	0.104523489028735	0.91675392882208	0.185811858194128	0.418929874704457	0.460390783735594	0.0835578483108554	1.79432343655008	0.0727615594502887	0.171524081653399	0.00710934925781931	0.496161089804961	0.977664420081191	0.510095493055476	0.609984562540609	-0.350034171923297	-0.283190259929131	0.154454369917556	0.254818208681006	-1.85722952468151	0.0632785061479826	0.538398070035405	0.142862563985126	0.021161617371457	0.57172362051319	2.10928140389638	0.0349202989757289	-0.288901785070542	-0.0183782726435507	0.244944997828838	0.94229929879772	-0.893070113327163	0.37181962670818	0.490995469946769	-0.251004757139594	0.0385379050273786
1810007D17Rik	1810007D17Rik	69055	24	darkgrey	NA	NA	NA	NA	NA	NA	-0.121162900320938	-0.117212516757637	0.631997438909501	0.643226892791326	-0.677450320377622	0.498120280462738	-0.0961851825846183	0.200811971937671	0.704194147376003	0.424291477392132	0.302910514486216	0.761958058180556	-0.0248281848877367	-0.284230311092846	0.922099697683069	0.253002009524577	-0.896926716434333	0.369758022926487	-0.294458047482451	-0.183456867583187	0.235575990505013	0.466195273571926	-1.38309577624285	0.166635500625434	-0.0621543811320333	0.0916404854366598	0.806453562172051	0.717615234868541	0.0839016496477088	0.933134627958119	-0.181568045733254	0.0290589748741174	0.470877119577603	0.908873719116503	-0.437095387013559	0.662042172608206	0.335021964719676	-0.0262280596479644	0.174147092664679
1810010H24Rik	1810010H24Rik	69066	47	bisque4	NA	NA	NA	NA	NA	NA	-0.00707477073252232	0.828542280801846	0.977773030666822	2.15984158562044e-05	3.32734453221122	0.000876778974999109	0.205525627752414	0.299434410031543	0.413265327971409	0.227381814166912	1.46340926158882	0.1433554259317	0.119597279602344	-0.26806452086536	0.636438918533143	0.282154232950886	-0.437288639898343	0.661902032901108	-0.0505585192508373	0.651915745877187	0.842083742119304	0.00337190197698349	2.05915584759388	0.0394793112691545	-0.306410240173762	-0.738137035940268	0.216207644128483	0.000469703363552051	-3.5721698707855	0.000354035635136819	-0.100048437408379	-0.74093929947896	0.692850299169177	0.000435186354462999	-2.9781728587188	0.0028997239619762	-0.265644908339854	-0.654590749947596	0.286687197285991
1810013L24Rik	1810013L24Rik	69053	11	greenyellow	NA	NA	NA	NA	NA	NA	-0.459200101337491	0.728017373738161	0.0552373500291841	0.000614092607147582	1.21112890542695	0.225846004764801	-0.642474905890846	-0.589922979880557	0.00403638265962582	0.00996714099303122	-4.07272261218968	4.64667524631491e-05	-0.00965936607192185	-0.195264461072605	0.969656010420963	0.437464427144894	-0.586797340794535	0.557339822979153	0.946539652029661	0.924884701004648	2.83502245386642e-09	4.01863954812046e-08	9.6710505349263	4.00248111031123e-22	-0.480348490901335	-0.779440657142366	0.0436275610822416	0.000137177860723864	-4.43322288263995	9.28348077041501e-06	0.940356325347128	-0.551323132551689	6.67213205289797e-09	0.0177091304519522	3.17021183103423	0.00152327843018954	-0.523412167095154	-0.168097260494454	0.0258031144166544
1810020O05Rik	1810020O05Rik	613264	8	pink	NA	NA	NA	NA	NA	NA	0.231276250258608	-0.29784171826655	0.35580663629101	0.229984146157317	-0.202549684550584	0.839487020589409	0.424359979703888	0.0604476242406274	0.079223327064133	0.811676851180455	1.45245131381475	0.146376157169783	0.231937288128142	-0.166993664004401	0.354394638283047	0.50777525717935	0.191381137069178	0.848226997363779	-0.759976055997001	-0.397828404333012	0.000252412140630195	0.102053193316569	-4.00851695672015	6.11012522164561e-05	0.86437380796698	0.432276133438827	3.7287124591149e-06	0.0732029789464872	5.0150318258271	5.30246879885815e-07	-0.681223703547418	0.424328413958536	0.00185360345878224	0.0792480374490978	-1.07037476151459	0.284450654928291	0.869716840090289	0.38939752098279	2.75137516243162e-06
1810021B22Rik	1810021B22Rik	69120	12	tan	NA	NA	NA	NA	NA	NA	0.184047844041662	0.804307376451428	0.464735221627533	5.73290798237132e-05	3.66808162888568	0.000244377170353416	0.166096350634884	-0.0598967795627798	0.510090775182832	0.813364261016443	0.304567865810417	0.760695297253284	0.168378324283676	-0.0545476582176695	0.504211940471896	0.829789942878109	0.326387317556564	0.744131331747228	-0.0137461651532824	0.806601783384216	0.956827350811402	5.25732922362577e-05	3.12110918280249	0.00180171220267496	0.21858849787996	-0.717148262776858	0.383523863157902	0.000808792097927788	-1.92212941953901	0.0545894750772683	-0.118121343466034	-0.647935493712704	0.640636806639334	0.00364016207392605	-2.51845253746257	0.0117871768496008	-0.0393402783849832	-0.450221696601918	0.876834452622858
1810024B03Rik	1810024B03Rik	329509	7	black	NA	NA	NA	NA	NA	NA	0.0150217101837426	-0.888397771265669	0.952825278456852	8.4796541587491e-07	-3.95767284653822	7.56835185642056e-05	0.0411491829997925	0.296560287022815	0.871214849310222	0.232091720215644	0.98122774254425	0.326480446225677	-0.0104386150191692	0.052974277708928	0.967209271323079	0.834634482625353	0.120448344445162	0.904127996799027	-0.0125765547354155	-0.883750724698632	0.96049791507217	1.15752933380505e-06	-3.97455919628454	7.05097240432219e-05	-0.0726998676209032	0.844838542950937	0.774360913122822	1.02570688447236e-05	3.29515168183917	0.000983685678960258	-0.0286877395913745	0.708700244606112	0.910033383562919	0.000993521133976461	2.42077188931696	0.0154875925160173	-0.0573011452824752	0.377795087450927	0.821325917118149
1810030O07Rik	1810030O07Rik	69155	7	black	NA	NA	NA	NA	NA	NA	-0.298990946898298	-0.299502584601396	0.228104486673371	0.227270846875639	-1.74622623568414	0.0807716476763469	-0.422533559107874	-0.288455661325171	0.0806624091012069	0.245707335087343	-2.1146824681932	0.0344570195842007	0.0227477088145051	-0.37519887309773	0.928610874350392	0.124970648244896	-1.05135035452112	0.293097708095617	0.440594529052731	-0.076052423986504	0.0672476396047086	0.764228140826365	1.12223147695832	0.261764032393344	0.133756687296596	0.45054429491599	0.596715879322237	0.0606056819293438	1.75347215133171	0.0795209956838398	0.50553852187889	0.624132635499293	0.032336094911909	0.00563331182617041	3.64432871886909	0.000268090600529587	0.0976584177841532	0.666151704425868	0.699861060684307
1810037I17Rik	1810037I17Rik	67704	7	black	NA	NA	NA	NA	NA	NA	-0.434786037901152	-0.300026422727271	0.0713666027101601	0.226419361332515	-2.19296997741529	0.0283095422446621	-0.495019466137598	-0.181709066548368	0.0367376401105094	0.470526762811576	-2.05467371667215	0.0399105302364369	0.257131827569208	0.0597551813175536	0.302986076472221	0.813798147496189	0.913189358056972	0.361142959940787	0.74023558708076	-0.403723494675669	0.000443647427717277	0.096615333004636	1.47901499484549	0.139136307247785	-0.490191071299251	0.579668791358291	0.0389057436893906	0.0116889172632973	0.355397334501557	0.722291945460859	0.713746516533003	0.632109020836237	0.000879386443383405	0.00488544263993377	4.63777360736548	3.5218223520602e-06	-0.467665378697477	0.663638952295389	0.0503407897695259
1810044D09Rik	1810044D09Rik	69798	52	salmon4	NA	NA	NA	NA	NA	NA	-0.321207814385129	-0.219612548528825	0.193703166477037	0.381243613116074	-1.57329075548452	0.115651508932791	-0.373401502751653	0.0113782985207433	0.126933965543558	0.964259161351893	-1.07760560527348	0.281209799692997	-0.0449827267586012	-0.022046782961869	0.859325124259983	0.930805523823053	-0.189684108523983	0.849556674288027	0.487961161018811	-0.174204105469457	0.0399395098190336	0.489351389086186	1.01082814501133	0.312098689881323	-0.232284883064786	0.130650716338216	0.353653447736974	0.605341901671947	-0.297554792602383	0.766042982645014	0.497369626020645	0.00407457368065001	0.0357165173640466	0.987197819360184	1.55529465965342	0.119875908648782	-0.253491671880122	-0.145084983957862	0.310121514513991
1810046K07Rik	1810046K07Rik	69809	21	darkred	NA	NA	NA	NA	NA	NA	-0.196981387841377	-0.452511137834642	0.433364952806662	0.0593529707319402	-1.94438427036694	0.0518491292611648	0.116979297202002	0.1820151079945	0.643892183542371	0.469766870469909	0.853006571223525	0.393655660132884	-0.180854639946122	-0.0965177687370189	0.472651517959015	0.70321518008558	-0.791069351651024	0.428903522713448	-0.0104550510790967	-0.456724883397903	0.967157667186533	0.0567345029827935	-1.42445384939953	0.154315135545361	-0.233805150585484	0.557080615133926	0.350422127017294	0.0163223003784458	1.10415909993975	0.269524128106781	0.0533299852313674	0.506433455011768	0.83353873424854	0.0319813375421891	1.7290228090209	0.0838050129259683	-0.0921283279747343	0.328638623016741	0.716170717430585
1810053B23Rik	1810053B23Rik	69857	42	lightcyan1	NA	NA	NA	NA	NA	NA	-0.163266564967735	-0.265159219734546	0.51742553229024	0.287602414549743	-1.23429900458907	0.2170915067221	-0.0780662000992539	0.590512154172114	0.758159062950895	0.00987477070417028	1.69769746697176	0.0895648761015353	-0.216282108048194	0.000494874996626132	0.388687001300167	0.998445059187725	-0.620154084306716	0.535156347619054	-0.236882591227293	-0.371190315385501	0.343933007058109	0.129378885109731	-1.78550599753725	0.0741792793912944	-0.103585057582798	0.369083142235824	0.682519724633586	0.131739316340123	0.801585542690078	0.422792743272401	-0.114979194631548	0.190846849724816	0.649608286742304	0.448104224486303	0.2198421762135	0.825994071188347	0.227518037680613	-0.104512767844206	0.363894957319743
1810055G02Rik	1810055G02Rik	72056	12	tan	NA	NA	NA	NA	NA	NA	-0.00502221383349078	0.532521067325225	0.984220681590329	0.0228964385709221	1.66491207556832	0.0959302986839836	0.188772503385831	-0.50342405665798	0.453145623639277	0.0331863549986662	-1.02620433682601	0.304795277590311	0.226399052917093	-0.382071142039427	0.366323084159951	0.117660849584659	-0.486749340518516	0.626435974768989	0.0936982691918191	0.540883406763118	0.711528312709441	0.0204597962011058	1.97813805261454	0.0479131348057789	-0.18886553213136	-0.431969935562278	0.452918913840231	0.0734293719003887	-1.84831059657128	0.0645574236699612	0.0108790334334344	-0.201131637884566	0.965826537404868	0.423538851123054	-0.545977395550056	0.585081475441508	-0.265425385264644	0.153688013015369	0.287100640034568
1810058I24Rik	1810058I24Rik	67705	24	darkgrey	NA	NA	NA	NA	NA	NA	-0.411718192937956	0.328528070753784	0.0895789633103946	0.183167052619536	-0.27294610063406	0.784894648265401	-0.567909586519695	-0.50811925199713	0.0139475675187642	0.0313212508599727	-3.40718836941015	0.000656358119976415	-0.183977526985272	0.0223863776794575	0.464908824784492	0.929742167977295	-0.46303148470377	0.643341799426043	0.850169793446326	0.403608574070283	7.89274320888772e-06	0.0967192986541711	4.76510002875893	1.88759983002665e-06	-0.367814624280753	-0.0662273327224019	0.13317472394757	0.794020689433408	-1.27906529164575	0.200874064715712	0.900389489805145	0.158238451970656	3.55115626204302e-07	0.530578596043047	4.6212330579228	3.81465944726097e-06	-0.406660082546586	0.446843257941633	0.0939859548069658
2010001A14Rik	2010001A14Rik	76516	4	yellow	NA	NA	NA	NA	NA	NA	0.294456533391359	0.671974650847487	0.235578511940404	0.0022543532193577	3.16154171178217	0.00156936340016329	0.237562773669157	-0.297388462726812	0.342508175631247	0.230728208196191	-0.182328115993612	0.85532523511005	0.476709467673471	0.14959653312473	0.0454795343865238	0.553536242255311	1.89347661307658	0.0582945154677077	-0.564063656846593	0.666891788482247	0.0147571922308278	0.00250336991352047	0.470511934017623	0.637989309987237	0.444895067694692	-0.536436638551853	0.0643136524122914	0.0217287241684046	-0.3417351586898	0.732550210498225	-0.548177251737317	-0.435652484355071	0.0185052578879874	0.070740641141305	-3.06212321730415	0.00219772964561995	0.526400542803669	-0.170847533222579	0.0248195072276365
2010009K17Rik	2010009K17Rik	72340	4	yellow	NA	NA	NA	NA	NA	NA	0.647841408908335	-0.524763352315717	0.00364670835535598	0.0253546854119706	0.533665146260805	0.593573227220252	0.0350313712694941	0.243726484546041	0.89024277481825	0.329752441484633	0.802644970664395	0.42217996780577	0.294642944497199	-0.251996309051592	0.235268208662713	0.313081484322317	0.130389627841132	0.896258172318526	-0.2161466961642	-0.400505663572016	0.388991319078021	0.0995570184928914	-1.82111521033119	0.0685893456314973	0.248046587748856	0.337406199577096	0.320980052408676	0.170911923124826	1.70976400150664	0.0873095222869121	-0.340030163079282	0.267783325853764	0.167398684160593	0.282678765070412	-0.225290586530216	0.821753222312361	0.0736535724069498	0.0493255227226659	0.771474825027612
2010106E10Rik	2010106E10Rik	67715	7	black	NA	NA	NA	NA	NA	NA	0.18722086975029	0.221884482318793	0.456935444181482	0.376211613004752	1.17405982141387	0.240371065303782	0.427544945040608	0.175491944665587	0.076758997081607	0.48609535149022	1.79383416699383	0.0728396417092745	-0.0119349395310588	-0.069548537059277	0.962511808478698	0.783917274042361	-0.230789768847494	0.817478129968242	-0.792265990749214	0.267783541912306	8.87398986804747e-05	0.282678361812959	-2.2712670332047	0.023130817642925	0.669311424067267	-0.357375405615307	0.002382146821064	0.145403649631046	1.23212208140692	0.21790348403746	-0.730530954239295	-0.40388254311534	0.000575160359202839	0.0964715791050433	-3.84141305994537	0.000122328063707626	0.699706763773604	-0.458828228880661	0.00122750545885952
2010109A12Rik	2010109A12Rik	75610	26	darkorange	NA	NA	NA	NA	NA	NA	-0.123354470631515	0.286023463970149	0.625800323153635	0.24988985765855	0.481523066152387	0.630144790109026	-0.0767483822084601	-0.297608761842605	0.762129177941863	0.230366373695029	-1.08553206313201	0.277686070776968	-0.444386522930168	0.0473454883225548	0.0646555412253391	0.852011183275498	-1.21707963975764	0.223573916422179	-0.171913091387847	0.539970248365105	0.495169829562489	0.0207154993592695	1.2175707145132	0.223387148885045	-0.244705489644248	-0.570522219374405	0.327752313255134	0.0134180190947651	-2.5401254533903	0.0110812712545963	-0.109034256993927	-0.502021222152629	0.666707567770252	0.0337599029044735	-1.87093156686532	0.0613545669450405	-0.00817692323207583	-0.366498882139436	0.974311380422471
2010110K18Rik	2010110K18Rik	100503082	11	greenyellow	NA	NA	NA	NA	NA	NA	0.0495169187301792	-0.00327852366374647	0.845299611129491	0.98969884245167	0.130896534408406	0.895857156236758	-0.0511486260011267	0.0762318472429865	0.840262880034377	0.763686862172362	0.0712388359644537	0.943207673287675	-0.0109690058753208	-0.0524563154287979	0.965544071977514	0.836230570774596	-0.179531455825133	0.857520420376207	-0.294544606303954	0.0499765503606338	0.235431871636902	0.843880240625071	-0.717054744546526	0.473340318234668	0.653032793740836	0.12378451986984	0.00329960062461211	0.624587049642198	2.55970099125686	0.0104762256886015	-0.210387021294064	0.0831832584381764	0.402056013526085	0.742798509883476	-0.368262166211071	0.712677760245446	0.574407485451451	-0.00437042027512781	0.0126602509478045
2010203P06Rik	2010203P06Rik	66547	11	greenyellow	NA	NA	NA	NA	NA	NA	0.245524346738355	0.519873065886837	0.326084840952783	0.0270069932841696	2.33857248062905	0.0193575704317622	0.246255005586542	-0.593780354854314	0.32460118047294	0.0093747798617965	-1.22205844436855	0.221685526353063	-0.0839786540114309	0.0335786998839255	0.740418986889637	0.89476972478312	-0.14307763303176	0.886228869437247	-0.22726791888575	0.693562610997256	0.36443690943728	0.00141232677682773	1.76347170967853	0.0778209646167944	0.439785445346108	-0.718821149245422	0.067810545227028	0.000775850400880738	-1.22537853065114	0.220432632223437	-0.254327644633189	-0.575283626512541	0.308474056528201	0.0124941825832522	-2.58919549255276	0.00962004634121446	0.244042707894	-0.292394414755375	0.329105612082547
2010204K13Rik	2010204K13Rik	68355	4	yellow	NA	NA	NA	NA	NA	NA	-0.135306323924452	-0.866712011465717	0.592431156290193	3.26949762284312e-06	-4.11777161865219	3.82553521155923e-05	-0.0494821732468671	0.331814216976248	0.845406925786434	0.178564417500881	0.835355975777637	0.403517309418551	0.133511354402118	0.0436132637956608	0.597395386727948	0.86356933572792	0.503330454432365	0.614731958183827	0.421121855480905	-0.915659649633891	0.0817877726674142	9.8548559053392e-08	-3.14640883483696	0.00165288781194164	-0.236500119393422	0.924886682026207	0.344735698416167	4.01781730334114e-08	3.90534691105011	9.40903084299429e-05	0.327859014501329	0.790882317213241	0.184113769363884	9.31412052501821e-05	3.99999213769723	6.33445881268397e-05	-0.423252811370657	0.448356471947381	0.0800934256857853
2010308F09Rik	2010308F09Rik	72122	11	greenyellow	NA	NA	NA	NA	NA	NA	0.431430903377639	-0.387305677257291	0.0738291692105452	0.112299975237069	0.149983538626564	0.880777602618706	0.241233709608937	-0.162325199985214	0.334877344714438	0.519876402814505	0.232807096601747	0.815911202035264	-0.0972121170690631	-0.397889917359493	0.70117279851073	0.101995341606851	-1.46699069172533	0.142378587512656	-0.222561813316774	-0.0245996515612279	0.374718618762484	0.922814705447429	-0.709806339240342	0.477824237456546	0.212770198100313	0.142381056835396	0.396621706476775	0.573033845514271	1.0166107703607	0.309338628528806	-0.299183442500063	0.149355002632274	0.227790612569603	0.554184124588915	-0.447292760965932	0.654663693062575	0.0268715609143313	-0.026246772774971	0.915709213764318
2010310C07Rik	2010310C07Rik	72131	72	indianred4	NA	NA	NA	NA	NA	NA	-0.259433917077023	0.721602359537092	0.298524824531519	0.000723564976097252	1.82568964918935	0.0678970232058397	0.367955179668586	-0.177754251095077	0.133015141126177	0.480401297864045	0.583768425435457	0.55937612404203	-0.0445578238131964	-0.264048053284686	0.860641587540713	0.289702945169129	-0.89107398696529	0.372889479247828	-0.0685316881548197	0.841531295064153	0.787007210619886	1.20095599096823e-05	3.27463560400296	0.00105798348052446	0.347997854875413	-0.873878981307063	0.157031739298877	2.15118312201132e-06	-2.78910650482017	0.00528536805981144	-0.020884482994484	-0.790714074212346	0.934445808786741	9.36887763105559e-05	-3.09492633774731	0.00196861782104674	0.2031669552764	-0.589394918304645	0.418763443149169
2010315B03Rik	2010315B03Rik	630836	75	brown2	NA	NA	NA	NA	NA	NA	-0.51841802305745	-0.29464930649272	0.0275144372512275	0.235257622979736	-2.48286098959176	0.013033193714238	-0.498629544885259	0.11223570750553	0.0351781569209653	0.657479242486557	-1.22971515547958	0.21880378950359	0.310828520576221	-0.040358913182262	0.209318152802811	0.873669221528214	0.795018338487961	0.426602834767443	0.486469031451106	-0.102651007786104	0.0406428902360034	0.68524298627211	1.21172753742275	0.225616694367714	-0.171290891920529	0.372845152037551	0.496755752940993	0.127546046567017	0.618654220705515	0.536144174329359	0.549092288128296	0.373995631914111	0.0182708360977326	0.126282601890557	2.85711115749437	0.00427516091667955	-0.0610693373815125	0.227156134589319	0.809773297551022
2010320M18Rik	2010320M18Rik	72093	9	magenta	NA	NA	NA	NA	NA	NA	-0.32697092596527	-0.0732326918811209	0.185375458363575	0.772748138214427	-1.16756574713583	0.242981973484009	0.0198761010270076	0.0452679493111368	0.937605032949001	0.85844162606945	0.184350168925662	0.853738759179576	-0.0482876881665349	-0.138506796654608	0.849097766788677	0.583622517361926	-0.530975295170458	0.59543589892586	0.315744367168883	0.102612883640533	0.201823274733952	0.685354217555345	1.21590817691194	0.224019902841937	0.160453655062707	0.00788579242370356	0.524765015683895	0.975225726582299	0.480092300079817	0.631161763124867	0.352849109896235	-0.0399601919753392	0.150939465543502	0.874907963797234	0.929740274529929	0.352505576474646	-0.0514844357834635	-0.252117430887248	0.839227032828741
2010320O07Rik	2010320O07Rik	69881	7	black	NA	NA	NA	NA	NA	NA	0.0959223479218403	0.404068046188345	0.704968114354851	0.0963041095705034	1.48413075327619	0.137774235990959	0.11793841142266	0.398827377785568	0.641157832592635	0.101116591004032	1.52945378261076	0.126151988207858	-0.270128740882733	0.0976491821831574	0.278321954163096	0.699888197183123	-0.506405406252168	0.612572080109486	-0.387232523646383	0.202480813286066	0.112373675295865	0.420370113528669	-0.574799119026751	0.565427162634131	-0.268054089680461	-0.32365701208055	0.282173680302086	0.190134336489397	-1.72673424791365	0.0842154019453931	-0.357284875577327	-0.383193519804659	0.145512976089944	0.116496422816352	-2.19929287336117	0.027857104126506	0.0589166669829172	-0.436613494829548	0.816368583117863
2210016F16Rik	2210016F16Rik	70153	7	black	NA	NA	NA	NA	NA	NA	0.229455107531756	0.244527610095772	0.359713180403133	0.328115195629969	1.36669104080584	0.171722167242566	0.290277597068627	0.0505764336866303	0.242603448038854	0.842028453196447	0.988504171335163	0.322905792556622	0.344646838440435	0.0171614895135658	0.161336867219368	0.946114094610359	1.06495763418568	0.286895101937487	-0.58342947121919	0.0809289806462732	0.0110318605146132	0.74955445722616	-1.65898539369225	0.0971187356094061	0.869915297214807	0.180101761478787	2.7197974495425e-06	0.474527690433166	4.28455562122165	1.83104797758325e-05	-0.540897530025566	0.267000294758018	0.0204558609706131	0.284142546574695	-0.938450613853872	0.348012885524187	0.775129958612212	0.362465052650997	0.000157808575753233
2210016L21Rik	2210016L21Rik	72357	26	darkorange	NA	NA	NA	NA	NA	NA	0.315219908696935	-0.749909837639391	0.202614350197749	0.000338647464339186	-1.82834709961711	0.0674974752804487	0.112667396872934	-0.229400303531983	0.656238441481726	0.359831116175706	-0.340566877616109	0.733429668110912	0.203473373716736	-0.0191319189090586	0.418046988639551	0.939937099879117	0.529535393498437	0.596434098596498	0.172216710244986	-0.582967464839945	0.494396823306058	0.0111109501673509	-1.39440297521658	0.163195950173851	-0.231567028476106	0.851520737779986	0.355185130760092	7.37399433383941e-06	2.90144013628904	0.00371451744296058	0.0284677258159004	0.918947877960715	0.910720744216112	7.2457050973173e-08	4.5557344804316	5.22028450746166e-06	-0.509324804713304	0.82821347722186	0.0308557054510808
2210406O10Rik	2210406O10Rik	76710	9	magenta	NA	NA	NA	NA	NA	NA	-0.110030386926137	0.00134973221262092	0.663831221280124	0.995759038150495	-0.308660431145029	0.757579846357319	-0.307674876784753	-0.45369665684011	0.21422082422036	0.0586073147041086	-2.28344702251347	0.0224040501046572	-0.356468372472295	0.0909029468882224	0.146501572837088	0.719800840551608	-0.796710609858797	0.425619120589836	0.222541361469453	-0.051574980213087	0.374763650900441	0.838947780187079	0.494147494286223	0.621202017873717	-0.227522527978232	0.198286102856881	0.363885231996167	0.43026317426586	-0.086627095368102	0.930967927865776	0.31179337802075	0.345424330022446	0.207832956405771	0.160330921007285	1.93116361963858	0.0534628214461449	-0.0808807018798068	0.606529872410197	0.749699337863287
2210408F21Rik	2210408F21Rik	73652	4	yellow	NA	NA	NA	NA	NA	NA	0.187390160674455	-0.706386790468187	0.45652117669034	0.00104982531808513	-1.95247483398731	0.0508818559530319	0.609272679550947	0.344141131963027	0.0072737959846952	0.161993471320699	3.01664845133782	0.0025558603495764	0.164135338018472	-0.0225526607231507	0.515168458525841	0.929221535440549	0.404683161792609	0.685710420813754	-0.780252593581807	-0.733469566723134	0.000133559568582347	0.000532285988117003	-5.60654159581023	2.06409386700957e-08	0.235886879554191	0.614713102487035	0.34602494969471	0.00663355267777246	2.70645488202447	0.00680058226003142	-0.762837739141607	0.490818390167329	0.000231589300705523	0.0386186511415251	-1.31756597623437	0.187648981533968	0.442599610761469	0.231850172704192	0.0658675917614753
2210408I21Rik	2210408I21Rik	72371	6	red	NA	NA	NA	NA	NA	NA	-0.00816996519420147	0.521544649275857	0.974333232980826	0.0264330508170289	1.61302105317306	0.106739933924438	0.203538118526665	-0.546475080141169	0.417895688522182	0.018947639531843	-1.15094582982876	0.249754521787753	0.0248523187497697	-0.19945725119458	0.922024193847925	0.427488871684969	-0.50150789688037	0.616013721592505	-0.172743303353618	0.827669596205312	0.493057512686547	2.24281271505487e-05	2.84595977803797	0.00442777872661215	0.540417880496559	-0.802917635018995	0.0205898413240289	6.03838666752608e-05	-1.4199389118452	0.155625466312682	-0.174369329354546	-0.657069822936781	0.488933062602835	0.00304881639201824	-2.72606393108587	0.0064094582493247	0.348095670739944	-0.401536436649783	0.156907265562526
2300009A05Rik	2300009A05Rik	69478	7	black	NA	NA	NA	NA	NA	NA	-0.362839283875847	-0.251198551033308	0.138910003188204	0.314667433531043	-1.80126534106756	0.071661067882329	-0.243820678798641	0.0852898565900169	0.329559691117305	0.736501263230181	-0.461980326053388	0.644095429075489	-0.444114814985575	-0.440288087854775	0.0648387607125864	0.0674604311163614	-2.68681666229187	0.00721365351795936	0.545956727932758	-0.377057238835394	0.0190839972729455	0.122963262120746	0.610878465475434	0.541280042205297	-0.178889534915013	0.613186711193794	0.477556296488395	0.00680838688070097	1.50805250722524	0.131541088998656	0.643512356170259	0.681482448629912	0.0039585122847935	0.00184330264412655	4.5142331115821	6.35462902536532e-06	-0.223789077444146	0.631170540802333	0.372021883072747
2310001H17Rik	2310001H17Rik	76432	6	red	NA	NA	NA	NA	NA	NA	-0.302487487834184	0.58293028163806	0.22244647656783	0.0111173351349075	1.00305770292634	0.315833020991196	0.294203175194838	0.0223467037731691	0.23600067531304	0.929866391074619	0.920686847022744	0.357213945199866	-0.128981895322425	0.0180555798067725	0.609997325710399	0.943310875611353	-0.315784951729171	0.752165740889855	-0.130284272966181	0.593375496162759	0.606362918143929	0.00943559008184204	1.56081347530017	0.118567767052913	0.448590838605255	-0.492520194274202	0.0618693183315384	0.0378479905230794	-0.15965770098533	0.873150723099994	-0.00231391687969808	-0.479077448175921	0.992729556104095	0.0442677726054462	-1.48237906735342	0.138239460555681	0.402614066352985	-0.403742316470976	0.0976223770447641
2310008N11Rik	2310008N11Rik	72316	11	greenyellow	NA	NA	NA	NA	NA	NA	-0.0215494490403623	0.158408008416915	0.932363001268965	0.530132571611004	0.39089009570668	0.69587847519364	0.658333720165166	-0.424560287981293	0.00297359981889215	0.0790666528625856	0.952119441146534	0.341036410437908	-0.202409326271809	0.272164701897434	0.420537695273259	0.274573617800419	0.209181087238935	0.834306876031395	-0.657581482691338	0.263472844205327	0.00301818075371598	0.290793962496027	-1.46711622243171	0.142344441830988	0.465030000198416	-0.243211507293791	0.0518285547122841	0.330807407507142	0.722735121863009	0.469842633302378	-0.577238753286227	-0.153960289131186	0.0121298603296969	0.541888994645596	-2.30094260402843	0.02139487553753	0.525219823094293	0.0665868493469027	0.0252045742169327
2310009B15Rik	2310009B15Rik	69549	52	salmon4	NA	NA	NA	NA	NA	NA	-0.357444635229399	-0.183341423786971	0.145320084420965	0.466480754280428	-1.58219753382785	0.113604483204216	-0.381452103605952	-0.136693979199855	0.118306592929404	0.588605163082742	-1.52540741332551	0.127157510848965	0.0921187546691107	-0.139923561955698	0.716199055495314	0.579740846962803	-0.137085242197087	0.890963417358501	0.335886445567138	-0.0145311412820283	0.172969347078597	0.954364335455305	0.947286737368344	0.343492687151994	-0.235200063216924	0.142048624568082	0.34747217100274	0.573939173689541	-0.273427457727617	0.784524648443912	0.378299857458982	0.115274763760057	0.121633739943738	0.648762395378174	1.45342558893644	0.14610562599264	-0.0552700914254471	-0.0150836860825408	0.827567469390969
2310010J17Rik	2310010J17Rik	78329	26	darkorange	NA	NA	NA	NA	NA	NA	0.30176473402039	0.591648594411241	0.223608511012153	0.0096985412673438	2.80483454280697	0.00503424146506363	-0.123741004813202	0.203904149515569	0.624709774503299	0.417040869926344	0.233131043257764	0.815659649913978	0.224687201626583	0.0703920295761064	0.370055286778855	0.78135645168112	0.845970488456754	0.397569207752048	0.290284944297992	0.439802600644778	0.242590981760679	0.067798573587986	2.18033106367433	0.0292329300394227	-0.299820442582665	-0.343072360060872	0.226753931456261	0.163387134475404	-1.88625796656453	0.0592602005650062	0.129792308319545	-0.348270552858665	0.6077347646656	0.15668489082465	-0.658869757048557	0.509979407886156	-0.50096388225123	-0.270373927211734	0.0341972217592799
2310011J03Rik	2310011J03Rik	66374	60	coral1	NA	NA	NA	NA	NA	NA	0.101396595686925	-0.767202626180317	0.688906088858048	0.000202626625934817	-2.57880740349827	0.00991420449978297	-0.144660154230698	-0.0367631972460223	0.566843614236958	0.884850126427603	-0.516080100680025	0.605798465603076	0.0317979641317581	-0.18222264755914	0.90032322967448	0.469251904118035	-0.431256019217578	0.666282225572316	0.336091520341314	-0.64474798238951	0.172690749087468	0.00386737370207426	-1.17825974548878	0.238693070588329	0.130038195552454	0.910941725081763	0.607048950338273	1.50021087506659e-07	4.70596239886651	2.52671090738073e-06	0.280770509724216	0.944032385939354	0.259075300480541	4.05817918689711e-09	5.83332418935749	5.43338535918927e-09	-0.163943544572712	0.766962205537893	0.515666340884067
2310015A10Rik	2310015A10Rik	69548	4	yellow	NA	NA	NA	NA	NA	NA	-0.179561829183665	0.413973395971644	0.475875470509459	0.0876632298000803	0.732186555565474	0.464054709154509	-0.539312126098836	-0.265030523535221	0.0209013387037499	0.287845223634875	-2.47401493049156	0.0133604113144113	-0.159349691336612	0.246620737004286	0.527658574057468	0.323860025952095	0.257647426004499	0.796679024361932	0.662371488506297	0.553940140561484	0.00274344453685229	0.0170676694888485	4.01940723237103	5.83447487897172e-05	-0.299475642176164	-0.301005659851403	0.227314696717048	0.224833150803515	-1.75240457227674	0.0797042657972565	0.650497855392609	-0.170596549156471	0.00346554050052397	0.498528442463148	1.70803127012189	0.0876305404165941	-0.373948928011092	0.0455174724909371	0.126333719733416
2310015K22Rik	2310015K22Rik	69565	21	darkred	NA	NA	NA	NA	NA	NA	-0.355083847201271	0.641654094005059	0.148188489070206	0.00409887535997434	1.10232653798501	0.270319736073969	-0.306602709550268	-0.195531583729829	0.215904493774486	0.436825303748259	-1.45628227093006	0.145314604501844	0.0853645123535072	0.330955755534145	0.73627838527781	0.179759225030173	1.21473582194451	0.224466865338612	0.056491103805018	0.666428030811393	0.82381402117938	0.0025271740434645	2.4348255990999	0.0148989687374955	-0.212139504888426	-0.693824510574085	0.398055953518457	0.00140400357402731	-3.02840691847277	0.00245846800793585	0.120241681538241	-0.607933736066059	0.63460938743069	0.00743878254302741	-1.65409512181877	0.0981081871114706	0.0818472475572841	-0.393842939910111	0.746800336954204
2310016D03Rik	2310016D03Rik	69566	66	skyblue1	NA	NA	NA	NA	NA	NA	0.403787828775839	0.237958043580082	0.0965571668498084	0.341681740117899	1.89723792947315	0.0577965429634328	0.398661855503796	0.433209061991496	0.101271350360637	0.072516375658341	2.50569597694738	0.0122210651314474	0.426136537602614	-0.134775415554497	0.0778416858550781	0.5938976753878	0.903869025556437	0.366064855208659	-0.754005653003057	0.204841096919163	0.000300973011067298	0.414856994540537	-2.19031677589859	0.0285012710165691	0.443635422783867	-0.179735316976128	0.0651629684794204	0.475442203514503	0.834495892127555	0.404001601225752	-0.783410280602307	-0.234537917603576	0.000120245361844114	0.348870691673012	-3.65751006737782	0.000254677259480987	0.4865881749224	-0.383276578724581	0.0405863815063648
2310016D23Rik	2310016D23Rik	76443	7	black	NA	NA	NA	NA	NA	NA	0.127428719040989	-0.480380557901632	0.614342981927265	0.0436115009480952	-1.11822893801674	0.26346922804147	0.380812643764589	0.0629727836969589	0.118976267011347	0.8039517041787	1.31257689214459	0.189325560368514	0.0873105471044095	-0.202036012800879	0.730475789771249	0.42141340156916	-0.331833549478887	0.740014949485676	-0.386729428534853	-0.405827971377492	0.11288146042282	0.0947256980636291	-2.37179159547071	0.0177020723292966	0.380079765172754	0.479026766642098	0.119747064624127	0.0442934477366485	2.60745152719651	0.00912189847639414	-0.416764041689555	0.439721172038011	0.0853341284962997	0.0678554115991444	0.0795230754460137	0.936616578180094	0.298160294975425	0.242802237704989	0.229462094768292
2310016G11Rik	2310016G11Rik	69578	4	yellow	NA	NA	NA	NA	NA	NA	0.113150275905994	-0.256611106616548	0.654851520225906	0.304000705464284	-0.420984009232104	0.673766758651254	-0.266026237797247	0.47683852869452	0.285969876547675	0.045412847998337	0.696646904082294	0.48602379474248	-0.0788454685292527	0.210896295510456	0.755814104428122	0.400891354022261	0.382119692050941	0.702372586002808	0.360272785848196	-0.57940145396803	0.141934612031276	0.0117367903597855	-0.804296829790289	0.421225568122554	-0.211506724132163	0.486774856734532	0.399497777685319	0.0404979606833639	0.896828750091342	0.369810304176262	0.286910351095659	0.389888710618922	0.248359559212142	0.109719635745295	1.99931610712536	0.0455741624923887	-0.342728593220272	0.223633124238869	0.163837129242001
2310022A10Rik	2310022A10Rik	66367	7	black	NA	NA	NA	NA	NA	NA	-0.242437020948811	-0.843603691807847	0.332397700725708	1.08838600811847e-05	-4.18862852677277	2.80645350980929e-05	-0.149695576376141	0.118314231034702	0.553270665123708	0.640087598529642	-0.0903909889952396	0.927976517120921	0.14691813433427	-0.171271211968346	0.560739449284973	0.496805954978395	-0.0706735885845002	0.94365754151784	0.171369537661604	-0.797219404209454	0.496555158100603	7.43995715815444e-05	-2.59609558499601	0.00942898306897641	-0.133227503552	0.89818637240123	0.598181974652554	4.20021223545516e-07	3.75821838853706	0.000171127493304444	0.246429645735207	0.879826971940173	0.324247148098832	1.49037512889411e-06	4.60074570553852	4.20981113749153e-06	0.0154791347525979	0.654415205008467	0.951390347821368
2310022B05Rik	2310022B05Rik	69551	11	greenyellow	NA	NA	NA	NA	NA	NA	-0.241356192051076	0.533344339650784	0.334624456740609	0.0226469326470889	0.985971935880937	0.324146884565874	-0.784371701606709	-0.746572345027593	0.000116422122359655	0.000372208361093697	-5.71851063523837	1.0746179204837e-08	-0.199521259017274	-0.0401901290176377	0.427337516833607	0.874193564190371	-0.685740006103735	0.492877074220903	0.657475062889067	0.651923327039802	0.003024531734098	0.00337140694395298	4.43211556850641	9.33129767885491e-06	-0.244653979536889	-0.531183256025686	0.32785737203276	0.0233064679278297	-2.38015115765398	0.017305537643868	0.725890828872301	-0.294221313913509	0.000648729470948216	0.23597043525838	1.74458711326837	0.0810567656143023	-0.192422043973877	0.132525182007557	0.444295247962594
2310033P09Rik	2310033P09Rik	67862	26	darkorange	NA	NA	NA	NA	NA	NA	0.214537828323408	-0.858466875668571	0.392617009490399	5.14299324631519e-06	-3.02518211181357	0.00248483460488979	-0.380413897161679	-0.0994142362808813	0.119395208356046	0.694708345995252	-1.41502586388391	0.157060912908969	0.275974151766465	0.0473752745242008	0.2676441794872	0.851919051977444	0.935445199458396	0.349558912458526	0.348667907484217	-0.791048994723089	0.156180428536235	9.26014084740071e-05	-2.00903736943598	0.0445331708051509	-0.374998472867111	0.883974427104763	0.125188486423202	1.14066219050211e-06	2.82683535979046	0.00470104909390803	0.25583404109006	0.871673686653577	0.305518606024721	2.45335575993773e-06	4.53015471475855	5.8940508429561e-06	-0.487566520049158	0.724811391453663	0.0401246286220456
2310034G01Rik	2310034G01Rik	75579	7	black	NA	NA	NA	NA	NA	NA	0.13747084218757	-0.25912758655562	0.586467733817467	0.299116171308318	-0.35871863148808	0.719805588900974	-0.240758691251132	0.0521081951664138	0.335859160000966	0.837303637395177	-0.547085395811409	0.584320065095925	-0.026459536163009	-0.330295142138698	0.916997402369342	0.180682308957399	-1.04545798479036	0.295811349398691	0.284215144244828	-0.314788894607888	0.25302843615102	0.203266001089233	-0.0950083300513807	0.924308210429298	-0.258641185994256	0.462272532635457	0.300056577172008	0.0534205021612753	0.666224570367749	0.5052675702745	0.234433515436614	0.474940882381984	0.349091494020151	0.0464008844999736	2.1363304052121	0.0326524922551859	-0.246282061417368	0.395354561534655	0.324546317743841
2310039H08Rik	2310039H08Rik	67101	7	black	NA	NA	NA	NA	NA	NA	-0.320415749640634	-0.700262174706447	0.194866748206212	0.00121183955441263	-3.39390080638113	0.000689046457962028	0.431216424717974	0.214806462792052	0.0739886923791063	0.39201034182867	1.92218468848919	0.0545825227528734	-0.0915088241008011	-0.143298172451794	0.718005244788198	0.570539399169399	-0.667669528543053	0.504344564887057	0.0423187117078687	-0.767607727535437	0.867584657384734	0.000200101185658561	-2.74960956476069	0.00596663117790046	0.0196403464090772	0.898612559486572	0.938343773195397	4.0672232165231e-07	4.19910438935874	2.67972769174428e-05	0.128091706966974	0.828775642944801	0.612486491303869	2.13810412013824e-05	3.71376119920201	0.000204201493809402	0.0454678159232191	0.574359466322536	0.857822619581194
2310039L15Rik	2310039L15Rik	69629	11	greenyellow	NA	NA	NA	NA	NA	NA	0.287890877623269	-0.0581300705506373	0.246674589659834	0.818781489016869	0.673361750981087	0.500717176084766	0.122507884008778	0.824050207801811	0.628191422069869	2.61664397865398e-05	3.65555635305762	0.00025662482604108	0.0550962818769098	0.210190570797874	0.828102059048476	0.402505765327963	0.759497316349322	0.447555118810861	-0.390054308700764	-0.449604864855448	0.109555665128744	0.0612109427583295	-2.53446588969225	0.0112618890778882	-0.00917220823271755	0.279890598118672	0.971185754213393	0.260634292426716	0.787408379333784	0.43104284312936	-0.367396410661254	0.0738525210735825	0.133650342986065	0.770873127768131	-0.880836318600229	0.378406419125879	0.108865847655042	-0.191600904264195	0.66719429204553
2310040G24Rik	2310040G24Rik	381792	7	black	NA	NA	NA	NA	NA	NA	0.354358732900638	0.25616560691756	0.1490772935337	0.304870379681887	1.78875401920215	0.0736544390262483	0.023679916063254	-0.0699485941734007	0.925692828022733	0.782702445501472	-0.13117868329644	0.895633958493414	-0.253521436427753	-0.162995208773137	0.310062767453356	0.51813146161259	-1.19821981437023	0.230831453517868	-0.0412410009807483	0.169062617888675	0.87092975873486	0.502455371694886	0.366103508857013	0.714287839323134	-0.262074516110511	-0.162793547496749	0.293456600307205	0.51865637156902	-1.22354810197956	0.221122747724016	-0.138510012432433	-0.205578301430819	0.58361369437499	0.413142986905458	-0.984168850886393	0.325032498544916	-0.396168371349483	-0.177754879597897	0.103623328319247
2310043O21Rik	2310043O21Rik	69679	7	black	NA	NA	NA	NA	NA	NA	-0.0372919878249562	-0.507402471728819	0.883204499729342	0.0316006116488326	-1.68725484454404	0.0915543596690948	0.30363774673587	-0.136718012309094	0.220605163643159	0.588538990713074	0.497640308003001	0.618737587937867	0.252097700536747	0.204551230924173	0.312880258061165	0.415531973276107	1.31558509192809	0.18831333998659	-0.554203572462041	-0.291836927265606	0.0170041307017173	0.239966792451487	-2.6162981694634	0.00888888977879239	0.300550390751106	0.338727013063964	0.225569721786884	0.169137306555425	1.87462038138942	0.0608449672211094	-0.504350320527001	0.312118089080021	0.0328117926374308	0.207334686540741	-0.656854437760234	0.511274516962387	0.488637930949206	0.217593149962286	0.0396235708953005
2310047D07Rik	2310047D07Rik	69657	11	greenyellow	NA	NA	NA	NA	NA	NA	0.138870292946714	-0.00123139904633118	0.582625564137296	0.996130847252516	0.391856148069404	0.695164505730568	-0.137170154132216	0.32392085789619	0.587294649399416	0.189752501295134	0.559975096178472	0.575496424503408	0.275731206613963	-0.17450142708049	0.268082830406521	0.488598732616704	0.301935612361184	0.762701147192375	-0.388148879380031	-0.190313908057374	0.111452955010318	0.449396709084489	-1.70350949965253	0.0884727617653175	0.568633044270991	0.113260174542756	0.013799296106503	0.654536020175355	2.14747930272914	0.0317551432011461	-0.351776050929717	-0.0218152555738534	0.152272803581217	0.931530557916283	-1.10107245212059	0.27086512543524	0.608551280691097	-0.21124888940709	0.00736231629110614
2310057M21Rik	2310057M21Rik	68277	22	darkgreen	NA	NA	NA	NA	NA	NA	-0.243499340449156	0.5730338913956	0.330217519010064	0.0129241475836007	1.14137709198292	0.253713033431423	0.148605410812266	-0.505044854522201	0.556196962438698	0.0325330840878287	-1.14930694731776	0.250429434401558	0.144562007697917	-0.143292068841967	0.567109591504918	0.570555984819367	0.00366791078543969	0.997073437176016	-0.341914046340992	0.5342308858899	0.164906741959733	0.022380636866495	0.67822531549156	0.497628843682643	0.917091563882678	-0.536696477287647	8.63296777662729e-08	0.0216529198732393	2.74614794742795	0.00602995643684547	-0.212214840799802	-0.363425037854365	0.397884485441829	0.138226020819897	-1.68663640558266	0.0916732872096348	0.845913542647959	-0.0151185357408986	9.73684723990664e-06
2310061I04Rik	2310061I04Rik	69662	11	greenyellow	NA	NA	NA	NA	NA	NA	-0.503557279142599	-0.809953283510743	0.0331322804113525	4.62316480261372e-05	-4.75445501709623	1.98982437441652e-06	-0.118808575901495	0.165682858270731	0.638680865034727	0.511159467802728	0.135345893397769	0.892338401191312	0.175158457315032	-0.0316884057618878	0.48693748965062	0.900665051159725	0.410926533864621	0.681126405459558	0.525321151331249	-0.832816073307963	0.0251713464780593	1.79029088227102e-05	-1.73551234290842	0.0826500971860875	-0.172945701720019	0.957966918266675	0.492543210022016	4.29319160423977e-10	4.93815339341278	7.88657990294846e-07	0.522840749273239	0.925036939244958	0.0259946048618072	3.95587491188049e-08	6.23129005901293	4.62609647416544e-10	-0.258070224393403	0.728384026317229	0.301162740016545
2310069G16Rik	2310069G16Rik	69659	11	greenyellow	NA	NA	NA	NA	NA	NA	0.424998630402873	-0.0718342479768061	0.0787245896116507	0.776982879485183	1.07994626536764	0.280166109279661	0.563749477322771	0.5098195419874	0.0148249453189752	0.0306662110430637	3.39637085782264	0.000682857715435066	-0.256347883358812	0.22842636042326	0.304514372085415	0.361930651823551	-0.0839106861402572	0.93312744321597	-0.573363787459436	-0.516805617775252	0.0128603711255551	0.0280853863183612	-3.46338394329092	0.000533426652136114	-0.209401048538539	0.35241609252268	0.404316032741007	0.151476545179196	0.440258693649512	0.659749753997551	-0.644284693930375	0.209382424851489	0.00390134214539309	0.404358787325183	-1.56394948798852	0.117829431265029	-0.0989222397164322	0.0991898965276805	0.69615091182082
2310075K07Rik	2310075K07Rik	100125933	7	black	NA	NA	NA	NA	NA	NA	-0.342783162276606	-0.630393880207997	0.16376564152068	0.00503900527783013	-3.10932491305511	0.00187515385418885	-0.237865709357303	0.134851074881964	0.341874690551195	0.593688591348185	-0.302169565777715	0.762522803457507	-0.281782328654901	0.112118423490789	0.257289822494582	0.657816498330095	-0.500703097090611	0.616580092289608	0.520017397734379	-0.72701757155626	0.0269570574988925	0.000630179314178354	-0.978659293042489	0.327748351815851	-0.320105289164736	0.770823655788055	0.195324088904611	0.0001809789121918	1.95328272803765	0.0507861029604862	0.555163682105099	0.688855138357171	0.0167741371250947	0.00156905531187475	4.16228116922883	3.15084043145446e-05	-0.353572708031498	0.495907983757525	0.150044897496747
2410002F23Rik	2410002F23Rik	668661	26	darkorange	NA	NA	NA	NA	NA	NA	-0.265375273984781	-0.754271902964614	0.287195068906281	0.000298651414958643	-3.54875365773342	0.00038705900017914	-0.261492671828688	-0.140122137359413	0.294568857803728	0.579197662520086	-1.15614822323752	0.247620533979745	0.18444787461417	-0.235877015433643	0.463748220675002	0.346045710256943	-0.152226940849568	0.879007945855232	0.66076462379882	-0.6527793871998	0.00283321510852357	0.0033158899408918	0.039719493731768	0.968316760188952	-0.3809860622063	0.795743463861575	0.118794390390897	7.84500347924189e-05	1.93941344078004	0.0524510151907487	0.562144060016446	0.832669915611318	0.0151750198873849	1.80197085820493e-05	5.18377908045463	2.17434468888835e-07	-0.534248485418442	0.675600056352039	0.0223753753675463
2410003L11Rik	2410003L11Rik	69729	20	royalblue	NA	NA	NA	NA	NA	NA	-0.0535233155197659	-0.0165095412602583	0.832943307270743	0.948158513274225	-0.198231885529298	0.842863641419471	0.289296180819195	0.150580379197956	0.244272302151351	0.550900636905231	1.27146911452645	0.203561808349105	-0.00267847133005192	0.404581133068512	0.991584143317535	0.0958419948241244	1.20614360193554	0.22776212534366	-0.407793752798698	-0.185838031408396	0.0929848624479666	0.460326478804346	-1.75641047461567	0.0790183455969956	-0.25077314011917	-0.00645726951582724	0.315515098356004	0.979712652864983	-0.743013731956427	0.457473366731304	-0.352318736062278	-0.144859699842489	0.151597478814044	0.566303011806015	-1.45373956997264	0.146018523100851	0.107758115171349	-0.193214496930315	0.67039892235631
2410004B18Rik	2410004B18Rik	66421	7	black	NA	NA	NA	NA	NA	NA	-0.404597480228653	-0.603943705367599	0.0958272980225264	0.00794844419722493	-3.1917848354517	0.00141396620039211	-0.316276884256048	-0.0974869688312454	0.20102212548563	0.700364876831278	-1.20293655631388	0.229000872592501	0.147565208039248	-0.287784729865183	0.558995481516706	0.246856647767779	-0.417189458936421	0.676539834758591	0.607919808393858	-0.489578852576632	0.00744051447694328	0.0391874986669358	0.48114040531831	0.630416712736738	-0.181455849801036	0.725990242452558	0.47115595564047	0.000647074620270331	2.08372645835525	0.0371850561056955	0.577571579096683	0.756745832693839	0.0120686946361561	0.00027779099878519	4.6594568271771	3.17044881386381e-06	-0.250307117636463	0.570415435331871	0.316445236751929
2410004P03Rik	2410004P03Rik	73667	18	lightgreen	NA	NA	NA	NA	NA	NA	-0.227260026313134	0.400252048828894	0.364454018302647	0.0997915766301995	0.544898341224838	0.585823437190693	-0.251124357378988	-0.200336942143632	0.314815172884021	0.425411196933386	-1.30021676790838	0.19352668521632	0.131734330233387	0.250111641701253	0.602326720207616	0.31683587178482	1.0975323983471	0.272408726070815	0.156632857303762	0.255213970106402	0.534810673300854	0.306733085071448	1.18487102082469	0.236068446800051	-0.22779884479857	-0.241305629280661	0.363287052741058	0.334728839597543	-1.3520634260135	0.176355026100919	0.186047526963207	-0.145269976033902	0.45981193295269	0.5651922071583	0.118609606712949	0.90558465402821	-0.0619690044828625	0.133225457000367	0.807020508238591
2410006H16Rik	2410006H16Rik	69221	50	thistle2	NA	NA	NA	NA	NA	NA	0.311112895784719	-0.283938795341257	0.208879697780812	0.253510248666412	0.0843324114500879	0.932792143569188	0.183299651773822	0.346356872865425	0.466584073771711	0.159130016158951	1.54628125201893	0.122036657748736	-0.0344285062957222	0.273487887103737	0.892121094548464	0.272154314299325	0.696323953166408	0.486225975678116	0.146981658256364	-0.502865181262554	0.560568136881329	0.03341394294827	-1.14573834829109	0.251903431449651	-0.276068396151746	0.250717152165219	0.26747413595275	0.315626759464336	-0.0770552715573088	0.938579575282275	-0.0349402951161853	0.0108122255510701	0.890526501341395	0.966036280990137	-0.0682835405439001	0.9455599262882	-0.509139456093928	-0.202410373759969	0.030926930563284
2410012E07Rik	2410012E07Rik	73648	7	black	NA	NA	NA	NA	NA	NA	0.172868031919865	0.355168006687554	0.492740541511518	0.148085568146773	1.54422785679015	0.122533142605729	0.438543625523006	0.266939837602461	0.0686813073097856	0.284255756044612	2.10432765215084	0.0353498755448328	0.176879165013426	-0.142445422634717	0.482599922780683	0.572858625854969	0.0999522284755645	0.92038225159316	-0.387706676225677	0.205744748703239	0.111896591506906	0.412756520023495	-0.566743987141513	0.570888131004548	0.333081326044095	-0.320631799727509	0.176810613984806	0.194548902403997	0.0394253460215727	0.968551272412457	-0.374487281368063	-0.36973758402755	0.125745368420417	0.1310030197112	-2.21112655493966	0.0270270745283475	0.239194103942934	-0.381459154124955	0.339104810208096
2410022M11Rik	2410022M11Rik	100503842	4	yellow	NA	NA	NA	NA	NA	NA	-0.421033699992686	0.120810005716321	0.0818584262907345	0.63299751977672	-0.92643669825592	0.354219079908083	-0.13256439856922	0.0900356872419078	0.600021176832451	0.722373505313331	-0.121817686414465	0.903043406537272	-0.0298944641053085	0.0205200217559552	0.906264463104832	0.935587547464228	-0.0265319803740416	0.978833025922219	0.260985474862584	0.231410306481638	0.295540495994474	0.355520029425381	1.42225952512557	0.154950924168066	-0.358301803301046	0.0597088820140268	0.144288167365881	0.813940029390376	-0.891396411660041	0.372716542110479	0.330420775838741	0.149115685966404	0.180506515253531	0.554826398712072	1.39593178498088	0.162735038001151	-0.120650281222389	0.16647129059944	0.633450368115202
2410137M14Rik	2410137M14Rik	76797	10	purple	NA	NA	NA	NA	NA	NA	0.361632189599018	0.327993904983604	0.140326929553082	0.183922636369974	2.03460374617453	0.0418907601343787	0.0697677183491363	0.693020290645166	0.78325164079038	0.00142969195057889	2.61240630438642	0.00899073327625276	0.157033635639849	0.236372940337632	0.533752851644416	0.345002847068802	1.12931392846652	0.258765427265786	-0.39967873830451	-0.096963689380954	0.100323273168721	0.701903309693443	-1.47229766754714	0.140940512893329	0.579481340761543	-0.117611718140563	0.0117224683533229	0.642088715380328	1.53731498320997	0.124216194094764	-0.41886041959794	-0.328534898804302	0.0836143883913373	0.183157407716664	-2.22736985449469	0.0259225654224111	0.411125515400868	-0.488928764960374	0.0900874317627791
2500002B13Rik	2500002B13Rik	78353	6	red	NA	NA	NA	NA	NA	NA	-0.0643833177388256	-0.728816168813324	0.799643963989213	0.000601488321519076	-2.80203821639497	0.00507808577524388	-0.131763803389193	-0.11049063170045	0.602244795846074	0.662503760383931	-0.688659718993337	0.491037430504795	-0.0455520977535109	0.0745560470607746	0.857561614126203	0.768746394849286	0.0823383656040823	0.934377646641252	0.215060168982981	-0.586401815448857	0.391437858848116	0.0105337414540199	-1.28323897046675	0.19940836671564	-0.568967969735598	0.774821738297802	0.0137310797209799	0.000159379054096814	1.09258175845879	0.274577475468172	0.219877540774411	0.749506732415986	0.380654781741096	0.000342560584954572	3.38097728555004	0.000722285134215559	-0.385505827929746	0.598831454930309	0.114123271465803
2500004C02Rik	2500004C02Rik	72326	7	black	NA	NA	NA	NA	NA	NA	-0.377821847348964	-0.566683503943183	0.122143974391765	0.0142017418730048	-2.94196094803168	0.00326141053291167	-0.557848214826914	-0.377697033956804	0.0161440958784396	0.122277449958173	-2.90500548867918	0.0036724666010587	-0.0988304038166944	-0.200454358836983	0.69642029073683	0.425134282642235	-0.855203128710669	0.392438704445666	0.775847958137478	-0.282729106276654	0.000154200811724051	0.255626113770807	2.10493966924221	0.0352965600239561	-0.344417861448138	0.583830069877782	0.161633943571985	0.0109636483705029	0.874429239997326	0.381884539472487	0.761441514515277	0.717000321825382	0.000241560082308453	0.000811760601794109	5.37706847361206	7.57083866824643e-08	-0.430317939048146	0.743967368430854	0.0746597232392862
2510002D24Rik	2510002D24Rik	72307	4	yellow	NA	NA	NA	NA	NA	NA	0.195082884919121	0.502414460652242	0.437899147276663	0.0335983627531902	2.12173437646675	0.0338600501290052	0.0724627642336552	-0.228773228360798	0.775078870766024	0.36118211345514	-0.453409775485975	0.650253698634137	0.193846826581611	0.0063765603794473	0.440864404944014	0.979966175135054	0.573344137355638	0.566411706106027	-0.250359741245052	0.434951941200625	0.316340123580494	0.0712464306909107	0.594510921959724	0.552170439433657	0.524202638135681	-0.240940264856682	0.0255400304589483	0.33548366834097	0.951327980589349	0.341437907284411	-0.2546305369435	-0.135111964608255	0.307878436036905	0.592967857705392	-1.12090978336518	0.262326266062682	0.381750776004053	0.113071949609498	0.117994723759802
2510003B16Rik	2510003B16Rik	76786	9	magenta	NA	NA	NA	NA	NA	NA	-0.546904796859345	0.310560608629219	0.0188351812467282	0.209731774293619	-0.82813173316295	0.407595899895981	-0.649252998157553	-0.204012608561597	0.00354949803110264	0.416787756536421	-2.77446684053308	0.00552922704511074	0.018911205700664	-0.0567819965864221	0.940628846039202	0.822920336634192	-0.107281334934291	0.914565791641083	0.787120566022492	0.270275130729672	0.000106053943179499	0.278051397710138	3.79285888287252	0.000148922795677567	-0.222519068022368	0.0213624757497402	0.374812741425305	0.932948597565906	-0.579655376243938	0.5621470414578	0.840219646861957	0.237819781848894	1.2772355846983e-05	0.341970688494534	4.14189773262788	3.4444393072871e-05	-0.221989878430431	0.498017207030517	0.375979078191236
2510009E07Rik	2510009E07Rik	72190	4	yellow	NA	NA	NA	NA	NA	NA	-0.454684811007188	0.723005088712711	0.0579911739909562	0.00069833228313451	1.19733751925297	0.231175026101096	-0.546048850609312	-0.309213343934179	0.0190597071695497	0.2118198680795	-2.63725223700338	0.00835806570391442	0.117340399074332	-0.128825835481007	0.642862200493843	0.610433410643601	-0.032985821983646	0.973685893907605	0.841812836513616	0.927752913649091	1.18510151824412e-05	2.9703692882264e-08	8.1158110143804	4.82551156896757e-16	-0.397813026192024	-0.813197637743341	0.102067659814982	4.07251288886764e-05	-4.40512283683536	1.0572395111948e-05	0.833337544104594	-0.667164141285222	1.74914409908137e-05	0.00248947661840971	1.11255182973883	0.26590095847873	-0.440557177969908	-0.434140936849624	0.0672735493515146
2510022D24Rik	2510022D24Rik	66567	7	black	NA	NA	NA	NA	NA	NA	-0.112415640885745	-0.518197548716924	0.656961957738009	0.0275919695799561	-1.94246549317814	0.0520807734021681	-0.697103136746867	-0.419396062724758	0.00130320452437956	0.0831790694066845	-3.7012848213505	0.0002145105241132	-0.524764730598284	-0.377769247629443	0.025354231114405	0.122200212055286	-2.77284201398491	0.0055569091533391	0.714158043545402	-0.118379194936331	0.000870582475162276	0.639902667079816	2.19678916105669	0.0280355075344251	-0.352489190421219	0.436635140504112	0.151385788476302	0.0700356483136216	0.282227442331644	0.777769117315914	0.748816847081523	0.610617835280393	0.000349345824438855	0.00711103424353805	4.75221609720646	2.01199166518707e-06	-0.365481308620742	0.600936643811034	0.135843463993433
2510039O18Rik	2510039O18Rik	77034	7	black	NA	NA	NA	NA	NA	NA	-0.361767781606624	-0.555093590744822	0.140167269340209	0.0167908437408069	-2.84152817899972	0.00448978839368634	-0.524238528099203	-0.266113566303208	0.0255281354185924	0.285805756623386	-2.41786201765915	0.0156119956476872	-0.0485920403095444	-0.189086949600148	0.848157062127306	0.452379555066969	-0.678880303037818	0.497213706966554	0.805044887195216	-0.47148454280227	5.57620498170209e-05	0.048242291595744	1.69934219032365	0.0892547275039824	-0.348954021368785	0.766935480234335	0.155817881200134	0.000204306717254938	1.83449255983992	0.0665809112137585	0.796261172186061	0.918789334302073	7.70084762436126e-05	7.35611532893095e-08	7.55052419653775	4.33509847284331e-14	-0.417146847242101	0.93566420474987	0.085018190058973
2600014E21Rik	2600014E21Rik	102635707	11	greenyellow	NA	NA	NA	NA	NA	NA	0.186490986346275	-0.368004361611656	0.458723703650919	0.132959332817271	-0.558370152627689	0.576591649859515	0.343274197308732	0.516117119925374	0.163123319215336	0.0283319672191225	2.62713317704501	0.00861076260881381	0.0596335236983595	-0.176919079929791	0.814170972953131	0.482499530586019	-0.336854508682486	0.736226579887602	-0.676860500376966	-0.480659836623997	0.00203460177774133	0.0434718198828798	-3.81028515406205	0.000138806595394363	0.415164903743176	0.438990736498759	0.0866631961042067	0.0683668446232015	2.58183250733438	0.00982772685277218	-0.59296359932722	0.272644276067642	0.00949778223181171	0.27369524110338	-1.13845942711678	0.254928691471921	0.621423888808152	-0.0681218355792194	0.00590746816654113
2610001J05Rik	2610001J05Rik	NA	4	yellow	NA	NA	NA	NA	NA	NA	-0.241070066050743	-0.548215270079623	0.335215390902304	0.0184954710449535	-2.43735759861338	0.014795040211004	-0.299545946715453	0.346044360194226	0.227200284780664	0.159531775784469	0.146858311918074	0.88324385733603	0.0912867059143234	0.0424837077662494	0.718663358186461	0.867072714360248	0.379153054573586	0.704574210417819	0.440615754734357	-0.711108069076843	0.0672329190471643	0.000937613710572175	-1.17783407936335	0.238862759475034	-0.410654075587286	0.805336774704217	0.0904933816438197	5.51520032387341e-05	1.91546172728454	0.055433645569367	0.439052275050318	0.709591748364248	0.0683236469506003	0.000972506310506503	3.83935576154439	0.00012335757457772	-0.326085920775293	0.439373634606181	0.186638493208135
2610002M06Rik	2610002M06Rik	67028	4	yellow	NA	NA	NA	NA	NA	NA	-0.0884841683581789	0.416326870384719	0.726983038202277	0.0856959822885651	1.0027461441638	0.315983359650429	-0.330778531473149	-0.211284285325009	0.180006551557463	0.400005288841338	-1.57887735734804	0.114364190516788	0.210047090327461	-0.263440921361102	0.40283442002604	0.290854584513503	-0.160037356386079	0.872851647307926	0.419455472264423	0.506973746910107	0.0831308892864567	0.0317686227130318	2.84449040750986	0.00444825252102917	-0.514893420962618	-0.262430894054587	0.0287743726756426	0.292776603358403	-2.3704572335399	0.0177660991454417	0.400435606427839	-0.129488118360443	0.0996217718512632	0.608583624887862	0.831411664153622	0.405741111987385	-0.42174999020039	-0.0183662796036316	0.0812856349383524
2610008E11Rik	2610008E11Rik	72128	4	yellow	NA	NA	NA	NA	NA	NA	-0.417437161176148	0.496188474858037	0.0847791565865321	0.0362269522143196	0.281860187514329	0.778050718046206	-0.307230776132242	-0.11985177881833	0.214917174493091	0.635716126127352	-1.2386115449417	0.215489390533321	-0.162328327881866	-0.00377423019524246	0.519868250308278	0.988141423792699	-0.473906816393174	0.635566358205909	0.646503801225724	0.714511723835135	0.00374082429450384	0.000863074889279726	4.71105554754557	2.46437049112184e-06	-0.326099273677453	-0.534302725316732	0.186619394112215	0.0223591660758848	-2.64346175611243	0.00820630356187557	0.643631113346737	-0.467070768736272	0.00394967733444066	0.0506736139506626	0.729822441653591	0.465498725030531	-0.350108777420682	-0.378832732343812	0.154360495782439
2610020C07Rik	2610020C07Rik	69918	6	red	NA	NA	NA	NA	NA	NA	0.0424187445052211	-0.862384692481624	0.867274273714524	4.16196231536662e-06	-3.56418932950221	0.000364982449287884	0.00685447438490241	-0.117972709469741	0.978464986570183	0.641060132935653	-0.315850573883763	0.752115929106036	-0.0110323852524922	0.0131702695752494	0.965345096915478	0.958634573133396	0.00604773795646234	0.995174632671518	0.0489746884377595	-0.673256806776841	0.846974634019206	0.00219487689357955	-2.17127725166659	0.0299102208234172	-0.475941058845857	0.866807623779155	0.0458781159025705	3.25180474857615e-06	2.26945025777189	0.0232409588780178	0.0121311279982547	0.879678661305837	0.961895991230014	1.50442335460393e-06	3.92154855558055	8.79817142778708e-05	-0.35520819165565	0.728641197300072	0.148036442238652
2610027F03Rik	2610027F03Rik	69904	11	greenyellow	NA	NA	NA	NA	NA	NA	0.277165076665599	-0.194839847446946	0.26550034271843	0.438481365695454	0.246767554133425	0.805088122107615	0.664390134261921	0.394845370302439	0.00263399645647125	0.104887025064557	3.44547609177836	0.000570054392420808	0.0234994493297243	-0.240391040266106	0.92625766557849	0.336620204298171	-0.62702076786585	0.530645621895448	-0.918870761967543	-0.218515221171526	7.29922821940732e-08	0.383687316499233	-5.10197543094694	3.36126395506961e-07	0.45352608067791	0.302332113945992	0.0587141677028193	0.222695954890968	2.2661779111119	0.0234404925042366	-0.879639364601333	0.248714310467823	1.5081646610719e-06	0.319636576401866	-3.16820454990107	0.00153383561131432	0.594665109760507	0.00604075094074275	0.00924298446043855
2610028E06Rik	2610028E06Rik	72395	46	brown4	NA	NA	NA	NA	NA	NA	0.471522749365323	0.0480028265587444	0.0482216387482701	0.849978405073527	1.58410694731744	0.113169383692215	0.175401025456693	0.0463762054557756	0.486324874488635	0.8550102475471	0.632558609954406	0.527021923137961	0.10362576016362	-0.247196016254567	0.682401139054288	0.322696238138276	-0.419809385901699	0.674624707699744	-0.587401872611334	-0.0635632661730499	0.0103702599132989	0.802147722097552	-2.08550964492351	0.0370230635908235	0.494739785871977	0.00209584912288575	0.0368606353382338	0.99341472125201	1.5398318552269	0.123601344872047	-0.605914851535892	-0.0379012374755005	0.00769325525824148	0.881309044143946	-2.09405526554397	0.0362550574257827	0.409009946311041	-0.0274179919396392	0.091919504201427
2610035D17Rik	2610035D17Rik	72386	7	black	NA	NA	NA	NA	NA	NA	0.575407249515588	0.32257396053506	0.0124708909967121	0.191707066495167	2.8003879658311	0.00510412214625714	0.510441586341526	-0.276072685090523	0.0304292350967222	0.267466399088537	0.79167973370339	0.428547442193601	-0.109230958946282	-0.10889153463091	0.666139234583724	0.667120045262111	-0.61940725050496	0.535648105885784	-0.476814938777558	0.616660471150079	0.0454250314581726	0.00641579474206673	0.567791239700108	0.570176728950583	0.236701115011532	-0.710212586074569	0.344313735748582	0.000958091493934885	-1.82811472389479	0.0675323356302237	-0.595430483921205	-0.697422026752082	0.00913017748622872	0.00129372981268692	-4.37925684731009	1.19084710601898e-05	0.0423422319407285	-0.649353025074746	0.867511676699237
2610035F20Rik	2610035F20Rik	69248	56	lightpink4	NA	NA	NA	NA	NA	NA	0.176703965881495	-0.0365893844977631	0.483040696866663	0.885391139956613	0.401559252489727	0.688008423049144	0.179551212495721	-0.0719797673481954	0.475901990881685	0.776541939351433	0.309470786354034	0.756963431301515	0.0913099586982985	0.250520718640008	0.718594453736215	0.316018707248116	0.982972680128971	0.325620884793808	0.145900030627894	0.254659345757349	0.563488205626592	0.307821820936897	1.152125031088	0.249269698566732	-0.478576692646998	-0.20185431551729	0.04452195136479	0.421839970033586	-2.05287632608844	0.0400845735814862	0.0461630609551893	-0.211422269308458	0.855669994418188	0.399690426641207	-0.476487590521129	0.63372704610238	-0.489014267222181	-0.238056266546245	0.0394487137734339
2610044O15Rik8	2610044O15Rik8	72139	7	black	NA	NA	NA	NA	NA	NA	-0.364156099323159	-0.723447658945321	0.137375652400938	0.000690525514296932	-3.66708418582152	0.000245332042372365	-0.336774787579296	-0.0893828359624031	0.171764702772544	0.724312015659674	-1.24471233805402	0.213237509053299	-0.074691420958453	-0.0744941815195588	0.768337344262079	0.768933349327979	-0.422745840313318	0.672480706486022	0.695684679528925	-0.617285145558793	0.00134605003599317	0.00634718281906343	0.39111984816699	0.695708650163719	-0.340024216854468	0.870975627360138	0.167406589809128	2.55630926062708e-06	2.78030731332138	0.00543074780835106	0.686727285056112	0.910145779987611	0.00164448259592882	1.60675489570477e-07	6.70367997762987	2.03235101937162e-11	-0.377536716725281	0.768658102036914	0.12244904417634
2610203C22Rik	2610203C22Rik	72481	11	greenyellow	NA	NA	NA	NA	NA	NA	0.413761833568177	0.0715820387634245	0.0878416682182839	0.777747255464693	1.44771998564019	0.147695378209837	0.177494873376021	0.0539809240546416	0.481052461525682	0.831534289956934	0.660235010476479	0.509103028328684	-0.207117533942897	-0.125468029897576	0.409576491184246	0.619846312848639	-0.951173171554944	0.341516475099572	-0.290965748628487	0.131163742239863	0.241437603081429	0.603913633818817	-0.474319399932235	0.635272159406763	-0.288040969268471	0.0134611420715436	0.246417306608835	0.957721759410297	-0.80035073988554	0.423507612914106	-0.385610920580686	0.0510146156185865	0.114016235643577	0.840676321607751	-1.00571816185603	0.314551164092928	-0.244077307818686	0.111472364145076	0.329034883605
2610206C17Rik	2610206C17Rik	72495	7	black	NA	NA	NA	NA	NA	NA	0.265970637344231	0.486639221221087	0.286074398618972	0.0405621890644441	2.27453596145997	0.022933781465529	0.586591870751338	-0.321973288467482	0.010502514835621	0.192583030247357	0.95772533039492	0.338201280280063	0.202562513818505	-0.234744816819253	0.420178632343231	0.348433352776736	-0.0956060805040787	0.923833435782061	-0.617293816384659	0.797907307744619	0.00634623464910472	7.25732970270065e-05	1.05275499867197	0.292453294650755	0.735591229161117	-0.777112199537083	0.000503023972987201	0.000148017769556727	-0.275021174894678	0.78329997015243	-0.635145708626757	-0.689001021178126	0.00462291293330795	0.00156399092800385	-4.51429982475493	6.35262918875132e-06	0.526403495794943	-0.545460786701957	0.0248185499626375
2610300M13Rik	2610300M13Rik	72484	37	skyblue3	NA	NA	NA	NA	NA	NA	0.169149939070098	0.251212863290394	0.502231430241959	0.314638938743459	1.20914803282331	0.226605978521156	0.0220625821779179	0.336495261546612	0.930756050046437	0.172143144045578	1.0527438577532	0.292458402062021	-0.0553623075334684	-0.0646038885485533	0.827283867647797	0.798970839568394	-0.339730770772759	0.734059286823634	-0.30811488578369	0.203575456908521	0.213532339223595	0.4178084468654	-0.316787904577055	0.751404542642386	0.690285694741547	-0.170177490535643	0.00151997479407787	0.499599785605665	1.91386042317226	0.0556379924739142	-0.267166603358289	-0.241931728488875	0.283831266345485	0.333437641779228	-1.47257832880649	0.140864771843647	0.564590520312606	-0.321639897191316	0.014644125710998
2610301B20Rik	2610301B20Rik	NA	44	floralwhite	NA	NA	NA	NA	NA	NA	-0.0599587719400143	-0.108872298508669	0.813174319741931	0.667175645933175	-0.478955451470296	0.631970321087483	-0.0314787821687281	0.388579422281314	0.901319121872133	0.111022220807169	1.07094584272947	0.284193781532449	0.267340564035572	0.0822078822910084	0.283505886756638	0.745719495790639	1.00802684492918	0.313441574961276	0.586161382715893	-0.108815985179944	0.0105733517581305	0.667338425169615	1.5911302003282	0.111580277194748	-0.240153745722838	0.241508124059929	0.337111939434681	0.334310919010996	0.00406662348898728	0.996755312846671	0.451207457297629	0.13888247575768	0.0601811168686226	0.58259216304155	1.77059893512926	0.0766274191689	-0.517198055866306	-0.0798645819219702	0.0279455850750358
2610306M01Rik	2610306M01Rik	67170	7	black	NA	NA	NA	NA	NA	NA	-0.231005969739197	-0.412995798224802	0.356384884975624	0.0884899770083484	-1.90768811197043	0.0564315391319796	-0.39672668366001	-0.0235280897155319	0.103093331207995	0.926168022625201	-1.25381516460963	0.209909195954653	-0.358595671571241	-0.344196846082839	0.143935558161985	0.161921043634027	-2.076402254619	0.0378567629101611	0.604009329391205	-0.319245159983286	0.00793983992633486	0.196594855558341	1.0426405322208	0.297114809548973	-0.445171982526001	0.578101970798411	0.0641280525868383	0.0119717300458648	0.511788397644908	0.608799111331846	0.584426891433215	0.616665096832565	0.0108626508105567	0.00641528447516962	3.92802226822985	8.56472823336049e-05	-0.550161511362965	0.469970339555958	0.0179998881561651
2610307P16Rik	2610307P16Rik	72518	4	yellow	NA	NA	NA	NA	NA	NA	0.698532623622171	0.591377081431549	0.00126117753123049	0.00974041380286686	4.36768605395047	1.25569815437079e-05	0.434294514026517	-0.359448431126745	0.0717235173085718	0.142915717074287	0.251517995084944	0.801413651205785	0.11596983533705	0.0510888394441458	0.64677477786919	0.840447325373163	0.474121663889485	0.635413150837488	-0.602869107669049	0.832445136808266	0.00809041281967112	1.82006082541248e-05	1.40970376334932	0.158627173048182	0.0735918502376783	-0.893953759097961	0.771661521840245	5.73870155336994e-07	-3.86801035823763	0.000109727004958115	-0.7468220291252	-0.82968364059174	0.000369604526332451	2.05529363033977e-05	-6.08918140110134	1.13489470455302e-09	0.0285119140299056	-0.650180075576039	0.910582687824184
2610316D01Rik	2610316D01Rik	72511	9	magenta	NA	NA	NA	NA	NA	NA	0.307391403981237	0.526552119605538	0.214665140161249	0.0247704081047988	2.55413929339508	0.0106450661391043	0.536344649530077	0.247697092811198	0.0217556104987319	0.321684570768662	2.40972874030424	0.0159643851569792	0.0419191468174034	0.259386008134517	0.868824618335149	0.298617262440661	0.869440789240524	0.384606080994775	-0.288069030084157	0.561103400156494	0.246369224350707	0.0154054256171544	0.955959949276358	0.339092469341333	-0.106296457773779	-0.662421443113434	0.674635735542302	0.00274069166943658	-2.55637677661813	0.0105768524721452	-0.361650590409497	-0.759951679464728	0.140305255117156	0.000252596070868473	-3.88875991887969	0.000100757726430983	-0.149415662411706	-0.815871424871203	0.554021379065929
2610318N02Rik	2610318N02Rik	70458	4	yellow	NA	NA	NA	NA	NA	NA	-0.228421945303441	-0.740767107167862	0.361940185269114	0.000437244085230761	-3.35084060926	0.000805666608625881	-0.00949225726281999	0.435961310258329	0.970180744368078	0.070518515329452	1.29468688204428	0.195428267033063	-0.0371640004768755	-0.0385635854446833	0.883602762233706	0.879249089123778	-0.214292510455755	0.830318958179732	0.591350320930984	-0.886150686555412	0.0097445486319362	9.87315279162979e-07	-2.04769307718177	0.0405900826082602	-0.501444856349652	0.818060404635696	0.0339977516860494	3.35215467586484e-05	1.69618201237014	0.0898514158679263	0.513175708283999	0.699863451412468	0.029404401875919	0.00122306899215454	4.05614586949107	4.98891092455054e-05	-0.651325482777974	0.408158113026652	0.00341062815559908
2610507B11Rik	2610507B11Rik	72503	7	black	NA	NA	NA	NA	NA	NA	-0.591465984996195	-0.494451813463253	0.00972668721097214	0.03698760728803	-3.45592368775992	0.000548410559292276	-0.667058357847788	-0.350209976482227	0.00249486529631797	0.154233222178722	-3.31239192417049	0.000925018586155958	0.00598449495300364	-0.386636030407276	0.98119775045488	0.112975908447142	-1.13661521620856	0.255699176237851	0.891114102760326	-0.283683625966642	7.02443670569024e-07	0.253955646321059	3.21203787522224	0.00131796998389444	-0.280835484404953	0.595879780897751	0.258960412609498	0.00906447386329197	1.12612457188274	0.26011279465635	0.944824164721179	0.793638803694384	3.63013639833677e-09	8.45488029639713e-05	8.09605505542906	5.67701382797287e-16	-0.308564095851864	0.837399567818655	0.212830945124613
2610507I01Rik	2610507I01Rik	72203	7	black	NA	NA	NA	NA	NA	NA	-0.162947205972152	-0.255187088594784	0.5182563869981	0.306785800725199	-1.20311739251979	0.228930895819044	-0.793551002148416	-0.192645817407411	8.48117294372726e-05	0.443755498395039	-3.6091668721576	0.000307181969141205	-0.0566780001135299	-0.234116042090696	0.823239812180647	0.349763417019166	-0.835173982184034	0.403619756495302	0.802240254308128	-0.0158483319303472	6.19222782332045e-05	0.950232288094489	3.08020458489877	0.00206858450079819	-0.379224217824927	0.32782126978713	0.120651333287814	0.184167275464636	-0.166221061001416	0.867982985720291	0.77574400336354	0.391015454976883	0.000154718798166302	0.108607413489991	4.09440698251867	4.23250288635161e-05	-0.410667519173304	0.331699379171459	0.0904817872184639
2610524H06Rik	2610524H06Rik	330173	7	black	NA	NA	NA	NA	NA	NA	-0.405992085450638	-0.811661366070301	0.0945794693411275	4.32585385347532e-05	-4.4199318705211	9.87320230832325e-06	-0.369958521610067	0.0762560786426416	0.130755099482035	0.763613769603506	-0.882386212334492	0.377567989153536	0.393570850372912	-0.116962958044216	0.106114812641228	0.643938802893441	0.844335417465025	0.398482000050274	0.459411947692569	-0.796294506662121	0.0551106067413519	7.69164323999499e-05	-1.67396867100225	0.0941367566686317	0.0658701542047952	0.936972490324086	0.795109150281386	1.02636252345485e-08	5.03069918734023	4.88694378742654e-07	0.494064475709565	0.901284606614752	0.0371589202711633	3.3133555204171e-07	5.71468205326374	1.09909326711498e-08	0.0346644818175241	0.670954168931248	0.891385810438026
2700003A03Rik	2700003A03Rik	102638195	19	lightyellow	NA	NA	NA	NA	NA	NA	0.0219817536531408	-0.029015217107742	0.931009159598749	0.909010400518784	-0.0199066638648357	0.984117829203992	-0.194906772096832	0.0780519509049288	0.438321001542236	0.758201960105156	-0.337209746470026	0.735958790526755	-0.107345226560692	-0.497947032309138	0.67159478419244	0.0354690122921426	-1.8507332124507	0.064207943514955	0.0597459591681862	0.18043495495846	0.813826407870798	0.473696917534887	0.685184902678517	0.493227249455858	-0.369152107497386	-0.00422425193724154	0.131661589129995	0.986727573515988	-1.10779690835288	0.267949535598954	0.0692302694666083	0.0358621957598292	0.784884077249213	0.887655124693896	0.297603632487217	0.766005701815346	-0.228949133382701	-0.0683180223831928	0.360802846876532
2700038G22Rik	2700038G22Rik	67194	4	yellow	NA	NA	NA	NA	NA	NA	-0.120514051155462	-0.66370615974926	0.633836703413161	0.00267067067033911	-2.60359964184259	0.00922504478476722	-0.319388812064616	-0.111191636913433	0.196382242960607	0.660483725106181	-1.25191743031013	0.210599952702639	-0.304861464367974	0.0366902133388542	0.218657117959859	0.885077291914287	-0.786766062713545	0.43141882346911	0.645497255620503	-0.736062363878149	0.00381294890643692	0.000496712490532119	-0.492966785544055	0.622036056273621	-0.286498131713026	0.735140439176663	0.24907009446502	0.000509125703505484	1.82454732121085	0.0680693691184694	0.631226540646871	0.750933240863899	0.00496397090170343	0.000328881336115751	4.86077674934704	1.16926057164122e-06	-0.412560727409456	0.706207822784782	0.0888597298572622
2700049A03Rik	2700049A03Rik	76967	6	red	NA	NA	NA	NA	NA	NA	-0.118026104068472	-0.412790292998136	0.640908046991652	0.0886644897233419	-1.57698599956957	0.114798746564478	0.201047403425462	-0.487148478882718	0.423737105534262	0.040321438839366	-0.929112495874228	0.352830789225974	-0.0232885224907191	0.0625300068754184	0.926917881838568	0.80530505015012	0.1112108186494	0.911449172810408	-0.0763305528058189	0.0981933735396046	0.763389134649038	0.698289818579721	0.0623144563510193	0.950312416347095	0.492281547893979	0.166579197087255	0.0379553444755069	0.508844170199873	2.00030142789642	0.045467724939063	-0.059612438538146	0.28211303648982	0.814235593277783	0.2567079232244	0.651367356544305	0.514809377533621	0.247310028556776	0.304522356128849	0.32246588432203
2700054A10Rik	2700054A10Rik	72578	51	thistle1	NA	NA	NA	NA	NA	NA	0.541776673591365	0.714303643070476	0.0202120696691537	0.000867485260618066	4.24994752894862	2.13820598023302e-05	-0.431567295283419	-0.356702558484489	0.0737278567507017	0.146217554911687	-2.36152090382171	0.0182001458088221	-0.075124629625315	-0.174317513869551	0.767028737312583	0.489064234294517	-0.711017071752042	0.477073656842987	0.0647078233148814	0.873737690853875	0.79865370455597	2.16953257233801e-06	3.99787658816608	6.39132571514313e-05	-0.175853401011369	-0.905043087611	0.48518338836495	2.45860777334391e-07	-4.74360845632969	2.09944457705541e-06	-0.029506031253583	-0.810065769307587	0.907477437625838	4.60306437512355e-05	-3.2717403660611	0.00106887685572419	-0.163697332066262	-0.569972248531967	0.516305821511781
2700062C07Rik	2700062C07Rik	68046	7	black	NA	NA	NA	NA	NA	NA	-0.255285390415924	-0.694768584242714	0.306593053471458	0.0013743376894392	-3.1626742526848	0.00156327147191796	-0.516652552319131	-0.128223439280583	0.0281400610336399	0.612117882882839	-1.98186688274065	0.0474941413598647	0.0947631029800487	-0.0442002541776031	0.708385014281082	0.861749705254054	0.143738483277769	0.885706981465454	0.169841474690674	-0.532241424166966	0.500459622196167	0.0229816767458435	-1.19292842142417	0.232897407177906	0.491661786001618	0.664180804405548	0.0382352319085249	0.00264517629849444	3.78587011871762	0.000153171666218875	0.276049881522783	0.637231880808905	0.267507536290448	0.00444931345913158	2.93279670721031	0.00335923771503895	0.460201767722632	0.439272732132782	0.0546399996695573
2700069I18Rik	2700069I18Rik	72608	11	greenyellow	NA	NA	NA	NA	NA	NA	0.45725193041702	-0.095544388049194	0.0564131927637794	0.706081572788738	1.12569844185987	0.260293183507758	0.192265549400283	0.344111525130501	0.444672919352146	0.162031968822248	1.56535760273945	0.117499083662488	0.149290825956599	-0.120120176969596	0.554356328660276	0.634954199156544	0.0840383795077657	0.933025917247859	-0.225924752106569	-0.041430834269446	0.367355032416156	0.870340383214796	-0.767480658421692	0.442795788569844	0.034970208046043	0.0886864586939752	0.89043331318465	0.726381527750632	0.350454992183673	0.725997261997919	-0.301729549604122	-0.0148575163760035	0.223665179866578	0.953340384652269	-0.922858932228199	0.356080724655741	-0.0255529196298259	-0.24290794138252	0.919832612585925
2700081O15Rik	2700081O15Rik	NA	23	darkturquoise	NA	NA	NA	NA	NA	NA	-0.390173950039291	-0.133975485934055	0.109437308366858	0.596110132882953	-1.54655858226404	0.121969723525902	-0.594659791731406	-0.405702741688944	0.00924377217440643	0.0948373899258152	-3.15454754484441	0.00160747184039304	-0.205007732747914	-0.402310318698835	0.41446923317633	0.0978994074451153	-1.79423193277558	0.0727761572770562	0.834022705219258	0.27267114515795	1.69631226596405e-05	0.273646079648368	4.18877406558102	2.80465454328282e-05	-0.257227642101602	-0.110133270686162	0.30279960268594	0.663534395988783	-1.05703740624879	0.290494516073815	0.879057963724433	0.0516411939741215	1.56446173452651e-06	0.838743578573277	4.02568449039515	5.68098191972074e-05	-0.360228367325073	0.0829089477346947	0.141987357416266
2700089I24Rik	2700089I24Rik	72647	7	black	NA	NA	NA	NA	NA	NA	0.32141359672552	0.265192076319917	0.193401617143345	0.28754044453821	1.71093766534795	0.0870926205567985	0.414197621758019	0.301370838131087	0.0874743986860783	0.224243457945849	2.12611241641372	0.0334939003225384	0.266491383749507	-0.107602997519778	0.285096371343717	0.670848106105848	0.466865736158727	0.640595940888876	-0.693490671467335	-0.0298667631631902	0.00141462017544917	0.906350959419517	-2.50181488478101	0.0123558511137938	0.622239039499243	-0.26428308586845	0.00582385087460277	0.289257868209658	1.29525824495735	0.195231158152596	-0.716877873530745	-0.421690245546863	0.000814224455237175	0.0813332981164098	-3.82103040106335	0.000132895267239893	0.554945857327866	-0.465989739327923	0.016826099820395
2700097O09Rik	2700097O09Rik	72658	33	darkolivegreen	NA	NA	NA	NA	NA	NA	0.32997227206463	-0.6523461024429	0.181134612901719	0.00334389477900194	-1.23482018052339	0.216897435031478	0.171913173749646	0.026937957391331	0.495169619792356	0.915501644885254	0.567331321004212	0.57048910116251	0.097708040731209	-0.0797060319019661	0.699715262015137	0.753226872941587	0.0513226549043253	0.959068415887844	0.290035339175424	-0.718308263959317	0.243014722394471	0.000785828587018947	-1.71271513120927	0.086764960044783	-0.455194669724335	0.806672407733183	0.0576751680110829	5.24324017322352e-05	1.77114612948621	0.0765364047480508	0.105357862307334	0.816277943871608	0.677361309321182	3.60242425147901e-05	3.53924080837981	0.000401279616536344	-0.675772161825727	0.682316660368526	0.00208195232496272
2810001G20Rik	2810001G20Rik	66456	9	magenta	NA	NA	NA	NA	NA	NA	-0.188101070465887	0.182066945279274	0.454783609842346	0.469638220601919	-0.0176725365860475	0.985900089855503	-0.446561029542332	0.19589777076405	0.0632030670504852	0.435949946224915	-0.797428057206162	0.425202469798636	0.158175970898623	0.0297387155698329	0.530742998131419	0.906750801614448	0.53531601039464	0.592431357133473	0.385240100307784	0.249442559832916	0.114394230663684	0.318175110479726	1.86963780649093	0.0615341314841735	0.294736631241648	-0.159215712123894	0.235112354642921	0.528010240873939	0.404928178927027	0.685530304473944	0.415503512932319	-0.222206446147286	0.0863805231829476	0.375501517544381	0.611700940268537	0.540735639677101	0.10179097406668	-0.347050072962479	0.687753720737532
2810002D19Rik	2810002D19Rik	66457	26	darkorange	NA	NA	NA	NA	NA	NA	-0.189312699972203	0.594333684355458	0.451829979066518	0.0092921788617392	1.39361099710118	0.163435105847156	0.151827966275743	-0.3538715697097	0.547566539270911	0.149676488250502	-0.613349080205763	0.539645547265643	0.507583881912061	-0.247964964018466	0.0315297267794564	0.321144509550843	0.866139170685473	0.38641384663535	0.117329595499706	0.829575469419221	0.642893006914435	2.06501287136572e-05	3.69009562078487	0.000224169773386111	-0.156022767641939	-0.713502007657674	0.536422784983144	0.000884652388714572	-2.97434314904134	0.00293616523016056	0.0536085053204256	-0.605857881044825	0.832680963478404	0.00770053678514761	-1.83477514700413	0.0665390125047154	-0.147949083743486	-0.455504910454431	0.557961999762508
2810004N23Rik	2810004N23Rik	66523	4	yellow	NA	NA	NA	NA	NA	NA	-0.3325053864264	-0.856271227792988	0.177606329578265	5.77498874629601e-06	-4.59574424304063	4.31207354660876e-06	-0.416877812224864	0.177035138500129	0.0852401417390715	0.482207683521623	-0.749496135933235	0.453558226749909	0.0120800368608204	-0.0100138542152196	0.962056359568944	0.968542931101916	0.00584476238545213	0.995336580882471	0.920506686973599	-0.887513718866592	6.23430473640879e-08	9.00616504447409e-07	0.515462379204447	0.606229952144062	-0.458021971157711	0.970831019673736	0.0559462012857866	2.40469097874755e-11	4.5587092508737	5.14689670068912e-06	0.859041916209109	0.895216722582103	4.98764507643549e-06	5.23564866390523e-07	7.74218038443963	9.77262048825543e-15	-0.674262282853623	0.644861932230543	0.0021491458914751
2810006K23Rik	2810006K23Rik	NA	7	black	NA	NA	NA	NA	NA	NA	-0.496936093228788	-0.485227679478553	0.035903222231128	0.0412352355287714	-3.04063995667714	0.00236075944490749	-0.645381820968801	-0.0537243879119925	0.00382129264083028	0.832324127596083	-2.32247584577397	0.0202073275478165	0.308709005367385	-0.0627941758967419	0.212605004805319	0.804497554750503	0.724758668345761	0.46860009607706	0.675653257121595	-0.355245845587669	0.00208718018723291	0.147990420702945	1.27176855641386	0.203455364055346	-0.241392290253303	0.653514448240444	0.33454994643018	0.00326882007448149	1.51365130081019	0.130114302476874	0.727210696292324	0.68591772776976	0.00062704479222533	0.00167395646794479	4.98647987114287	6.14893093721773e-07	-0.196233504924724	0.549503497890465	0.435148188128416
2810013P06Rik	2810013P06Rik	100503178	11	greenyellow	NA	NA	NA	NA	NA	NA	-0.288393567063455	-0.294124017947101	0.24581356078122	0.236132671660477	-1.69673974643026	0.0897458746921972	-0.164876955943524	0.0823911433074881	0.513245393222372	0.745170425862396	-0.237071682725057	0.812601180124362	-0.232558643154898	-0.328674226002352	0.353070321196225	0.182960676453257	-1.63549243879843	0.101945858468439	0.426156065773448	-0.184361781236071	0.0778265976694229	0.463960551014353	0.759987253142189	0.447262204280226	-0.0885018751693139	0.380296753619423	0.726930380914891	0.119518482578623	0.881542951341655	0.37802401723469	0.475336778806021	0.352621692115861	0.0461934210102528	0.151221372633274	2.50422452317925	0.0122720129704668	-0.158002494313415	0.201266785480122	0.531199577277449
2810021J22Rik	2810021J22Rik	69944	11	greenyellow	NA	NA	NA	NA	NA	NA	-0.677312116005489	-0.546177566117005	0.00201521607505251	0.019025809382832	-4.06458749234154	4.81174869324358e-05	-0.389037101441505	0.394552869797099	0.110565639452214	0.105167896824764	0.0184301127797088	0.985295729994848	-0.21960650895267	0.0335642553785792	0.38125703935675	0.894814753861406	-0.536455819796761	0.591643561988259	0.771191245109141	-0.543102781186313	0.000178895020850248	0.0198486608386739	1.17298987649084	0.240799865399129	-0.3684865829436	0.686141909784099	0.13241300695846	0.00166575115437207	1.28398687522595	0.199146547764895	0.85148992499359	0.613864904000186	7.38549175388508e-06	0.00673025147963265	5.59080058024663	2.26025049085828e-08	-0.342946767236083	0.345145986861363	0.163551439370033
2810025M15Rik	2810025M15Rik	69953	7	black	NA	NA	NA	NA	NA	NA	-0.378663737360962	-0.631783436846932	0.121246338776732	0.00491429635708651	-3.2325459453677	0.00122692404095864	-0.837373210581116	-0.293629404502865	1.45715105775629e-05	0.236958516660302	-4.28464467367965	1.8303147467866e-05	0.109050629487593	0.111030935615504	0.666660255944378	0.660946609602272	0.62501625795254	0.531960387700709	0.856642398687015	-0.571241682649823	5.66369551615028e-06	0.0132750406780305	1.78538054051767	0.0741996128561088	-0.237781321453887	0.784791165606331	0.342051090605862	0.000114786617207803	2.30602442572405	0.0211092675473371	0.879279991595644	0.864956292374811	1.54275281165651e-06	3.60942624592582e-06	7.59512518892349	3.07495013653802e-14	-0.295147534541864	0.861675890295552	0.23442956927774
2810029C07Rik	2810029C07Rik	100504687	11	greenyellow	NA	NA	NA	NA	NA	NA	0.144185920969405	-0.0118005813317832	0.56812928652465	0.962933557967854	0.377302651784504	0.705948701732704	-0.489331320518519	0.176166371388572	0.0393018601207446	0.48439443263843	-1.01019329420559	0.312402691403996	-0.0613088261267873	-0.17768043843097	0.809040304213899	0.480586559239366	-0.681572593114484	0.495509249879852	0.292166765339221	0.0656239748167775	0.239411417608037	0.795859563689956	1.03704856725635	0.299713223263541	-0.31613179045724	0.127707742139755	0.201240205098571	0.613561392166299	-0.562672089199565	0.573658193296982	0.258419127657089	0.101456544371119	0.300486495056374	0.688730877560945	1.03582795985989	0.300282411042068	-0.32848557014234	-0.0331968002873658	0.183227094119997
2810032G03Rik	2810032G03Rik	72669	4	yellow	NA	NA	NA	NA	NA	NA	0.358618860880892	0.0737433905554814	0.143907758968335	0.771203165025465	1.27046588667645	0.203918726829695	0.321571562162641	0.182022276798336	0.19317034890682	0.469749077872069	1.46363300602041	0.143294249252058	0.0968558764830835	0.332248168294981	0.702220415101259	0.177962476842426	1.25161786139366	0.210709142980204	-0.572617412202757	-0.24719454298961	0.0130050222438661	0.322699215399921	-2.55642033527646	0.0105755283756235	0.608408209608356	0.225013484114993	0.00737997501557844	0.369342281958312	2.64548705066627	0.00815734091669069	-0.572225246235982	0.197556656177944	0.0130815437474541	0.431995896196669	-1.27459261460245	0.20245347289285	0.500026706780185	0.276843040331904	0.0345884768101388
2810039B14Rik	2810039B14Rik	72665	9	magenta	NA	NA	NA	NA	NA	NA	0.0253381687776519	0.0185733836989784	0.920504326709237	0.941687705740781	0.124222011426808	0.90113949462157	-0.469499426094796	-0.439882147968493	0.0493246077417422	0.0677430828375426	-2.77613713170137	0.00550090013863356	-0.0913376003088555	-0.136498515030744	0.718512546662096	0.589143466079316	-0.647564813377319	0.517266461576902	0.595403386092053	0.199872395767474	0.00913415238786185	0.426507709611384	2.51332705961713	0.0119598400329708	-0.266546306724427	0.202560087652112	0.284993338196439	0.420184317872553	-0.191602015216806	0.848053963846922	0.549904238279263	0.442142852014219	0.0180647911773156	0.0661800997756161	3.09185341760618	0.00198911044728479	-0.403647356749154	0.680872258606166	0.0966842039665692
2810049E08Rik	2810049E08Rik	72677	4	yellow	NA	NA	NA	NA	NA	NA	-0.0512445005742894	0.752484283507614	0.839967117396899	0.000314532196750297	2.6229938171137	0.00871608542990056	0.406699228005352	-0.376419005829778	0.0939512578718694	0.123650095338977	0.101169965199822	0.919415538658252	0.394891758835124	0.114883273803664	0.104842530163667	0.649882890953731	1.50748123940156	0.13168734906822	-0.617485819831331	0.897602451233762	0.00632526813089089	4.38851016065378e-07	2.08967192888071	0.0366472802878523	0.629434289539165	-0.783200720374791	0.00512662021787962	0.0001210926739987	-0.885631235854957	0.375816273926454	-0.529525987184124	-0.624268004016604	0.0238223495647593	0.00561988701125403	-3.73763754164591	0.000185757476098184	0.714181778872083	-0.292095133456849	0.000870076945667815
2810403D21Rik	2810403D21Rik	69964	4	yellow	NA	NA	NA	NA	NA	NA	0.388231525568817	0.153377054665472	0.11137017999893	0.543439282458089	1.59611832025895	0.110462379153171	0.0183008282658708	-0.240535427924329	0.942542063660482	0.336321199914763	-0.642164600963845	0.520766314623424	0.280794840196237	0.281971272655774	0.259032275743305	0.256957263712982	1.63586908922776	0.101866988510783	0.0101410335346292	0.460900727335056	0.968143606246881	0.0542260572032515	1.43852600082994	0.150284865552088	-0.190125404103975	-0.347448727621519	0.449854323292159	0.157731774517259	-1.56979555772406	0.116462681395453	-0.146692814335956	-0.3212332042008	0.561347280573671	0.193665943913932	-1.35985241918737	0.173876630467362	-0.336869671819198	-0.275126516904629	0.171636369870272
2810404M03Rik	2810404M03Rik	69966	11	greenyellow	NA	NA	NA	NA	NA	NA	0.184492532367765	0.0681469001909204	0.463638101414845	0.788177272715315	0.720915887906801	0.470961267037011	0.703038806162515	0.611604614913159	0.00113599094933695	0.00699351804983947	4.48239197285566	7.38110091245925e-06	-0.171252559340885	-0.0819473167593343	0.496853538642644	0.746500379158719	-0.721498603103238	0.470602799806643	-0.812964719492181	-0.282241951596941	4.11008927523244e-05	0.256481313285292	-4.03284819064334	5.51048798729923e-05	0.0460254377988302	-0.00838799880515195	0.856096028241599	0.973648480433312	0.10654623551613	0.915148973514656	-0.793466497349153	-0.177475063965272	8.50654385947941e-05	0.481102210560813	-3.56408946024714	0.000365121422472676	0.275144226841689	-0.323550705645139	0.269144493170386
2810407A14Rik	2810407A14Rik	100039901	4	yellow	NA	NA	NA	NA	NA	NA	0.492261008679	0.561738961515037	0.0379645948437859	0.0152643828560714	3.32173405066942	0.000894599179766619	0.576093645261422	-0.406901604576654	0.0123421977105302	0.0937720272836922	0.635557913409461	0.525064608279743	0.192888622836788	-0.0225016978171821	0.44317022554795	0.929381097502263	0.488837615546131	0.624956664936172	-0.764931555952946	0.748272965869382	0.000217288501978083	0.000354774397473948	-0.110240869888238	0.912218350300241	0.324687872628324	-0.729868745542896	0.188645380929804	0.000585210813695153	-1.67320655103419	0.0942866411580294	-0.839690288346371	-0.629087849174693	1.30917455723202e-05	0.00515855467547516	-5.54379517811794	2.95985043340329e-08	0.293107721011163	-0.392718517232862	0.237831553339699
2810408A11Rik	2810408A11Rik	70419	43	ivory	NA	NA	NA	NA	NA	NA	-0.0197448747914734	0.551707574674641	0.938016226166303	0.0176137245159606	1.70012600558926	0.089107226636673	-0.089790375310659	-0.297866526115847	0.723101721693851	0.229943466214533	-1.12347848121119	0.261234334745299	-0.377001279948412	-0.111780993987821	0.123023374427205	0.65878714366517	-1.43913077573836	0.150113473877018	0.25467245909951	0.745939440630473	0.307796052647502	0.000378877762948663	3.46239282347472	0.000535395102371716	0.0155705663833639	-0.631299114056214	0.951103545768367	0.00495747436094133	-2.05909865339975	0.0394847888224542	0.238939415256082	-0.52142420739739	0.339634860509212	0.0264740845705263	-0.946518349545018	0.343884267613494	-0.133759218890197	-0.37592150468894	0.596708869131471
2810408B13Rik	2810408B13Rik	76371	7	black	NA	NA	NA	NA	NA	NA	-0.582207797013479	-0.253187714576322	0.0112419814659021	0.310721822590959	-2.61519793948592	0.00891757593106571	-0.194956782245081	-0.245601585592258	0.438201187613746	0.325927813631832	-1.26773299789544	0.204893316596473	-0.36407224232563	0.0588054621073123	0.13747300935552	0.816709612237593	-0.912730684826459	0.361384201484094	0.401386987882538	-0.000343740477112906	0.0987450011914159	0.998919936835752	1.20196120257184	0.229378560128237	-0.48378422264696	0.209234814910555	0.0419322847413278	0.404697743283304	-0.892487793079189	0.372131532772162	0.50091156785747	0.228588107600235	0.03421897188174	0.361581493547527	2.21528502351478	0.026740507152298	-0.282089007924307	0.214985690025415	0.256750175053375
2810408I11Rik	2810408I11Rik	69941	43	ivory	NA	NA	NA	NA	NA	NA	-0.0249579380523773	-0.804282373597275	0.921693766745714	5.7382854300827e-05	-3.21192156617736	0.00131850367002569	0.171123693323049	0.320018638031497	0.497182341345977	0.195451861708618	1.42691857229161	0.153603366854691	0.0552388068187919	-0.138534900324781	0.827663686793438	0.583545412466122	-0.237973687416516	0.811901502408139	-0.202397123468618	-0.818955056617718	0.420566304943882	3.23223234609613e-05	-3.84345597771594	0.000121313768626541	0.207718936446634	0.851557029835923	0.408187509772932	7.36047207898385e-06	4.16507649319129	3.11248190889948e-05	-0.135471115541195	0.722152464014414	0.591976260397927	0.000713580273194463	2.19434959821963	0.0282102863531357	0.307972928342965	0.385294732295988	0.213754303345638
2810410L24Rik	2810410L24Rik	100042332	55	maroon	NA	NA	NA	NA	NA	NA	0.393648493127202	-0.774206880917765	0.106039724136376	0.000162551443570698	-1.73844897136055	0.0821317341245239	-0.0386176338606669	-0.0762432565336144	0.879081026620559	0.763652446492175	-0.325349325058048	0.744916703646516	0.0441810266672486	-0.214508623488255	0.861809298793203	0.392682994846376	-0.491249362741354	0.623250089634662	-0.286692818313405	-0.458634826725028	0.24873435699276	0.0555766141905957	-2.23598551507077	0.0253527199988676	0.207898238111691	0.606858237269501	0.407773890638428	0.00757348472230179	2.58774656488339	0.0096606028806568	-0.34399254337864	0.605717603099629	0.162186742557925	0.00771848973761624	0.971608313466723	0.331245445097805	0.170441477344441	0.35259031652209	0.49892476230298
2810414N06Rik	2810414N06Rik	102640772	66	skyblue1	NA	NA	NA	NA	NA	NA	-0.510272458855926	0.654075057362044	0.0304935256063219	0.00323329077421036	0.62024476487199	0.535096653826161	-0.389134736052123	0.0298453326816123	0.110468412401654	0.906417876881359	-1.07742075887336	0.281292334204692	0.15240342057513	-0.250679662096949	0.546031716611585	0.315701541898632	-0.29002076841081	0.771800349210604	0.29493106239291	0.69314292470161	0.234789116232699	0.00142574977999703	3.27514447876627	0.00105607947792351	0.224406803984994	-0.594037666634042	0.370668638400429	0.00933629529847035	-1.28860522904287	0.1975353646113	0.430135905936507	-0.548535785761214	0.0747962183587583	0.0184131246870312	-0.441859914920491	0.658590579004956	0.355239860320254	-0.468886695157054	0.147997735380595
2810429I04Rik	2810429I04Rik	76937	6	red	NA	NA	NA	NA	NA	NA	-0.170083224158088	-0.730115254732182	0.499840933952177	0.000581452463738836	-3.1133247451731	0.00184992341912687	0.385457083186659	0.217643852614234	0.11417294171722	0.385633967002243	1.77521922928499	0.0758616958523895	0.261323415516942	-0.179536383206294	0.294892887384382	0.475939035511278	0.243314615961456	0.807761682665654	-0.182837138142112	-0.746596343948894	0.467728827215014	0.000371957420249331	-3.25307769893053	0.00114162276227124	0.574220396035223	0.885766107106434	0.0126959398563495	1.01304174217868e-06	5.81444712770054	6.08346092509958e-09	-0.14932814338678	0.871900101543624	0.554256192623722	2.42073850959731e-06	3.36723189129635	0.000759268143285392	0.392405932238586	0.664120858787776	0.107245977610078
2810433D01Rik	2810433D01Rik	77132	11	greenyellow	NA	NA	NA	NA	NA	NA	0.188229527894231	0.122590325925052	0.454470000388265	0.627958417810473	0.887308880729543	0.374912625596994	0.193855002019439	-0.15400537780015	0.440844758323618	0.541769228056907	0.116245694436885	0.90745782327695	0.108958701520396	-0.031378624860103	0.666925916988873	0.901631655603388	0.220628786362947	0.825381485058885	-0.133791404825221	0.160863474264208	0.596619746581967	0.523692724148087	0.0782755815976803	0.937608840916349	-0.225265901991485	-0.182478119316663	0.368791218166177	0.468618391130914	-1.1702380203722	0.24190519633444	-0.195706220436955	-0.136430303162335	0.43640772678516	0.58933136795366	-0.949079253772216	0.342580305061581	-0.187233045349464	-0.0335183577891282	0.456905643223735
2810454H06Rik	2810454H06Rik	72813	8	pink	NA	NA	NA	NA	NA	NA	0.0446353894866413	-0.0957192695209419	0.860401242095587	0.705566306466812	-0.145234505636647	0.884525723187347	0.0795120833542287	0.219495738506038	0.753809750200234	0.381503333336785	0.856466249700025	0.391739933475546	-0.271168103598151	0.0835491964549628	0.276404513137067	0.741703484645841	-0.549789063259911	0.582464060886045	0.233901678843514	0.127088675610811	0.350217529136798	0.615296034446503	1.03546627575302	0.300451208136569	-0.225013010215566	-0.176486073891667	0.369343316981862	0.483589154799829	-1.15197228224896	0.2493324634411	0.157646285356646	-0.310358475595354	0.532137659460616	0.210044194769463	-0.458120267545272	0.646866038655653	-0.381215700843365	-0.534424976421285	0.118553854193042
2810459M11Rik	2810459M11Rik	72792	24	darkgrey	NA	NA	NA	NA	NA	NA	-0.550037344611045	0.243606251648441	0.0180311890437229	0.329998570622428	-1.04603872826799	0.295543152079101	-0.698961323893016	-0.433091497998093	0.00124879543690376	0.0726026358902691	-3.75887353568146	0.000170680076707502	-0.142157628457158	-0.0419132594761164	0.573642250970917	0.86884289057649	-0.523442441605138	0.600666395779707	0.82531824465971	0.508432470888979	2.4800465064532e-05	0.031199777004517	4.90416852737094	9.3823912158319e-07	-0.267383134579839	-0.117151083940732	0.283426296680739	0.643402113300044	-1.10799336785931	0.267864680153662	0.90304103565109	0.0868750902751494	2.88645504579869e-07	0.731773018065592	4.45634232063528	8.33698696415858e-06	-0.242761689754908	0.290259803880169	0.33173049968259
2810471M01Rik	2810471M01Rik	72818	42	lightcyan1	NA	NA	NA	NA	NA	NA	-0.0817422295286474	-0.117937602591948	0.74711516611451	0.641160136654022	-0.566856521864198	0.570811665539405	-0.0311235974728906	0.440117297681263	0.902427512405176	0.0675792437059207	1.24802259291814	0.212022783517059	0.147831670023761	-0.155825946073317	0.558278015447252	0.536943340152886	-0.0231448980057809	0.98153469183666	-0.387139175356248	-0.264244520259545	0.112467770830523	0.28933087068405	-1.9207750432735	0.0547600740853911	0.511136936652774	0.230858962109882	0.0301660132788769	0.356699623136583	2.26094332830101	0.0237627666100411	-0.294448157820661	0.0920705253127083	0.235592460197446	0.716341825197772	-0.597074553379813	0.550457606382969	0.63965119398378	-0.132674844963798	0.00425468998626634
2900009J06Rik	2900009J06Rik	100502745	20	royalblue	NA	NA	NA	NA	NA	NA	-0.109971713438557	-0.360450090252232	0.664000518836223	0.141724204740346	-1.37976724512225	0.167658320769314	0.209151360224843	0.00622602050747333	0.404889447697314	0.980439053477118	0.618039105868353	0.536549560985054	0.120239243460868	0.228232265723041	0.634616305624985	0.36234988921261	0.998852164102215	0.317866312033499	-0.60851046884796	-0.308133852861001	0.00736735005949075	0.213502693742253	-2.89923599630268	0.0037407321969404	0.705411907827118	0.149213092168119	0.0010743341097335	0.554564941917996	2.90854923875571	0.003631099909171	-0.462105112381723	-0.0171721301312935	0.0535183293562956	0.946080729742909	-1.46274513741726	0.143537130180697	0.836591633130737	-0.193924648935991	1.51018826790358e-05
2900024J01Rik	2900024J01Rik	102634584	11	greenyellow	NA	NA	NA	NA	NA	NA	0.208527239602275	-0.14632722402336	0.406324672802778	0.562334121662556	0.181714900064989	0.855806472094723	0.0655427755014014	0.216037687971993	0.79610711596093	0.389236393601426	0.806477702263236	0.419967459792777	-0.0704624492909902	0.17161523997948	0.781142755555443	0.495928717843662	0.290623808441239	0.7713390491611	-0.115923833436517	-0.263688828451619	0.646906254204488	0.290384006296423	-1.0932326473761	0.274291666236136	-0.245136789957117	0.0685980247471346	0.326873417365854	0.786805538295435	-0.513433430565133	0.607648165593115	-0.205459507963847	-0.0880150288539901	0.413418926679821	0.728378609099821	-0.839107901372776	0.401408762570339	-0.27512275044573	-0.199834570658849	0.269183386561846
2900026A02Rik	2900026A02Rik	243219	72	indianred4	NA	NA	NA	NA	NA	NA	-0.440033452202439	-0.336255749737072	0.0676376287746663	0.172467858738097	-2.32535520246848	0.0200529747828956	-0.105597497279815	-0.0842412512588437	0.676665072631802	0.739633886034074	-0.538628757864188	0.590143040282856	0.144679975497136	0.104484375378318	0.566789905124063	0.679901246259505	0.708717415041991	0.47849985552675	0.00849633919131666	-0.379823442590141	0.973308235002567	0.120017480133999	-1.10692409666432	0.268326746646917	0.795183859050054	0.295294526193611	8.00339574424397e-05	0.234185625898026	3.93075491358935	8.46795587569501e-05	0.160024258170275	0.292474181845217	0.525889619709315	0.23889453278926	1.30866047102094	0.190649387256769	0.715442433195365	0.292624356205402	0.00084357623604985
2900052L18Rik	2900052L18Rik	102640779	4	yellow	NA	NA	NA	NA	NA	NA	-0.598585168821808	-0.781569138338031	0.00867683930580332	0.000127864284843978	-4.92239532604503	8.54912939051961e-07	-0.548808325060314	0.204545726569641	0.0183433320433537	0.415544796316173	-1.15739863412588	0.247109531841975	0.0665066248673894	-0.143631706725698	0.793169830535827	0.569633384918204	-0.220693356776912	0.825331204459195	0.777434313625035	-0.598852273049239	0.000146476369114017	0.00863930345718102	0.982867625932496	0.32567259312987	-0.262406977462318	0.536006878661409	0.29282220817465	0.0218545572121883	0.932940282043746	0.350850802560604	0.818771279493997	0.411083208711152	3.25656324933512e-05	0.0901238073445296	4.49717730310596	6.88615616096492e-06	-0.270582430829735	0.0835983571131608	0.277483974078709
2900052N01Rik	2900052N01Rik	73040	9	magenta	NA	NA	NA	NA	NA	NA	-0.324422717489388	0.719850602976376	0.189027622501068	0.000756141362904983	1.61433225666352	0.106455377011681	-0.0470175702961872	0.238337877260639	0.853025582362063	0.34088866499369	0.554255416275394	0.579404057604787	-0.00876057858461211	-0.0165951202910573	0.972478403719514	0.947890131554327	-0.0717216899956398	0.94282339449229	0.134561768950045	0.660731309971833	0.594488250429832	0.0028351014766445	2.62900418600435	0.00856353067978793	-0.28048839958134	-0.703290473455697	0.259574495526742	0.00112931594452473	-3.28661505700964	0.00101399340936429	0.154000133111319	-0.741248659986732	0.541783158626869	0.000431509852994025	-2.25711294881495	0.024001017969881	-0.12800400092051	-0.691798038254359	0.61273195617812
2900060L22Rik	2900060L22Rik	102634502	4	yellow	NA	NA	NA	NA	NA	NA	0.490641032771999	0.493392828295123	0.0386996536857036	0.0374574212826001	3.04745840555303	0.00230785463607314	0.508896288293482	-0.235212536036486	0.03102056706927	0.347445858034715	0.909449684148295	0.363112805870152	0.219931110314828	0.0103501691349059	0.380535807756665	0.967486966124075	0.66166599335789	0.508185303464827	-0.629694968485629	0.753144484184188	0.005102697362333	0.000308586371020177	0.676760626823281	0.4985578432023	0.412523016070661	-0.755728262496124	0.0888918323150456	0.00028621751453973	-1.54865159117113	0.121465496745555	-0.741734923131742	-0.73133683834659	0.000425783710410618	0.00056312464109761	-5.3341889953266	9.59725237076967e-08	0.252709478554772	-0.639481673543687	0.311667726570101
2900060N12Rik	2900060N12Rik	102641621	7	black	NA	NA	NA	NA	NA	NA	0.238004650438375	0.424748367552441	0.34158436985305	0.0789197505240554	1.96895111202627	0.0489587053300963	0.347816849397983	-0.414539144767672	0.157262252469075	0.0871873549963826	-0.220962037273198	0.825121992240734	0.440609530612684	-0.15496698212315	0.0672372353882102	0.539217813788946	0.89593612585751	0.370286878459691	-0.208161789939885	0.77899441578797	0.407166329821321	0.000139201560322874	2.35200313862894	0.0186726173792485	0.237851168990816	-0.7182399663245	0.341905081225774	0.000787165363165126	-1.87101816477544	0.0613425632940037	-0.284382357290367	-0.611582356411672	0.252737181007286	0.00699615139982293	-2.8394266853299	0.0045194679232801	0.0399329883003509	-0.454681866599952	0.874992489965945
2900076A07Rik	2900076A07Rik	100504421	12	tan	NA	NA	NA	NA	NA	NA	0.669358230273929	0.0472565759755697	0.00237985043226189	0.85228620769396	2.42359805158151	0.0153676040968003	-0.14907605859434	-0.870102511830858	0.554932781688324	2.69029482674756e-06	-4.19652836278548	2.71037533197067e-05	0.117058607306913	0.101058780084312	0.643665911660725	0.68989369987911	0.619433057499132	0.535631109282269	0.0739471869730532	0.454386030133621	0.770586865363859	0.0581769576204548	1.5960704529481	0.110473064601299	-0.144036050105243	-0.151507507970122	0.568535856272602	0.548422083377796	-0.842101139828357	0.39973134331531	-0.101672877967974	0.0670702845427946	0.688098727366466	0.791453328359586	-0.0985828011868058	0.921469526157433	-0.396549655858011	0.344497149170381	0.1032611699687
2900079G21Rik	2900079G21Rik	620760	7	black	NA	NA	NA	NA	NA	NA	0.0740332003372118	0.274672322135279	0.770326792018681	0.269999906727939	1.00714450196377	0.313865338256461	0.617417233132969	0.238817103061203	0.00633275125142717	0.339889583221733	2.72756460617981	0.00638037618692071	0.164497239670276	0.104020874967948	0.514229601383249	0.6812503537863	0.76481813195846	0.444379849165847	-0.78303540143869	0.0780680470979614	0.000121764668823726	0.758153502616358	-2.75755213874907	0.00582359252743304	0.490965605714861	-0.188670525252288	0.0385515136598444	0.453394209389897	0.979692390989465	0.327237983188508	-0.716583606823368	-0.250391876997442	0.000820171095627331	0.316275944105101	-3.2708438473291	0.00107227100156476	0.659062945480637	-0.250002430000143	0.00293090029706699
2900092C05Rik	2900092C05Rik	73090	7	black	NA	NA	NA	NA	NA	NA	0.0257027800195273	-0.450451635989348	0.919363898372828	0.0606651810943026	-1.29982714820772	0.193660218564114	0.225625538073406	0.0667855489157227	0.368006879895867	0.792320314816305	0.838517342337379	0.401740211898483	-0.138887031803101	-0.0785241313816391	0.582579672132452	0.75678082080534	-0.61794531949719	0.536611383709623	-0.328559103461132	-0.353495903976394	0.18312322037617	0.150139675161998	-2.01000873530565	0.0444302643357216	0.391869830535943	0.420987382346409	0.107769430017211	0.0818955661947919	2.44064601766546	0.0146610176483173	-0.308772721813006	0.434954929163415	0.212505708755606	0.071244267732771	0.415222687848123	0.677978891593033	0.320969622350885	0.322486568688941	0.194052597052983
2900093K20Rik	2900093K20Rik	108168734	26	darkorange	NA	NA	NA	NA	NA	NA	-0.0942624238064923	-0.185524161236223	0.709862421484846	0.461097924778984	-0.798297730796489	0.424697734568609	0.354727486238126	0.0573198549313242	0.148624838841246	0.821268468082904	1.21120090944692	0.225818414295956	-0.379511689956884	-0.483357305185235	0.120346954296724	0.0421401568808178	-2.62151329364675	0.00875403481602446	-0.261002302366016	-0.127030448480971	0.295508228490772	0.615459288638591	-1.11695748236206	0.264012504911897	0.390744132965238	0.196157745429632	0.10887449995688	0.435329040287106	1.72933241671501	0.0837496180532055	-0.175519696234897	0.17661502667921	0.486025303965768	0.483264529715402	0.00319717419099768	0.997449028420779	0.307323721120835	0.0590565782475891	0.214771315013519
3010001F23Rik	3010001F23Rik	75693	7	black	NA	NA	NA	NA	NA	NA	0.000938481024832587	0.412266465320383	0.997051214363301	0.0891104494906051	1.24246355454256	0.214065579275191	0.47858495218462	-0.160708761290438	0.0445177499184644	0.524097411268662	1.01549882877391	0.309868104569307	-0.0890918665207212	0.0558945361919602	0.72517650594694	0.825647448076864	-0.0944011863258489	0.924790473463672	-0.183129350071405	0.694186947153624	0.467005419019932	0.00139255244083341	1.89723369478507	0.0577971016126373	0.169614260651759	-0.669776478922184	0.501041445132543	0.0023594113171725	-1.80755775659731	0.0706753579222004	-0.17398114289018	-0.612642324448562	0.489916178439372	0.00687163600673817	-2.51421595460107	0.0119297358440845	0.00703671448427808	-0.513470062829898	0.977892565153605
3100003L05Rik	3100003L05Rik	73076	7	black	NA	NA	NA	NA	NA	NA	0.193329661228199	-0.446391068849283	0.442108139397201	0.0633157091563627	-0.804377304962804	0.421179104099788	0.624437960907797	0.216578120935138	0.00560306879454402	0.388022212786794	2.69353875442125	0.00706979259029161	0.300492682356685	-0.500922635388444	0.225663197946464	0.0342143695798057	-0.680168788134826	0.496397592787927	-0.832218260813197	-0.392178004360532	1.83847675580379e-05	0.107468305078509	-4.55286448835447	5.29203633699942e-06	0.569277066317514	0.561565499189535	0.0136683623937354	0.0153027752950358	3.6248259069203	0.000289156170681651	-0.778267049858045	0.589823313439471	0.000142554296186318	0.00998283494541317	-1.02831811928453	0.303800210563715	0.684785609726405	0.410140702177102	0.00171590608341144
3110009E18Rik	3110009E18Rik	73103	6	red	NA	NA	NA	NA	NA	NA	-0.028870289352444	-0.754882555595645	0.909463113017145	0.000293383636541544	-2.8654461192369	0.00416422131404614	0.346552675106145	0.185077453480781	0.158878649204655	0.462196989137581	1.5521155711308	0.120634572849791	0.093300332230658	-0.159801419850944	0.712704128839346	0.526473678259546	-0.191231161032152	0.848344491115261	-0.559477529099619	-0.799793225545424	0.0157709433480234	6.7760551477323e-05	-4.89349150719058	9.90625911583786e-07	0.823191320558931	0.874959152628718	2.71277039914032e-05	2.01526050671763e-06	7.12901827650207	1.01087312681846e-12	-0.471659090453204	0.854491456241693	0.0481479931206273	6.33510774961458e-06	2.15063281322194	0.0315051932431079	0.759258955199767	0.672415608969676	0.000257870364164714
3110039M20Rik	3110039M20Rik	67293	8	pink	NA	NA	NA	NA	NA	NA	0.289474670366869	-0.717363353200227	0.243968249034159	0.000804492372118575	-1.70893246635038	0.087463459773472	0.0969377254995348	-0.0159077775577989	0.701979671852813	0.950045833976742	0.230047201774556	0.818055091437714	0.0509507780908469	0.201223742589887	0.840873283648434	0.423322129365005	0.721256122706802	0.470751947472917	0.131580255285307	-0.681917717764956	0.60275506475039	0.0018260810713524	-1.98086716560393	0.0476061721228002	-0.367789574758162	0.838900925470538	0.133203178532772	1.35806962050008e-05	2.35208439677601	0.0186685386528036	-0.0399923564453889	0.836784812071924	0.874808025307286	1.49692807451335e-05	3.31021438645967	0.000932245386242266	-0.595800237826187	0.753315499155984	0.00907607818193209
3110040N11Rik	3110040N11Rik	67290	26	darkorange	NA	NA	NA	NA	NA	NA	0.273257948931805	-0.242972203532021	0.272573783423012	0.331298307376833	0.0917850767543705	0.926868801032682	-0.117843262478583	-0.00519261945466225	0.641428898362536	0.983685349589583	-0.349554043309955	0.726673405644575	0.199856119553849	0.0762513227318932	0.426546154843919	0.763628115374048	0.789081119600318	0.430064596173286	0.366021804379045	-0.264688098939732	0.135221981697408	0.288491878171008	0.318703485605141	0.749951371254604	-0.186603949440504	0.52859901812008	0.458446705734359	0.0241147678428962	1.12962472447352	0.258634388272228	0.237383745478205	0.548017602373999	0.342882869277492	0.0185464000915146	2.42549897719337	0.0152873588248936	-0.463011576010594	0.460584429037206	0.0529902718101141
3110045C21Rik	3110045C21Rik	67303	6	red	NA	NA	NA	NA	NA	NA	0.0969487542379646	-0.797476744377696	0.701947234988496	7.37118580367919e-05	-2.81255397315267	0.00491497742194586	-0.163492123343234	0.183422614551832	0.516839087585731	0.466279968681018	0.0581228743342669	0.953650754106992	0.505600013495678	-0.108692960797181	0.0323116224362849	0.667694088447896	1.26622145884952	0.20543380690309	0.0489977681173736	-0.7516756711449	0.846903324990215	0.000321945696202805	-2.62409927858916	0.0086878457280702	0.484224898969031	0.838072521604677	0.0417185347148567	1.41105521877076e-05	4.93037462315897	8.20720764533906e-07	0.015272931273183	0.756115281380692	0.952037186161216	0.000282987596347163	2.83509091461377	0.00458126463058227	0.232716408316526	0.452000667524076	0.352734520725521
3110053B16Rik	3110053B16Rik	382686	7	black	NA	NA	NA	NA	NA	NA	-0.418423914266514	-0.797658378078584	0.0839703662547509	7.3229718444736e-05	-4.34989823109919	1.36200726971102e-05	-0.446435508722485	0.128224075033816	0.063286242027093	0.612116104156781	-0.993642913183007	0.320396744257526	0.0483224853267866	-0.184801314410406	0.848990204387115	0.462877051509206	-0.391989173280195	0.695066213437115	0.784031955380562	-0.704609239514778	0.0001177612340591	0.00109486902535076	0.507290684778684	0.611950873663935	-0.424870758177007	0.747722562032332	0.0788242631157384	0.000360340092467188	1.45423268271089	0.145881806707759	0.743237444150796	0.677638933656498	0.000408491686784931	0.00200128268968605	5.0414139047041	4.62104750563099e-07	-0.501480606586598	0.401261077003719	0.033982961186866
3110056K07Rik	3110056K07Rik	73204	12	tan	NA	NA	NA	NA	NA	NA	0.292052141458864	0.334579642553701	0.239604326222515	0.174751785131935	1.83504008122811	0.0664997508921537	-0.311369781251265	-0.0765735189093337	0.208484143508651	0.762656405877269	-1.12793500611457	0.259347368600779	0.544832964631399	-0.336966652415111	0.0193822689415622	0.171505268527661	0.736343185774769	0.461521870768476	0.39992501327082	0.510164251391253	0.100094625211662	0.030534713689566	2.79027574205891	0.00526631690663208	-0.312272305596216	-0.24271040814995	0.207098315088089	0.331835832442584	-1.61422138170718	0.106479415755885	0.230920325500454	-0.141125599120848	0.356568227063667	0.576456091958718	0.263291354930007	0.792326022460186	-0.481349621879918	-0.0634268100704962	0.0431282842138608
3110070M22Rik	3110070M22Rik	67304	7	black	NA	NA	NA	NA	NA	NA	-0.266639204286877	-0.566468669067982	0.284819118086306	0.0142466550728325	-2.5895659151664	0.00960970233731889	-0.550551327037177	-0.448061173335641	0.0179018990545538	0.062215307226751	-3.11535377635117	0.00183724413703593	-0.0149659489220254	0.263843653804747	0.95300020981267	0.290090350877645	0.722007245734665	0.470290022745875	0.64672350433755	-0.375932986307491	0.00372523073292284	0.124174932772275	1.05876831381189	0.289705307542253	-0.232018301538471	0.491882949633226	0.354221811076518	0.0381351724418996	0.854806388853937	0.392658340717879	0.63728609525663	0.535341731957486	0.00444487398069895	0.0220504369385753	3.8217523203874	0.000132506740634845	-0.377664945634749	0.575293778770831	0.122311781850472
3110082I17Rik	3110082I17Rik	73212	7	black	NA	NA	NA	NA	NA	NA	-0.601896828587743	-0.863806136949826	0.00822061876904296	3.84820890524555e-06	-5.66891633053628	1.43703516671566e-08	-0.237126021493363	0.093086229679314	0.34342268274878	0.713337010065685	-0.419654282083071	0.674738027728713	-0.409262325147615	-0.0542590392547025	0.0916995388698149	0.830678187026249	-1.38320605535512	0.166601693555301	0.269441195305145	-0.887518788153972	0.279594832037414	9.00306741959724e-07	-3.20702606986441	0.00134114841425596	-0.0203243433931101	0.975351555211447	0.936200593694357	6.34134770522018e-12	6.1421184009532	8.14281227972358e-10	0.439463155514341	0.944041616058964	0.0680357432138543	4.05294722596313e-09	6.35129909677994	2.13504122435686e-10	0.16300589429064	0.751195768554045	0.518103654889855
3110082J24Rik	3110082J24Rik	433868	11	greenyellow	NA	NA	NA	NA	NA	NA	-0.160178855442353	-0.14819868139734	0.525484596489255	0.557290475860694	-0.879268665327875	0.379255621460555	-0.301954038410314	0.484503136849132	0.223303771925862	0.0415840043375476	0.614288573109509	0.53902465218583	-0.0285614486463318	0.465027782559887	0.910427930666796	0.0518298204536723	1.34389353566084	0.178982816696255	0.591512055738654	-0.394801797931057	0.00971958006103498	0.104928831075946	0.742498645705733	0.457785272035046	-0.359557222581917	0.279023289488818	0.142785970854482	0.262176673049161	-0.253864630588875	0.799600140497278	0.537662101664124	0.0844478686457731	0.021373028657431	0.739016323204467	1.93891702249176	0.0525114428341459	-0.492917852640051	-0.149816376942332	0.0376696231650536
3110099E03Rik	3110099E03Rik	100043232	4	yellow	NA	NA	NA	NA	NA	NA	-0.0363756847757772	0.500748636540653	0.886056372677673	0.0342867801461985	1.45356570553278	0.146066750705488	0.263638678854542	-0.135690221942913	0.290479163134307	0.591371656579366	0.377545705535305	0.70576810496279	-0.0862115613935252	-0.509361970950788	0.733751004644266	0.0308414386309912	-1.83365215465538	0.066705645049022	-0.634525345416387	0.487932395880515	0.00467558785385433	0.0399529809037686	-0.60984378299883	0.54196529522447	0.356585836625696	-0.339104034024798	0.146359066199806	0.168633045916353	0.0562548428551397	0.95513879201382	-0.551383233215184	-0.195158973341659	0.0176941885880712	0.437716953061172	-2.31382724493551	0.0206772002535512	0.584140197217357	-0.0102945837517832	0.0109110734641531
3300002I08Rik	3300002I08Rik	69277	4	yellow	NA	NA	NA	NA	NA	NA	-0.620627173463352	0.2383556786025	0.00599013325731225	0.340851522738081	-1.36611478538907	0.171902938270824	-0.450463849803262	-0.155490538770382	0.0606573357299951	0.537830955735636	-1.81597526409231	0.0693741666549122	0.0277078340015839	-0.148756579317908	0.913095237240621	0.555790778949683	-0.345502862150177	0.729716358921054	0.871007111463636	0.533140679496388	2.55158706674031e-06	0.0227084559662887	5.46384312164187	4.65935340910985e-08	-0.299898503947729	-0.318732697067147	0.226627100261113	0.197354566405618	-1.8091862695066	0.0704220700235203	0.890684263822531	-0.262340636308864	7.23922431929635e-07	0.292948731835991	3.27137713564307	0.001070250816662	-0.404924076556707	-0.243549288174866	0.0955340147240959
3300002P13Rik	3300002P13Rik	70230	11	greenyellow	NA	NA	NA	NA	NA	NA	-0.54768668319246	-0.0968526500217075	0.0186319088011876	0.702229905673866	-2.01448488980009	0.0439586497197101	-0.379363375699882	-0.165630668975821	0.120503923448179	0.511294428741824	-1.60226578825207	0.109096847591737	-0.0126220864044293	-0.109447873630352	0.960355009375278	0.665512701105025	-0.346512920526456	0.7289572757995	0.413229066416742	0.0290675496016509	0.0882921910137696	0.908846935452734	1.32532946573704	0.18506190006857	-0.268483847040588	-0.0417789431862678	0.281373142589518	0.869259778366174	-0.896703175954294	0.369877325468843	0.51283428028485	0.0115728876769214	0.0295308964644438	0.963648308150326	1.63523058281385	0.102000719302678	-0.0983887443224497	0.104987070992555	0.697716276910813
3425401B19Rik	3425401B19Rik	100504518	26	darkorange	NA	NA	NA	NA	NA	NA	0.165052132318136	0.15097520117607	0.512791642326988	0.549844525830276	0.901459736260073	0.36734393245482	0.506359558979255	0.107415168338023	0.032010516004204	0.671392156800449	1.88275110521703	0.0597341060936889	0.0943699743631686	0.0574609855015203	0.709544977387792	0.820835146585938	0.430418658687402	0.666891124893593	-0.780374036059804	0.0912355580832716	0.000133025384898479	0.718814930666272	-2.70068526723865	0.00691967856126749	0.740748568274903	-0.195148184089065	0.000437466114566306	0.437742785600228	2.13391372080314	0.0328498441103009	-0.701997449828988	-0.190678366696999	0.00116396075936517	0.448512621601622	-3.01020708051982	0.00261069628985324	0.787268845258303	-0.191223021278915	0.000105517678375967
3632454L22Rik	3632454L22Rik	320606	7	black	NA	NA	NA	NA	NA	NA	-0.0899799316016128	-0.239622673948248	0.722538997818098	0.338213965314693	-0.946385262309355	0.343952119552062	0.114575566636751	0.160076319036597	0.650764091289556	0.525753211439363	0.78219003854469	0.434102897877188	-0.253865273590319	0.0344862164609119	0.30938460797667	0.891941265735921	-0.636509664967593	0.524444283507697	-0.286504832353036	-0.336696200608128	0.249058534448661	0.171871042320368	-1.82466351641888	0.068051822034402	-0.227002625387688	0.394792591978123	0.365012238994168	0.104937665359447	0.527326082722856	0.59796716448476	-0.27355506607278	0.361554783214467	0.272031837083258	0.14041813248621	0.277103589316244	0.781700565830452	0.00607500041614602	0.267013572988435	0.98091344652699
3830403N18Rik	3830403N18Rik	70691	11	greenyellow	NA	NA	NA	NA	NA	NA	0.297592925328959	-0.142915993262816	0.230392372529676	0.571578313858231	0.460964169901567	0.644824311623168	0.640469460027543	0.766147488156122	0.00419045938013537	0.000209331086117183	5.00603865361087	5.5561604307387e-07	-0.107082538470206	-0.177844888744721	0.672356006705437	0.480173855757077	-0.812468445327591	0.416522885726921	-0.751437043896544	-0.50212907987069	0.000324161356318284	0.0337155361079279	-4.32295905183923	1.53950315717369e-05	0.359112413255545	0.314289434091967	0.143316972016279	0.204022856661671	1.98319252053183	0.0473459290417732	-0.782045684158338	0.0866904628637536	0.000125854122191766	0.732323233358814	-2.72577577717741	0.00641505610654787	0.341947087658009	-0.207831263039275	0.164863262083699
3830406C13Rik	3830406C13Rik	218734	7	black	NA	NA	NA	NA	NA	NA	-0.163306277679749	-0.416747733570565	0.517322257939006	0.0853476069539253	-1.72118670024729	0.0852169504292564	-0.556534056120305	-0.554332277873403	0.0164501349060208	0.0169731555220445	-3.54235541118066	0.000396570762401779	-0.260917867354597	-0.127243083962007	0.295670157927845	0.614863195609121	-1.11731251698295	0.263860725435645	0.474179972145469	-0.129483121782898	0.0468016127541613	0.608597572113297	1.08960900557373	0.275885414410809	-0.469916058003368	0.523744780106883	0.0490959451390543	0.0256921582615143	0.202299246037818	0.839682789364747	0.527255844142143	0.698279015844802	0.024543448240581	0.00126855033171906	4.10198508441283	4.09620684410736e-05	-0.319583078328889	0.787198961808247	0.196094960530211
3830408C21Rik	3830408C21Rik	100040322	21	darkred	NA	NA	NA	NA	NA	NA	-0.244809553973185	0.723806794821573	0.327540126309267	0.000684244230144145	1.88291486964877	0.0597119057532388	-0.147576582406105	-0.39038732636216	0.558964847045159	0.109226449403035	-1.58651872782278	0.112621687264067	-0.132688677710999	-0.0803160054454982	0.599676297724765	0.751394536599184	-0.605184695653013	0.545056283535826	-0.136465610736408	0.819354604430202	0.589234103767979	3.17986913391518e-05	2.87800446488343	0.00400199474922226	0.280470024238736	-0.775364456112493	0.259607031604045	0.000156622520403945	-2.10844734540311	0.0349923127786338	-0.0360760985329141	-0.658894412981103	0.886989086266578	0.00294072362680522	-2.33896512051707	0.0193372387204433	0.393676519234269	-0.365998442986128	0.106012629354399
3830432H09Rik	3830432H09Rik	320069	4	yellow	NA	NA	NA	NA	NA	NA	-0.148965294539365	0.336870246675483	0.555230184730148	0.171635592562605	0.567031309542235	0.570692909902119	-0.318029118871802	-0.193097698643267	0.198400754037563	0.442666575872784	-1.48494059226521	0.137559561894579	-0.0614186534749845	-0.343445588479792	0.808704210716789	0.162899526711658	-1.18649614655903	0.235426422355589	0.439734308855051	0.634540685328089	0.0678462395747917	0.00467427947237003	3.45317704725551	0.000554025251510817	0.236964248447289	-0.569675435997276	0.343761773157759	0.0135878675260173	-1.14689020456006	0.25142700158605	0.434466301336089	-0.474563933362551	0.0715986262874913	0.0465990753595563	-0.142992274339636	0.886296282676928	-0.0117755718046893	-0.388554299424228	0.963012063742991
3930402G23Rik	3930402G23Rik	665306	10	purple	NA	NA	NA	NA	NA	NA	-0.0270020440748079	-0.0913845191015917	0.91530130182297	0.718373524506448	-0.335589481009644	0.737180457381399	0.0730473310518147	0.90145038224583	0.773309096038624	3.27085990761039e-07	4.39278409913286	1.11908248121639e-05	0.289753467275831	0.0248837652616975	0.243493804601214	0.921925813022048	0.914108099491127	0.360660047010491	-0.480714574288074	-0.505479833872012	0.0434444828556246	0.0323594649522836	-3.05626457670548	0.00224113400261471	0.957265707428579	0.268298362489107	4.88988190322692e-10	0.281718486256674	6.18628009500654	6.16005150751315e-10	-0.366805575660431	0.0235904094377083	0.134324296579738	0.925972967984344	-1.02143625603044	0.307047795290144	0.921588206866966	-0.300140087686478	5.60666249816422e-08
4430402I18Rik	4430402I18Rik	NA	7	black	NA	NA	NA	NA	NA	NA	0.521300643220956	0.673556297911841	0.0265162335944349	0.00218117232177111	3.94664131555621	7.92551514544256e-05	0.498726008179203	-0.345193296480795	0.03513719717376	0.160629392610092	0.530704772234331	0.595623378511101	-0.0908046278206127	-0.0923898323838571	0.720092353796561	0.715396771468388	-0.519608958259599	0.60333615303669	-0.386418227759325	0.854846195244687	0.113196377636304	6.21989319334484e-06	2.45026332497074	0.0142751774984407	-0.311464185734835	-0.760257144637192	0.208338901918681	0.000250299361671199	-3.73066769537085	0.000190972978419482	-0.511874355055199	-0.620875185394977	0.0298887971889361	0.00596430022214069	-3.65346327442624	0.000258726809080925	-0.298524767493111	-0.358307011527697	0.228865767804787
4632404H12Rik	4632404H12Rik	74034	7	black	NA	NA	NA	NA	NA	NA	-0.0749570618860513	-0.867761551003839	0.767534843497954	3.07974078904176e-06	-3.95708986578381	7.58683944494595e-05	-0.380037047759397	-0.0405995401765575	0.119792100772582	0.872921779527151	-1.24655803658691	0.212559596495288	-0.240191783470219	-0.245364084260662	0.337033087435117	0.326410797627701	-1.40134854240361	0.161109871882308	0.582212917903287	-0.686579790040823	0.0112410940702922	0.00164982025445453	-0.496820794910849	0.619315429599584	-0.314504295291897	0.89347418715972	0.203697041142985	5.94036154857676e-07	3.14904151049136	0.00163806925406682	0.563797600465672	0.904120919618242	0.0148145515359163	2.64832260812864e-07	6.03226296701826	1.61679394560621e-09	-0.389639210598903	0.693006286407617	0.10996701398301
4632428C04Rik	4632428C04Rik	100043102	20	royalblue	NA	NA	NA	NA	NA	NA	0.273317087126555	-0.0474859110665496	0.27246586132688	0.851576859562908	0.658807324702051	0.51001950314325	0.437263035123661	0.0724254680191581	0.0695879051962856	0.775191820871582	1.53129432783774	0.12569666678744	0.212941018786964	-0.00126578865948349	0.396233731601291	0.996022793177565	0.608067305124361	0.543142835580714	-0.624579927208307	-0.0906184174441641	0.00558905176965118	0.720644562937147	-2.3287774726537	0.019870857418427	0.499812150989251	-0.0140249945789	0.0346785331463405	0.955952425512241	1.51329278778539	0.130205303871376	-0.56022811881725	-0.0634565249678919	0.0156013561972298	0.802473756774073	-1.97058637667654	0.0487712061540518	0.526966845512909	-0.109064094898487	0.0246364565346593
4732416N19Rik	4732416N19Rik	320737	8	pink	NA	NA	NA	NA	NA	NA	0.199641014750761	-0.417979660805092	0.427054414458923	0.0843337976068551	-0.6869764285636	0.492097582405967	-0.0438108950303541	-0.343671469478904	0.862956618866713	0.162604903805272	-1.13727871506203	0.255421789810903	0.0366724424058917	-0.0187634373364928	0.885132605983688	0.941091995452232	0.0506946227401681	0.959568861573307	0.130171038613591	0.0305963212800096	0.606678562093203	0.904073248329943	0.456846720165479	0.647781222088704	-0.35547310101596	0.241570067031822	0.147712873037159	0.334183138143282	-0.354271308591939	0.723135567625434	0.0313969226165301	0.331166656768049	0.901574557731807	0.179465197099352	1.06220250916175	0.288143761001521	-0.357483355670498	0.311762730350762	0.145273360486043
4732471J01Rik	4732471J01Rik	654804	66	skyblue1	NA	NA	NA	NA	NA	NA	-0.361450520565007	0.56935435032358	0.140541043410382	0.0136527167400389	0.758056900144864	0.448416920032186	-0.297185822956495	0.0201436510317931	0.23106135939493	0.936766720193273	-0.809732249552551	0.418094078731343	-0.460965538383746	-0.133620778360592	0.0541877942490914	0.597092271995056	-1.79028494301627	0.073408115576654	0.290276380570509	0.711046502309891	0.242605512149197	0.000939009835094836	3.36063921990184	0.000777623290448575	0.0518981959231891	-0.662450684960921	0.837951083831494	0.00273908128202831	-2.10781002016725	0.0350474257737111	0.452094904722185	-0.64392963655336	0.059616445143378	0.00392753984235634	-0.784967647585823	0.43247253743245	0.177571921682951	-0.560567614994579	0.4808589876929
4732491K20Rik	4732491K20Rik	224523	14	cyan	NA	NA	NA	NA	NA	NA	0.113286040915461	0.339339835730831	0.654461770370493	0.168318182100959	1.32121685392793	0.186429068212369	0.08383108683366	-0.581541815234741	0.740860283466985	0.0113578674571579	-1.64264005143022	0.10045742893038	0.0318911386343728	0.175256129603416	0.90003253888992	0.486690769290469	0.591102266581196	0.554451901285601	0.207275527745883	0.544444315642283	0.409211347920614	0.0194862748120825	2.32149839667109	0.0202599605293427	-0.334169920419203	-0.462671137599827	0.175313170647201	0.0531881308173504	-2.39912756256387	0.0164341884352576	0.144535130772843	-0.344084609821079	0.56718243743055	0.162066971965559	-0.602918647646452	0.546562810003523	-0.482030337156826	-0.0665899670076444	0.0427912972194015
4831440E17Rik	4831440E17Rik	320965	20	royalblue	NA	NA	NA	NA	NA	NA	0.348316698890688	-0.0498308553471653	0.156626248913845	0.844330106377272	0.887149136019342	0.374998612755912	-0.106083952336053	0.154468126461016	0.675252491089391	0.540540743546624	0.139243373607448	0.889257835141824	-0.154114367706578	0.0559929619330134	0.54147977333094	0.825344897572965	-0.280864518828572	0.778814315517166	0.195196637038199	0.0438829122781991	0.437626781665961	0.86273336200282	0.683475625545401	0.494306347102365	-0.325678018485361	0.0136814354329119	0.18722255718103	0.957030469804865	-0.917268854302793	0.359001773926058	0.0990266328182422	-0.0596266631830189	0.695844741337293	0.814191998455556	0.112160616510158	0.910696055546765	-0.501622844446513	-0.230950635364731	0.0339241639944168
4833412C05Rik	4833412C05Rik	73904	21	darkred	NA	NA	NA	NA	NA	NA	-0.209273756826508	0.37645437244206	0.404608306269974	0.123611965091601	0.51904578630872	0.6037288126758	0.144599877858565	-0.0121597360383488	0.567006956910602	0.961806194974436	0.377482441099606	0.705815110882422	-0.15949211638472	-0.157471372678459	0.527284856972173	0.532598571940497	-0.904129977275148	0.365926484482864	-0.320007462504611	0.535716488871481	0.195468344783271	0.021939905881525	0.753699592705112	0.451029626522311	0.0544885367500676	-0.610849097712881	0.829971877188661	0.00708335086637316	-1.85469074075782	0.0636404017477918	-0.209381178478078	-0.625690326790609	0.404361648724214	0.00548039647568536	-2.67802903492993	0.00740567983713227	0.348469729487423	-0.595464688983729	0.1564318866398
4833413N01Rik	4833413N01Rik	105246707	7	black	NA	NA	NA	NA	NA	NA	-0.168842163620685	0.0140884182114531	0.503020954500279	0.955753418233012	-0.442324312589417	0.658254540029413	0.418768856825264	0.129193328628851	0.0836889679540993	0.60940670759283	1.62950644260379	0.103205852135817	-0.132094764242213	0.135439079739758	0.601325159740419	0.592064681683234	0.00963150448485811	0.992315290087556	-0.485213761364827	-0.196363785594059	0.0412419140972069	0.434837275217452	-2.06115630975887	0.0392881301647498	0.374848588815205	0.244990343871421	0.125351587149611	0.327171687475844	1.82187126046021	0.0684745219690565	-0.388400672994673	0.311363020181011	0.111200905369392	0.208494547976519	-0.248508858047953	0.803740717273928	0.49784629865525	0.302865594973347	0.0355120964802349
4833417C18Rik	4833417C18Rik	73906	7	black	NA	NA	NA	NA	NA	NA	-0.174462150566284	0.165581465479624	0.488698127071139	0.511421683819256	-0.0258662883652103	0.979363989032125	-0.0629772767409162	0.153667360593105	0.803937973915732	0.542667375087185	0.25974466612402	0.795060736191239	0.0205930980327989	0.226675968351523	0.935358613571364	0.365721347609103	0.71072320393791	0.47725577770134	0.307080067160207	-0.077014558590174	0.215153820438638	0.761326824520184	0.679249295534417	0.496979917626689	-0.294136324976184	-0.191723001225102	0.2361121463424	0.445983540333007	-1.40633259735817	0.159625384839401	0.273320711533403	-0.349078491802199	0.272459247955756	0.155660339296112	-0.237431907431543	0.812321738767389	-0.272638958791463	-0.368231340259835	0.273704970587285
4833418N02Rik	4833418N02Rik	74597	21	darkred	NA	NA	NA	NA	NA	NA	-0.0578010770840329	0.643195122261141	0.819791146380706	0.0039821921733231	1.99613082935265	0.0459196840929494	-0.270310358092135	-0.371512409633604	0.277986314929278	0.12902070732747	-1.88762198504486	0.0590767164684169	0.0816810132687825	-0.183084061758252	0.747298701359592	0.467117499368215	-0.292200460854863	0.770133359289982	0.10436130219211	0.889187289737835	0.680259384554008	8.03210414275248e-07	4.30705228271177	1.65444515721872e-05	-0.0107248261416929	-0.76619906787525	0.966310674948848	0.000208999046614313	-2.89003809679903	0.00385195142318352	0.116984029792849	-0.608973931560453	0.643878680615384	0.00731034936316945	-1.66811227501724	0.0952934408786088	0.107709117206232	-0.387829245394157	0.670540797302141
4833419F23Rik	4833419F23Rik	73915	52	salmon4	NA	NA	NA	NA	NA	NA	0.205982857337635	0.5536237995332	0.412204001947309	0.0171442176254343	2.35484721238547	0.0185303230187383	0.10296694985596	0.040199583393522	0.684321428598324	0.874164192030172	0.406033251767881	0.68471816846025	-0.181684057066001	0.136271589588593	0.470588887716461	0.5897686696084	-0.131802017333306	0.895140890873269	-0.160903741899242	0.627034920726103	0.523587418683191	0.0053511291619584	1.62408446309121	0.104357783422959	-0.231891934631	-0.577874852281202	0.354491412607465	0.0120131747025332	-2.53272688219303	0.0113179099217605	-0.182492670301829	-0.576715251511955	0.468582320799223	0.0122265683836572	-2.38178163237246	0.0172291107103375	-0.0835947495843078	-0.489177368198588	0.741567205407584
4833420G17Rik	4833420G17Rik	67392	6	red	NA	NA	NA	NA	NA	NA	0.403534915693407	0.362518678112475	0.0967859778771687	0.13928536712143	2.28437043463641	0.022349769612849	-0.354954531138619	-0.534719306643841	0.148346729244094	0.0222349795267113	-2.73744268236409	0.00619189090784696	0.253930832309608	-0.133620494448126	0.309255405193462	0.59709305837777	0.354078801234338	0.723279828463366	0.399491554467831	0.774096482333062	0.100497310423407	0.000163126665579642	4.11115576763002	3.93683483338558e-05	-0.533028288263514	-0.68605299672106	0.0227424640227066	0.00166900147937674	-4.05830223342932	4.9430768845139e-05	0.209590077889998	-0.56545725001272	0.403882214330638	0.014459620672255	-1.2107843169728	0.22597807733041	-0.673457285645353	-0.406518613213115	0.00218569524333575
4833422C13Rik	4833422C13Rik	373852	21	darkred	NA	NA	NA	NA	NA	NA	-0.0018588863907732	0.793276016624669	0.99415925904331	8.56396828834027e-05	3.0500303397906	0.00228818249797252	-0.126760934099961	0.0779246716795217	0.616215162758821	0.758585163606812	-0.139621137629649	0.888959338797673	-0.102810677664709	0.291821330604456	0.684777199214252	0.239993074073259	0.55827707578235	0.576655196330447	-0.0194952611679599	0.57577628811542	0.938798423587783	0.0124015670693162	1.8006430478195	0.0717591595199822	-0.0971373640652003	-0.553469791937654	0.701392586401071	0.0171815824341853	-2.0387705460672	0.0414729332195012	0.0298344748813283	-0.46369836631235	0.906451780988446	0.0525928051685753	-1.3354959241742	0.181714088373486	0.0246373361354967	-0.185661637696648	0.922696798563304
4833428L15Rik	4833428L15Rik	74602	7	black	NA	NA	NA	NA	NA	NA	0.0978335768149442	0.0446253351040655	0.699346465304307	0.860432396005646	0.403906492506888	0.686281481852977	0.380159306079313	-0.0122805180556972	0.11966323805166	0.961427083557414	1.09732993753092	0.272497188455598	0.148273923180215	0.259720799277744	0.557088113156841	0.297971660475374	1.17431791732287	0.240267709219598	-0.108180409306561	0.207268094623	0.669176598375236	0.409228522869185	0.287678482977352	0.773592862161285	0.376024197213448	-0.204577068338373	0.124076317646247	0.415471784805733	0.531506955548183	0.595067522625878	-0.12384791130084	-0.241004330540688	0.624408284559823	0.335351239657849	-1.04744324426582	0.294895195720696	0.153255721069193	-0.30117154981119	0.543762047867604
4833439L19Rik	4833439L19Rik	97820	11	greenyellow	NA	NA	NA	NA	NA	NA	-0.588567103450361	0.49315466933965	0.0101823489421452	0.0375637071225527	-0.382546551142334	0.702056006851016	-0.721754779103947	-0.670033436615341	0.000720786859158507	0.00234692610923752	-4.87084008842233	1.11124751333658e-06	-0.0784686234351698	-0.286017306049705	0.756947846744217	0.249900503704298	-1.05458921422453	0.291613238793678	0.816856090039744	0.602534925892026	3.51956059916525e-05	0.00813497696994962	5.21678711229349	1.82053293363606e-07	-0.189628266830513	-0.422742863353641	0.451062321558552	0.080496529031408	-1.81861804824005	0.068969722369117	0.898566703467625	-0.151571333834662	4.08135540248677e-07	0.548251636654445	3.71083480307382	0.000206576884530089	-0.175026697328688	0.234406335486845	0.487270412189975
4833447I15Rik	4833447I15Rik	74844	6	red	NA	NA	NA	NA	NA	NA	-0.122395591890638	-0.910999866279994	0.628508845280747	1.49267369900013e-07	-4.68496238436086	2.80011352690286e-06	0.0457826326557873	0.155855950824016	0.856847761473133	0.536863968554384	0.574032959149886	0.56594549807529	0.475743629815653	0.0569314825151461	0.0459809513742094	0.822461164614399	1.62482206292199	0.104200478528426	-0.231359184576958	-0.872683914677877	0.355629310512367	2.31068675839292e-06	-4.46849789071825	7.87707892699569e-06	0.669350654041909	0.908159847170771	0.00238022201079198	1.90158508919559e-07	6.5803026032297	4.69491763287036e-11	-0.173070495801944	0.809256539439025	0.492226232506806	4.74934064833075e-05	2.68712089170942	0.00720708630098438	0.573679914114328	0.536098470615526	0.0127994922195361
4921504A21Rik	4921504A21Rik	70832	11	greenyellow	NA	NA	NA	NA	NA	NA	0.27097080273401	-0.036399074507911	0.276767871876321	0.885983558489339	0.683054108739628	0.494572652257782	0.252432299564999	0.49515661696837	0.312216742774105	0.0366774404514469	2.26522491913795	0.0234988807053826	-0.0959111983811634	0.0772244068056309	0.705000952413685	0.760694428128675	-0.0532549162272397	0.957528800833271	-0.630636083202707	-0.0263667190420181	0.00501708481760112	0.917287620834533	-2.17462026190153	0.0296585846775317	0.123002997600348	-0.044580558097299	0.626792593939291	0.860571141748212	0.223499194314363	0.823147010114843	-0.599619767532219	-0.195011358339937	0.00853217523459339	0.438070454023732	-2.51756793588142	0.0118168178454594	0.301755931625017	-0.465178073879624	0.223622687489517
4921504E06Rik	4921504E06Rik	70909	55	maroon	NA	NA	NA	NA	NA	NA	0.29329091371023	-0.361683511390764	0.237524747409109	0.140266483072265	-0.216822451049217	0.82834671473168	-0.00327275066836698	0.504932877880665	0.989716980359448	0.0325778950046737	1.56308032656074	0.118033702384991	0.0541024824149377	-0.211013947970573	0.831160082944362	0.400622554876131	-0.452765977692115	0.650717264747291	-0.510401160698535	-0.408374072888073	0.030444592561998	0.0924754059469405	-2.81974502202144	0.00480618225598803	0.323968781493706	0.381727867901994	0.189683201457282	0.118018623430037	2.08781942102097	0.0368141269968754	-0.473530741195957	0.268337313653492	0.0471455967812013	0.281645943673141	-0.677523129859142	0.498074099820862	0.496746709232814	-0.0263934282292203	0.0359850172225199
4921508D12Rik	4921508D12Rik	70845	7	black	NA	NA	NA	NA	NA	NA	0.34720536728191	0.118753282310468	0.158042694703294	0.638838153179102	1.36211056864171	0.173162993455457	0.500687664553267	0.11612023837972	0.0343121818792794	0.646344985965955	1.88619283307349	0.0592689739647783	0.1743180199281	-0.177476390738003	0.48906295311684	0.481098878446142	-0.0092184474792491	0.992644847255086	-0.80232858115477	-0.0641785114161582	6.17198080754416e-05	0.800269099660731	-3.30750936575828	0.000941295642446357	0.777118828134844	-0.103307111017279	0.000147985912272054	0.683329701472488	2.64281999921535	0.0082218731801293	-0.762535706189249	-0.13346276212039	0.000233716234566784	0.597530012196063	-3.21453437793472	0.00130656268596505	0.739885410374918	-0.111569747680791	0.00044790893453743
4921509C19Rik	4921509C19Rik	381393	11	greenyellow	NA	NA	NA	NA	NA	NA	0.552965024139865	0.333008842309393	0.01730449890653	0.176910625123236	2.74032392306129	0.00613786594032291	-0.168649582443818	0.134509031818857	0.503515276299313	0.594634066913002	-0.098845671116993	0.921260805718853	-0.220922210969374	0.0217396178599886	0.37833836832637	0.931767430545044	-0.573838050930813	0.56607739707034	-0.0903599883853779	0.123472724741601	0.721411155377903	0.625466608189989	0.0947491074255264	0.924514111313987	-0.160390477463945	-0.0995526672527611	0.524930410035478	0.694302637007328	-0.740117283502693	0.459228832302101	-0.185505614804973	-0.082260596731034	0.461143529530189	0.745561545640176	-0.764030162659445	0.444849268103303	-0.225147003080548	-0.000281185572247977	0.369050733705831
4921509O07Rik	4921509O07Rik	70917	4	yellow	NA	NA	NA	NA	NA	NA	0.190492203787109	-0.524366460387866	0.448964095862009	0.0254857698508877	-1.10165931289386	0.27060981176847	0.345640639490592	0.164653823250181	0.160051814403016	0.513823636210762	1.48959363656053	0.13633111621095	0.153629084020435	-0.291358076092705	0.542769122137052	0.240774529726375	-0.410672177263617	0.681312930932374	-0.818710275160151	-0.47543696834578	3.26467427500357e-05	0.0461410300370282	-4.72337476562557	2.31962822881344e-06	0.649019505013554	0.523218496494675	0.00356542958649726	0.0258678926832863	3.83071985164836	0.000127768912871341	-0.742871956861817	0.451772387395492	0.0004126426967265	0.0598211985302503	-1.32917057281929	0.183791701252343	0.770811341387156	0.207972651347733	0.000181049076897712
4921515E04Rik	4921515E04Rik	70886	4	yellow	NA	NA	NA	NA	NA	NA	0.297978298778238	-0.539452534400666	0.229760238534296	0.020861581022154	-0.837451096776969	0.402339054498418	0.579020458400731	0.484799050896347	0.0118052872420777	0.0414412909921473	3.36646953778721	0.000761369908145804	0.0753363862185947	0.130653865044771	0.766389295492599	0.605333131484926	0.585157483096176	0.558441830217304	-0.874670443839655	-0.669534644284076	2.05084506669576e-06	0.00237121165810755	-6.11652997540689	9.5634904619274e-10	0.231364284345621	0.463313472914321	0.355618408098644	0.0528152770330004	2.08498259573059	0.0370708803832752	-0.843811766753827	0.240232188038574	1.07760035320607e-05	0.336949340753584	-2.7980037189273	0.00514195206059579	0.471182803525445	-0.0996973902210821	0.0484056345028138
4921522P10Rik	4921522P10Rik	66719	7	black	NA	NA	NA	NA	NA	NA	-0.525557600683285	-0.560283791206942	0.0250939424845099	0.0155888354808506	-3.44285837840051	0.000575600654692002	-0.304813966161612	-0.163581476929737	0.21873252201988	0.516606857049625	-1.3573129128005	0.174681806115207	-0.220204300742691	-0.176203855265996	0.379929392783668	0.484299982998815	-1.13683817068403	0.255605943169917	0.470139979332241	-0.441625882692028	0.0489733809045764	0.0665351304481052	0.101826767170381	0.918894178946694	-0.380970018659959	0.689658159191589	0.11881120817493	0.00154134567368668	1.26178874201259	0.20702481425025	0.558630500783838	0.758875676677682	0.0159640706119916	0.000260828251814677	4.59449396415242	4.33800683382872e-06	-0.245578538049025	0.722997962731431	0.32597466486053
4921524J17Rik	4921524J17Rik	66714	26	darkorange	NA	NA	NA	NA	NA	NA	0.388070339669104	-0.795494346562609	0.111531657714422	7.91518254169887e-05	-1.91397905628607	0.0556228318745215	0.0146910897627985	-0.326160462315385	0.953862513525749	0.186531890650497	-0.915939277364592	0.359698744511261	0.253150025751034	-0.0544576276780749	0.310796305267013	0.830066996857498	0.577746175898269	0.563435498922955	0.216783378043398	-0.519293628528395	0.387561611809798	0.0272081912298363	-1.00435664162991	0.315206741068385	-0.273259504353592	0.706890722604991	0.272570944574714	0.0010373399182327	1.69863628336649	0.0893877355886231	0.0463632687487207	0.743308160510559	0.855050287974975	0.000407692590377212	2.84038655611138	0.00450588962526321	-0.452850972767615	0.639168406237199	0.0591385029936142
4921524L21Rik	4921524L21Rik	70901	11	greenyellow	NA	NA	NA	NA	NA	NA	0.56251212268915	-0.1653311836746	0.0150941872024168	0.512069219015157	1.32833623473514	0.184067054431752	0.518175082948975	0.179527486490128	0.0275998794489236	0.47596126083174	2.13641322043612	0.0326457474116221	0.0178757181494319	0.596478996184474	0.943874741469828	0.0089774389422866	1.99557209473359	0.0459805194880006	-0.562176707727772	-0.10052977395275	0.0151678360571148	0.691441218270897	-2.08421289250405	0.0371408065464134	0.16148112052527	0.0100505193191609	0.522078572386178	0.968427807190292	0.489198980423563	0.624700831297571	-0.671608950538953	-0.134258533463149	0.00227155865979834	0.595326888195697	-2.6834488492465	0.00728671209092258	0.0956088734293646	-0.277706604226878	0.705891560534406
4921525O09Rik	4921525O09Rik	74050	11	greenyellow	NA	NA	NA	NA	NA	NA	0.444471358247263	0.420464704059927	0.0645984136407117	0.0823155316880811	2.61925264715391	0.00881226550693028	0.287253616306823	-0.348491692284037	0.247768856450769	0.156404005510824	-0.192773203584673	0.847136590283352	0.381656127739095	-0.226604572774644	0.118093490998059	0.365876436721435	0.48476238014725	0.627844911267069	-0.528296745511437	0.365645355739634	0.0242107255476063	0.135654626569169	-0.578109087683281	0.56319047195981	0.666286093494151	-0.269512762137593	0.00253449664313194	0.279462171562464	1.4925493700942	0.135555184812346	-0.596974563046441	-0.147319232089485	0.00890596769702971	0.559658146109844	-2.36691932836568	0.0179368420662309	0.49232287577197	0.0908054669532316	0.0379367366302598
4921528I07Rik	4921528I07Rik	77049	11	greenyellow	NA	NA	NA	NA	NA	NA	0.539767474638316	0.0539860846696276	0.0207726193158898	0.831518402743865	1.86072616591279	0.0627828567973759	0.5815736879612	-0.00719423121991158	0.0113522996794085	0.977397808807464	1.86009547869336	0.0628720187602655	-0.210129481037643	0.0600679273623017	0.402645679082117	0.812839897576997	-0.433220215375016	0.664854794032851	-0.738116081137232	-0.10120263086171	0.000469969872714224	0.689473090709454	-2.96384697579442	0.0030381932822031	0.223317323035278	-0.0265274689155726	0.373057207535318	0.916784998108575	0.567414025166778	0.570432923303799	-0.791366003479967	-0.0611313342070487	9.15820739755947e-05	0.809583531945512	-3.21389584388639	0.00130947164243599	0.235629978134425	-0.0328985343653639	0.34656587185123
4921529L05Rik	4921529L05Rik	320178	11	greenyellow	NA	NA	NA	NA	NA	NA	0.339075946332613	0.316065899504362	0.168670577709012	0.201339292240945	1.92423093570966	0.0543256430882364	0.407582589811431	-0.088966027143297	0.0931707432271436	0.72555048145571	0.971584272793733	0.331257409743066	0.0534335646553465	0.0999399940180218	0.833219715123133	0.693167892663512	0.434896809296982	0.663637330693343	-0.630084313125593	0.231703074435752	0.00506713592378373	0.354894560380419	-1.42996095508085	0.152728225633474	0.523552387016155	-0.349821021424346	0.0257562931034163	0.154722787154135	0.610887365578772	0.541274149692269	-0.589781849193283	-0.304978896563797	0.00998936993986406	0.218470765052884	-2.80673723142797	0.00500460469890794	0.548641762337623	-0.181738574563432	0.0183859610615397
4921531C22Rik	4921531C22Rik	66730	7	black	NA	NA	NA	NA	NA	NA	-0.410255401576747	-0.26320216251889	0.0908377083782879	0.291308234775903	-1.99535375163072	0.0460043112695099	0.157870707691037	-0.516789067620162	0.531546551275599	0.0280912940230632	-1.1674236909353	0.243039308380137	-0.102536859645473	-0.348749910908308	0.685576044092385	0.156076459472473	-1.32064454021024	0.186619914247241	0.00456026488238868	0.147591728853455	0.985671933291585	0.558924054408442	0.43342232650214	0.664707983529187	-0.0952836547543396	0.197305230445766	0.706850016583441	0.432593975165006	0.295156199190795	0.767874560160344	0.119608078038149	0.371463519847564	0.636408244001587	0.129075029349917	1.4433554696955	0.148920361422019	0.101191226204403	0.412501139413462	0.68950643393526
4921536K21Rik	4921536K21Rik	67430	7	black	NA	NA	NA	NA	NA	NA	-0.0856361633961975	0.0288082563811671	0.735467565106484	0.909656894243225	-0.161305760768616	0.871852586240824	-0.177451679809478	0.284541823805163	0.481160940406931	0.252459615386176	0.320366992885467	0.748690143881783	-0.382537243545711	-0.456588265370694	0.1171762900711	0.0568180147646899	-2.53432982220543	0.0112662634955045	0.5997654588522	0.126697864806657	0.00851196071940403	0.616392098603625	2.3197718229594	0.0203532241156725	-0.361908297343219	-0.253391756731763	0.14000194447123	0.310318768133894	-1.80485908910323	0.0710967350865556	0.572901913885093	-0.346180330425211	0.0129497323363296	0.159356890384613	0.822321276414482	0.410894070619177	-0.515134623783015	-0.514558535578055	0.0286867489147693
4921539E11Rik	4921539E11Rik	70941	11	greenyellow	NA	NA	NA	NA	NA	NA	0.340776464602405	-0.0322466178002469	0.166408466372226	0.898923607511468	0.912770049307385	0.36136349357019	-0.108168271310165	0.394778746905696	0.669211720596826	0.1049509524712	0.873574882324354	0.382349809883505	-0.0901097370423127	0.192652593658945	0.722153730666172	0.443739159107376	0.296237386299305	0.767048799315672	-0.213553428542022	-0.180305170024509	0.394844502767929	0.474020432868222	-1.12907905285122	0.258864486933043	0.0445572442552988	0.071569814973063	0.860643383406056	0.777784307313328	0.328887123890818	0.742241007066046	-0.254796373378048	-0.0434234399048915	0.30755261929144	0.864157917205754	-0.859803108382359	0.389897585537345	0.109644965306375	-0.232770183513577	0.664943606853262
4930401C15Rik	4930401C15Rik	73803	11	greenyellow	NA	NA	NA	NA	NA	NA	0.301942801250541	-0.216102889222886	0.22332185383191	0.389089796580716	0.260474023026518	0.794498150545538	0.254109548463991	0.414442234455423	0.308903355781721	0.0872687365330216	1.98205997407852	0.0474725286304407	0.175934909814459	0.35471005528313	0.484977855301479	0.148646205029127	1.55169243766691	0.120735833033948	-0.775033679507193	-0.355609813997325	0.000158297736176036	0.147546078093182	-3.97298725500473	7.09768482750025e-05	0.732817420783087	0.250731320617374	0.000541561814868815	0.315598500010702	3.36859697880419	0.000755518129772621	-0.720061707429284	0.144600460701709	0.000752151847687511	0.567005377369062	-2.1556913830616	0.0311077714786601	0.796932329045966	-0.062204615818815	7.51731710142927e-05
4930401O12Rik	4930401O12Rik	73924	7	black	NA	NA	NA	NA	NA	NA	0.0408193584856802	0.393145170311367	0.87223906349647	0.106527164802329	1.2907720724614	0.196782724547312	0.390802194164614	0.327044301107524	0.108817305769132	0.18527099776368	2.12771665539754	0.0333605831462273	-0.0423774502070831	0.545664102611244	0.867402400213579	0.0191613159527308	1.61159034223178	0.107051113672667	-0.613377863408392	0.00490175195921532	0.00678629009850007	0.984599118389248	-2.00653415077906	0.0447992889210808	0.748078682393276	-0.150139793477024	0.000356730684132749	0.552080223847827	2.31165773543096	0.0207965522372481	-0.522614457179668	-0.205564920044703	0.0260707439738978	0.413174064978068	-2.23011865268974	0.0257395668233197	0.714683764658779	-0.133960940968459	0.000859442538064231
4930402H24Rik	4930402H24Rik	NA	33	darkolivegreen	NA	NA	NA	NA	NA	NA	-0.263667449699736	0.763710663311021	0.290424569300915	0.000225533654301038	2.07893148103189	0.0376236487027884	0.156635519352509	-0.552923865173272	0.534803643893347	0.0173145521215653	-1.3142208344716	0.188771899174765	0.146619632368631	0.00048948171725548	0.561544760740091	0.998462005327325	0.419098003820237	0.675144509507711	-0.560681620106332	0.926603110648883	0.0154995954546178	3.35789951328815e-08	2.82839682941468	0.00467817772888625	0.677268839720589	-0.806462773755469	0.0020170670860971	5.28515475581445e-05	-0.828097931049604	0.407615041130537	-0.365088276650163	-0.625654798533074	0.136296634474515	0.00548384621016969	-3.1593191606668	0.00158138206918191	0.902124615701342	-0.250978393230323	3.10283958753015e-07
4930405D01Rik	4930405D01Rik	73795	4	yellow	NA	NA	NA	NA	NA	NA	0.197461140600118	-0.273378653034217	0.432223052936887	0.272353536901642	-0.227469043993426	0.820059037666795	0.518705052918063	0.292234629763042	0.0274137538150598	0.239297250375059	2.47649818912934	0.0132678298095924	-0.307135838621292	0.146690308091843	0.215066227346646	0.561354043124899	-0.47976790611143	0.631392436078217	-0.529516465792439	-0.390335228842176	0.0238253389909085	0.109277905531511	-2.83314619307143	0.00460923008134038	-0.163382176833527	0.293628053306386	0.51712490623107	0.23696077524229	0.389396223805791	0.696983065018271	-0.535904634121425	0.169344640053723	0.0218845782296903	0.501732277214799	-1.2088711800234	0.22671233989586	-0.0187953430238062	-0.00914214940699702	0.940991992138877
4930405D11Rik	4930405D11Rik	73922	24	darkgrey	NA	NA	NA	NA	NA	NA	0.486692148491038	0.320773634734029	0.0405371168096753	0.194340426111355	2.44439970778624	0.0145093415579474	0.329593963526948	-0.160003532995127	0.181665543809286	0.525943927715859	0.511895369047807	0.608724239396424	-0.199887306028126	0.229938348926848	0.426472492428864	0.358674215139419	0.0891214926527161	0.92898535669169	-0.332090707555835	0.175923791167516	0.17818073534917	0.485005889637546	-0.473487556679493	0.635865376483034	0.0529346427449221	0.00577824638437183	0.83475659515499	0.981845645072797	0.166205389619095	0.867995318139414	-0.47322697894235	0.129526212933965	0.0473071968500622	0.608477293605615	-1.08600973058923	0.277474687233909	-0.0985895438828296	0.343796403867715	0.697126960603968
4930407I02Rik	4930407I02Rik	78451	55	maroon	NA	NA	NA	NA	NA	NA	-0.0812526976782379	-0.0704940344779617	0.748583215117562	0.781046911786684	-0.430043604805595	0.66716392216662	0.245109316565219	0.360225360571837	0.32692936090493	0.141990928317361	1.7744071717872	0.0759958244342219	0.0838949312771672	-0.40487902095608	0.740669348531298	0.095574436032041	-0.976877313104871	0.328629894624353	-0.576282898985763	-0.0371777371022299	0.0123069013004212	0.883560016244089	-1.96313843681564	0.0496300903998726	0.842688978441859	-0.0102338365591391	1.13690434854262e-05	0.967852222581863	3.45108827636696	0.000558330917188934	-0.441192916830093	-0.0416520935916372	0.0668335581799287	0.869653521326942	-1.45773538120409	0.144913495609969	0.893367429831631	-0.169881742903677	5.98607604384017e-07
4930412B13Rik	4930412B13Rik	73938	11	greenyellow	NA	NA	NA	NA	NA	NA	0.285223229875369	0.0231588654373212	0.251275728268481	0.927323740364184	0.895258606788222	0.370648862101053	0.355935133642625	-0.0182301430740522	0.147149698272096	0.942763644712429	1.00123896200041	0.316711294228596	0.186206225822447	-0.184977450554422	0.459422343333404	0.462443213512956	0.00359948361887375	0.997128033795307	-0.546810034018244	0.0712110551947919	0.0188599356699785	0.778871956245993	-1.53438646034775	0.124934606543626	0.733850912528111	0.122647159741238	0.00052692384298401	0.627797808799917	2.99895160573954	0.00270910333930287	-0.552272617216725	0.1370870224536	0.0174742367352997	0.587523353924374	-1.3680814001472	0.171286598038371	0.557872341688053	0.120995097449253	0.0161385197125236
4930412C18Rik	4930412C18Rik	320152	8	pink	NA	NA	NA	NA	NA	NA	-0.114357993904216	0.113461371875176	0.651387434098531	0.65395856163358	-0.0025693688784543	0.997949942496503	0.0985648583070447	0.572242538602672	0.69719940014662	0.0130781620268955	2.12057608434828	0.0339574924842356	0.0796508453613972	-0.252437689409032	0.75339271319258	0.312206061479425	-0.504010948881242	0.614253683026536	-0.320623539029997	0.0396390098687082	0.194561048956991	0.875906009928232	-0.827830122011582	0.407766713178941	0.769115732271341	-0.116628653574122	0.000190932350482897	0.644892927372014	2.54840563263821	0.0108216560372173	-0.240812936073881	-0.254055282168089	0.335746956907521	0.309010228595576	-1.42943070047827	0.152880479736125	0.69778135936416	-0.503576307887443	0.00128312209434915
4930412E21Rik	4930412E21Rik	100039548	30	steelblue	NA	NA	NA	NA	NA	NA	0.289598885648041	-0.196464500410631	0.243756792571142	0.434597000141189	0.280229069539678	0.779301765492396	0.649017213640418	0.503094125425039	0.003565586219636	0.0333205661211384	3.75343306448372	0.00017442912478004	-0.00997578729419769	-0.0633099886729254	0.968662457172729	0.80292139374229	-0.207524233309031	0.83560046914215	-0.650144405170305	-0.329017082146762	0.00348921126234465	0.182477162311309	-3.16012926303212	0.00157699157863753	0.107620466487396	0.13014062914842	0.670797514829781	0.60676334062376	0.675772814849971	0.499184897198745	-0.718118897758698	-0.0370391519517166	0.000789539679054332	0.883991283148068	-2.66100143049217	0.00779086261279237	0.131161591615099	-0.24483295177048	0.603919618320594
4930414F18Rik	4930414F18Rik	78790	19	lightyellow	NA	NA	NA	NA	NA	NA	0.355559256865575	-0.370067435161681	0.147607744542766	0.130633005429182	-0.0472573017853483	0.96230815827589	0.30646649192205	0.424052279898044	0.216119015805433	0.0794644425384577	2.17580545721097	0.0295698104629367	0.296735060996203	0.0901873452716937	0.231803542925362	0.721923417063556	1.1210998910247	0.262245345071111	-0.675896972320681	-0.523054658675086	0.00207647643519305	0.0259227914773666	-3.9656156250437	7.32067537967291e-05	0.836192191115394	0.32807144287389	1.53792574457832e-05	0.18381282912494	4.38135595454526	1.17943006007811e-05	-0.681725386164714	0.133337263220317	0.00183367425874207	0.597877765893141	-1.97479225745174	0.0482917280557169	0.694459430243194	-0.1338026068037	0.00138399449041086
4930415O20Rik	4930415O20Rik	NA	24	darkgrey	NA	NA	NA	NA	NA	NA	0.028102909592059	-0.25325408534959	0.911860625195018	0.310590682958015	-0.652734663503193	0.513927351384097	0.106625565050171	0.250098105475519	0.6736809553153	0.3168629328597	1.02544591524615	0.305152832684185	-0.166282325173107	-0.124540794767365	0.509610458515688	0.622455642315775	-0.828818437483296	0.407207153588596	-0.416544857958777	-0.325531953871212	0.0855154109089842	0.187431998794417	-2.20992541613193	0.0271103389799667	0.127803710193587	0.0586976598370167	0.613292661356811	0.817040236584509	0.529684248287361	0.596330870958705	-0.393600230460305	-0.0685712048831397	0.106086394613027	0.786887072800783	-1.37102953830854	0.170365748190653	0.275818256384503	-0.1868155544721	0.267925606017271
4930417H01Rik	4930417H01Rik	414106	11	greenyellow	NA	NA	NA	NA	NA	NA	0.454445570513769	0.767789781471476	0.0581398995516258	0.000198974928503309	4.25737641757047	2.06839930804142e-05	0.546602078835688	-0.403937112964706	0.0189143486272259	0.096422292422673	0.523762234364471	0.600443923591049	0.079489452720813	-0.167685490541573	0.75387777073023	0.505993405040465	-0.253502658952217	0.799879806712457	-0.575257614406933	0.786034804539815	0.0124990878930898	0.000110051545749024	1.1472787950902	0.251266414981066	0.372689637059241	-0.760049534888508	0.127717509362938	0.000251858397144874	-1.71060275467856	0.0871544701262937	-0.644925374363919	-0.603553981321291	0.00385443147828422	0.00799969780626161	-4.14443785660507	3.406483152925e-05	0.270106986715379	-0.270342430872396	0.278362173821282
4930420G21Rik	4930420G21Rik	78924	11	greenyellow	NA	NA	NA	NA	NA	NA	0.326764101051403	-0.0190960828658805	0.185670116365854	0.940049412296646	0.905387518672283	0.365260125685002	0.00793157137943045	0.373052034430093	0.975081947957083	0.127318199154309	1.13107560615909	0.258023270537036	-0.018785856070462	0.0912006902960087	0.941021727400853	0.718918264271224	0.205532604541032	0.837156027067266	-0.618738159500317	-0.173465213218378	0.00618988733586681	0.491224299145463	-2.54047937274264	0.0110700623381839	0.283203021558338	0.0991779961717412	0.254795874118872	0.695400893109732	1.10497054398562	0.269172352896819	-0.5758575795176	0.0632473426865268	0.0123863378774841	0.80311278162203	-1.6770053305611	0.0935414394775449	0.470999916871894	-0.0700925964285673	0.0485048416090646
4930422I22Rik	4930422I22Rik	108167758	11	greenyellow	NA	NA	NA	NA	NA	NA	0.209160146214087	-0.0747665597419067	0.404869263024714	0.768110327361148	0.388587882784033	0.697581031822805	0.363672893926824	0.61506223773917	0.137937306502603	0.00659407779878652	3.1059967360681	0.00189638808890992	-0.137402946241647	-0.0410881189475664	0.586654410367531	0.871404458728084	-0.507388268779921	0.611882415313812	-0.355107868114339	-0.323448385656563	0.148159108217224	0.190436619933817	-1.99904822225439	0.0456031365624669	0.27568170152474	0.0915087409105727	0.268172269218651	0.718005491236988	1.06000392804824	0.289142812308161	-0.348564589935739	-0.155570371405509	0.156311488443313	0.537619627864534	-1.47262866213639	0.140851191877898	0.161450086721657	-0.408668046080547	0.522159620749582
4930423B08Rik	4930423B08Rik	102636160	7	black	NA	NA	NA	NA	NA	NA	-0.39492688806564	-0.526266503522555	0.104808843941827	0.0248629888115029	-2.8357568587496	0.00457172361193938	-0.266629586160988	0.291069165768703	0.284837152904044	0.241262705131278	0.0749591568898612	0.940247208505742	-0.533977588670477	-0.0117595605718602	0.022456469217066	0.963062323729567	-1.71813633220108	0.0857717511980701	0.372514734382867	-0.667536122562584	0.127910541169392	0.00247060368652175	-1.17364382341613	0.240537720177025	-0.312213476793692	0.676814222544228	0.207188462616701	0.00203659693085833	1.41482378459841	0.157120168648367	0.50135281377181	0.63703211133797	0.0340358541380847	0.00446570328902506	3.68904519886287	0.000225097230722201	-0.138831270933372	0.496004524513422	0.582732554564834
4930426I24Rik	4930426I24Rik	100504512	7	black	NA	NA	NA	NA	NA	NA	0.299557476580066	0.18242839348216	0.227181524889507	0.468741666610684	1.39590493238618	0.162743125156701	0.243210135028059	-0.42935138303903	0.330810221316591	0.0753865862284871	-0.59656604724378	0.550797145339547	0.297634366391989	-0.2817407701708	0.230324342638988	0.257363005380326	0.0490734822873129	0.960860736007635	-0.132768356525865	0.531963785646023	0.599455228764734	0.0230665493975702	1.29916215259516	0.193888287042993	-0.0721509431962638	-0.404727485063875	0.776023340395144	0.0957104759905585	-1.41864339522247	0.156003007572442	-0.251209475074139	-0.301700266140125	0.3146456843268	0.223712351573354	-1.60680799361315	0.10809649418912	-0.134495901807804	-0.180049575348515	0.594670373267444
4930429B21Rik	4930429B21Rik	67576	9	magenta	NA	NA	NA	NA	NA	NA	-0.586502543337095	-0.0576219966750175	0.0105171823283031	0.820340844784298	-2.06476261484213	0.0389454667920247	-0.264288091827399	-0.490393714855729	0.289248393039073	0.0388128257362007	-2.28336520591031	0.022408865013451	0.0122687252082638	-0.133077308746667	0.96146409868149	0.598598355763976	-0.343942403711532	0.730889601511357	0.28121937406308	-0.105310360265412	0.258282271191954	0.677499351574795	0.518460282573062	0.604137164388851	0.0969655894662629	0.284670522313121	0.701897721474758	0.252235744065044	1.10316683443895	0.269954721136374	0.457686734467019	0.482902900248428	0.0561491475279887	0.0423622756433517	2.88823196575813	0.00387414052638249	0.24865908506801	0.752242915220593	0.319747565267201
4930429D17Rik	4930429D17Rik	74624	11	greenyellow	NA	NA	NA	NA	NA	NA	0.467760775510196	-0.279371186190305	0.0502875469318977	0.261557308139193	0.622820198792149	0.533402683299583	0.483702195072946	0.472292081200304	0.04197216427995	0.047807193932938	2.94389022881662	0.00324114934991002	-0.481529107050588	-0.283490131335681	0.0430392347756714	0.254293718257456	-2.30925860000583	0.0209292355162379	-0.420613077037335	-0.293306273444109	0.0821961561415676	0.237499034831442	-2.12306426301323	0.0337484671652721	-0.336822341280613	0.291114228048207	0.171700377309402	0.24118652147454	-0.143459674027498	0.885927157229245	-0.501463700581569	0.202119380454482	0.0339899548791688	0.421217756825834	-0.979536449698485	0.327314987856061	-0.244220606031817	-0.047330237077766	0.328742050920882
4930429H19Rik	4930429H19Rik	100505025	4	yellow	NA	NA	NA	NA	NA	NA	-0.397632742981643	0.690019506493347	0.102237365330367	0.00152900971239339	1.20818826207676	0.226974855711067	-0.488421943023605	-0.327497815178797	0.0397241928298278	0.184626223718125	-2.47206978461972	0.0134333290907172	0.0202763853309283	-0.0179961062341349	0.936350848075029	0.94349732229164	0.00645196873365128	0.994852109476641	0.558286967664095	0.879104525757342	0.0160429300439099	1.55988742857692e-06	5.66294424816458	1.48797515616719e-08	-0.166091668612609	-0.863874716441897	0.510102870205315	3.8336002113946e-06	-4.1749374987303	2.98067876370188e-05	0.547203248249718	-0.769172287608239	0.0187573855555825	0.000190595511332175	-1.14245066537584	0.253266741634332	-0.209118757249326	-0.566239132052378	0.40496435355815
4930430F08Rik	4930430F08Rik	68281	26	darkorange	NA	NA	NA	NA	NA	NA	0.119043981055639	-0.192257317462477	0.638011395824306	0.444692790222331	-0.212326970405981	0.83185195574715	-0.162535774296198	0.233945354550242	0.519327697777031	0.350124978130688	0.21034736900766	0.833396567061421	0.12711413047573	-0.179223809226089	0.615224670822494	0.476720199636476	-0.150967695220326	0.880001199260485	0.304333313344285	-0.285092203717252	0.219496513189324	0.251503103543548	0.0596013243057255	0.952473163602403	0.010578717663338	0.519778907378265	0.966769396417111	0.0270396089171297	1.65920027347861	0.0970754425265044	0.225849019757646	0.52051107370395	0.367519956391003	0.0267867988804353	2.28212071212265	0.0224822144879729	-0.227204539270732	0.371144303784082	0.364574311306153
4930432E11Rik	4930432E11Rik	243900	11	greenyellow	NA	NA	NA	NA	NA	NA	0.523104294279156	-0.209148680382523	0.0259061499968842	0.404895604396114	1.04177500899903	0.297516003242209	-0.0373153766668863	0.655863042877226	0.8831317227662	0.00312208445295078	2.11619027931644	0.0343286276281485	-0.208610638304304	0.0598541924619325	0.406132731019852	0.813494751321603	-0.42933404393252	0.667680145081317	-0.00951785156970473	-0.388107781609357	0.970100375601771	0.111494133138936	-1.18536116118464	0.235874680968565	-0.222192697666918	0.385047937874696	0.375531824717695	0.114590460676027	0.509148993059631	0.610647792761234	-0.154229818444921	0.216229439190941	0.541173236004187	0.388805351059807	0.181660675899571	0.855849028487556	-0.335590788905413	-0.0844366945197771	0.173371535618044
4930432J09Rik	4930432J09Rik	73877	33	darkolivegreen	NA	NA	NA	NA	NA	NA	-0.178523698102017	0.384034753203362	0.478472167474172	0.115629043715695	0.634491102227376	0.52576037179832	0.0847553779098087	-0.471532493361273	0.738097484042366	0.048216372629189	-1.20796454573718	0.2270609000952	0.245192415994978	0.0473378709285574	0.32676016431944	0.852034744826774	0.841922406272196	0.399831387598295	-0.222936376702144	0.544307764089194	0.373894416102731	0.0195229213150287	1.08473786147451	0.278037773792823	0.101287814556629	-0.507206841896258	0.689224060624695	0.031677190740724	-1.29351217983748	0.195833974283544	-0.144184059061067	-0.444419437757409	0.568134336740186	0.0646333721202241	-1.76188501328454	0.0780887272147624	0.281464782937481	-0.224760879405506	0.257849338880188
4930432K21Rik	4930432K21Rik	NA	4	yellow	NA	NA	NA	NA	NA	NA	0.242123058330998	-0.460542418266832	0.333043643701057	0.0544379615795657	-0.709854169093609	0.477794573606261	0.283751381660836	-0.354543874667184	0.253837330994187	0.148850009024574	-0.223089808423389	0.823465610190037	0.0669662529881321	-0.215911981326583	0.791770065251337	0.389519115183622	-0.430762579613633	0.666641011030129	-0.490868621304321	-0.100714739516993	0.0385957332305786	0.690899999986171	-1.80527588464954	0.0710315213485361	0.248957872206511	0.122430178940669	0.319147351288636	0.628411069274725	1.06730404882184	0.285834560392176	-0.462563844237406	0.128282810609388	0.0532506036918503	0.611951781221049	-1.05097165956713	0.293271606270639	0.375725197985688	0.0221237045367746	0.124399794645653
4930432M17Rik	4930432M17Rik	619318	52	salmon4	NA	NA	NA	NA	NA	NA	0.103108757313715	-0.148217906411409	0.683907934429385	0.557238767130669	-0.129658819807969	0.896836364491621	0.286405577582651	0.18935877539017	0.249229804475161	0.451717853058733	1.37551572385172	0.168971614340721	0.0113245673901802	-0.231387808479827	0.964427837169704	0.355568120076042	-0.634501719920222	0.525753444724017	-0.211010883175159	-0.175107759382285	0.40062955573692	0.487065576750304	-1.10636836791231	0.268567111028282	-0.0692063529632441	0.340180314396953	0.784956740665853	0.167199138242042	0.806043087228105	0.420218005506826	-0.210379448226817	0.314568210216971	0.402073346186745	0.203600186533767	0.316893972078256	0.751324056079321	-0.0517442907152005	0.147025931459167	0.838425650269985
4930434J06Rik	4930434J06Rik	74667	7	black	NA	NA	NA	NA	NA	NA	0.127933022746124	0.165145314029764	0.612930633101272	0.512550355150239	0.835261730817112	0.403570359455561	0.704364339061596	-0.222320594374921	0.001101199004719	0.375249941658721	1.83795095572101	0.0660696325356937	-0.129420750810342	-0.159239022325604	0.608771682496555	0.52794904882753	-0.822383603347019	0.410858608306567	-0.634632179273244	0.518108852971719	0.00466648190946726	0.0276232083150822	-0.4960581843308	0.619853360474515	0.383134814611133	-0.570751574706857	0.116557124172164	0.0133723069971136	-0.692704933218986	0.488494742572101	-0.629355354117642	-0.564617983178916	0.00513388220130804	0.0146382510164344	-3.90304428218226	9.49903151047616e-05	0.399643404857191	-0.590038453097066	0.100356108419515
4930435F18Rik	4930435F18Rik	74680	11	greenyellow	NA	NA	NA	NA	NA	NA	0.160875398375418	-0.203638316877873	0.523661539917399	0.4176615955361	-0.125130005317608	0.90042062916791	0.6153912849475	0.407121154159675	0.00655704848961013	0.0935778676157712	3.25186682812507	0.00114649725661009	0.139590692955801	-0.118039159424986	0.580651862379751	0.640870862974226	0.0619880893919695	0.950572317048954	-0.585647160452713	-0.215678740148893	0.0106584683152251	0.390043986744509	-2.51768078062606	0.0118130329987816	0.451779766238244	0.198664642271479	0.0598165081269615	0.429365432187954	1.94673893180417	0.0515660416154946	-0.5800456431199	0.0176130858768595	0.0116216981705294	0.944698138539675	-1.82409955841575	0.0681370222928586	0.417104068497768	-0.257015632617716	0.0850534539591498
4930440I19Rik	4930440I19Rik	78158	18	lightgreen	NA	NA	NA	NA	NA	NA	0.184260027005161	-0.316652130495038	0.464211568379011	0.200458842626686	-0.400315363653161	0.688924253399403	-0.0953931708611632	0.36636273431991	0.706527213352848	0.134830988447049	0.816089845240552	0.414448751415366	0.0242038212810918	-0.348040012473443	0.924053264863907	0.156978084164087	-0.958846247847575	0.337636206899744	-0.231545880573069	-0.332525269752431	0.355230311147638	0.177578818842457	-1.64469388739466	0.100032954011945	-0.352836229424138	0.203897889119396	0.150955422518076	0.417055482454678	-0.457875453169234	0.64704192322078	-0.221405973606079	0.0196363810502613	0.377268350925917	0.938356199111533	-0.581228109569321	0.561086725064565	-0.0966224663114048	-0.316824744348662	0.702907094609763
4930441H08Rik	4930441H08Rik	78156	14	cyan	NA	NA	NA	NA	NA	NA	0.0165013958322522	-0.136775741299763	0.94818405817324	0.588380053329934	-0.342622838735654	0.731882218126346	0.319742342669545	0.598173395084693	0.195859646569858	0.00873496247322632	2.88968538443266	0.00385627555396213	0.0364753590677431	-0.275500261335409	0.88574608432954	0.268500227882866	-0.696682959448562	0.486001225380033	-0.41758857383308	-0.289870216268614	0.0846546838575838	0.243295300151345	-2.10206517711763	0.0355475667886053	0.772777320287366	0.251606939382065	0.000170134271475221	0.313854959912232	3.63258775227601	0.0002805931076959	-0.328591196839585	0.105716138693404	0.183077897361736	0.676320463524903	-0.665063573690062	0.506009831859047	0.67194990517422	-0.146101856044404	0.00225551405226588
4930441J16Rik	4930441J16Rik	73962	4	yellow	NA	NA	NA	NA	NA	NA	-0.19459531019496	0.250499131755694	0.439067582045102	0.316061797572805	0.16641432391205	0.867830902275118	0.301804072347476	-0.0601562852825663	0.223545162742785	0.812569215792749	0.710710978949452	0.477263354807447	0.0908368655263753	0.142212716433595	0.719996765863717	0.573492218284457	0.662619009820085	0.507574592095166	-0.203568644075781	0.269859916319402	0.417824364423046	0.278819214313176	0.19872544666628	0.842477517449813	0.228467629760878	-0.256783267050451	0.361841546957315	0.303665024370323	-0.0851057560031529	0.932177314283392	-0.15428752580653	-0.223491244500564	0.541020044488496	0.37267532772877	-1.08288445822717	0.278859711145194	0.301513138299875	-0.0862315676018972	0.224013940839254
4930443O20Rik	4930443O20Rik	74687	22	darkgreen	NA	NA	NA	NA	NA	NA	0.0515177265484618	0.71097116974707	0.83912435697563	0.000940720476934669	2.66072506337734	0.00779725969617695	-0.179343552207207	-0.44252830294349	0.476420871068939	0.0659163071994617	-1.85735677318954	0.0632604121250486	0.36354854612047	-0.343238744595814	0.138082100169082	0.163169637373272	0.0656467712884239	0.947659051293568	-0.0045684768736336	0.898376409510623	0.98564613424	4.14045556860255e-07	4.12715821827284	3.67273711360029e-05	0.606485743785125	-0.791223584328627	0.00762059463404472	9.20388356736173e-05	-1.05034111664787	0.293561307587687	0.0165713380906238	-0.619728581544682	0.947964713634358	0.00608449239158087	-2.00250222782831	0.0452307437435159	0.431199627979688	-0.341149665450985	0.0740011960378393
4930444P10Rik	4930444P10Rik	75799	9	magenta	NA	NA	NA	NA	NA	NA	-0.121640361669755	0.276050090660742	0.630645310915515	0.267507158991722	0.455816777478256	0.648521738440875	0.337857671602887	0.612380585448125	0.170303925932054	0.00690221470185656	3.01055994619125	0.00260766468634322	-0.0427975521807782	0.15579861632615	0.866099069811402	0.537015640195742	0.323159583560114	0.746574387720971	-0.381472722493378	0.149226754337987	0.118285044282328	0.554528274402571	-0.711158693746152	0.476985901991074	-0.166032649298304	-0.186327883382088	0.510255345835741	0.459123799380824	-1.00724339802325	0.313817822649949	-0.299800949455178	-0.313965888799838	0.226785610289131	0.204514125941666	-1.79390112603688	0.0728289517040271	0.14068012097004	-0.474015555462875	0.577672506386634
4930445E18Rik	4930445E18Rik	78115	7	black	NA	NA	NA	NA	NA	NA	0.424686888858504	0.105180176069049	0.0789677473239913	0.67787772056685	1.58099767877098	0.113878568480651	0.200355054537273	0.18773493956212	0.425368474656121	0.455678066689003	1.11182854542932	0.266211875954747	0.190400943128294	0.131797059126829	0.449185502261652	0.602152362762949	0.920147870429594	0.357495491449703	-0.31649206016417	0.106253075767677	0.200698997230683	0.674761627334137	-0.625331792933999	0.531753317697495	0.0505696833520838	-0.20930067260416	0.842049286520568	0.40454649565173	-0.457715908832952	0.647156556947191	-0.436953863013377	-0.315655497518962	0.0698081059860898	0.201957179524988	-2.24937462962878	0.0244886713255551	0.030023098288757	-0.460082038025439	0.905862815462817
4930445K14Rik	4930445K14Rik	105244413	70	lightsteelblue	NA	NA	NA	NA	NA	NA	-0.338431578792387	0.558255279835633	0.169533158431199	0.0160502196283668	0.786231425782021	0.431731918384716	-0.227823498702559	-0.435458138030018	0.363233708202497	0.070880691492188	-1.97567050843608	0.0481921071893354	0.0696984385377836	-0.0474307891170708	0.783462021696648	0.851747345409068	0.0632018417739699	0.949605778190212	0.612470086209401	0.818022201045365	0.00689174606104519	3.35735893307328e-05	5.27126785427089	1.35484575021965e-07	-0.22702307516901	-0.627487388901104	0.364967872310852	0.00530819128120999	-2.73879255338335	0.00616652694397213	0.571080618741332	-0.461044659722107	0.0133069428945065	0.0541411103688225	0.425643926256744	0.670367327228053	-0.364538914247939	-0.207476097277485	0.136931818173972
4930445N06Rik	4930445N06Rik	105246011	30	steelblue	NA	NA	NA	NA	NA	NA	0.258786761208562	-0.0642161485822021	0.299774936024064	0.800154210084317	0.567108149247078	0.570640706581571	0.584695255196812	0.514057677002228	0.010817480215698	0.0290795879390515	3.501017780131	0.000463484920377872	0.0951008696194942	-0.0192901317855846	0.707388889272918	0.939441263672293	0.215233725781794	0.829585097681297	-0.834880626068754	-0.217225034853057	1.63208791519102e-05	0.386571545992247	-4.02987189647328	5.58072579946681e-05	0.400411618026789	0.0773651566730091	0.0996439511352841	0.760270346636857	1.4189062456795	0.155926351186049	-0.807240819573375	-0.0831498304100999	5.13101111911525e-05	0.742898562669713	-3.40089996888813	0.000671644003661096	0.555622234080725	-0.281723569875822	0.0166651631581189
4930447C04Rik	4930447C04Rik	75801	10	purple	NA	NA	NA	NA	NA	NA	-0.341164789159719	0.24732499766124	0.165894799288779	0.322435647493484	-0.290899929342718	0.771127855353593	0.117507783478901	0.708478385930961	0.642384974295729	0.000998809206405129	2.83457979147025	0.00458859974881946	-0.0310730917294108	-0.0826900171086316	0.902585134784729	0.744275218241478	-0.322334231748146	0.747199502683528	-0.431513244834532	0.0145011348334787	0.0737679933731193	0.954458479430386	-1.26502118610215	0.205863733339936	0.287914098442985	-0.136416023085565	0.246634774056639	0.589370708154828	0.449772313961397	0.652874622897017	-0.233118508251785	-0.266284500035147	0.351879482964407	0.28548468037988	-1.44347403899744	0.148886980545137	0.642003967576307	-0.439859522178558	0.00407214170637353
4930447J18Rik	4930447J18Rik	73961	8	pink	NA	NA	NA	NA	NA	NA	-0.209380262577696	-0.249263333106914	0.404363751436873	0.318534419297955	-1.32130056301314	0.186401166337763	0.205830189444428	-0.185050718330444	0.412558213905144	0.462262809199925	0.0611099843236362	0.951271617673395	-0.0565112748429951	-0.264801534554527	0.823752044789183	0.288277561946996	-0.927261804019807	0.353790620735795	-0.446147033175735	-0.0947569578750237	0.0634777062362401	0.708403141304217	-1.62612360822364	0.1039233627685	0.282988613870575	0.376148049360107	0.255171279398698	0.123942499821917	1.94169583840889	0.0521739328131389	-0.292014752062424	0.475928728296206	0.239667272859514	0.0458845334361132	0.613599237979974	0.539480187220323	0.583878887079102	0.541877207761502	0.0109553591251122
4930447K03Rik	4930447K03Rik	432745	33	darkolivegreen	NA	NA	NA	NA	NA	NA	0.126091685323893	0.588431553178079	0.618093711256714	0.0102040670566802	2.26848310512454	0.0232997776025053	0.172371011905248	-0.249564137033049	0.49400419838405	0.317931512311516	-0.228646342988464	0.819143802044074	0.109552733912184	-0.155827866673291	0.665209899603061	0.536938259428239	-0.133257557594206	0.893989692304446	0.203192154623321	0.797877853550858	0.418704498515774	7.26507053625383e-05	3.67357523303665	0.000239180212311166	-0.117591213219781	-0.808833724205264	0.642147159238706	4.82732959056386e-05	-3.51229764466808	0.000444250163529862	0.0721781847798319	-0.723141248228731	0.775940816868453	0.000695922666168301	-2.38123712180533	0.0172546011278495	-0.365550111145016	-0.549921466345971	0.135764241958679
4930448C13Rik	4930448C13Rik	73972	11	greenyellow	NA	NA	NA	NA	NA	NA	0.191804454240156	-0.00705599173982883	0.445786649605508	0.97783201533347	0.529350780767651	0.596562134912051	0.509586515503375	0.198743092491827	0.030755352370812	0.429179503057592	2.15977198321603	0.0307903255409804	0.081677971192614	-0.155719575638857	0.747307822283556	0.537224764870039	-0.212518219293003	0.831702765454991	-0.773636037792872	-0.10902907952567	0.000165544362527856	0.666722529422356	-3.22097213601764	0.00127756568459611	0.53856804891546	0.0856359260498129	0.0211130240974647	0.735468273418618	1.94590866380084	0.0516657120520261	-0.742752055624954	0.0537658666696359	0.000414012161957593	0.832196410129113	-2.55342604277489	0.0106668929411467	0.547933822989489	-0.0176849500206703	0.0185680191692414
4930449C09Rik	4930449C09Rik	73994	37	skyblue3	NA	NA	NA	NA	NA	NA	0.294880548315639	0.15928073354824	0.234873067690377	0.527839560059539	1.31395111729864	0.188862654901527	0.407403687149358	0.347391578669184	0.0933284364786866	0.157804751137755	2.24851056251048	0.0245436523338781	-0.0346043219313354	0.0880358651674488	0.89157325667851	0.728316609070737	0.151734422591487	0.879396406205405	-0.602000684518878	0.126010603465069	0.00820663052630989	0.61832145750641	-1.61105835458744	0.107167004181087	0.588062146283348	-0.13512153473886	0.0102634427113234	0.592941426157704	1.52380276698545	0.127557988159233	-0.608003021052792	-0.191671381511531	0.00743017165448803	0.446108340226423	-2.54507195301491	0.010925522276761	0.502237801789891	-0.32094609100517	0.033670859325917
4930451E10Rik	4930451E10Rik	78111	7	black	NA	NA	NA	NA	NA	NA	0.102974719945251	-0.468641067659408	0.68429876970187	0.0497982443219127	-1.14547480887728	0.252012524846442	-0.24216559794451	-0.267009714449897	0.332956080405198	0.284124910144873	-1.47280314224338	0.140804124821365	-0.349245352781687	-0.144166993736119	0.155449314933487	0.56818062540472	-1.44182593493353	0.14935148452735	0.167045570188135	-0.135739959706534	0.507641465776099	0.591234445513301	0.0906309759512437	0.927785817962807	-0.145954408475954	0.322797991906462	0.563341243972798	0.191381038300592	0.531074404052214	0.595367220575735	0.159973327322668	0.437746824347893	0.526023082940392	0.069244369897518	1.78417023013119	0.0743960081269007	-0.191237220035095	0.422590941382449	0.447158713304841
4930451G09Rik	4930451G09Rik	NA	56	lightpink4	NA	NA	NA	NA	NA	NA	-0.281501470681235	0.233458474986566	0.257784656104584	0.351157492202821	-0.145572971703329	0.884258506107751	-0.161904177695666	-0.212095817934372	0.520974292308255	0.398155405485301	-1.07114340526983	0.28410495409802	-0.498979841871245	0.0915161977040443	0.0350295909309307	0.717983400794288	-1.29025457170578	0.196962284171833	0.0533094271782338	0.393192711530639	0.833602054904694	0.106481055345253	1.32633726622086	0.184728008225104	-0.1302786192635	-0.184860198663361	0.606378676427104	0.462731991900945	-0.899534543455993	0.368368004816059	0.183079060932653	-0.115042315650513	0.467129876328546	0.64942760596742	0.196894685641705	0.843909952520721	0.153115321219075	0.00233445366382703	0.544135639749984
4930452A19Rik	4930452A19Rik	71092	37	skyblue3	NA	NA	NA	NA	NA	NA	-0.191793745747633	0.213356403955981	0.445812531950201	0.395291155385081	0.0636012776525336	0.949287714384371	0.187857740377747	0.377451891489471	0.455377965080868	0.122539904790015	1.66085372570928	0.0967428278574974	-0.0659386675651357	0.0863801209683747	0.794900335647361	0.733248375057628	0.058156556430017	0.953623925065278	-0.262481654609334	0.269582081932878	0.292679825995509	0.279333713150461	0.021612758488304	0.982756856107582	0.481027646062309	-0.220137443403957	0.043288380372791	0.380077749914788	0.849998597375365	0.395325866062749	-0.126278442983397	-0.30899451129343	0.617569264259479	0.21216030656618	-1.26258035232777	0.206740032530353	0.523498512026891	-0.451929749331959	0.0257742748451094
4930453N24Rik	4930453N24Rik	67609	7	black	NA	NA	NA	NA	NA	NA	-0.3896054031556	-0.684642182802215	0.110000564478713	0.00172128217046072	-3.53308734355645	0.000410736748859089	-0.485876554091789	-0.0961128179161413	0.040924790507889	0.704407211445803	-1.77359010415742	0.0761309757479151	-0.106534180579041	-0.0704281918089326	0.673946025262697	0.781246711671162	-0.502003301140284	0.61566519887483	0.848099692692258	-0.615642962998869	8.74826572573305e-06	0.00652883972414602	1.50298713168124	0.132842362391416	-0.392898400141553	0.786381001954495	0.106766732559344	0.000108763268145409	1.82901250141246	0.0673977354753596	0.802570002584166	0.799385369386323	6.11692707117281e-05	6.87777089113315e-05	6.23017535815131	4.6591336205342e-10	-0.557417337958002	0.641263710586552	0.0162439367146282
4930455D15Rik	4930455D15Rik	75795	7	black	NA	NA	NA	NA	NA	NA	0.6396026385082	-0.328768005250357	0.00425852651552789	0.182828338898042	1.17678030712161	0.239283204682613	0.128242204810313	0.16086063846248	0.612065381090107	0.523700140533474	0.823701114558061	0.410109405998393	0.0660618815656289	-0.168198197846471	0.794524838095849	0.504674807197678	-0.293176616260611	0.769387156707452	-0.566250933671517	-0.322238973338556	0.0142922897690238	0.192195253638071	-2.76091389363851	0.00576398709322883	0.359059123011334	0.509716987178295	0.143380679986914	0.0307054174137305	2.65349652388077	0.0079662591098128	-0.627866168257155	0.497049640514644	0.00527246207673613	0.0358542497065728	-0.544488791991099	0.586105159037877	0.29086172204161	0.307757213951909	0.241613612947138
4930456A14Rik	4930456A14Rik	105243053	6	red	NA	NA	NA	NA	NA	NA	0.117043948980336	-0.566308047536006	0.64370772964899	0.0142803081724176	-1.48347658790697	0.137947832237377	0.271239751212627	-0.0150919785939371	0.276272636130443	0.952604838945604	0.744182984984586	0.456765780326521	0.166082354391043	0.273916736997662	0.510126931945704	0.271373042593894	1.26919603907521	0.204371153422709	-0.417006269778379	-0.47150200057065	0.0851341126690474	0.048232853835614	-2.70415330551745	0.00684786874511565	0.643535885634893	0.567927826354508	0.00395676052617223	0.0139438137929858	3.98424856996959	6.76939868263345e-05	-0.400699573393956	0.571827701522812	0.0993779468374497	0.0131594804796922	0.638523949256891	0.523132669234483	0.504212911019138	0.536826149983514	0.0328671511760064
4930463O16Rik	4930463O16Rik	75804	7	black	NA	NA	NA	NA	NA	NA	0.00229353860336954	-0.527319827176542	0.992793584100466	0.0245228937303289	-1.65217430348283	0.0984990232212388	-0.0741893801913979	-0.21510084668058	0.769854620164253	0.391346113059153	-0.828275189213552	0.407514670525984	-0.199927991644257	-0.154110667898798	0.426376403118056	0.541489598114866	-1.01259373539192	0.311254253378923	-0.253017562830574	-0.242393628459821	0.311058169928463	0.332486932396543	-1.43104198128044	0.152418183709535	-0.231370107243419	0.391839502798207	0.355605959993927	0.107799096597933	0.504406907587263	0.613975464951453	-0.204680146796131	0.43711169680175	0.41523170895151	0.0696956281187122	0.738338827826815	0.460308577319591	0.0803294138881156	0.369663124779693	0.751354272339955
4930467D21Rik	4930467D21Rik	75814	7	black	NA	NA	NA	NA	NA	NA	0.176746048058475	0.135707635807925	0.482934806574933	0.59132361562302	0.891440620144157	0.372692834126194	0.470775885973288	0.440571357913976	0.048626577162531	0.0672637121175945	2.7831899193115	0.0053827287337377	0.303481798290833	-0.529348001212622	0.220854223215864	0.0238782802342241	-0.78033118451675	0.43519596181337	-0.651866391027123	-0.0204819712143801	0.00337512619531772	0.935706754382967	-2.25997607214767	0.0238227359322315	0.575658904585299	-0.149943825577392	0.012423584144681	0.552605251137612	1.4279671792679	0.153301305551897	-0.639129192954472	-0.224548722630872	0.00429608326909561	0.370358129424458	-2.78640078897009	0.00532969299150414	0.527605044631439	-0.322087783635011	0.024431431257143
4930467E23Rik	4930467E23Rik	626415	7	black	NA	NA	NA	NA	NA	NA	0.197785494324078	0.0268909588728482	0.431451923521161	0.915648571267208	0.642970161055829	0.520243461801181	0.553035410263814	0.0346623639531679	0.0172873175497354	0.891392409189156	1.8594642240834	0.0629613657386994	0.283264518171944	-0.256138412862487	0.254688264024845	0.304923514269194	0.0827500230260054	0.934050308610022	-0.72083693289475	0.186649166778882	0.000737651865469649	0.458335851584134	-2.03794356859287	0.0415555767419171	0.843840576156301	-0.202821446132147	1.07611424478396e-05	0.419572079454822	2.90957740975737	0.00361917748465423	-0.687857318372342	-0.227705881388786	0.0016040605672177	0.363488240804351	-3.04238612219737	0.00234710607401971	0.754663355564761	-0.289744688703141	0.000295265485250415
4930469K13Rik	4930469K13Rik	76874	11	greenyellow	NA	NA	NA	NA	NA	NA	0.573228831318195	-0.537245071475195	0.0128864308456006	0.0214935565758064	0.147202414113171	0.88297225517	0.229814074174389	0.373333218522632	0.358941242082601	0.127008978649551	1.7713978750571	0.0764945617137722	-0.100933742980881	-0.11541164584255	0.690259369510644	0.648370790040374	-0.61435364441783	0.538981660912273	-0.390921329914697	-0.606545883594459	0.108700016165382	0.00761297267393959	-3.15744599945267	0.00159157712082901	-0.262431646189729	0.589208193295104	0.292775169236214	0.010080134008551	1.15324646447733	0.248809236993742	-0.504068416180177	0.460564832402211	0.0329254419183873	0.0544246876016481	-0.160421465921375	0.872549081237169	-0.181765223938794	0.190676431914007	0.470387279714601
4930470H14Rik	4930470H14Rik	75815	11	greenyellow	NA	NA	NA	NA	NA	NA	0.299529098997339	-0.10631579948238	0.227227698981053	0.674579609797054	0.572143030797997	0.567225078897586	0.027147479260902	0.646480285925989	0.914846671108931	0.00374249646641834	2.25250870363574	0.0242901433241285	0.494156992188429	0.281367623094157	0.0371179465454577	0.258020686795492	2.3496089121534	0.0187931452148251	-0.375285024408337	-0.382643689593156	0.124877082409738	0.117065827190082	-2.25627462747565	0.0240534373738345	0.400577970986383	0.176709770551008	0.0994902169880826	0.483026090050533	1.70531961936592	0.0881348304471434	-0.421031891240691	-0.0794707287492436	0.0818598764111797	0.75393405037298	-1.49506204318282	0.134898250739503	0.360815435780986	-0.368232878268084	0.141291330699614
4930470O06Rik	4930470O06Rik	75017	43	ivory	NA	NA	NA	NA	NA	NA	0.0364065055728665	-0.219416171999931	0.885960425145785	0.381680300879575	-0.527841256912052	0.597609519278877	0.355150665660409	-0.12798321868349	0.148106770929447	0.612790125639228	0.686280129867177	0.49253647651284	-0.0273859815469337	-0.294758005306837	0.914101166930863	0.235076806731168	-0.936667232036497	0.348929756722459	-0.219976159977824	-0.160700113136944	0.380435771750538	0.524120036758508	-1.0910271337668	0.275260943328092	-0.184346409643024	0.31996020523124	0.463998466800013	0.195538055926897	0.410473993410369	0.681458277159342	-0.193004451924844	0.335505202415054	0.442891164489669	0.173488078466275	0.434341580312979	0.664040413625247	-0.00758086132339438	0.331243565002144	0.976183446417114
4930470P17Rik	4930470P17Rik	67637	19	lightyellow	NA	NA	NA	NA	NA	NA	0.298204015169574	-0.0399814948860187	0.229390509942447	0.874841773146399	0.756729670335412	0.449211835294612	0.117960228229005	0.489666789806203	0.641095685708065	0.0391469324663418	1.85017007810573	0.0642890401327977	0.569862791270368	0.227353974650779	0.0135501410589036	0.364250394276013	2.48538717184794	0.0129410602475642	-0.252428596954141	-0.202657887717671	0.312224080529352	0.419955163465476	-1.31099783030675	0.189858496643476	0.558400553452698	0.0264041075432516	0.0160168218953886	0.917170714119525	1.85803979506148	0.0631633633080461	-0.314469914097529	-0.18767825055613	0.203749153806396	0.455816637611068	-1.45784982145598	0.144881942193111	0.352207761182355	-0.422966033634004	0.151735409778345
4930471E19Rik	4930471E19Rik	74912	7	black	NA	NA	NA	NA	NA	NA	0.426573243271687	-0.100057826817932	0.0775047837195176	0.692822803100507	1.00495823167929	0.314916962638168	0.200495092117822	0.139795628822561	0.425038239907634	0.580090910269184	0.972881218577403	0.330612340432197	0.270068854622783	-0.0634042997411231	0.278432682015693	0.802633286943032	0.603723877037625	0.546027236815864	-0.585190383454756	-0.101432894417777	0.0107345357298632	0.688799997194754	-2.18383705118908	0.0289742239412279	0.701016934968088	0.130140857261096	0.00119081738818586	0.606762704650773	2.82893748313419	0.00467028210402353	-0.592231651118414	0.0961859649149037	0.00960911100947515	0.704191844067021	-1.65353260965616	0.0982225150846106	0.549124882393552	-0.0354015915823135	0.018262529243589
4930471L23Rik	4930471L23Rik	75022	38	plum1	NA	NA	NA	NA	NA	NA	0.245391883544991	-0.710009210362017	0.326354243175151	0.000962793801874262	-1.80085659635069	0.0717254856282876	-0.470835751372625	0.0157884342816702	0.0485940244424991	0.95042016248691	-1.40107225334522	0.161192467860696	0.043566485432332	0.166440695727155	0.863714373718829	0.509201603250999	0.598488902035873	0.54951376182713	0.138195536478906	-0.616318495207948	0.584476773419738	0.00645360987111727	-1.64037812276903	0.100926571207574	-0.137963155015084	0.64221955280482	0.585114888308933	0.00405574001174951	1.76237490391135	0.0780059759061231	0.13705531878933	0.6331409770623	0.587610584039999	0.00479489954739163	2.50192670080662	0.0123519495212656	-0.114151109547765	0.49163178185309	0.651980358965796
4930471M09Rik	4930471M09Rik	75787	9	magenta	NA	NA	NA	NA	NA	NA	0.356442788420971	0.0228281578152746	0.146532623913057	0.928359013788264	1.11903081034949	0.263126995084647	0.0934220473772791	0.131344384036728	0.712344421796598	0.603411051268016	0.63866691752942	0.523039638555686	0.171933029150704	-0.215570473852458	0.495119050630808	0.390287754344713	-0.128263857919993	0.897940166011106	-0.0100369634479158	0.067288839198707	0.968470370887709	0.790788013052591	0.162219833084681	0.871132742111903	-0.194031999283282	-0.0906850180195605	0.440419522380322	0.720447042995587	-0.813055049570379	0.416186496735533	-0.151780277139051	-0.144977187291075	0.547693819679655	0.565984823142156	-0.845609517347369	0.397770614444026	-0.322854855506669	-0.23164291771668	0.1912983444899
4930473A02Rik	4930473A02Rik	321014	42	lightcyan1	NA	NA	NA	NA	NA	NA	0.414744417586517	0.594613243094112	0.0870151572461218	0.00925066932755247	3.18509244074921	0.00144707775555386	-0.16214353472136	-0.352866134377966	0.520349994712862	0.150918376541349	-1.50557481121169	0.132176358710059	0.114870740568823	-0.231269510316043	0.649918774540422	0.355821049490941	-0.339836282064573	0.733979823132413	0.335616251345785	0.859633348995201	0.173336873685826	4.83208848820923e-06	4.64168204017692	3.45584367536497e-06	-0.461140365880146	-0.85636323563691	0.0540846814126269	5.74722731262465e-06	-5.02979807154514	4.90996654007106e-07	0.191368956824978	-0.735410578832438	0.446839866522615	0.000505461788552491	-2.11185144519882	0.03469919312916	-0.606417533840683	-0.52035063795564	0.00762924683614262
4930474G06Rik	4930474G06Rik	320624	4	yellow	NA	NA	NA	NA	NA	NA	-0.0966385128856082	-0.545887241944757	0.702859879484883	0.0191023348598221	-2.00661326871089	0.0447908573833334	0.627336170743939	0.5837797995508	0.00532251014744788	0.0109721896049452	3.97447475896628	7.05347416735985e-05	-0.118013452465636	-0.0517521783439627	0.640944081821688	0.838401327489385	-0.48186327999109	0.629903072813147	-0.717336312865296	-0.639353412611311	0.000805031866343192	0.00427826316133569	-4.69296955151692	2.69267580168237e-06	0.31305983378008	0.480277462510017	0.205894002967074	0.043663150305821	2.39646688581241	0.0165539892002665	-0.595055111964833	0.252507861127585	0.00918536367160972	0.312067018882038	-1.20877537984363	0.226749152722997	0.555283333095073	-0.163947390927299	0.0167456481135124
4930474H20Rik	4930474H20Rik	74967	11	greenyellow	NA	NA	NA	NA	NA	NA	0.131864837550607	-0.252271928267905	0.601963993031628	0.312534657159413	-0.354120378840412	0.723248670274543	0.582622742011069	0.406022310162808	0.0111702573842779	0.0945525563568544	3.10352897734116	0.00191227507455351	0.0813885649589187	-0.217193023284661	0.748175682244789	0.386643259730516	-0.393545307713489	0.69391676716011	-0.770684669263456	-0.366001367932824	0.000181772161322121	0.135245444176834	-3.97623080787327	7.00161729420875e-05	0.825832408113045	0.271512821733256	2.42642009581007e-05	0.275770368402521	4.11078777552582	3.94311499648672e-05	-0.703391934706535	0.0939468638875839	0.00112663411579105	0.710794084113323	-2.20548827939279	0.0274198493605241	0.782443057242752	-0.172617254949327	0.000124198446045726
4930480G23Rik	4930480G23Rik	74988	11	greenyellow	NA	NA	NA	NA	NA	NA	0.185580710380098	0.292964253601888	0.460958887293702	0.238072004728594	1.38469066673059	0.166147074187134	0.365132249266203	-0.112815289327698	0.136245881304579	0.655813552079035	0.762253615945621	0.445908651727504	-0.212446918128218	-0.104990011098355	0.397356519121253	0.678430550247811	-0.908238728975533	0.363752106278797	-0.150365477804442	0.401570788218852	0.551475855887194	0.0985762576528242	0.775005920373392	0.438336161229953	-0.213639908220854	-0.559919132762142	0.394648541289194	0.0156709921137261	-2.40330781579707	0.0162475046817057	-0.238827392992775	-0.569548262082509	0.339868149545714	0.0136135232746361	-2.51838672010464	0.0117893799673962	-0.275533915290992	-0.497384866171054	0.268439378565698
4930480K23Rik	4930480K23Rik	75016	24	darkgrey	NA	NA	NA	NA	NA	NA	-0.0858425160246288	0.792521818486957	0.734851824433212	8.79457862428089e-05	2.80614469261038	0.00501381727665781	-0.554829686528839	-0.315901969495376	0.0168538646882798	0.20158595028946	-2.69385161922116	0.00706316008276952	0.358135041590472	-0.0857104765207968	0.144488528272955	0.735245802648941	0.816916541467845	0.413976124074946	0.502432210518717	0.955483490107435	0.0335910852909041	6.7422242283584e-10	6.91216870243134	4.77299740827299e-12	0.0741531941311301	-0.934435509401253	0.769964013079219	1.39601021037669e-08	-4.57633494095694	4.73192731597485e-06	0.455781241744805	-0.833426549824613	0.0573132143921924	1.74220249128339e-05	-2.00048837554601	0.0454475539094131	-0.0583266575192947	-0.596133181467444	0.818178307055647
4930480M12Rik	4930480M12Rik	74930	9	magenta	NA	NA	NA	NA	NA	NA	0.253435829300361	0.0619471575502842	0.310231750357153	0.807087329767883	0.908229598706756	0.363756929100307	0.632287739342165	0.199201943559284	0.00486966310208517	0.428092860195184	2.67885970809272	0.00738733380881129	0.0883118053858022	-0.448817026377145	0.727495679518039	0.0617220058689732	-1.11631074336032	0.264289144517467	-0.548762630774134	0.0209026257795618	0.0183550189844574	0.93438897649689	-1.68490355315921	0.0920071809485902	0.335202704011118	-0.0572756250042727	0.173900412760595	0.821404279970866	0.824033198476087	0.409920694798749	-0.601066104240435	-0.115428380666968	0.00833320109370023	0.648322919475492	-2.29317500892833	0.0218379313291638	0.180974475502836	-0.191327615456413	0.472353228380913
4930481A15Rik	4930481A15Rik	74931	38	plum1	NA	NA	NA	NA	NA	NA	0.230029702134314	0.566933284212023	0.358477998044833	0.0141496645931337	2.48113237593489	0.0130965725848656	-0.286223947152286	-0.56098451838365	0.249543410923221	0.0154319220272337	-2.62680848837207	0.00861898275167915	0.175930440211477	-0.213278061280302	0.484989124774638	0.395468833941744	-0.109808330891246	0.912561383907281	-0.0179241521630894	0.786129222928854	0.943722898446219	0.000109698918243459	2.95087253623242	0.00316877655471007	0.275514503806681	-0.752326743524909	0.268474475196539	0.000315965171927123	-1.9670950119637	0.0491722582132839	0.0050492277114371	-0.592127617919467	0.984135816624686	0.00962501907582489	-1.91169662555425	0.055915117410142	0.175428571814873	-0.294049474331599	0.486255328894258
4930481B07Rik	4930481B07Rik	108168883	33	darkolivegreen	NA	NA	NA	NA	NA	NA	0.281165605902267	-0.537641567227221	0.258377185724165	0.0213789509716277	-0.882144112359103	0.377698879968323	-0.0959984406038643	0.409881970215357	0.704744016494737	0.0911610945691674	0.959329993942893	0.337392529843814	0.10904167963524	0.163187755604007	0.666686118310665	0.517630507426581	0.775376210589263	0.43811738813065	0.184340162603215	-0.464937320550826	0.464013876280484	0.0518814725104177	-0.896951045245104	0.369745040193461	-0.296368898998947	0.480864230503844	0.232407554808914	0.0433698085317882	0.618219813669878	0.536430450917558	0.0193320596048262	0.350999042110864	0.939309866213367	0.153243315861632	1.09153863849436	0.275035939749138	-0.484908848468068	0.0580459072914443	0.0413884330640969
4930483O08Rik	4930483O08Rik	74970	56	lightpink4	NA	NA	NA	NA	NA	NA	0.200807261972887	0.351225298867034	0.424302571876057	0.152960276127182	1.61337551467983	0.106662949427769	0.25214756957616	0.213225910144449	0.312781313849759	0.395587135110191	1.34139106222795	0.179793517919	-0.10930312682476	-0.140495491091478	0.665930762476268	0.57817697276466	-0.710423311483006	0.477441671473835	0.0910725229022879	0.505993872540153	0.719298138920709	0.0321552131777715	1.83467561460509	0.0665537675229824	-0.216568719162431	-0.471656201003389	0.388043317756213	0.0481495529937742	-2.07111973106387	0.0383476083862959	-0.0256745764724902	-0.468175764085921	0.919452107902446	0.0500564286551792	-1.50871600982569	0.131371372412067	-0.378361568446289	-0.50180480284272	0.121567978549321
4930500F04Rik	4930500F04Rik	70969	7	black	NA	NA	NA	NA	NA	NA	0.0800514672890598	-0.244431690913134	0.752189043975257	0.328310972701642	-0.478736449799522	0.632126131705467	0.537624053331988	0.262533457837909	0.0213840031522327	0.292581080713668	2.45969968280987	0.0139053319179569	0.0699376380096634	0.0247555722043574	0.782735709045298	0.922326873435142	0.268170622888587	0.788567986588654	-0.668871734140206	-0.442358269510221	0.00240380798481602	0.0660325771572726	-3.63129780494558	0.000281999548114271	0.795922943414208	0.476291365809439	7.7947701692972e-05	0.0456960804267262	4.54122302016192	5.5928829137272e-06	-0.623643676715466	0.458498856123214	0.00568202017173581	0.0556584534953425	-0.666199093521251	0.505283852264746	0.683909168415422	0.316885872737822	0.00174897594043037
4930500H12Rik	4930500H12Rik	74991	11	greenyellow	NA	NA	NA	NA	NA	NA	0.44346237941557	-0.134676761826958	0.0652802914664104	0.594170349961523	0.964585843547292	0.334752292781592	0.462534101160533	0.656096266226969	0.0532679317419307	0.0031078131149164	3.63865450150033	0.000274066188187609	-0.0439963723233188	0.355032037181606	0.862381650597661	0.148251873459679	0.925362565656949	0.354777344096591	-0.741621451644929	-0.417662887888833	0.000427114190528575	0.0845936408496014	-3.95677368800155	7.59688398298818e-05	0.714286986574843	0.198142478677435	0.000867839113909315	0.430604049775641	3.10188147950899	0.0019229493075521	-0.715481514111133	-0.0135085151783952	0.000842765586376005	0.957573098218784	-2.57905818560059	0.00990700979055389	0.674151953268305	-0.315816393257036	0.002154125165918
4930500L23Rik	4930500L23Rik	74973	7	black	NA	NA	NA	NA	NA	NA	-0.156031061658178	-0.170695159875881	0.53640085394059	0.49827649987648	-0.932528781523455	0.351063319580235	0.523061501710371	0.330456974593447	0.0259204966971242	0.180455885207039	2.61314494372332	0.00897132459780486	-0.107971641483803	-0.159084685767788	0.669780775008835	0.528354261306923	-0.76039901336903	0.447016112870614	-0.560574728322375	-0.368085243616805	0.0155235332680716	0.132867589004889	-2.88464873031629	0.00391850615565457	0.374947577808152	0.320631515726567	0.125243852633033	0.194549319991453	2.05490465682446	0.0398882145926063	-0.46499696334783	0.300655018404757	0.0518474132690317	0.225400309347896	-0.547098282179031	0.584311212383629	0.447781358202447	0.205591587064669	0.062398670184213
4930502A04Rik	4930502A04Rik	74951	7	black	NA	NA	NA	NA	NA	NA	-0.0666515106291711	0.134112816990009	0.792728525943997	0.595730059597715	0.192828575788955	0.847093223217756	-0.110811023227673	-0.259304638375892	0.661580235614492	0.298774300835878	-1.06527255054213	0.28675261068149	-0.25242175032476	-0.325814023580267	0.312237649303603	0.187027680115393	-1.68612621354366	0.0917714919914295	0.304248993945063	0.469664617040685	0.219630715694723	0.0492338488207245	2.33015828102229	0.0197977870384925	-0.150738606273635	-0.531435478621406	0.550477286451999	0.023228727457495	-2.10446184725754	0.0353381793357437	0.259017250330846	-0.498813367528888	0.299329339315225	0.0351001347687773	-0.799512971429806	0.423993028259386	-0.291180970809311	-0.503874124527802	0.241073712223914
4930503B20Rik	4930503B20Rik	NA	7	black	NA	NA	NA	NA	NA	NA	0.0922888288972998	-0.327447130254119	0.71569566917251	0.184698209467382	-0.699792211968325	0.484057079143348	0.261725276204345	-0.0960287149854272	0.29412390419519	0.704654862917886	0.485454613184534	0.627353900447503	-0.326546455724702	-0.209938034750731	0.185980527146715	0.403084318521751	-1.56147310935882	0.118412163770226	-0.403854703390257	-0.397418748448647	0.0964967305350348	0.102439066987246	-2.40084278958662	0.0163573622501647	-0.0321565357418768	0.643356989283834	0.899204605296539	0.00397009520394486	2.06959662680816	0.0384901342203952	-0.377242005150642	0.754394845964283	0.122764928918501	0.000297584498198809	1.65812840381946	0.0972915519316284	0.157812515417043	0.797508445637217	0.53169979561945
4930503L19Rik	4930503L19Rik	269033	7	black	NA	NA	NA	NA	NA	NA	-0.428778343514612	-0.572804423654528	0.0758199716908644	0.0129686573981896	-3.13979644522274	0.00169065263653349	-0.177610229225597	-0.155417910543019	0.480762808941763	0.538023245254506	-0.950922045243028	0.341643949927573	0.120127845258364	0.00449504740309938	0.634932435589858	0.985876823066766	0.354135540954219	0.723237307925827	0.357296159798426	-0.443745575390538	0.145499345870659	0.0650883670045453	-0.291617154220303	0.770579358092154	0.288637647599508	0.76337362870719	0.245396175455284	0.000227855702812404	3.68071791525055	0.000232578193745138	0.408828469588357	0.839237194722855	0.0920779096430623	1.33705258180733e-05	4.67480134186534	2.9423830114936e-06	0.0828020927007404	0.74938138123522	0.74393960195608
4930505A04Rik	4930505A04Rik	75087	7	black	NA	NA	NA	NA	NA	NA	0.0125577371017574	-0.482294974124757	0.960556976432262	0.0426608322832612	-1.45214898903304	0.146460182866242	0.23967949237288	-0.152202942274987	0.338095961904683	0.54656620363062	0.257497719888351	0.796794575244878	0.0151970749872882	0.182726228212094	0.952275146443781	0.46800354565134	0.565685103927376	0.571607863220087	-0.583408157910559	-0.457140902437196	0.01103549914248	0.0564807663005798	-3.28466603839215	0.00102103317264848	0.0550277727447854	0.461109315270095	0.828312793782586	0.0541029841967366	1.56639047184031	0.11725723220995	-0.534367042778169	0.420850929125743	0.0223399570850607	0.0820050531491077	-0.417227276882133	0.676512175487307	0.383187770837039	0.437355003046704	0.116502366277459
4930505N22Rik	4930505N22Rik	100174921	11	greenyellow	NA	NA	NA	NA	NA	NA	-0.135362843373352	-0.331547000900814	0.592275121942258	0.178935756153011	-1.35980627135401	0.173891237319388	-0.0983601921165533	0.0861549155257204	0.697800086686626	0.73391994069901	-0.0348185389317429	0.972224437664282	-0.457431594767071	0.0638213182599424	0.0563039745159793	0.801359645857468	-1.2166485634249	0.223737957145634	0.313062418163988	-0.407440733422755	0.205890058422282	0.0932957662994526	-0.307171959638771	0.758712487421729	0.0884964486509778	0.403372903996325	0.726946518408113	0.0969327555810218	1.46059789282476	0.144125824914741	0.343198012633405	0.313385310863835	0.163222863792689	0.205397617010311	1.92901000716517	0.0537296199087563	-0.110776265681244	0.26422679490773	0.661680401381432
4930506C21Rik	4930506C21Rik	75060	37	skyblue3	NA	NA	NA	NA	NA	NA	0.0239421788407735	0.49200409948353	0.924872039759291	0.0380804466419155	1.59140838558837	0.111517698369493	0.31311919166652	0.151263925481726	0.205803417529675	0.549072786475987	1.34755782878762	0.177800641958158	-0.174373363177867	0.157195645917176	0.488922851635346	0.533325509768305	-0.0499604262899144	0.96015392416233	-0.504783607604755	0.620726397235573	0.0326377042019382	0.00597978719248751	0.482193520649197	0.629668479223749	0.284545736802219	-0.632756937937647	0.252452806878381	0.00482843375199616	-1.28235026213521	0.199719803615943	-0.455209264719255	-0.679574785128693	0.057666141203724	0.00192037196769976	-3.7323221062772	0.000189722678697127	0.388717301634727	-0.695517688576419	0.110884531121597
4930509E16Rik	4930509E16Rik	75115	7	black	NA	NA	NA	NA	NA	NA	0.197142573677988	-0.229663405629264	0.432981125301877	0.359265132101284	-0.0963822482794416	0.923216990301516	0.311667076629878	-0.452916281411201	0.208026977654606	0.0590973536365345	-0.469440611022084	0.638754725905315	-0.13450755870471	-0.0632118835230254	0.594638140238329	0.803221116577019	-0.561793343814493	0.574256827662153	-0.137917683554969	0.0324756822459363	0.585239786211227	0.898209126128941	-0.300704659551939	0.763639715341125	-0.233592667128672	0.221711948265758	0.35087274040492	0.376592446713944	-0.0354410059736869	0.971728087197709	-0.258514957958532	0.355663094054771	0.300300916588903	0.147481109614817	0.303761102568473	0.761309902908283	-0.30114573070849	0.464099188335085	0.224606845184897
4930509G22Rik	4930509G22Rik	105246071	47	bisque4	NA	NA	NA	NA	NA	NA	0.195000586585386	0.233261432259062	0.438096255478065	0.351575850529759	1.23083535172092	0.218384450681053	0.41897723694204	-0.109215358733722	0.0835193089940791	0.666184302142735	0.952608929165851	0.340788251390161	-0.25439808008063	0.0407447193667675	0.308335487904621	0.872470869531829	-0.620393855969863	0.534998516465412	-0.609879741460611	0.39880629124063	0.00719997374666442	0.101136296966579	-0.810347771287824	0.417740326594004	0.297915821532185	-0.39446039824766	0.229862645233196	0.105256803947122	-0.310676005657646	0.756046939922091	-0.581993137243573	-0.396566545357013	0.0112792301522067	0.103245148709166	-3.0689554740432	0.00214808604193508	0.378390719378676	-0.339878017992614	0.121536923015651
4930512B01Rik	4930512B01Rik	74724	23	darkturquoise	NA	NA	NA	NA	NA	NA	0.476773606084614	-0.198310832116828	0.0454463844987099	0.430204496476689	0.898949804302242	0.368679397964823	0.406051027404004	0.193197182666189	0.0945269907983679	0.442427029278378	1.77209352268361	0.0763790339906568	-0.152321756173663	-0.0524028556033827	0.546249410506829	0.836395340690517	-0.582563744155759	0.560187018233603	-0.468206842293921	-0.299299749258411	0.0500391527367243	0.227601102989492	-2.30947161262556	0.0209174251638256	0.418812526063362	0.145290776016617	0.0836533924996433	0.56513591731561	1.67606183117943	0.0937260820656176	-0.521471216928194	0.0195167399227089	0.0264580628365555	0.938731114952833	-1.58063574352335	0.113961348211945	0.258473832056062	-0.0836861525118053	0.300380549777742
4930513D17Rik	4930513D17Rik	75095	7	black	NA	NA	NA	NA	NA	NA	0.35914594513081	-0.226776088525818	0.143276895027318	0.365503923849866	0.410452552939373	0.681474002113731	0.752959600536724	0.201621437131274	0.000310241832685028	0.422387029682852	3.34935721838888	0.000809992914771279	0.0624486991977035	-0.206310113460569	0.805553624161992	0.411445268273133	-0.415168601190736	0.678018482618477	-0.838799851254135	-0.349997061250675	1.36444181224236e-05	0.154501079870297	-4.47613079804059	7.60079298650243e-06	0.483445923007092	0.298678323265039	0.0420969431042581	0.228614827867061	2.36326215031579	0.0181148505496962	-0.850136743172851	0.221280146449273	7.90581630824947e-06	0.377546501380818	-2.91792993414479	0.00352363516538413	0.493513385977326	0.038190214971815	0.0374037066971561
4930513N10Rik	4930513N10Rik	319960	33	darkolivegreen	NA	NA	NA	NA	NA	NA	-0.285450056821564	-0.642405673530785	0.250882411853522	0.00404162342741581	-2.98643638991747	0.00282249550885318	0.104096781035085	0.120020123329226	0.681029351354334	0.635238190046876	0.636613023597882	0.524376939881412	0.0506270262519327	0.0150719307613037	0.841872314290286	0.952667730805684	0.185950469697619	0.852483603241907	-0.403945194273581	-0.540129832913369	0.0964149950487015	0.0206706323217448	-2.9208979172085	0.00349024169204666	0.370628929012294	0.626159850344075	0.130004826428591	0.00543497195015731	3.17979168118619	0.0014738096125798	-0.236521520029812	0.5750534549357	0.344690756566642	0.0125376412383519	1.17083950415738	0.241663295532279	0.612401119237603	0.377725336539451	0.0068998117885092
4930515L03Rik	4930515L03Rik	75069	11	greenyellow	NA	NA	NA	NA	NA	NA	0.153648278053847	-0.133140041977572	0.542718099352365	0.598424427643691	0.059226101708993	0.952772019971784	0.238661837488916	0.452827656572099	0.340213092533907	0.0591531991432997	2.06929497455105	0.0385184149484794	-0.0953854479783474	0.368186654221055	0.706549975306863	0.132752622246418	0.822075098028241	0.411034157125972	-0.677397264919079	-0.274216166380707	0.0020115781848687	0.270828369845926	-3.12740779096636	0.00176355129835019	0.640948192822411	0.207120245287882	0.00415324944247888	0.409570223455394	2.74341039659097	0.00608046400960011	-0.570354842346046	0.0636743782766389	0.0134514569436597	0.801808369801158	-1.65261595519111	0.0984090488009583	0.728297119183211	-0.186212250638153	0.000609653564949008
4930515L19Rik	4930515L19Rik	75133	9	magenta	NA	NA	NA	NA	NA	NA	0.281892811175356	-0.250247568046908	0.257095330415483	0.316564209186561	0.0963367561913986	0.923253119613136	0.439954074704329	-0.440703662490193	0.0676929370775351	0.0671719782123711	-0.00263010431011481	0.997901482797056	-0.164966361696083	0.197401602235391	0.51301378624466	0.432364679652106	0.0948643327668156	0.924422587043324	-0.448606384497359	-0.00305418754588652	0.0618591851531581	0.990403677200744	-1.37463924719222	0.169243314663676	-0.288933169807303	0.0912193891246867	0.244891423972491	0.71886284815097	-0.582452895796645	0.560261661014162	-0.501293497383116	0.182752714436384	0.0340604265057143	0.467937933246523	-1.03577921978758	0.300305154229358	-0.141598010845923	0.267634122580504	0.575167326188752
4930517G24Rik	4930517G24Rik	67644	6	red	NA	NA	NA	NA	NA	NA	0.274365139527157	-0.54299301585883	0.270557634418605	0.0198785445407694	-0.924364194401772	0.355296730287265	0.0967946442625947	-0.194086120360005	0.702400535621196	0.440289538886262	-0.281375082107554	0.778422727993178	0.163121103252254	0.137232492817744	0.517803893008389	0.587123173130382	0.856151600382987	0.391913929925794	-0.572510515177554	-0.476103905834429	0.0130258451054326	0.0457934248106469	-3.30695034332205	0.000943176097373484	0.803049020961027	0.713944699266882	6.00892681413562e-05	0.000875137416970677	5.66342643104534	1.48379802878669e-08	-0.514969155341011	0.766577757073513	0.0287468376773086	0.000206574854430198	1.25159681674909	0.210716815110299	0.78586682024068	0.761406195743744	0.000110681297200512
4930518C04Rik	4930518C04Rik	102638761	4	yellow	NA	NA	NA	NA	NA	NA	-0.0711655592193934	0.172605544826002	0.779009913982818	0.493407711293012	0.29151159984775	0.770660073537875	-0.0361241488516616	-0.287491833516149	0.886839479780672	0.247359445983411	-0.938952478906027	0.347755143388079	-0.232570373456535	-0.333866884857783	0.353045347170965	0.175729158409363	-1.6520250716407	0.0985294399590948	0.31328552617104	0.449321533308114	0.20554971541143	0.0613943719373818	2.28546590959224	0.022285523152552	-0.18729712609852	-0.295583497299846	0.456748815632164	0.233706530530852	-1.39783096101997	0.162163834573008	0.255639259333596	-0.183690675758252	0.305899797602975	0.465617358197189	0.2139353508029	0.830597472406979	-0.312449591237321	-0.105082564614672	0.206826803116509
4930519F16Rik	4930519F16Rik	75106	11	greenyellow	NA	NA	NA	NA	NA	NA	0.000675132634481897	-0.225373654559578	0.997878674862131	0.368556119800383	-0.64667751620754	0.517840677605217	0.593694108565032	0.774228562177526	0.00938770767973141	0.000162438676975987	4.84835044917644	1.24492330384511e-06	-0.423289115219104	0.108899395681089	0.0800647847560278	0.667097323919206	-0.968338530766348	0.332875327606092	-0.580314185675648	-0.546003838795764	0.0115739869960773	0.0190715724470673	-3.60795939920666	0.000308614768909388	0.330682200313047	0.340411836053876	0.180141082971217	0.166891770047995	1.97467287123024	0.0483052834977832	-0.49400155514595	0.0777945589987015	0.037186806373945	0.75897695321919	-1.31065872644049	0.189973088840562	0.409101781810193	-0.262801958334101	0.0918394191115912
4930519G04Rik	4930519G04Rik	67593	77	darkviolet	NA	NA	NA	NA	NA	NA	0.0942145767989165	-0.257496240727293	0.710003660380922	0.302277224573109	-0.477806637779295	0.632787836298133	-0.278742648868691	0.00141224936071058	0.262676966739664	0.995562606277246	-0.805835940405652	0.420337451845984	-0.0109085676085887	-0.102296821839834	0.965733815436083	0.68627659867155	-0.321210079405674	0.748051194290262	3.0877110467201e-05	-0.0220895907109086	0.999902981345012	0.930671475895157	-0.0624016290374768	0.950242997705839	-0.185494188139466	-0.123160672179151	0.461171628264457	0.626347375073868	-0.880930158888451	0.378355622736193	0.0116336179978121	-0.207659666409703	0.963457667791744	0.408324285480853	-0.563111989441235	0.573358627855656	-0.0856386372702061	-0.416468093353611	0.735460182343474
4930519H02Rik	4930519H02Rik	75058	7	black	NA	NA	NA	NA	NA	NA	-0.314137025218904	0.388225895260216	0.204254176785229	0.111375817694152	0.239230006783457	0.810927236032666	0.409193231953608	0.428295840422595	0.0917597203273766	0.0761863044861758	2.52422876349453	0.0115952445756932	-0.164204792569053	-0.353647374506092	0.514988214970024	0.149952797115632	-1.51408915375988	0.130003229187524	0.00133022285345429	0.184067284340228	0.995820337539313	0.464687231943551	0.530385514336399	0.5958446673482	-0.214882364035726	-0.309094910067616	0.39183902414549	0.212004071688499	-1.52120981609388	0.128207192913714	0.0413034916211436	-0.363682244367032	0.870735736848641	0.137926422887767	-0.961087928575836	0.336507958732464	-0.158064781320714	-0.397100686349177	0.531035621217273
4930520E11Rik	4930520E11Rik	102634716	21	darkred	NA	NA	NA	NA	NA	NA	-0.264217964677021	-0.322169276566726	0.28938114538099	0.192296928424062	-1.71035913801388	0.0871994822586673	-0.309166638781191	0.103325294536354	0.211892497483687	0.683276701973553	-0.610737569312288	0.541373329938033	-0.0376744157590626	-0.232268095633962	0.882014645086891	0.353689223907962	-0.775774842990767	0.437881940235118	0.195272683947491	-0.352597553287551	0.437444745675368	0.151251316354639	-0.482512515815673	0.629441909579552	-0.248923986854499	0.57664618123385	0.319215387881411	0.0122393737637021	1.14030321075984	0.25416000063072	0.235391207824883	0.64799065587542	0.347069053199533	0.00363632844774204	2.86156634242493	0.00421553267066231	-0.0467566391498351	0.566887884102517	0.853832917536747
4930520O04Rik	4930520O04Rik	75116	7	black	NA	NA	NA	NA	NA	NA	-0.072494105747329	-0.675067694110625	0.774983957557491	0.00211308385697712	-2.52470353813824	0.0115795928014354	-0.208069328190215	-0.0941472292782163	0.407379424555502	0.710202477800287	-0.864308894047742	0.387418225617958	-0.0916286137069245	-0.100884547316688	0.717650398827081	0.690403259587354	-0.546212425857921	0.584919925667163	0.508255915175253	-0.680039966271575	0.0312682046836359	0.00190133765053758	-0.760317920360068	0.447064572588942	-0.173557164268651	0.791610588234943	0.490991036721222	9.08021367502442e-05	2.54671265317888	0.0108742933774921	0.488135459008672	0.840376634745247	0.0398579581058582	1.26789288391346e-05	4.96689858820237	6.80321413824039e-07	-0.345985117313779	0.819537407952988	0.159608015136986
4930520P13Rik	4930520P13Rik	75086	37	skyblue3	NA	NA	NA	NA	NA	NA	0.214903539036859	0.655335123811671	0.39179123709097	0.00315458743991244	2.83662893819674	0.004559256497649	0.377283879077003	0.362089030184577	0.122720011654681	0.139789500910646	2.19536009283165	0.0281377773947522	0.464954652893165	0.116360112367538	0.0518715730727524	0.645659742233956	1.75504924517328	0.0792508847730074	-0.293462393351533	0.559213722224199	0.237237786880911	0.0158308932017137	0.931507577047437	0.351591066983772	0.493668781599564	-0.554681919651493	0.0373345572370591	0.016889233372967	-0.238207065290964	0.811720497517644	-0.372200584469509	-0.588046890704865	0.128257767281128	0.0102659007195942	-3.01411466911725	0.0025773037355045	0.299561878758185	-0.564332963640188	0.227174362502588
4930522H14Rik	4930522H14Rik	67646	9	magenta	NA	NA	NA	NA	NA	NA	0.359009408442749	0.0831118546359621	0.143440130938892	0.743012231983848	1.29839597145631	0.194151302750211	0.459861047468407	0.506863209252102	0.0548426426281658	0.0318120525574395	2.98578516019347	0.00282851283178923	-0.294633313797424	-0.189242978064818	0.235284233700265	0.451999676570322	-1.40059300766393	0.161335813102329	-0.323934657545573	-0.133324175204873	0.189732544610118	0.597914037169995	-1.32981186862898	0.183580264472703	-0.296413645721955	-0.0604614029905516	0.232333687708806	0.811634652642422	-1.03553929300368	0.300417126069186	-0.432092774702665	-0.229086550973499	0.0733384866115091	0.360506719516098	-1.96771480829423	0.0491008610186279	-0.284547949142722	-0.403004320797039	0.252448957517549
4930522L14Rik	4930522L14Rik	100041734	7	black	NA	NA	NA	NA	NA	NA	-0.0840799924890992	-0.87460442287117	0.740115980924605	2.05905797150802e-06	-4.06337147503313	4.83689601660034e-05	-0.465914208903188	0.0725101163636362	0.0513257382520955	0.774935472909464	-1.22244999438405	0.221537503122769	0.0618105728604609	-0.0898524185252622	0.807505119628654	0.722917522996845	-0.0797784250445301	0.936413483940768	0.593126355684008	-0.782115559432079	0.00947316848272695	0.000125561636537534	-1.04176723447636	0.29751960858616	-0.205955158227158	0.930853531235751	0.412268255867245	2.11213688119771e-08	4.117628703827	3.82790760743541e-05	0.549177467026719	0.889720516000516	0.0182491339988287	7.74149888624397e-07	5.76372912914725	8.22754249908981e-09	-0.332258023449239	0.642086895812217	0.177948822450181
4930522P08Rik	4930522P08Rik	78183	7	black	NA	NA	NA	NA	NA	NA	-0.274339141240928	-0.521204974760921	0.270604870179871	0.0265489029687602	-2.43115430673358	0.0150508031259298	-0.199026767998925	-0.0648454287161991	0.428507537140137	0.798233876839949	-0.754215719183806	0.450719700256093	-0.13377981768612	-0.485770108470952	0.596651830630314	0.0409755951255293	-1.88117451468087	0.0599481833172108	0.689735923118177	-0.46612510402638	0.00153868396739157	0.0512063557666901	0.968293726165356	0.332897697173111	-0.324078095780283	0.561195854811298	0.18952519068295	0.015384844241367	0.84394612614183	0.398699511129973	0.635178004347121	0.595148241306189	0.00462018401539282	0.00917164709924763	4.06062910645041	4.89406650233446e-05	-0.545482245192342	0.489678545021783	0.0192094912492688
4930523C07Rik	4930523C07Rik	67647	11	greenyellow	NA	NA	NA	NA	NA	NA	0.459859986273022	0.579765290775847	0.0548432746541933	0.0116716751339456	3.27883377661845	0.0010423701464036	0.321733072349003	-0.465060550059975	0.192934080587109	0.05181112041838	-0.481313599260659	0.630293633179493	-0.184201427249497	0.15282512774792	0.464356158986631	0.544908184426267	-0.0913479295948976	0.9272161348458	-0.322771703565433	0.4822785835389	0.191419276103109	0.0426689039553943	0.540826830138357	0.588626947942174	-0.0483037927790863	-0.438028288974245	0.849047985089132	0.0690450827279067	-1.46549227557433	0.142786658293021	-0.374659469260488	-0.261074193727578	0.125557596231573	0.295370397510887	-1.86985425447846	0.0615040598055536	-0.102809347490388	0.134378821315043	0.684781079136203
4930523O13Rik	4930523O13Rik	74726	11	greenyellow	NA	NA	NA	NA	NA	NA	-0.0443053685572218	-0.523343529153005	0.861423927440546	0.0258260577161067	-1.76852444706477	0.0769732689169501	0.623558135900988	0.438599514829421	0.00569057649095716	0.0686419406615468	3.39779319328318	0.000679317520182406	-0.246834456195083	-0.12928396231346	0.323427385098853	0.609153601625665	-1.08060239052718	0.279874018716712	-0.228782581656932	-0.513821792437441	0.36116194125437	0.0291661861930867	-2.26504169166532	0.0235101211972989	-0.3430771120616	0.49194370102342	0.163380919948019	0.0381077222990453	0.512073732835501	0.608599407279255	-0.281523483917668	0.343648644524828	0.257745850273946	0.162634658548442	0.194844634948586	0.845514578248934	-0.332618095623514	0.0287221540955234	0.177450422073163
4930524J08Rik	4930524J08Rik	75129	4	yellow	NA	NA	NA	NA	NA	NA	0.4157854433698	-0.521124414685874	0.086145678862478	0.0265764373472438	-0.382676048221397	0.701959975830579	-0.5477031592202	0.0488741176103743	0.0186276440974549	0.847285379781228	-1.60140227745131	0.109287848649725	0.133539350981531	0.207188333676467	0.597317827539124	0.409412842602602	0.974601085467692	0.329758174988641	0.365327664212842	-0.324434073974886	0.13602049267036	0.189011240700203	0.131311259592401	0.895529085049867	-0.191994690433496	0.438100248513848	0.445326978987492	0.0689942010313754	0.779146862932236	0.435893207289965	0.2431780606353	0.387672542218859	0.330875993338343	0.111930888309252	1.85886255295616	0.0630466231823213	-0.349924213740386	0.145954860334821	0.154592798728865
4930524O08Rik	4930524O08Rik	74700	7	black	NA	NA	NA	NA	NA	NA	0.0315279342812686	0.193521006484894	0.9011657512623	0.441647760823386	0.643554808823856	0.519864162772945	0.577546635699627	-0.259491574963533	0.0120732701022641	0.298413599387063	1.11216682141226	0.266066430475342	0.0487106420721912	0.229140220708048	0.847790535502865	0.360391101578812	0.797704347323677	0.425042080466272	-0.672618110318708	0.32789841845388	0.00222434066809008	0.184057922242434	-1.3436085512251	0.179075002835349	0.581240419213941	-0.301354402910123	0.0114106257135975	0.224269976214786	0.999354977046529	0.317622761878708	-0.575161876868346	-0.317516850511292	0.0125171551165314	0.199164770555105	-2.78341461349763	0.00537900188433179	0.598797563529486	-0.238200304737446	0.00864698105775708
4930525D18Rik	4930525D18Rik	75100	4	yellow	NA	NA	NA	NA	NA	NA	0.131778637074004	-0.224661878212439	0.602203565459056	0.370110656712125	-0.27155992704752	0.785960415403365	0.451142146762467	0.0249908348039044	0.0602228305235921	0.921590852647086	1.4456922633654	0.1482635352952	0.0952362913415806	0.0327972825333054	0.706989636936786	0.897206139404945	0.362985764274335	0.716615518594586	-0.64747204047714	-0.203457225498236	0.00367250171340737	0.418084729441569	-2.7641373188677	0.00570735151010732	0.700195246325725	0.14988805108748	0.00121371848445828	0.552754719740612	2.88134523818208	0.00395981644381201	-0.55660208660235	0.116473813819549	0.0164341802404963	0.64533502810872	-1.44501979645437	0.148452325155951	0.753586724782892	0.0894440489670235	0.000304656649467613
4930525G20Rik	4930525G20Rik	320163	52	salmon4	NA	NA	NA	NA	NA	NA	-0.00257935111239982	-0.0474337101584533	0.991895572878121	0.851738310807234	-0.141559071487611	0.88742829750236	0.102571799593404	0.435166828335498	0.685474091561282	0.0710909996546985	1.60990334724825	0.107418958154985	-0.11696404047497	0.0973264806784238	0.64393571443202	0.700836591678814	-0.0561903679022746	0.955190154341397	-0.249270110184886	-0.178031078391154	0.318520828437498	0.479706805970571	-1.22918632862002	0.21900195354317	-0.0566751785343695	0.290122206878191	0.823248480396672	0.242867198735504	0.68437674773096	0.493737295013548	-0.221026900050818	0.187085114015463	0.378106667393853	0.457267786236838	-0.100184736942336	0.92019766320173	0.164458090771689	-0.0238366700165974	0.514331123984055
4930526H09Rik	4930526H09Rik	102636142	7	black	NA	NA	NA	NA	NA	NA	0.424791654286273	-0.0881974414947423	0.0788859691421328	0.727835880962642	1.03265046982786	0.301767500315032	0.390409986584217	0.225018950989668	0.109204073552876	0.369330342107912	1.8136445102442	0.0697324731448952	-0.227425628800713	-0.418087477391314	0.36409513392104	0.0842454905713723	-1.91440712070012	0.0555681564264309	-0.392279471419737	-0.224949230081492	0.107369290541342	0.369482631304921	-1.81968076934459	0.0688076335505408	-0.285625901069396	0.265478747338978	0.250577766062929	0.287000106214034	-0.0616700805922073	0.950825566830338	-0.465578151046671	0.244865504541388	0.0515164061536478	0.327426076489958	-0.719739495605914	0.471685403811712	-0.254785984062191	0.15952940837005	0.307573024998948
4930526L06Rik	4930526L06Rik	75138	7	black	NA	NA	NA	NA	NA	NA	0.247147235467988	0.0457871073270835	0.322794825854229	0.856833906671681	0.843412393449692	0.398997842973055	0.561058506275992	0.359694585384875	0.0154154273376668	0.142622266568391	2.85929004244993	0.00424590378777076	0.130187645479938	-0.470246329723372	0.606632265837558	0.0489152507562892	-1.07326316163597	0.283153058679489	-0.742852912328866	0.0200346318524255	0.000412859961534854	0.937108301714536	-2.649607996031	0.00805852123138333	0.668456482644773	-0.0911340200820611	0.00242441392075315	0.719115859942717	2.02673769486386	0.0426892452993446	-0.685528696879593	-0.143279151601147	0.00168827483171371	0.57059108617971	-2.78244462278643	0.00539510715803208	0.683336425457066	-0.240807931087965	0.00177087017183156
4930527A07Rik	4930527A07Rik	105244259	7	black	NA	NA	NA	NA	NA	NA	0.516122082909327	0.270194091542702	0.0283301837651055	0.27820115366565	2.398824160689	0.0164478109554491	0.373394915119112	0.379438936896912	0.126941200979876	0.120423934817086	2.23945330618531	0.0251264362633334	0.373819099942161	-0.248298935339055	0.126475894079495	0.320471931512558	0.393875688599831	0.693672820192636	-0.67565330021277	0.154529689262081	0.0020871782906901	0.540377404180726	-1.88173856839378	0.0598715203469726	0.238905166907073	-0.199165134178228	0.339706173676129	0.428179978148485	0.11808579416991	0.905999679304461	-0.740515554548245	-0.230754309332878	0.000440264860024569	0.356923777326433	-3.35622858478182	0.000790132333380032	0.309751903630107	-0.320942932247793	0.210983547216098
4930527F14Rik	4930527F14Rik	67651	64	skyblue2	NA	NA	NA	NA	NA	NA	0.355288992770751	-0.198758798699161	0.147937697309642	0.429142283999829	0.480956898913389	0.630547131993679	-0.543037209832818	0.119829033674291	0.0198665084409596	0.635780710912085	-1.38040094092447	0.167463230642095	-0.12716971677321	0.227625179176663	0.615068844072437	0.363662944623509	0.293651431121172	0.769024271081375	0.225414051183645	-0.29537283254572	0.368468002714283	0.234055737069496	-0.212385987513268	0.831805916770048	-0.256082612699029	0.0488563706035332	0.30503255982517	0.847340217065611	-0.602500984051037	0.54684070835218	0.192416928360987	-0.0907205891347215	0.444307590957297	0.720341555240549	0.293803172446422	0.768908310763403	-0.259354882621461	-0.254614415215869	0.298677326802484
4930528G23Rik	4930528G23Rik	75831	8	pink	NA	NA	NA	NA	NA	NA	-0.528734769796409	-0.0149821388272012	0.0240717697233612	0.952949419465788	-1.70658975347416	0.0878983310046485	0.0462481070268382	0.0415968761866468	0.85540674009033	0.869824926063537	0.248624444648769	0.803651298022767	-0.0196342823064626	-0.291864773674765	0.938362775776444	0.239919873576227	-0.905776284903037	0.365054275721779	0.0209796485036747	0.0910545266583066	0.934147706111605	0.719351482905483	0.317604521424491	0.750784944002456	0.417275727128648	-0.236498847866216	0.0849120146619957	0.344738368759954	0.575094407307205	0.565227450129462	0.153831227657823	-0.288799744871677	0.542231879544475	0.245119232091381	-0.40218570410736	0.687547362473844	0.388381687695049	-0.3958314068927	0.111219895814948
4930529K09Rik	4930529K09Rik	75155	23	darkturquoise	NA	NA	NA	NA	NA	NA	0.660303864934667	-0.0749192897973124	0.00285939692265252	0.767648939208912	2.03163735078308	0.0421903825405297	0.398971660620474	0.640122582809636	0.100981828693785	0.0042175904591421	3.33982573956085	0.00083830974359295	-0.0536768335703861	-0.0551184307934376	0.832470557343283	0.828033931161812	-0.308023702113983	0.758064296925244	-0.720418091508547	-0.395243819308333	0.000745456683455159	0.104505281635802	-3.75194592130005	0.000175467318992709	0.33531070142403	0.171829063367469	0.173753126210944	0.495383865770907	1.47743046206931	0.139560285608675	-0.795189218228018	-0.0785185575611232	8.00186608977443e-05	0.756797592222043	-3.29248745485243	0.000993053280761939	0.267671457446835	-0.323548366482858	0.282887606518043
4930533K18Rik	4930533K18Rik	75189	11	greenyellow	NA	NA	NA	NA	NA	NA	0.195725001864279	-0.430366876023435	0.436362830546021	0.0746230598121235	-0.741227522005289	0.458555498661207	0.243779680106919	0.358726113785946	0.329643578934319	0.143779233192668	1.76553759083727	0.0774734583084207	0.336517230137578	0.20542974289783	0.172113381119672	0.413488081983289	1.57983147154667	0.114145466247948	-0.0361266178738029	-0.481325532612552	0.886831792485085	0.0431402464937668	-1.58632453221496	0.112665710069038	-0.276811971503167	0.313819390180141	0.266134866583793	0.204736823697465	0.114693454030406	0.90868810261519	-0.129920940963951	0.152533081668605	0.607375951082882	0.545686157063	0.0652614433123981	0.947965840650566	-0.23601334970628	-0.0584883191215269	0.345758837217533
4930533N22Rik	4930533N22Rik	75205	4	yellow	NA	NA	NA	NA	NA	NA	0.190277747768906	-0.0605307031568734	0.449484473709967	0.811422422760289	0.373410480329164	0.708842960518971	0.539104601332293	0.188450500046914	0.0209602098658996	0.453930787655377	2.24470373947905	0.0247871578305828	0.153067699733633	-0.428632112114986	0.544262382569356	0.0759308583843807	-0.859670640093194	0.389970623415866	-0.847039444066516	-0.178088706421253	9.21639264531923e-06	0.479562293549672	-4.03217097875733	5.52639558044257e-05	0.617792747723886	0.150902885838317	0.00629186863869961	0.550037895062026	2.47060769700143	0.0134883697452397	-0.791427468949182	0.115519345543676	9.1385538934868e-05	0.648062734139475	-2.71303646731208	0.00666697692342409	0.694665360175541	0.0133868208187597	0.00137755578171896
4930533P14Rik	4930533P14Rik	75159	11	greenyellow	NA	NA	NA	NA	NA	NA	0.391508514048699	-0.193227015237961	0.108123248886379	0.442355208771047	0.616295046795497	0.537699807368382	0.375590305126766	0.469920511736972	0.124545924660904	0.0490935051102813	2.55939865834465	0.0104853422234787	0.128655664381301	0.241121541947669	0.61090906956014	0.335109033345838	1.06161389254637	0.288411004226769	-0.612528438086577	-0.385988698512887	0.00688492773369556	0.113632061316416	-3.16794008772668	0.00153523154820792	0.514802516950539	0.172657497574024	0.0288074499701127	0.493275627093229	2.1033505340501	0.035435139077503	-0.602244146892883	-0.000454716947577027	0.00817391403108207	0.998571239186554	-1.97174119344288	0.0486391585571164	0.457532502484084	-0.171793036735077	0.0562427022023896
4930539J05Rik	4930539J05Rik	319587	7	black	NA	NA	NA	NA	NA	NA	-0.38948780399847	0.69809364551359	0.11011732666887	0.001273961969554	1.27951315647352	0.200716409628194	0.342441719317797	-0.200575422826838	0.164213294847621	0.424848866131146	0.434231394854821	0.664120417190526	-0.20334964135635	0.0379139329237643	0.418336215892995	0.881269553430988	-0.476001938630916	0.634072996772794	0.251331000380348	0.848129615280986	0.314403793831928	8.7353555758254e-06	4.26041461405296	2.04048025742619e-05	-0.30254095688221	-0.816261415495117	0.222360664994527	3.6048174402526e-05	-4.12335165232355	3.73398976271977e-05	0.218467497901655	-0.728788790018843	0.38379379022632	0.00060191672260766	-1.99147569781003	0.0464286143840461	-0.40322854170452	-0.518840245253167	0.097063678656883
4930542C21Rik	4930542C21Rik	75175	4	yellow	NA	NA	NA	NA	NA	NA	0.121197021367099	0.414035323170368	0.631900774214655	0.0876110483708162	1.59033229560296	0.111759922599567	0.404805465946929	-0.163521378681243	0.0956404519165937	0.516763047402661	0.747780156435448	0.454592773191292	-0.103437185887348	-0.463879741597584	0.682950603299317	0.0524882137808426	-1.71417390698327	0.086496791518849	-0.622872717603539	0.492639565032067	0.00575951478043922	0.0377943795818612	-0.537812275532031	0.590706656322559	-0.0935680662631811	-0.488854374728347	0.711912965680113	0.0395229323294597	-1.77737348019323	0.0755068111233217	-0.600991370597949	-0.426968129828075	0.00834338982147117	0.0772010667823255	-3.25518194495025	0.00113319743379248	0.182515826104336	-0.300786709741221	0.468524922908308
4930542D17Rik	4930542D17Rik	75211	19	lightyellow	NA	NA	NA	NA	NA	NA	0.237591833350463	0.302070796714917	0.342447378020519	0.223115950065495	1.56699694144947	0.117115406529218	0.463071630437903	0.125106394106016	0.0529554264602121	0.620863479219745	1.77336619578688	0.0761680466809252	0.142239158196533	-0.50962504335752	0.573420209828281	0.0307406002087977	-1.18514745183986	0.23595915225342	-0.753624211722425	0.177278703851092	0.000304325488386968	0.481595482905024	-2.26873593891426	0.0232843887037119	0.801472037879314	-0.128709064918358	6.37071863699553e-05	0.610759789456464	2.75287355464696	0.00590747079435118	-0.702785823375734	-0.085452667364883	0.0011427338764847	0.73601523234791	-2.71089332841855	0.00671022098268927	0.767517183328429	-0.0438562323951003	0.000200663328494849
4930543E12Rik	4930543E12Rik	75239	7	black	NA	NA	NA	NA	NA	NA	0.329294972177062	0.557716350106955	0.18208589462209	0.0161745992282443	2.74795735000577	0.00599678091151502	0.509141780878727	0.281104995682894	0.0309260364161579	0.258484204392813	2.40544154753645	0.0161529358009876	0.281730360662826	0.0126451313754091	0.257381338162804	0.960282680867148	0.854768861489228	0.392679119826686	-0.631173270419254	0.469071667777583	0.0049687438929558	0.0495602141261086	-0.663222248362807	0.507188224409213	0.490863109751956	-0.589161134813647	0.0385982473623767	0.0100876088778547	-0.393670254016461	0.693824505453757	-0.663678966915369	-0.663953213154592	0.00267213736562049	0.00265737570304195	-4.52325123584271	6.08968834573477e-06	0.375205622805357	-0.619256366111435	0.124963315851062
4930543I03Rik	4930543I03Rik	75160	12	tan	NA	NA	NA	NA	NA	NA	0.465889975406531	0.119708839330575	0.0513394696759383	0.636122043985381	1.76803172331552	0.077055600405895	0.380890214130006	0.362080233569649	0.118894888968914	0.1397998357632	2.20724359251307	0.0272970457571934	0.253841398136597	0.176161460652049	0.309431669591201	0.484406807087224	1.23753007503428	0.215890356049162	-0.618943274373404	0.0365877867139636	0.00616793957563631	0.885396113479042	-1.94224189290816	0.0521078237446804	0.436489983078343	-0.19052996535284	0.0701394607976462	0.448872499328243	0.777815642022499	0.436677705166516	-0.704134355709404	-0.293028245185633	0.00110717110679466	0.2379647357025	-3.32999014605118	0.000868490575779691	0.331731716085836	-0.387626944177615	0.178679010184263
4930544M13Rik	4930544M13Rik	75161	4	yellow	NA	NA	NA	NA	NA	NA	0.286205060858772	0.165871057009579	0.249576034620935	0.510672927478072	1.30629691120001	0.191451607115909	0.284863066147193	0.286352508895465	0.251901046908988	0.249321408130633	1.66185683519294	0.0965414832358642	-0.321239505146869	-0.599086576476055	0.193656707189637	0.00860648479488581	-2.89843014993611	0.00375035836632124	-0.446013375075812	0.0995664976041398	0.0635665626462455	0.694262107805431	-1.07427924259411	0.282697545493411	-0.119351180899824	-0.0728856139925944	0.637138150235399	0.773798588015811	-0.545710711611189	0.58526480767447	-0.419972868323825	-0.0771726089357274	0.0827121516260237	0.760850512247715	-1.48488306789332	0.137574802081158	0.121995421006007	-0.15054444071944	0.629640537494656
4930545E07Rik	4930545E07Rik	75162	10	purple	NA	NA	NA	NA	NA	NA	0.124689735509022	0.0789698155650606	0.622036218865212	0.755440109105357	0.578347240442244	0.563029706416146	0.279378641717791	0.551479011424055	0.261544044966463	0.017670397363968	2.56683218422663	0.0102632269024689	0.428011851647534	0.111309283806152	0.0764025261495395	0.660144928964542	1.61003268685976	0.107390720630953	-0.2145205571026	-0.159012220918399	0.392656031324942	0.528544567950562	-1.06993267125053	0.28464961581153	0.548586619442655	-0.0456176452514782	0.0184000911902679	0.85735863519763	1.61420566733978	0.106482823128196	-0.300795097750749	-0.2109112500638	0.225173622139368	0.400857182113344	-1.48356205639177	0.137925141845552	0.309363675450438	-0.410988835122039	0.211586203491683
4930546C10Rik	4930546C10Rik	78931	9	magenta	NA	NA	NA	NA	NA	NA	0.162716026191977	0.0720412899222399	0.518858219980861	0.776355538542297	0.668475104910888	0.503830367955034	0.291560632240818	0.204617365848949	0.240432642710381	0.415377920699712	1.43632626012831	0.150909525045999	-0.452499121803519	-0.236352362767725	0.0593605646122562	0.34504608291393	-2.06120357315325	0.0392836227968688	-0.571904939956458	0.0993736022950656	0.0131443093793643	0.694827449752387	-1.55746335691135	0.119360513934984	-0.0266929741182728	-0.0886749819644488	0.916267538088841	0.726415649742639	-0.326988310500694	0.743676726540743	-0.513371786511692	-0.157045892324332	0.0293319476199926	0.533720516171422	-2.05245928171799	0.0401250483481317	0.206789333382958	-0.304471090239514	0.410335562061056
4930547E08Rik	4930547E08Rik	78031	7	black	NA	NA	NA	NA	NA	NA	-0.00421983348713918	0.689572796723376	0.986741454950938	0.00154427185441509	2.38414041111072	0.0171190692291206	-0.231025399560665	0.334342853112252	0.356343298234757	0.175076077063184	0.318020768031972	0.750469183477662	0.131487155273519	0.180579303293602	0.603013952544009	0.473337228720283	0.890485940053122	0.3732050146546	0.280329793421127	0.464273574802393	0.259855413521235	0.0522616468766424	2.23667891658999	0.02530733293798	-0.187445970834421	-0.576102610078379	0.456384646854152	0.0123405239237203	-2.39369304242159	0.0166797014159018	0.220531980586768	-0.590922300813405	0.379202732554202	0.00981087476488377	-1.28655766193776	0.198248508610367	-0.276157196712781	-0.524531307927273	0.267313975956252
[truncated: 19,264 more rows]
[truncated: 243 more columns]
