# Supplementary material for: Sex differences in the transcriptome of extracellular vesicles secreted by fetal neural stem cells and effects of chronic alcohol exposure
Source: Biol Sex Differ. 2023 Apr 15;14:19. doi: 10.1186/s13293-023-00503-0 (PMC10105449; doi:10.1186/s13293-023-00503-0)
Supplement: Supplementary file 24 — Additional file 24: Table S18. Significant DEGs by Sex in EV Samples Significant DEGs by sample trait ‘Sex’ (female vs. male) on 18 EV samples identified by DESeq2 analysis (adjusted p < 0.05; Benjamini and Hochberg method). [file 13293_2023_503_MOESM24_ESM.csv]

	Base mean	log2(FC)	StdErr	Wald-Stats	P-value	P-adj
Uty	17.6394914369399	-3.77488201045269	0.334440393332056	-11.2871593435328	1.5186574133088e-29	2.85158302496994e-25
Kdm5d	11.9946347427441	-3.44192386825729	0.351204351219834	-9.80034517312356	1.12201566249339e-22	1.05340440473192e-18
Eif2s3y	8.02910970597505	-2.901663256317	0.357744721684054	-8.11098831216196	5.02096854971038e-16	3.14262421526373e-12
Six3os1	17.8403051863419	2.37026640104114	0.295648171945385	8.0171860541015	1.08195173940766e-15	5.07895195271439e-12
Kcnc4	38.7155786282109	-1.6493833089552	0.226404365980694	-7.28512147639346	3.2138058876357e-13	1.20691266304271e-09
Mfge8	89.5392476664724	-1.237413536323	0.17871664006824	-6.92388540793135	4.39421411376212e-12	1.37516930690185e-08
Frmpd4	42.4715453698196	1.6836185975885	0.247525386666953	6.80180170712679	1.03318748024987e-11	2.77145161666455e-08
Ddx3y	11.0624554752699	-2.29907519059993	0.342204153071958	-6.7184315852429	1.83690951010437e-11	4.31145623390371e-08
Dlgap3	67.7375655097943	-0.972669169493845	0.151243218650872	-6.43115888547137	1.26634702888253e-10	2.64202201792525e-07
Anks1	257.972456736547	-1.14037414802272	0.178090554946847	-6.40333873047384	1.52015414464707e-10	2.8543934374038e-07
Thtpa	40.1429281014015	-1.08696795466503	0.173593928525357	-6.26155513558906	3.81157003397413e-10	6.50635004799384e-07
Sbk1	163.604222549835	-0.888009089122641	0.144436452696431	-6.14809539105071	7.84188698929132e-10	1.22705926664936e-06
2310022B05Rik	88.8273623392645	-1.19136483240362	0.196834494517109	-6.05262220591149	1.42506813074132e-09	2.05834648391768e-06
Zfp358	136.626815741212	-1.02979861909194	0.172048026796493	-5.98552996082914	2.15686413147428e-09	2.89281698547804e-06
Six3	7.04766488741669	2.14795452309009	0.372057036630927	5.77318612904186	7.778643354577e-09	9.73730575125949e-06
Sun2	63.5263764061355	-0.988034670459845	0.174979548886925	-5.64657228084599	1.63678367416333e-08	1.92086794061031e-05
Mmd2	162.932186113849	-0.890286346106024	0.158963631167923	-5.60056623999462	2.13652744730344e-08	2.33507526973134e-05
Tmem134	68.8414847203909	-1.0935924534936	0.195546848332339	-5.59248314570124	2.23844889253683e-08	2.33507526973134e-05
Abhd2	376.912352495121	-1.00217461469483	0.180319357776078	-5.55777608713171	2.73233584541867e-08	2.53592726918104e-05
Lix1l	110.761186065854	-1.06779253954951	0.192351331004283	-5.55126150661119	2.83615447903296e-08	2.53592726918104e-05
Rtl4	14.9120354107314	1.52198597911384	0.273598877469801	5.56283707443876	2.65423676615678e-08	2.53592726918104e-05
Mageb18	14.7210161315341	1.67216916506386	0.302669375359224	5.52473854706721	3.29976623141813e-08	2.81635047851537e-05
Cyth1	85.4644258371483	-0.809034660279806	0.146942829816607	-5.50577841252635	3.67540596539383e-08	3.00056947009565e-05
Chl1	113.763640094784	1.25502805428125	0.228893184048862	5.48302938550298	4.18103535418642e-08	3.20368044732816e-05
Csrp1	75.4747490136787	-0.88747584105225	0.162128085379433	-5.47391797648916	4.40192874235838e-08	3.20368044732816e-05
Pgpep1	148.825931692481	-0.794739794455835	0.145222932114061	-5.47255025695	4.43604897643564e-08	3.20368044732816e-05
Als2cl	34.1634440549218	-1.17580412798539	0.215880762187638	-5.44654426855973	5.13578256162433e-08	3.32409691004988e-05
Homer2	53.9193606041456	-1.02425106901035	0.187893477006241	-5.45123271616461	5.0021860307751e-08	3.32409691004988e-05
Specc1	2945.92542903395	-0.988523433259585	0.181567349609429	-5.4443898387348	5.19832624976172e-08	3.32409691004988e-05
Wdr6	91.4657209894277	-0.712946872975328	0.131042575487852	-5.44057433487652	5.31090734949654e-08	3.32409691004988e-05
Gas2l1	102.58884276106	-1.06867761923154	0.197671121756026	-5.40634165343863	6.43250430416132e-08	3.72028924589666e-05
Gm52049	49.767327783516	-0.966616856001145	0.178651279151964	-5.41063495648931	6.28016739202789e-08	3.72028924589666e-05
Nfix	228.550695232601	-0.833994080710208	0.154345659990115	-5.40341776220737	6.53829392951961e-08	3.72028924589666e-05
Ralgps2	98.9876781598263	-0.795721462613867	0.148648023407429	-5.3530578098094	8.64802049343963e-08	4.775996494274e-05
5430400D12Rik	31.5428931646687	-1.02495573136071	0.192025801804793	-5.33759381149541	9.41881724822108e-08	4.91908096709608e-05
Nsmf	81.1151424414548	-1.03794050531062	0.194467083531353	-5.33735831515816	9.43105473800175e-08	4.91908096709608e-05
Tns1	306.023085663193	-0.966428525364233	0.181603419157499	-5.32164278540417	1.0283434959897e-07	5.21870427681042e-05
Neurl1b	181.89389634453	-1.08302619274823	0.203823597495184	-5.31354664551938	1.07511898869353e-07	5.31250243439434e-05
Tbc1d17	47.2778951627032	-0.955244015122367	0.179949954013733	-5.3083871032802	1.10599556250242e-07	5.32494325054049e-05
Rtl6	30.8254762484961	-1.17876330259098	0.223431851786237	-5.27571737497274	1.32237756742304e-07	6.20757089587561e-05
Dhcr24	195.037613423341	-0.74671292216173	0.14201721005791	-5.25790446001046	1.45706178601999e-07	6.67298759904812e-05
Trib1	43.5529576562626	-1.25692314028564	0.239734257352731	-5.24298510427851	1.57999299063834e-07	7.06369723457528e-05
Hpse2	64.2017525833181	1.46959263356428	0.281276455760052	5.22472678914135	1.74412440907605e-07	7.61614512307466e-05
Sfi1	54.7187276239135	1.07656876527417	0.207542454366355	5.18722190387997	2.13454332002567e-07	9.10916361820954e-05
Rims3	597.947738708348	-1.28606609979276	0.248730014319972	-5.17053039742255	2.33430497319587e-07	9.32790148477142e-05
Snph	129.698492776227	-0.848187126075111	0.163911045510528	-5.17467949419328	2.28302540075033e-07	9.32790148477142e-05
Ston2	109.42854168749	-0.842618396908069	0.162966892028941	-5.17048822872828	2.33483181437001e-07	9.32790148477142e-05
Vps37b	302.144447457577	-0.829435971760199	0.160887117934349	-5.15539082562628	2.53102472445746e-07	9.90105234398703e-05
Frmpd1	52.9297288641206	-0.803961299421163	0.156204878534388	-5.14683860686319	2.64913059803276e-07	0.000101515765794411
Pacs2	173.875267149523	-0.957909864205022	0.18627610175223	-5.14241953312486	2.71222619566496e-07	0.000101854942552002
Faap100	42.1293169946322	-0.826834626679667	0.161362511084447	-5.12408130688394	2.98991950117441e-07	0.000110081800928533
AU022252	48.6265040813138	-0.845887827763212	0.165838776082564	-5.10066371535499	3.38464466431562e-07	0.000122218217042028
Glra2	7.82292026232194	1.73855128411125	0.34176647280213	5.08695680374067	3.63854664856621e-07	0.000126726130925754
Nptx1	654.184348821913	-1.37766522231528	0.270839479644104	-5.0866484610205	3.64446454172163e-07	0.000126726130925754
Rassf2	104.878142921773	-0.79580797289793	0.157005302460778	-5.06866940431347	4.00606341181657e-07	0.000134348321600462
Rxrb	40.4194908651022	-1.00615849460421	0.198506757662148	-5.06863598224025	4.00676679428335e-07	0.000134348321600462
Tbpl1	112.960420117176	-1.00849205692261	0.199243702851528	-5.06160065532468	4.1575114694823e-07	0.000136957180460472
Gpr37l1	20.4643807748909	-1.29133041057532	0.255692672617021	-5.05032231607781	4.41065210616192e-07	0.000140370872198987
Zic4	78.5181664796033	-1.37500529074585	0.272229337661245	-5.05090782117271	4.39715239933753e-07	0.000140370872198987
Kif18b	42.9333363861818	-0.844585050269916	0.16735227667052	-5.04674968917643	4.49389481873107e-07	0.000140636438352189
Gramd1a	154.826914544447	-0.915763804027857	0.181770387596175	-5.03802525889055	4.70359382783035e-07	0.000144785870992083
Mul1	69.173715603569	-0.952941842736226	0.189735341710641	-5.02247938704811	5.10086731323936e-07	0.000154482234743057
Gm35967	10.0066341931409	1.93405424378243	0.385542780493052	5.01644523419441	5.2636271196032e-07	0.000156881153055221
Gpc3	13.7632195957669	1.63316873904631	0.326126024121733	5.00778416394239	5.50602272208508e-07	0.000161541544769674
Wasf3	236.696182121911	-1.13276299705581	0.226349773600156	-5.00448036257735	5.60129214010701e-07	0.000161808403868907
Tmem8b	151.897032640512	-0.867708595612294	0.173594090817308	-4.99849154730434	5.77805391399767e-07	0.000164385633853234
Rnd2	61.8287993440891	-1.06748673876782	0.213839583464712	-4.99199784002563	5.9757923653713e-07	0.000167473810812801
Gnl1	365.215826967252	-0.958466125412559	0.192874155523633	-4.96938598543919	6.71652501787752e-07	0.00018546498567748
A830018L16Rik	23.0025931021099	1.30107287249928	0.262150890517292	4.96306867366319	6.93880337737484e-07	0.000186128444309953
Gm35727	5.73818217215427	1.70504264836298	0.343447607754912	4.96449126406412	6.88813865092266e-07	0.000186128444309953
Pex5	168.008397280421	-0.795119498697662	0.160975735008596	-4.93937486078384	7.83734203013192e-07	0.000207270100422235
Cep83os	31.7776512438765	-1.01565828515831	0.205857709622274	-4.93378794032988	8.06500013482548e-07	0.000210328482682803
Spire1	212.047800135512	-0.992369913186683	0.201635878628122	-4.92159391442888	8.58421913167545e-07	0.000218654490218323
Tagln2	18.642449677319	1.22198600160422	0.248328511033227	4.92084455594677	8.61715517716137e-07	0.000218654490218323
Inpp4b	141.47161909212	0.794109213180482	0.161490514148444	4.91737373781922	8.7712994314978e-07	0.000219598252566979
Cdk6	44.9731064891501	-1.21214475132003	0.246941107664172	-4.90863899812294	9.17106176663323e-07	0.000226585561568516
Arhgap15	145.243632417343	1.34818008953378	0.275047477663688	4.90162680634453	9.50462667220505e-07	0.000231777110420772
Enox1	52.9441856633184	0.898301865518523	0.18354349829197	4.89421784959966	9.86974626564592e-07	0.000237595161064145
Mvd	27.4670392983071	-1.03777477799307	0.212559515457582	-4.88227862092659	1.04866940403896e-06	0.000249251460754931
Sgce	99.4541841282145	1.96162354081914	0.40234715325896	4.87545027951669	1.08560538425274e-06	0.000254805153751421
Cdkn1a	126.237756307518	-0.832617855873527	0.171739303270316	-4.84814972471964	1.24618333017463e-06	0.000270203399711661
Cep85	119.622729774979	-1.24402457131376	0.256800142141982	-4.84432976141404	1.27039788448009e-06	0.000270203399711661
Denn2b	146.383541615124	-0.729942800740409	0.150606373850463	-4.84669262049405	1.2553669940711e-06	0.000270203399711661
Gm41534	10.6575721251816	1.72433412613882	0.356067096919646	4.84272245612169	1.28072123205719e-06	0.000270203399711661
Mvb12b	246.43544660669	-0.788790782958681	0.162862317164414	-4.84329829448745	1.27701351441974e-06	0.000270203399711661
Ppef1	6.91985175429602	1.50083227223181	0.30949012287469	4.84937050104014	1.23853895373454e-06	0.000270203399711661
Rhno1	84.5749068267791	-1.0873949474828	0.224140981225542	-4.85138836074161	1.2260021312691e-06	0.000270203399711661
Spata2	112.386270091457	-0.995801786875813	0.205459314813298	-4.84671034642895	1.25525488296636e-06	0.000270203399711661
Tle5	280.108642869873	-0.909658201265244	0.187602080329387	-4.84887054380255	1.24166416476384e-06	0.000270203399711661
Ankfn1	21.5041385167727	1.1767673425751	0.243361114868744	4.83547810507768	1.32825994837999e-06	0.000275338716866247
Vps52	46.2478724024197	-0.786871604003733	0.16275963650081	-4.83456230869511	1.33438905228889e-06	0.000275338716866247
Larp1b	48.3933630834537	1.8539145997811	0.38372884185026	4.83131419270418	1.35634763552824e-06	0.000276827603829498
Bahd1	88.2817376087128	-0.820148001063687	0.169888833669416	-4.82755684025471	1.38218245583886e-06	0.000279067096486949
Map2k6	44.6670664463738	-0.690237052748662	0.143053247738358	-4.82503587762716	1.39978067407017e-06	0.0002796136352874
Prdm11	71.9839544526118	-1.08063130181879	0.224573657451131	-4.81192368723807	1.4948443571771e-06	0.000295459920996994
Kcnh8	15.3382170390997	1.35971548306451	0.283069479488795	4.80346904767007	1.55940004568022e-06	0.000305008902684765
Arpc4	100.839693270559	-0.821689251573199	0.171159467947827	-4.80072333377238	1.58093555858727e-06	0.000306033267872094
Cdc42se1	331.633602247625	-0.842219788435366	0.175675637679469	-4.79417521723784	1.63345462209515e-06	0.000306297660180903
Dpyd	61.4359338232548	1.22018882693857	0.2544959937872	4.79453058879523	1.63056184189876e-06	0.000306297660180903
Mpi	34.4450198286356	-0.875389270683147	0.182726201341121	-4.79071564044026	1.66187509706155e-06	0.000306297660180903
Tef	617.212321363035	-0.930861692967432	0.194011121089532	-4.79798110407218	1.60272894606559e-06	0.000306297660180903
Vat1	117.400290956476	-0.832777833689853	0.173840319175084	-4.79047575177953	1.66386330822028e-06	0.000306297660180903
2510022D24Rik	179.979593355527	-0.985323459674197	0.205859190637863	-4.78639528612316	1.69803467868449e-06	0.000309222638816879
Brat1	45.3379588189692	-0.962254644662699	0.201234429957385	-4.78175948751152	1.73767508926046e-06	0.000309222638816879
Itpripl2	51.8726645134551	-1.12037635517234	0.234439650374867	-4.77895421436122	1.76209311143452e-06	0.000309222638816879
Stx6	170.842443118774	-0.637188366714192	0.133208809020629	-4.78338010375511	1.7237172521844e-06	0.000309222638816879
Wdr34	53.8612141034412	-0.905128300377746	0.189375346424623	-4.77954663828438	1.75690915066192e-06	0.000309222638816879
Ank	264.634880778244	-1.04426631493901	0.219061070575724	-4.76701000408028	1.8698002899693e-06	0.000309994567778133
Dach1	20.0713418122293	1.3467548945621	0.28236077114578	4.76962465110559	1.8456950453382e-06	0.000309994567778133
Dennd11	369.869687746503	-1.28943834995231	0.270144010403915	-4.77315172757064	1.81365049310162e-06	0.000309994567778133
Epn1	825.510863396608	-0.977356845407005	0.205314378771735	-4.76029419495073	1.93310967787674e-06	0.000309994567778133
Gid8	189.155570261383	-0.879499166647828	0.184673022050445	-4.76246696394878	1.91240513069087e-06	0.000309994567778133
Il1rapl2	82.3328534005506	1.13158272535594	0.237790626305649	4.75873562779315	1.94809389134685e-06	0.000309994567778133
Rnf128	6.03028237352545	1.60102918637507	0.336069588271101	4.76398115822237	1.89810236370477e-06	0.000309994567778133
Sap30bp	172.03402940279	-0.823933761548414	0.172980889788998	-4.76314905394145	1.90594947960312e-06	0.000309994567778133
Setd7	91.6013877941169	-0.849538655314645	0.178369483836907	-4.76280267812753	1.90922513784098e-06	0.000309994567778133
Tmem250-ps	161.798776481163	-1.00899995060583	0.211665280067478	-4.76696012819942	1.87026303834137e-06	0.000309994567778133
Trp53inp1	168.874326611779	-0.816397347420331	0.171514870956992	-4.75992164915569	1.93668126584802e-06	0.000309994567778133
Zfp804b	23.4755971604319	1.18365087505062	0.249181502380855	4.75015546395375	2.03260324822683e-06	0.000320724295730716
Pex19	68.0538095240731	-0.702007712419034	0.147946328497019	-4.74501611192859	2.08489739820753e-06	0.000326234320384523
Dpysl2	341.071035285359	-0.689593872173721	0.145387091406388	-4.74315749426584	2.10412555150358e-06	0.000326522028765147
Fgf13	24.5830653850232	1.24225004233445	0.262090965327507	4.73976674770969	2.13964385282331e-06	0.000329312234626749
Def8	122.122919124145	-0.868548226949466	0.183581114805681	-4.73114147862548	2.23260846882273e-06	0.000340826741618572
Adhfe1	37.4695997904703	-1.02750382529225	0.217703840414929	-4.71973219826485	2.361553387283e-06	0.000354954518740681
Mn1	139.180342314892	-0.942175044377524	0.199698406925155	-4.71798978712255	2.38186448108461e-06	0.000354954518740681
Ppp2r1a	117.267357867653	-0.688265313178408	0.145861590693295	-4.71861927397757	2.37450734728474e-06	0.000354954518740681
4930474G06Rik	26.035237345708	1.31866845158949	0.279812137675027	4.71269210316026	2.44465434506912e-06	0.000360385881577833
Marchf2	113.164948667818	-0.759458791747899	0.161186034497612	-4.71169102282957	2.45669664174056e-06	0.000360385881577833
Dynlt3	64.6996483743365	-0.861186646887475	0.183353325100649	-4.69686953544333	2.64179069849372e-06	0.000380130052610075
Mms19	214.150477166647	-0.975451089599234	0.20782461650613	-4.6936263181819	2.68404126240613e-06	0.000380130052610075
Slc48a1	176.756987910427	-0.963899137294195	0.205254285892771	-4.69612185247014	2.65147404515144e-06	0.000380130052610075
Tenm1	40.2248818999141	1.24268639271682	0.26479675267784	4.69298199524642	2.69251195596421e-06	0.000380130052610075
Wipf2	106.706945703912	-0.740177706896972	0.157670042561313	-4.69447267770692	2.6729533177693e-06	0.000380130052610075
Maz	336.143059111033	-0.808748133974846	0.172550380324436	-4.68702608741985	2.7720364379062e-06	0.000388436777571378
Sun1	115.567841692282	-0.969530095624855	0.207055219190544	-4.68247117563666	2.83437053658111e-06	0.000391330702686643
n-TMcat17	2.98713410640281	1.95879839376566	0.418301330294201	4.6827448346578	2.83058783669694e-06	0.000391330702686643
Lbh	372.834005276477	-1.0555987437983	0.225589086797553	-4.67929880289647	2.87857676257781e-06	0.000394533108546887
Pnrc1	46.586035911523	-0.768276369940248	0.164321010020657	-4.6754603677501	2.93294917492021e-06	0.000399072367083165
Gna12	487.96863507041	-0.988182362092067	0.211557852028046	-4.67097936861765	2.99767049788923e-06	0.000404944308912705
Gm31525	3.77047109133763	1.81913712451192	0.389867421777736	4.66604035858379	3.0705941535662e-06	0.000411832474439375
Zcchc24	408.82413263089	-0.84212293890882	0.180611329335015	-4.66262521852531	3.12201006141105e-06	0.000415758744135569
Cngb3	9.23198421732529	1.57453542526023	0.33809485304291	4.65708191381547	3.20722859480852e-06	0.000424099516371265
Mknk2	84.5275131651083	-0.846394333896865	0.182174538690418	-4.64606272633521	3.38330167839113e-06	0.000435125038459933
Plcxd3	11.6959462404105	1.36576064552458	0.293740064453931	4.64955520474731	3.32651639388065e-06	0.000435125038459933
Tpcn1	66.5599958632079	-0.790865174777542	0.170151112233161	-4.64801648603862	3.35142133900863e-06	0.000435125038459933
Wbp1	59.201349276936	-0.96264131590341	0.207162215293641	-4.64679968081496	3.37124246392729e-06	0.000435125038459933
Trim28	441.868415915285	-0.888797854297609	0.192034680157483	-4.62831949712795	3.68644976786855e-06	0.000470887532593658
Rab11fip3	365.347477893361	-0.880066901119715	0.19027141554353	-4.62532377028738	3.74013696229613e-06	0.000474517241493476
Entpd3	10.0836302871357	1.91897867773656	0.415349410111413	4.62015505745346	3.83453362545982e-06	0.000483228442182946
Castor2	123.521885332161	-0.943690187972964	0.204505115487054	-4.61450651601282	3.94030413906845e-06	0.000489980733902571
Foxo4	27.7709340321073	-0.881286359285137	0.190929107876039	-4.61577791405862	3.91625572963565e-06	0.000489980733902571
Dusp5	40.6365177948016	-1.27890514263211	0.27729527220907	-4.61206977112782	3.98679117890778e-06	0.000492499855041786
Cpne4	25.3775021963096	1.19081035054386	0.258690267464455	4.60322826295537	4.15991859558855e-06	0.000503940590124943
Dlgap4	143.095668781222	-0.650843726201344	0.141377702894816	-4.60358113673391	4.15287296929144e-06	0.000503940590124943
Fam168a	187.565113774746	-0.686983531550856	0.149215642720575	-4.60396456447479	4.14523025355436e-06	0.000503940590124943
Psd3	171.423851745025	-0.611366835788386	0.133068884019156	-4.59436359066765	4.34071962846974e-06	0.000519144537985836
Vmn2r63	17.2150056916069	1.62403210017479	0.353473921598884	4.59448915730114	4.33810682532082e-06	0.000519144537985836
Trpc5	11.7466993519827	1.39542581777207	0.304218351215807	4.58692190065216	4.49828857071001e-06	0.00053458458539381
Thrsp	37.6744379798657	-1.33564035817404	0.291532810577825	-4.58144095522824	4.61782990247767e-06	0.000545339572822788
Ccser2	254.435717485371	-0.9364620134163	0.204878349307583	-4.57081978931016	4.85819935761879e-06	0.00056912163052969
Ikbkg	54.3601777587703	-0.729939243859101	0.159728010099553	-4.56988879661216	4.8798307778282e-06	0.00056912163052969
Cacna1e	25.3023596441962	1.22636666498385	0.268702236665946	4.56403593881687	5.01794830484243e-06	0.000578782557716565
Lman2	224.555179070397	-0.964218055309396	0.211276659021086	-4.56376989193664	5.02431468859776e-06	0.000578782557716565
Rap2a	109.034900247096	-0.841026831664595	0.184357977182385	-4.561922649176	5.06873216952683e-06	0.000580338926507349
Gm11274	144.374948884296	-0.847327457600433	0.185829459495953	-4.55970468782905	5.12256056185388e-06	0.000582947391938972
Rgl2	394.979765687821	-0.859104219700138	0.188567336108972	-4.55595458591865	5.2148203432291e-06	0.000589871575812126
Ak8	33.6714728948812	1.65470037455999	0.3634698927621	4.55251014598624	5.30096035874419e-06	0.00059602474644395
Rdh10	1128.76054588031	-0.880961044478484	0.193573035480503	-4.55105248668384	5.33782291524375e-06	0.000596597029044832
Nrg3	46.9323834160331	1.03331207942076	0.227290083856189	4.54622595887004	5.46164011195134e-06	0.000606823765574618
Fth1	432.829268751801	-0.952083978721154	0.209742215394685	-4.53930543705547	5.64398310151012e-06	0.000622511189049883
Gm15155	16.2084151094542	1.34398921432388	0.296219630996771	4.53713756175237	5.70229134135271e-06	0.000622511189049883
Psap	454.326216470793	-0.84366529839079	0.185928269671569	-4.5375848432359	5.69021402680485e-06	0.000622511189049883
Dagla	42.4809467935399	-1.05641231139321	0.233214532669843	-4.52978765645255	5.90429969057736e-06	0.00064083835427729
Syn2	116.781003520698	-0.739508985901661	0.163307151078012	-4.52833192557744	5.94511420350187e-06	0.000641559824133072
Kank2	37.8697196422124	-1.03948111330577	0.23055297554559	-4.50864323414563	6.52435149466331e-06	0.000692134169577926
Pik3r1	315.687352172705	-0.578189349658041	0.128208633175576	-4.5097536362176	6.49029546459775e-06	0.000692134169577926
Rcan3	275.157940824338	-0.924982087222584	0.205101653068188	-4.50987143879851	6.48669245478202e-06	0.000692134169577926
Tbrg1	100.647691369169	-0.769598724381263	0.17094168396679	-4.50211268850479	6.72812899419258e-06	0.000709742011932326
Pex26	57.3144101933565	-0.91498828419657	0.203322197453323	-4.50018884144032	6.78931202837408e-06	0.000710529083271853
Zfp282	183.402367872322	-0.933040679650047	0.207365303075164	-4.4995024037934	6.81127096921412e-06	0.000710529083271853
E2f4	42.0372439153056	-0.741334334571947	0.165077940414267	-4.49081405251088	7.09514740606524e-06	0.000736052943887773
Deaf1	64.6424754027394	-0.691882418507656	0.154319425868808	-4.48344344603671	7.34480748364044e-06	0.000753625410493533
Iqce	321.853479890439	-0.928888676302909	0.207134518656478	-4.4844706827616	7.30951546020492e-06	0.000753625410493533
Rnf31	45.2544641954572	-0.873378660663021	0.194854602867484	-4.48220697797415	7.38750404811802e-06	0.00075388675821474
Wipi1	21.5652077036267	-0.98531654085676	0.220493199194016	-4.46869356723225	7.86987768925932e-06	0.00079877131552012
Kctd10	271.605767827502	-1.05161758459204	0.235439727081381	-4.46661061677387	7.94685805534821e-06	0.000802248138200394
Mxd4	102.8949351315	-1.00359427008743	0.22487300731394	-4.46293791360352	8.08434832892461e-06	0.000811763682204371
Dnah5	16.7442260145006	1.18557928450249	0.265774646967088	4.46084417017138	8.16374372669154e-06	0.000815375616787697
Arhgap6	25.9368316272828	1.15966627187971	0.260179139304356	4.45718390406057	8.30433578694234e-06	0.000822599363378706
Llgl1	125.655384329823	-0.923239784279422	0.207158423635097	-4.45668473470178	8.32368743899207e-06	0.000822599363378706
Pxn	100.900451155995	-0.775837791046158	0.174210289888129	-4.45345559980626	8.44991881792111e-06	0.000830702228503166
Git2	84.4561155664194	-0.91354475202576	0.205208285615057	-4.45179272019965	8.51563473869822e-06	0.000832802466086128
Fdft1	299.285923946669	-0.968319879770959	0.217889251480452	-4.44409200174718	8.82638315218281e-06	0.000858720188852521
Fam102a	78.6872832095421	-0.877887792326185	0.197652048411221	-4.44158205990211	8.92998791132594e-06	0.000864321561912202
Nfia	363.143367714736	-0.546004465954589	0.123118091213192	-4.43480288375429	9.21565707834538e-06	0.000887396886974827
Bfsp1	10.8347091090734	1.46520051338011	0.330565365332236	4.43240782925792	9.3186542389328e-06	0.000892736584920618
Ndst1	484.124264845632	-0.934760456253553	0.210991649385773	-4.43031967840801	9.40934986624131e-06	0.00089684955552494
Clvs1	14.8189376602792	1.18716453865602	0.268043946023055	4.42899217188032	9.46744588610036e-06	0.000897829451531851
2810025M15Rik	29.5508808641855	-0.879492020985989	0.19895366637433	-4.42058714983031	9.84330768146836e-06	0.000925067557245789
Cfap77	9.12401595238724	1.18639087375901	0.268391749587514	4.42037013277179	9.85319867120189e-06	0.000925067557245789
Efr3b	46.7002572956245	-0.784949378267745	0.177727620238839	-4.4165863314486	1.00271863450353e-05	0.00093671879602352
C77080	22.9737016022936	-1.19782400189202	0.271412560693568	-4.41329612318273	1.01808591027098e-05	0.000941704390993012
Rgs7bp	80.4914321686452	-0.881256785995361	0.19964742945411	-4.41406527699834	1.01447347694238e-05	0.000941704390993012
Erg	45.8455963933369	1.38290053252755	0.313790220003381	4.40708614982537	1.04770524750753e-05	0.000964351050610239
Tenm3	167.610498457527	0.809612458780012	0.183818590649571	4.40441010846094	1.06072112446529e-05	0.000971568807516333
Cdk5rap3	40.5368777078839	-0.824696559850146	0.187319968045068	-4.40260890740558	1.06956868964778e-05	0.000974917052694965
Carhsp1	93.6225795925634	-0.845561102889629	0.19234585030556	-4.39604546470002	1.10240853185497e-05	0.00099999637693917
Limch1	314.254404606694	-0.577321937662402	0.131379988067169	-4.39429129318569	1.11134714631516e-05	0.00100325795030575
Dusp18	61.0546055836247	-0.773968716809845	0.176213316953288	-4.39222602577203	1.12195968563195e-05	0.00100788814729912
Gabpb2	117.640116469085	-0.809508067880084	0.184347345596912	-4.39121087021306	1.1272115403569e-05	0.00100788814729912
Arih2	79.6493072977687	-0.649759526969958	0.148173996300557	-4.3851117145547	1.15926268796621e-05	0.00101350530188463
Calm3	470.650445474673	-0.695403731785939	0.158532794224015	-4.38649766560788	1.15190400650787e-05	0.00101350530188463
Mvk	59.5730080096773	-0.842525727463804	0.192122061958389	-4.3853668801779	1.15790452928396e-05	0.00101350530188463
Rasl10b	130.034132325048	-0.83994118559506	0.191553844539345	-4.38488294304391	1.16048165258132e-05	0.00101350530188463
Slc6a8	28.5770005609268	-1.00879565217265	0.229933095511926	-4.38734428346063	1.14743086493151e-05	0.00101350530188463
Fbxo21	145.852063211195	-0.753293274458216	0.171863558245233	-4.38308901636576	1.17008274525766e-05	0.00101715943091218
Cdk5rap2	435.924815866014	-0.813985051906201	0.185808211901194	-4.38078082544084	1.18254775371718e-05	0.00102325802633859
Pkhd1	24.2002416286845	1.08172956421636	0.24704531668001	4.37866857284927	1.19406560628893e-05	0.00102848485730675
Cflar	184.647354349058	-0.865422884815751	0.198319371023746	-4.36378393269575	1.27831838962291e-05	0.00107744722845583
Glce	131.054674898167	-0.843666416242386	0.193228334936253	-4.36616305015884	1.26448104340384e-05	0.00107744722845583
Trim2	151.821382176416	-1.19592398788423	0.274049348016371	-4.36390013893697	1.27763917170218e-05	0.00107744722845583
Usf2	171.815218058742	-0.814751255506864	0.186679012941514	-4.36445020074176	1.2744287662168e-05	0.00107744722845583
Vwa2	7.33361129274291	1.47353608664934	0.337690906322542	4.36356460615469	1.27960127787001e-05	0.00107744722845583
Fam53b	255.679471711991	-0.773374262660256	0.17733559689852	-4.36107739329299	1.29423574133336e-05	0.00108008286733406
Rcc2	26257.174362502	-0.871151506365839	0.199750714461286	-4.36119344411496	1.29354937515851e-05	0.00108008286733406
Pbx1	241.680633975658	-0.566145469482689	0.130051765187942	-4.35323172018877	1.34145229318532e-05	0.00111368163843192
Wasf2	308.510796441835	-0.906809277067454	0.20834543730123	-4.3524316577971	1.34635848071601e-05	0.00111368163843192
Snx9	157.149732306629	-0.863417129594117	0.198625686188705	-4.34695605669966	1.38039861443452e-05	0.00113683091154548
Itpkb	135.1561854293	-0.902035324717153	0.207637043565133	-4.34428900175606	1.3972746850048e-05	0.00114570422534214
Mdc1	209.986541168227	-0.85341929190693	0.196584614023228	-4.34123136313248	1.41686432774171e-05	0.00115671571660896
Twf1	72.3615191769424	-0.680987035992705	0.157090707301466	-4.33499248740316	1.45765100409337e-05	0.00118486203047018
Prr13	27.8490399047681	-0.994851805100118	0.229705818339685	-4.3309821766419	1.48445698815473e-05	0.00120145038218023
Erc2	66.4731651752646	0.728916888211667	0.168457700506008	4.32700248206029	1.51152258963574e-05	0.00121782195479823
Hs6st2	19.4646288576566	1.02843605115256	0.237830805812839	4.32423397649288	1.53062779641254e-05	0.00121782195479823
Rnf38	128.670581672105	-0.673786363158763	0.155809375012302	-4.32442760973505	1.52928409732697e-05	0.00121782195479823
Sord	146.345974992475	-0.768400353736889	0.177659189158163	-4.32513711999896	1.52437012365738e-05	0.00121782195479823
Chd7	555.099987182135	-0.55714861030591	0.129099340449171	-4.31565806895249	1.59128135080419e-05	0.00125544075311135
Fbxw4	119.318765495427	-0.672986813406462	0.1559393661502	-4.31569545279697	1.59101204708598e-05	0.00125544075311135
Atf7	106.323703052396	-0.662057876990471	0.153519954734721	-4.31252001171112	1.6140426823188e-05	0.00126807026970293
Gmds	30.6161189481241	0.782490213599437	0.181597234287648	4.30893243869552	1.64044466689508e-05	0.00127811740706593
Vgll4	878.363419582996	-0.873362948944237	0.202682034750311	-4.30902990499456	1.63972197613204e-05	0.00127811740706593
Ajuba	64.6742250654683	-0.956805167578806	0.222112364896355	-4.30775282603148	1.64921533641378e-05	0.00127964117239015
Dhrsx	55.7218316002982	-0.821769339011042	0.190815345908248	-4.30662080714505	1.65767414704803e-05	0.00128091141807082
Lmo1	65.1679985992615	-0.820122001181292	0.190513141285151	-4.30480540947972	1.67132576953823e-05	0.00128091771324977
Myo5b	16.6373821999873	1.11879221025133	0.259849059501793	4.30554650610006	1.66573989934457e-05	0.00128091771324977
Cfap54	20.3502124496178	1.12723891557293	0.262029229365939	4.30195867194144	1.69294893356871e-05	0.0012869838917255
Stk11	298.664546133351	-0.938803960689492	0.218194676373729	-4.30259791985707	1.68807026563937e-05	0.0012869838917255
Limd1	864.70213922283	-1.04713910553874	0.243629885419509	-4.29807329973359	1.72289192116333e-05	0.00130446538724532
Tmem38a	50.3601983457236	-0.90088461563505	0.209674789119269	-4.2965805255805	1.73452977065399e-05	0.00130451006313993
Znrf2	107.419876107018	-0.877491081856273	0.204244169742229	-4.29628460368652	1.73684569305524e-05	0.00130451006313993
Dnajb2	24.4115659167759	-0.922136765248415	0.214721856420049	-4.29456404961629	1.75036944529457e-05	0.00130942976391618
Csnk1d	651.168500948716	-0.880815487747294	0.20525615931842	-4.29129869072945	1.77631192212154e-05	0.00132256714813499
Wipi2	619.391436896953	-0.836608097869608	0.194986881187407	-4.29058659113338	1.78201783287082e-05	0.00132256714813499
Zfp236	332.372690088366	-0.796290347665352	0.18563326323112	-4.28958869657934	1.79004314989625e-05	0.00132329292226779
Poldip3	148.094929850871	-0.76130448950201	0.177525857113061	-4.28841466748789	1.79952907278053e-05	0.00132508852547451
Fasn	222.947341417815	-0.661120971138802	0.154330329398167	-4.28380457501086	1.83724300454271e-05	0.00134233120219061
Pwwp3a	64.7936800352996	-0.957841599757231	0.223576881914663	-4.28417102678278	1.83421782599727e-05	0.00134233120219061
Otx2	7.27373636270672	1.58025419366444	0.369199468832433	4.2802179501013	1.86710375133122e-05	0.00135886074181187
Smox	48.7959416737082	-0.754885069882457	0.176436951080405	-4.27849758942186	1.88159027409593e-05	0.00136411662458298
Abcb10	174.806474345476	-0.802291764033072	0.187630931833493	-4.27590353143393	1.90363647041703e-05	0.00136952421475174
Gpr149	13.2286925879777	1.35240419166175	0.316258187973622	4.27626617456795	1.90053973847908e-05	0.00136952421475174
Naaladl2	92.9635020171335	0.83880629959463	0.19628352987949	4.27344209730496	1.92478285178464e-05	0.00137945219877711
Alkbh5	125.89078827182	-0.81536750575974	0.190900461839459	-4.27116570543154	1.94453849538417e-05	0.0013829196432342
Gm12496	2.65237461196579	1.69803501308214	0.397634234342777	4.27034411634276	1.95171595812464e-05	0.0013829196432342
Kctd15	102.025656082944	-0.822258759474863	0.192495545079529	-4.27157292983143	1.94099027771181e-05	0.0013829196432342
Mib1	459.90503551729	-0.734684337305516	0.172118665369843	-4.26847568058265	1.96813280024861e-05	0.0013841059771636
Rapgef5	22.130879400795	1.03378436260545	0.242161149459349	4.26899345709867	1.9635702792149e-05	0.0013841059771636
Kmt2a	677.863464766459	-0.804230521661761	0.188756729601681	-4.26067204787277	2.0381311702435e-05	0.00142798466356948
Cenpm	56.1120217962198	-0.836163849359568	0.196377180205114	-4.25794814084918	2.06311791381676e-05	0.00144011766051068
Akap10	142.89698237157	-0.755501723539647	0.177819551428801	-4.24869884930596	2.1501573768684e-05	0.00149053597859051
Nicn1	58.0575467050122	-0.835197757475529	0.196582441456707	-4.24858777460786	2.15122357244516e-05	0.00149053597859051
2810459M11Rik	491.849587957453	-0.834289904067219	0.196612139160089	-4.24332855352289	2.20228637533436e-05	0.00150668662561534
Fgf12	34.1402320333423	1.00914413343962	0.237841636812238	4.2429246071674	2.20625571379512e-05	0.00150668662561534
Mturn	62.3255858472362	-1.10162550038855	0.259497867390806	-4.24521986043721	2.18379188338526e-05	0.00150668662561534
Slc35f1	34.9390667945099	0.86458333125989	0.203772434212599	4.24288660338551	2.20662950441613e-05	0.00150668662561534
Gpc4	9.62967508031366	1.13200905673382	0.267130269539997	4.23766673347485	2.2585468402038e-05	0.00152848820669665
Kif13b	167.761508993662	-0.664258244217749	0.156710818414384	-4.23875167610495	2.2476611029606e-05	0.00152848820669665
Zfp934	75.5010959446264	-1.53086510360412	0.361289433476809	-4.23722633920427	2.26297982351637e-05	0.00152848820669665
Tnks	171.654643325164	-0.593175617171316	0.140088054376621	-4.23430548600944	2.29259122478227e-05	0.00154293854579701
Gnb4	56.7874689347633	-1.06579652406571	0.251887888173298	-4.23123371193	2.32413028532454e-05	0.00155303182802629
Rbfox1	111.143027257219	0.809734923033024	0.191344939356651	4.23180736190649	2.31820922553592e-05	0.00155303182802629
Necap2	158.602083906944	-0.827317727773694	0.195634221310114	-4.22890086526452	2.3483578876878e-05	0.00155813130943865
Smad3	191.930867732843	-0.774390282603776	0.183097743908736	-4.22938189227369	2.34334263394961e-05	0.00155813130943865
Atxn7l3	148.128076715967	-0.871013965257482	0.20605681733895	-4.22705725782769	2.36767434118554e-05	0.00156276052570321
Dyrk1b	706.078279288811	-0.979167543393276	0.231665255596075	-4.22664823377972	2.37198034736867e-05	0.00156276052570321
Asb12	4.34031164225569	1.4878948507635	0.352974194303663	4.21530773290318	2.49437823629919e-05	0.00161831828227473
Ccdc192	9.05299455155953	1.22616175729354	0.290856357669881	4.21569522191852	2.49009871958436e-05	0.00161831828227473
Gpr153	124.405581317328	-1.0047858939171	0.238391632845432	-4.21485386011254	2.49939980752875e-05	0.00161831828227473
Gskip	574.790264205801	-0.931752296572478	0.220982441756162	-4.21640872988723	2.4822368403771e-05	0.00161831828227473
Igh	92.4606400920102	1.03202007637592	0.24471501130225	4.2172324079509	2.47319040131362e-05	0.00161831828227473
Irgq	230.900603846712	-0.870231169424958	0.206550486432218	-4.21316446383938	2.518175643583e-05	0.00161930767327253
Wdr90	76.6093863686155	-0.833112201205515	0.197710224021216	-4.21380434588003	2.51104830744053e-05	0.00161930767327253
Sgcd	43.2439144690979	1.08243779069673	0.256989183893855	4.21199746345674	2.53122387441459e-05	0.00162214302695845
Fbxo31	65.0641647692338	-0.780937085153532	0.185688369635083	-4.20563273127034	2.60352735126863e-05	0.00165805678691077
Purb	325.8575866326	-0.829519098269829	0.197317420437403	-4.20398308690128	2.62258542745113e-05	0.00165805678691077
Slc15a2	30.7442538230334	-0.822730309652937	0.195638293290062	-4.20536437839969	2.60661859227985e-05	0.00165805678691077
Zmiz2	360.531885828574	-1.02045301245075	0.242712063712269	-4.20437697592353	2.61802287017233e-05	0.00165805678691077
Pelp1	46.7442646172944	-0.725457103863743	0.172801257628583	-4.19821657445938	2.69025284281415e-05	0.00169403216347732
Slc22a22	10.0251561791306	1.28799809883991	0.306841224558899	4.1976044799439	2.69753217702358e-05	0.00169403216347732
4933404O12Rik	190.827646012888	-1.05193463612771	0.250714409021701	-4.19574862183793	2.71971762638519e-05	0.00170227126235449
Gm29536	15.4075166518257	1.18645202601171	0.282921592383514	4.19357185153763	2.74596044572714e-05	0.00170721714892881
Gm31301	9.20459669802533	1.23254673625723	0.293891148118323	4.19388860177916	2.74212683971638e-05	0.00170721714892881
Ppp1r16a	202.840806626273	-0.914374892580869	0.218080332284217	-4.192835195194	2.75489586262678e-05	0.00170721714892881
Luzp2	20.7879846108418	1.01282004234471	0.241624736610527	4.19170676211546	2.76863704074467e-05	0.00171008874059417
1700123O12Rik	15.1390118071446	1.05160860949465	0.251385402823855	4.18325247879055	2.87367940987435e-05	0.00171254970117036
Bag1	99.6430814035174	-0.646232010384875	0.154517605423559	-4.18225488683599	2.88632122097008e-05	0.00171254970117036
Casp3	75.6975890876947	-0.845863747501332	0.202187041030577	-4.18357053543016	2.86965997038302e-05	0.00171254970117036
Ccnb3	2.98760505633589	1.63441028302551	0.390318633607669	4.18737447382117	2.82200004163962e-05	0.00171254970117036
Daam1	162.945526321492	-0.582489358053635	0.139209788466275	-4.18425575148941	2.86101870728772e-05	0.00171254970117036
Fbxo45	45.9721709998297	-0.815578133736608	0.194813344496176	-4.18645927898752	2.83339738079623e-05	0.00171254970117036
Gm26691	13.2665892770445	1.18924003107171	0.284050802096638	4.1867159757821	2.83019621037808e-05	0.00171254970117036
Gpr137	63.6859906911567	-0.889079559801471	0.212543934312937	-4.18303896874537	2.87638064378654e-05	0.00171254970117036
Klhl42	74.3570819761852	-0.817098938683875	0.195122827723739	-4.1876132496437	2.81903363426543e-05	0.00171254970117036
LOC118568479	16.7047394602262	1.28373880563626	0.306356809222415	4.19033873898415	2.78538315562812e-05	0.00171254970117036
Ptpa	667.175587914022	-0.807642980922248	0.192808140383919	-4.18884274965815	2.80380593849387e-05	0.00171254970117036
Scn10a	11.5238705606979	1.283290078332	0.306786063831933	4.18301295144563	2.87670996799863e-05	0.00171254970117036
Tbc1d14	70.0776328433447	-0.676466496695228	0.161761645888342	-4.18187199431789	2.89118738494437e-05	0.00171254970117036
Ralyl	38.8617673242862	1.18621690361249	0.283731318539417	4.18077535366507	2.90516773337439e-05	0.00171541932482927
Arf3	280.054059654842	-0.878640574509462	0.210260038643978	-4.17882817950593	2.9301494565057e-05	0.0017207884527031
Stpg2	26.5034253729331	1.1747786776739	0.281139078968817	4.17863885014791	2.93258936392924e-05	0.0017207884527031
Ykt6	142.332014279829	-0.755635976429982	0.180910127059139	-4.17685835897382	2.95562941035785e-05	0.00172890509153549
Tead2	487.669828888668	-0.850871967242304	0.203763153270741	-4.17578916297857	2.96954767216524e-05	0.00173165206957288
Ptprd	113.876015754693	0.95280526282972	0.228212384829538	4.17508131095256	2.97879638636508e-05	0.00173166748442034
Mex3a	163.389165813119	-0.695181206740144	0.166619506936185	-4.17226781859581	3.0158285337921e-05	0.00174778433268562
Ctnna3	86.9056228997576	0.927710361888993	0.222483979682354	4.16978500300789	3.04887124151232e-05	0.0017614970862116
Dok7	51.0263646988442	-1.28092472478994	0.307293346909172	-4.16841021022347	3.06731546060674e-05	0.0017667172516507
Cdkn2c	135.273924706965	-0.705357026125216	0.169351597339647	-4.16504501407548	3.11291139651575e-05	0.00177124658461746
Emc10	105.82102046027	-0.857463454876741	0.205853066674208	-4.1654150153313	3.10786681455313e-05	0.00177124658461746
Kcnip4	53.5946302812486	1.06112209531921	0.254682055023832	4.16645803812096	3.09368806537095e-05	0.00177124658461746
Zfp219	369.462862176373	-0.854256822426068	0.205069550558908	-4.16569315189812	3.10407982755772e-05	0.00177124658461746
Nup214	80.9556887019601	-0.704275213871484	0.169215644800062	-4.16199822837672	3.15474799218128e-05	0.00178062588855359
Plcg1	276.824617121722	-0.7067996582834	0.169823721813595	-4.16196071276314	3.15526644797439e-05	0.00178062588855359
Tmem167b	56.0258617601575	-0.773241949564962	0.185796225356926	-4.16177426683195	3.15784428230466e-05	0.00178062588855359
Aldoc	101.725498782709	-1.0299050486483	0.247526039497627	-4.16079476219378	3.17141999076216e-05	0.00178292674151321
Arhgef7	488.410048433896	-0.797203844361881	0.191655321738029	-4.15957061422781	3.18846436503993e-05	0.00178715807111507
Tmem117	119.3150235138	1.11345293596156	0.26775638733023	4.15845518033641	3.20407081498481e-05	0.0017905606456241
Slc25a23	97.6026717854334	-0.757978760336812	0.182353145656804	-4.15665305693909	3.22943844179661e-05	0.00179938176918738
Slc4a3	44.2395259446567	-0.835723135630938	0.201152093372629	-4.15468276575567	3.25739160005461e-05	0.00180958704361613
4833439L19Rik	158.269308743893	-0.779704423033621	0.187737959092881	-4.15315276037422	3.27925667383771e-05	0.00181635995765931
Rpap1	55.9452416717332	-0.756086829903217	0.182125592837092	-4.15145844208464	3.30363259050239e-05	0.00182447968093716
Rdm1	43.9425937807181	-0.929487274273459	0.224627174419502	-4.13791108166458	3.50482136907291e-05	0.00192991292806692
Cdip1	255.301558815338	-0.789958515761733	0.19100257179607	-4.13585277063786	3.53638882385612e-05	0.00194160154811539
Dclk1	376.005406068995	-0.707178474250033	0.171076032236327	-4.1337086499243	3.56955932559603e-05	0.00195409957599757
Exoc7	68.7205112982894	-0.699988893101349	0.169396566610087	-4.1322495910591	3.59230031390357e-05	0.00196083206378393
Mcur1	67.5691029823787	-0.747452983542627	0.18093930003982	-4.13095984884507	3.61251680797676e-05	0.00196615153922839
Abl1	189.87100630609	-0.759729250353345	0.184018668091663	-4.12854444732156	3.65066876858139e-05	0.00198064888302232
Dcaf12	69.6397418518018	-0.726212637425257	0.17594585358459	-4.12747798615279	3.66763529583569e-05	0.00198064888302232
Plekho2	124.660114946393	-0.786921283864986	0.190663425855253	-4.12727968321725	3.67079837722622e-05	0.00198064888302232
Nr2f6	94.3857046322096	-0.908181179720625	0.220118605490565	-4.12587194842807	3.69332737645605e-05	0.00198709478933281
Peak1	307.865466919265	-0.604726316337801	0.14659626378182	-4.12511411094226	3.70550989248756e-05	0.00198795312146397
Bcas1	21.9923247801205	1.03106955761089	0.250120483849181	4.12229155222891	3.75122005841253e-05	0.00200425388137531
Epha3	18.5908738885926	1.17333092768573	0.284712245484215	4.12111156543415	3.77048768709531e-05	0.00200425388137531
Mettl23	18.1113800577465	-0.859342068814989	0.208568387294261	-4.12019328510498	3.78554695942795e-05	0.00200425388137531
Sesn3	164.59984356096	-0.617906414866477	0.149951451261629	-4.12070980085667	3.77706938531746e-05	0.00200425388137531
Sytl5	14.7089045187175	1.32043232087963	0.320495836911714	4.11996715340599	3.78926414170654e-05	0.00200425388137531
Chrdl1	12.6735896745043	1.07926371322651	0.262219383222168	4.11588075589398	3.85703688819108e-05	0.00203437027105516
Pdgfd	19.1296701809783	1.04018740625313	0.253074728469261	4.11019864584966	3.95318889898126e-05	0.00207924448056502
Tent5a	154.433402262295	-1.00275755936882	0.244120871836925	-4.10762730701154	3.99744451486337e-05	0.0020966484819997
Cic	1212.15570845647	-0.968196199418278	0.235842387022172	-4.10526797851335	4.03846447225781e-05	0.00211226315865139
Thap11	108.879533310111	-0.818122348599519	0.199370050438558	-4.10353684919015	4.06881611027869e-05	0.00212222666951952
Ppp2r5c	1035.09349921527	-0.8237859606785	0.200894549859185	-4.10058889728928	4.12100087525473e-05	0.00213756998438282
Sel1l2	15.0177960372155	1.12344700425809	0.273931990333914	4.10118950652183	4.11031762118209e-05	0.00213756998438282
Eif4h	680.424464038994	-0.832757558504596	0.203207023947831	-4.09807467441868	4.1660089308879e-05	0.00215167447669018
Fmn2	208.456356277847	-0.463983322802499	0.113227660843712	-4.09779129362156	4.17111098426386e-05	0.00215167447669018
Ano4	21.1589260582623	1.09259292224351	0.266746755502652	4.09599329590588	4.20362094955314e-05	0.00216250385122628
Clstn2	32.3762414757436	0.989212593335643	0.241657481837299	4.09344906606969	4.25003469138744e-05	0.00217333128600949
Dlg5	181.392188837467	-0.807173869194914	0.197179344985579	-4.09360254875555	4.24722102092391e-05	0.00217333128600949
Ppox	17.8141865745901	-0.89719084963309	0.21920453006145	-4.09293936298478	4.25939134713476e-05	0.00217333128600949
Ubap2	335.511890402586	-0.905036432900639	0.22124104145057	-4.0907257847222	4.30025335587729e-05	0.00218823461418179
Zfp335	95.0910351668015	-0.820922987493967	0.200760047812852	-4.08907547312018	4.33095930565438e-05	0.0021979033211425
Khdrbs2	22.3935153069362	1.10208368286106	0.269768639877733	4.08529206122906	4.40214088907166e-05	0.00222201611489512
Ptpn14	583.490072978382	-0.920731590983232	0.225371893294848	-4.08538783395968	4.40032539873161e-05	0.00222201611489512
Actr1a	142.122434442664	-0.723349423901932	0.177331755762333	-4.07907439247031	4.52153673800339e-05	0.00226654222879564
Akt1s1	128.15543287985	-0.715615903685307	0.175446972757187	-4.0788159090992	4.52656620226002e-05	0.00226654222879564
Apbb1ip	19.8066425649984	1.66127365763674	0.407192370921425	4.07982510545933	4.50695970103087e-05	0.00226654222879564
Lamp2	475.382700076618	-0.908524139821033	0.222783399430988	-4.07806031392599	4.54129870668538e-05	0.00226787143126147
Tctn1	37.3971095734316	-0.895829250388117	0.219752477771787	-4.07653765487202	4.57112559567316e-05	0.00227671154668316
Tbc1d24	66.4166454689314	-0.620709840895462	0.15235315131003	-4.07415163754868	4.61823847481684e-05	0.00229409163602211
Ctu1	47.3192822518963	-1.00065256285976	0.245657373855378	-4.07336668610998	4.63383805860691e-05	0.00229576720914148
Cntnap5a	48.7782762967919	1.04000966895752	0.255417585109758	4.07180135428265	4.66509568010981e-05	0.00230008602386217
Rab22a	105.647801938205	-0.737736677233533	0.181186242659307	-4.07170360401333	4.66705424237891e-05	0.00230008602386217
Prkacb	961.385915755897	-0.941632750864553	0.231380169334894	-4.06963463451208	4.70869227552996e-05	0.00231033137927975
Tollip	169.815051258061	-0.798829869940649	0.196299283893797	-4.06944872184474	4.71245096801482e-05	0.00231033137927975
Foxm1	67.0242407025244	-0.758197402398954	0.186349393251236	-4.06868726090647	4.72787552617883e-05	0.00231185725924635
Ryr2	36.3833864804723	0.983752050390324	0.242001706295156	4.06506245534689	4.80196012829128e-05	0.00234198455399806
Pola2	24.0285183206742	-0.8784076700197	0.216138269308034	-4.06410060019413	4.82180274143744e-05	0.00234556969108732
Dnlz	150.094568236638	-0.933109265674272	0.229671620525205	-4.0627974128474	4.84881091013321e-05	0.00234847084555386
Sorl1	28.2743960027378	1.29969268782622	0.319915972708201	4.06260643013183	4.85278099842838e-05	0.00234847084555386
Lrrc51	23.5582728185468	-0.817065332788068	0.201371864411188	-4.05749499900182	4.96018790591352e-05	0.00237839049164669
Mid1	22.6126928960952	0.93964622910042	0.23151008867881	4.0587701143515	4.93318480032102e-05	0.00237839049164669
Tesc	17.7516897925903	-1.01983983123936	0.251340464038738	-4.05760304111707	4.9578944772683e-05	0.00237839049164669
Vegfb	28.3259593901996	-0.84769087746443	0.208932082683808	-4.05725567167826	4.96527172991161e-05	0.00237839049164669
Gm5373	3.69788313776185	1.58531593463914	0.390832736982513	4.05625165097178	4.98665314887823e-05	0.00237904462937108
Hydin	45.8716931259485	0.923702813469696	0.227737252338221	4.05600227448899	4.99197733382438e-05	0.00237904462937108
Dpf2	83.7586075784068	-0.695847496056003	0.171597415545246	-4.0551164121264	5.01093408511047e-05	0.00238203314724352
Ccnd2	1132.29494453394	-1.01043769129035	0.249253120569977	-4.05386174897125	5.03789966967293e-05	0.00238870844935198
Vps33a	78.1665641442689	-0.703410752977373	0.173541061074157	-4.05328138841328	5.0504194194639e-05	0.00238870844935198
Tmem164	1755.67280844356	-0.809084177637227	0.199673257776389	-4.05204075221385	5.07728184629654e-05	0.0023953799303495
Gm13481	22.1228164851639	1.11869099633076	0.27623918830536	4.04971866299482	5.12792437328189e-05	0.00240117296651157
Iqgap3	41.1985339286682	-0.705217364084916	0.174114810106905	-4.05030085408541	5.11518256908387e-05	0.00240117296651157
Pgp	81.9851359886865	-0.83715501552151	0.20666849143347	-4.05071430925407	5.10615193849284e-05	0.00240117296651157
Camkk2	666.753898663589	-1.08310331469913	0.267546524967396	-4.04828025641941	5.15953435927679e-05	0.00240398453260894
Pld5	14.9292540552741	1.2278666114162	0.303296956188176	4.04839740842761	5.15695297060743e-05	0.00240398453260894
Rnf10	929.794973771026	-0.790552492283793	0.195350976152202	-4.0468315431803	5.19155743686981e-05	0.00241291767307189
Purg	97.0107046459606	-0.777707104005381	0.19234370186129	-4.0433198304888	5.26996553502992e-05	0.00244331216916683
Cdk7	44.5986645735394	-0.570973096650512	0.141267609844657	-4.04178351483668	5.30461945065722e-05	0.00245332116810322
Adam12	113.387217665507	-0.669367815408598	0.165663506952132	-4.0405266538394	5.33313031598425e-05	0.00245388449314653
Cpne3	66.194947568981	-0.669640784768727	0.165715455067424	-4.04090725573104	5.3244813818098e-05	0.00245388449314653
Grm8	34.2326271401422	1.07963692409705	0.267236639011476	4.04000337712183	5.34504317887272e-05	0.00245388449314653
Tom1l2	228.655001979394	-0.705534172924858	0.174698145346246	-4.03858994339359	5.37734742383731e-05	0.00246269396530227
Gstm5	100.856099319146	-0.753848909313709	0.18668931017003	-4.03798647403609	5.39119608418141e-05	0.00246302892634244
Col4a5	18.7158037059232	1.13941147335126	0.282348531546882	4.03547865862399	5.44910927821106e-05	0.00248344477953808
Fam89b	27.4123297915642	-0.782034523810957	0.193880163988631	-4.03359739192717	5.49293991975334e-05	0.00248569414792465
St6galnac6	208.22810255336	-0.971736366916691	0.240912690654447	-4.03356238426849	5.493758701543e-05	0.00248569414792465
Tbc1d22a	126.076293088716	-0.595539289031605	0.147634825552741	-4.03386725863577	5.48663198195113e-05	0.00248569414792465
4932412D23Rik	5.28789641438062	1.43638649321279	0.356160407132519	4.03297633439178	5.50748279711964e-05	0.0024859135692672
Fchsd1	23.3290848726922	-0.836242787351111	0.20739268220879	-4.032171137597	5.52639184422996e-05	0.00248846665849175
Mta1	135.603187005565	-0.650010982374644	0.161244054719319	-4.03122449076421	5.54870132782741e-05	0.00249253504384247
Zer1	46.0300142210019	-0.625159252413287	0.155105718974412	-4.03053644022255	5.56497002377889e-05	0.00249387690063237
A930007A09Rik	67.4523786177181	-0.754126019392447	0.187235377644312	-4.02768979281814	5.63275936378377e-05	0.002504707660086
Crtc1	119.231924381618	-0.802166632560991	0.199183049271026	-4.0272836242681	5.64249528793938e-05	0.002504707660086
Fzr1	66.2687084978036	-0.645220516144229	0.160190522639433	-4.02783201848047	5.62935395544003e-05	0.002504707660086
Slc25a10	46.7482410066249	-0.898672543917172	0.223136480391065	-4.02745683871223	5.63834136260899e-05	0.002504707660086
Arpc5	108.007237542141	-0.671585398677559	0.166827583427227	-4.02562564823409	5.68240281633338e-05	0.00251055241605393
Celf1	328.364317857307	-0.639639960192678	0.158889769281009	-4.02568373714123	5.68100010686397e-05	0.00251055241605393
A730017L22Rik	2233.62634337426	-0.893148060767145	0.222008673613156	-4.0230322817181	5.74536179651719e-05	0.00251470066324483
Cntnap2	119.404216823868	0.901591009090443	0.224067031440737	4.02375576314493	5.72773175574318e-05	0.00251470066324483
Troap	32.8476261655315	-0.760995092515179	0.189090435002429	-4.02450336795409	5.70956770666152e-05	0.00251470066324483
Tug1	95.6526212335753	-0.686511576073311	0.170638556208622	-4.02319142476794	5.74147934091821e-05	0.00251470066324483
Nrarp	64.4885986762171	-0.757189036478522	0.188285463082133	-4.02149493690983	5.78299512725586e-05	0.00252528603498798
Nlgn4l	191.121261452784	-0.661108653850307	0.164432579437504	-4.02054541813946	5.80635531203252e-05	0.002529604030024
Desi2	128.024967313511	-0.770997616648289	0.191949335710718	-4.01667249221554	5.90256642659915e-05	0.00255374400442977
Rab43	36.9851003995771	-1.01012984563423	0.251468032859863	-4.01693143317803	5.89608701331621e-05	0.00255374400442977
Trdn	13.7956153759647	1.07975764238537	0.268806205109858	4.01686278761342	5.89780405723426e-05	0.00255374400442977
Abitram	36.6410153704667	-0.875161583337584	0.21824501460151	-4.00999576066161	6.07198380188723e-05	0.0026090484195602
Pclo	61.1926817593286	0.799110840624326	0.199279343968326	4.01000336869504	6.07178815908123e-05	0.0026090484195602
Zfp217	59.5986315981444	-0.814171734818871	0.203035746225554	-4.00999208245035	6.07207839030627e-05	0.0026090484195602
Soat1	58.8137408107593	-0.618793175386936	0.154350493087295	-4.0090132723902	6.0972989919134e-05	0.0026139037253689
Pcdh18	18.6537391074232	-0.959845986229873	0.239462410613371	-4.00833677307129	6.11478800469298e-05	0.00261542993995718
Ccser1	71.3356704845934	0.844567526464471	0.210856011114548	4.0054230467523	6.19065857875456e-05	0.00264186354848351
Adam15	23.2542752109117	-0.916698611225929	0.228921960561842	-4.0044153430107	6.21710497997183e-05	0.002647133338071
Ctdsp1	27.451166107692	-0.826167313272795	0.206366577245475	-4.00339688868349	6.24394217453528e-05	0.00265254529889703
Hspbap1	65.1968328292259	-0.786030274893089	0.196394916702379	-4.00229439789551	6.27311740926995e-05	0.00265644302536535
Nek11	9.83574316528646	1.2627853126575	0.31553999002529	4.00198184881824	6.28141185099971e-05	0.00265644302536535
Egln2	83.9106216337589	-0.734976125396996	0.183749688243211	-3.99987685652114	6.33754524244196e-05	0.0026621943404325
Gab3	6.01921057397586	1.30921409953378	0.327277261130707	4.00032099697544	6.32566206076901e-05	0.0026621943404325
Gm41721	3.01682057768649	1.58277873158739	0.395687494792756	4.00007266445552	6.33230370915687e-05	0.0026621943404325
Zmym3	69.8120740054341	-0.58687609496531	0.146917302684495	-3.99460161765716	6.48031234949065e-05	0.00271608984344611
Ofcc1	47.1318871305305	1.53108818016582	0.383786205252495	3.9894299461819	6.62322758487842e-05	0.00276980722408156
Ncan	391.495977234911	-0.658332452384959	0.165075764648171	-3.98806241357159	6.66151400748141e-05	0.00277962774485508
AU020206	55.9127472693495	-0.808376721153028	0.202773847616503	-3.98659260380498	6.70289733590339e-05	0.00278451998398801
Spns1	17.3040148360831	-0.987024726155509	0.247560775054912	-3.98699966073613	6.69141212393957e-05	0.00278451998398801
Thsd7b	48.8166905394014	1.02997368170465	0.258404484418009	3.9858970869813	6.72256469474888e-05	0.00278652532612141
Snx11	36.4021770008935	-0.811032044416231	0.20352878910309	-3.98485171552528	6.75222775513007e-05	0.00279265595942902
Nme8	3.06924288082093	1.6230739932187	0.407528816617049	3.98272202366462	6.81304268490425e-05	0.0028116154394384
Mfhas1	212.571959458071	-0.895544346280883	0.225020801828085	-3.97982914915161	6.89648139004864e-05	0.00283745336638715
Txndc11	71.3103847932643	-0.709899529462409	0.178388878485155	-3.97950553583129	6.90587521136991e-05	0.00283745336638715
Marf1	98.3016518499213	-0.720833559499238	0.181173014088887	-3.97870269545543	6.92923229626215e-05	0.0028408339481859
5031439G07Rik	418.226890298222	-0.77471308523416	0.194858218632182	-3.97577834115646	7.01494422657743e-05	0.00286970822968289
Cenpb	374.582682317135	-0.901158302195236	0.226998389036252	-3.96988853542621	7.19062625953618e-05	0.00293518237555024
Mir674	9.66180945902144	1.29132877950583	0.32535234806809	3.9690163208399	7.21699392563048e-05	0.00293955520480615
Afap1	93.9175933915316	-0.760264203927974	0.191761344820173	-3.96463742283891	7.35075902402056e-05	0.00298755848904836
Atp8b4	17.1898397565184	1.056629068028	0.26668312155377	3.96211451955334	7.42888900045681e-05	0.00300941320901504
Gm20754	21.6373559502188	1.00392769365191	0.253397604682885	3.96186733851838	7.43658587092175e-05	0.00300941320901504
Clba1	18.4695366757685	-0.873491254281048	0.22059916773438	-3.95963077853858	7.5065728760215e-05	0.00302081975523251
Gpd1l	68.4298835996667	-0.685209777984497	0.173027203302949	-3.96012745339691	7.49097720649749e-05	0.00302081975523251
Smad5	1290.09021459934	-0.816413913591306	0.206195057966491	-3.959425224071	7.51303629809651e-05	0.00302081975523251
Lztr1	50.1078035245068	-0.662235715165317	0.167310579116361	-3.95812218607375	7.55413140189411e-05	0.0030308531054138
Pcbp4	926.199268292979	-0.964530700199307	0.243828634189847	-3.95577288698715	7.62876103106767e-05	0.00305426963497564
Pcif1	67.8943000142798	-0.847440416901107	0.214322177435809	-3.95404911913477	7.68396240873695e-05	0.00306579828657114
Plcd4	33.1509718552062	-0.78356216413999	0.198176771634067	-3.9538547211115	7.690211391463e-05	0.00306579828657114
Trhde	17.2854816231175	1.27055274257601	0.321768398335076	3.94865608042998	7.85911667914737e-05	0.00311980861320201
Uhrf1bp1l	128.550614380691	-0.827616162868841	0.209584294182751	-3.94884629163665	7.85287533255252e-05	0.00311980861320201
Zbtb22	36.2519796168441	-0.746301837778207	0.189025399465719	-3.94815638473787	7.87553540319407e-05	0.00311980861320201
Prr7	32.8602024089873	-1.01404160435801	0.256889353628444	-3.94738664734503	7.90089047117456e-05	0.00312326358688936
Rnf114	93.5489359176397	-0.763191092960523	0.193396948890163	-3.9462416410404	7.93874967467203e-05	0.00312507133419951
Stxbp5l	13.735290169849	0.982569363361207	0.248962961194147	3.9466487651349	7.92526866366809e-05	0.00312507133419951
Nacc2	278.294988278085	-0.968685522873123	0.245514198321014	-3.94553768986733	7.96211061721016e-05	0.00312771027320827
3830403N18Rik	9.08515537505059	1.3050261829349	0.330823046465022	3.94478618367019	7.98712140586379e-05	0.00313098494024852
Csad	108.334349373911	-0.670212873367062	0.170040229940818	-3.94149592481924	8.0975011044888e-05	0.00316764121331221
Glul	93.5333355425226	-0.782020319210365	0.198543051080908	-3.93879470952467	8.18919609501309e-05	0.00319021857004275
Pkp4	145.434927266123	-0.74384973151625	0.188840043766874	-3.93904659561796	8.18060429816926e-05	0.00319021857004275
Cbfa2t2	524.761349606331	-0.818077731362766	0.207800023835139	-3.93685099868804	8.2557831992757e-05	0.00320949981641408
1700010J16Rik	3.1255766250646	1.50092196273949	0.381437114365086	3.93491326935458	8.3226745139969e-05	0.0032288194080438
Metrn	6591.29263359786	-0.871496093502886	0.221509722421722	-3.93434691703367	8.342321784076e-05	0.00322976858019784
Cbfb	133.389720523211	-0.595272888798829	0.151382714972393	-3.93223816145314	8.41586253560617e-05	0.00323034807767369
Dvl1	107.129381424122	-0.867553757319751	0.220567150364062	-3.93328632975395	8.37923246516886e-05	0.00323034807767369
Fat4	524.608372801416	-1.10117866901481	0.280015732975106	-3.93255999337977	8.4045994897776e-05	0.00323034807767369
Pip5k1c	102.899734552734	-0.819279004933134	0.208395329731939	-3.93136931613093	8.44634050422438e-05	0.00323034807767369
Ppm1m	27.0582936554729	-0.888488774947982	0.225877982802719	-3.9334899485267	8.37213415169969e-05	0.00323034807767369
Sik3	185.320373742867	-1.24435508134653	0.316521113075059	-3.93134937905847	8.4470410935601e-05	0.00323034807767369
Cnksr2	10.0068461357499	1.16133729351091	0.295520758070286	3.92979938564824	8.50167631470047e-05	0.00323805225478967
F730043M19Rik	29.6350459525162	-1.04828511901812	0.26674914917378	-3.92985365563507	8.49975774120398e-05	0.00323805225478967
Peg3	97.0375495513207	-0.669771901405184	0.170496557562507	-3.92836026123069	8.55270235589348e-05	0.00325089255337271
Zfp395	32.5764803935069	-0.7785820835994	0.198222952889891	-3.92780993446247	8.57229129299546e-05	0.00325175583047628
Ctnnbip1	81.5629776793243	-0.733854298856446	0.186989495106739	-3.92457500587154	8.6882986480938e-05	0.00328911660716245
Mon1b	22.523958680373	-0.813597902827506	0.20748287443679	-3.92127738270453	8.80807995356788e-05	0.00332107062827599
Wdr4	206.827813076278	-0.7275903518317	0.185544176848465	-3.92138607737567	8.80410703753856e-05	0.00332107062827599
Retreg1	6.68743250012215	1.20029457877087	0.306265250569367	3.9191340726362	8.88676725464334e-05	0.00334402462405687
C1qtnf7	5.04223014361932	1.36361923770387	0.348161188170479	3.91663196253847	8.97946726652788e-05	0.00337214913727188
Unc13c	28.0058199507648	0.990603592381264	0.253059583073022	3.91450732808416	9.05889866607396e-05	0.00339518842820101
Gria1	23.5730089846581	1.06132976816558	0.271173966968815	3.91383354393909	9.08422700294098e-05	0.00339789901263392
Keap1	149.475113461464	-0.805046107074423	0.205939320374943	-3.90914229302456	9.26243967487219e-05	0.00345767057206909
Stk35	185.736840319292	-1.03346764952558	0.264568741704708	-3.90623488952847	9.37453890794855e-05	0.00349257375147917
Zcchc14	311.438209329794	-0.791017236451253	0.202550448402177	-3.90528504227568	9.41143848536038e-05	0.00349937783048736
Taf10	72.7592883261163	-0.806816697426527	0.206667624149268	-3.90393367489334	9.46417272907572e-05	0.00351203105402875
Helz	139.131938222883	-0.58050559278943	0.148742908880861	-3.9027446562471	9.51080230097875e-05	0.00352237346756367
Nrip1	162.459241715462	-0.695574007888591	0.178363506884852	-3.89975516873887	9.62900086289136e-05	0.00355912892130927
Amotl1	4942.0505039424	-1.04265087229014	0.267403971011217	-3.89916001750926	9.65269694738778e-05	0.00356087800748724
2610027F03Rik	9.5814370911414	1.2062343033189	0.309869231948593	3.89272047351578	9.91263442741307e-05	0.00357941416622183
Abi3	117.556283244989	-1.62576281546078	0.417312723689449	-3.89579019083688	9.7879092348702e-05	0.00357941416622183
Ankrd52	262.512010291693	-0.840621315056756	0.215932211697227	-3.89298710206074	9.90174186682792e-05	0.00357941416622183
Ccdc170	5.09427830624372	1.35788018873443	0.348763409013947	3.89341356816515	9.88434295951925e-05	0.00357941416622183
Map1s	83.5501773183249	-0.769457352287051	0.19763631060412	-3.89329951533214	9.88899324238404e-05	0.00357941416622183
Msr1	3.41911045775093	1.49998605215386	0.38503918092549	3.89567121078031	9.7927157671405e-05	0.00357941416622183
Rhbdf1	140.787812588762	-1.25835288430337	0.322918993432505	-3.8968066601706	9.74693681322142e-05	0.00357941416622183
Ube2l3	100.362227554936	-0.749193896437598	0.192241204400719	-3.89715565283254	9.73290680143374e-05	0.00357941416622183
Ube2r2	161.58254388578	-0.620556313950938	0.159377702959649	-3.89362064095031	9.87590524494005e-05	0.00357941416622183
Zfhx4	9.16389224031522	1.15369102820881	0.296246801651445	3.89435775096132	9.84592494867849e-05	0.00357941416622183
Zfp651	65.461640720681	-0.783309168092784	0.201085337818842	-3.89540667951866	9.80341023380851e-05	0.00357941416622183
Dmwd	107.098188511706	-0.82388519688652	0.211680603605624	-3.89211473726463	9.93742259199155e-05	0.0035814776201502
Tkfc	30.1450354383859	-0.82678616880713	0.212458560960018	-3.89151731552358	9.96192781674316e-05	0.00358343139109169
Pbx4	34.7150173055608	-0.796362836796195	0.204854641083575	-3.88745323310153	0.000101301497227266	0.00363494087256852
Sh3pxd2b	563.661914407444	-0.840746127094042	0.216289948902587	-3.88712527493684	0.000101438409608878	0.00363494087256852
Gab2	155.490316272824	-0.679129120989691	0.174857564058209	-3.88389901602205	0.000102794615424143	0.00366257019700025
Thy1	8.06825754210293	-1.55227209132612	0.399666276311491	-3.8839206191025	0.00010278547760173	0.00366257019700025
Trabd	699.889981866002	-0.760733904158262	0.195824890759473	-3.88476613574447	0.000102428436659165	0.00366257019700025
Pm20d2	38.9775058822858	-0.767909573288271	0.197917167040647	-3.87995435045088	0.00010447607101099	0.00371543027532833
Ctnnbl1	282.088344432001	-0.777221111668571	0.200387172716764	-3.87859712341533	0.00010506058097968	0.00372428749823704
Notch3	240.072482792006	-0.780907703063477	0.201345028804746	-3.87845534453579	0.000105121817865774	0.00372428749823704
Acy1	13.8311259702815	-0.924892881652633	0.238663896714527	-3.87529448058465	0.000106495830811486	0.0037658610454751
Moxd1	21.6578647644732	1.10794196230878	0.285939465767185	3.87474306611064	0.000106737257438446	0.00376730353932652
Lingo2	59.144653620196	0.863277175120566	0.222853825929248	3.87373728730437	0.000107178949742701	0.00377579575857166
Plxdc2	15.5959439993237	0.979522307733913	0.252915380769233	3.87292502636546	0.000107536916035544	0.00378131212059816
Plxnb1	69.0842910643558	-0.672777335787244	0.173751587626549	-3.87206439364036	0.000107917430642108	0.00378759924330254
Nbl1	16.8494374377222	-0.946419564651905	0.244557539767859	-3.86992593052038	0.000108868424401483	0.00380731939256984
Tubb5	1007.97095764775	-0.721598584592086	0.186464921767125	-3.86988918748636	0.00010888483324333	0.00380731939256984
Ip6k1	1544.30131041471	-0.857172607293939	0.221563915289157	-3.86873740778262	0.000109400383914889	0.00381823607578044
Crip2	40.2879586470564	-0.686390486023369	0.177500791355585	-3.86697141337433	0.00011019533937222	0.00383031530561443
Extl3	300.1314591491	-0.719978398749968	0.186212926917841	-3.86642544460745	0.000110442205821647	0.00383031530561443
Katnb1	34.472316013655	-0.819623887630552	0.211999476690742	-3.86615995673514	0.000110562437857114	0.00383031530561443
Prag1	115.410838923929	-0.793912249160061	0.20533145125787	-3.86649119896887	0.000110412446573253	0.00383031530561443
Eefsec	128.323955664266	1.08417466344346	0.280609884936152	3.86363674854199	0.000111711308223841	0.0038488132743469
Mllt6	171.750826793658	-0.578046970296482	0.14958698842794	-3.86428643541376	0.000111414420186148	0.0038488132743469
Ube2z	180.975154740299	-0.778553054011596	0.201503211966289	-3.86372527968361	0.000111670808189811	0.0038488132743469
Fosl2	105.376290811047	-0.895736992484688	0.231893367158461	-3.86271070820494	0.000112135771966529	0.00385636152054124
Fhod3	43.9060471275771	1.03511807193465	0.26803959025323	3.86181038016332	0.000112549908341778	0.00386352765801385
Sec24c	62.7559107294716	-0.558188341746201	0.144585721237535	-3.86060488524432	0.000113106676020952	0.00387136603134192
Unc119b	5986.63840185696	-0.799622860815894	0.207133447582245	-3.8604236551337	0.000113190602929473	0.00387136603134192
Ramp1	32.9170406612707	-0.928076015791684	0.240525369846057	-3.85853690355275	0.000114067845778794	0.00389427625488803
Lgalsl	71.0449311934869	-0.67528647358711	0.175093139375522	-3.8567272024224	0.000114915285983395	0.00390092732944471
Plcb1	65.6544771362532	0.713184496107129	0.18490622679292	3.85700637818886	0.000114784168358134	0.00390092732944471
Szrd1	483.160423178153	-0.861075536392106	0.223287826483291	-3.85634788046334	0.000115093664616945	0.00390092732944471
Ube2g2	98.5406807511608	-0.88651721200912	0.229847655385801	-3.85697739888229	0.000114797772206508	0.00390092732944471
Ush2a	43.9210676776991	0.947731669009314	0.245813341223327	3.85549321404926	0.000115496534624849	0.00390752870387529
Tcf20	1852.64113610926	-0.634420604298115	0.164573478485213	-3.85493829344512	0.000115758823086862	0.00390935867104677
Ncs1	863.34211129009	-0.940896613779609	0.244117746703483	-3.85427371211347	0.000116073682971426	0.00391295430009777
Galnt13	38.9659262680727	0.984727026380567	0.255677681556377	3.85143912595842	0.000117425721152823	0.00394641562801466
Gm34790	6.72623207186183	1.29724801437933	0.336861316945087	3.8509854029657	0.000117643511514326	0.00394641562801466
Malrd1	30.2941959460546	0.955455704796185	0.248142108658679	3.85043759787831	0.000117906969554041	0.00394641562801466
Ppm1f	130.39307227547	-0.818575196362139	0.212591887428033	-3.85045359098777	0.00011789927004736	0.00394641562801466
Hunk	118.427755511759	-0.588280568351387	0.152899445965518	-3.84749967298154	0.000119329436472857	0.00398691962393388
Zdhhc4	48.1944261137336	-0.795611483846628	0.206918882265588	-3.84504050638275	0.000120532526310553	0.00401996313771449
Cox15	62.5147702787208	-0.728843331563035	0.189658853982031	-3.84291751352715	0.000121580340234273	0.0040477199442889
Slc25a21	34.6385004930987	0.920301052954346	0.239530058748324	3.8421109140265	0.000121980688095122	0.00405386085019842
Ap3s2	78.9403712074045	-0.612819877335945	0.159524746226927	-3.84153488302182	0.000122267355882944	0.00405620873041351
Kctd12	24.9385387507962	-0.958717902049169	0.249642145808108	-3.84036877645694	0.000122849626305071	0.00406833762456847
Dip2a	106.953196999768	-0.573534917847581	0.149482197978954	-3.83681084170524	0.000124642402849464	0.00412044084208519
H6pd	32.1700752305127	-0.771846592690604	0.201223870900886	-3.83576058464148	0.000125176304024332	0.00413081803280297
Ablim3	8.1945522516131	1.1100670944611	0.28947232501949	3.83479524125962	0.000125668939745211	0.00413979944139618
Prcp	67.2776636621637	-0.799334028375681	0.208526991666316	-3.8332401095335	0.000126466402452514	0.00415877344807505
Megf8	552.380379224329	-0.919171127990565	0.239862924953349	-3.83206837058846	0.000127070411785459	0.0041713306330342
Bmf	67.416696274059	-1.03130417665896	0.26917228587877	-3.83139063998379	0.000127421009185983	0.00417553977222548
Garre1	85.1000280284117	-0.659808594045528	0.172263027651693	-3.83023915833887	0.000128018774404092	0.00418781973342445
Ptpn1	95.579337339178	-0.612224037223865	0.159858207956934	-3.82979419729764	0.000128250472889246	0.00418810283381109
Ankrd31	7.14097650531142	1.28683364428025	0.336224724190334	3.82730225262012	0.000129555390761158	0.00422316839841581
Anks3	45.8073459806928	-0.68258112879337	0.178384470821887	-3.82646048531272	0.00012999900592663	0.00422316839841581
Fam149b	81.3541900905178	-0.688104925528792	0.179823869702592	-3.82654942676319	0.00012995206583536	0.00422316839841581
Tulp4	495.85719624637	-0.599489752724931	0.156788551653003	-3.82355565125503	0.000131540884650021	0.00426587770479004
Cobl	10.5294924534715	1.0316881905968	0.269891802996335	3.82259920139482	0.00013205232568951	0.00426772206449556
Dbn1	77.9234539296783	-0.657812434495663	0.172080899167626	-3.82269291756129	0.0001320021302994	0.00426772206449556
Septin3	78.6115944223546	-0.577732668715515	0.151160057243908	-3.82199292094273	0.000132377490842537	0.00427087997517236
Agmo	76.0761072543486	1.20377037504112	0.31500568225408	3.82142431980061	0.000132683132978719	0.00427339826405044
Gm10823	3.44975433105204	1.57744574977058	0.412870853547416	3.82067597220063	0.000133086408381628	0.00427904707222917
Mapt	100.649744292302	-0.491862202939265	0.128791280044121	-3.81906447991481	0.000133958746447776	0.00429651361519037
Slc66a2	46.8093178693446	-0.757019768077881	0.198233540672528	-3.81882786086356	0.000134087286494198	0.00429651361519037
Mgst3	32.0233035104134	-1.61828603213754	0.423875331268412	-3.81783489804645	0.000134627968026638	0.00430648953259997
Abca12	8.9856262955953	1.29170432282009	0.338396524325093	3.81713235795286	0.000135011750552307	0.00431142115666781
Sfxn5	560.465427079804	-0.715886039228997	0.187633488172777	-3.81534259262821	0.000135994123764653	0.004335418780864
Zfp687	51.3188150274336	-0.762609664001966	0.200015436205629	-3.81275404773237	0.00013742685319235	0.00437366783456398
Hmcn1	19.9012615120441	1.03204594983496	0.270715727139876	3.81228664008025	0.000137687068698329	0.00437453483747635
Fam53c	58.1226727088846	-0.894224587314915	0.23501160949289	-3.80502303373216	0.000141790995331286	0.00449505347856012
Kcnt2	19.3118726571632	1.0744603172725	0.282401223753473	3.80472967854583	0.000141959136858186	0.00449505347856012
Cdk19	108.176691836242	-0.537935265955565	0.141462662044892	-3.802666075836	0.000143147243388769	0.00452504341601165
Rnf141	1571.36264024934	-0.84969081775219	0.223487222213539	-3.80196598864306	0.000143552437194491	0.00453022540033776
Brf1	121.256806007911	-0.654128905314106	0.172139472803345	-3.79999366014903	0.000144699789694834	0.00455113559648223
Nt5dc3	69.6242447693803	-0.718410057291358	0.189044873593335	-3.80020914418854	0.000144574018359012	0.00455113559648223
Faf2	432.643509380826	-0.841382471339215	0.221473282388588	-3.7990247052146	0.000145266612952821	0.00456132306256709
Rbms2	41.7922077758045	-0.737231499478524	0.194128913198472	-3.79763883355591	0.000146080960683894	0.00457923572414271
Gm33605	9.12114433568679	1.2142486250132	0.319842489954618	3.79639561080671	0.000146815142846678	0.00459457989538679
Tafa4	62.8288712095347	1.17550258312541	0.309686125025485	3.79578705061026	0.000147175791877354	0.00459820273557582
Chfr	61.5188280237303	-0.896482162710227	0.236267184538229	-3.79435749599485	0.000148026268142725	0.00460377126887709
Kctd5	91.4473697234434	-0.695791906311914	0.183355634980381	-3.794766964137	0.000147782194043549	0.00460377126887709
Prelid3a	49.5644016806892	-1.05661392502314	0.278492792351961	-3.7940440616064	0.000148213355237744	0.00460377126887709
Zfp532	834.400496579164	-0.780984134828671	0.205855796050669	-3.7938408818785	0.000148334750901137	0.00460377126887709
Ctnna2	86.5669287029227	0.89245252652945	0.235346423256278	3.79208026270968	0.000149390611588222	0.00461458607235374
Mrpl10	52.224911635745	-0.781417776835289	0.206068424282917	-3.79203063038158	0.000149420478883265	0.00461458607235374
Zdhhc7	317.716094715155	-0.849851744440007	0.224112444782018	-3.79207743356961	0.000149392313931554	0.00461458607235374
Chst11	128.667497250525	-0.626694003072541	0.16541177882798	-3.78869030677841	0.000151443559867715	0.00466938542468979
Otx1	6.25645927457983	-1.18520340113891	0.312929774039213	-3.78744210191516	0.000152206137028158	0.00468520431963561
Fto	194.29676236231	-0.701351078541512	0.185223625528718	-3.78650982853574	0.000152778055829792	0.00469511220018985
Chp1	479.286713119185	-0.817615627821655	0.216002383256032	-3.78521577168211	0.000153575270265697	0.00469655187260422
Sh3kbp1	31.6579615092306	0.670347053097747	0.177078625350032	3.78558988569439	0.000153344392755041	0.00469655187260422
Tysnd1	55.0531588051591	-0.79617789809209	0.210333759205617	-3.78530722361962	0.000153518802204524	0.00469655187260422
Nkain1	195.713746598073	-0.865886017259968	0.22884874660861	-3.78366073702319	0.000154538442195183	0.00471832248633975
Sdk1	88.2531213860604	0.929731518502641	0.245785693866873	3.7826917583178	0.000155141489608363	0.00472904504931207
Lrriq3	5.5377870127458	1.25460894953149	0.331736630693934	3.78194276256761	0.000155609146840478	0.00473561256114044
Aif1l	137.735378456517	-0.740497888766824	0.195859945043999	-3.78075205014723	0.000156355334921475	0.00474076510597242
Fancg	16.425864946083	-1.01969212901014	0.269726660330151	-3.78046474071941	0.000156535887825686	0.00474076510597242
Igk	136.809198050162	0.892717145455275	0.236119740308156	3.78078149793917	0.000156336840222344	0.00474076510597242
H1f1	58.2159190959699	0.849331346801581	0.224972801550433	3.77526234704058	0.0001598393506463	0.00482888796924441
Siah1a	81.7478133733937	-0.819957778684776	0.217203082645017	-3.77507431616367	0.000159959967879322	0.00482888796924441
Zfp827	109.242225745807	-0.537682532047598	0.142477945415783	-3.77379481770683	0.000160783012263866	0.00484594321232523
6030498E09Rik	6.36869093612444	1.25254972740224	0.332011201198063	3.77261286029632	0.00016154685219816	0.00486116224955906
Dap	33.4900660948037	-0.858974286455164	0.22772149817441	-3.77203862323653	0.000161919184099471	0.00486457043173724
Rangap1	116.613603124691	-0.577633289681635	0.153296991213674	-3.76806671225854	0.000164516741096145	0.00493471381399732
Glb1l3	3.58330847371585	1.39845485235357	0.371366409067138	3.76570098482104	0.000166082460806426	0.00495227199031021
Gm38505	7.965600519378	1.11274164038513	0.295473290199389	3.7659635482931	0.000165907998190133	0.00495227199031021
Gosr1	166.926074946722	-0.773422558870878	0.205410357096656	-3.76525589947221	0.000166378596017699	0.00495227199031021
Ints7	343.241105300319	-0.901627955972384	0.239419938748391	-3.7658849997448	0.000165960172383579	0.00495227199031021
Rnf157	120.415328679201	-0.634373607390227	0.168483711301391	-3.76519250727704	0.000166420814074972	0.00495227199031021
Mier2	77.9588267725756	-0.820932235230414	0.218072517376209	-3.76449194565026	0.00016688804706348	0.00495831781599836
Ubl3	92.3142282451576	-0.687590433332185	0.182730236317251	-3.76287169102332	0.000167973392450723	0.00498267992108566
Gclm	23.14110097614	-0.798713161355519	0.212336083780542	-3.7615517209078	0.000168862493412268	0.0049932772264601
Vash1	219.090203885449	-0.864933251901353	0.229934574420845	-3.76164939126676	0.000168796553580626	0.0049932772264601
Cc2d2b	6.29434245044088	1.2395808032901	0.329586367785049	3.76101964295604	0.000169222139009826	0.00499604418897407
Cab39l	59.6436369547598	-0.653376992625523	0.173782781998669	-3.75973376137187	0.000170094277456464	0.00500935827422235
Rap2c	39.6720033085383	-0.795710303760014	0.211649369464737	-3.7595685060266	0.000170206666610953	0.00500935827422235
Magee1	28.6496017042092	-0.693504195870182	0.184842838684536	-3.75185861029628	0.000175528452194833	0.00515789944735897
Arhgef12	680.463501615582	-0.762835576558475	0.203411967156798	-3.75020008518206	0.000176693524981123	0.00516211079366117
Atf7ip	671.201753015842	-0.733894008601352	0.195662076269644	-3.7508239848685	0.000176254400261389	0.00516211079366117
Pygb	143.602906284221	-0.627220355383432	0.167254767655354	-3.75008954408932	0.000176771435283812	0.00516211079366117
Tcrb	27.3606184750587	0.953201193264376	0.25415272782819	3.75050545949186	0.000176478462351128	0.00516211079366117
Sned1	28.6184162147078	-0.940041863691108	0.250700834516938	-3.74965590163441	0.000177077382217566	0.00516301553711061
Susd6	235.903111224649	-0.781090650606778	0.208357338459352	-3.74880316854863	0.000177680462215638	0.00517256750236128
Airn	304.234029269127	-1.34929573206299	0.360034837413638	-3.7476810348572	0.000178477014219787	0.00517541229777726
Akt2	223.420183671853	-0.836702080333547	0.223278965349368	-3.74733947295189	0.000178720139380514	0.00517541229777726
Miga2	60.1984303478099	-0.703903609707238	0.187852191888404	-3.74711416795925	0.00017888068281714	0.00517541229777726
Pias2	105.765342392229	-0.577241937222685	0.154003937408646	-3.74822843451713	0.000178088021387299	0.00517541229777726
Flot2	62.2253634359614	-0.557994013283651	0.148936670624843	-3.7465186440832	0.000179305682749984	0.00517972739230224
Sptlc3	9.42556176404157	1.19035977223545	0.317767578894357	3.74600762097	0.000179671134828911	0.00518231167232328
Ago3	166.383816818773	-0.519735418995544	0.138758178353102	-3.74562007922127	0.000179948747504728	0.00518235833112926
Cox18	44.5284639115161	-0.760297289897323	0.203026347844145	-3.74482079774676	0.000180522581055991	0.00519092267149822
Fam135b	16.0835428439068	1.00530647364904	0.268572625131077	3.74314572514009	0.000181730762909104	0.005217673601138
Dnal1	149.897667535031	-0.85952373058466	0.229799726037863	-3.74031660265356	0.000183788606838914	0.00526352304941147
Lpcat1	91.0179427978149	-0.703862588198547	0.188191641673214	-3.74013735116234	0.000183919725775345	0.00526352304941147
Slc35f4	11.1350707040282	1.10059339824818	0.294292252894696	3.73979738651833	0.000184168644802862	0.00526352304941147
Apc2	101.898241685719	-0.640233906467566	0.171235631200114	-3.73890586895059	0.000184822910936792	0.00527419422288776
Elf2	122.050438587198	-0.597278501162643	0.159855132730006	-3.73637362130525	0.000186693211721102	0.00530338643946615
Gm34265	7.25067982078604	1.12611794288579	0.301348801708333	3.73692523913111	0.00018628428128016	0.00530338643946615
Pax3	7.673287069291	1.16275301691374	0.311197160953149	3.73638696880269	0.000186683306876601	0.00530338643946615
Fam107b	55.0213795225182	-0.764537394338278	0.204667316592397	-3.73551286579324	0.000187333001001499	0.00530663842323799
Slc25a39	437.628069009126	-0.843559396002432	0.225847745825436	-3.73507998904024	0.000187655531396391	0.00530663842323799
Utrn	173.442710334862	-0.40128107891043	0.107435733017916	-3.7350801976053	0.000187655375871885	0.00530663842323799
Nucks1	519.470446470419	-0.730191610939082	0.195530453143956	-3.73441374066416	0.00018815296377831	0.00531270406145162
Cdk16	157.474782596075	-0.68101672757859	0.182380999609496	-3.73403330959225	0.000188437555712998	0.00531275072616059
Numbl	59.1175011053738	-0.646613455051598	0.173192626043005	-3.73349298884723	0.000188842452987609	0.00531480157556392
Pdk3	68.1338243453289	-0.791769740153173	0.21208981743503	-3.733181298983	0.000189076394124551	0.00531480157556392
Ak1	71.795777821668	-0.70461963214412	0.188976568490752	-3.72860846067593	0.000192540037267615	0.00539817369758762
Ulk1	61.7158373620783	-0.726691293895182	0.194901403126592	-3.72850724642133	0.000192617371112728	0.00539817369758762
Marchf1	47.5567126428035	0.874793936948137	0.234713083342978	3.72707786242078	0.00019371262910231	0.00540825268301464
Mxd1	30.4011451470229	-0.759217543076103	0.203696138700162	-3.72720635708102	0.000193613931847658	0.00540825268301464
Tcp11l1	155.623650565836	-0.721329612938867	0.193546255268818	-3.72691071670184	0.000193841085139738	0.00540825268301464
Smug1	53.1840315531593	-0.863614855229815	0.232041973157112	-3.72180447993809	0.000197804162507582	0.00550247223615535
Thap12	184.120307687541	-0.769656153020969	0.206778938165881	-3.72212063688778	0.000197556590840694	0.00550247223615535
Adgrg7	3.41477267180297	1.41067635821706	0.379121180096813	3.72091149815693	0.00019850500129872	0.00551379942216874
Ddx6	306.509877849925	-0.812435643135697	0.218477798818615	-3.71861876826303	0.00020031510405621	0.00552164491867766
Olfr1280	2.11139668132281	1.55189613883734	0.417229778826663	3.71952391126443	0.000199598651884013	0.00552164491867766
Pih1d1	59.3770998706055	-0.829440825722062	0.222988978304047	-3.71964942855209	0.000199499490869649	0.00552164491867766
Rere	474.472834895236	-0.488771682650534	0.131442055084389	-3.71853348105924	0.000200382736253564	0.00552164491867766
Snx27	431.017201957396	-0.725564913350058	0.195132437178022	-3.71832035638501	0.000200551836530765	0.00552164491867766
Timm29	86.4366393548842	-0.750049725518339	0.201709274400418	-3.71846920647485	0.000200433719755741	0.00552164491867766
Kctd16	11.9118331209103	1.02159551712587	0.274806710371614	3.71750571790768	0.000201199434466184	0.00552327745756072
LOC118567660	8.12056973436606	-1.17590266601417	0.316310928499096	-3.71755307852897	0.000201161731354716	0.00552327745756072
Ahdc1	219.822839115721	-0.89066667629463	0.239613947019786	-3.71709029199826	0.00020153043370357	0.00552428752357947
Dlg2	134.392643484201	0.886214918896669	0.238548541944651	3.71502970285307	0.000203179826429016	0.00556138134235807
Mamld1	55.0349962088289	-0.698135191062487	0.188035475799222	-3.71278445248242	0.000204991463256822	0.00560280160927708
Rfx7	209.355335754705	-0.679099780632505	0.182948642105858	-3.71196950584396	0.000205652768484066	0.00561270644451353
Atp5d	153.728100346179	-0.70339060218456	0.189572805425319	-3.71039823252315	0.000206933470923047	0.00563430515592159
Ccdc73	41.0143070339629	-0.642225645388165	0.173094386152623	-3.71026270500705	0.000207044285966123	0.00563430515592159
Cdh24	11.9618841593202	-0.960819718685187	0.259011434256656	-3.70956487478119	0.000207615754752569	0.00564168021271922
Slco6b1	3.29019852130869	1.46903973830901	0.396062044548132	3.70911517155107	0.00020798481142154	0.00564354162436742
Gpc5	87.9375870522419	0.955069628535791	0.25762874954209	3.70715469540311	0.000209600919765137	0.00567918682601729
Ctsd	97.0655822610877	-0.620896052762466	0.167531643605297	-3.70614195265277	0.000210440381668556	0.00568382236071891
Litaf	66.4065081613079	-0.713755419478053	0.192621084203677	-3.70548957518757	0.000210982807978968	0.00568382236071891
Mafg	6290.95693241901	-0.83897679942332	0.226398712919031	-3.70574897978052	0.000210766966158887	0.00568382236071891
Ppp1r1a	36.1400496892391	-0.627061560165971	0.169212147442227	-3.705771539718	0.000210748204600109	0.00568382236071891
Egln1	232.500865369414	-0.73840705456136	0.199298875301159	-3.70502369090422	0.000211370975874851	0.00568612151003162
Il23r	4.4058737673288	1.31502806820457	0.354992543863845	3.70438222135994	0.00021190653637112	0.00569237343839846
Golga7b	11.1823475540766	-1.171458653298	0.316401398678362	-3.70244461052096	0.000213531988708537	0.00572784307425742
Dnah7b	20.579722434634	1.149964235559	0.310666039764771	3.70160908617409	0.000214236512704009	0.00573036894450596
Polr3f	51.1692401587612	-0.818899989404335	0.221222893176655	-3.70169640964966	0.000214162778504314	0.00573036894450596
Mtch1	116.070573663941	-0.607023801591028	0.164097989696846	-3.69915440592809	0.000216318975201492	0.0057778398255454
Ccdc61	41.6944401812921	-0.817565325791051	0.221135047179946	-3.69713139647994	0.000218049495056536	0.00581578887596105
Nwd1	475.959014564628	-0.785514720083234	0.212554860566066	-3.69558577955492	0.000219380394405665	0.00584298675993642
Slc14a2	35.4780737742197	0.813419501606578	0.220231466118411	3.69347539633246	0.000221209921827598	0.00588336926651105
Scamp4	8.77827248640447	-1.07664827054216	0.291632409183979	-3.69179911641078	0.000222673314455729	0.00590556048804409
Stk11ip	93.8442484084892	-0.816670696354828	0.221196132782394	-3.69206588778044	0.000222439816537411	0.00590556048804409
Ivd	86.51100082151	-0.64911010012227	0.175907684187957	-3.69006108584033	0.000224200208484564	0.00592930607706289
Sugp2	76.4544101971222	-0.642951227637705	0.174224719235161	-3.69035594065086	0.000223940482387229	0.00592930607706289
Prdx4	97.8804261545133	-0.788869783899511	0.213835727905708	-3.68913928287684	0.000225014013751743	0.0059424587007264
Btg2	71.6288018085186	-0.743880278901089	0.20170365856376	-3.6879860494248	0.000226036039870711	0.00596106561889374
Mapk3	37.9186088898938	-0.755439540469572	0.20486916680473	-3.68742428278442	0.000226535469112002	0.00596585764869012
Chd1	148.244986845431	-1.02983215721577	0.27931153740253	-3.68703765978571	0.000226879791344622	0.00596655720178986
Tmem45a	5.46690678798849	1.25679384020113	0.340911017670032	3.68657442869029	0.000227292986780237	0.00596906351436715
Diaph2	56.3290021162543	0.804316708096157	0.21820941917812	3.6859852848039	0.000227819515016558	0.00597453496294121
Samd12	28.9597118075321	0.811940095818372	0.220299123467872	3.6856256304478	0.000228141506954161	0.00597463469466985
Gm40062	2.83230022244406	1.46099340908111	0.396444841752237	3.68523752919498	0.000228489445999369	0.00597541271243753
Prrc2b	687.581725578485	-0.686857486749179	0.186447662480194	-3.68391578426007	0.0002296781516851	0.00599814555520324
Pcdh15	109.518656378932	0.850711396548169	0.230991662176124	3.68286624951652	0.00023062617780552	0.00600619658897953
Prkar1b	27.8107553153511	1.37422513645015	0.373117223359913	3.68309220377254	0.000230421767651783	0.00600619658897953
Man2a2	152.73809617059	-0.635467214473345	0.172575041236923	-3.68226604449093	0.000231169981707476	0.00601202042454471
Gm52070	97.3674957533502	1.23823329460547	0.336520404056327	3.67951921987535	0.00023367407859573	0.00606873882958787
Akr1a1	292.803144017872	-0.688615867306052	0.187203415340601	-3.67843645402075	0.000234668140615825	0.00607774300185288
Gm12569	2.24046792499146	1.46767767677168	0.398963584606864	3.67872591233588	0.000234402007795963	0.00607774300185288
Gm40508	1.38605423135181	1.56069541173564	0.424348240888541	3.67786469072596	0.000235194662747363	0.00608298923196588
Gab1	164.545056117238	-0.540045418449853	0.146850734423471	-3.67751254748604	0.000235519493805456	0.00608301174028205
Rab1b	90.865923484693	-0.649523900688785	0.176694543194629	-3.67597034376628	0.000236947049558651	0.00611147630434449
Tram1	167.425041384649	-0.916734295720513	0.249428165192398	-3.67534394126415	0.000237529200378816	0.00611808751099181
Me1	70.5966537069686	-0.698625867495358	0.190131216199739	-3.67444063872935	0.000238371053206713	0.0061313606384417
Cdc42ep4	54.8900049644154	-0.813766395250097	0.221541878006545	-3.67319444329192	0.000239537068650115	0.00614250730979352
Creb3l2	46.0186733603951	-0.59172025884944	0.161103087563843	-3.67292935099676	0.000239785794220517	0.00614250730979352
Dock4	58.8420520173052	0.594586925219882	0.161860401297383	3.67345515304549	0.000239292691150686	0.00614250730979352
Csk	95.6658154619428	-0.74807990822723	0.203704035389785	-3.67238629708925	0.000240296076940849	0.00614719269307674
Mlxip	98.5630706964633	-0.736999821148699	0.200708064619492	-3.67199904271871	0.000240660584127328	0.00614814120837937
Eif4ebp2	1053.71613691969	-0.883471695777276	0.240631099952502	-3.67147761013296	0.000241152207487423	0.00615233016303171
Gm13974	6.61379419147877	1.28072282111452	0.348889343505052	3.67085680590865	0.000241738750243336	0.00615892606963245
Smo	179.639964205872	-0.85951635039838	0.234188864679722	-3.67018453919174	0.000242375424605422	0.00615973922686859
n-TDgtc4	1.63005014230269	1.55360642254067	0.423310959282139	3.67013040525886	0.000242426760859343	0.00615973922686859
Dip2b	228.665962690325	-0.528536728383545	0.144088749070649	-3.66813322894764	0.00024432786755976	0.0061996545529319
Gm35438	13.3431243983221	0.957913533395193	0.261295341726404	3.66601841068488	0.000246356197150958	0.00623009015309556
Spock3	17.7472593847082	0.90545432110118	0.246997402372335	3.6658455206596	0.000246522713093146	0.00623009015309556
Uchl1	51.0536795975617	-0.761322348884475	0.207672596934787	-3.66597403856584	0.000246398923298632	0.00623009015309556
Zfp740	369.442248991829	-0.768072951317197	0.209567558277329	-3.66503745918906	0.000247302383862234	0.0062413936314263
Hivep3	139.471131882624	-0.733037691896331	0.200092716933745	-3.66349012162724	0.000248801815840346	0.00627080764568347
Nr1d2	61.0203881562326	-0.509767873111858	0.139175931047441	-3.66275884971873	0.000249513410935256	0.00627805737570881
Poc1b	60.2691445929528	-0.711721634815483	0.194326312851509	-3.66250779100271	0.000249758154106326	0.00627805737570881
Cnr1	15.1985811855692	-1.02330104833625	0.279463997965371	-3.66165608374017	0.000250590114738555	0.00629054890968697
Med22	896.280467947008	-0.963620534287069	0.26325823773544	-3.66036232171186	0.000251858855491378	0.00631395691530255
Slc31a2	13.1571628666308	-0.911461582704776	0.249138057086642	-3.658459865037	0.00025373546567898	0.00635252111873895
Kcnj15	22.472883477268	1.31725610785097	0.360133206304845	3.65769133417801	0.000254497267467525	0.00636310944239377
Spry1	184.238707993476	-0.809225869433087	0.221415408862249	-3.65478569712615	0.000257396890955212	0.00642704976258779
Gm29796	3.18321507632353	1.37202630335331	0.375548809802398	3.65339009881359	0.000258800587248597	0.00644495839093754
Traf7	129.778261006082	-0.761394130176242	0.208407137485402	-3.65339757247793	0.000258793051138948	0.00644495839093754
n-TIaat7	4.11884368832025	1.34873138917869	0.369234977487573	3.65277254705394	0.000259424010355639	0.00645192667873885
Chaf1b	28.6182377615341	-0.837636984377649	0.229540742346266	-3.6491865270439	0.000263072041822509	0.00653399964193287
Sft2d2	2487.40770180868	-0.839645445945393	0.230168799032121	-3.64795510719165	0.000264335810228148	0.00655671533507786
Traf2	99.1797770407576	-0.757325205276226	0.207638879220247	-3.6473188842101	0.000264990974112518	0.006564294882468
Cad	106.577958706737	-0.725599433506002	0.199181754652029	-3.64290110192887	0.000269582435282093	0.00666045972012088
Zc3h14	58.0543977585453	-0.53994567301769	0.148210436017624	-3.64310157588016	0.000269372474893163	0.00666045972012088
5730522E02Rik	31.9434447599899	0.910355010286218	0.250049546648465	3.64069850350919	0.000271899384358327	0.00667398568503321
Aff1	296.077382885662	-0.691673240600581	0.189916898317751	-3.64197839543135	0.000270550783640136	0.00667398568503321
Atp1a1	114.69140112931	-0.7056598781665	0.193817666439754	-3.64084394951606	0.000271745813618572	0.00667398568503321
Spred1	498.792420207933	-0.835638171708657	0.229526688817983	-3.64070154983731	0.000271896167025969	0.00667398568503321
Zfp933	95.0488668204953	-0.921147041949028	0.253014327385948	-3.64069122672215	0.000271907069768888	0.00667398568503321
Rab31	384.204905840085	-0.65146501177837	0.178968697340824	-3.64010590375887	0.000272525928492404	0.00668044302780923
Aggf1	80.9682143470189	-0.694028447986279	0.190684245044343	-3.63967378545032	0.000272983651582438	0.00668293875588452
Heph	7.91914854578427	1.14831702532916	0.31558809587004	3.63865760577369	0.000274062885176026	0.00670062343092479
Pou6f1	151.717038300126	-0.733195153464356	0.201536691724346	-3.63802316685436	0.00027473871733855	0.00670841208773205
Ppp1r12b	444.779110346472	-0.737649572807667	0.202892523668622	-3.6356666055002	0.000277262729834687	0.00676124971182588
Ptpn11	645.756495078151	-0.754282990008019	0.207512400253818	-3.63488152556386	0.000278108409817049	0.00677307601962999
Gm31828	3.65509180113584	1.35663896100827	0.373474676054903	3.63247911568933	0.000280711301135688	0.00682761153034302
Usp5	73.678232214447	-0.715247056186504	0.197053296828078	-3.6297137256756	0.000283735719750622	0.00688973128311463
Wdtc1	112.563248195865	-0.646598854711784	0.178152212919782	-3.62947416770474	0.000283999148592998	0.00688973128311463
Wbp1l	1276.3055075347	-1.15667539102967	0.318771880884743	-3.62853645628764	0.000285032504388284	0.00690587785148233
LOC118568002	3.6791663797592	1.35198949967994	0.37272505527345	3.62731048141652	0.000286388840027889	0.00692979800155112
Akap8	55.6061158904007	-0.566175093825592	0.156107284229964	-3.62683328083237	0.000286918415527034	0.00693367707638497
Efhc2	4.3383853730921	1.41171003190488	0.389429263813262	3.62507434105368	0.000288878340516458	0.00697206760909708
Gm36743	8.45696820764686	1.23134016118875	0.339790057652896	3.62382634057702	0.000290276542661618	0.00699681982228138
Mapk1	213.029735040173	-0.580940779002897	0.160413867062159	-3.62151221488719	0.000292885973761139	0.00703263418070704
Snn	183.487030960204	-0.764560353359288	0.211091262672893	-3.62194220489386	0.000292399456687243	0.00703263418070704
Tmem201	112.038003745675	-0.706042311171551	0.19494048700852	-3.62183516624073	0.000292520495967147	0.00703263418070704
Foxo3	223.021504662161	-0.630049112143874	0.174033420315281	-3.62027655953936	0.000294288293876913	0.00705728134626667
Ap1m1	67.2830844825971	-0.64043775613198	0.176936693004875	-3.61958701304729	0.000295073577708278	0.00705808480080043
Gna11	93.9770926406601	-0.717390733423725	0.198181230313927	-3.61987223657532	0.000294748515728644	0.00705808480080043
9530036O11Rik	12.2915042565167	1.07437682878908	0.296862826631685	3.61910192993632	0.000295627185834132	0.00706047761427706
Pde1a	27.2406372589773	0.863074714471435	0.238494802796601	3.61884076445683	0.000295925647464241	0.00706047761427706
Grn	29.2371538664807	-0.90838353624005	0.251101219068366	-3.61759906865577	0.000297348530396804	0.00707847738080142
Tmem125	7.88477587631693	-1.48982221422769	0.411834710917386	-3.61752463970078	0.000297434023190729	0.00707847738080142
Ccdc6	212.804637117555	-0.750083456474625	0.20743342690091	-3.61602017418791	0.000299167070722906	0.00708534806629975
Gatc	81.5548797818839	-0.863661069069925	0.238855902955439	-3.61582468083717	0.000299392959515944	0.00708534806629975
Irs1	694.757403377907	-0.758518317063187	0.209807186123508	-3.61531142511328	0.000299986777052154	0.00708534806629975
Prr5l	155.820025720871	-0.763461798623828	0.211133649091464	-3.61601195218813	0.000299176567868636	0.00708534806629975
Rnf32	22.3982639251869	-0.719609761386261	0.199031197547843	-3.61556263667299	0.000299695997058011	0.00708534806629975
Tmem64	52.4030991456334	-0.885057186115765	0.244711335121799	-3.61673964009574	0.000298337115697961	0.00708534806629975
Adipor1	144.999608571304	-0.783336217493619	0.216693186554134	-3.61495545822309	0.000300399264926985	0.00708617713258039
Arl5b	59.6243318189054	-0.758196529947176	0.209777293652503	-3.61429264695888	0.000301168734111753	0.00709541445472571
Catsperb	8.92850872423293	1.20683298681007	0.334076388314667	3.61244622195015	0.000303322025706955	0.00710595739986878
Fdxr	22.2104131861263	-0.79199806673652	0.219251149187818	-3.61228695799477	0.000303508432374435	0.00710595739986878
LOC118568605	7.70787917834387	1.29745859928979	0.359130320281543	3.61277933389929	0.00030293248940689	0.00710595739986878
Lrrc58	293.98168638993	-0.646107270439	0.178801489235218	-3.61354524060496	0.000302038625323029	0.00710595739986878
Rev3l	515.406944781331	-0.512252678174888	0.141797327280146	-3.6125693481009	0.000303177989150559	0.00710595739986878
Gm26871	6.26195177762328	1.17463409213859	0.325274135721744	3.61121270688252	0.000304768568635077	0.00712657461178186
Plekhb2	77.9997842880456	-0.653236805688614	0.180950795320641	-3.61002450711029	0.000306168076482201	0.00715039548769438
Bach1	465.543913140686	-0.767928146304236	0.212815847815436	-3.60841616912957	0.000308072026783375	0.00717411236976023
Lrrc4c	90.2084367740893	0.7306097166431	0.202458743659044	3.60868443337525	0.000307753687160253	0.00717411236976023
Mapk6	85.8208356100431	-0.544214487117256	0.150827176401269	-3.60819913295598	0.000308329801480349	0.00717411236976023
Hmbox1	527.262978206978	-0.694455468369999	0.192576815000009	-3.6061218915162	0.000310807186033435	0.00721747575082669
Ipo13	94.3277022117664	-0.769304310846533	0.213340524625976	-3.60599240203079	0.000310962234777589	0.00721747575082669
Nploc4	171.885999075753	-0.720882634945874	0.199958936033586	-3.6051533842168	0.00031196861805862	0.00722466189237212
Tgfbrap1	136.005379102862	-0.735647494065184	0.204057850595283	-3.60509282989669	0.000312041369479352	0.00722466189237212
Eda	28.7892669087608	0.858277448879377	0.238123809776493	3.60433276153682	0.000312955885898291	0.00723691215457169
Cpq	28.9199794381399	0.805329934724267	0.223530066502909	3.60278126036251	0.000314830450696171	0.00726917786724582
Foxn3	296.066032629952	-0.599939725758442	0.166532523935788	-3.60253788016669	0.000315125461145982	0.00726917786724582
Necab3	11.3416611167561	-1.24975264658907	0.347236978533717	-3.59913466551408	0.00031927783108114	0.00735592617694548
1700012I11Rik	7.40934020690839	1.09272482076314	0.303852054109483	3.59623970279106	0.000322850324519303	0.00742529211861189
R3hdm2	176.011964376905	-0.531951529851001	0.147930822027425	-3.59594790700468	0.000323212479715149	0.00742529211861189
Sgta	88.0813009535254	-0.638360015593475	0.177532472914799	-3.59573662841859	0.000323474940247352	0.00742529211861189
Slc39a3	44.2013365022399	-0.797419480221905	0.222004131529213	-3.59191279337509	0.000328259705747964	0.00752592490211175
Slco1a1	1.15117863497741	1.52501738725276	0.424607791803362	3.59159067895533	0.00032866577776834	0.00752604549897089
Nrg1	64.0282719128825	0.852130514435306	0.237339444899552	3.59034510591338	0.000330240431179586	0.00755289229751412
Ccdc117	78.1384446174612	-0.676253570051268	0.188398444428936	-3.58948595409634	0.000331330682130564	0.00756860853815767
Platr21	4.87198768407305	1.39818895843872	0.389610986500104	3.5886794954083	0.000332357130069658	0.00758283090075087
Col24a1	15.5694331029677	1.11614007274854	0.311086246449362	3.58787984196601	0.000333377853794728	0.00759688830182476
Mapre1	1092.75179988154	-0.827756184169879	0.23077710875643	-3.58682101803919	0.000334733911462034	0.00761467769633194
Mettl27	37.297883433005	-0.935866569061187	0.260979397248182	-3.58597873598126	0.000335816323482191	0.00761467769633194
Sema3a	42.7971598238308	0.704520660895134	0.196476167424308	3.58578177766292	0.00033606990553786	0.00761467769633194
Vamp4	59.9796598610027	-0.604189289144839	0.168500074887191	-3.58569151704732	0.000336186175121647	0.00761467769633194
Zfp3	20.3720751666893	-0.706230734697425	0.196914118646954	-3.58649110358421	0.000335157493209783	0.00761467769633194
Chtop	137.470685497615	-0.711291082664206	0.198387330130208	-3.58536546763023	0.000336606490634448	0.00761501213812413
Abhd16a	22.5789194303369	-0.833037839906069	0.232506393492363	-3.58285992653115	0.000339852868367261	0.00767920253830574
Rasal2	268.952942666351	-0.656933477326629	0.183406250324284	-3.5818489073578	0.000341171100770296	0.00769972326822579
Abhd8	88.1754023730141	-0.759534380799825	0.212124223226999	-3.58061125337406	0.000342791346586031	0.00770383134084579
Gna13	443.913661680742	-0.717048473494086	0.200267324476572	-3.58045664897256	0.000342994248332911	0.00770383134084579
Rbm38	42.9391288844135	-0.77149361421969	0.215459199579599	-3.5806947010154	0.000342681877143841	0.00770383134084579
Rnf181	77.2892522525192	-0.777943384775581	0.217263018500966	-3.5806525663829	0.00034273714669356	0.00770383134084579
Kmt5b	79.8959502697499	-0.547184040547065	0.152851060018183	-3.57985113405149	0.000343790004143907	0.00771247898185202
Cndp2	59.0628538309366	-0.596151329378027	0.166629980232324	-3.57769549361311	0.000346636944513753	0.00775813866150086
Micall1	168.876304751776	-0.881292176812834	0.2463303301258	-3.57768438974917	0.000346651666240572	0.00775813866150086
2810404M03Rik	6.90098756634847	1.14546867396195	0.320211281387914	3.57722772600975	0.000347257627118396	0.00776244817190729
Elk1	26.4692679524775	-0.764164297583308	0.213669857873905	-3.57637855515526	0.00034838705257343	0.00776919677692553
Sdf2	30.7347589298303	-0.720127153049343	0.201339030877029	-3.57668927834052	0.000347973382396918	0.00776919677692553
Plekha3	111.586240916904	-0.786856979550139	0.220133961167755	-3.57444610261889	0.000350970097841925	0.00780825299428651
Zc3hc1	62.531463871407	-0.676277211854837	0.189192643718182	-3.57454284989118	0.000350840354177903	0.00780825299428651
Cltrn	1.52541396150347	1.50302789938313	0.420664000979758	3.57298912168016	0.000352929427936633	0.00781927466743081
Hs1bp3	38.3217920449719	-0.665563113160508	0.18625807263178	-3.57333834585673	0.000352458865568343	0.00781927466743081
Lhfpl4	98.7458014331336	-0.793481950339719	0.222144692999009	-3.57191495159085	0.000354380504978624	0.00781927466743081
Myo1d	29.5840103129858	0.961777593294147	0.269240334641404	3.57218985994472	0.000354008605889359	0.00781927466743081
Sephs1	246.729653742862	-0.760023170828868	0.212757403193648	-3.57225252527222	0.000353923882635477	0.00781927466743081
Septin9	521.392544413438	-0.552295081631842	0.154615883216275	-3.57204622282755	0.000354202874226596	0.00781927466743081
Tspoap1	49.0615579404624	-1.27991260628083	0.358267941693709	-3.57250107344255	0.000353588033307934	0.00781927466743081
Daw1	2.56698769009129	1.39040504223425	0.389330814276849	3.5712689344069	0.000355255882924373	0.00782938933529456
Cds2	1420.58368611538	-0.782670086622784	0.219195463849972	-3.57064910411869	0.000356097677209718	0.00783874101402916
Amz2	160.737352201423	-0.697584638751722	0.195489890919039	-3.56839238833389	0.000359178318550397	0.00789729658948573
Tspan5	463.973043712272	-0.959185968267442	0.268906304960698	-3.56698950739601	0.000361105933523236	0.00793039311551556
4930556G01Rik	14.9277470691664	0.933756535981204	0.261846194707496	3.56604966905969	0.000362402715729307	0.00794957452482383
Specc1l	296.546555900043	-0.608576373386971	0.170700415559414	-3.56517218421856	0.000363617392565774	0.00796691222894696
D030025E07Rik	9.66256303062771	1.20171605870813	0.337132549529369	3.56452101817433	0.000364521242331383	0.00797740718794449
Dennd4b	26.8118101950034	-0.759916443173338	0.213268440343201	-3.56319220017012	0.000366372226813993	0.00800858126063602
Gm12132	17.8639441167542	0.996823251533752	0.279839844360587	3.56212051865387	0.000367871429229499	0.00803200212400267
Adcy1	312.731829186422	-0.623994573707384	0.175231482763481	-3.56097297053419	0.000369483121226452	0.0080437193750123
Cacnb3	48.3683983203521	-0.812252683696805	0.228134793804887	-3.56040685486795	0.000370280640633899	0.0080437193750123
Dtna	100.694135485146	-0.559518299479637	0.157137550136714	-3.56069124784522	0.000369879799090091	0.0080437193750123
Farp1	170.092541120315	-0.555282035376078	0.155968640404892	-3.56021591221526	0.000370549995174183	0.0080437193750123
Nab1	46.2518465877128	-0.636636151235019	0.178797656482191	-3.56065154186419	0.000369935738848437	0.0080437193750123
Gm17750	2.29707470660835	1.45131128012111	0.407841685755974	3.55851628415806	0.000372955671925989	0.00808659197662158
Pigq	178.555794088777	-0.756255208374835	0.212558961863937	-3.55786084831807	0.000373887279452892	0.00808811226530755
Syt11	179.375600746253	-0.588559835003381	0.165416613493024	-3.55804548633322	0.000373624623291458	0.00808811226530755
Gm32184	5.92014937026625	1.31798046439428	0.370629333292227	3.55606085650836	0.000376456910587635	0.00812765752338901
Zswim1	20.086448538411	-0.79271289959001	0.222924254950841	-3.55597420193158	0.000376581032398596	0.00812765752338901
Dync1i1	20.3075281529823	0.904495345015576	0.254393090879203	3.55550279250732	0.000377256937636917	0.00813289726522202
2510003B16Rik	32.3225345552736	-0.797957671620489	0.22451024600439	-3.55421494484883	0.000379109234257193	0.00816280718748892
Gm16630	7.27491875356567	1.17478551549408	0.330559140682809	3.55393444291821	0.00037951380277349	0.00816280718748892
Gm40175	7.80387220000185	1.41924057329287	0.399475398073307	3.55276089626031	0.000381210791355923	0.00818992566280339
Fli1	13.3971712607978	1.02509153773471	0.288661846627435	3.5511847156502	0.000383501163486692	0.00822971582490242
Kif1c	1898.54176201578	-0.870726498327676	0.245238579513669	-3.55052822461462	0.000384458909228801	0.00824085038651735
Dcc	153.474533717623	0.816485529798889	0.230003172787235	3.5498881163443	0.000385394906379172	0.00825149390773285
Lemd2	77.1731499060523	-0.579366729000434	0.163230167368573	-3.54938513107217	0.0003861318894032	0.00825528232630806
Pagr1a	37.1722270613418	-0.728736611247277	0.205326067943854	-3.54916751947223	0.000386451145807359	0.00825528232630806
Lamp1	79.7201254523881	-0.565889305277957	0.159460032488375	-3.54878458537385	0.00038701354471284	0.00825790151031022
Gm33562	10.3009399042776	1.09864467026342	0.309637110849243	3.54816858757713	0.000387919839344792	0.0082584703212893
Vps51	28.3063087809563	-0.780311813201884	0.219917415707799	-3.54820381410208	0.000387867958449436	0.0082584703212893
Gabra3	10.3644634200408	0.996501186706789	0.28089365049939	3.54761022520497	0.000388743050405728	0.00826662316814082
Arhgdia	332.489590296921	-0.582537033271935	0.164283115211462	-3.54593369210285	0.000391224635856663	0.00829778801022022
Fbxl18	374.502517718548	-0.744683182821438	0.210022815890852	-3.54572516163409	0.000391534333336268	0.00829778801022022
Sardh	136.923047239756	-0.795625184881988	0.224375221819924	-3.54595832119346	0.000391188073263419	0.00829778801022022
Amer2	545.794651206813	-0.794761639472712	0.22421719429641	-3.5446061216075	0.000393200184188599	0.00832369769843216
Dach2	33.7483545174795	0.870750413170493	0.245784022913072	3.54274619989623	0.000395983602058656	0.00837318028812543
Gtf2h4	24.834428711462	-0.737701969842069	0.208264459401189	-3.54214046872491	0.000396894060259742	0.00838299186670098
Slc27a1	145.227473022748	-0.609808297356509	0.172222176409276	-3.5408233136442	0.000398880595302811	0.008415484200001
Tmc5	6.01957908320614	1.16452358282881	0.328921025317352	3.54043522059815	0.000399467687172916	0.00841841162968109
Sphk1	8.15299584920257	-1.16447184340735	0.329009207327009	-3.53932904452111	0.000401145499653579	0.00844429265358212
Ckap4	34.9498590766047	-0.686061317747573	0.193965947741725	-3.53701938786234	0.000404669958745776	0.00848717998138182
Coa8	85.5398850818203	-0.606586487847409	0.171520951598215	-3.53651540639961	0.00040544285260156	0.00848717998138182
Gapdh	114.767849383776	-0.785716252857505	0.222099400861966	-3.53767839898778	0.000403661391580422	0.00848717998138182
Hus1	148.742749584465	-0.751670393087542	0.212519640982594	-3.53694552471555	0.000404783147350324	0.00848717998138182
Slc25a37	29.0529328485893	-0.668489730007962	0.189015069039496	-3.53670071600627	0.000405158506083245	0.00848717998138182
Uqcrfs1	180.398905128632	-0.778462449146814	0.220141793245283	-3.53618655354301	0.000405947916654005	0.00848828956682879
Gm20098	5.89202814915095	1.17598547461151	0.332693810154743	3.5347380646022	0.000408179561617829	0.00851598625388664
Rflna	40.6689379861142	-1.2433924289849	0.351747518890864	-3.53490035382647	0.000407928958471775	0.00851598625388664
Snx17	244.317650373525	-0.708400803438126	0.200466443870776	-3.53376250787775	0.000409689025990188	0.00853799205440372
Gm46329	5.88246007832703	1.20164074618216	0.340170432971872	3.53246675698449	0.000411701984618437	0.00857043033833747
Itga8	10.0786863164139	1.06113362882312	0.300518993989667	3.53100353071062	0.000413986221868219	0.00859891514161454
Sall3	782.014707215531	-0.843066110789702	0.238748313095939	-3.53119190605934	0.000413691487382383	0.00859891514161454
Slc25a1	24.7054699431385	-0.782027369564952	0.221518018310611	-3.53031042589231	0.00041507235170387	0.00860244320965073
Wsb2	7040.40734319879	-0.7985563226787	0.226194409636935	-3.53039813831148	0.0004149347550303	0.00860244320965073
Slc8a1	31.2628808917128	0.74823563504739	0.212010435836905	3.52923964376448	0.00041675555367999	0.00862780488583151
Apba1	22.9778913005198	0.652644101854187	0.185013075686865	3.52755663042319	0.000419414033366531	0.00867327896973939
Mtmr11	90.0098605868293	-0.786159781606839	0.222886950877971	-3.52716827301952	0.000420029725542581	0.00867645561772612
Tmem163	11.76464700791	1.01233886861516	0.287079350594627	3.52633815883415	0.000421348599245243	0.00869413477805266
4921515E04Rik	11.4383537162121	1.07439483750235	0.30477974400903	3.52515171569445	0.000423240317959543	0.00871374535061423
Crat	43.2394788584028	-0.777628885929386	0.220592203495484	-3.52518753431513	0.000423183091213718	0.00871374535061423
Got1l1	11.277850788578	1.27530174670746	0.36180110657735	3.52486966878531	0.000423691191623305	0.00871374535061423
Accs	40.0106117004624	-0.775368621806716	0.220064178628407	-3.52337498378588	0.000426088056030028	0.0087187825238788
Arhgef15	8.13889417717638	1.14499529840674	0.325051770377858	3.52250134517259	0.000427494872261029	0.0087187825238788
Col5a1	12.4742720329771	1.18193169428204	0.335541319289906	3.52246244004558	0.000427557621762098	0.0087187825238788
Gabpa	106.143064315481	-0.634315176871155	0.179990665120932	-3.52415596911636	0.000424834099548785	0.0087187825238788
Hipk2	733.807730934145	-0.70199692599719	0.199251770358558	-3.52316531358256	0.000426425292209044	0.0087187825238788
Mnt	74.4943941201591	-0.627273848587986	0.178070910243111	-3.52260707676285	0.000427324382786404	0.0087187825238788
Nat14	9.94133789083532	-0.921127325853745	0.261526610068194	-3.52211702516068	0.00042811511354403	0.0087187825238788
Shmt1	91.298295095408	-0.733865003728155	0.208292661886065	-3.52323983515835	0.000426305402236056	0.0087187825238788
Tesk1	78.0118727799991	-0.695687531273309	0.197504636040229	-3.52238582962481	0.000427681210712765	0.0087187825238788
R3hdm4	23.7030136767708	-0.716411372274419	0.203440944662634	-3.52147092839371	0.00042915972157482	0.00873058731528754
Ago1	268.733552102676	-0.677111531697757	0.192329157720059	-3.52058699639975	0.000430592716591312	0.00875025913358773
Cdh8	19.5311320516859	0.902382529192326	0.256404768116577	3.5193671936009	0.000432577548963328	0.00877160759922722
Gm765	9.09745198105089	1.15335547143728	0.327694794193501	3.51960266648676	0.000432193729367852	0.00877160759922722
LOC118567346	15.0822606069455	0.876060993566381	0.249024036074494	3.51797765137945	0.000434848983052514	0.00878919198576648
Mpv17	74.4204268156917	-0.683414696362523	0.19424705949584	-3.51827563380521	0.000434360946189207	0.00878919198576648
Tsn	73.7284049331792	-0.611473597740597	0.173806934302514	-3.51811968949592	0.000434616288616476	0.00878919198576648
Anxa6	44.7003634609204	-0.949857412189063	0.270078068647399	-3.51697350675723	0.000436497346979171	0.00880052391355525
Fiz1	55.2656230055131	-0.556519277647175	0.158246828064852	-3.51677998511987	0.000436815694063668	0.00880052391355525
Tmod2	298.194018369766	-0.656251856142374	0.186602698946826	-3.51684010920644	0.000436716765500018	0.00880052391355525
4933406J09Rik	15.7539609407547	1.24412652006665	0.353979194990465	3.51468825759706	0.000440270488927851	0.00882279505933646
Clca3a2	1.66941194356407	1.48424802799989	0.42229585014443	3.5147113747205	0.00044023216861392	0.00882279505933646
Gm17484	22.5784831855768	-0.804588441487728	0.228916959532366	-3.51476117423257	0.000440149628568547	0.00882279505933646
Olfr287	15.3345837791272	-1.0997758968779	0.312849598689866	-3.51535019218015	0.000439174457883811	0.00882279505933646
Tbc1d2b	42.2280121665653	-0.778102295588901	0.221318395619965	-3.51575969728703	0.000438497675286197	0.00882279505933646
Pcyt1a	135.758723870994	-0.566871407473124	0.161331724866646	-3.5137007798168	0.000441910300838036	0.00884621505206375
Eci2	99.18470305197	-0.669006426806964	0.190465406100001	-3.51248261038917	0.000443941055058578	0.00886795871365416
Gm31847	10.4748333407013	1.05471053154433	0.30027471109697	3.51248537611189	0.000443936434599789	0.00886795871365416
Spata16	18.0906033926439	1.01492939899591	0.289102323294561	3.51062346172093	0.000447057153978764	0.00892071432546147
Grm7	38.2951829916373	0.902287654681327	0.257073775446417	3.50983935687129	0.000448377494154351	0.0089375628532232
Mindy2	127.640563582292	-0.606540331334214	0.172846056471004	-3.50913607008421	0.000449564841421073	0.0089440625511679
Mlc1	232.590364909942	-0.685314311808897	0.195312993443934	-3.5088004117126	0.000450132561690029	0.0089440625511679
Wnt7b	149.877281766126	-0.877572788394664	0.250090005303831	-3.50902782911501	0.000449747843187495	0.0089440625511679
Mapkbp1	118.513454573002	-0.788695829522309	0.224889812193669	-3.50703227429042	0.000453134185922396	0.00899418669034338
Elp3	112.937888461434	-0.639267861536049	0.182376339493651	-3.50521270089591	0.000456242623179432	0.00904632284629376
Ctbp1	268.855656789405	-0.666534686813184	0.190182985564772	-3.50470198390159	0.000457118667490072	0.00905413208803912
Natd1	53.5371481665332	-0.704570288241216	0.201142931560856	-3.50283394387164	0.000460336346716035	0.00910825667258902
Gm31706	11.0666650668861	1.19144177831706	0.340238667131445	3.50178240575098	0.000462156893958956	0.00913465262933402
Mras	77.6909964748384	-0.674961658385137	0.192770309586968	-3.50137767497141	0.000462859400503985	0.00913771712924011
Sema5a	33.0132186185706	0.647852417729894	0.18504081024736	3.50113262508878	0.000463285226981764	0.00913771712924011
Slco1a4	2.46164461641923	1.38460057105743	0.395559997328956	3.50035539591221	0.000464638247987724	0.00915478738978541
Mcph1	75.0389088206187	-0.609343944349177	0.174114767281083	-3.49966837313391	0.000465837304155611	0.00916879146764141
Slc22a2	89.9585327485479	1.41171416949592	0.403604174806765	3.49776899649715	0.000469167313615368	0.00922466455262383
Stk16	30.1106805658649	-0.705382134298793	0.201685218501264	-3.4974409108438	0.000469744761666317	0.00922635710231008
Ap2b1	981.121535008524	-0.740719233229015	0.211830921532387	-3.49674744305811	0.000470967484029551	0.00924070684182119
Gm27243	18.7770250232359	1.02433793576797	0.293032251906824	3.49564912770655	0.000472910110236153	0.00926913688925286
Ensa	79.5250603140575	-0.571378297551565	0.16348033951902	-3.49508876255477	0.000473904123618603	0.00927893402417779
Mgam	5.48400925286689	1.17295924739765	0.335653209744131	3.49455692168651	0.000474849341094623	0.00928775633097265
Arpc1a	1270.77835115775	-0.831996896821975	0.238127084425517	-3.49391963887339	0.000475984272020761	0.0093002670923349
Naa40	442.441361044912	-0.841096304617532	0.240752548817208	-3.4936132919454	0.000476530742410262	0.00930126585263773
Ddx25	17.2184239481543	0.736870787316999	0.21095844704706	3.49296649473638	0.000477686440439589	0.00931414152869591
Atp10b	13.0924230568157	1.11081994529219	0.318066114682732	3.49241838100304	0.000478667856650573	0.00932359579287117
B4galt3	51.9697283779361	-0.77705186875148	0.222592623190698	-3.49091473748333	0.000481369846481954	0.00935681325816942
Plce1	190.839170709903	-0.570742592662611	0.163484039147807	-3.49112118612753	0.000480998025529982	0.00935681325816942
Rptor	381.251645513146	-0.657314005568785	0.188351855487566	-3.48981964561627	0.000483346630272458	0.00938552189930294
Lrsam1	77.2375913359304	-0.670905929777916	0.192332483756381	-3.48826114379994	0.000486172987276998	0.0094306510145663
Saraf	120.819498726441	-0.701027221849057	0.200990218881784	-3.48786734871601	0.000486889573506271	0.00943480445998684
Cdk4	213.369768068853	-0.596464010770613	0.171029229684327	-3.48749749894518	0.000487563483487923	0.00943812322623992
Mapk1ip1l	129.824525677617	-0.713279079721591	0.204548936932368	-3.48708279993373	0.000488320148546516	0.00943834675169855
Rbbp8	476.969373856842	-0.632234368689593	0.181314937307496	-3.48694033750441	0.00048858033991857	0.00943834675169855
Capns1	87.8651646610821	-0.543755970474177	0.155993034789968	-3.4857708307701	0.000490721202873723	0.00946932066046032
Pold3	120.943417386524	-0.747426167907143	0.214437854914471	-3.48551410479859	0.000491192326957893	0.00946932066046032
4930513D17Rik	6.22655441274071	1.13051399093684	0.324492938878304	3.4839401894068	0.000494089889342716	0.00947104296569544
Atic	90.5045274316076	-0.562725074311919	0.161516329937075	-3.48401350210935	0.000493954568240759	0.00947104296569544
Flnb	121.099577258693	-0.64640636088524	0.185530210268931	-3.48410299297488	0.000493789432211687	0.00947104296569544
Map1lc3b	82.7426949902237	-0.711411168597519	0.204170629813765	-3.48439522984494	0.000493250530768436	0.00947104296569544
Wdr13	50.6975679329192	-0.52125243241006	0.149613994371283	-3.48398179328411	0.000494013092371653	0.00947104296569544
Ywhag	183.690135498888	-0.581904117665293	0.16703037953528	-3.48382204054312	0.000494308042093068	0.00947104296569544
Tsc22d2	364.020162008289	-0.665042507221855	0.19092299216691	-3.48330234967435	0.00049526867795341	0.00947977570431313
2610507I01Rik	11.8717550501195	-0.882210493782261	0.253345473336393	-3.4822429710866	0.000497232306857576	0.00950459471657214
Kpna6	517.996638481612	-0.807749070466399	0.231974681421022	-3.48205703104459	0.000497577707109251	0.00950459471657214
Fkbp14	3.89860112319136	1.22309441561005	0.351322162992486	3.48140409131037	0.000498792373943868	0.00951811423327643
Abtb1	22.1853665474843	-0.677262557702994	0.194570530013214	-3.48080748742885	0.000499904655578135	0.00952965453582806
Fam155a	87.7510781188691	1.01662521473792	0.292182495015394	3.47941862391298	0.000502502955038873	0.00955165021465649
Fryl	202.984578825451	-0.449595000235124	0.129207276037426	-3.47964150335384	0.000502085143603673	0.00955165021465649
Gm1715	6.38761381044777	1.18730053400477	0.341266178126589	3.47910402525842	0.000503093255700872	0.00955165021465649
Tut7	132.58247457084	-0.679879831571253	0.195408724913468	-3.47927059998125	0.000502780620894799	0.00955165021465649
Gm6639	3.18294353464396	1.38870874438849	0.399248851888196	3.47830366404505	0.000504597938132024	0.00957054089323738
Gm30751	4.35021283141289	1.28626437028473	0.369836610682772	3.47792601687025	0.000505309372330402	0.00957436335443789
Zhx1	55.6910751424564	-0.720910689825985	0.207329704163413	-3.47712206861482	0.000506827013276912	0.00959343833498043
Col6a5	6.75036859609506	1.25219825844275	0.360186239596823	3.47652997472754	0.000507947445397132	0.00960496392973005
Gm33203	1.91223813913827	1.44362257556099	0.41543630668741	3.47495525143696	0.000510938575519569	0.0096517644237516
Per3	147.413110028099	-0.586205465506848	0.168707434774844	-3.4746866152591	0.000511450476733922	0.0096517644237516
Isoc1	44.3627887366326	-0.626262713797212	0.180269575008999	-3.47403444960665	0.000512695204552916	0.00966554001595391
Rcbtb1	74.151590933923	-0.639334851255529	0.184078515540068	-3.47316387998776	0.000514361180572638	0.00966782771532776
Tex2	95.0069743064785	-0.544424582893728	0.156750322217404	-3.47319594111354	0.000514299737024144	0.00966782771532776
Tnr	64.7997131490193	0.700564834618086	0.201688405951688	3.47350077617203	0.000513715877509122	0.00966782771532776
Frs2	72.6400616957043	-0.592610463593167	0.170665426315194	-3.47235217107595	0.000515919061615296	0.00968741221995042
Slc38a1	721.669990963827	-0.779703626350457	0.224611599259192	-3.47134176917869	0.000517864431000552	0.00971422619470265
Rims4	69.0651244579002	-0.845948583996241	0.243815338772452	-3.46962823690821	0.000521179203834463	0.00976664861317337
Dcdc2a	11.317044761212	1.03327820008251	0.297859189043035	3.46901568960231	0.000522368947112467	0.0097791841674285
Rhoq	83.1956823887296	-0.803099991973739	0.231565721173192	-3.46812985922509	0.000524093962458615	0.00980170551104125
Ctdsp2	591.583726144316	-0.818878683803203	0.236137572478073	-3.46780343005026	0.000524730969464604	0.00980385414292226
Gm31235	3.13332571034373	1.39286527530698	0.401921145511523	3.4655187736746	0.000529209577784767	0.00986789299112668
Map3k1	121.890879546464	-0.525274100833309	0.151566108961048	-3.46564350324717	0.000528964154210049	0.00986789299112668
Gm39447	3.17267250913564	1.3101314759114	0.378094568860423	3.46508938189758	0.000530055280223497	0.00987030009491076
Snx8	110.135109882384	-0.589684552822241	0.170187080272752	-3.46491961597307	0.000530389987525428	0.00987030009491076
Cd226	3.64240207543276	1.2992201676016	0.375150008407284	3.46320175525919	0.000533787986793161	0.00992077820039746
Phf13	63.9067804596328	-0.729155497778063	0.210555125126908	-3.4630147204376	0.000534159171358674	0.00992077820039746
Trappc9	233.262804999737	-0.617989588479295	0.178494958269797	-3.46222433658433	0.000535730404342978	0.00994012826318982
Lrrc14	91.0607838364982	-0.72398234891928	0.209206965793234	-3.46060345636299	0.000538966091747854	0.00999029250222058
Chpf	40.7948771793572	-0.818825871589389	0.236740927661203	-3.45874234623765	0.000542703791447848	0.0100496539368996
Gm34133	2.91714581407577	1.37124510115522	0.396542428897109	3.45800348519836	0.000544194344383697	0.0100673272950667
Ep400	192.437787748173	-0.564248207024934	0.163208417890964	-3.45722490491818	0.000545769151927971	0.0100766050794017
Noct	161.367819681543	-0.782127604712961	0.226226212963253	-3.45728107485053	0.00054565539699633	0.0100766050794017
Zmat3	955.88029089887	-0.79776792150391	0.230780729776299	-3.45682207642382	0.000546585604800537	0.0100817661113356
Cnpy1	4.3225636040729	1.19563463903451	0.345919742207357	3.45639318358941	0.000547456135426672	0.0100879134984363
Ube2i	135.936911762031	-0.778001538297792	0.225150016244904	-3.45548071136505	0.000549312493569199	0.0101121967566165
Atxn1l	1128.46942262724	-0.786469134493791	0.227675164157324	-3.45434750164643	0.000551626089131871	0.0101250078940656
Ccdc50	203.326936885046	-0.735506525872781	0.212898507274746	-3.45472843040467	0.000550847362482808	0.0101250078940656
Macc1	2.97469894637825	1.31859262598127	0.381696818946543	3.45455492560955	0.000551201928521313	0.0101250078940656
Rhobtb3	113.852707942078	-0.528498543989932	0.153033372948184	-3.45348556206023	0.000553391925540026	0.0101475001815089
Rusc1	6.45519195922004	-1.12651194495317	0.326330949841045	-3.45205364523926	0.00055633710535334	0.0101915530021655
Dmd	177.350181161904	0.699115396765101	0.202575003824586	3.45114344596275	0.000558216794329217	0.0101961446956417
Pigv	35.1357516350934	-0.631147327064689	0.18287361506881	-3.4512760456297	0.000557942589838196	0.0101961446956417
Wdr26	112.369208523544	-0.577366686752463	0.167276776448874	-3.45156511865785	0.000557345246952943	0.0101961446956417
Senp1	62.4612566911523	-0.676114778209514	0.195991240396719	-3.44971936929909	0.000561169583032168	0.0102401178431438
Dcdc5	12.6283988250724	1.00226784256465	0.290618910353061	3.44873580782145	0.000563217460249009	0.0102675089816463
Ei24	572.250057802253	-0.855569759034842	0.248142643505692	-3.44789491619653	0.000564973800668925	0.0102895373958879
Slc25a18	78.1623215812149	-0.579809848343647	0.168189713493676	-3.44735618070631	0.0005661017176213	0.0103000891005573
Sbf1	145.021948653687	-0.696966840650572	0.202200632868161	-3.44690731559188	0.000567043079658695	0.0103000981422848
Smtn	29.2626756460719	-0.758502351585379	0.220057767924522	-3.44683288728775	0.000567199311877427	0.0103000981422848
Ralgds	69.598554466794	-0.695108304943838	0.201729560436743	-3.44574341727079	0.000569490807707032	0.0103317187404009
Septin8	253.313275710903	-0.576905017574705	0.167572365132	-3.4427216988927	0.000575891619153973	0.0104377576571951
Crkl	210.46596742977	-0.700861157595165	0.203619980618886	-3.44200581625121	0.000577417834444177	0.0104553275577226
Otud5	115.766400268072	-0.584590665679602	0.169876179309793	-3.44127509845579	0.000578979560572752	0.0104735059815747
Cant1	16.8746779692174	-0.752770063118341	0.218775450243527	-3.44083425393665	0.000579923656350812	0.0104782508791295
Trp53inp2	196.659623865752	-0.791211635195422	0.229961154163563	-3.4406316930931	0.000580357933338378	0.0104782508791295
Slc25a44	49.4086699282156	-0.802183248296167	0.233169369694274	-3.44034574244452	0.000580971507962361	0.0104792526465026
Zkscan5	31.721311872324	-0.752099391307205	0.218647237112557	-3.43978456457711	0.000582177403612295	0.0104909262069367
Cyp39a1	27.5904979905193	-0.753722156612005	0.219231877869937	-3.43801350394473	0.000585998474237627	0.0105496580544199
Clcn6	171.307228958414	-0.742737251253258	0.216099558777941	-3.4370141959266	0.000588164775922178	0.0105683923420964
Gm7133	6.44959183878925	1.14727877320412	0.333788823715857	3.43713956756311	0.000587892586669453	0.0105683923420964
Dgcr2	117.146899749723	-0.63277092604768	0.184119588308371	-3.43673876235205	0.000588763170571434	0.0105690306441872
Wdfy2	71.6527713762983	-0.59133969994809	0.172107668229702	-3.4358707315636	0.000590652724934059	0.0105928235110667
Pcgf3	146.289838435287	-0.618421696560829	0.180133969118002	-3.43312091322272	0.000596675941333667	0.010690633731319
Ptprk	27.0077811487375	0.871294042949559	0.253814531215863	3.43279810961078	0.000597386749507284	0.0106931658679678
Lrrc63	10.4660122295308	1.39916166061652	0.407650095052584	3.43226133784181	0.000598570457191443	0.0107041499758893
Usf1	29.8866843027162	-0.619406162051375	0.180486163659594	-3.43187615877085	0.000599421212362798	0.0107091647046016
Eif3l	91.7718746211159	-0.612063859465649	0.178414250228489	-3.43057720267188	0.000602298555531744	0.0107401329318324
Ttc9	48.5835626501021	-0.607896082561407	0.177198714049634	-3.43058969599032	0.000602270820217012	0.0107401329318324
A230006K03Rik	31.3065242882781	0.798071270093373	0.232723783371716	3.42926390474952	0.00060522073189674	0.0107727103807052
Cbx5	1900.6767279776	-0.736038690283529	0.214636065510088	-3.42924050780708	0.000605272911095703	0.0107727103807052
Mtpn	155.564927348809	-0.52495213258419	0.153096390249769	-3.42889947782411	0.000606033941926593	0.0107760410298822
Gabra5	10.6358322864561	0.977726866351679	0.28533685786142	3.4265705232744	0.000611255011157794	0.0108547452165966
Tatdn1	40.1155292983031	-0.682360076767191	0.199147233540281	-3.42641002155409	0.000611616362526452	0.0108547452165966
Gm34043	1.46822190014744	1.45309705004137	0.424164857559172	3.42578368798187	0.000613028383631529	0.010869531595325
Poldip2	174.250426860655	-0.625407521793404	0.182609499973135	-3.42483562950126	0.00061517148090974	0.0108716429210656
Pptc7	57.3864087417781	-0.673315147503006	0.196605199089157	-3.4247067250631	0.000615463408696424	0.0108716429210656
Tead1	266.251404288547	-0.674684475790069	0.196988518493855	-3.42499390801355	0.000614813206368258	0.0108716429210656
Zfp871	188.634992838301	-0.63449139485472	0.18525756446771	-3.4249149106422	0.000614991998195716	0.0108716429210656
Shank3	233.709764096225	-0.713073588937706	0.208261524011944	-3.42393340450545	0.000617217443291267	0.0108923796359776
Pura	189.34738221159	-0.67669232910519	0.197666767122899	-3.42339958787537	0.000618430950912699	0.0109035473852467
Arhgap1	49.0884021386962	-0.559164230003646	0.163410733915456	-3.42183292740696	0.000622005218420516	0.0109562776606773
Cpd	58.1689321782815	-0.584933088247442	0.171035884766003	-3.41994365128523	0.000626341082537392	0.0110223116277457
H1f3	238.810977422285	0.810768119308285	0.237169908353527	3.41851175360641	0.000629645983185439	0.0110700960920159
A26c3	7.24863345808241	1.1841568129316	0.346504706122406	3.41743356441826	0.000632145203605307	0.0110829042839373
Asphd2	91.4689763370683	-0.791159671387787	0.231491289519863	-3.41766497144983	0.000631608030363891	0.0110829042839373
Sertad2	59.7478314678607	-0.590227845614399	0.172691387935241	-3.41781864556982	0.000631251535918651	0.0110829042839373
Arhgef10l	147.947304757142	-0.635603856784365	0.186015972469668	-3.41693161262272	0.000633311862978267	0.0110930007939766
Asxl2	190.994893716082	-0.563822498738158	0.16503675082299	-3.41634512268655	0.000634677547032142	0.0111065613239725
Grm1	21.8700431990301	0.922224372208754	0.27001299471544	3.41548144073829	0.000636693680980096	0.0111314685733364
Ncaph2	116.828136166024	-0.682158824259103	0.199775370503157	-3.41462925355117	0.000638688819863914	0.0111455947682014
Zmat4	23.0518393599187	0.934471368546754	0.27366324507749	3.41467619549037	0.00063857876832245	0.0111455947682014
Clk3	28.4575414086809	-0.63467765152353	0.185909972592919	-3.41389782738156	0.00064040586935947	0.0111651819953229
Gosr2	116.25206099317	-0.691238791935388	0.202506719458324	-3.4134116328799	0.000641549603186302	0.011171834186984
Robo2	111.147710336467	0.664874981770404	0.19479348946358	3.41322999860687	0.000641977370599976	0.011171834186984
Cd86	5.3752380445767	1.15681159487545	0.338952020495263	3.41290662078121	0.000642739615357259	0.0111747423681141
Mettl21c	1.96486363719506	1.38577443614201	0.406106728372835	3.41234049899752	0.000644076067207723	0.0111876191618496
Phykpl	149.197418466343	-0.743913624469126	0.218132743502701	-3.41037119197978	0.000648745198362647	0.0112583073841547
Mxd3	18.1172873450755	-0.775542553447346	0.227446244049877	-3.40978395438914	0.000650143591424634	0.0112721571709883
Uqcrh	95.7297175383009	-0.607298999584633	0.178184806182607	-3.408253557614	0.00065380111959299	0.0113251140429867
BB123696	3.54571285797417	1.44708996878387	0.424669411804489	3.40756816610585	0.000655445347396528	0.0113431311410734
Gm39724	2.31079408721327	1.44293139735493	0.42366525063212	3.40582900108527	0.000659634811253689	0.0114051223304885
Unk	235.360770256984	-0.683795834131118	0.20082185619769	-3.40498712181002	0.000661671740807238	0.011429816262316
Grid2	285.587502709973	1.19897141348724	0.352205294320106	3.40418339196667	0.000663621823432677	0.0114527459446352
Rasa3	275.191264004778	-0.563400396370041	0.165514309017582	-3.40393770009452	0.000664219009091322	0.0114527459446352
Dusp11	223.036533951815	-0.692933301582624	0.203608707946486	-3.40325965707099	0.000665869673056553	0.0114706741752137
Dele1	33.2806247771166	-0.656895018118836	0.193078078006086	-3.40222476265861	0.000668396429720954	0.0114931133341304
Lsm2	30.0173777772732	-0.720784121032904	0.211841843068502	-3.40246341606756	0.000667812953541173	0.0114931133341304
Gm16976	3.48402482331927	1.29597631198804	0.381177758145761	3.39992637107767	0.000674040008006822	0.0115795509884209
Phc3	176.570974234187	-0.704264967320619	0.207207502280712	-3.39883913260305	0.000676725070147817	0.0116127137000012
Stard7	184.800849763793	-0.584440892085602	0.171962948136207	-3.39864429180803	0.000677207301565817	0.0116127137000012
Tmem106c	40.462613600927	-0.722646738243287	0.212661203338248	-3.39811271120235	0.000678524589983933	0.0116246863377083
B4galt2	125.995380631194	-0.702871336090162	0.206862809453169	-3.39776559135093	0.000679386058797221	0.0116288350282912
Gm31278	14.3961572890277	0.896015106861348	0.263758816544609	3.39710011820517	0.000681040448408018	0.0116465359742781
Gad1os	2.59049270796149	1.31631757698775	0.387646489097819	3.39566490090303	0.000684621204663928	0.0116831949145637
Pten	164.697821442553	-0.517910284833268	0.152528735277267	-3.39549320914391	0.000685050732328625	0.0116831949145637
Usp20	45.9185874031847	-0.72340639956932	0.213026727449548	-3.39584806202615	0.000684163259649957	0.0116831949145637
Fbxl7	40.4736799499057	0.65653642990077	0.193388407699768	3.39491098618501	0.000686509166856555	0.0116974433993335
Commd9	26.511692323767	-0.736143318285058	0.216859702109667	-3.3945602208417	0.000687389206128525	0.0117018196949006
Creb3l1	4.9800782995143	1.19559962398883	0.3522428770467	3.39424783834683	0.000688173828850345	0.0117045652031911
Gm38991	2.4030075171066	1.40869527723091	0.415070388737187	3.3938708119284	0.000689121928770574	0.0117100836710634
Csdc2	51.1031021425501	-0.907751386519545	0.267563432344026	-3.39265862516063	0.000692178420668153	0.0117451843596063
Csnk1g2	182.241898177751	-0.774938448011889	0.22842320689165	-3.39255568012173	0.000692438573045969	0.0117451843596063
E130317F20Rik	19.4027893480438	-0.873901582740054	0.257615425897845	-3.39227194836769	0.000693156061949334	0.011746743118432
Zfp664	166.620685587432	-0.566654710488165	0.167160137184957	-3.38989139414967	0.000699203182884232	0.0118278722207362
Zfp865	148.176806677471	-0.733781123632074	0.216452455966463	-3.39003371597579	0.000698840281275515	0.0118278722207362
Spred3	132.415035155963	-0.732712317491978	0.216164707076491	-3.38960197250286	0.000699941709605662	0.0118297079039294
Plxna4	89.4168071874609	1.0410823257363	0.307193668583941	3.3890097101784	0.000701455264940936	0.0118446272570107
Lrfn5	13.7313428450867	0.909790481193325	0.268562256353274	3.38763344316174	0.000704984135883628	0.0118935194245165
Agfg1	101.409692858626	-0.573982936984673	0.169459927847263	-3.38713077643944	0.000706277125862291	0.0119046369769446
Gpr137b	19.0188577068085	-0.776592234952679	0.229475975661203	-3.3841984230159	0.000713863931216316	0.0120109525416208
Prkag1	38.2125185890737	-0.598493562297398	0.176838809064681	-3.38440167892383	0.000713335619573537	0.0120109525416208
Gabarap	138.053599788754	-0.551283814774885	0.162971284509747	-3.38270521971564	0.000717756290453327	0.0120409883025434
Map3k7	82.7347011655133	-0.5431941950953	0.160587462283509	-3.38254423708569	0.000718177102118174	0.0120409883025434
Rundc1	32.8676327638026	-0.657165484624537	0.19426878977163	-3.38276408370617	0.000717602476065224	0.0120409883025434
Vamp3	88.3296608224556	-0.751597553648953	0.222199814203825	-3.38253007250271	0.000718214139577603	0.0120409883025434
Ly75	3.28901576703726	1.25262610389091	0.370461551230273	3.38125805425971	0.000721547449259339	0.0120860806911174
Pdxk	1028.43107692202	-0.757550408797015	0.224075736252425	-3.38077839870901	0.000722808108595844	0.0120964062879716
Sipa1l2	295.303985451185	-0.52387893330386	0.155023124847574	-3.37935991045828	0.00072654824748846	0.0121481713651744
Ehf	2.09031970375698	1.367576447845	0.404884923056964	3.37769170933686	0.000730969807965645	0.0121981054412069
Pdp2	39.1369867656175	-0.944428798912645	0.279620654984576	-3.37753589399445	0.000731384069725346	0.0121981054412069
Rmnd5a	103.97413609675	-0.646594686072534	0.191441887719962	-3.37749848673851	0.000731483555775628	0.0121981054412069
Sec16a	426.560731037399	-0.757254563023473	0.224256000570894	-3.37674158593621	0.000733499265250441	0.0122208657529792
Prrxl1	4.39807757257927	1.19939489585411	0.355267354062283	3.37603464585107	0.000735386582595155	0.0122414484586784
Tpk1	15.1754601698018	0.864016755620927	0.256027147393023	3.37470758245253	0.000738941629082924	0.0122897315937025
Slc29a1	92.0438433641713	-0.933368502257563	0.27660315279623	-3.3743957464764	0.000739779313829574	0.0122927753767946
Eif2ak2	32.5694298530325	-0.601992475764342	0.178442114150787	-3.37360089365253	0.000741918517320224	0.0123174217504172
Racgap1	122.239460016888	-0.556169014590859	0.164874731857624	-3.3732822993831	0.000742777568308802	0.0123207901061258
Ptchd4	14.0081600159227	1.09040400235204	0.323291991900783	3.37281476086386	0.000744039902182111	0.0123308360487851
Tenm4	88.5755648964392	0.628304652795884	0.186394136195261	3.37083915632244	0.000749395977776666	0.0124086492722332
2610507B11Rik	436.635108458682	-0.68486108142218	0.20326879721076	-3.36923861812435	0.000753761439348949	0.0124572412892446
Akt1	173.874801518242	-0.643223964152777	0.190922365327326	-3.36903412572961	0.000754320889698629	0.0124572412892446
Gm10754	9.32317765913985	1.16858119180248	0.346831299216596	3.36930719471401	0.000753573913783118	0.0124572412892446
Scn1b	36.1003711575021	-0.985581633529954	0.292619054277899	-3.36813894762284	0.000756774459597928	0.0124867785833658
Mob3a	77.6872224777781	-0.734576521778295	0.218123985141581	-3.36770172845271	0.000757975513749595	0.0124923700774926
Taf5l	27.0114884228266	-0.742265253761115	0.220418214328436	-3.36753138129999	0.000758443941435881	0.0124923700774926
Gm12153	17.0903855348665	1.00144814505965	0.297481536935617	3.36642117482535	0.000761503424106795	0.0125317701967163
Sh2b3	26.9654000926997	-0.694011974798087	0.206237288197765	-3.36511394647793	0.000765120544204383	0.0125802701037878
Mybl1	31.2450270020403	-0.788677415203505	0.234409344093442	-3.36453061738493	0.000766739766238882	0.0125958640338298
Ccm2	106.482192133835	-0.658597922190644	0.195777029423707	-3.36402040693592	0.00076815863113661	0.012608142147598
Atg14	23.8749108536783	-0.690994833875917	0.205494466678355	-3.36259581605903	0.000772133249524471	0.0126182297879208
Ctdnep1	144.463060613315	-0.748970536090842	0.222716034887277	-3.36289453280685	0.000771298249124993	0.0126182297879208
Pttg1ip	121.241016993783	-0.799339314224112	0.237692140868562	-3.36291856896576	0.000771231097507563	0.0126182297879208
Stard4	251.400519850565	-0.809953667885585	0.240820738831464	-3.36330530259034	0.00077015139676473	0.0126182297879208
Zdhhc3	195.028121749161	-0.74684779233314	0.222100517810472	-3.36265669119447	0.000771963017718382	0.0126182297879208
Ccdc97	26.4701220398843	-0.717615345516713	0.2134335259044	-3.36224284575678	0.000773120986087104	0.0126233850050066
Cfap410	30.4003128705384	-0.804981425407712	0.239515233050622	-3.36087778282385	0.000776951968921628	0.0126749149612871
Arhgef17	67.1873671462871	-0.745742774370273	0.221941794379682	-3.3600826579536	0.000779191562552246	0.0126899778481659
Mfsd5	21.5906564693135	-0.763213191110642	0.227156704117423	-3.35985325229986	0.000779838832520649	0.0126899778481659
Zfp169	33.5213209859654	-0.620192911209698	0.184590530079476	-3.35983059879981	0.000779902776630103	0.0126899778481659
Ube4a	21.5448086551175	-0.62582413583745	0.186295931129125	-3.35930115083233	0.000781398638028032	0.0127030561046399
Usp22	141.081274932551	-0.514985156115414	0.153311939728966	-3.35906751310977	0.000782059586566742	0.0127030561046399
Nat8l	737.378695619557	-0.715306798905337	0.21298657916184	-3.35845949411585	0.000783782072901694	0.0127200311001513
Rbms3	144.249444574884	0.429257663039591	0.127836444031531	3.35786611002504	0.000785466494083987	0.0127363595504447
Fbxw8	202.451431305689	-0.63874102618816	0.190236288332511	-3.35761926279656	0.000786168200857655	0.0127367388330493
Nell1	56.1102281621174	0.796871889404445	0.23738124054008	3.35692865869028	0.000788134457116701	0.0127575868114485
Srl	42.0875025963488	-0.696123665777968	0.207389596020997	-3.35659878380538	0.000789075271700629	0.0127618142779696
Mllt1	113.719592000785	-0.690096749590378	0.2056338059717	-3.35594989515174	0.000790928967253076	0.0127807859019888
Tinag	3.47350904734067	1.26578253935606	0.377207372748348	3.35566754735868	0.00079173681813817	0.0127828394103013
Gm35154	4.95650764896662	1.22656770943134	0.365639914978887	3.35457825905623	0.000794860661639357	0.0128112434709032
Jmy	109.948465920107	-0.610055436984422	0.181849451717329	-3.35472794238999	0.000794430725288219	0.0128112434709032
Insr	119.418742100488	-0.57081722906099	0.170274131144736	-3.35234263257397	0.000801307817445305	0.0129040796639541
Epb41l2	137.140218228644	-0.507455431991141	0.151416941121905	-3.35137817625433	0.000804104096157648	0.0129278247292175
Gm34521	3.96937394824465	1.23220395895975	0.367776802429663	3.35041239909473	0.000806913275956911	0.0129278247292175
Lims1	155.763984611586	-0.534021112601136	0.159374814800882	-3.35072460017176	0.000806004174419367	0.0129278247292175
Prpf19	90.06578944673	-0.628847417185445	0.187654152373609	-3.35109780002866	0.000804918697055691	0.0129278247292175
Ryr1	76.642819268612	-1.23404583723241	0.368322444279634	-3.35044973880417	0.000806804495998699	0.0129278247292175
Zdhhc8	43.6826251954887	-0.762940555138582	0.227678675383088	-3.3509530651251	0.000805339507309341	0.0129278247292175
Oxa1l	61.8992452849432	-0.700068940688386	0.208965344102932	-3.35016767346621	0.00080762656019199	0.0129282215862958
Gm39023	35.4979364340477	1.29027852650598	0.385179712048686	3.34980915698617	0.000808672558909393	0.0129339392151973
Gtf2i	547.495244229325	-0.487773108105697	0.145624008121983	-3.34953771974954	0.000809465333415614	0.0129356004813149
Acad12	13.4412800765949	-1.21848655676297	0.36386406890333	-3.34874108464579	0.000811796195719429	0.0129398108378809
Hes6	46.9558855035085	-0.657792145913695	0.19641854788494	-3.34893090798646	0.000811240230059161	0.0129398108378809
Uhmk1	432.528784992214	-0.781358092126725	0.2333153962682	-3.34893498082116	0.000811228305176013	0.0129398108378809
Dpp8	217.969690913185	-0.552544378029089	0.165032073734114	-3.34810298099571	0.000813667703670328	0.0129586416215587
Eif3i	79.8552823829945	-0.590553051582347	0.17648407796426	-3.34621150187804	0.000819238810644702	0.0130363111419284
Bag3	17.7126419944202	-0.886363963652914	0.264944432342841	-3.34547118357991	0.000821428942962574	0.0130600942099985
Nuak1	23.2718111474269	-0.948717384986218	0.283637482923753	-3.34482373488433	0.000823348784440691	0.0130795432533357
Dennd2a	182.882034334519	-0.5393108568758	0.161286468997488	-3.34380720359251	0.000826371445302232	0.0131164637603043
Ap3b2	12.0496407419017	0.852794725917398	0.255082036862461	3.34321748566412	0.000828129689560497	0.0131227525573065
Srpx	3.70538477040324	1.29409503752814	0.387082107304341	3.34320551921214	0.000828165403440815	0.0131227525573065
Gm29478	76.4748034014012	-1.01509093669772	0.303731282623776	-3.34206910769571	0.00083156354225515	0.013154396489406
Mprip	341.584331075474	-0.501871991269213	0.150161011875109	-3.34222568829402	0.000831094562217269	0.013154396489406
Aacs	50.594688800866	-0.685359716973711	0.205116676584386	-3.34131640774587	0.000833821408706369	0.0131790105987201
Ndrg2	96.9485031607834	-0.800783672469458	0.239778912955666	-3.33967513072143	0.000838764464327254	0.0132459885169662
Gm34007	2.55204438107894	1.30879705816772	0.392135933867335	3.33761062206175	0.000845020769989701	0.0133335756286526
Gm31816	5.90834329405724	1.16270073038294	0.348388896032269	3.33736449015657	0.000845769531072084	0.0133341851258946
Hs3st4	17.4919415730013	0.993801963796561	0.297865790022114	3.33640853393329	0.000848683497994906	0.0133576949219198
Rab4b	13.1166216658489	-0.875307920473491	0.262335505338416	-3.33659723011696	0.000848107573579783	0.0133576949219198
Col25a1	31.6934274769203	0.807353315128697	0.242010567575554	3.3360250472395	0.00084985506526085	0.0133607990654334
Kynu	4.88484491478811	1.29125635390268	0.38708688886898	3.33583076832071	0.000850449167421118	0.0133607990654334
Tbl1xr1	785.592299922964	-0.792164718439311	0.237484668002658	-3.33564572863476	0.000851015374248196	0.0133607990654334
Gm35090	21.0657153491101	1.13676269400878	0.340909151837306	3.3345033064741	0.000854518845168974	0.0134045951175755
Kif17	7.54949630353272	-1.16310272926493	0.348919606102406	-3.3334404513903	0.000857790313516981	0.0134446817336464
Grk6	109.487619739619	-0.742056895909972	0.222682302158847	-3.33235685420855	0.000861137579661375	0.0134858885181832
Gm10044	5.8999045310482	1.13798121895547	0.341527093624032	3.33203789743313	0.000862125152136681	0.0134901033180587
Lypla2	167.474803897798	-0.601085162750878	0.180423528558548	-3.33152315306716	0.000863721148827036	0.0134925890278912
Ptpmt1	26.682707269614	-0.776822923028918	0.233157989947575	-3.33174481047629	0.000863033550774978	0.0134925890278912
Ccng1	586.653910276736	-0.609303355878478	0.183045904292442	-3.32869155545282	0.000872549787941267	0.0135790582175831
Dnah12	12.688908709158	1.06097260969965	0.318706546909044	3.32899534066502	0.000871598624864461	0.0135790582175831
Kcnma1	74.0826865175812	0.972321215858712	0.292112161406012	3.32858861876437	0.000872872304874196	0.0135790582175831
Lair1	4.80513320627114	1.29460468700919	0.388855382688242	3.32927032682254	0.000870738461778727	0.0135790582175831
Rimbp2	13.0110997557147	0.888609601759297	0.266898176248682	3.3293955554471	0.000870347004620491	0.0135790582175831
0610030E20Rik	105.725214064038	-0.795207200510396	0.238952497849506	-3.32788821069878	0.000875069730481617	0.0135804855692465
Serpinb1c	3.04637012628756	1.31225214641062	0.394284459844186	3.32818632245662	0.000874133823229191	0.0135804855692465
Sulf1	8.90021372382538	0.934191090033534	0.280717607545503	3.32786781065062	0.000875133809383198	0.0135804855692465
Pdcd6ip	120.728118710273	-0.565550733286994	0.169997936084411	-3.3268094090635	0.0008784643449351	0.0136209124730358
Col19a1	23.7384587860745	0.911551868168107	0.274149446813874	3.32501808324632	0.000884128004071433	0.0136861265725056
Spin1	354.966441055049	-0.734785463358311	0.220986089757723	-3.32503038613828	0.000884088990670558	0.0136861265725056
Atp5a1	3045.0339020465	-0.724306195740709	0.217952171259495	-3.32323459571479	0.000889800493265215	0.0137399538339152
Psmb4	94.1908020585175	-0.653933260971284	0.196770127442744	-3.32333606462477	0.0008894768623604	0.0137399538339152
Stam2	40.9146664143433	-0.605691844391064	0.182248362580827	-3.32344189990975	0.000889139421341051	0.0137399538339152
Jakmip1	8.80304638012005	1.03857886912491	0.312630601078422	3.32206401274324	0.00089354192064554	0.0137757668317691
Zbtb39	355.418629009369	-0.705233327488812	0.212288600160542	-3.32204992145355	0.000893587048042537	0.0137757668317691
Fam131a	8.30567687136103	-1.10471066244424	0.332586568640961	-3.3215732882972	0.00089511471193969	0.0137879974947429
Etv4	90.0208114850487	-0.599846778624243	0.180680958372046	-3.31992249780455	0.000900424415674878	0.0138357358863561
Ghr	14.8029375705873	1.01741054415173	0.306435417787106	3.32014670986422	0.000899701537028313	0.0138357358863561
Kat7	109.608670381898	-0.63613800331714	0.19160977023195	-3.31996642210402	0.000900282757632043	0.0138357358863561
Slc35e1	156.266090565859	-0.781150523834621	0.235424874511667	-3.31804583290077	0.000906496085519885	0.0139176426801365
Gm32659	7.72767792285213	1.0488449127976	0.316136703760778	3.31769421367556	0.000907637909306281	0.0139237884175196
Ptp4a3	118.187964458821	-0.716475216075582	0.21597511688315	-3.31739705210216	0.000908603930196122	0.013927229385545
Epha6	62.3724048666639	0.822109534353232	0.247837929036444	3.31712558101768	0.000909487268508331	0.013929398401942
Arel1	85.9244523011755	-0.622360217606123	0.18768152455722	-3.31604412887416	0.000913014106015005	0.0139630081098454
Zbtb6	29.5252401046675	-0.795844351477774	0.240001549119418	-3.31599672751189	0.000913168981141299	0.0139630081098454
Cfap97	40.6426106688966	-0.775838844988628	0.234024799787313	-3.31519926817041	0.00091577818390824	0.0139915109513792
Marchf8	255.5368056342	-0.674053515860362	0.203403097354739	-3.31388029300655	0.000920108899169346	0.0140462478046364
Tecta	5.30665690180458	1.11609987817021	0.336892117024377	3.31292963465052	0.000923242044966596	0.014082628658276
Acvr1b	96.7180216717516	-0.730426018979952	0.220550151997798	-3.31183638897353	0.00092685734471991	0.0141209928654585
Gm13912	7.9521421775419	0.927889045278343	0.280186585692032	3.31168261673396	0.000927366911532476	0.0141209928654585
Ubl4a	29.3448683083445	-0.895433148658243	0.270402077857267	-3.31148767699522	0.000928013271341313	0.0141209928654585
Arf2	49.5977091151606	-0.626538300183639	0.189289144072695	-3.30995368621363	0.000933114094246636	0.0141871120224041
Prr14	121.010703004699	-0.695135602416994	0.210091161728902	-3.30873320275122	0.000937190984838988	0.014222548912163
Slc26a6	87.8325857031944	-0.74664368427023	0.225669193129275	-3.30857603519907	0.00093771718342961	0.014222548912163
Tomm40l	37.9683639132438	-0.73439170935358	0.221957519382837	-3.30870389701413	0.000937289079996986	0.014222548912163
Spdya	6.33901697955595	1.35880606178062	0.410732153461964	3.30825344528682	0.000938798075335152	0.0142274507349218
Gm12381	12.2027746460069	0.92946987686174	0.281056250614273	3.30705997404541	0.000942807044460499	0.0142766837692216
Ddx10	30.180943947264	0.655359079390777	0.198200039507488	3.30655372733171	0.000944512354791539	0.014290981858115
Tox	18.9201056428174	0.918356390743971	0.277762340248364	3.30626675280318	0.000945480307357206	0.0142941092844173
Sapcd2	11.3478977493848	-0.820157021556691	0.248168632853215	-3.30483757003163	0.000950314576789831	0.0143556370139844
Rpl34	139.851296877693	-0.777150523704082	0.235194411942316	-3.30428991610007	0.000952173098850896	0.0143721497404528
Atxn7l3b	332.534321649892	-0.683260700579889	0.206857293783604	-3.30305346300554	0.000956381522363062	0.0144172158486415
Plcl1	80.0620312359071	-0.496519168640763	0.15032941011045	-3.30287445600938	0.000956992220854767	0.0144172158486415
Ssr4	34.8133560813028	-0.675257591235115	0.204453954388172	-3.30273676171156	0.000957462223105711	0.0144172158486415
Tulp3	73.9024821650386	-0.678973574235894	0.205612442701988	-3.30220080707854	0.000959293673553941	0.0144332189970532
Col28a1	23.9605947595218	1.03856007529641	0.314558319621072	3.30164554715163	0.000961194515241746	0.0144388495988386
Mecom	28.0974294545073	0.963594577238607	0.291853116211325	3.30164224301408	0.000961205836850842	0.0144388495988386
Klf7	126.282777372205	-0.686512544948907	0.207986552264821	-3.30075448375528	0.000964252217630688	0.0144730326862122
Csmd3	88.9915658682895	0.796095884902094	0.24128505506454	3.29939989316434	0.000968917783926472	0.0145155151170136
Dnah3	7.66001832231158	1.12719808547736	0.341673325428437	3.29905205231905	0.000970119208168789	0.0145155151170136
Gorasp2	80.987319109177	-0.63721777046236	0.193152719353506	-3.29903597834483	0.000970174760177453	0.0145155151170136
Mast3	25.5123336700665	-0.752363357963804	0.228023917055101	-3.29949317457782	0.000968595829149805	0.0145155151170136
Prss40	11.2479851777783	1.1400888492993	0.345744039007423	3.29749387024088	0.0009755180392806	0.0145838393499776
Polg	122.316317705724	-0.47381794039083	0.143762551446146	-3.29583702865989	0.000981289219710673	0.0146584468404991
Tpmt	32.5375384226871	-0.723973545532679	0.219699215150628	-3.29529418225875	0.000983186950493511	0.0146751203254504
Nadk	361.352345575578	-0.735021718142635	0.223115430560051	-3.29435627243543	0.000986473789045755	0.0147124847791201
Scap	53.6956188562471	-0.644326504670623	0.195613786383972	-3.29387062426096	0.000988179703800241	0.0147145521794268
Urgcp	147.986944245802	-0.642011724329732	0.194900759744207	-3.29404423652491	0.000987569550274729	0.0147145521794268
Fam171b	78.8544180709821	-0.634712354787435	0.192750806173474	-3.29291673216764	0.000991538352149832	0.0147528650065906
Bcl7c	126.957689746454	-0.603076237451384	0.183174609111085	-3.29235716881291	0.00099351348663103	0.0147705484865169
Creb1	126.147506863252	-0.60558865769665	0.184014785778681	-3.29097825011196	0.000998396322602525	0.0147729611895253
Gapvd1	122.546142828665	-0.398978610000735	0.121203753384367	-3.29180078058701	0.000995481024768865	0.0147729611895253
Gm40860	1.70357751679365	1.39342331384021	0.423392673776594	3.2910898089263	0.000998000461509537	0.0147729611895253
Hsdl1	40.3632303101782	-0.662824540247853	0.20135723891015	-3.29178401449783	0.000995540370113416	0.0147729611895253
Pabpc1	618.811798017371	-0.735090222085776	0.223360450203316	-3.29104916029966	0.00099814468437806	0.0147729611895253
Tcf23	1.13215222567859	1.38589958958328	0.421080507974635	3.29129362042747	0.000997277621403089	0.0147729611895253
Gm36038	2.64177868668495	1.33465439618507	0.405614686178899	3.29044889562113	0.00100027669374809	0.014777494475616
Rpn2	108.632921001986	-0.528444821740905	0.160597607452746	-3.29049000245157	0.00100013055688105	0.014777494475616
Klhdc10	234.011506317455	-0.603317206969841	0.183368727415064	-3.29018593014612	0.00100121201716107	0.0147796839986112
Frmd8	113.295890144009	-0.725477666932456	0.220523906951708	-3.28979146506473	0.00100261658057721	0.0147887914638636
Map11	78.2658936906926	-0.558970296012039	0.169950709276659	-3.2890141994177	0.00100538951350343	0.0148180525078916
Nfatc3	71.3165097561284	-0.534975868298837	0.162763488780007	-3.28682969570601	0.00101322089694296	0.0149160491352005
Ttyh3	922.535362840527	-0.736334666755724	0.22403350117288	-3.28671677628926	0.00101362724058773	0.0149160491352005
Acp6	16.6567976208848	-0.907276545020228	0.276081433385982	-3.28626425143117	0.0010152571777752	0.0149211036740395
Adamts3	13.5306494717598	0.921743635145802	0.280490893993835	3.28618024642919	0.00101556001999374	0.0149211036740395
Ccdc127	86.2974103793008	-0.69235843654466	0.210734939371521	-3.28544682058653	0.00101820761072973	0.0149483067292199
4930584F24Rik	1.56232639861644	1.3942424717767	0.424557701735172	3.28398817423031	0.00102349216949477	0.0149673666978633
Barx2	5.17578804595291	1.11649484492004	0.339908628209545	3.28469109713728	0.00102094237529368	0.0149673666978633
Gm40677	13.1344808580094	0.954814190115607	0.290761961242396	3.28383460489737	0.00102405001333899	0.0149673666978633
Stk40	331.38463329129	-0.679149038041772	0.2067931063403	-3.2841957358296	0.00102273864455276	0.0149673666978633
Tepsin	20.9836378880759	-0.797457008055573	0.242848086378635	-3.28376896004123	0.00102428855550697	0.0149673666978633
Zfp644	171.864370684041	-0.627076674552824	0.190926123629155	-3.2843943124872	0.00102201821887999	0.0149673666978633
Ilrun	210.025894472596	-0.519590742591253	0.158266482771676	-3.28301187649973	0.00102704338669936	0.0149959515334789
Il5ra	2.10652429047065	1.37296608354478	0.41823466009684	3.28276495120438	0.00102794336587527	0.0149974301328981
1700057H15Rik	6.93924443119409	-1.37917910844788	0.420324377151923	-3.28122560436076	0.00103357036670749	0.0150338652771546
Asb4	6.46491030945026	1.04984349945684	0.319955781364559	3.28121434461796	0.0010336116309137	0.0150338652771546
Ccdc162	14.1491635563406	0.982759483618704	0.299591368661157	3.28033310175308	0.00103684590370747	0.0150338652771546
Dlgap1	70.5453008609032	0.800956032244558	0.244145752980078	3.28064700068698	0.00103569278260657	0.0150338652771546
Enc1	153.437158800528	-0.601363390066279	0.183315055656486	-3.28049099902179	0.00103626571294527	0.0150338652771546
Gas2l3	64.1244061003822	-0.640718243914282	0.195314053131351	-3.28045132258553	0.00103641147505025	0.0150338652771546
Map3k10	61.5683156660411	-0.57835150201902	0.176252724033673	-3.28137624646599	0.00103301844681496	0.0150338652771546
Pik3ap1	7.28947276204309	1.15902937096344	0.353320979073997	3.28038650295005	0.00103664964830753	0.0150338652771546
Nudt3	1226.20985367824	-0.724979053278956	0.221026725338375	-3.28005155109216	0.00103788120266159	0.0150372649246733
Ccny	199.653626858537	-0.655434828073394	0.199872274867268	-3.27926836530309	0.00104076611386955	0.0150674366384954
Clcn7	47.9603503615402	-0.645000100206324	0.196733993144977	-3.27853915785165	0.0010434588617415	0.0150873701087633
Tedc1	101.999144974441	-0.746019144505631	0.227551670247119	-3.27846042041994	0.00104375000113349	0.0150873701087633
Gm26861	12.2513645724894	1.06012874307269	0.323401852406481	3.27805402221452	0.00104525389399959	0.0150945239552324
Rorb	197.328505186555	-0.455900925427894	0.139083555778033	-3.27789236389296	0.0010458526743227	0.0150945239552324
Septin11	740.57730014489	-0.537905473984579	0.164137902075816	-3.27715577683038	0.00104858500313906	0.0151223353332889
Caskin1	52.7894103283749	-0.605532877701538	0.184816744499644	-3.27639619094526	0.00105140956103103	0.0151514330986029
Cped1	25.5700695828326	0.87270348066359	0.266444076835733	3.2753720443995	0.0010552290460544	0.0151948127283462
Pcyt2	35.4519036704999	-0.636489138744169	0.194360905917698	-3.27477964634353	0.00105744421061368	0.0152150421016805
Arpc1b	54.339089654921	-0.908642260821458	0.27766420355597	-3.27245013647681	0.00106619677545839	0.0153292318934013
Chaf1a	36.366601146051	-0.612263938101579	0.187121584942959	-3.27201128767811	0.00106785312604488	0.015341299271419
Kpna1	67.0361550213179	-0.523793405040516	0.160114288664682	-3.27137202687428	0.00107027015281459	0.0153642680882259
Gm35726	8.68959739200442	0.934282697106469	0.285612703158336	3.2711524619706	0.00107110148835089	0.0153644558034872
Calm1	443.742711624847	-0.533037783092864	0.162971167858247	-3.27074899258563	0.0010726306964118	0.0153673179077325
Gm49890	2.12723848143392	1.38206538532027	0.422563640477249	3.27066801999185	0.00107293783762248	0.0153673179077325
Ddx43	2.80901798844164	1.29238520492708	0.395391388025461	3.26862254481846	0.00108072366906736	0.0154670337912178
Avl9	48.8783659676933	-0.625457566096281	0.191410872787011	-3.26761775331461	0.00108456738557984	0.0154977984666634
Gm31466	5.42965700219401	1.075768105508	0.329241470932416	3.26741373880213	0.00108534936271302	0.0154977984666634
LOC118568547	2.43154923306772	1.32684052280306	0.406075839509805	3.26746975245992	0.00108513461332802	0.0154977984666634
Decr2	18.3940916469799	-0.672238812541672	0.205774277153163	-3.2668748584222	0.00108741737199927	0.0155037479073882
Fam234b	136.186181205072	-0.583183826128523	0.178508448782412	-3.26698164768312	0.00108700726783202	0.0155037479073882
Usp35	18.5981323518332	-0.79088070812662	0.242106962750232	-3.26665825361877	0.00108824964173534	0.0155038418231142
Rnaseh2a	14.5015309402278	-0.74961965065957	0.229505098486918	-3.26624399894235	0.00108984299088036	0.01551477015903
Frmd5	33.3228714249723	0.878807461873113	0.269109272047536	3.26561569278772	0.0010922637652643	0.0155256901743889
Rab11fip5	200.23766505861	-0.659977149999518	0.202090864179274	-3.265744607901	0.00109176666852085	0.0155256901743889
Sertm1	3.57305338477957	-1.19634886086405	0.366406187844409	-3.26508912936826	0.00109429636850048	0.0155428161205245
Ubash3b	141.793123394727	-0.698348518503797	0.213897544910459	-3.26487393203198	0.00109512806467346	0.0155428720108644
Naip2	2.36723274422059	1.31254852289775	0.402053247973518	3.26461365382179	0.00109613477081558	0.0155454098123899
Cdh18	44.4001103734446	0.807763730799251	0.247453065277228	3.2643108699999	0.00109730695736027	0.015550288859135
Zfp982	8.7115567951011	0.951819318446184	0.291611220534005	3.26400101032872	0.0010985077371932	0.01555556544591
Rpl8	1362.49183790199	-0.715476977992692	0.219224382221841	-3.26367428085019	0.00109977520764958	0.0155617777498389
Bmx	3.58085615253112	1.26898072554339	0.388936800189192	3.26269132909542	0.00110359649766433	0.0156040899372313
Ctsa	12.3381101532704	-0.904370210269664	0.277230551276848	-3.26215926096306	0.00110567006589823	0.0156216454683003
Acyp2	267.250346520878	-0.595336072309954	0.182518722649401	-3.26178083907333	0.00110714703795565	0.0156307518283408
Mcat	29.948026681964	-0.678231246993565	0.208049197852665	-3.25995607766713	0.00111429468311145	0.0157198431741425
Acly	157.967019013293	-0.64821943314782	0.198955408322747	-3.25811416041665	0.00112155277773559	0.0158103577383942
Adam5	3.67147074781455	1.17274776080083	0.360041673071898	3.25725561375957	0.00112495080333494	0.0158342001034439
Celsr3	34.1085434635536	-0.773347673188136	0.237409389622241	-3.25744350052315	0.0011242063573244	0.0158342001034439
Csmd1	99.9558753871251	0.744117252346999	0.228478614497854	3.25683545474226	0.00112661720925606	0.0158342001034439
Plbd2	36.8562922640954	-0.81581238125397	0.250491097538019	-3.25685179741826	0.00112655234942021	0.0158342001034439
Tmem44	98.0257384564599	-0.616481039077127	0.189351596130014	-3.25574778178176	0.00113094166963019	0.0158830902996605
Ncoa5	60.0201366413532	-0.498454931926597	0.153146505026243	-3.25475878043173	0.00113488713839802	0.0159265887875184
Cs	468.257477479593	-0.673111624232803	0.206822266149936	-3.25454138358986	0.00113575611379662	0.0159268801708433
Cttn	238.705596233779	-0.663715177790523	0.204009078612643	-3.25336098914859	0.00114048511480184	0.0159693430280642
Erc1	171.329353651008	-0.591925816689454	0.181937908379355	-3.25344960795769	0.00114012945130915	0.0159693430280642
Nars2	19.4693410609945	0.649461097096145	0.199645102819843	3.25307802657303	0.00114162144590654	0.0159733426898563
Rbx1	50.4866107880174	-0.629605590527661	0.193560035310519	-3.25276645831158	0.00114287386327751	0.015978959442116
Twsg1	57.9435033502525	-0.611823055015846	0.18811230664641	-3.25243502630519	0.00114420752132236	0.0159857028481175
Aff2	102.58518937279	0.822596000772614	0.253010215755504	3.25123631200539	0.00114904307895888	0.0160396231127318
Arap3	2.9207740597853	1.26653164546049	0.389575561069684	3.25105517908486	0.00114977540127481	0.0160396231127318
Shisa5	16.9462689031153	-0.904895193911179	0.278357166483336	-3.25084209378655	0.00115063745963635	0.0160397324273138
Zhx3	146.36293231588	-0.56294449065668	0.173199626284752	-3.25026388758577	0.00115297966268861	0.0160604592925104
Gabrg3	32.6640683762017	0.8996632457913	0.276847610678229	3.24966953331214	0.00115539187076045	0.0160808625804486
Gse1	514.552650633806	-1.27657398147744	0.392854707145051	-3.24948119052599	0.00115615723936761	0.0160808625804486
Ttc28	194.555530633088	-0.389047548978256	0.119757916338092	-3.24861654973959	0.00115967689731068	0.0161178779428591
Fbxo42	180.761028465944	-0.688738511247131	0.212097738546979	-3.24726947097825	0.00116518013239498	0.0161637015017567
Gm36640	2.10072303218162	1.31495687367192	0.404974054095881	3.24701511213505	0.00116622197218671	0.0161637015017567
Irgm1	8.04349078280494	-1.02417419565882	0.315432961911128	-3.24688386861541	0.00116675987503409	0.0161637015017567
Slc9a8	123.050546414263	-0.60912285111089	0.187609592339498	-3.24675750058996	0.00116727801226938	0.0161637015017567
Tprkb	49.3313470042533	-0.55786397727709	0.171796024264204	-3.24724614359618	0.00116527564422935	0.0161637015017567
Celsr1	42.9380838123355	-0.512187716428159	0.157801809254723	-3.24576580488623	0.00117135157503589	0.0161647077620931
Cpa6	27.2504114665523	0.812259154389527	0.250318370070793	3.24490429591648	0.00117490103196884	0.0161647077620931
Letmd1	31.4211654547174	-0.66251160285548	0.204172856220938	-3.24485641783141	0.00117509858312068	0.0161647077620931
Mtmr9	62.0888521871579	-0.600953206662284	0.185196543177688	-3.24494829304506	0.00117471952120241	0.0161647077620931
Rnf44	115.657067189414	-0.629988947235743	0.194102511354384	-3.2456506762323	0.00117182533612967	0.0161647077620931
Scarb1	71.3177191245338	-0.683896081718578	0.210721986898291	-3.2454899072714	0.00117248720601326	0.0161647077620931
Six4	21.5672518216061	-1.06829442627189	0.329183834704662	-3.24528216043884	0.00117334299075646	0.0161647077620931
Tcf12	443.686610539485	-0.509796260117503	0.157071616073145	-3.24562943237371	0.00117191277518947	0.0161647077620931
Tkt	174.865127658121	-0.564934864874494	0.174033285756085	-3.24613112037817	0.00116984945220073	0.0161647077620931
Ube2e3	154.935870643791	-0.590311832044492	0.181943094156729	-3.24448605637093	0.00117662777961807	0.0161738944494059
Cnot6	298.971000327581	-0.631037236669683	0.19453133153547	-3.24388483689899	0.00117911408849156	0.0161962145132451
Erf	448.100489382222	-1.07016724226793	0.329939475496017	-3.24352592444139	0.00118060066362827	0.0162047797229153
Med8	34.8798792259558	-0.645442988112529	0.199035761873482	-3.24284933540138	0.00118340772983967	0.0162195963089047
Sipa1l3	290.796523846722	-0.671253423387594	0.206988389750769	-3.24295205250806	0.00118298117533774	0.0162195963089047
Gm26901	24.8791811812434	0.835141189671754	0.257656994697491	3.24129057956401	0.00118989825890527	0.0162966590864072
Gng12	184.493921033226	-0.610080027870377	0.188299561724241	-3.23994396101581	0.00119553192932413	0.0163618826799703
Atg4a	20.3209772964361	0.691737461951914	0.213582726939415	3.23873316847449	0.0012006183911983	0.016407577533865
Yy1	275.126849801198	-0.612648264753655	0.189162661256817	-3.23873781793486	0.00120059882093387	0.016407577533865
E2f6	491.275595072542	-0.798687064420602	0.246651110384623	-3.238124747037	0.00120318187074125	0.0164306516268425
Slc35a1	18.8090785473804	-0.80470110983268	0.248541930765512	-3.23768752964215	0.00120502713257915	0.0164438913288072
Gatad1	231.436018930931	-0.726766105413767	0.224485907297505	-3.23746873094622	0.00120595154653991	0.01644455496687
Atg9a	26.8703178434766	-0.691231927046529	0.213552154343239	-3.23682956593135	0.00120865574125168	0.0164513863855436
B3gnt3	4.09267457600588	1.3683411806481	0.422773620676273	3.23658126649266	0.00120970776230619	0.0164513863855436
Ss18	68.6253328592679	-0.604765077139839	0.1868393388467	-3.23681876029354	0.00120870150611463	0.0164513863855436
Zfyve26	49.7903086142048	-0.600035083072971	0.185395001350732	-3.23652244505674	0.0012099571070158	0.0164513863855436
Hira	104.048215122464	-0.4969923401216	0.15358598008276	-3.23592257479357	0.00121250267582656	0.016474068555713
Trim9	225.023047747382	-0.699466112974582	0.216214024024196	-3.23506357245498	0.00121615649462997	0.0165117646418416
Pafah2	77.9950977924559	-0.785619329910254	0.242894229416092	-3.23440919859995	0.00121894673544622	0.0165257493512445
Sgcz	55.9292941935615	0.849516259539475	0.262644534203149	3.23447149630152	0.00121868084449167	0.0165257493512445
Glrx2	29.972968178853	-0.612931623122582	0.189537286233385	-3.2338313758901	0.00122141547780387	0.0165408986044472
Hipk3	71.9034575363014	-0.538152451733202	0.16643939215567	-3.23332382294373	0.0012235878021823	0.0165408986044472
Pank3	324.309275446747	-0.691622709059708	0.213900373271972	-3.23338710671775	0.0012233167533199	0.0165408986044472
Ube4b	107.156890533606	-0.428521194335779	0.13252018962583	-3.23362949861229	0.00122227908466997	0.0165408986044472
Col8a1	7.92808960923106	1.03120596817714	0.318971864252201	3.23290573165348	0.00122537991082823	0.0165532076155552
Cep170b	36.9660562128017	-0.886375682482536	0.274227752363798	-3.23226104886221	0.00122814803396571	0.0165603685501642
Fam32a	5093.36360323873	-0.749627079108796	0.231927146385063	-3.23216618146204	0.00122855586038125	0.0165603685501642
Scd2	1616.40693483994	-0.723565186643133	0.223848356819936	-3.23238998455178	0.00122759395148408	0.0165603685501642
Wdr77	46.1065872860047	-0.748318389522239	0.231562852403321	-3.23159946319399	0.00123099473761579	0.0165813401637099
Tmc1	8.67211918148465	1.04565834376077	0.323682851290192	3.23050275784706	0.00123572712262761	0.016633152818336
Dhx32	1119.54384465253	-0.981431121523754	0.303854319611794	-3.22993967233257	0.00123816341101907	0.0166420861622799
Qrich1	138.669388740994	-0.54820031866556	0.169720384982556	-3.23002047586625	0.00123781352795791	0.0166420861622799
Dtymk	63.4367497637648	-0.601573279901553	0.186275752946205	-3.22947710792655	0.00124016809491873	0.0166571075238119
Ptp4a2	230.235420780531	-0.708338049850994	0.21936925024302	-3.22897602588461	0.00124234309016699	0.016674393283821
Hars	74.8269186088316	0.944902352702236	0.292768695133621	3.22747058824366	0.00124889879477506	0.0167504090496367
A330008L17Rik	12.9735077993187	0.999644694028114	0.309777919242163	3.22697207235955	0.00125107670420624	0.0167574640753076
Zfp385b	19.9635128130546	0.968501095636619	0.300129720093777	3.22694165487512	0.00125120970514892	0.0167574640753076
Gm4166	1.32231943134293	1.36974718046667	0.424570658456808	3.22619369281265	0.0012544842918004	0.0167883601736259
Trpc4	8.83902893148274	0.915345925982822	0.283739635119897	3.22600656618182	0.00125530477093097	0.0167883601736259
Acoxl	15.6869023985879	0.966575568058944	0.299641148978303	3.22577713826926	0.00125631140123529	0.0167898641857615
Btbd7	224.975771041292	-0.609824465049593	0.189080115750839	-3.22521732456093	0.00125877075013476	0.0168107669809959
Hhip	5.17338724820575	1.11922769026008	0.347068332860814	3.22480498590728	0.00126058506012516	0.0168230317512225
Pi4k2a	38.337004063009	-0.593642580368062	0.184107381259934	-3.22443661033841	0.00126220797208214	0.0168327266276892
Ctnnb1	1137.89819240688	-0.602904044109235	0.187032320883314	-3.22352864607489	0.00126621633134825	0.0168741973411824
Ap2a2	311.508244707295	-0.731804431187181	0.227034021466294	-3.22332497332707	0.00126711709082655	0.0168742252584753
Astn2	88.1560040000789	0.635700294759883	0.197239947149404	3.22297944177787	0.00126864658575869	0.0168768000892922
Thap2	54.8412772223491	-0.497577597924167	0.154389343824577	-3.22287526844815	0.00126910804314217	0.0168768000892922
Pip4k2b	141.073200944942	-0.664644366202378	0.206289490866388	-3.22190123893835	0.00127343021313912	0.0169222923652606
Ipo8	79.0147409972614	-0.461129242737086	0.143180191670731	-3.22062177286044	0.00127912838037458	0.0169859926437719
AB124611	24.9177265550507	-0.891205118580833	0.276901556213917	-3.21849082672667	0.00128867092698305	0.0170779177274485
Abhd14a	11.8264595420527	-0.809004574740155	0.251337172099707	-3.21880193041727	0.00128727369559755	0.0170779177274485
Amigo1	55.5883105031722	-0.730824343193646	0.227072208746488	-3.21846670373285	0.00128877932682508	0.0170779177274485
E2f2	59.2839791975893	-0.836752636169044	0.260081915569956	-3.21726573850913	0.00129418667372867	0.0171133402623967
Evi5	114.757021602376	-0.430034268603666	0.133651111531697	-3.21758841864684	0.00129273175254218	0.0171133402623967
Klf8	16.8972233216092	0.89839465740835	0.279226127190539	3.21744482311751	0.00129337901887656	0.0171133402623967
Ids	49.9034985577849	-0.534199586381233	0.166105904581427	-3.21601804419519	0.00129982659046985	0.0171758225821621
Prkn	87.134763107995	0.627668738961409	0.195197453675374	3.21555802672131	0.00130191171141467	0.0171912772188701
Gm16576	17.8869780719871	-0.739529112860032	0.230020586354724	-3.21505620248953	0.00130418985010852	0.0172092570734277
Abca16	5.65768026789608	1.08574965959598	0.337739448768149	3.21475523086236	0.00130555793968566	0.0172152116808129
Apbb2	136.743901149529	-0.475717155537183	0.148034441222199	-3.21355727497991	0.0013110164774666	0.0172629427751686
Gm32124	5.61784388752788	1.13108496279453	0.351957178580297	3.21370050571786	0.00131036273369124	0.0172629427751686
Cerkl	5.57563898386846	1.10466898720396	0.343775185608634	3.21334707520618	0.00131197643100395	0.0172634768359924
Dynll2	118.135455900993	-0.683728335841087	0.212801893182409	-3.21298051260762	0.00131365202415738	0.0172734202084055
Tmem129	10.7255811063585	-0.849921083290983	0.264549127310908	-3.21271550554814	0.00131486462677712	0.0172772659880993
Fam102b	37.271725982846	-0.719861930691826	0.224110886938108	-3.21207925472459	0.00131778016138769	0.0173034671960675
Hip1	875.670620182104	-0.68269044779199	0.212573355546425	-3.21155229467549	0.00132019940082181	0.0173231196011398
Pantr1	74.5014570067167	-0.521324791281379	0.162385243788713	-3.21041973468783	0.00132541278592617	0.0173793825986981
Heatr5a	81.7432011627536	-0.581488657123022	0.181167815393211	-3.20966864815886	0.00132888064656797	0.0173884264115727
Spsb3	24.7256632085558	-0.660542764106318	0.205785145189346	-3.20986611302066	0.00132796811628084	0.0173884264115727
Stard3	87.5032189625148	-0.671223143421271	0.209107780353999	-3.20993863683578	0.00132763311234099	0.0173884264115727
LOC118568373	1.19238289482448	1.36233383943142	0.424643617116663	3.20818160103687	0.00133577123793844	0.0174664181997006
Gm35850	2.10390859361456	1.32400781069782	0.412801502893879	3.20737158517127	0.00133953849587983	0.0175034894482503
A930035F09Rik	4.12345627932262	1.11535509724042	0.347834660202692	3.20656686884073	0.00134329081063387	0.0175159524661612
Myrfl	7.04276432081673	1.0988752141312	0.342679631744623	3.20671295383589	0.00134260891079374	0.0175159524661612
Rsph3b	931.43819697552	-0.635655281589734	0.198227176641412	-3.20670097995502	0.00134266479080991	0.0175159524661612
Smim13	40.8787325714144	-0.64340945943356	0.200716225290656	-3.20556775368729	0.0013479630817406	0.0175646792406962
Ypel1	38.2049228922504	-0.570545415581959	0.17799858958768	-3.20533672150765	0.0013490456147248	0.0175665946655254
Itgb5	24.3394131823434	0.623615839823584	0.194601035134181	3.20458644731046	0.00135256666113841	0.0175880499973656
Zc3h4	148.237077700269	-0.489226873929432	0.152655918259507	-3.20476847217788	0.00135171163807738	0.0175880499973656
Fam177b	19.6606276615361	0.923456597981367	0.288186120293993	3.2043756897081	0.00135355727335578	0.0175887508109353
Shc3	1241.28759190066	-0.682549249236038	0.213021322647616	-3.20413581491616	0.00135468555780596	0.0175912383948288
Fzd1	71.0176165060797	-0.933914241377866	0.291617178121669	-3.20253507489952	0.00136223710117075	0.0176648660557204
Slc25a3	260.590771363072	-0.625769141411323	0.195389714444495	-3.20267186627722	0.00136159026929202	0.0176648660557204
Nmnat2	120.049759776303	-0.713135238706861	0.222692612681279	-3.20233001948525	0.00136320725737032	0.017665246840333
B3galt5	30.2757675959958	-0.956292306046734	0.298661794182575	-3.20192379699608	0.00136513105536647	0.0176779764321491
Pmf1	46.5075589338961	-0.690354078475686	0.215681537133111	-3.20080284873723	0.00137045266507747	0.017734658643804
Gm33228	24.0417074077828	0.838829300436544	0.26218667167424	3.19935904857424	0.00137733518139958	0.017811448141281
Creld1	19.1712425538956	-0.726173586842098	0.227029888082876	-3.19858144218004	0.00138105518278495	0.0178129575591865
Foxa1	55.1789022229799	-0.903462327876201	0.282447479088828	-3.19869141969601	0.00138052849793239	0.0178129575591865
Gm32067	10.6060438838769	0.918034961940694	0.287034508319708	3.19834352780384	0.00138219519431937	0.0178129575591865
Rint1	48.1635634606495	-0.558353680436227	0.174574874887891	-3.19836219727948	0.00138210570464203	0.0178129575591865
Zfp251	44.3527161637437	-0.615936419381849	0.192576349011141	-3.19840116683392	0.0013819189264226	0.0178129575591865
Nr3c2	25.4564299141693	0.755788446487151	0.236385076297134	3.19727648769641	0.00138731880038977	0.0178667250445259
Casp9	17.5007315205768	-0.827988892636969	0.259016821395727	-3.19666069630267	0.00139028361043167	0.0178926356086877
Dock2	12.2812382469626	1.00056361989286	0.313078456089302	3.19588780521985	0.00139401306677455	0.0179051820700072
Slc24a3	54.4311007279355	0.856459309086534	0.267969479542863	3.19610767072278	0.0013929512048451	0.0179051820700072
Spef1	26.1881342180031	-0.877945431082604	0.274712855749941	-3.19586583848031	0.00139411919829316	0.0179051820700072
Sypl	24.6503931082806	-0.622200881928723	0.194724370836624	-3.19529024156281	0.00139690283123814	0.0179286701723572
Gm30063	5.34299238669504	1.09170074114369	0.34180009872763	3.19397432946218	0.00140328595061588	0.0179860070271088
Myt1l	23.1181308829493	0.880110888504852	0.275546608068099	3.1940545183098	0.00140289620887892	0.0179860070271088
Gm34819	6.74259122533961	0.987789956208558	0.309306459651138	3.19356394083289	0.00140528212522718	0.0179993059109077
Gm35105	3.12435072840084	1.25601654575883	0.393381950996993	3.1928677525127	0.00140867444949124	0.0180181744809925
Sptssa	30.4206806372098	-0.691254700435027	0.216498884398446	-3.19287881023367	0.00140862050945742	0.0180181744809925
Rbm7	28.3596976535099	-0.578692155950142	0.181286849106213	-3.19213533029688	0.00141225147986672	0.0180516310670234
5031425E22Rik	753.245563584333	-0.638633437337033	0.200099079971339	-3.19158607540078	0.00141493944382729	0.0180736856712551
Gm32624	1.97327289362822	1.31799957188027	0.413014335708431	3.19117148710963	0.00141697149438199	0.0180873376954525
Tsc22d4	99.511867541956	-0.594129618842525	0.186247335892492	-3.190003314654	0.00142271161940349	0.0181456390060802
Ube3b	224.466170605423	-0.672336276453044	0.210773701630599	-3.18984897665923	0.00142347160121191	0.0181456390060802
Atxn3	39.8925228365054	-0.62304581265576	0.195344375377199	-3.1894740324757	0.00142531943793354	0.0181568677653175
Adgrf5	5.24820654412769	1.06197359690584	0.333060320620104	3.18853232029746	0.00142997023232228	0.0181749646523826
Dhx33	61.6014491852369	-0.673100402605663	0.211081995742766	-3.18881011256845	0.00142859685868567	0.0181749646523826
Ltbp1	34.380714522583	0.636674391175707	0.199696687031127	3.18820707865057	0.00143157973695872	0.0181749646523826
Polr2m	402.183702691352	-0.661921416102101	0.207580710395214	-3.18874241658516	0.00142893142788847	0.0181749646523826
Rps6ka6	11.5415646180974	0.825354723983911	0.258867205521335	3.1883324978215	0.00143095888460015	0.0181749646523826
Mtf1	63.9054655707303	-0.615376305452773	0.193096850241604	-3.18687904376901	0.00143816905284944	0.018246283990104
Chmp1a	122.556916826315	-0.724462991679692	0.227436744283643	-3.18533838479588	0.00144584837046699	0.0182583698302702
Grpel2	20.2439909545031	-0.683340886804143	0.214538947826092	-3.18516005475177	0.00144673968168414	0.0182583698302702
P4hb	149.614105846023	-0.696850642197725	0.218782628131713	-3.18512785109338	0.00144690069273271	0.0182583698302702
Rnf19b	54.5306497648258	-0.627494958275153	0.196969864062022	-3.18574093180857	0.00144383826107683	0.0182583698302702
Satb1	105.245055595482	-0.591188770325342	0.185605649755363	-3.18518736420231	0.00144660315351471	0.0182583698302702
Smad2	120.349727111432	-0.547508455674742	0.171857361499379	-3.18583068480729	0.00144339043283955	0.0182583698302702
Tyk2	27.6040246263178	-0.655347962045596	0.205735549335576	-3.18539000266141	0.00144559047373333	0.0182583698302702
Zyg11b	222.977424025416	-0.534631358560524	0.167805321847086	-3.1860214722374	0.00144243891224744	0.0182583698302702
Gm29642	4.5961302226238	1.1049644146324	0.346982560778575	3.18449553243551	0.00145006549163704	0.0182860172843981
Gm34077	2.08796639183913	1.30349121017428	0.409450094828722	3.18351668893751	0.00145497725653261	0.0182987996958559
Ppp4r1	133.209125821884	-0.531355307591754	0.166905053974384	-3.18357829759489	0.00145466765719279	0.0182987996958559
Sod2	92.7359348451341	-0.599788402740941	0.188377112922815	-3.18397704176885	0.00145266533295216	0.0182987996958559
Tent4a	252.380944322415	-0.642849369638667	0.201922722410774	-3.18364056290262	0.00145435481970793	0.0182987996958559
Ubald1	11.1972591289901	-0.87371100777807	0.274481342446402	-3.18313441631713	0.00145689963256141	0.0183107124502045
Mef2d	72.3499326325965	-0.698423058736275	0.219507709581409	-3.18177006205448	0.00146377981215978	0.0183848786173405
Ap2a1	284.808146507791	-0.63573755574787	0.199914770465733	-3.1800429466358	0.00147253227032209	0.0184619250495204
Dcp2	205.226628759265	-0.74564148548145	0.234480098075635	-3.17997771069224	0.00147286380807273	0.0184619250495204
Gm32647	64.9919018453731	0.798882486729266	0.251197194015361	3.18030020144418	0.00147122553733626	0.0184619250495204
Prdm6	10.1190017632593	0.998005246057891	0.313921480524281	3.17915564233171	0.00147704756794804	0.0185020161329956
D5Ertd615e	18.3461195969478	0.889407862424239	0.279946539406853	3.1770632503931	0.00148774585499638	0.0186161816636081
Gm3134	40.8951758567921	-0.680163159606576	0.214090730785039	-3.17698555706975	0.00148814446807668	0.0186161816636081
Gm42287	6.06468415107016	1.1515507305922	0.362566785947614	3.1761065139557	0.00149266134372969	0.0186478390227627
Nfib	581.111447821381	-0.522806998100988	0.164604091884448	-3.17614824829506	0.00149244661067897	0.0186478390227627
Rnf144a	312.371965681793	-0.573722187149196	0.180662948993455	-3.17564940872287	0.00149501512231843	0.0186648264307003
Hcn1	20.1890835451608	0.936455236183994	0.294921470776801	3.17526978865744	0.00149697250417964	0.0186679053696121
Pgs1	468.871518592963	-0.750966126721169	0.236508675453479	-3.17521598428166	0.00149725011911572	0.0186679053696121
Fscn1	253.022615310283	-0.683663527307984	0.215374244792101	-3.17430493125081	0.00150195809509134	0.0187141786008827
Dpp4	4.98237345384526	1.19252839971656	0.375790331860921	3.17338765425691	0.00150671200925135	0.0187198886662824
Gm38673	2.44782124623854	1.24056127271283	0.390869257998825	3.173852246821	0.00150430246469483	0.0187198886662824
Lekr1	17.3553414105172	0.840310505491406	0.264793000369317	3.17346192806983	0.00150632655985579	0.0187198886662824
Mbtps1	69.301862014196	-0.559894129866217	0.176452260061159	-3.17306295579413	0.00150839812281436	0.0187198886662824
Sp8	21.2468808141012	-1.23847250683042	0.390273069668051	-3.17334861942641	0.00150691461978812	0.0187198886662824
St18	25.257633861143	0.96556302711499	0.304295270499922	3.17311217334624	0.00150814243125009	0.0187198886662824
Lrrc8b	189.702595567092	-0.740893931498323	0.23352799380602	-3.17261292500011	0.00151073794383011	0.0187365431778719
Cox7a2l	195.819863771058	-0.708298413536845	0.223272586663215	-3.1723483125371	0.00151211528973147	0.0187412467295629
Stx12	115.365832896845	-0.52651711513014	0.165997879194606	-3.17183037328377	0.0015148145865804	0.0187623176070053
Cntn4	52.1867134983015	0.853157234467665	0.269142754740996	3.16990600504436	0.00152488257083588	0.0188373158109114
Kctd2	92.8088317218095	-0.749402460049049	0.236390962362176	-3.17018236467469	0.00152343292157934	0.0188373158109114
Lnx1	13.1590209076522	0.948480367455365	0.299178839674137	3.17027891574298	0.00152292676055569	0.0188373158109114
Ube2h	141.709280718198	-0.512609435279697	0.1617094188668	-3.16994173173014	0.00152469509439829	0.0188373158109114
Camsap2	228.091721244812	-0.837637795003315	0.264276012925941	-3.16955665302114	0.00152671692124917	0.0188475763512792
Gcn1	151.933191552381	-0.578006407444248	0.18238204847624	-3.16920668603823	0.00152855653830003	0.018857888383482
1700040D17Rik	15.3610706344077	-0.704921330177659	0.222459380924595	-3.16876423573524	0.00153088522030393	0.0188742165342396
Zbtb34	88.4712141890823	-0.598317846088542	0.188842798718841	-3.16833816352907	0.00153313078987015	0.0188894992397584
Inpp5a	61.4771875659074	-0.467426843169332	0.147559252905068	-3.16772302628864	0.00153637815930119	0.0189155381534734
Nmnat3	13.2154900253371	0.84235225400797	0.265931257619789	3.16755638862246	0.00153725894563564	0.0189155381534734
Gm9548	5.49192926905715	1.18805559914258	0.37524402779844	3.16608796178027	0.0015450406473624	0.0189988397089219
Gm32881	11.8425254975741	1.11454810443423	0.35206576850545	3.16573834816599	0.00154689870976616	0.0190045142114183
N4bp1	452.605131048769	-0.730433815271338	0.230739550877693	-3.16562033900515	0.00154752634761989	0.0190045142114183
Mkrn2	114.940517700531	-0.685980012871591	0.216724391504177	-3.16521831304056	0.00154966630439095	0.01900912845661
Wwtr1	134.843715256448	-0.689561324927446	0.217859215735149	-3.16516940814541	0.00154992680764073	0.01900912845661
Hsf3	3.59413491690352	1.23493693290008	0.390255989134737	3.16442788139689	0.00155388166627649	0.0190447492716986
Zkscan8	65.5539501740035	-0.542533686832718	0.171457559789379	-3.16424476995457	0.00155485970248251	0.0190447492716986
Atp6v0a2	46.7261398536747	-0.526927907721192	0.166555166214794	-3.16368395947353	0.00155785863542582	0.0190463410332862
Peli2	117.736105846957	-0.521345889010547	0.164781186373494	-3.16386779634454	0.00155687498179886	0.0190463410332862
Ppcdc	25.174661319673	-0.657732696298942	0.207916579609848	-3.16344515446131	0.00155913726094295	0.0190463410332862
Prr3	23.2388957837876	-0.602474643391079	0.190441218183021	-3.16357272411522	0.00155845409892364	0.0190463410332862
Zbbx	7.81217613443622	0.878087343590428	0.277588255782656	3.16327267201803	0.0015600613787716	0.0190463410332862
Epg5	218.933163746142	-0.577454717463443	0.182567596605981	-3.16296390048728	0.00156171695919681	0.0190541646152297
Kcnq3	22.0597651103041	0.794405052584629	0.251196288282756	3.16248722469345	0.00156427599058461	0.0190729936851995
Foxk2	626.93405902655	-0.723201485207679	0.228750492947924	-3.16152973437447	0.00156942794318768	0.0191223599823333
Gm31432	8.36555035689143	1.06368538528668	0.336464860875458	3.16135653072075	0.00157036156429451	0.0191223599823333
Drg2	93.0782930076685	1.08248177870925	0.342508043722867	3.16045651641724	0.00157522115676914	0.0191691041222645
Cdh9	5.00809644982615	1.05857477636938	0.334971224750722	3.16019615463132	0.0015766295500638	0.0191738167497072
Plppr1	26.1482108186483	0.860652485002978	0.27236650260656	3.1599057768356	0.00157820167858147	0.0191805132160028
Rac1	240.63992836978	-0.612183746119111	0.193806147955214	-3.1587426538222	0.00158451339922305	0.0192447659102271
Htr2c	6.54020109695886	1.01609596038669	0.321743863306341	3.15808963672211	0.00158806719352216	0.019275460693449
B230219D22Rik	162.662179163547	-0.66570059203541	0.210839762799517	-3.15737687804368	0.00159195448282952	0.0192852447252193
Car2	70.7622491523184	-0.646065563983717	0.204606766119227	-3.15759628206648	0.00159075695080009	0.0192852447252193
Crtc3	101.420809879703	-0.572077140807025	0.181182195251949	-3.15746886724441	0.00159145229434423	0.0192852447252193
Tacr1	8.00485401607573	0.996381746899257	0.315663759858279	3.1564654344439	0.00159693813545077	0.0193331446610955
Osbpl1a	97.5271158674511	-0.452577344226782	0.143393804062467	-3.15618479602943	0.00159847551844996	0.0193392878929992
Rcan1	69.2207151029589	-0.647181732829621	0.205139594450757	-3.15483578176311	0.00160588467173694	0.0194077756741935
Spry4	266.877773203619	-0.702896912169174	0.222803932302772	-3.15477785739434	0.00160620351481583	0.0194077756741935
Fam110a	89.048921511468	-0.752445473984165	0.238527824847866	-3.15453962012221	0.00160751549804565	0.0194111373034104
Prrt2	8.87798793800274	-1.05970006799718	0.335983935770959	-3.15402004433802	0.00161038024721685	0.019433232584827
Lpin1	133.085564758827	-0.637404480103584	0.202104955621779	-3.15382904957773	0.00161143450250706	0.0194334654165543
Esr2	3.2499115966251	1.24293612284719	0.394358465886904	3.15179267180648	0.0016227144877374	0.0195438056929045
Gm35712	3.77050910481612	1.21283005125457	0.384828209025578	3.15161420813089	0.00162370649629499	0.0195438056929045
Gucy2f	5.63649638080586	0.984634103268833	0.312399448658733	3.15184328108227	0.00162243327244967	0.0195438056929045
Gm40159	6.75063019727864	1.0970543552625	0.348123676822694	3.15133508089784	0.00162525917272231	0.0195453604338855
Wdr18	33.6670884459199	-0.697473817829076	0.221334760790777	-3.15121680542707	0.00162591750533787	0.0195453604338855
Hexa	31.534709877796	-0.604028891453452	0.191714926750901	-3.1506617752215	0.00162901013605358	0.0195700085250659
9130230L23Rik	3.94594272996937	1.16821850849073	0.370835851540537	3.15023076554677	0.00163141545713916	0.0195797297299055
Klf13	211.130865749578	-0.610766867738405	0.193885432953269	-3.15014314605891	0.00163190483183161	0.0195797297299055
Eaf1	136.193992398317	-0.7880164192484	0.250195057317261	-3.14960826044278	0.00163489522000594	0.0195912047928097
Ppp1r18	45.2077779398701	-0.516719415168356	0.164073208861413	-3.14932229797987	0.0016364960199333	0.0195912047928097
Rps6kc1	959.623691856816	-0.611903903324311	0.194302942403635	-3.14922612985023	0.00163703468711287	0.0195912047928097
Senp5	463.250385897679	-0.762155018282497	0.241999587223202	-3.14940627390221	0.00163602577845557	0.0195912047928097
Traf6	70.3206665893725	-0.697579025669341	0.22156746698078	-3.14838200379775	0.00164176990253421	0.0196353588916464
Robo1	94.317589761119	0.589713532911226	0.187318755738286	3.14818198843445	0.00164289375566768	0.0196362928390656
Zfp652	81.3693211267639	-0.615073023528518	0.195386585018259	-3.14797980358293	0.00164403051825204	0.0196373797972128
Socs7	214.55007639154	-0.599913857650346	0.190586789500205	-3.14772004514878	0.00164549204440346	0.0196423420964804
Gfap	82.6770216772736	-1.10953947537035	0.35261116429374	-3.14663739474245	0.00165159644260689	0.0196527417001455
Gm45942	2.48474520176081	1.27592323897372	0.405470502281223	3.14677203839793	0.00165083613709183	0.0196527417001455
Kazn	57.8949003407614	0.714659186920677	0.227068544256505	3.1473279985156	0.00164770015179629	0.0196527417001455
Ndrg3	69.3827909736573	-0.516471531255129	0.164129785185324	-3.14672641941232	0.00165109370220464	0.0196527417001455
Resf1	59.4788574450644	-0.734428676726692	0.233395011822879	-3.1467196791851	0.0016511317607099	0.0196527417001455
Uck2	325.896557191609	-0.720736918979871	0.229100749117887	-3.14593872676081	0.001655546855829	0.0196872725217867
Rnpepl1	60.5619917989707	-0.525253709048355	0.166972770163009	-3.14574471355761	0.00165664538790435	0.0196878673725823
Map3k20	130.533509319214	-0.50557566397288	0.160759351434611	-3.14492226711007	0.0016613096558	0.0197308105040839
Gipc1	36.0575151093219	-0.614486643241483	0.19547467901902	-3.14356133656418	0.00166905432722322	0.0197865050955781
Gm38657	5.62684833262393	1.16211835954689	0.369662426288314	3.14372864782452	0.00166810041855595	0.0197865050955781
Inppl1	224.556628121694	-0.690009327441842	0.21950053921476	-3.14354274440635	0.00166916035955667	0.0197865050955781
Tmbim6	161.532140587671	-0.623159407742651	0.198252224944009	-3.14326564515806	0.00167074140997679	0.0197927517067092
Irf2bp2	300.584490515254	-0.656595323951554	0.208936546049798	-3.14255852489808	0.00167478228555436	0.019828112847323
Ldlrad4	577.804746123614	-0.849671562114481	0.270485554738812	-3.14128258322314	0.00168209647790766	0.0198964012114257
Vps9d1	63.0989091143817	-0.729539814339236	0.232250031943147	-3.1411828374595	0.00168266949585897	0.0198964012114257
Fzd9	33.8935845122739	-0.987637650125198	0.314438243676971	-3.1409590594833	0.00168395570558541	0.0198990788444162
Gm41729	4.32779465384302	1.22387842600118	0.38968653528433	3.14067414494624	0.00168559461901328	0.0199059183403852
Galnt2	293.022814119145	-0.678072126408514	0.215950651947863	-3.13994016823909	0.00168982343320735	0.0199433152767659
Gm32926	3.19035796480335	1.2248932744307	0.390308784212267	3.13826724884712	0.00169949847106096	0.0200449012506983
Entr1	33.0349568336292	-0.743490371116572	0.236958806208795	-3.13763553679221	0.0017031651011326	0.0200519037363071
Phex	18.5571345891835	0.705520305337987	0.22485018192832	3.13773508781461	0.00170258679713883	0.0200519037363071
Tecpr1	45.8544105091791	-0.540387311731134	0.172228795072598	-3.13761303098794	0.00170329586512275	0.0200519037363071
Ebf1	28.5346070460654	0.783504544207894	0.249745184338519	3.13721582373291	0.00170560525243932	0.0200665099154468
0610040F04Rik	12.0641780554786	0.785024803819161	0.250348422986163	3.13572897506349	0.00171427547167818	0.0200929778599882
4931429P17Rik	3.22542401039357	1.26494771033845	0.40337730317808	3.13589212970669	0.00171332209649912	0.0200929778599882
Lix1	14.0788316125342	0.769359132089409	0.245311045888475	3.13625963846398	0.00171117638785206	0.0200929778599882
Sdhc	152.61905172596	-0.564739474237242	0.180069326400065	-3.13623361361693	0.0017113282531931	0.0200929778599882
Wwp1	111.739423882437	-0.583339688763473	0.186012402288692	-3.13602577885172	0.00171254149662235	0.0200929778599882
Zfp775	10.8934255624478	-0.831743718198763	0.265236906931778	-3.13585212488056	0.00171355581491217	0.0200929778599882
Acsf3	25.0360270395122	-0.706986461231927	0.225501294168181	-3.13517695692092	0.00171750474463525	0.0201182698627674
Corin	14.7221198934681	0.87090387105387	0.277816123170752	3.13482119437176	0.00171958889777203	0.020130125145552
Acat2	75.253039522776	-0.667698236412611	0.213051722396821	-3.13397248753044	0.00172457024788743	0.020162247694705
Fzd3	203.058148961375	-0.581883785861175	0.185741980094522	-3.13275321801276	0.00173174978572093	0.020162247694705
Gm30874	4.46428342229959	1.05150643102364	0.335512986202481	3.13402602660828	0.00172425561703016	0.020162247694705
Rps3	1144.26912459622	-0.674702786039293	0.215362326023653	-3.13287285894744	0.00173104407866903	0.020162247694705
Stat3	262.880088990309	-0.528899081919515	0.168787445440709	-3.13352145675612	0.00172722289818451	0.020162247694705
Tent5d	1.45143759066254	1.31996128735152	0.421339326014163	3.1327749532384	0.00173162155992196	0.020162247694705
Tmem132c	15.2415225224648	0.919882651766158	0.293560656256941	3.13353520698299	0.00172714197346394	0.020162247694705
Tns3	134.828101476624	-0.471624242686834	0.150548260589136	-3.13271133682476	0.00173199688616707	0.020162247694705
Ttbk2	115.107927730713	-0.561950333271481	0.179371774760199	-3.13288048815232	0.00173099908645604	0.020162247694705
Hdhd5	86.8292736963079	-0.645357637263993	0.206049310125055	-3.13205434598308	0.00173587740068305	0.020194900838058
Cnot6l	86.0319273367782	-0.4379516118804	0.139850226059966	-3.1315760025487	0.00173870776247432	0.0202033620693031
Kcng1	64.4608772372693	-1.14272899499323	0.364906361849183	-3.131567751251	0.00173875662267635	0.0202033620693031
Telo2	96.6659654953313	-0.660977403123048	0.211096879277888	-3.13115667737056	0.00174119240261074	0.0202191525935819
Vrk3	67.7638188871951	-0.685088611304219	0.218811356486445	-3.13095546001361	0.00174238584072272	0.0202205061379793
Aff3	27.8688197801352	0.765181908467739	0.244418830317254	3.13061766752807	0.00174439100941716	0.0202312723803743
Phc1	92.6808258779723	-0.636075093637151	0.203193794169687	-3.13038641872086	0.00174576494782286	0.0202347089044876
Rragd	73.3911373385597	-0.634928402652962	0.202871018699736	-3.12971466660156	0.00174976173173331	0.0202560271496649
Spink5	2.50889114198083	1.24481522311309	0.397740679709239	3.12971563286685	0.00174975597662071	0.0202560271496649
Gm12374	10.2403775299093	1.05322696540769	0.336568173722717	3.12931241762446	0.00175215905412509	0.0202712819219388
Lman2l	29.2142812060871	-0.747866744693561	0.23902216321999	-3.12885941043569	0.00175486250048441	0.0202900573716722
Icmt	100.139604927563	-0.699704727487174	0.223653017795483	-3.12852799566073	0.0017568427388642	0.020300452989325
Chil3	1.58751373249332	1.32776886689466	0.424507554011725	3.12778619449017	0.00176128252712413	0.0203392386296494
Efnb1	7.50543363284383	0.985713974438703	0.315231173798235	3.12695588625259	0.00176626427640176	0.0203467143055189
Lpar3	4.21119499909285	1.12395852057931	0.359397042585563	3.12734493443064	0.00176392842361118	0.0203467143055189
Mfap3	39.5970820506483	-0.677492885221856	0.216641600789571	-3.12725202709299	0.00176448598279818	0.0203467143055189
Zbtb18	140.087483955981	-0.529900065469988	0.16945506593958	-3.12708305610011	0.00176550043351632	0.0203467143055189
Esr1	26.2551188554643	0.82913477631413	0.26517568037251	3.12673762220347	0.00176757598284358	0.0203493404229638
Mtfr1l	332.391113676194	-0.722992180008046	0.231331455877993	-3.12535179128151	0.00177592535860892	0.0204329353300243
Cbl	637.773361912174	-0.68852455193951	0.220319009110519	-3.12512549288983	0.0017772922031474	0.0204361394357004
Dennd1b	127.783255647024	-0.769752869294433	0.246362247225937	-3.12447575861126	0.00178122198062686	0.0204562722509055
Ptprm	83.269472146287	0.401606066432138	0.128535415077024	3.12447792066861	0.00178120889065524	0.0204562722509055
Smarcd1	97.5219342383537	-0.56629987251897	0.181282487039081	-3.12385317395212	0.00178499504159667	0.0204870732861007
Lama1	10.7467468539983	0.921578594880417	0.295134526426316	3.12257127635827	0.00179278689458675	0.0205639337322269
Gm42252	14.8517341065894	-0.723683604295632	0.23182557972749	-3.12167279014817	0.00179826685186369	0.0206141982157781
Cnot8	46.8391878384582	-0.484819844163858	0.155408335618485	-3.11965147966099	0.00181065134815117	0.0207435023576782
Tril	131.208174605813	-0.593407754698005	0.190241560850907	-3.11923300063261	0.00181322512791464	0.0207603220895446
Ptbp3	161.306496351454	-0.600924850350541	0.192662975988723	-3.11904686028371	0.00181437103055686	0.0207607829620756
Ranbp3	77.152733325291	-0.554589798649941	0.177824692047806	-3.11874460325705	0.00181623317942216	0.0207694338672411
Gm12648	65.190680094996	1.01366981664961	0.325059552764991	3.11841263555318	0.00181828039388678	0.0207801892611151
Impdh2	38.6104614862435	-0.782305928230333	0.25090364923638	-3.11795356748005	0.00182111491868428	0.0207999238613959
Cux1	193.63921719005	-0.457765311544686	0.146856471951037	-3.1170932098744	0.0018264381526137	0.0208227256779766
Klhl5	45.4542407222551	-0.585913519974869	0.187958982799348	-3.1172413855865	0.00182552033676792	0.0208227256779766
Syngr2	50.731465150853	-0.601233751091651	0.19286279673963	-3.11741694746516	0.0018244334367131	0.0208227256779766
Aox3	2.74668580910951	1.25340998755233	0.402136956390913	3.11687341248463	0.00182780038164304	0.0208256115085627
Hsf2bp	9.82846202776193	0.858412102663045	0.275430277784576	3.11662214324324	0.00182935880611017	0.0208307278971077
Plod3	32.8954341069474	-0.648156004798703	0.207988414331187	-3.11630821785402	0.00183130755274798	0.0208402799502721
Dnmt3a	3631.0224358769	-0.627689297899618	0.201505102466086	-3.11500448483809	0.00183942113106242	0.0209072703256411
Neurl1a	87.8373151566687	-0.943445484287716	0.302861462768277	-3.11510575054429	0.00183878973865325	0.0209072703256411
Ppp1r3c	95.1788793226768	-0.769922613429603	0.247181813666009	-3.11480283282458	0.00184067902616016	0.0209089111156741
Pfn2	99.4147513289618	-0.650154546912046	0.208787322615106	-3.11395605235376	0.00184596983285061	0.020956333465197
Elmo2	98.5924612916319	-0.656683301792944	0.210899443950859	-3.11372704209668	0.00184740312051152	0.0209599325642566
BC046251	1.60099833611158	1.32198304781509	0.424633053947292	3.11323632375349	0.0018504777824721	0.0209707793451132
Enah	892.623242086991	-0.615272084301622	0.197632189135309	-3.11321797827365	0.00185059281966515	0.0209707793451132
Zfp36l1	38.2613490266693	-0.594667025235761	0.191086455519176	-3.11203127202327	0.00185804815568519	0.0210425634615807
Antkmt	3553.37344418392	-0.676337077383075	0.217353736990523	-3.11168828632822	0.00186020805539118	0.0210543258927548
Slc20a2	64.4325465967633	-0.568115189192788	0.182629446843167	-3.11075349026631	0.00186610650563217	0.0210855236234279
Sppl2b	29.2991878910158	-0.791579317119719	0.254440726324762	-3.11105587754598	0.00186419660105146	0.0210855236234279
Trmt1l	107.26558063598	-0.638927000136575	0.205395372304223	-3.11071760268397	0.00186633329403723	0.0210855236234279
Jpt2	79.6301679567212	-0.724318133714496	0.232872785415825	-3.11035972890147	0.00186859623133651	0.0210983953312121
Ywhab	261.865956721141	-0.592391039697917	0.190555259067018	-3.10876247970451	0.00187872685229079	0.021200032515303
Sbno1	428.111866520931	-0.661171981609666	0.212749880090449	-3.10774314574736	0.00188521836741216	0.0212605076786175
Rdx	957.876509152923	-0.563124700578676	0.181227532211014	-3.10728007885136	0.00188817415765822	0.0212688450084438
Runx1t1	16.9210348173424	0.736969840188505	0.237175805746504	3.10727242126959	0.00188822307232656	0.0212688450084438
Plxna1	79.321995836016	-0.624882835445217	0.201139568530003	-3.10671261757234	0.00189180210901988	0.021296383813589
Zfp319	61.3206184902893	-0.814695014914287	0.262282962956941	-3.10616826091001	0.00189528836130067	0.0213228457520327
Map2k3	37.7927688891712	-0.763098654535273	0.245716389692286	-3.10560746676651	0.00189888605478683	0.0213505290124146
Tigar	21.9609073834468	-0.67955516429536	0.218835076310111	-3.10533016805936	0.00190066734096867	0.0213577681995025
Grem2	3.26016277125487	1.21824816965174	0.392360632463562	3.10491947676447	0.001903308322002	0.0213746533266935
Mir7652	18.3878169852326	-0.894263904290649	0.288179794839131	-3.10314574548798	0.00191475318778682	0.0214774914020748
Srgap3	149.785621634943	-0.366805411856148	0.118200793064678	-3.10323985436745	0.00191414437332741	0.0214774914020748
Gmfb	253.050240901323	-0.604456889716991	0.19481774482094	-3.1026788153849	0.00191777650907065	0.0214985609019818
Catspere1	7.64994712439358	1.00370226455602	0.323550798404611	3.10214738923578	0.00192122276864056	0.0215037481972456
Gm30687	9.11597295014425	0.905188053026736	0.291780056491536	3.1022958316995	0.00192025955820619	0.0215037481972456
Hcfc1r1	11.7169129133979	-0.7750854954697	0.249897285108562	-3.10161631060931	0.0019246724550323	0.0215037481972456
Hdac7	67.2878315731099	-0.559629755805106	0.180423176320963	-3.1017620198059	0.00192372541730946	0.0215037481972456
Pofut1	59.2591761179423	-0.667825775267201	0.215306585957154	-3.10174336887259	0.00192384661526753	0.0215037481972456
Ube2v1	35.6030202193445	-0.631926186106508	0.203750722851209	-3.10146721083281	0.00192564197300279	0.0215037481972456
Znfx1	57.373022592404	-0.556574317732067	0.179460627303824	-3.10137285316514	0.00192625576331507	0.0215037481972456
Slc30a9	79.2571399239411	-0.504423981721562	0.162654996686795	-3.10118958529672	0.00192744842188009	0.021504277491172
Rhbdd2	33.2328710248873	-0.74845850558332	0.241436829142706	-3.10001795600508	0.00193508911166269	0.0215638980710328
Zranb1	87.2642893238741	-0.633791501355685	0.204440507064977	-3.10012683129498	0.00193437791954184	0.0215638980710328
Cdh3	8.05730244423143	1.03437609927477	0.333701428586682	3.09970533735993	0.00193713252503182	0.0215738656124096
Dusp4	115.901939408603	-0.805207959020605	0.259858765130106	-3.09863690230905	0.00194413125380842	0.0216389760241617
Gm648	1.36891350987209	1.31567435677928	0.424657075427641	3.0982042521118	0.00194697190472176	0.0216470939991951
Ttc13	28.2230037353932	-0.58475263874277	0.188741017562559	-3.09817466438609	0.00194716630796403	0.0216470939991951
Bpnt2	86.7767347589089	-0.563652856717001	0.181945741346094	-3.09791728317966	0.0019488581578251	0.0216507387093258
Cd109	44.6098135166572	-0.550237945066533	0.1776236535372	-3.09777405266183	0.00194980024271555	0.0216507387093258
Misp3	251.411457353341	-1.14492652559738	0.369673221686995	-3.09713135393615	0.0019540326809438	0.0216721037507866
Nhlrc2	535.809315153091	-0.715858174501075	0.231125355504126	-3.09727235655153	0.00195310339851497	0.0216721037507866
Gm5155	2.34303117368191	1.28202382341206	0.413998605872505	3.09668632992177	0.00195696828949979	0.0216918498063385
Atl3	53.491344559073	-0.48876637218692	0.15786201054814	-3.0961620879513	0.00196043165449457	0.0217174189831531
Gm40767	3.61740993842594	1.10436811580975	0.356845620726638	3.09480641393592	0.00196941391851458	0.0217928308825498
Grxcr1	5.59457062920528	1.10290329683708	0.356399143192064	3.09457336782295	0.00197096180779781	0.0217928308825498
Mlph	3.21611328319453	1.2190469321443	0.393918752019637	3.0946659073583	0.0019703470277604	0.0217928308825498
Rab6b	64.9052431208929	-0.581719682258531	0.187988982466736	-3.09443497499363	0.00197188153962039	0.0217928308825498
1700066O22Rik	1.45429720018017	1.3060249847053	0.422221244999096	3.09322422823158	0.00197994474345761	0.0218562154308663
Cdh12	60.2448729550979	0.749678502506252	0.242360422912873	3.09323813474181	0.00197985195878614	0.0218562154308663
Dap3	53.3673552558715	-0.522111187932315	0.168819190395377	-3.0927241548163	0.00198328390246169	0.0218597064711098
G3bp2	262.175974449248	-0.655250449532325	0.211884866121213	-3.09248348656235	0.00198489276739136	0.0218597064711098
Gm30373	20.0635570254611	-0.768823498017528	0.24858217645651	-3.0928343655887	0.00198254754417738	0.0218597064711098
Snap25	5.15965356664408	1.13143783659209	0.365867499438059	3.0924797592841	0.00198491769362743	0.0218597064711098
Adora1	58.0515221179512	-0.803109946999398	0.259740725167391	-3.0919677554678	0.00198834445955031	0.0218610003143339
Hapln3	7.47106757932438	-1.20078998926852	0.388359814911613	-3.09195221328914	0.0019884485659225	0.0218610003143339
Prdm5	64.4211943181612	-0.515230273222107	0.166660967954709	-3.09148734430802	0.00199156471738239	0.0218610003143339
Rnf17	6.67926965998384	1.04175557559173	0.33698293425066	3.09141938569754	0.0019920206389639	0.0218610003143339
Sec22c	271.15764753636	-0.646250342762554	0.209042123573213	-3.09148382017951	0.00199158835774538	0.0218610003143339
Tex261	358.642878776808	-0.719250643830729	0.232651468937365	-3.09153708384436	0.00199123108485859	0.0218610003143339
Lrig1	456.585726714785	-0.684040809493112	0.221285116869075	-3.09121923413327	0.00199336397489971	0.0218629645775069
Sec14l2	22.9321810682493	-0.61277548781287	0.198286200162009	-3.09035872043643	0.00199914886980092	0.0219136125675726
Gm35110	1.43422079798261	1.29484541329714	0.419045805424112	3.0899853823537	0.00200166346400572	0.0219283750662984
Gm1968	6.133622915568	1.17717522293444	0.38100141599296	3.08968726498432	0.00200367349811434	0.0219375960781883
Ankrd40	164.847269720492	-0.579865412272634	0.18769271681674	-3.08944013442357	0.00200534116158083	0.0219430600180672
Crebl2	53.841687965787	-0.713170359990314	0.230857377787434	-3.08922490078258	0.00200679461893723	0.0219461750493793
Cpne1	68.173140559422	-0.602845198476104	0.195163896224875	-3.08891762327538	0.00200887131733025	0.021956098210425
Ell	39.8223751326823	-0.525031498473769	0.170075395633312	-3.08705146043437	0.00202152597402491	0.0220755787310221
Snrk	107.95637587379	-0.645717443488427	0.209175901960246	-3.08695904947571	0.00202215451975065	0.0220755787310221
Ptrhd1	14.4140073087878	-0.81734091961085	0.264807985525612	-3.08654181250813	0.00202499464719398	0.0220809085309881
Stk4	83.3719173741991	-0.609010399685933	0.197300800839496	-3.0867102266927	0.0020238478134321	0.0220809085309881
Akap5	47.0303238170227	-0.667118623853793	0.216156350454724	-3.08627816138822	0.00202679120424166	0.0220876717597479
Prkar1a	186.552607108179	-0.531062046718519	0.172100832740867	-3.08576105217423	0.00203031910967593	0.0221132841777175
D630039A03Rik	33.3663014052511	-0.913238575059893	0.296057601101565	-3.08466518563257	0.00203781413695072	0.0221198485135869
Fam160b1	76.1948529623213	-0.595031372184452	0.192873470148299	-3.08508667224651	0.00203492843846321	0.0221198485135869
Grik2	37.8731016487767	0.748918879614903	0.242776867286169	3.08480329277883	0.00203686817620245	0.0221198485135869
Ikzf2	110.265346972308	-0.5855710675899	0.189813867960992	-3.08497515950857	0.00203569154288652	0.0221198485135869
Snx18	79.5701913171327	-0.67001530897136	0.217210246071388	-3.08463951903611	0.00203798998394341	0.0221198485135869
Zeb1	1629.22912511834	-0.665611001830084	0.215750218233706	-3.08510001648794	0.00203483713868189	0.0221198485135869
Gm35688	11.0412857100705	0.952843091393539	0.308924976844581	3.08438346787644	0.00203974500413307	0.0221261074191835
Rapgef1	615.116275961643	-0.656344635048952	0.212813977747619	-3.08412371215262	0.00204152683289843	0.0221326497351812
Myo3a	20.1520464904212	0.679070673119401	0.220211293721363	3.083723189868	0.00204427706741102	0.0221496771464378
Hipk1	162.79933051986	-0.523075787075196	0.169678238048499	-3.08275117122376	0.00205096569167326	0.0222093326369947
Zfp46	65.0683264065831	-0.523069348919143	0.169722674991574	-3.08190610915785	0.00205679701553851	0.0222596412453986
Slc25a19	31.9841722018317	-0.675568664377455	0.219253685196776	-3.08121919944536	0.00206154821677952	0.0222982090244637
Armc9	71.8365163617766	-0.596595459542977	0.193653817481949	-3.0807317268537	0.00206492606165655	0.0223218863901699
Fsip1	6.24277438986803	0.975378875793976	0.316704286442191	3.07977794286032	0.00207154980896869	0.0223741351823204
Tmem178b	42.6081919934199	0.716876269353654	0.232775258271433	3.07969272454946	0.00207214257240535	0.0223741351823204
Trappc10	176.134805799507	-0.62694837747442	0.203589220699058	-3.07947726958081	0.00207364193294782	0.0223774566522766
Aph1b	22.2753166297386	-0.614467168678078	0.199635385928075	-3.07794715762194	0.00208431871214549	0.0224319860478451
Cdca5	28.7084037366682	-0.681420882406212	0.221355898878062	-3.07839495518294	0.0020811888735088	0.0224319860478451
Etv5	185.240495820541	-0.671405447143225	0.218099125456099	-3.07844172111717	0.00208086225618187	0.0224319860478451
Gm14569	2.80141820482754	1.20496132100594	0.391611087436573	3.07693362027474	0.00209141868635162	0.0224319860478451
Hpgds	2.17122319944099	1.25591207272856	0.408141365267056	3.07714968294573	0.00208990327865411	0.0224319860478451
Lin7c	301.650226495666	-0.675619345324781	0.219575048513144	-3.07694043517125	0.00209137087304079	0.0224319860478451
Scn3a	6.29142400405217	1.00652425064253	0.327035676496743	3.07772002560875	0.00208590787959283	0.0224319860478451
Slco4c1	2.41244901939381	1.28401974275879	0.417253265289456	3.07731502560691	0.00208874428831263	0.0224319860478451
Ssh1	62.0800273217642	-0.578091879276393	0.187825488127145	-3.07781379961098	0.00208525163931369	0.0224319860478451
Ubr7	114.317580792054	-0.629446657311569	0.204569887536826	-3.07692722956725	0.00209146352446336	0.0224319860478451
Usp13	47.5167856339723	-0.458398061034666	0.148989981534861	-3.07670392540729	0.00209303081194145	0.0224319860478451
n-TLtag2	16.4116133255059	-0.762025965280198	0.247672370221952	-3.07675000080674	0.00209270733795512	0.0224319860478451
Gm39221	2.1958841888442	1.30384548115572	0.423847910681915	3.07621070741626	0.00209649634053091	0.0224485154367107
Kcnc3	40.5596230935599	-0.965372178238042	0.313825399774514	-3.07614418377756	0.00209696416232575	0.0224485154367107
Ces4a	1.78024937776952	1.28479339250063	0.417716591194455	3.07575379954811	0.00209971143608389	0.0224651177409386
Gm36568	2.88736286184745	1.19422573015713	0.388347805162557	3.07514479103918	0.00210400383958921	0.0224982232892749
Irak1	81.5777545790602	-0.770069153593944	0.250450007146112	-3.07474199090235	0.00210684726875409	0.0225158060133156
Fstl5	26.0511675773543	0.947599496568424	0.308233035253637	3.07429570548357	0.00211000178243985	0.0225366913929881
Serinc5	108.330846311632	-0.494287315074842	0.160824705229566	-3.07345388489462	0.00211596388193215	0.0225875234855258
Trmt1	53.9282314869754	-0.630167302680462	0.205047897283337	-3.07326878758328	0.00211727688299118	0.0225886977454122
Samm50	51.7687107401585	-0.539368976260439	0.175515462834103	-3.07305674127556	0.0021187819669125	0.0225919187920023
Gm36264	11.7435642256801	0.865941602454303	0.281843894924984	3.07241568132878	0.00212333811638572	0.0226202944380652
Ripor1	33.9895348058535	-0.642063259705553	0.208981607911233	-3.07234338046761	0.00212385253737599	0.0226202944380652
Fcsk	23.0556504670507	-0.629892272103956	0.205043817418577	-3.07198861216134	0.00212637837225988	0.0226343575373718
Sar1a	916.878285926125	-0.732165876462831	0.238421795488589	-3.0708848365244	0.00213425452283195	0.0227053241785924
A330093E20Rik	18.0175759077716	0.821597586328332	0.267564816644652	3.07064881187081	0.00213594217866766	0.0227104112620853
Gadl1	10.6044502520164	0.850595449796707	0.277079148053801	3.06986453427216	0.00214155882013523	0.0227315149608136
Rab8b	116.288471086399	-0.646095965743323	0.210456684626094	-3.06997122420322	0.00214079396012432	0.0227315149608136
Ro60	94.2399054187017	-0.461246582430386	0.150245992747868	-3.06994265866656	0.00214099872187163	0.0227315149608136
Nras	524.413843821787	-0.648232267589242	0.211210884015552	-3.06912340531424	0.00214687889229555	0.0227751101472506
Alg1	23.9633415024063	-0.790555829983288	0.257687853648032	-3.0678816203075	0.00215582000904612	0.0228441491590626
Nrxn3	155.180617238047	0.710287900814274	0.231523264949981	3.06788996331632	0.00215575982386075	0.0228441491590626
Tdrd9	4.4563084455841	1.05226904272253	0.343020735615431	3.06765432367987	0.00215746028483981	0.0228486360792088
Tsc2	51.868986743941	-0.433000268435135	0.141177352999488	-3.06706606431915	0.00216171074576075	0.0228807455880212
Ogfod1	40.1221222950209	-0.585191702567596	0.190814276845513	-3.06681298821985	0.0021635417047586	0.0228872239945083
Gemin7	23.5636585398584	-0.70992424176526	0.2315108652852	-3.06648347104875	0.00216592783156526	0.0228995646921739
Gm20139	3.83168562551925	1.18686586008266	0.387199817390858	3.06525418343517	0.0021748507533556	0.0229809637567575
LOC100041057	2.04719323787047	1.25186282951945	0.408457599710366	3.06485380712009	0.00217776419651783	0.0229988067030457
Zfp365	244.51003803907	-0.744004076143638	0.242776528776393	-3.06456344809549	0.00217987930766695	0.0230082033502318
Spag4	12.5918086010285	-0.833203438415074	0.271930159154513	-3.06403468083745	0.00218373593377506	0.0230359604654462
Dnajc18	188.704917732543	-0.671662437171985	0.219227395357422	-3.06377054782285	0.00218566476044716	0.0230433617107896
Dph3	42.2673620460917	-0.759624763003063	0.248015321037134	-3.06281386096034	0.00219266402817189	0.0230927378805019
Klf16	50.9084554968474	-0.736579393847562	0.240492614139059	-3.06279424207869	0.00219280777765004	0.0230927378805019
C2cd3	65.5012960461188	-0.494625883833284	0.161521620246303	-3.06228901789762	0.00219651258171148	0.0231059114927824
Mrs2	58.6854591773544	-0.598895303640377	0.195571186168217	-3.06228803626138	0.00219651978562159	0.0231059114927824
Atmin	136.49825265448	-0.700616828057589	0.228891952391399	-3.0609063391602	0.00220668110658283	0.0231950738664916
Gtpbp3	61.2926392094641	-0.616437461303101	0.201397511106489	-3.0607997979536	0.00220746642165525	0.0231950738664916
Bnc2	26.3444650482857	0.855701850557109	0.279616410009569	3.06027049888748	0.002211371682826	0.0232101319666986
Zbtb5	276.920527270662	-0.698174467877638	0.228135718425753	-3.06034702805584	0.00221080664593745	0.0232101319666986
Agbl1	46.1805946593294	0.709839011272347	0.23209387014918	3.05841343770127	0.00222512353775391	0.0233283889829175
Smpd2	81.9732329476631	-0.747653263041041	0.244453355380586	-3.05847003767664	0.0022247032500248	0.0233283889829175
Bri3bp	200.422193909537	-0.719190000079377	0.235279263165106	-3.05675047772778	0.00223750450390299	0.0234334866612977
Cdc25b	79.6463389827746	-0.728749813918897	0.238408164173544	-3.05673178787796	0.00223764401042269	0.0234334866612977
Rgs22	13.5139533423361	0.859093042048125	0.281145863476852	3.05568444587433	0.00224547442777501	0.0235023820124478
Vwa3b	10.5446813682349	0.912674475094128	0.298729471581755	3.05518725776057	0.00224920041954705	0.0235282653358412
Gm33838	65.6300484819254	0.9254947738891	0.303003672184856	3.05440118007704	0.0022551029468962	0.023576875297255
Pvt1	223.072060003499	-0.436918753577926	0.143065614777812	-3.05397459939262	0.00225831200800424	0.0235972869083448
Stard9	251.237676099663	-0.556565004783186	0.182261553581711	-3.05366103737105	0.00226067352503929	0.0236088246827935
Arhgap31	144.358823859986	-0.641758486500873	0.210258652199724	-3.05223342671895	0.0022714538575077	0.0236950494902345
Fubp3	100.460891624324	-0.584582092018667	0.191516943965163	-3.05237792497881	0.00227036056788886	0.0236950494902345
Fbxl5	67.2447385986612	-0.613126578088907	0.200943617231194	-3.05123689190625	0.00227900689141121	0.0237507788991117
Tmed3	55.8745642496381	-0.755641767927977	0.247654378810738	-3.05119486098589	0.00227932596134629	0.0237507788991117
Zfp516	594.894920166126	-0.602506595699513	0.197480702421599	-3.05096441480762	0.00228107607813586	0.023755832234696
Rasgrf2	14.0710007887505	1.03047196577084	0.337804816680691	3.05049518208881	0.00228464345808849	0.0237797950180309
Mylip	8.44991969046453	1.21803911174159	0.399326290927267	3.05023520718661	0.00228662213789274	0.0237802369724727
Pik3c2g	21.1175025131185	0.769772930830585	0.252371589015831	3.05015684939994	0.00228721883007326	0.0237802369724727
Gm19303	7.21640635759129	1.07001137878091	0.350847014460006	3.0497947386777	0.00228997814531521	0.0237957496594265
Gm20755	5.39612869684457	1.09913868244024	0.360473649653792	3.04915125833992	0.00229488904655906	0.0238335905017917
Agpat5	62.329145214737	-0.638146880818536	0.209310234098746	-3.04880878647089	0.00229750664852768	0.0238397214093517
Tmem127	74.2695354011999	-0.627671900437912	0.205878992892857	-3.0487418440237	0.00229801862656051	0.0238397214093517
Gfral	1.55990656740437	1.28785600647578	0.422608886212678	3.04739452598179	0.00230834520191638	0.0239072244105813
Nxph1	82.7759159294603	0.734510990856734	0.241013769554829	3.04758932327158	0.00230684954633985	0.0239072244105813
Veph1	34.0568243414314	0.719114284931929	0.235965631284706	3.04753824112748	0.00230724166967845	0.0239072244105813
Fbxl19	110.385978510069	-0.667793895952578	0.21930850387873	-3.04499772759311	0.00232682067972067	0.0240455211354513
Mapk14	104.726056876952	-0.563191807319601	0.184944995290162	-3.04518544249335	0.00232536882536909	0.0240455211354513
Pou6f2	30.4846139642862	0.8771804969931	0.288062731442097	3.04510233795871	0.00232601148326662	0.0240455211354513
Zdhhc16	41.5171238738611	-0.684071961483846	0.224632498626642	-3.04529382732296	0.00232453091608276	0.0240455211354513
Kremen1	168.982721821841	-0.557548350357658	0.18315493074695	-3.04413508325351	0.0023335033596252	0.0241013160526305
Chsy3	18.3311604012159	0.679844947011419	0.223383061162212	3.04340420206589	0.00233917905407005	0.0241379832410803
Lmntd1	14.9173012687417	0.879723795659886	0.289080280114449	3.04318162176817	0.00234091002194213	0.0241379832410803
Slc12a2	22.4627682559267	0.674662949934122	0.221685027084066	3.04334017866836	0.00233967683266328	0.0241379832410803
Gm32232	2.74183333660859	1.24633355265807	0.409574141885214	3.0429986300438	0.00234233399491273	0.0241394102208981
Neurl2	4.36622233466951	-1.1477040277187	0.377206037156054	-3.04264490667174	0.00234508878626684	0.0241545431375384
Fggy	38.8315427839994	0.704313606572822	0.231522699460798	3.0420931002149	0.00234939216961588	0.0241856012987266
Pgm1	94.1746645491337	-0.527254345995977	0.173351129215776	-3.04153972564947	0.00235371504298718	0.0242168259518741
Gm35164	2.42593669543569	1.24499691272255	0.409373943158334	3.0412216838164	0.00235620282936761	0.024229145962232
Mlst8	27.9142390075197	-0.825754332161125	0.271543281668243	-3.04096763907415	0.00235819174722724	0.024236325362718
Gm34782	1.32375445734688	1.29115517832431	0.424686781568544	3.04025280362045	0.00236379644954702	0.0242673624566125
Mcm3ap	83.5125566465548	-0.577972724282048	0.190104110020841	-3.04029578433989	0.00236345911280508	0.0242673624566125
Amfr	151.41294688992	-0.598817986915588	0.197014553168158	-3.03946067580337	0.00237002141023917	0.024317973781454
Cwc27	36.5030455255738	0.569134935619739	0.187259941121799	3.0392775529581	0.0023714626209985	0.0243194722198191
Aen	94.955082173361	-0.643911062979819	0.211880234706438	-3.03903317773819	0.00237338714916831	0.0243259227619724
Cep126	9.86292126849267	0.916961231379901	0.301762809763236	3.03868204335502	0.00237615494122059	0.0243277324598141
Psd	27.6438365049579	-0.745185776929408	0.245224442554382	-3.03879078760329	0.00237529745663052	0.0243277324598141
Tti1	88.4469062828195	-0.619861181345038	0.204021320566207	-3.03821767070607	0.00237981986415291	0.0243519768878469
Arhgef19	6.43658478934531	-1.06936460853542	0.351995576311936	-3.03800581740198	0.00238149357169604	0.0243558304987672
Gdnf	72.6257125345281	0.963056624392243	0.317114536977338	3.03693622364927	0.00238996016418536	0.0244270979478746
Sesn2	201.381306603845	-0.572174888876523	0.188413937349475	-3.03679704869836	0.00239106385621737	0.0244270979478746
Gm46505	3.78354811859074	1.11950218090878	0.368680860632624	3.03650745251004	0.00239336192182533	0.0244372793942981
Gm7361	4.36399121798488	1.09926785492527	0.362052727865667	3.03620928754094	0.00239573009660467	0.0244481652304053
9330111N05Rik	6.98001895285916	0.970489622401439	0.319687360248826	3.03574599147763	0.00239941408107284	0.024461357319614
Dnajc27	108.340771056815	-0.73852862794744	0.243279634875261	-3.03571907416794	0.00239962827835805	0.024461357319614
5730409E04Rik	12.0579490800071	-0.893827356102953	0.294457696753483	-3.03550345587079	0.00240134471511439	0.0244655722819875
Gfpt1	146.522060675511	-0.658930421123825	0.217150882037655	-3.0344358491234	0.00240986000518337	0.0244991561003401
Phf21b	84.7935721979948	-0.553833656721207	0.1824892744538	-3.03488332878116	0.00240628752392544	0.0244991561003401
Ric1	66.1032724339452	-0.4961458469408	0.163503340832741	-3.03446916995012	0.00240959381912306	0.0244991561003401
Scn11a	2.70880903919886	1.16989907193969	0.385505943415003	3.03471085705227	0.00240766388799845	0.0244991561003401
Midn	118.003169009119	-0.526558888636117	0.173555760651387	-3.03394647725804	0.00241377249277021	0.0245256526497545
Ntng2	26.1778574056966	-0.614107439625763	0.20247474660344	-3.03300757219137	0.00242129524374735	0.0245622154467013
Pogk	419.267849884223	-0.652069544948848	0.214986783065651	-3.03306805958263	0.00242080995713697	0.0245622154467013
Tead3	22.1160017601753	-0.653915318040025	0.21559026467418	-3.03313936289416	0.00242023800938882	0.0245622154467013
Gnai2	228.15027789654	-0.54858317387069	0.180955487392939	-3.03159181174463	0.00243267926473864	0.0246643728693291
Slc2a13	25.3970111022614	0.637457668211528	0.210302560407499	3.03114554086427	0.00243627783570255	0.0246875277501278
Zdhhc21	69.1953632301907	-0.484417657595886	0.159873287656228	-3.03000998289044	0.00244545655530195	0.0247671724589561
Col20a1	65.6910109484802	-0.603746748720353	0.199346974439567	-3.02862258340109	0.00245671385898625	0.0248677714987519
Traf3	486.884068429515	-0.684034413793505	0.225873530177852	-3.02839563916541	0.00245855978171383	0.0248730479640305
1700020G17Rik	4.64489988606783	1.12584114795005	0.371832525073023	3.02781782666524	0.00246326533325156	0.0248770735241474
B230307C23Rik	51.6313313628581	-0.62484654032531	0.206380485583352	-3.02764352239567	0.00246468643803653	0.0248770735241474
Fem1a	94.9463176181225	-0.616651649035345	0.203678751069792	-3.02756986576398	0.00246528718688828	0.0248770735241474
Mtm1	15.5235250550228	0.725899626105121	0.239740936116058	3.02785013633931	0.0024630019944797	0.0248770735241474
Ssr3	223.06032895578	-0.656339315946717	0.216790092651249	-3.02753372130603	0.00246558203272293	0.0248770735241474
Mgat1	52.4166848706875	-0.574715276114862	0.190066880119316	-3.02375287979725	0.00249660279398399	0.0251430260481022
Rims1	42.5438221312496	0.747211864289044	0.247097131979362	3.02396008526497	0.00249489352540552	0.0251430260481022
Sdcbp	74.5118589940455	-0.525800460735698	0.173894860736985	-3.02366877610586	0.0024972968834058	0.0251430260481022
Wnt9b	2.73589688142015	1.1568589634245	0.382574084768456	3.02388219558745	0.00249553592326555	0.0251430260481022
Cask	188.841509619581	-0.447228384089692	0.147949338593591	-3.02284814748787	0.00250407862313474	0.0251977943765278
Rubcnl	7.8392303111993	1.12016578165297	0.370631704537265	3.02231505815592	0.00250849313816944	0.0252286961196612
4930434J06Rik	3.73085433597564	1.11781378941541	0.369887207843085	3.02203959940571	0.00251077700197484	0.025231510808868
Gdpd4	7.02321312389566	1.01717346364446	0.336594264525494	3.02195720737666	0.00251146049431614	0.025231510808868
Mtx3	33.6213273262373	-0.698447958526918	0.231168607067872	-3.02137892937103	0.00251626245607685	0.0252662353677834
Eef2	2704.39018669682	-0.628799784895886	0.208160228818582	-3.020748912819	0.00252150360778695	0.025283799352339
Klhl1	19.5135300218718	0.884139678332748	0.292670363647751	3.02094023909052	0.00251991089633066	0.025283799352339
Zfp839	20.7955981995067	-0.586357714953801	0.194114273242122	-3.02068315307462	0.00252205124284662	0.025283799352339
Npc2	124.669125826175	-0.622168412618989	0.206042299948583	-3.01961496631638	0.00253096215609793	0.0253595925320442
Ablim1	86.4830564652629	-0.469754088557065	0.155597730634247	-3.01902917633988	0.00253586108799741	0.0253951272796413
Rxfp1	6.24787018427339	1.06225398062592	0.352005206642876	3.01772235347535	0.00254682125228932	0.0254912913935163
Spag17	14.3041201170439	0.855765126363031	0.283620602047673	3.01728830763566	0.00255047111535609	0.0255142227666709
Maob	5.62647605382004	1.06253715786868	0.352225928818833	3.01663526428003	0.00255597152793609	0.0255556322577508
Fanca	66.2591330463904	-0.568075059501996	0.188350904844295	-3.0160463522679	0.00256094107954181	0.0255916927357938
2210408F21Rik	6.66894731803384	0.956149369526762	0.317083945678811	3.01544553912953	0.00256602016355486	0.0256046365725615
Best3	3.24446586044909	1.21014768841795	0.401321209465418	3.01540925292717	0.00256632721039361	0.0256046365725615
Tmem167	126.814917097913	-0.693572161413285	0.229997977878854	-3.01555764885292	0.00256507172494514	0.0256046365725615
Lama2	39.4556693407715	0.785084311678597	0.260423486757662	3.01464480586254	0.00257280362872889	0.0256556206779832
Gm52620	5.94512957055362	0.947951214817085	0.314469309244152	3.01444747373137	0.00257447785762731	0.0256586893485499
Nlrp14	4.86611572138703	1.0874854746164	0.360786618059781	3.01420679199419	0.00257652122700902	0.0256654318724395
R3hdm1	98.9068987407588	-0.486881416635042	0.161543618514257	-3.01393160010263	0.0025788594021139	0.0256751023295295
Grwd1	26.7896559658499	-0.729272570853064	0.241984764824034	-3.0137127491616	0.00258072025975128	0.0256800128867779
Sema6c	28.0101915891992	-0.640769687493155	0.212642900799151	-3.01336035712937	0.00258371917816346	0.0256962367629106
Atg7	65.648423398484	-0.477277716455883	0.158414859683733	-3.01283425941696	0.0025882022926666	0.0256999864883135
Bank1	11.5155802633036	0.855376136888618	0.283894362567603	3.01300853300646	0.00258671644206269	0.0256999864883135
Stx17	26.6121802382023	-0.548644011170507	0.182100928410843	-3.01285674904795	0.00258801050300327	0.0256999864883135
LOC102640985	4.30130938943819	1.06652159183981	0.354046100424815	3.01238056445221	0.00259207414137658	0.0257213026195343
Usp10	142.568119793387	-0.616490692031349	0.204660396598634	-3.01226178721997	0.00259308866479088	0.0257213026195343
2700081O15Rik	166.924018873015	-0.616737244979457	0.204770626651182	-3.01184430142924	0.0025966574577952	0.0257431030015948
Limk1	38.5893325293492	-0.598722373005742	0.198854526136022	-3.0108561501698	0.00260512237019515	0.0257898911471543
Mettl9	145.906949910246	-0.554666823556532	0.18422496699746	-3.01081244630744	0.00260549733749543	0.0257898911471543
Usp46	73.8042803962411	-0.631347665806436	0.209691297480895	-3.01084343218373	0.00260523148198066	0.0257898911471543
Myo18a	257.042711896688	-0.614430364463181	0.204094475993583	-3.01051932675777	0.00260801349938611	0.0258011957207445
Cfap70	4.42616435695259	1.14741044302512	0.381256411897584	3.00955054713505	0.00261634539471041	0.0258216275053109
Dcaf7	527.324008099134	-0.682906435082463	0.226925783130465	-3.00938229962985	0.00261779486869393	0.0258216275053109
Fhit	122.785530946563	0.628542891665555	0.208855094830596	3.0094688002482	0.00261704956303031	0.0258216275053109
Retreg3	54.5538254460575	-0.664798033936061	0.220910324362449	-3.00935701332511	0.00261801277692073	0.0258216275053109
Smarca1	7.64709756446056	0.907393785501203	0.301520142697606	3.00939690921819	0.00261766897610439	0.0258216275053109
Stradb	2271.88474044197	-0.675626731824733	0.224511411401221	-3.00932022834835	0.00261832980615178	0.0258216275053109
Rwdd4a	25.105429227665	-0.563302301074972	0.187219671827544	-3.00877731264188	0.00262301297771966	0.0258542334292084
Mark4	94.2033692816561	-0.545937161079087	0.181467998037486	-3.00844869058571	0.00262585137885127	0.0258550662510175
Znrf1	173.22655976662	-0.452175050038875	0.150297152804449	-3.00854035889287	0.00262505933165475	0.0258550662510175
Ate1	73.2662582371811	-0.481201327334709	0.159984579021294	-3.00779819079101	0.00263147821012237	0.0258968901213143
Nsd2	363.024128905179	-0.603047203431241	0.200548707600613	-3.00698623614265	0.00263851709241524	0.0259525591641074
Nt5dc2	53.4046917541134	-0.651629759788913	0.216745869990805	-3.00642295890832	0.00264341028228306	0.0259870758483921
Ppat	31.4630089186673	-0.620556774798643	0.206449399822521	-3.00585409951359	0.00264836038150625	0.0260221155853181
Phb	19.4567492899799	-0.800871986149054	0.266479135377199	-3.00538346094311	0.00265246218612841	0.0260487879021617
Ldlr	121.637547510938	-0.760789706828786	0.253238122896899	-3.00424635171745	0.00266239652494814	0.0261326814160748
Kcnab1	15.4897517970793	0.794237788027249	0.2644137601363	3.00376874341878	0.00266657927521354	0.026141396782268
Klhl22	39.3564644976211	-0.587624559042773	0.195635646403947	-3.00366814455404	0.0026674610552711	0.026141396782268
Rtn3	259.683154266104	-0.637750477357935	0.212312837765268	-3.00382437572159	0.00266609175533793	0.026141396782268
Ptpru	7.34478056801643	0.920515248212363	0.306566341074886	3.00266247424569	0.00267629072507524	0.02621424671087
Zfp362	92.1364152261036	-0.648310003255859	0.215997644275017	-3.00146793467064	0.00268681334769919	0.0263035944889195
Rab33b	23.4647243977844	-0.650413608366606	0.216884330365355	-2.99889626544686	0.00270959544464555	0.0265128054528971
Cadm1	258.772485855943	0.784125013886792	0.261543523109266	2.99806703131091	0.00271697907418718	0.0265297535496685
Ryk	677.135106834807	-0.779222413548784	0.259881891227181	-2.99837133656846	0.00271426736027474	0.0265297535496685
Sc5d	30.5406270192442	-0.773682317107951	0.258033852052821	-2.99837525562179	0.00271423245308416	0.0265297535496685
Zdhhc17	1136.00999805449	-1.2307125796979	0.410496654518385	-2.99810623582751	0.00271662957747469	0.0265297535496685
Pafah1b2	162.389304363201	-0.550648103326553	0.183703890322403	-2.99747654968089	0.00272224801540738	0.0265673861669982
Fam168b	8049.03329866207	-0.705983251426567	0.235601124136466	-2.99651902771756	0.00273081195004565	0.0265681119098483
LOC118567489	2.33789212908436	1.20692396609006	0.402744188596391	2.99675079185209	0.00272873683111725	0.0265681119098483
Mphosph9	90.2633183068848	-0.419723445459201	0.140047412476336	-2.99700964150353	0.00272642090293495	0.0265681119098483
Pigm	61.6061784509597	-0.749042038146626	0.249960132475409	-2.99664602802336	0.00272967466404382	0.0265681119098483
Rps5	366.096929944527	-0.589487057095361	0.196715560831927	-2.9966468061925	0.00272966769688385	0.0265681119098483
n-THgtg8	1.6134750584464	-1.25665161736442	0.419296870189856	-2.99704506927375	0.00272610407037749	0.0265681119098483
9030622O22Rik	8.38984573608443	0.965490549776526	0.322234544351051	2.99623540275898	0.00273335337076546	0.0265790658948022
Hopx	11.3377290128156	-0.907821107030484	0.303085210521469	-2.99526692664596	0.00274204769353345	0.0266360214906765
Pik3c3	1150.27366838923	-0.92921420226258	0.310211836577663	-2.99541826809032	0.00274068738910087	0.0266360214906765
Snx6	99.7246651837512	-0.584710319919369	0.1952234526244	-2.995082363615	0.00274370743876827	0.0266383632770175
Gnb2	224.599461718473	-0.737839834941397	0.246384843155423	-2.99466406087309	0.00274747256489346	0.0266475081521864
Tmem19	26.2333559467915	-0.636839476325202	0.212658187958258	-2.9946623849264	0.00274748765951073	0.0266475081521864
Gpatch2l	74.2869071249561	-0.527134400405032	0.176042678855667	-2.99435570869275	0.00275025105186934	0.0266605389782915
Nlrp4b	2.09251680117863	1.21392712039002	0.405461817093127	2.99393696080439	0.00275402839772724	0.0266728856765405
Zfp563	21.0818074284937	-0.59719340787057	0.199470085701377	-2.99389959036071	0.00275436573077765	0.0266728856765405
Efemp2	46.5110815654981	-0.742891286669467	0.248219270767398	-2.99288320513043	0.00276355485541228	0.0267480770722043
Gm12695	3.19843527565528	1.14197048903245	0.381588001458103	2.99267923694878	0.0027654022992088	0.0267521684555609
Clock	136.055134806771	-0.59660554047697	0.199383239733143	-2.99225522303417	0.00276924642001507	0.026772827505243
Dennd5a	381.733931279234	-0.489547110452988	0.16361161932472	-2.99212924163646	0.00277038951071455	0.026772827505243
Gm32850	4.33157541659	1.25379340394382	0.419087070895823	2.99172532634749	0.00277405733790404	0.026789253832226
Hivep2	128.953670418002	-0.515827498548709	0.172423682163249	-2.99162790213661	0.00277494268007028	0.026789253832226
Cyp2c70	1.58085344097859	1.26275694140788	0.422169434486276	2.99111408419345	0.00277961627015891	0.0268205830959783
Pdpk1	120.472698035277	-0.559703881425824	0.187181000474276	-2.99017464383488	0.00278817983381268	0.0268893953464308
Espl1	69.0053507146443	-0.648668257263287	0.217010407650528	-2.98911127943641	0.00279790210861127	0.0269460905135612
Fam220a	71.3589235204342	-0.629756715024238	0.210687226317804	-2.98905978321772	0.0027983737203935	0.0269460905135612
Frmd7	2.24979724610587	1.18360326396129	0.395999060665089	2.98890422106913	0.00279979882792554	0.0269460905135612
Jmjd1c	433.615319789617	-0.600926971853453	0.201043025309543	-2.98904660297573	0.00279849443912658	0.0269460905135612
Psmd13	71.2331511073554	-0.496969884598909	0.166295525491213	-2.98847418251892	0.00280374186789764	0.0269702157036445
Pygo1	59.1353308312901	-0.496112037878643	0.166018669303161	-2.98829065406319	0.00280542619080402	0.0269725998897732
Grhl2	9.23203044442363	0.948854053586502	0.317569858069964	2.98785929922058	0.00280938856633874	0.0269968726254568
Ncln	24.1270088168977	-0.688208849859926	0.230349697578396	-2.98766986497	0.0028111303018944	0.0269997921630031
Mdfi	9.74241410146385	-0.952577092180809	0.318910921429562	-2.98696917594026	0.00281758129462003	0.0270479161396116
Cstf1	21.8683505372874	-0.677608534349401	0.22691929031358	-2.98612133597375	0.00282540512693886	0.0271091630396173
Atxn7	125.450004824893	-0.471485551145136	0.157912149855555	-2.9857458819756	0.00282887613441476	0.0271275258622602
Gm40872	1.23146228369123	1.26727235888638	0.424483458423665	2.98544580180449	0.00283165312297119	0.0271275258622602
Phf1	13.9150855868416	-0.815498323937923	0.273146572297069	-2.98557041034732	0.00283049967407684	0.0271275258622602
Cadps	41.6304466294506	0.557383640024583	0.186747068987429	2.98469819658644	0.00283858240681683	0.0271706569640255
Lsm6	69.6404031085063	-0.639772555708212	0.214354450200719	-2.98464788162381	0.0028390493137039	0.0271706569640255
Map1lc3a	45.1175009511121	-0.507708967714142	0.170140586154083	-2.98405559302793	0.00284455083760081	0.0272094401821856
Cdc20	36.2740385614457	-0.596892418667875	0.200092894932988	-2.98307652986767	0.00285366629781815	0.0272549807091207
Homer1	94.7886869514593	-0.502942878865786	0.168589922651829	-2.98323215857012	0.00285221555343499	0.0272549807091207
Wdfy4	9.23490686137295	0.912650465958332	0.305918034256722	2.98331697958169	0.00285142514988211	0.0272549807091207
Vps26c	4.42441186943583	-1.03604759426315	0.347344292382141	-2.98276844325777	0.00285654021606819	0.0272685590427618
5430401H09Rik	1.87237739920323	1.26214791029363	0.423438327107933	2.98071248985431	0.00287578647873645	0.0273646055790304
A230108P19Rik	5.46552430998445	1.15186185895491	0.386418300898328	2.98086777017836	0.0028743287409373	0.0273646055790304
Adgrg1	128.607219722485	-0.644935119416195	0.216346756367248	-2.98102513874263	0.00287285208744951	0.0273646055790304
Ankdd1b	3.04015274630989	1.14709610802238	0.384809077833982	2.98094866804901	0.00287356955666878	0.0273646055790304
Cntn5	88.9264893220992	0.688788853061052	0.231078337316819	2.98075908394949	0.00287534899268115	0.0273646055790304
Hsf1	28.5868910108147	-0.540794749991694	0.18143795887116	-2.98060424266409	0.00287680307892666	0.0273646055790304
Lrp2	13.767960642241	0.893887752615602	0.299828372647826	2.98133143545274	0.00286997996593178	0.0273646055790304
Agrn	200.929205602325	-0.556709925906487	0.186793458256489	-2.98035022801526	0.00287918993805946	0.02736535467448
Cmpk2	9.74869701539007	-0.826673876414833	0.277380748274718	-2.98028569594922	0.00287979660418451	0.02736535467448
Gm33782	2.40600950117248	1.19193379423755	0.400008649924624	2.97977004862808	0.00288464839909196	0.0273837426641808
Skint6	24.9518577812064	0.792666792788968	0.266008173220011	2.97985878852439	0.00288381290228869	0.0273837426641808
Ttf1	58.276480426814	-0.508865750288746	0.170835015811384	-2.97869700700339	0.00289476871979382	0.0274659283737082
Clic4	415.584191041963	-0.61035441957978	0.204967926039249	-2.97780453446606	0.00290321069089838	0.0275321147186863
Nek9	670.491317659012	-0.667890065067104	0.224328866481636	-2.97728096941897	0.00290817358765709	0.0275513498766081
Pink1	117.521042827063	-0.561429971990961	0.188565167524027	-2.97737901099588	0.00290724365828698	0.0275513498766081
Appl2	357.082419705689	-0.598197866307944	0.200936976843354	-2.97704223336796	0.00291043914686233	0.0275589086538749
Tsc22d1	260.318252372373	-0.458386746374719	0.153998176383342	-2.97657256170148	0.00291490094318211	0.0275872454688158
Vat1l	10.7547446617333	0.840531052981466	0.282469606404266	2.9756513052187	0.00292367085091342	0.0276563060793961
En2	3.66097979148577	1.12326024293538	0.377641556582405	2.97440846579679	0.00293554022694099	0.0277470657733352
Gm11823	2.96740379261727	1.22837097958882	0.412989799816051	2.97433733263133	0.0029362208921349	0.0277470657733352
4930474H20Rik	7.26659057081216	0.930838087329879	0.313067562097464	2.97328180886429	0.0029463380189733	0.027814675204757
Unc5d	32.9092876912265	0.833356825250704	0.280270177250036	2.97340528138763	0.00294515290211787	0.027814675204757
Gm14061	6.79208232270493	0.957225468196022	0.322012692740492	2.97263272465922	0.00295257523406974	0.0278575653390463
Wdr45	13.5924032697738	-0.837216141847924	0.281653838633019	-2.97250037816376	0.00295384846301546	0.0278575653390463
Kctd20	318.089356598296	-0.715586092014198	0.240785871744329	-2.97187740638711	0.00295984844570277	0.0279001376832134
Abcc2	4.17141952815204	1.11181717272481	0.374287006127623	2.97049364397573	0.00297321557977107	0.0279759697147457
Clta	155.31745762477	-0.543535196940844	0.183000767472116	-2.97012523198113	0.00297678370915157	0.0279759697147457
Cybb	4.29618527017437	1.16932160193495	0.393707722493939	2.97002455153252	0.00297775949498007	0.0279759697147457
Fancc	25.7207835594988	0.612360441292158	0.206167086997842	2.97021435481876	0.00297592018208323	0.0279759697147457
Lockd	47.7064652692532	-0.549961733004956	0.185191979909558	-2.96968439601725	0.00298105841054655	0.0279759697147457
Macir	20.6661193637514	-0.741318125445232	0.249623278432386	-2.96974757362634	0.00298044544583701	0.0279759697147457
Smurf1	159.895759267272	-0.660276929736074	0.222264315378515	-2.97068347931437	0.00297137851784608	0.0279759697147457
[truncated: 860 more rows]
