# Supplementary material for: Sex differences in the transcriptome of extracellular vesicles secreted by fetal neural stem cells and effects of chronic alcohol exposure
Source: Biol Sex Differ. 2023 Apr 15;14:19. doi: 10.1186/s13293-023-00503-0 (PMC10105449; doi:10.1186/s13293-023-00503-0)
Supplement: Supplementary file 25 — Additional file 25: Table S19. RNA Transcript Enrichment by Sex, DESeq2 Analysis of Cell Samples DESeq2 analysis on the distribution of RNA transcript enrichment by sample trait ‘Sex’ (female vs. male) on 18 cell samples to identify significant differentially expressed genes (DEGs; adjusted p < 0.05; Benjamini and Hochberg method). [file 13293_2023_503_MOESM25_ESM.csv]

	Base mean	log2(FC)	StdErr	Wald-Stats	P-value	P-adj
Kdm5d	809.759330838058	-7.1955487216743	0.169528658709779	-42.4444384591785	0	0
Uty	1227.35824976049	-6.70294213919045	0.184163438131797	-36.3967039667965	4.80003934613101e-290	5.19052254693877e-286
Ddx3y	1256.9680010453	-6.57768625284755	0.226036377576562	-29.100122393439	3.57710738634999e-186	2.57873671481971e-182
Eif2s3y	991.791044241831	-7.56475222341865	0.261370146398135	-28.942678908308	3.46955743584988e-184	1.87590296662814e-180
Six3	166.247342688003	3.10480769908913	0.211645186015555	14.6698715786568	1.0053515272902e-48	4.34854749614102e-45
Six3os1	421.75099283141	2.50213642633744	0.197357422602196	12.6781977254582	7.81071934516114e-37	2.81537378796333e-33
Gm35612	249.052317466715	-0.730856873293439	0.0779298605935906	-9.37839318236313	6.69857383844421e-21	2.06957223434333e-17
Galntl6	520.881594831772	1.4350549666929	0.170160337936438	8.4335455846882	3.35346973542989e-17	9.06568624601778e-14
3930402G23Rik	385.039422006261	1.05667107680038	0.127250204575206	8.30388509258445	1.00761096040568e-16	2.17916022406936e-13
Crnde	162.643560713232	-1.0861768400637	0.130793093646211	-8.30454276891528	1.00204569603738e-16	2.17916022406936e-13
Fam163b	90.7966610166103	2.0284403012675	0.247552015709569	8.19399630196221	2.52692831201221e-16	4.96817078217165e-13
Emilin2	1921.8030476295	2.13773770328529	0.26416151532021	8.09254028049462	5.84330685727462e-16	1.05310997835232e-12
Cacna1g	85.7068619749371	1.37677180511136	0.177267632872916	7.76662824904065	8.06029632978454e-15	1.34092329787885e-11
Pik3cg	833.150284476955	1.78270038177947	0.230499134607365	7.7340870924142	1.04147720969635e-14	1.60885911529307e-11
Nipal1	59.0370129322939	-2.24240748211599	0.291010439696489	-7.70559119616026	1.30238929069473e-14	1.87778487932366e-11
Gpr50	164.375682945439	1.7935288270066	0.234709470995474	7.64148468061258	2.14731079778349e-14	2.90249316397897e-11
Otx2	329.556109687982	2.32822215030432	0.308424173403076	7.54876676693429	4.39398933839098e-14	5.58992984831657e-11
Zbtb46	1077.62471335627	-1.06648609289031	0.142104657341747	-7.50493412981896	6.14594977906327e-14	7.38435865954452e-11
1700026J14Rik	79.859920729185	1.83945552607316	0.248085681704359	7.41459770445449	1.21994545303538e-13	1.34805979546518e-10
Cnnm1	456.140016795106	1.24086047639786	0.167418519095193	7.41172770553727	1.24664520780985e-13	1.34805979546518e-10
Dnajc6	423.645270590434	1.29482064734712	0.177239696252666	7.30547769333388	2.76283415488717e-13	2.84532448894023e-10
Cadps2	2787.82840238564	1.51247401695442	0.207677128484834	7.28281456888915	3.26926462130976e-13	3.21383572568483e-10
Samd5	478.752023081534	-0.9086970429398	0.125836036985303	-7.2212782976146	5.15011322082131e-13	4.84267385333489e-10
Nkx6-1	42.6224498228094	1.31719809639621	0.182939054380431	7.20020173307025	6.01235393697191e-13	5.20614450860674e-10
Zfp791	203.59505834229	1.4921476236161	0.207240672857335	7.20007131343036	6.01810758381507e-13	5.20614450860674e-10
Apol7d	105.812240853386	1.20991518874478	0.170264391114434	7.1060964704687	1.19370990872076e-12	9.92937084457843e-10
Gpr176	345.576003124505	1.34306472045605	0.190563514395354	7.04785868752214	1.81692013525753e-12	1.43453906185009e-09
Wnt3a	181.811975106687	1.65209554944228	0.234512731454994	7.04480110394066	1.85726609015594e-12	1.43453906185009e-09
Anks6	2039.41698808045	1.59345371261768	0.227081030636625	7.01711502784012	2.26496139462549e-12	1.68911448557123e-09
Gm31121	123.893468002392	1.35136234722311	0.192823813556458	7.00827518291683	2.41273917124655e-12	1.73934366855164e-09
Fscn2	95.3371757660996	1.23888107448731	0.177705028714204	6.97155889988771	3.13448035057043e-12	2.18675504973505e-09
Zfp442	610.501239757825	1.1361479801887	0.163578823035899	6.94556886461616	3.76938295026692e-12	2.54751390829446e-09
Trim55	21.4610725993194	1.59368798796129	0.229759342904907	6.93633594095405	4.02400058616388e-12	2.63718365687777e-09
Kcnk2	1266.54476563327	1.45535962005916	0.211485568608856	6.8816025113792	5.91829617597627e-12	3.75401316182471e-09
Rasa2	3079.20163250789	-0.823244355291936	0.119694621682395	-6.87787257038483	6.07529757543186e-12	3.75401316182471e-09
Gpr20	32.1705048588542	2.44434378683075	0.356561258740932	6.85532633428004	7.11499098689267e-12	4.27433083537577e-09
S100b	457.86229300179	-0.857611611385403	0.125462099143538	-6.83562300678735	8.16494040661069e-12	4.77251800469647e-09
A730008H23Rik	4153.21889648917	1.61631347641018	0.237277050237137	6.81192502517551	9.63012960673152e-12	5.48081086854691e-09
Asmt	573.359902208753	2.25808413870441	0.334256653909757	6.75553982932543	1.4230440738938e-11	7.8913267143849e-09
Trim30a	96.4275115895253	0.920423226115164	0.136410954797377	6.74742895453189	1.50487881431811e-11	8.13650352931444e-09
Gm46633	59.2123677074547	1.33275539610371	0.197742159747	6.73986466926875	1.58534221300672e-11	8.36248683919425e-09
Pappa	357.432002603972	0.866556685908031	0.128640575515556	6.73626250842795	1.62512570734004e-11	8.36823658872453e-09
Rassf1	296.507861069507	-0.944630405860254	0.140918883673839	-6.70336282287497	2.0367689872493e-11	1.02440006714513e-08
Gm36522	48.2366651277331	1.35030334717024	0.201764336425255	6.692477823852	2.19423009204392e-11	1.07851395910531e-08
Phip	7524.0590802536	-0.626861048435027	0.0938081524120351	-6.68237282492949	2.35103967020275e-11	1.12990966549944e-08
Pou3f1	1492.54626541886	1.34312247221175	0.2017285852985	6.65806717587553	2.77451969109321e-11	1.30444646433202e-08
Tbx4	420.863165079931	1.61432731509397	0.243500918146912	6.62965596753927	3.36470147138434e-11	1.54826380258786e-08
Gm10516	403.40814973855	0.803718858687807	0.121638495303164	6.60743834987984	3.91026933812058e-11	1.76182072865696e-08
C920021L13Rik	553.182368247364	1.32954543520589	0.201742280191337	6.59031628840973	4.38890569932807e-11	1.82853439629749e-08
Ctnnal1	1411.11777440625	-0.843548983942645	0.128003260898288	-6.59005855024998	4.39653158586347e-11	1.82853439629749e-08
Ikzf4	589.927684235631	1.36930506299944	0.207655371469837	6.59412300922992	4.27776927462323e-11	1.82853439629749e-08
Plcd4	1099.19973330518	-1.10534550097587	0.167633495651834	-6.59382241405746	4.28644401942535e-11	1.82853439629749e-08
Gm53	76.233470273368	1.62365504529284	0.246620584373585	6.58361527046462	4.59144305330356e-11	1.87356865875087e-08
Vwa5a	1524.17686710106	-0.755130947981318	0.115601655287243	-6.53218110160269	6.48187083460804e-11	2.59598926926052e-08
Col12a1	742.074449374093	-1.60747016862299	0.246515042007886	-6.52077924142075	6.99430629398631e-11	2.75028840400076e-08
Gm12153	54.6818446355634	0.967516790617176	0.149347476265264	6.47829353941487	9.2765752117327e-11	3.58258021614541e-08
Ppm1n	1012.35940249114	1.68582395051896	0.260369198296285	6.47474417692292	9.49727115028628e-11	3.60346461696915e-08
Tekt2	385.838059650397	1.50440745982037	0.232529495869151	6.46974894172966	9.81658801523511e-11	3.66040256906017e-08
Vwa3a	90.4733631138231	1.32336226025357	0.204663703954706	6.46603298329071	1.00609127080074e-10	3.68792134128944e-08
Gm40645	27.7744381941441	1.51441108588469	0.237728463313955	6.37033977662443	1.88609886880745e-10	6.76578970468275e-08
Khdc3	39.2683918709484	1.66110714318855	0.260830014596844	6.36854292155016	1.90832372490705e-10	6.76578970468275e-08
Lcat	78.756593101613	-1.19227244318545	0.187975768213164	-6.34269222314556	2.25784220714253e-10	7.83903140361695e-08
Nog	307.67920056362	1.68049006405893	0.265021822030343	6.34094977985068	2.28352974720427e-10	7.83903140361695e-08
Scarletltr	588.32920209675	1.37740271236189	0.217470431167501	6.33374709824793	2.39277605211746e-10	8.08571369986631e-08
Fgf8	78.238593956795	1.49780759891405	0.237220418107157	6.3139910588871	2.71929655936576e-10	9.04772718298511e-08
Lix1	333.851660774415	0.897647382300642	0.142239245822423	6.31082776845779	2.77546933564465e-10	9.0947083821192e-08
Fam124a	1313.85011218116	0.771721943037353	0.122548774587249	6.29726364573253	3.02945775709903e-10	9.77881834519114e-08
Aifm3	19493.6192164874	1.09894898071952	0.174855307182444	6.28490492183273	3.28054401696887e-10	1.0282366007969e-07
B3galt5	167.990484092814	-1.57630883343392	0.250750451097018	-6.28636489600581	3.24985580397775e-10	1.0282366007969e-07
Dennd11	754.744130818697	-0.870398690894632	0.138741181651633	-6.27354243731414	3.52924675973222e-10	1.07502844609477e-07
Pik3c3	1019.48945483203	-0.349055457030177	0.0556283541681454	-6.27477591688408	3.50138195498728e-10	1.07502844609477e-07
Katnal1	13683.5018783251	2.24646031737851	0.359700264719247	6.24536742871712	4.22805014469984e-10	1.27000056221421e-07
Tmem252	73.5411810106401	1.39235093934927	0.223089062423426	6.24123354244311	4.34133484184326e-10	1.28616504965129e-07
Gm30922	12.721023736076	-1.72086956041418	0.276904099524295	-6.21467707907009	5.14303058797521e-10	1.50308543954243e-07
Gsx2	48.0481926782839	2.27881871443573	0.366872310468586	6.2114764440116	5.24890604300424e-10	1.5135745465607e-07
Sdk1	554.421370179834	1.26017760734491	0.202982569877182	6.20830452638077	5.35592882640085e-10	1.52411411484962e-07
Pak3	2457.52592373132	-0.973595084477823	0.157076584500159	-6.19821908896191	5.71056146624854e-10	1.60392614065659e-07
Agfg1	4486.72840797469	-0.505944368759772	0.081811353354798	-6.1842806409228	6.23862963256849e-10	1.70788408941214e-07
Cpd	4412.09562791435	-0.622904268890847	0.100712217239018	-6.18499210887713	6.21055765284433e-10	1.70788408941214e-07
Rit2	606.922319832597	1.51171505757791	0.244643400247868	6.17925951015342	6.44029570000231e-10	1.74105343879937e-07
Asb4	64.2074931920282	1.63014767724297	0.265717656897599	6.13488654188753	8.52199922752592e-10	2.27537379374942e-07
C4b	137.459320317209	-1.74085975843537	0.284912866692938	-6.11014791519249	9.95388417012364e-10	2.62527625545444e-07
Ndrg1	120.11525968216	-1.66424464255164	0.273834719307615	-6.07755162223273	1.22031402317274e-09	3.17972667218756e-07
Zbtb40	2304.31045105853	1.57180168260909	0.259598813048415	6.05473370294628	1.40650142599082e-09	3.62123884998851e-07
Carhsp1	1122.20179585975	-0.669107070436813	0.110600665035087	-6.04975630322425	1.45065103562842e-09	3.69096822912188e-07
Ttc7	627.464265672141	0.818829042049484	0.13551742023283	6.04224195415372	1.51987310973915e-09	3.82212741213122e-07
Akap11	4411.00441550484	-0.292439479226205	0.048578081167949	-6.01998827856444	1.7442970167011e-09	4.30965919089302e-07
Gm32076	24.1823849793994	1.48454835404168	0.246638455334681	6.0191276823689	1.75359508391634e-09	4.30965919089302e-07
LOC118567740	4.40945335444848	2.06336217571694	0.34321820235514	6.01180870233071	1.83464743126867e-09	4.45819325798287e-07
Uhrf2	3666.86840086004	-0.426258050529897	0.0712143550190835	-5.98556359059449	2.15641849616191e-09	5.18187364627706e-07
Ntn3	17822.6592292444	1.3420194014531	0.224285925539411	5.98352035788924	2.18365729630316e-09	5.18966553265367e-07
4933403O08Rik	35.3034869149249	1.51337493388611	0.253164143129389	5.97784076046128	2.26114595565955e-09	5.31541343294011e-07
Dedd2	344.154253236719	1.04666765934676	0.175943065439471	5.94889975761413	2.69950892843631e-09	6.27766447261206e-07
Gm46595	97.1433943669753	1.37345813889875	0.231512842538746	5.93253542152371	2.9829200810519e-09	6.86293750988399e-07
Camk2g	1418.50012764903	-0.495382630608166	0.0835603494356136	-5.92844134753023	3.05823608665024e-09	6.96215493115628e-07
Gm10505	30.8443534302021	1.41107766030463	0.238092869280862	5.92658513699578	3.0929906133658e-09	6.96792791617313e-07
Col6a6	155.014953357964	1.51054999445165	0.255254820878688	5.91781181351146	3.26252945612144e-09	7.27409531417922e-07
B3gnt3	47.9869458364541	1.39024973148869	0.235420224313369	5.90539634198174	3.51799933620741e-09	7.7636501677712e-07
Edn1	58.6378167354098	2.096221734448	0.355655320306737	5.89396984878532	3.77025994117721e-09	8.18119624838051e-07
Tekt5	314.345686781331	1.44976946509279	0.245998042114705	5.89341871435216	3.78286227788436e-09	8.18119624838051e-07
Syt11	7823.90976795847	-0.394754856188323	0.0670742084948435	-5.8853449790417	3.97224556635744e-09	8.50571830332795e-07
Spats2l	1282.16280974005	-0.643598381397452	0.109423567365891	-5.88171631478057	4.06033839230997e-09	8.60911160887135e-07
6530403H02Rik	139.395938739424	1.04915854702542	0.178656712663469	5.8724832187061	4.29315177806333e-09	8.97035624265933e-07
Itih3	247.913509613769	-1.58965120793147	0.270731318722699	-5.87169306983539	4.31366832772262e-09	8.97035624265933e-07
Irx5	83.6775248123028	-1.111287776985	0.19013708570824	-5.84466608839393	5.07585385207565e-09	1.04548086913181e-06
Raet1e	160.481522938849	1.61799994329979	0.277382711923888	5.83309584104056	5.44082946017988e-09	1.11008319561613e-06
Gm2102	384.92339756232	1.27524776285858	0.218989043689739	5.82334048029059	5.76828709875487e-09	1.16474927644047e-06
Gm34939	633.381953789142	1.46128675475668	0.2509960777094	5.82195055832123	5.81647578746799e-09	1.16474927644047e-06
1700064J06Rik	274.240360416277	1.25249032178779	0.215424902367682	5.81404613868673	6.09805946474262e-09	1.20375988719392e-06
Pim1	237.84152381614	-1.67644710731519	0.288377644812159	-5.81337401658572	6.12260542799885e-09	1.20375988719392e-06
Cmtm6	1275.19061609947	-0.366519114386078	0.0634118931431533	-5.77997432687674	7.47120255166713e-09	1.45567295121536e-06
Tmc2	180.117016841337	1.32652372114598	0.22959304532159	5.77771734892023	7.5720872719917e-09	1.46215653063718e-06
Rtp2	28.5926027847802	1.43249902273068	0.248280487930711	5.76968023008901	7.94220950903612e-09	1.52005455798163e-06
Tdrd5	218.074177296511	1.29651568394955	0.224928301663943	5.76412872172319	8.20807538550867e-09	1.55715830142453e-06
AY036118	1048573.06666515	1.59052089034613	0.276743757101196	5.74726926817188	9.06962361344691e-09	1.70564130337406e-06
Grik3	107.638684079804	1.20789057818364	0.210762430890567	5.73105260306474	9.98093050796549e-09	1.86084124220491e-06
Pde1c	1238.01151911319	-1.15631826282437	0.202162372621583	-5.71975015839777	1.06680802227681e-08	1.97195359810091e-06
Usp53	542.093051243264	-0.618860521631072	0.10835951123224	-5.71117859976969	1.12196423454147e-08	2.05633224579902e-06
Mr1	37.898482436665	-1.53213317062271	0.268600735336637	-5.70412872735619	1.16939680485993e-08	2.10754539155881e-06
Pdgfb	125.351123578439	1.37558848709577	0.241106925488215	5.70530474937769	1.16135114939761e-08	2.10754539155881e-06
Igsf21	93.9690389122067	1.14249063445714	0.200497654415969	5.69827431540338	1.21026207429252e-08	2.16316841989458e-06
Fcgrt	98.3963105180991	-1.52594908671792	0.26796772389915	-5.69452568583302	1.23715361180925e-08	2.19310829201629e-06
Htr1f	138.573317751992	1.35517175308306	0.239001864012866	5.67013047651425	1.42688810250295e-08	2.50033566347375e-06
LOC118567838	51.7857930127845	1.58467574118799	0.279517379999634	5.66932811544695	1.43358589850994e-08	2.50033566347375e-06
Adgrg2	108.246298344855	1.0024170605589	0.176913847585971	5.66613113804889	1.4605775842969e-08	2.52703291324712e-06
Nkx2-1	14.4722047117741	1.61687728935981	0.285446574741173	5.66437796924312	1.47558829047042e-08	2.53274190142887e-06
Hmx3	43.8205289787868	1.29458249114768	0.228854445188715	5.65679416923781	1.54226534278725e-08	2.60915897658093e-06
Tec	244.884187052165	-1.35716737837622	0.23992742143072	-5.65657468530795	1.54423798493716e-08	2.60915897658093e-06
Nr2f2	28.6405737495303	1.01770859950092	0.180287668595268	5.64491519265024	1.65262692692548e-08	2.77064825958274e-06
Cdyl2	269.477500813175	0.605975144344631	0.107515739466929	5.63615287723545	1.73891022603672e-08	2.89020765064855e-06
Rufy3	3275.53257502249	-0.348700091569776	0.061881209171582	-5.63499156267152	1.75066908140269e-08	2.89020765064855e-06
Socs6	2145.31489835134	-0.421820545544624	0.0751334398849876	-5.61428501330881	1.97376654941798e-08	3.23383705789869e-06
Hexb	83637.8677301128	1.47621026485267	0.263123100335823	5.61034079854104	2.01928560183027e-08	3.28354057975814e-06
Wipi1	323.872359398431	-0.56993447354281	0.101691217653942	-5.60455943680715	2.08785337370746e-08	3.36970185919189e-06
Bcl11a	26.5356262499699	1.0722418839906	0.191421813997568	5.60146130474044	2.12552240516075e-08	3.38004948944202e-06
LOC115489366	7.15349162042138	1.62334593001841	0.28976289791011	5.6023250102986	2.11495511386029e-08	3.38004948944202e-06
Anxa3	55.923476709686	1.04231573892214	0.186675084192953	5.58358253019334	2.35613889796632e-08	3.71943182089909e-06
Tmem88b	86.3767663391622	1.49266043035523	0.268064754972369	5.56828304604642	2.57261685653817e-08	4.03173802582253e-06
Ccdc38	729.787302765152	1.32900195348732	0.239392770340928	5.55155425786101	2.83140804904961e-08	4.40538574653207e-06
Dpy19l3	915.773948124158	-0.548476256396134	0.098988089105509	-5.54083083482425	3.01039922615255e-08	4.65042171885724e-06
Cd101	33.6452493825591	1.22613845117681	0.221484129914167	5.5360104204847	3.09439164001391e-08	4.74627007082134e-06
Cpsf6	6408.76954785978	-0.262492865800433	0.0476508653748879	-5.50866943832603	3.61556123925967e-08	5.49102277694971e-06
Sacs	3542.44449246148	-0.771384693079174	0.140049768006728	-5.50793267320596	3.63072204699592e-08	5.49102277694971e-06
Git2	1188.54976929919	-0.336676412665968	0.0611941139095349	-5.50177772266932	3.75980780751881e-08	5.64676135091731e-06
Cnp	2183.41829928456	-0.809123887186289	0.147448176277014	-5.487513698821	4.07630414082469e-08	6.0798779071459e-06
Amot	1443.00794721743	-0.585533133299586	0.106984912319475	-5.47304400784181	4.42370199885707e-08	6.41145214699093e-06
Ctsa	1143.83451101117	-0.552088237619368	0.100882846755899	-5.47256798725386	4.4356050259768e-08	6.41145214699093e-06
Gsap	315.21398136856	-1.49350835063805	0.272887499885079	-5.47298191110625	4.42525298679908e-08	6.41145214699093e-06
Hephl1	183.850435626033	1.0534019373557	0.192383297992286	5.47553736914278	4.3618589723408e-08	6.41145214699093e-06
Nupl2	1361.07997054377	1.35320576184135	0.247290957582503	5.47211986669541	4.44683877582947e-08	6.41145214699093e-06
A730060N03Rik	13.539172705414	1.57545674468831	0.288588535118915	5.45917994988653	4.7833875966999e-08	6.81744003348603e-06
Insm1	489.540943707717	1.15309750858361	0.211233341155835	5.45888022351987	4.79146846575982e-08	6.81744003348603e-06
Otx2os1	78.2447510243404	1.43593780337848	0.263235406846405	5.45495691700901	4.89847206830784e-08	6.92413434126102e-06
Rasa1	4955.78068214193	-0.593482446861981	0.108946324802383	-5.44747560726346	5.10897190257614e-08	7.17478800889703e-06
Thrsp	535.239486300152	-1.56988928766995	0.289302693346691	-5.42645928909015	5.74829286510571e-08	7.96912370472059e-06
Veph1	65.7726668607304	0.945700962090391	0.174268353984137	5.42669360483243	5.7407550094794e-08	7.96912370472059e-06
Vps54	2417.19993390841	-0.476600101500452	0.0880028156226502	-5.4157369639635	6.10367759758805e-08	8.40791308299597e-06
Smoc2	67.4785267373025	-1.42032574902219	0.262467522873278	-5.41143427374801	6.25219424546079e-08	8.55798765484686e-06
Myo1f	20.5128050043564	1.02182601463245	0.188894091577982	5.40951813842523	6.31945504766174e-08	8.59565121482897e-06
Gm46178	97.8727172806053	1.47994795082719	0.273853322052656	5.40416285526246	6.51117670733462e-08	8.74641109624384e-06
Sim2	274.047420836209	1.23161481556197	0.227874679596163	5.40479011421816	6.48843248839456e-08	8.74641109624384e-06
Arhgap24	167.369813395193	0.918279981973861	0.170106676143338	5.39825950863964	6.72904889555154e-08	8.9832802755613e-06
Whrn	1873.64576889016	1.17454308684116	0.218138581715741	5.38438949040075	7.26909470654038e-08	9.64470620971465e-06
Dync1i2	5359.26826844102	-0.391291477572481	0.0726923890363843	-5.38283969971918	7.33198293601241e-08	9.66882896080125e-06
Chl1	3490.57038803626	-1.03544956795851	0.192403558303121	-5.38165498128274	7.38041213660211e-08	9.67370747141175e-06
Cldn7	53.3685281224106	1.45545700430159	0.271128996014639	5.36813482030896	7.95550767388207e-08	1.03646846062077e-05
Gm12897	48.7123151774697	0.756958665174321	0.141256603250277	5.35874888505673	8.38002353766849e-08	1.08314790628759e-05
Plxnb3	378.225028713075	-0.992332506438623	0.185205131469704	-5.35801842294498	8.41396625774796e-08	1.08314790628759e-05
Prpf39	2661.42845140549	-0.35795673692986	0.0669079388917178	-5.34998899770577	8.79595792372996e-08	1.1256223787959e-05
Gm51915	13.9642026907785	1.5077340083056	0.28224724125853	5.34189103703075	9.1981942020893e-08	1.17017262357991e-05
Hspa2	304.995350460759	-0.598724732470028	0.112233866262885	-5.3346173700159	9.57462401229387e-08	1.21093797376538e-05
Cdc42ep3	572.319081629776	-1.08385892302382	0.203602460154251	-5.32340779282667	1.01841086879206e-07	1.2658144746762e-05
Ctnnb1	18142.4700049802	-0.310859682059199	0.0583907065990405	-5.32378695455463	1.01628927515592e-07	1.2658144746762e-05
Plcd1	454.247153718209	-1.37047239407422	0.257411471717054	-5.32405329464353	1.0148015319045e-07	1.2658144746762e-05
Bcat1	1240.70772940886	0.590320653906489	0.110914510064267	5.32230321861803	1.02461596081866e-07	1.26624967912144e-05
Foxn4	252.688165832121	1.31215983571713	0.246840129296638	5.31582866795637	1.06173017111558e-07	1.30466127333617e-05
Cerk	7190.57754151785	1.44519401578921	0.272091024223104	5.31143583260656	1.08764867720991e-07	1.32149314281004e-05
Smad2	2791.05977850539	-0.500704828058595	0.0942554683823123	-5.3122098553229	1.08303779153783e-07	1.32149314281004e-05
Hs6st3	367.409622518894	0.939540371638657	0.177028707084243	5.30727692199411	1.11275060105981e-07	1.34443895246484e-05
Xpo7	4392.11985295238	0.592956539423675	0.111755565381522	5.30583454523613	1.12158658135066e-07	1.34758627749282e-05
Clu	734.55337847467	-1.00866834979881	0.19018635360284	-5.30357899339706	1.13554032393932e-07	1.3568138445213e-05
Psd4	17.5402928347384	1.30905663987479	0.247101959001265	5.29763764385246	1.1731047009644e-07	1.39399644877786e-05
Ccl7	22.9152973424409	-1.62046169308563	0.306664788715827	-5.28414657539063	1.26292106734014e-07	1.49252425810739e-05
Amph	1856.82303760989	-0.629563370800642	0.119482477323007	-5.26908534963409	1.37105208234375e-07	1.61150779265479e-05
Gm34590	310.137264218017	1.3094581269778	0.24869476206266	5.26532250264232	1.39943471198152e-07	1.63597700086618e-05
Adamts8	53.3298049158399	1.17254157716104	0.223263550109139	5.25182716385126	1.50597745573509e-07	1.74777815996245e-05
Gm9195	3768.27876080355	0.915538485638755	0.174348912594947	5.25118552225079	1.51123371671049e-07	1.74777815996245e-05
Trp53i11	2341.82374941915	0.901344935236083	0.172447920498432	5.22676604409549	1.72500544790586e-07	1.98439855435426e-05
Ccser2	5802.61665223795	-0.343035644098431	0.0657159288985635	-5.21997710217148	1.78945253797921e-07	2.03770889477177e-05
Ece1	707.871029047712	-0.795318533411403	0.152362772149037	-5.2199006502287	1.79019138117462e-07	2.03770889477177e-05
Relt	356.054065974564	-0.636730436204434	0.122108810984588	-5.21445120192676	1.84362225780208e-07	2.08754023924009e-05
Clca1	9.05572380243615	1.49538788620247	0.287850802969214	5.19501029970171	2.04708506459641e-07	2.30584941104305e-05
Nfic	1072.05166677775	0.763144493708065	0.147217199001811	5.18379984731727	2.17410247376525e-07	2.43623389637933e-05
Tnn	32.533596337729	-1.35821054621831	0.262333933159588	-5.17741082848044	2.2498641914279e-07	2.5081346839181e-05
Mfge8	9323.40728878791	-1.13287162045015	0.218912635823298	-5.17499419889396	2.2791806234864e-07	2.52778663303284e-05
Gm40684	498.202203679343	1.30312196079911	0.25202130507676	5.17068174217337	2.33241506957812e-07	2.57362962804928e-05
Mir6240	792.261462138142	1.45458977667969	0.281526751135386	5.16679061870104	2.38147789343264e-07	2.60122335359938e-05
Rtn4	15927.3294041183	-0.946005847850467	0.183091233238575	-5.16685496687755	2.38065848388797e-07	2.60122335359938e-05
Usp35	461.524751393522	-0.959790410642223	0.18590025755509	-5.16293211889606	2.4311131898885e-07	2.64209472149339e-05
Rhox11	152.421663488021	1.54056217631518	0.299676370147061	5.14075292476074	2.73639695012303e-07	2.95900284201553e-05
Vmn2r107	14.5487306921437	1.22622314767067	0.238788060182745	5.13519456011429	2.81852288347801e-07	3.03264648761089e-05
Ifitm10	1157.78720234446	1.15220262737564	0.224620951112366	5.12954210936119	2.90447796782051e-07	3.10966064406209e-05
Prr5l	2924.83071171438	-0.765289776883257	0.149523033533346	-5.11820659866817	3.08454616303655e-07	3.28618127428529e-05
Ntsr2	191.076146243659	-1.28305914744537	0.250927034681118	-5.11327585357991	3.16619403533454e-07	3.35663129422452e-05
Plekhf1	229.479006317663	-0.51758773732483	0.101256400891443	-5.1116545005361	3.19349488899269e-07	3.36258955771438e-05
Zic1	736.140753214933	1.31450949387713	0.25718727840097	5.11109842621269	3.20291047713119e-07	3.36258955771438e-05
Ank	1729.03466870358	-0.613954530954141	0.120153104083809	-5.10976837124323	3.22554014221874e-07	3.36998824423984e-05
Gfra1	1749.99478052643	-1.21988904915633	0.238830041749585	-5.1077705309594	3.25982187222169e-07	3.38943113608358e-05
Gm53059	67.4479557746598	1.10701479856875	0.21683859591109	5.10524795605419	3.30361044061457e-07	3.41852550235269e-05
Dtna	5508.08015860597	-1.0997246825241	0.215464527609612	-5.103970916812	3.32599410799852e-07	3.42529878922304e-05
Timd2	424.694495404418	0.808401411234712	0.158683530496344	5.09442541835392	3.49800502016496e-07	3.58537225455487e-05
Cpn1	19.0231823061659	1.22667762874553	0.241119487395374	5.08742632956122	3.62955304578092e-07	3.70265772269359e-05
Qsox1	769.651585628363	-0.640586419978597	0.126055334066749	-5.08178749214525	3.73899577792462e-07	3.79639726240262e-05
Tspan5	5408.56883769175	-0.789449163809663	0.155765146866839	-5.06820158224838	4.01591978323433e-07	4.05851855850509e-05
Pstpip1	294.027174950544	0.98930251722826	0.195327163508903	5.06484863372916	4.0872498286523e-07	4.11139311833782e-05
A830092H15Rik	62.5724742015868	-0.732085939330873	0.14459061397562	-5.06316363975267	4.12355608676666e-07	4.12871053187512e-05
Gfy	29.3852259320395	1.26482036959875	0.249954627950941	5.06019984493747	4.18817277818653e-07	4.17408353335669e-05
Dach2	393.836065905477	0.993992924253431	0.196713573597215	5.05299612058647	4.34932735447932e-07	4.31481205024423e-05
Lhx4	23.4315669673197	0.910093552503093	0.180333963409371	5.04671186335054	4.49478422188974e-07	4.42618495037333e-05
Sema7a	384.738188751471	1.01423826725694	0.200983211229428	5.04638303394984	4.50252318436275e-07	4.42618495037333e-05
Gm31015	21919.1010897277	1.32684896548517	0.262993611117031	5.04517565977954	4.53104898803614e-07	4.43407223820171e-05
Gm32486	95.0889238223049	1.15384522235446	0.229198269631706	5.03426672552349	4.79681400861787e-07	4.67300434974678e-05
Smtn	378.419084571012	-1.00789566688193	0.200426874408754	-5.02874512140726	4.93700106917344e-07	4.78800547636834e-05
Flrt2	871.812460198162	-1.00240275116174	0.199584600109996	-5.0224453720843	5.1017710522939e-07	4.9257143994625e-05
Recql	1011.83759121764	0.790286627476549	0.157678647284927	5.01200791029423	5.38649891716856e-07	5.17750275918242e-05
Gm41824	10.4212803441598	1.39860347088627	0.279241901689603	5.00857307740627	5.48350551599325e-07	5.24742361922062e-05
Gm38618	62.7732470930776	-0.740895018017598	0.148074172985087	-5.00353980090922	5.62870380564865e-07	5.36264216761073e-05
Hoxb3	15.7821063812864	1.8110511017925	0.362286356109095	4.99894923243297	5.7643575839629e-07	5.46779655563007e-05
Pla2g7	1560.85498508627	-1.07149595744455	0.214832227696794	-4.98759412836707	6.11358354811958e-07	5.77373237533547e-05
Sirt5	335.902109815641	0.889781024195011	0.178641066192206	4.98083135731884	6.33116953708759e-07	5.95322624254754e-05
Adrb2	24.1577859830581	-1.42205404280844	0.285782160625786	-4.97600703869871	6.49092879020084e-07	6.07702670760492e-05
Tsix	44.0545576759743	1.73219723342707	0.348476602432383	4.97077055198613	6.66873320619551e-07	6.21658159699958e-05
Golim4	2641.96811378649	-0.240036664810689	0.0483111155517217	-4.96855976247757	6.74520125051347e-07	6.26087843110964e-05
Acsl3	4100.31964920752	-0.536107092177152	0.108069115317392	-4.96077987316397	7.02107210765092e-07	6.48909087487891e-05
Gramd1a	1653.52227326097	-0.441241558548776	0.0890778673445738	-4.95343648991899	7.2914163640436e-07	6.71027496617749e-05
Rhbdf1	1108.31505285517	-0.845640927921822	0.170825754377906	-4.95031285535009	7.40942758628534e-07	6.78533324318655e-05
Thrb	1512.22763350528	-1.1298740094264	0.228274745014153	-4.94962335564694	7.43572376490133e-07	6.78533324318655e-05
Slc18b1	1295.80895073293	-0.490018646538822	0.0990422722508277	-4.94757072311341	7.5145404902351e-07	6.82844399925691e-05
Atxn3	1159.87451967051	-0.235435902248265	0.047603140483717	-4.9458060929572	7.58294134803852e-07	6.86176872527318e-05
Acta1	25.5740455975123	1.3766413909926	0.278479419850697	4.94342236036928	7.67629290029851e-07	6.8885969524795e-05
Hcn4	80.9094318023197	1.31340658715479	0.265656170617822	4.94400933394573	7.65320367731014e-07	6.8885969524795e-05
Atp1a3	141.05259450781	1.12441922370243	0.227637321532786	4.93952053262266	7.83148973638225e-07	6.99717576300632e-05
Sys1	1417.31625310702	0.426655684259476	0.0863891909593932	4.93876235581398	7.86199523933294e-07	6.99717576300632e-05
Zfp385a	215.949873630836	0.576922018534362	0.116942568839792	4.93337904458664	8.08190981687889e-07	7.16342063973933e-05
Rab3b	2156.86114536338	0.932213433779645	0.18940119825226	4.9218982898833	8.5708757734648e-07	7.56580940215197e-05
Sipa1l1	2255.42959808165	-0.900637917273377	0.183078501943417	-4.91940838335968	8.6806187257762e-07	7.63153419440495e-05
Dock8	132.768712240614	0.789214590727632	0.160630223630491	4.91323844846983	8.95842148707439e-07	7.84387779356105e-05
Pnpla7	365.050173394478	-0.512777435538662	0.104536407223379	-4.90525214285329	9.33073984119427e-07	8.13693187683502e-05
A530065N20Rik	40.1351469065093	0.792502494744783	0.16160186782155	4.90404291378557	9.3883964592293e-07	8.15433133428723e-05
Pum2	8147.45040947128	-0.29993317746377	0.0614141014438366	-4.88378353525305	1.04069321226023e-06	9.00282884062079e-05
Gm15564	30091.3860669604	1.43389559871566	0.293678839736906	4.88252950059399	1.04733564314514e-06	9.02419440410353e-05
Hydin	123.406360335586	0.677936692346626	0.138971140982812	4.87825520861539	1.07028386093794e-06	9.18532899226378e-05
Nell2	3873.66632264431	-1.34203447184219	0.27529625671428	-4.87487366468275	1.0887811113911e-06	9.30714193519969e-05
Nmnat3	172.136754852239	1.08247947411976	0.222210631864827	4.87141170985125	1.10803675417581e-06	9.43445310337021e-05
Cntnap5b	312.403226659733	1.50818681619619	0.309679637293483	4.87015171348475	1.11512595279492e-06	9.45757999258655e-05
Cltb	1913.59592560575	-0.757685821126308	0.155788312059127	-4.86356011636317	1.15292986904958e-06	9.74000557731843e-05
Axl	240.98226704649	-0.853220242470696	0.175499369098893	-4.86167128036745	1.16398801803223e-06	9.79516298287281e-05
Plekhh2	1473.57229842713	-1.07228077356322	0.220594915785373	-4.86085896288966	1.16877503044517e-06	9.79732464474329e-05
2310022B05Rik	768.801905911243	-0.969346720229083	0.19948825401195	-4.85916689696936	1.17880732439435e-06	9.8054100017987e-05
LOC118568636	30.9472705473073	1.2241484707139	0.251910483538637	4.85945822308801	1.17707416141561e-06	9.8054100017987e-05
Podxl2	716.397872225183	-0.544444246622177	0.112066024351079	-4.85824539395232	1.18430572952206e-06	9.8134023035914e-05
Hmx1	5.26807394085541	1.49126399401641	0.30727475172311	4.85319404101319	1.21488714044819e-06	0.000100283832772797
Wrn	606.492008772873	-0.461646058474166	0.0951643420932041	-4.85104029849782	1.22815586968303e-06	0.000100993638759068
Endod1	477.004479330221	-0.661991370737543	0.136822277344487	-4.83833030399577	1.30934417959241e-06	0.000107262070348656
Mapre2	1215.68260007911	-0.534752873037906	0.110557340058578	-4.83688258739373	1.31891281550997e-06	0.000107638216834091
Gabra2	379.168551658334	-1.09639776692813	0.227370620634314	-4.8220731590978	1.4207381519527e-06	0.000115512421098801
Gm19391	46.1499376004187	-1.05424064297376	0.218988379070885	-4.81413967008958	1.47835388449468e-06	0.000119299848731218
Mras	2082.86062508711	-0.834048851719918	0.173233857922942	-4.81458337140376	1.47507311727892e-06	0.000119299848731218
Plekha4	80.1654203294989	-0.678750085829549	0.141020985143019	-4.81311405633129	1.48596423789623e-06	0.000119468210308482
Gm41414	36.9218232903244	1.18963432614444	0.24724861883731	4.8114902794552	1.49809021964855e-06	0.000119997026593848
Cntnap4	2804.03130311371	1.02007300608169	0.212246575297136	4.8060752200766	1.53922007704749e-06	0.000122836577883048
Plekhg1	1865.81469250929	-1.00773383286093	0.209728610561839	-4.80494211143309	1.54796285940446e-06	0.000123080120442428
Cdca4	930.603028047883	-0.714317859778891	0.148713091108888	-4.803328708001	1.56049390187508e-06	0.000123621983940851
Gm31614	575.070523103165	0.46460935541792	0.0969355349835101	4.7929725203142	1.64328140673211e-06	0.000129705280961297
Gm41033	48.4533294701376	1.08349861274073	0.226237290418539	4.7892131785006	1.67436532786567e-06	0.000131678177984548
Plpp1	653.102383574094	-0.412754228160234	0.0862163550596664	-4.78742377678325	1.6893586743808e-06	0.000132134384878532
Pxk	1044.32788024452	-0.656023898342565	0.137040960316801	-4.78706436984983	1.69238565734283e-06	0.000132134384878532
Pcdh18	457.091825391815	-0.592217572998758	0.123778840692917	-4.78448149686576	1.7142928792101e-06	0.000133363352872938
Bfsp1	48.3065055349538	0.754473781495341	0.157962257062988	4.77629147318711	1.785575289265e-06	0.000137985165804217
Setd3	1796.33931513285	-0.472717838503285	0.0989738051477185	-4.77619141547355	1.78646351436541e-06	0.000137985165804217
Agt	1500.06937546814	-1.4892105749508	0.311935285548584	-4.77410105218397	1.8051173216866e-06	0.000138929794719274
Dio2	124.312910643357	-1.5722528502915	0.329500263937894	-4.77162850038824	1.82742333728917e-06	0.000140147817431039
Npnt	556.73377629248	-1.12442478251999	0.235690630469139	-4.77076572913329	1.83526894027268e-06	0.000140252160322534
Herc3	906.557010799985	-0.811157881856614	0.170175943410008	-4.76658372271972	1.87375887846556e-06	0.000142689377692165
Nr2f1	914.940988100302	-0.662086423845929	0.139002772791803	-4.76311666701493	1.90625553212333e-06	0.000144654696116601
Gm42093	8.03690922346488	1.5589529576545	0.327561069320948	4.75927423514124	1.94290309542421e-06	0.000146408241270869
Tigd5	495.298281718763	0.765327667791765	0.160803407226131	4.75939957363913	1.94169706042814e-06	0.000146408241270869
2900076A07Rik	376.28731069337	-0.329895902438956	0.0693831509974491	-4.75469761312922	1.98743659539181e-06	0.000148426589896723
Mprip	5593.61751036249	-0.50396294405171	0.105981641171999	-4.75519097910382	1.98258907285863e-06	0.000148426589896723
Tor1aip1	1234.11698771189	-0.388725594062049	0.0817610738327088	-4.7544091074124	1.99027655569656e-06	0.000148426589896723
Rtl4	47.1342381907254	0.758595329595312	0.159693042575871	4.75033424975231	2.03080692973485e-06	0.000150928733571738
Fgf2	258.207715651253	-1.47425469577819	0.310452922294045	-4.74872223744716	2.04705859771832e-06	0.0001516155352495
Itga9	1826.47061266926	1.10774218763769	0.233454688587089	4.74499867336979	2.08507702034447e-06	0.000153904302795187
Ces1d	13.8864719307484	1.12219613907763	0.236634734874548	4.74231367458613	2.11291131805126e-06	0.000155428343794199
Slc35f3	422.025686566874	0.623620575773418	0.131544007503757	4.74077525542626	2.12901994133965e-06	0.000156082421258823
Clock	5194.20174259054	-0.307774290044678	0.0649400635762611	-4.73935923520077	2.14395113460828e-06	0.000156646051311396
Unkl	349.892577477662	-0.748879855794646	0.158043703583557	-4.73843524806236	2.15374826287115e-06	0.000156832032596345
Gch1	93.7586775955177	-1.05643162500702	0.223111170684485	-4.7350010390156	2.19053976837756e-06	0.000158975850908394
Rab13	219.817353791364	-0.528377114395363	0.111926854248834	-4.72073585862321	2.34992941975861e-06	0.000169972988498727
Ptprd	1255.479007967	-0.90170970094439	0.191117703763711	-4.71808567802396	2.38074234396121e-06	0.000171627715576164
Mturn	113.073150111234	-0.937605072697679	0.198961498028316	-4.71249504044366	2.44702038326866e-06	0.000175237449764739
Spire1	4905.72088932043	-0.906948664682735	0.192440854651363	-4.71286965715163	2.44252441982728e-06	0.000175237449764739
Vsig10	156.635250672744	-0.632660894337154	0.134292852591325	-4.71105410399201	2.46438794930075e-06	0.000175898739866427
Cacul1	3507.35035870225	-0.393112507555934	0.083537563949747	-4.70581722723463	2.52850981785424e-06	0.000179881848127413
Tagln2	1475.90532372257	0.766550699053018	0.163170588161624	4.69784847679615	2.62916359358344e-06	0.000186429249306324
Six2	28.7063356516935	1.34653323783323	0.286861920252007	4.69401179720996	2.67898573503847e-06	0.000189341256508748
Ncan	18555.2283582309	-0.696716116197348	0.148565457544111	-4.68962387162227	2.7370770025417e-06	0.000192816821934754
Nrg3	102.472656477962	0.68967042075839	0.147118007806242	4.687872212535	2.76060300214635e-06	0.000193842730933179
Nuak1	413.881813862283	-1.05669434663794	0.225470491766144	-4.68661924831357	2.77755009709277e-06	0.000194401540290697
E030030I06Rik	86.2833993601027	1.17614466896689	0.251349104085529	4.67932707874969	2.87817983945991e-06	0.000200794823832256
Ndrg2	2657.08695096278	-1.25628793777704	0.268666658188926	-4.67600984151005	2.92510574816834e-06	0.00020341241805671
Cyfip1	4850.01841834734	-0.403092178679877	0.0862512545464311	-4.67346452871457	2.96160875031743e-06	0.000205290745009984
Magi3	2748.21201927771	-0.910067106320748	0.194888150146949	-4.66968928400491	3.01655642592333e-06	0.000208431520202696
Cldn3	93.6637957320651	1.46949091299349	0.314839152145078	4.66743384036412	3.04984907996337e-06	0.000210060783606267
Cdc42ep4	365.010800705628	-0.598003204425828	0.128460481425311	-4.65515306957272	3.23740101741175e-06	0.000222270704138298
Vwa2	16.6527905070118	1.0797564700007	0.231989074717657	4.65434189655191	3.25017114678884e-06	0.000222441301872159
Grn	651.6502065562	-0.634738703218808	0.136438478181657	-4.65219717837737	3.28416815836976e-06	0.000223354417487619
Sned1	1023.23878422445	-1.31562469068326	0.282760834246222	-4.65278260403504	3.27485458973483e-06	0.000223354417487619
Ypel2	117.267479781886	-0.938445313322907	0.201818346058129	-4.64995047106675	3.3201475172693e-06	0.00022490431049403
Zfp951	184.123310708561	1.07039927724621	0.230219219320015	4.64947835549	3.32775601600267e-06	0.00022490431049403
Aldh1a1	113.243789193604	-1.48121513299288	0.318661706642673	-4.64823699276117	3.34784138104801e-06	0.000225556902018459
Paxip1	2651.0466462766	0.715899034414665	0.154281135433271	4.64022404556583	3.48031642867435e-06	0.000233754047835218
Cacna2d3	241.082715997038	-0.88871108581737	0.19168926770119	-4.63620679694345	3.54860955334688e-06	0.000237603030372238
Abcb10	803.539732010213	-0.51566308158592	0.11124327694227	-4.63545389671973	3.56155100701678e-06	0.00023773352971837
Tlcd3a	760.398316155171	0.811726672778507	0.175202145548032	4.63308637139933	3.60254146841738e-06	0.000239729736422962
Kat2b	1492.6123032365	-0.38271150787047	0.0826552814391627	-4.6302123857888	3.65290856124987e-06	0.000242335746791874
Man1c1	705.688613091865	-1.10677850439018	0.239120785967669	-4.62853323232147	3.68264773270132e-06	0.000242818971082718
Nr2e1	391.576071875713	0.721251640585287	0.155821132145657	4.62871518550567	3.67941401539235e-06	0.000242818971082718
Col11a1	2369.61803761587	-1.33059934400686	0.287581910877106	-4.62685340656031	3.71263098445028e-06	0.000244051885412481
LOC118568312	439818.624377605	1.17181589823413	0.253629072358929	4.62019549784027	3.83378627190881e-06	0.000251252411219914
Gm30699	22.0828811676028	1.28563731179491	0.278365632158683	4.61852025993651	3.86486250022991e-06	0.000252523810551276
Gm32342	13.2246126743338	1.21251448396558	0.263046843696313	4.60950022029318	4.03638105746705e-06	0.000262735342824009
Rbms1	1985.62759890614	-1.27443121049546	0.276507241177071	-4.60903376371014	4.04544639387779e-06	0.000262735342824009
Bace2	277.354393343167	-1.08899943780939	0.236325789984907	-4.60804315042782	4.06476320244573e-06	0.000263199502333215
Kbtbd2	2546.96909393153	-0.331271052175676	0.0719755235032585	-4.60255147933281	4.1734636072748e-06	0.000269431335625469
Khdrbs1	3970.93753743887	-0.309467663482239	0.0672601097971839	-4.60105795865347	4.20350433192657e-06	0.000270563060079095
Epb41l3	89.0622957830402	1.13541115212431	0.246814697918999	4.60025744697317	4.21969103227882e-06	0.000270798985029953
Tasor2	4189.03057506493	-0.343386904125629	0.0746854426347536	-4.59777557729623	4.27025605647149e-06	0.000273233218145884
Wnt2	141.235315889637	-1.23433640325068	0.268735893496774	-4.59312072976027	4.36666265606585e-06	0.00027857762024406
Pttg1ip	6464.18549098828	-0.900021353633396	0.196140886952911	-4.58864731171257	4.46127431182275e-06	0.000282944221530178
Ubl7	426.170831863591	-0.31667076255928	0.0690060756507858	-4.58902726423443	4.45316270058238e-06	0.000282944221530178
1700057G04Rik	17.51178725758	0.976594494946204	0.213112205811624	4.58253665587529	4.59369151252076e-06	0.000287132272662678
Camsap3	58.940576322078	0.929799110660603	0.202838266416377	4.58394329180449	4.56288033552468e-06	0.000287132272662678
Gm19510	15.4099019001534	-1.38779002741567	0.302795355140409	-4.5832606209304	4.57780885927164e-06	0.000287132272662678
Il15ra	266.880178711869	-1.33018422381788	0.290155888257078	-4.58437783843746	4.55340205135679e-06	0.000287132272662678
Pdzd8	2138.95401431369	-0.381594194927028	0.0832680516514344	-4.58272035143091	4.58965653088111e-06	0.000287132272662678
Ror1	336.569481729716	-1.11003691904255	0.242472499341787	-4.5779909971475	4.69462893018366e-06	0.000292595792141447
Ugdh	840.59069076481	-0.399289052865336	0.0873114254215693	-4.57315925077884	4.80424705239361e-06	0.000298567387937117
Gm14636	406.925031985081	-1.60499418270389	0.351185070957181	-4.57022326811718	4.87204880690071e-06	0.000301913465750263
Thoc2	4922.37249381562	-0.315702679771115	0.0690921563256068	-4.56929840607841	4.89359614226556e-06	0.000302382296482221
Nudt14	210.808766440011	0.740767505191814	0.16216952420596	4.56785890455606	4.92731517153615e-06	0.00030359841941542
F730016J06Rik	9.29931557691119	1.21579080004553	0.266208409184919	4.56706384207791	4.94603406672325e-06	0.000303886019207454
Sfxn5	5049.09502554397	-0.558535157049336	0.122406823436392	-4.56294135710153	5.0441907506845e-06	0.000309038848059642
Lrguk	217.943847817979	1.22531254380851	0.269095919490936	4.55344156138268	5.27753368121745e-06	0.000322421528033022
Dnajc21	563.398960671369	-0.309989736248225	0.0680937456436634	-4.55239660145016	5.30382299573658e-06	0.000323114873038859
Spin1	2676.74139563484	-0.505210654379297	0.111058544500245	-4.54904804175766	5.38891404917713e-06	0.000327376528487511
Ftx	815.746249971739	0.609131321036656	0.134208126980689	4.53870666956185	5.66003054589243e-06	0.000342883699204526
Cdh2	6809.46262227149	-0.663086553440261	0.146150346626111	-4.53701663217126	5.70556084455773e-06	0.000344676436830308
Foxb2	4.09802591587314	1.48631330417925	0.32768178775195	4.53584349126038	5.7373716544817e-06	0.000345632692956757
Tmeff2	2218.59643200126	-1.01532236194406	0.223905933677286	-4.53459336815718	5.77145672269151e-06	0.000346720262615693
Dmtn	82.6321879234961	0.698100465668136	0.154081963675162	4.53070852043319	5.87861993184876e-06	0.000351218650052857
Smim20	194.061176428538	1.06933408349805	0.23601954101452	4.53070147879098	5.87881589305656e-06	0.000351218650052857
Dennd4c	2353.47670663931	-0.532587484232117	0.11783406246416	-4.51980923931995	6.18953770537269e-06	0.00036775036251125
Rcor3	705.000680879598	-0.558483720357545	0.123559718729937	-4.5199497546463	6.18543098323932e-06	0.00036775036251125
Dcaf12	1306.75881393392	-0.295422348149912	0.0653913243397927	-4.51776059183034	6.24970890695854e-06	0.00037030809460491
Pls3	1274.07746485713	-0.427169965415398	0.0947132844096505	-4.51013781306345	6.4785524118722e-06	0.000382818724075301
Camk1d	126208.623140334	1.32520399098281	0.293921625779393	4.5086984922214	6.52265269495109e-06	0.000383329918026378
Gm12694	23.4919048906618	-1.11852714233237	0.248068850342076	-4.50893830801396	6.51528493743721e-06	0.000383329918026378
Gm41698	6.46396049952606	-1.42795351286156	0.317062524071371	-4.50369691922383	6.67814292634647e-06	0.000391404328097819
Aim2	35.8154949760565	1.28932513908405	0.286616937501791	4.49842619323916	6.8458354427856e-06	0.000399069765825132
Rmst	104.815465962546	-1.40782411194907	0.312923848843128	-4.49893517912989	6.82946756942034e-06	0.000399069765825132
4930447C04Rik	24.3702999447068	1.29363821226797	0.287715954831876	4.49623383946121	6.91676662687002e-06	0.000402120730750855
Nek7	2361.92662163193	-0.468845288172509	0.104289161314092	-4.49562813877147	6.93648700341043e-06	0.000402186070838492
Zfp954	172.023601249531	-0.576676082264654	0.128332648658292	-4.49360383576401	7.00278512035776e-06	0.000404944475395661
Rnd2	356.825781841285	-1.0082592601093	0.224464947336431	-4.49183390134455	7.06124862973317e-06	0.000407236330973972
Cnn1	39.8305500603621	-1.20041836674403	0.267435861966475	-4.48862152561467	7.16855261080781e-06	0.000412325232217927
Relch	3005.56690752703	-0.433074299513129	0.0965324480980965	-4.48630805543269	7.24679425111164e-06	0.000415719945010057
Plod1	1053.21238855676	-0.791425251746019	0.176469658491417	-4.48476672143904	7.29937481468031e-06	0.000417628516182781
Cul1	5138.04923049995	-0.279626897979991	0.0624104059657475	-4.48045311760121	7.44847401753429e-06	0.000425034690177346
Itgav	8279.99743506296	-0.690044592188409	0.154050892480863	-4.47932875347756	7.48781341375279e-06	0.000425036589761763
Man1a2	4064.56644274906	-0.298006547206406	0.066521022679171	-4.47988523332966	7.46831845844236e-06	0.000425036589761763
Snx11	475.975444412091	-0.482972320456071	0.107878954691976	-4.47698368820026	7.57050312969304e-06	0.000427486347743789
Wdr49	38.1926241168917	0.983490529710732	0.219659370943249	4.47734383235043	7.55774752537303e-06	0.000427486347743789
Igfbp7	28.244325888866	-0.752014590024104	0.168075798366732	-4.4742586221917	7.66768900475299e-06	0.000431846640900502
Gm41585	6.55842660566251	1.61525683189809	0.361197128077801	4.47195369601658	7.75082125411897e-06	0.000435394834448912
Pkn2	4568.12435429364	-0.293337662521672	0.0656343414560022	-4.46927105558467	7.84866178686652e-06	0.00043974872659213
Pak5	201.347433756675	0.992694481280134	0.222465207351993	4.4622459983572	8.1105039544482e-06	0.000453245139593931
1700123M08Rik	152.393262575839	-0.776011545457325	0.174101486567492	-4.45723675746156	8.30228930125267e-06	0.000462767037933483
Ctsb	6327.47952150408	-0.577689840450213	0.129793031804846	-4.45085404368098	8.5529460157975e-06	0.000473174550394586
Eln	54.0048515986198	-0.750605742694156	0.168604917690636	-4.45186150543604	8.51290673323286e-06	0.000473174550394586
Gm36876	1022663.9170787	1.26000270053143	0.28309505164325	4.45081146144249	8.55464230842388e-06	0.000473174550394586
Clcn4	2275.04820259265	-0.243885200106904	0.0548329543021951	-4.44778515421229	8.67602421191878e-06	0.000477653324313594
Sptbn4	164.151377792205	0.585224123705701	0.131579283309521	4.44769198452806	8.67978713900414e-06	0.000477653324313594
Nfix	1302.80012356077	-0.597420823553901	0.13443297655498	-4.44400502662061	8.82995399806777e-06	0.000484683794711197
Ptger3	82.0035326435218	1.04405668154351	0.234991614910639	4.44295291957775	8.87325874416261e-06	0.000485827764202544
Tab2	3220.08877829803	-0.511725539130628	0.115292908658063	-4.43848234108057	9.05954156782749e-06	0.000494774508806579
Baiap2	3975.34974503802	-1.2388539527666	0.27963277464006	-4.43028881132134	9.41069683477377e-06	0.000509164099319744
Scrn1	704.020327057316	0.743570913473646	0.16784366044563	4.43013999753962	9.41719331057925e-06	0.000509164099319744
Sh2d5	137.213435792065	-1.00645376584556	0.227101802320535	-4.43172953962307	9.3480227268127e-06	0.000509164099319744
Tagln3	124.778397681741	-0.85926351269223	0.19393424662582	-4.43069508166914	9.39298286767988e-06	0.000509164099319744
Lrrn4	32.7924112403838	1.0898489087348	0.246226674644556	4.42620163029885	9.59068836333822e-06	0.000517251414548418
Dlx2	12.7832327285636	1.28688015740378	0.29096764474181	4.42276033318307	9.74478206371465e-06	0.000523259053219155
Gm44140	21.6712196290155	0.904498008637266	0.204540424124324	4.42209901788163	9.77466396173942e-06	0.000523259053219155
Trim2	2439.04453910016	-0.989980233253862	0.223865971059644	-4.42220060765781	9.77006788823518e-06	0.000523259053219155
Fnbp4	2643.2970509181	-0.250848502405133	0.0567562679645662	-4.41974977216157	9.88152523941091e-06	0.000527673447784542
Hp1bp3	5264.20035693748	-0.375848222247251	0.0851222990487594	-4.41539087227848	1.00827635422704e-05	0.000537093416573106
Sprtn	2618.72172596659	0.808012715515447	0.183290762629766	4.40836572406856	1.04153561791813e-05	0.000553446948617088
Zap70	26.1698119547004	1.22794549963939	0.278638727093348	4.40694483659484	1.04838874314164e-05	0.000555723121272654
Gm272	33.4598574389585	0.738025447709244	0.167775609179479	4.39888402920199	1.0880894844722e-05	0.000573953933675127
Gm42085	97.4380187870193	1.11376648738271	0.253163632129677	4.39939369653304	1.08553736064634e-05	0.000573953933675127
Pias1	1899.74819841771	-0.476920331400518	0.108464671068844	-4.39701081191505	1.09751879957004e-05	0.000577519198985432
Ccna1	27.2840962436622	0.768152656025972	0.17479994857054	4.39446728850715	1.11044722541378e-05	0.000581320377478016
Hace1	1168.52526635216	-0.532711886017554	0.121250499410768	-4.39348199476566	1.11549432030969e-05	0.000581320377478016
Pmfbp1	31.785626351727	0.67730189160555	0.154153455737668	4.39368607316953	1.1144471487403e-05	0.000581320377478016
Usp25	2556.24159628255	-0.502880309230631	0.114438895733707	-4.39431284273142	1.11123691913425e-05	0.000581320377478016
Tdrd9	40.9880155913555	1.60967899370165	0.36651468336904	4.39185404225915	1.12388140567675e-05	0.000584283249052189
Rps6ka6	591.117567964949	0.559093387916138	0.12732342347182	4.39112751346871	1.12764382324346e-05	0.000584833404443314
Hcn1	58.8236525399069	0.691981047345173	0.157663100321073	4.38898541216042	1.13880707175173e-05	0.000589210060784081
Sv2c	2091.85215466923	-1.38995795958244	0.316797587117507	-4.38752697654505	1.146467775722e-05	0.000591757961468729
Bhlhe22	76.8399339183545	-1.54846837430929	0.353298545649942	-4.3828891835959	1.17115693108468e-05	0.000603062165442106
Pqlc3	265.016546046213	-0.852612622760888	0.194777130361114	-4.37737541969202	1.20116976695764e-05	0.00061704747149627
Lars2	251093.671524935	1.34406226501199	0.307146721188311	4.37596162450306	1.20898285014328e-05	0.00061958938625708
Afap1	1460.35996168581	-0.764087428581517	0.174631477596489	-4.37542783865718	1.21194531480436e-05	0.00061963927478189
Eif2s3x	1462.85352929439	0.56455637656514	0.129087117581182	4.37345249583169	1.22296866356997e-05	0.000623800549222353
Ier5	885.868461701513	-0.888356755101182	0.20319155527507	-4.37201611995425	1.23104433646143e-05	0.000626442255638856
Zfp382	719.82033385107	-0.526543542279596	0.120451711292249	-4.37140773369385	1.23448015951181e-05	0.000626716019008493
Trmt11	1032.33856828775	-0.363299467251481	0.0831353490854428	-4.36997584358608	1.24260281903808e-05	0.000629362322420062
Hs2st1	4236.36681331028	-0.705093022534297	0.161716773362735	-4.36004879316231	1.30033445846562e-05	0.000654490498611697
Prrt4	42.0331697913102	0.721841588058219	0.165549304567629	4.36028160881424	1.29895166523861e-05	0.000654490498611697
Srgap3	3700.72746482214	-0.635641264053439	0.145793048288467	-4.35988733012672	1.30129428216133e-05	0.000654490498611697
3830403N18Rik	14.3925663172248	0.93970797031169	0.215561404231637	4.35935168292884	1.30448330216017e-05	0.000654572166492296
Sp9	58.4865087232773	1.1536130617531	0.264704380986049	4.35811850735446	1.31185348156214e-05	0.000656746649207046
P2ry1	624.739693591472	-0.649064610564591	0.149101946950411	-4.35315986035017	1.34189225804422e-05	0.000670233345605598
Phf13	294.91198672768	-0.979211152811997	0.225074208102144	-4.35061467535012	1.35756433979839e-05	0.000676498709143313
Nck2	3287.75954246697	-0.86305978661277	0.19863350348312	-4.34498597406108	1.3928456247923e-05	0.000692484421319153
Glmp	621.603622758014	-0.420965353183773	0.0969670567176632	-4.34132340852098	1.41627080753695e-05	0.000702515797123888
Esyt2	2341.87860539791	-0.637034161446438	0.146802135935877	-4.33940662637697	1.42867953948576e-05	0.000707049254015067
Itgb1	21170.5487875163	-0.277731987780767	0.0640324028339264	-4.33736632531329	1.44200179486852e-05	0.000712013078027887
Gprin1	443.619139815508	0.664203403549648	0.1531978899378	4.3355910699509	1.45368972833043e-05	0.000715672876428488
Ocm	17.1658158361753	0.990491550541499	0.228474606366652	4.33523692760838	1.45603211554323e-05	0.000715672876428488
Fcrl5	16.7606179620003	1.15695151556067	0.266928892128487	4.33430606306855	1.46220626593273e-05	0.000717077889191092
Gpld1	80.8985442635685	-0.657464059465706	0.151720192462871	-4.33339853313594	1.46824967411795e-05	0.000718412572446809
Snapc3	1142.84627469645	-0.300078564931396	0.0693368335608787	-4.32783773819038	1.50580335286777e-05	0.000735124359197997
Stk39	1903.4201442566	0.351056143077269	0.0811438983130849	4.32634061679853	1.51606927197869e-05	0.000736809666181642
Tnni3	17.7252217283239	0.991630611679929	0.229194302785179	4.32659363531114	1.51432962424188e-05	0.000736809666181642
Angpt1	1398.35488340457	-1.07162349569671	0.247797850594947	-4.32458753424941	1.52817516476056e-05	0.000741027898840282
Gm29683	31.0112514546828	1.02614083797495	0.237488993492307	4.32079324134315	1.55469297781419e-05	0.000752200112554529
Dysf	228.974733779789	-1.0765697975322	0.249376843226652	-4.31703996089859	1.58135537994328e-05	0.000763392250045386
Fzd3	8568.95910840277	-0.335204249008753	0.0777200042050566	-4.31297260515259	1.6107408324906e-05	0.000774662854118525
Gm39448	23.7001141942894	-1.02188165736437	0.236940579364877	-4.31281826061006	1.61186611343846e-05	0.000774662854118525
Wdr44	655.359516343275	-0.756639962329763	0.175460319813622	-4.31231382191417	1.61554905734736e-05	0.000774711296302693
Gm8098	48.2783777882574	-0.77795415464075	0.180496443543305	-4.31008023963697	1.63195321056674e-05	0.000777406433588699
Mtus2	232.105705742829	0.953407319285116	0.221181432943379	4.31052148725875	1.6287000128426e-05	0.000777406433588699
Trim52	25.9992902423835	1.24096793836678	0.287866621985657	4.31091291448375	1.62581930177202e-05	0.000777406433588699
Dach1	227.845347961844	1.04305753448454	0.242114088295909	4.3081240824356	1.6464501584067e-05	0.00078214710127047
Poldip3	2147.82637973996	-0.300456947314722	0.0697546644832908	-4.30733843450274	1.65230701918559e-05	0.00078214710127047
Rbm27	2645.90669005227	-0.542228712253637	0.12588661511872	-4.30727851203465	1.65275454422992e-05	0.00078214710127047
Gm10044	28.4251149971705	0.78465021353867	0.182271461898959	4.30484402420404	1.67103427832708e-05	0.000789071142737549
Gm16013	10.7217087736344	-1.38575052637252	0.322275085988462	-4.2998996404647	1.70875473600365e-05	0.000803374753816325
Rbm12b2	913.818906095601	-0.313082246204008	0.0728058461239088	-4.30023497936101	1.70617101365051e-05	0.000803374753816325
Setd7	1618.18589827646	-0.374028227911103	0.0870335814066231	-4.29751622151033	1.72722624154753e-05	0.000810297655660489
Mtmr12	1162.54881489206	-0.496569193480197	0.115663429199913	-4.29322558491608	1.7609592558883e-05	0.000824334758162258
Gps2	484.897173143583	-0.240221090412097	0.0559649963732494	-4.29234532260096	1.76795705626968e-05	0.000825823050884327
Hsd3b7	263.673132197053	-0.740635138826875	0.172681698528877	-4.28901930625277	1.79463774596832e-05	0.000836479106294328
Sec16b	117.380687539521	-1.33157357893576	0.310977110493739	-4.28190221724555	1.85302412262117e-05	0.000861835541933936
Pex5	796.576317080776	-0.551265429136803	0.128773763252764	-4.28088311789684	1.86153114956354e-05	0.000863934209691216
Fbxw7	1885.77013903811	-0.372762492942971	0.0870908946058717	-4.28015459744559	1.86763533131495e-05	0.00086491112013594
Rnase1	67.3196713126484	-1.46828817230733	0.343436734884074	-4.27527990796601	1.90897304298679e-05	0.000882165811980239
Cdyl	2428.33536877958	-0.97634522866968	0.228413352719589	-4.27446651890044	1.91595492398596e-05	0.000883504416653399
Pknox1	1386.27852714895	-0.328366076102879	0.0768327250358565	-4.2737788611511	1.92187653205729e-05	0.000884349441676659
Rsu1	1728.05534178204	-0.340019548741883	0.079571825145032	-4.27311486348522	1.92761093560007e-05	0.00088510491941025
Ilkap	1917.34314106942	-0.325328673587918	0.0761872311415794	-4.27012071069175	1.95367200516042e-05	0.000895170857110262
4930449E01Rik	6.81595686186037	1.46156317216374	0.342663387523499	4.26530299232365	1.99631099051406e-05	0.000908800303103161
Il31ra	32900.0159079791	1.34189548346207	0.314629474393076	4.26500246377299	1.99899995927868e-05	0.000908800303103161
Nck1	1012.07541573341	-0.243362308970814	0.0570448126223012	-4.2661601955315	1.98866010534166e-05	0.000908800303103161
Shisa4	1018.60003768478	-0.686430288387454	0.160950042509946	-4.2648655302159	2.00022631098675e-05	0.000908800303103161
Fat4	2162.6505798459	-1.13787939961901	0.266990671900096	-4.26186949349596	2.02723826712027e-05	0.000919142180356604
Wdr6	1521.74602794904	-0.588163714538797	0.138036436521799	-4.26093087708703	2.03577194620033e-05	0.000921080332227502
Gpatch8	2687.11399591395	-0.552694983903275	0.129747723480515	-4.25976633020675	2.04640728214299e-05	0.000923959296261093
Kctd9	443.715700256281	-0.676150673594725	0.158761521800619	-4.25890773737902	2.05428232146881e-05	0.000925582578466792
Kdm1a	2955.7145860245	-0.451407250129741	0.106170643299627	-4.2517143732078	2.12140311374426e-05	0.000945970827648393
Rock2	9634.55604178047	-0.800858273141333	0.188279357131438	-4.25356388157971	2.10394880334642e-05	0.000945970827648393
Rps6kb1	2701.57244684621	-0.255349430773379	0.0600537715145987	-4.25201322636839	2.11857344865406e-05	0.000945970827648393
Sun2	1116.22711692343	-0.664676412239024	0.156328828443345	-4.2517840046368	2.12074349331362e-05	0.000945970827648393
Zfp704	1901.12332781528	-0.949692144720294	0.223308050469455	-4.25283433679968	2.11081732319623e-05	0.000945970827648393
Gm28497	42.8502927940275	1.18639087412758	0.279147089859155	4.25005639401858	2.13716701034439e-05	0.000949086466790929
Nfat5	2753.75734308174	-0.719392988251502	0.169252476391661	-4.250413368173	2.13376354533093e-05	0.000949086466790929
CJ186046Rik	12.3759528945718	1.32713058738781	0.312452089373652	4.24746907613325	2.16198995101661e-05	0.000958142554726151
Armc8	2239.30926231656	-0.332694252658881	0.0784244355010441	-4.24222693518083	2.21312735965825e-05	0.000974812737420142
Gm11767	84.9503281935803	-1.09781058883366	0.258727812954153	-4.24311007115497	2.20443242570564e-05	0.000974812737420142
Sesn1	746.840669232303	-0.596478518819669	0.140591789366578	-4.2426269806156	2.2091846673074e-05	0.000974812737420142
Gbe1	1161.72261878822	-0.426714875548496	0.100644814681922	-4.23980983915651	2.23709217187394e-05	0.000981371042619021
Satb2	557.868376390261	-0.916363014408451	0.216127919107479	-4.23991041135574	2.23609012200638e-05	0.000981371042619021
Arl6ip5	1406.22525480091	-0.423252538439236	0.0998994562117583	-4.23678520874089	2.26742851797691e-05	0.000990660132490638
Slc7a8	46.5727383772621	0.646283888250526	0.15252563471364	4.23721487515128	2.26309533052259e-05	0.000990660132490638
Wdr48	1846.78846247183	-0.265052052433877	0.0625696491576155	-4.23611217263182	2.27423196487749e-05	0.000991629328717852
Ikzf5	336.205401600423	-0.726570153333318	0.171630531642794	-4.23333859295787	2.30247448909084e-05	0.00100192385866333
Nedd4	27062.6220194352	-0.233658294033584	0.0552010685829537	-4.2328581679982	2.307400300881e-05	0.00100205113066573
Slitrk4	67.6922902784122	0.938806018644068	0.221831222804871	4.23207340595993	2.31546806581637e-05	0.00100353963646113
Man2b1	688.458911161788	-0.45651416826965	0.108002407286408	-4.22688882349664	2.36944663430743e-05	0.00102488044720334
2310039L15Rik	15.4030954317081	0.884010612902448	0.209211432534889	4.22544123039274	2.38473057143347e-05	0.00102943249637508
Vezt	2534.77040998142	-0.487136587193108	0.115304408714512	-4.22478717530423	2.39166692144532e-05	0.00103037012968323
Cdk5rap2	4831.98216620615	-0.55825056303767	0.132264905447412	-4.22070057926006	2.43544246339183e-05	0.00104714342258002
Acyp2	1122.95580337888	-0.513136132512394	0.121614212866364	-4.21937634112104	2.4497904602743e-05	0.00104948600135833
Gabrg3	138.133159244147	0.677024579960583	0.160458897711814	4.21930219897515	2.45059615612871e-05	0.00104948600135833
Dcun1d4	1132.91601227871	-0.305547947551238	0.0724396980349769	-4.21796274473296	2.46519536953161e-05	0.00105365178373242
AI506816	3459.93049675942	1.47428609784068	0.34956681796556	4.21746579501125	2.47063282405229e-05	0.00105389301944337
Supt20	2008.69994318963	-0.359570672894228	0.0853046937587042	-4.21513350615058	2.49630471541706e-05	0.00106274767874655
Gm30063	19.2249592994208	0.953332453428355	0.226364013740014	4.2115018093083	2.53678521897838e-05	0.00107785960571405
Gm40202	16.2845664228871	1.14861945118311	0.273002813517047	4.20735389641464	2.58378345005675e-05	0.00109353198971384
Ivns1abp	8341.76493003847	-0.275091206590672	0.065381961472692	-4.20744805439293	2.58270745986378e-05	0.00109353198971384
n-R5s28	9.0858702947052	1.40168202701784	0.333322570611347	4.20518185866326	2.60872308861495e-05	0.00110193074682569
Prkca	6163.4955177823	-0.937338515647024	0.222965323923369	-4.20396543800317	2.62279003784723e-05	0.00110571306332401
Bcorl1	1175.45007954551	0.836021311956272	0.198963035470608	4.20189262783827	2.64692680104256e-05	0.00110773591022507
Ihh	37.0588339586111	0.785841685345566	0.1870252606939	4.20179435884725	2.64807631935249e-05	0.00110773591022507
Vps51	726.707703492241	-0.323881299088029	0.0770625918356268	-4.20283423348727	2.63593624016478e-05	0.00110773591022507
Zfp12	1158.06742770822	0.451227530249993	0.107386696328065	4.20189414218964	2.64690909037216e-05	0.00110773591022507
Serpinb8	571.319765621865	-1.32811709522528	0.316230504114251	-4.19983865549366	2.67105247580417e-05	0.00111519019100805
Acot9	346.407423897952	-0.78949111758237	0.188015903025637	-4.19906563688242	2.68018628850106e-05	0.00111579253961769
Zbtb10	1810.80672317846	-0.774002442966867	0.184337044134503	-4.19884373540302	2.68281370787072e-05	0.00111579253961769
Rnf150	521.87869902234	-1.16505047666951	0.277692061865945	-4.19547634469988	2.72298706164703e-05	0.00113032708603148
Tmem236	1000.52302027749	1.1938329615694	0.284656595500131	4.19394098166557	2.7414933801673e-05	0.00113582906767966
Mir22hg	831.391480855833	-1.18932675678022	0.283612922711907	-4.19348577423018	2.7470031136121e-05	0.0011359356852407
Gm41750	11.9343224859895	-1.03974478225791	0.247973337484152	-4.19297007011635	2.75325780617234e-05	0.00113634936210094
Ikzf2	1734.09073772639	-0.705381621621681	0.168298646830521	-4.19124951332502	2.77422359190141e-05	0.00114282159280099
Prelp	35.5412917556595	-1.20067280653429	0.286627866241358	-4.18896048831223	2.80235182297005e-05	0.00115002775854598
Rest	2026.76284102469	-0.611470326980783	0.145967079393865	-4.1890974973257	2.80066061405024e-05	0.00115002775854598
Gm30687	26.1634033320993	0.701702678436589	0.167540293793613	4.18826219381586	2.81098651127802e-05	0.00115138646362518
Umad1	576.619435924468	-0.420983901676143	0.100574381983944	-4.18579655546229	2.84167788253948e-05	0.00116175742090135
Fhl5	58.2422970650545	1.00868306764528	0.241417438257311	4.17816987424988	2.93864142480197e-05	0.00119913203951306
Pias2	3462.15546660722	-0.459016043334516	0.109965741172842	-4.17417314191558	2.99070251981615e-05	0.00121807765340986
Lipa	398.509021805736	-0.264321415105474	0.063433257787119	-4.16692164845975	3.08740554478541e-05	0.00125509999468184
Sostdc1	6.67272334319986	1.44468986548595	0.347325679615148	4.15946746893789	3.18990447300702e-05	0.00129433516018242
Erc1	5500.13956256073	-1.14095827586804	0.274349731319953	-4.15877307544155	3.19961564756718e-05	0.00129584433726471
Tfpi	119.838622405838	0.993919112923693	0.239069783217363	4.15744348594661	3.21828854839806e-05	0.00130097058759261
Nrp1	2677.2372629816	-1.01592821239055	0.244448100974345	-4.15600779200641	3.23856783104919e-05	0.00130672586720337
Penk	20.0300396161315	-1.39028389556094	0.334584968747367	-4.15524911584027	3.24933315612432e-05	0.00130862808505588
Tmbim6	6365.05516629156	-0.358559454078781	0.0863150472065886	-4.15407817851963	3.26601506093242e-05	0.00131290163053504
Arhgef4	3105.623174573	-0.566156630770371	0.136317990117118	-4.15320553276904	3.27850019555061e-05	0.00131411085809119
Rap1gap	402.333397359909	-0.686441996193367	0.16528747060054	-4.15301894148003	3.28117567563343e-05	0.00131411085809119
Gm38553	81.1707404874397	-0.589333475697494	0.141924714673236	-4.15243727672351	3.28952932046448e-05	0.00131502126827515
Selenop	4974.34895954145	-0.790482386082117	0.190456661840544	-4.1504580540424	3.31810574569506e-05	0.00132399765612817
Atp2c1	5528.61771832831	-0.469478996971513	0.113185095631131	-4.14788709020083	3.3555780806388e-05	0.00133402733731572
Mtmr14	496.548330761396	-0.365593210597018	0.0881377215598263	-4.14797664526487	3.35426606694758e-05	0.00133402733731572
Ctnnbip1	837.19868004558	-0.46410369451066	0.111929797343785	-4.14638197802856	3.37770158629819e-05	0.00133790388657273
D330037F02Rik	193.358379086998	-1.13294888706036	0.273234978258458	-4.14642698486676	3.37703803013963e-05	0.00133790388657273
Msra	470.292634272499	-0.673765785713726	0.162590853324102	-4.14393412629842	3.41397849115132e-05	0.00134980096577933
Ppm1j	19.8326147424825	0.891360001836034	0.215145363145689	4.14305931953753	3.42703255928755e-05	0.00135248965619912
Apobec3	156.133012943321	-0.599030321444	0.144638928901015	-4.14155667492498	3.44956609084651e-05	0.00135643210630432
Cd44	7460.48981512496	-1.10464954679848	0.266715471068295	-4.14167780509299	3.4477444313482e-05	0.00135643210630432
Glt8d1	954.669033510969	-0.310144972966151	0.0749165479128093	-4.1398727198043	3.47498573285359e-05	0.00136176480120957
Tpm1	3771.90849170157	-0.667318158424884	0.161194806354939	-4.13982418860009	3.47572095190125e-05	0.00136176480120957
Cdk8	668384.324322467	1.27149163692325	0.307170172130011	4.1393720884627	3.48257710351233e-05	0.00136198363503908
Gm46758	129.010859669795	-1.26894428412598	0.306600345531254	-4.13875686254445	3.49192771058425e-05	0.0013631754620362
Pik3r6	29.3396058929787	0.906994923749328	0.21935649335117	4.13479860975582	3.55266041404296e-05	0.00138438534728842
Ccdc159	68.274591213422	-0.589282712959424	0.142590387592491	-4.13269591947204	3.58532924574985e-05	0.00139460279852216
Ring1	372.501452978305	-0.31143403155372	0.0753770691351524	-4.13168136048529	3.60119395892596e-05	0.00139825891830685
Erich6b	21.1997354047072	0.770209752095992	0.18649961937328	4.12981943171913	3.63048260505133e-05	0.00140458760821906
Gm39409	828.252914643973	0.849429442501124	0.205662282344836	4.13021499526528	3.62424142488697e-05	0.00140458760821906
Slain2	1766.19430440774	-0.376000210448881	0.0912054626862031	-4.12256239237039	3.74681080414762e-05	0.00144700495109465
Gpr161	802.878953135959	-0.419323712217022	0.101729567607629	-4.12194529160246	3.75686432641984e-05	0.0014483013331102
Lexm	29.2874140103698	0.86048781164998	0.208799642519599	4.12111726469652	3.77039440027285e-05	0.00145093095542172
Hcfc1r1	389.819193367124	-0.899438149615884	0.218755625376654	-4.11161152115394	3.92907009021369e-05	0.00150764515953146
Sptb	145.826176195056	-1.01302627188353	0.246391112598167	-4.11145621772343	3.93171438468462e-05	0.00150764515953146
Gykl1	155.042075083225	1.10686660717751	0.269269161325572	4.1106326536933	3.94576515761015e-05	0.00151022113372327
Washc4	3807.85006343412	-0.18407430222903	0.0447842670339789	-4.1102448341818	3.95239821374843e-05	0.00151022113372327
Btd	357.567648258533	-0.63334851558834	0.15414674757805	-4.10873745660869	3.9782802284369e-05	0.0015147582130353
Serpina3n	355.804657550041	-1.49269873059651	0.363293344860949	-4.10879734438252	3.97724888069455e-05	0.0015147582130353
Aopep	1144.62580912479	-0.794889069573682	0.193646084238826	-4.10485485775862	4.04568807813564e-05	0.00153501922922525
Thy1	318.675881489121	-1.42972089754959	0.348289285757104	-4.10498099142409	4.04348127385599e-05	0.00153501922922525
Ccnyl1	1964.48503586698	-0.652276251173885	0.158984170782185	-4.10277481062898	4.0822453244228e-05	0.00154420306091039
Tmem59	3066.1617614322	-0.275022934191474	0.067035181667523	-4.10266560558477	4.08417325954013e-05	0.00154420306091039
Ankfn1	79.4537793674227	1.0763352538362	0.262626005854773	4.09835747352222	4.16092325389662e-05	0.0015704762166147
Slc6a15	27.2553290731764	1.06793198763893	0.260620422208749	4.09765274182372	4.17360766021122e-05	0.00157251938793359
LOC118568007	146.735542632786	-1.08622833240707	0.265536655202571	-4.09069072433114	4.30090354230578e-05	0.0016176633201643
Wtip	1254.31967849972	0.566226245191216	0.138539481894761	4.08711103468208	4.36778109732289e-05	0.00163996530888545
Glb1l	178.759488767262	-0.369914444817366	0.0905343233980363	-4.08590279281183	4.39057588712556e-05	0.00164566697939106
Gm2115	937.459562714124	-0.801054972998629	0.1961301388101	-4.08430329911834	4.42092567336137e-05	0.00165262470990208
Sptbn1	8994.3559507782	-0.530794918835901	0.129965563183731	-4.08411971473952	4.4244218201013e-05	0.00165262470990208
Mdga1	865.773750306757	-1.04758681105049	0.256616335595154	-4.08230757648723	4.45907283176264e-05	0.00166269600228501
Apoe	14005.2698403398	-1.03595023601361	0.253971052800605	-4.07900910198197	4.5228066332486e-05	0.00168355833145039
Cpne3	2275.25306280041	-0.310369213439774	0.0761120744028121	-4.07779207011479	4.54653982123818e-05	0.0016894848232632
Vps4b	2015.54959229954	-0.316655634842	0.0776729262643231	-4.07678260716498	4.56631479548552e-05	0.00169392264291536
n-TMcat5	54.2259196461179	1.28390409563081	0.315005452926272	4.07581546193523	4.58533727101162e-05	0.00169806659520836
Bnip3l	969.507518055157	-0.545039661483616	0.133904967790014	-4.07034683237692	4.69431968941713e-05	0.00172954091862051
Dlec1	52.2956788972583	0.750815645383004	0.18443056837724	4.07099350172398	4.68130555006988e-05	0.00172954091862051
Virma	2731.87660011176	-0.266279025582006	0.0654157453445125	-4.07056472688105	4.68993076251033e-05	0.00172954091862051
Camk2d	6117.76797537298	-1.0805205074103	0.265648423055841	-4.06748323585255	4.75236262531709e-05	0.00173907523684827
Parp9	102.244223546582	-0.536923445445131	0.13199904909989	-4.06763116178826	4.74934768577146e-05	0.00173907523684827
Sprr1a	3.94980533398248	-1.44600970546028	0.355467697538795	-4.06790747927937	4.74372080194232e-05	0.00173907523684827
Vangl1	692.424656534929	-0.519529105492175	0.127698426321549	-4.06840648281744	4.73357518717511e-05	0.00173907523684827
Rtn4rl1	376.880685982865	-1.39054397784942	0.342006580479484	-4.06583983237959	4.78597980458652e-05	0.00174547024003023
Sptlc2	1462.68337687697	-0.34515090341718	0.0848881334891309	-4.06594996533142	4.783719913849e-05	0.00174547024003023
Zfp697	513.241580052999	-0.356180554985215	0.0876185155106835	-4.06512884758685	4.80059334817985e-05	0.00174785239631457
Specc1	6972.9400800991	-0.4419006277586	0.108830354647783	-4.06045380619001	4.89774270623624e-05	0.00178022657996254
Dedd	389.093392972648	-0.427917845837474	0.105434395479652	-4.05861715136461	4.93641672495638e-05	0.00178827277237239
Nhs	3627.55015049944	-1.12182192938326	0.276384596687817	-4.05891624506983	4.93009910684868e-05	0.00178827277237239
Disp3	126.089184020296	-0.77670513175453	0.191475864224458	-4.05641272282776	4.98321712820533e-05	0.00180220797377419
Fam89b	593.577907442068	-0.294238434909695	0.0726524599383312	-4.04994456016286	5.12297683215035e-05	0.0018496597654243
Gm26740	145.020773447768	0.858549873188577	0.212064317025947	4.04853529923911	5.15391618045285e-05	0.00185772908724423
Lama4	191.83799824402	0.798342636692715	0.197222034856659	4.04793834153952	5.16707529501041e-05	0.00185937333452895
Dclk1	13910.0325107521	-0.725642524474684	0.179281514313095	-4.04750332043397	5.17668478874278e-05	0.00185973690907209
Ttl	547.326223987888	-0.818220931215315	0.202196755503587	-4.04665707507261	5.195426649618e-05	0.0018633746625421
Zbtb22	438.544928805782	-0.313720739881611	0.0775379883038282	-4.0460262994226	5.20943829526548e-05	0.00186530665582296
Apba2	4871.75607485708	-0.518224368046566	0.128102435593057	-4.04539043810854	5.22359915029088e-05	0.00186569159983503
Lama1	38.4817356049822	1.02922625712705	0.254431261172235	4.04520361367984	5.22776672446491e-05	0.00186569159983503
Chp1	2415.74099674875	-0.47900929621604	0.118473939697463	-4.04316170661028	5.27352232932461e-05	0.0018758300561892
Gm31862	41.1956487330875	0.549700279517855	0.135948843102113	4.04343477277676	5.26738148228283e-05	0.0018758300561892
Cald1	2591.13809123367	-0.901240192098318	0.222931546154936	-4.04267681107797	5.28444362251524e-05	0.00187662827954248
Kcnb2	37.9603766502698	0.608865565238007	0.150673517903764	4.04095937832216	5.32329796451662e-05	0.00188555525162787
Ormdl3	1080.85686278227	0.405856602502498	0.100439776541143	4.04079555410248	5.32701835087911e-05	0.00188555525162787
Sowahc	1734.54047349261	-0.604626265837452	0.149715469727184	-4.03850227995291	5.37935706551154e-05	0.00190096985712121
Ttll6	19.252789411506	0.950847474674455	0.235848366630787	4.03160508702176	5.53972163705007e-05	0.00195444632698992
Rnf217	2504.94924029961	-1.14972595702953	0.285213976733189	-4.03109963332922	5.55165018478829e-05	0.0019554647971729
Foxo4	246.693629335257	-0.596523796304417	0.148113047002428	-4.02748986923912	5.63754957317074e-05	0.0019792741009572
Tenm2	440.060384706394	0.741590572712172	0.184132134780526	4.02749130995576	5.63751503950923e-05	0.0019792741009572
Grm8	78.6994589817784	0.587899753284273	0.146052287310342	4.02526906021721	5.69102076268591e-05	0.00199480884983158
Trappc10	2651.23297756284	-0.365240576987574	0.0907477769683794	-4.02478814566268	5.70266301551522e-05	0.0019956552271286
Fcgr3	87.7748734464671	1.22938142618396	0.305505480718152	4.02408959503461	5.71961411484492e-05	0.00199835370697498
Tmem65	3047.96971149794	-0.52199175169474	0.12978538920882	-4.02196082992726	5.77156574514406e-05	0.00201325245758436
Map4k2	273.433909956867	-0.391874537669236	0.0974543184322736	-4.02111003363665	5.79245381968229e-05	0.00201728500415892
Dcaf11	3702.99421994846	1.0579468338837	0.26329262395577	4.01814079706777	5.86591450083252e-05	0.00203631031957472
Rab44	16.753600625829	1.15216650744763	0.286722490769529	4.0184029664201	5.85939293114364e-05	0.00203631031957472
n-R5s136	31.3421893115063	1.30099913313916	0.323968537970332	4.0158193795297	5.92396138333188e-05	0.00205316526982882
Dpy19l2	34.6483568455322	0.852217655872817	0.212280141800136	4.01458962975062	5.95493117215441e-05	0.00206059674336293
Hsd17b12	6741.70177968815	-0.462929575464649	0.115333068638608	-4.01384946164246	5.97364527179849e-05	0.00206377038807006
Efhd1	496.611315111164	-0.831479881461924	0.207215528915642	-4.01263305801961	6.00452132771173e-05	0.00207112891155377
Mettl15	775.121312313909	-0.42704781156566	0.106468695467084	-4.01101760186108	6.04576022346215e-05	0.00207872267651535
Tgoln1	2115.51314502753	-0.235673330061271	0.0587535766385893	-4.01121673853096	6.04066226705936e-05	0.00207872267651535
Actn1	719.744190821584	-0.84741713472276	0.211294032601012	-4.01060609375062	6.05630786021066e-05	0.0020790439697266
Gprasp1	2850.80108647742	-0.408443583570584	0.101860921311562	-4.00981630944881	6.0766001734688e-05	0.00207972467685939
Map3k7	3592.57588221836	-0.253205159187768	0.0631468887906298	-4.00978043474631	6.07752344650268e-05	0.00207972467685939
Slc49a4	1419.20237982405	-0.570805998400856	0.142418251031307	-4.00795540085223	6.12466824909568e-05	0.00208924606030272
Zhx1	2497.38281688526	-0.29636134376452	0.0739386015037783	-4.0082086722911	6.11810503876992e-05	0.00208924606030272
Atg4b	1143.57491340271	-0.244569389925028	0.0610504944752087	-4.00601816623029	6.1750901906392e-05	0.00210265066873192
Macir	1245.67638509132	-0.665863122388435	0.166228904382117	-4.00570000063159	6.18340881913118e-05	0.00210265066873192
St6gal1	715.053626220924	-0.584425467332015	0.145955209695584	-4.00414256230346	6.22428227171094e-05	0.00211322688681778
B4galt1	315.884355027481	-0.799692894532141	0.199810287279784	-4.00226087164558	6.2740066337323e-05	0.00212344196350123
Rgs17	4940.38468030133	-1.18023009190454	0.294884725013336	-4.00234393914831	6.27180363359816e-05	0.00212344196350123
Arhgef7	3475.88036241778	-0.839386607747508	0.209770507411488	-4.0014519586443	6.29549782691228e-05	0.00212738642972862
Hao1	34.3176846873515	-0.75157203857547	0.187851699032889	-4.00087964306293	6.31074517680056e-05	0.00212921194912115
Gm23143	1525.36687989884	1.14218883053358	0.285574812705042	3.99961334024682	6.34460572626197e-05	0.00213730199442161
Irak4	214.49706677423	0.81267446401229	0.203262438326172	3.99815367120709	6.38385019545038e-05	0.00214717773214627
Tfg	3926.82141539239	-0.393244800668861	0.0984358802185242	-3.9949335526423	6.47123997528839e-05	0.00217319110163916
Ggnbp2	2976.18252634674	-0.228138855727314	0.0571151541409801	-3.99436645420212	6.48674706954751e-05	0.00217502137787758
Scn9a	70.1434424653849	1.23564465319899	0.309419482728795	3.99342873403361	6.51246586233799e-05	0.0021802646935725
Rab27b	103.010777857904	-0.993992594127679	0.248988455876752	-3.99212321160665	6.54843310063261e-05	0.00218891750645103
Utrn	3765.00787739275	-0.648594674394672	0.162596762672813	-3.98897655606965	6.63589788398479e-05	0.00221473091877992
Mtf2	1766.62513589169	-0.272670662583537	0.0683999134929408	-3.98641823738092	6.70782283243577e-05	0.0022318474522629
Rsrc1	1387.80494672701	-0.315383623178919	0.0791110274994496	-3.98659495581843	6.70283091971158e-05	0.0022318474522629
Pdlim7	261.840906881037	-0.682514815867827	0.171235317523926	-3.98582970929733	6.72447285429032e-05	0.00223395045191608
Tnfaip2	45.3255603286526	0.935137015973035	0.234736027968023	3.98378137377542	6.78272766255168e-05	0.00224984741039885
Adam11	73.2814981415893	-0.68183215779411	0.171211804489491	-3.98238988151055	6.8225738407577e-05	0.00225959884309444
Ppp2r2d	1581.56102772997	-0.276015410315573	0.0693609120789417	-3.97940860410589	6.9086912929894e-05	0.00228462181335599
Col27a1	355.482791724622	-1.20542889327397	0.303032705161254	-3.97788381499127	6.95313302035193e-05	0.00229580775314735
Mt3	991.445989942971	0.658644223866735	0.165593335056865	3.97748027503978	6.96493983885077e-05	0.00229620051668941
Hsf2bp	107.808124453073	-1.04119484440038	0.261900690272673	-3.97553302863145	7.02217967847444e-05	0.00231154763936631
Ankrd44	436.330908824386	-0.948099344438789	0.238706961097302	-3.97181271999991	7.13277869710977e-05	0.00234438609243758
Rbbp8nl	30.1659094851182	0.812081649322603	0.204579648745028	3.96951336217572	7.20195682552929e-05	0.00236353141526134
Irgm1	505.034356072825	-0.849053771763871	0.213927143158904	-3.96889220893862	7.22075334097836e-05	0.00236536896353128
Wdr13	1631.04828037798	-0.3079377993424	0.0775934422535945	-3.9686059852324	7.22943027185544e-05	0.00236536896353128
Gxylt2	186.284299882057	-0.907735990099077	0.228791916551397	-3.96751775054586	7.26251044737123e-05	0.00237260292213441
9930021J03Rik	2453.59969264379	-0.486033255903085	0.122539201301688	-3.96634914166353	7.298193238091e-05	0.0023770786921716
Igk	417.738488357793	0.469101436193221	0.118267327906317	3.96644994435663	7.29510876376907e-05	0.0023770786921716
Amer1	452.506498501965	-0.3972556964849	0.100223271189952	-3.9637071487318	7.37947712700129e-05	0.00238973718647335
Cpb2	75.1996353494064	1.17742817836216	0.297056575395599	3.96364960713004	7.3812569499431e-05	0.00238973718647335
Gdi1	2863.92940129667	-0.336521741572996	0.0848804299900811	-3.96465641859168	7.35017371676936e-05	0.00238973718647335
Mrps6	3619.03799473398	-0.62333858872781	0.157254935364351	-3.96387297660051	7.37435016472624e-05	0.00238973718647335
Lancl3	3046.78261700995	-1.21799706269085	0.307386882672722	-3.96242367956756	7.41927279569472e-05	0.00239845460018669
Cdk6	459.438310984349	-1.20678404973161	0.304812399741485	-3.95910419246427	7.52314129417642e-05	0.00242840263834557
Sox12	1190.82644147399	0.821717160840945	0.207667461904344	3.95688931383698	7.59320924990596e-05	0.00244736716017461
Stk3	3018.15597258946	-0.575631894489532	0.145494731596029	-3.95637620809386	7.60952922041369e-05	0.00244897750669474
Hes2	8.90400048475465	1.12855096104834	0.285437672962295	3.95375617148271	7.69338113395743e-05	0.00247228460303265
Blmh	2838.6792167168	-0.312032568693097	0.078941612016645	-3.95270074580316	7.7274053103202e-05	0.00247420822883313
Fam172a	1934.68238023934	-0.549905432906688	0.139127864952978	-3.95251830460091	7.73330114294128e-05	0.00247420822883313
Ppt1	1637.57796281033	-0.294626536562454	0.0745416988554673	-3.95250632982917	7.733688272489e-05	0.00247420822883313
Kctd5	2261.9651027356	-0.482283822866751	0.122031255211016	-3.95213359096232	7.74574762461421e-05	0.0024744059656947
Garnl3	425.319495451202	-0.575126002164539	0.145599820539152	-3.9500460923294	7.81361448291723e-05	0.00249236191140317
Gm39429	44730.2906085144	1.26420790824538	0.320082021856252	3.9496373489328	7.82696882648676e-05	0.00249236191140317
Spop	1587.56981223877	-0.368842374305146	0.0934016195208327	-3.94899334933778	7.8480531819742e-05	0.00249236191140317
Zdhhc17	2726.80782480183	-0.295649239347879	0.0748636757623268	-3.94916808902745	7.8423269542992e-05	0.00249236191140317
Son	8836.29091282558	-0.2915675751273	0.0738419404563458	-3.94853620212852	7.8630526208679e-05	0.00249346391541804
Fubp3	3632.15695019226	-0.169060923906295	0.0428205688683182	-3.94812419298285	7.87659425310399e-05	0.00249410108216515
Gulp1	242.378905922681	-1.01343640127639	0.256800794462986	-3.94639122279841	7.93379408941034e-05	0.00250792783587262
Tmem131l	3401.39510034534	-0.87483172267414	0.221695288143417	-3.94609975701514	7.94345294110484e-05	0.00250792783587262
Nectin3	3606.5989567887	-0.536523374381002	0.136041620456023	-3.94381787413684	8.01945710823896e-05	0.00252823321982338
Prickle2	481.662652640384	-0.841154791860746	0.213358040716907	-3.94245648785662	8.06512855594661e-05	0.00253893064453359
Gm19500	20.1137589795157	0.940582349188861	0.238667439768549	3.9409747307844	8.11511756010478e-05	0.00254916591010988
Lrrc2	24.078526539545	-0.691845708747067	0.175575452346312	-3.94044668261735	8.13300262623487e-05	0.00254916591010988
Sparcl1	31134.0184578067	-0.83881986705946	0.212866115993136	-3.94059835754465	8.12786156473209e-05	0.00254916591010988
Ccdc71l	666.471294108459	-0.686681276233448	0.174342824060026	-3.93868391163048	8.19297809486489e-05	0.0025605424459197
Npsr1	45.4711004897445	0.719606985242743	0.182697072204633	3.93879867126022	8.18906089481482e-05	0.0025605424459197
Prelid3a	375.865212733982	-0.773414097846806	0.196414578497716	-3.9376613679203	8.22795983554348e-05	0.00256776460841701
Malrd1	59.2766297468266	0.560661043533955	0.142408081169251	3.93700300524106	8.25055741247819e-05	0.00257110670258885
Dnajc5	7538.0261359663	0.392596342139336	0.0997514806037804	3.93574450988607	8.29391721201722e-05	0.00258089996466614
Nacc2	1574.79279494946	-0.771227310544917	0.196103902551484	-3.93274840791322	8.39801222092522e-05	0.00260953750433836
Chil1	32.4143955235695	-1.06855964852165	0.271920123474521	-3.9296821245441	8.50582317190895e-05	0.00263924587860653
Grb14	149.493544351421	-0.611039131497308	0.155597150092835	-3.92705863271107	8.59910240737431e-05	0.00266436658688086
Gnaq	7536.3300044433	-0.56308660012501	0.143428967375453	-3.92589175275189	8.64090108469472e-05	0.00266966811083847
Lhx6	7.16284622578291	1.15043860506511	0.29303049157585	3.92600305476168	8.63690588067049e-05	0.00266966811083847
Dctn4	3390.05908383345	-0.304906697268759	0.0777157674030799	-3.92335696419664	8.73236184342641e-05	0.00269113955818813
Pgs1	1303.08809058163	-0.67478928181858	0.171996366434328	-3.92327637965672	8.73528445853826e-05	0.00269113955818813
Gm40418	4.99866273038814	1.37028608522757	0.349396542662065	3.92186503846692	8.78662061320511e-05	0.00270310446659725
Lurap1l	227.266494317863	-1.07888402726705	0.275184263014674	-3.92058766532562	8.83332942209844e-05	0.00271361385528015
Zfp36l2	1241.01917691599	0.532829171852487	0.135980470575668	3.91842423839818	8.91297344287948e-05	0.0027341968319029
Kdm2a	3223.50531779029	-0.32542762853981	0.0830879169637367	-3.91666611021	8.97819601305914e-05	0.00275030375601176
Gm17359	207.121126056574	0.862671738328762	0.220369256504158	3.91466464975111	9.05299437339387e-05	0.00276929433257976
Tspan7	3487.0935510611	-0.52996557574587	0.135402746723135	-3.91399427686292	9.07817879555035e-05	0.00277307588716621
Sun1	1663.95093909315	-0.361198077959283	0.0923088056056715	-3.91293198508345	9.11822230411175e-05	0.00277746188409894
Zbtb7b	949.792775434413	0.453447159889751	0.115880525067127	3.9130575187425	9.11348158516523e-05	0.00277746188409894
Fam177b	69.3163505002588	0.568349493859881	0.145303070715981	3.91147613783618	9.17337210294648e-05	0.00278250376536358
Jpx	169.559977211078	0.690317072558601	0.176461561516813	3.91199684863282	9.15361066236697e-05	0.00278250376536358
Rbm6	3153.30241036786	-0.382018419830361	0.0976582998087986	-3.91178651049936	9.16158833723062e-05	0.00278250376536358
Acvr1	999.920822056302	-1.05046676930897	0.26885871216955	-3.90713308425922	9.33977164166044e-05	0.00282900898171135
Nub1	300.355396961748	-0.320223685842902	0.0819888793140802	-3.90569658375497	9.39543415226729e-05	0.0028418888728823
n-TRtct3	319.013814126029	1.05544756495349	0.270298371285441	3.90474999880377	9.43228415186105e-05	0.00284905040994831
Fam20b	2488.86005506828	0.404778051010822	0.103785611839928	3.90013648168423	9.61384767977585e-05	0.00289702145945642
Gm6602	42.6726632594373	0.634025829862676	0.162583328272358	3.89969769102377	9.63128695311031e-05	0.00289702145945642
Gxylt1	850.679490610101	-0.435906746935035	0.111773941803465	-3.89989598560909	9.62340224740652e-05	0.00289702145945642
Slc7a15	20.7204264805555	1.16353327354014	0.298876786475495	3.89301988709497	9.90040328212039e-05	0.00297383363586691
n-TTagt6	955.513316227974	1.09233506252262	0.280627549960064	3.89247264809911	9.92276896760149e-05	0.00297641781501134
Dtx3l	82.4291443353132	-0.585748990408632	0.150548072202846	-3.89077709091753	9.99236970427828e-05	0.00298487540876279
Tdrd3	2272.67409203472	-0.293800744036834	0.0755112832537382	-3.89081911175559	9.99063924034655e-05	0.00298487540876279
n-TGgcc3	158.249139294068	0.897369061633101	0.230602403731636	3.89141243591466	9.96623568212711e-05	0.00298487540876279
Bche	1138.04319357671	-0.672427924136883	0.172845870759659	-3.89033259042612	0.000100106920542775	0.00298622395941874
Crlf1	113.409701160579	-0.977494946114585	0.251284320876231	-3.88999577333774	0.000100245968005136	0.0029862528237563
Gm36722	49.3508969338838	1.10058526248516	0.283148789658736	3.8869502631872	0.000101511543051075	0.00301979386735295
Slc22a15	355.903031159532	-0.780727175964138	0.200989816415405	-3.88441160795199	0.000102578002303724	0.00304419123926301
Vmn2r51	12.0678261455059	1.30076941391726	0.334876282745508	3.8843282756629	0.000102613187840326	0.00304419123926301
Gm32275	24.8424099046157	1.025728209533	0.264234543168394	3.88188537817068	0.000103649732712548	0.00307072982106067
Gpr137b	621.49114518432	-0.450747996044254	0.116158726148723	-3.88044885639622	0.00010426386851217	0.0030756423594222
Mbnl1	5518.47143128807	-0.324659910878744	0.0836716150668389	-3.88016785165911	0.000104384403376145	0.0030756423594222
Tunar	11.8745746944077	0.931584973265155	0.240047294019689	3.88083930322807	0.000104096607325193	0.0030756423594222
n-TPtgg7	117.185606178922	0.970122141562146	0.249998959146017	3.88050472240376	0.000104239920867564	0.0030756423594222
Rnf6	923.55027809565	-0.433604375993915	0.111779168546535	-3.87911613256811	0.000104836698508453	0.00308476636549974
Wscd1	3757.99830085227	-0.596309871601586	0.153770067763227	-3.87793203368926	0.00010534813710868	0.00309560347995844
Atp11c	1577.57890408598	-0.473123257108714	0.122120976944198	-3.87421775478346	0.000106967735562852	0.00312348840927276
Cobll1	2652.90576265582	-0.864951577812998	0.223257108295234	-3.87423981443489	0.000106958047545458	0.00312348840927276
Gm30337	20.7450219921101	0.751442316484415	0.193965621309717	3.87410053085923	0.00010701923111255	0.00312348840927276
Hip1r	340.532751844541	-0.471395749141811	0.121654070261147	-3.87488678455144	0.000106674283264879	0.00312348840927276
Icosl	22.6576370557034	-1.25945848638374	0.324986779268701	-3.87541452983974	0.000106443337813877	0.00312348840927276
Ube2l3	2507.65021445953	-0.23877694485309	0.0616485338283996	-3.87319746350711	0.000107416726473417	0.00312665079870873
Wipi2	2327.122736157	-0.337445737884202	0.0871168877539735	-3.87348247376767	0.000107291125764408	0.00312665079870873
Gphn	44813.455329452	1.17878838863162	0.304425028784318	3.87217960802684	0.000107866416945251	0.00313552016031579
Pcyox1	2623.12232811288	-0.388103885913289	0.100249015757151	-3.87139846692815	0.000108212730608067	0.00313715378667648
Tlnrd1	778.727864150302	-0.910088376291374	0.235074322556579	-3.87149207277766	0.00010817117582756	0.00313715378667648
Gm40648	150.453354897688	1.42174848622052	0.367454354253982	3.86918394015767	0.000109200237814815	0.00316154423456627
Rtn3	6600.11804522477	-0.360926512769033	0.0933158632512091	-3.86779375118042	0.000109824491634578	0.00317536668526875
Lvrn	30.1651126342605	0.744771860215231	0.192657925161519	3.86577328490813	0.000110737771624142	0.00319749771283753
Gm41149	5.18540783960789	1.42424138293557	0.368516874584422	3.86479285254357	0.000111183518633148	0.00320608794330545
Tspan14	1730.86032164491	-0.519291693026057	0.13450603655555	-3.86073150561977	0.000113048073488104	0.00325551356235316
Bod1l	3046.18827878144	-0.263578727890427	0.0683031802887523	-3.85895249351707	0.000113874068817513	0.0032749394764845
Ercc1	1311.49989549762	-0.795067868527535	0.206052531722638	-3.85856879253372	0.000114052965907012	0.00327572841124961
Gm39183	8.8461762224261	1.17366920699012	0.304286257906108	3.85712195833792	0.000114729926323448	0.00329080121564616
Il1rap	4084.01616052388	-0.830600741252114	0.215492606083306	-3.85442803049593	0.000116000499360067	0.00331947642673407
Retreg3	1081.53755961913	-0.33895357232546	0.0879466370118082	-3.85408224625974	0.000116164543845752	0.00331947642673407
Tent5a	475.684609914127	-1.07924937248347	0.280031506027784	-3.85402838342193	0.000116190116753951	0.00331947642673407
Susd5	34.7487691051367	-1.27432895670807	0.330679377191004	-3.85366927787579	0.000116360748028933	0.00331996556414476
Pde3b	2952.24597616816	-0.681664512644844	0.177025499637869	-3.8506571880282	0.000117801294464343	0.00335222183602678
Strn	1597.10263089348	-0.467751728529827	0.121469754051609	-3.85076706692837	0.000117748450112203	0.00335222183602678
Dlc1	614.806147152673	-1.04833086691719	0.272438962475662	-3.84794765547106	0.000119111494360166	0.00338505162749974
Map7d2	1451.47423427063	0.948302105577398	0.246495255917441	3.84714140662818	0.000119504002499403	0.00339174942526848
Zfp644	5501.10392401312	-0.294009042069332	0.0764312056633566	-3.84671469614522	0.000119712232256636	0.00339320635257439
Iho1	9.54262381749719	0.939123741598951	0.244225445971768	3.84531488052851	0.000120397730530482	0.00340371466429116
Tapbp	326.096232603302	-0.731521494406342	0.190227324219304	-3.84551219131382	0.00012030088266079	0.00340371466429116
Lbx1	4.83281482065354	1.24098043017598	0.32287702225741	3.8435080375172	0.000121288025181364	0.00342440746814276
Bcas1	594.246862360097	1.13444819991094	0.295237207052073	3.84249739806967	0.000121788705641607	0.0034270928309634
Gm34908	11.6190873206141	1.03279815252916	0.268782571523821	3.84250417232738	0.000121785343132065	0.0034270928309634
Lmcd1	58.9959513118786	-0.978198613954568	0.254582974035174	-3.84235677056478	0.00012185852809039	0.0034270928309634
Chsy3	599.582847575728	-1.11592125639113	0.290465838497559	-3.84183304364898	0.000122118893962282	0.00342995496067826
Ar	145.696414979647	-0.678243979361634	0.176558590781974	-3.84146688279345	0.000122301238783401	0.00343062112992037
Acaa1a	716.885377368175	-0.336993467778149	0.087811175288107	-3.83770592606782	0.000124189079164875	0.00347906375012792
Rpp25	6.04436253944483	1.25507613001356	0.327195413865294	3.83586100791215	0.000125125160511414	0.00349700252377359
Txlng	963.697002033479	-0.313882956145081	0.0818297116387035	-3.83580669978338	0.000125152816081785	0.00349700252377359
Gnasas1	108.388462490931	-0.555432543887068	0.144864194473069	-3.83416030377559	0.000125993957823488	0.00351596300109494
Pdgfc	690.617958287792	-0.876673193287901	0.228761832270626	-3.83225289195443	0.00012697511446863	0.00353877680491374
Sfn	24.6194688785421	-0.970181992855464	0.253196979252493	-3.83172814983696	0.000127246297868506	0.00354177050708132
Dnajb5	454.659849372961	-0.626507543246248	0.163584465196666	-3.82987187990647	0.000128209993829962	0.00356400711640177
Clmp	35.3876129901233	0.637700407296517	0.166524067897692	3.82947891765594	0.000128414883315097	0.00356512025860797
Fzd9	895.08301507829	-0.696830977324288	0.182037237757263	-3.82795842163611	0.000129210576611767	0.00358053823010257
Id4	359.709418708265	-0.933556281454103	0.243909466888706	-3.82747046829501	0.000129466911542989	0.00358053823010257
Lmod1	49.1735159145838	-0.889778498033423	0.232452841458757	-3.82778069069675	0.000129303887994784	0.00358053823010257
Skor1	9.0497304504197	1.09564938252512	0.286524849869327	3.82392446248485	0.000131344169856106	0.00362781655361174
Samd4	2246.23753090564	-1.18575213379783	0.310114858189324	-3.8235902037107	0.000131522443444622	0.00362810699537862
Pde4b	7668.12156019786	-1.03877906211695	0.271708478632368	-3.82313819335192	0.000131763881331346	0.00363013689369813
Parvb	1412.63307676518	0.556123642077498	0.145566707246492	3.8204040786318	0.000133233214328292	0.00366594748890326
Gas7	763.592078817515	-0.590163784182301	0.154591073825647	-3.81757995191824	0.000134767120634986	0.00369874177407722
Sox8	1690.0881467612	0.578067734896554	0.151421252677174	3.81761294848734	0.000134749103086694	0.00369874177407722
Nras	6631.71616640793	-0.188439702338814	0.0493667381692377	-3.81713901560217	0.000135008108789088	0.00370065952950773
Dgki	5439.81177625334	-0.671541514461443	0.17613229541122	-3.8127108540406	0.000137450880572437	0.00376124437039446
Pnpla6	377.264011864038	-0.488963462386691	0.128252589083905	-3.81250363738703	0.000137566204142138	0.00376124437039446
Ate1	2537.59386909521	-0.331917276570255	0.0870744569293311	-3.81187880206518	0.000137914499666936	0.00376600616704144
Fnip1	4166.35810615227	-0.582463131740502	0.152829098489797	-3.81120570294659	0.000138290627703396	0.00377151501304079
Jarid2	81753.2100455756	1.16304607245807	0.305264772668398	3.80995835939924	0.000138990199550914	0.00378105791910392
Sox2ot	1039.76618612892	0.702975753605671	0.184506792429999	3.81002641879635	0.000138951942658522	0.00378105791910392
Aldh7a1	1223.30277868822	-0.373520698229073	0.0981049271854197	-3.80735921166441	0.000140458654000268	0.00381620516339672
Ly6h	12.3196836875713	-1.05749163526602	0.277798852967553	-3.80668107146409	0.000140844183247118	0.00382187848316867
Gm31592	16.713294648432	-1.37693199618523	0.361970527820825	-3.80398924872361	0.000142384362363202	0.00385400075698244
Hapln3	78.6465131842992	-1.07037172788789	0.281376289173644	-3.80405801438138	0.000142344820082607	0.00385400075698244
Rab3ip	905.150522360182	-0.394712550245044	0.103795894133828	-3.80277614580907	0.000143083635576822	0.00386808723327491
Wdpcp	772.623602277448	-0.335020835191099	0.0881378817957301	-3.8010992363936	0.000144055589251799	0.00388950090979857
Haus8	443.93167776566	-0.592886887986992	0.156055245450547	-3.7992115309887	0.000145157160394122	0.00391435649357066
Kcne1l	129.975904671625	-1.3497261511688	0.355322745133222	-3.79859203964764	0.000145520390116288	0.00391926460404106
Serinc1	8015.25052482789	-0.244510414180161	0.0643838166017748	-3.7976999048146	0.000146044984435024	0.0039285010925078
Dnah7b	155.914094409173	0.858919774628563	0.226312374947619	3.79528417227456	0.000147474440301397	0.00395005893911712
F630040K05Rik	274.255824638614	1.04622120512586	0.275698290115376	3.79480483788285	0.000147759637570895	0.00395005893911712
Gm7030	6.22971089045027	1.15672534578112	0.304795685360697	3.79508438386272	0.000147593248564839	0.00395005893911712
Pld2	285.523614629309	-0.774053939677548	0.203963593526715	-3.79505933531302	0.000147608150553139	0.00395005893911712
Slc22a19	11.4831939847674	1.18969235862338	0.313500202727116	3.79486950335067	0.000147721132240472	0.00395005893911712
P3h2	727.019004958976	-0.816076911523096	0.215085254119975	-3.79420204728626	0.000148119026729407	0.00395477801367516
Adgrl4	19.66280551891	-0.90598248508431	0.238863613038234	-3.7928861309625	0.000148906449298222	0.00397005685330442
Fbxo25	682.639882129802	-0.341025275231633	0.0899182867583324	-3.79261313272332	0.000149070299798472	0.00397005685330442
Iqsec2	604.669940820904	-0.812941599699271	0.214364825172791	-3.79232739813535	0.000149241976313705	0.00397005685330442
Flg2	10.387011355503	0.947987470147306	0.250079937028567	3.79073779932621	0.000150200450425511	0.00399064513679671
Fndc3a	5919.1367507023	-0.712189044301993	0.187962162964046	-3.78900217507193	0.000151253589704462	0.00401290511052626
Herc4	2215.2645908608	-0.442474692080981	0.116786568836651	-3.78874639856806	0.000151409375789034	0.00401290511052626
Baalc	67.9003679985257	-1.10408018163747	0.291644695314817	-3.78570294393892	0.000153274685272285	0.00405737040193845
Gm40770	5.25498965298624	1.17866344317802	0.311472792551229	3.78416179957086	0.000154227470230806	0.00407760085413404
n-TTagt7	43.8873464456771	1.12854766807293	0.298333527667464	3.78283888135717	0.000155049784650395	0.00409433662104285
En2	109.616342799352	0.938399593352566	0.248108527434199	3.78221419093078	0.000155439519585179	0.00409510376752443
Gm34924	24.7927055255951	1.33288451791706	0.352411211141715	3.78218534421446	0.000155457538869818	0.00409510376752443
Ap2a2	2956.50806303471	-0.436038735790047	0.115383977481334	-3.7790232691587	0.000157444712768185	0.00414240486987535
Tax1bp3	135.219118841169	-0.57236614142629	0.15147337214793	-3.77865847514977	0.000157675495720081	0.00414343614330278
Vps13a	2776.4595776363	-0.555245613292009	0.146963256079675	-3.77812541790028	0.000158013301144074	0.00414727386388701
Gm12576	11.4865452812252	0.880494403921947	0.233072406236484	3.77777197283734	0.000158237659345316	0.00414812831352868
Sertad1	753.736654853939	-1.2398502496697	0.328262109535458	-3.7770129833878	0.000158720460632252	0.00415574746016188
Gpm6b	39070.5236682897	-0.442070366031897	0.117130628125099	-3.774165417774	0.00016054421270537	0.00419841558425519
Myo9a	1364.04730692553	-0.582016981934077	0.154246251853313	-3.77329740555104	0.000161104049752797	0.00420796773430403
Wdr70	1666.50997316211	-0.398579173156678	0.105667217658592	-3.77202297920321	0.000161929338887596	0.00422442196878412
Pfkp	2648.87092993314	-0.753717493527063	0.199876585541099	-3.77091439443307	0.000162650466470715	0.00423812245585801
Flnc	314.739899211665	-1.34648687269016	0.357144462050647	-3.77014630146838	0.000163151877143981	0.00424607177736807
Prmt2	878.020477806258	-0.380439527599181	0.10091980360479	-3.76972124409806	0.000163429979115096	0.00424819730567569
Tmem43	2200.64646371019	-0.55107477319328	0.146211165318977	-3.76903345234302	0.00016388092507096	0.00425480524190835
4933406I18Rik	233.060979814745	-0.906427891818657	0.240522485072191	-3.76857860730401	0.000164179783919142	0.00425745346141401
Ss18	2737.84212161777	-0.341315305922312	0.090581249291204	-3.76805694989963	0.000164523173530166	0.00426124871130168
Mtcl1	1553.4333222588	0.503876878118098	0.133757268407708	3.7670990452812	0.000165155490407463	0.00427250931942848
Fgfr3	3616.93105383691	-0.610130003845755	0.162113567936752	-3.76359617280027	0.000167487272206257	0.00432765500120039
Kcnh1	79.2175224341869	0.696755333609105	0.185163533839549	3.76291875166343	0.00016794177495311	0.00433422048557387
Psd3	3457.72572677253	-0.464297601693172	0.123414707510517	-3.76209295519828	0.000168497396551738	0.00434337687154282
Zeb2	4769.53542002597	-0.607928867735794	0.161627151906279	-3.76130409133428	0.000169029783270827	0.00435191324142641
Arf2	1114.0603828155	-0.356521472331234	0.0948093672118553	-3.76040345817911	0.000169639534976692	0.00435665293805229
Dlg4	1444.59667550814	0.591952278339581	0.157412368330382	3.76051948533785	0.000169560865677181	0.00435665293805229
LOC118567771	17.7359714893507	-1.20871183392047	0.321453933703543	-3.7601401233285	0.000169818209958759	0.00435665293805229
Parg	2468.70915881041	-0.367064807370133	0.0976368184536142	-3.7594916874982	0.000170258934202875	0.00436278432465115
Cblb	1958.91058584045	-0.909880686184178	0.242188665696276	-3.75690862150107	0.00017202527566812	0.00440282915606442
Pkdcc	348.301019310863	-0.413530197527663	0.11009874907585	-3.75599360572908	0.000172655101422954	0.00440331589442716
St8sia2	223.632881089027	-0.95046538509166	0.253015756841462	-3.75654622050759	0.000172274465468292	0.00440331589442716
Vps53	852.381840881999	-0.305891793926884	0.0814372209971653	-3.75616689986918	0.000172535652973552	0.00440331589442716
Efcab6	40.2906219234998	0.683403423692163	0.182181397457536	3.75122506045906	0.000175972649897676	0.00447369891762818
Mrtfb	913.140304711789	-0.770584357468614	0.205396893637704	-3.75168457429466	0.000175650368048915	0.00447369891762818
Nsd2	8287.21187430115	-0.364677678133214	0.0972255699946992	-3.75084124632128	0.000176242265585574	0.00447369891762818
Slc2a13	1412.27565629396	-0.995944217754894	0.265507891861481	-3.75109082736603	0.000176066899703405	0.00447369891762818
Itga1	216.958723252872	-0.543899799760086	0.145019161588986	-3.75053747243147	0.000176455931208314	0.00447387154072943
Zcchc2	1330.89983110004	-0.548518944939212	0.146267758706516	-3.75010152469628	0.000176762989689493	0.00447640887355346
Pnpla2	238.921366509281	-0.324365327801897	0.0865047153081762	-3.74968377904411	0.000177057698955296	0.00447862790094291
Dmxl1	4935.66082024499	-0.356782661646261	0.0952005802057592	-3.74769419340868	0.000178467654133123	0.00450901864011338
Btnl9	40.302567841691	0.957115854988434	0.255428547713882	3.7470982141767	0.000178892055991708	0.00451446732197511
Dennd1b	2584.25259814985	-0.594071060246078	0.158655901651752	-3.74439938294926	0.000180825822482129	0.00455794879116666
Pax3	20.5464096815223	0.868659089638831	0.23205138548714	3.74339109337907	0.000181553311846814	0.00456564357594308
Rnf130	2239.32461949027	-0.332469364830114	0.0888120747355801	-3.74351534765935	0.00018146351291851	0.00456564357594308
C1ql3	160.543014260087	-1.18405617942304	0.316739218596206	-3.73826829740502	0.000185292150745023	0.00465425475512498
Akirin2	1653.14967257117	-0.229286677605171	0.0613472171029149	-3.73752369598974	0.000185841580014235	0.0046572373707623
Tmod1	203.27363093427	-1.05187718042639	0.281433361254679	-3.73757103897327	0.000185806600856492	0.0046572373707623
Gls	10410.0260870931	-0.622187978551182	0.166520150872696	-3.73641253199945	0.000186664338445618	0.00467244172171689
Abl2	4319.00675090516	-0.904749935964077	0.242188024987464	-3.73573357316452	0.000187168755668011	0.00467965165182899
Actl6b	15.4431533314535	0.779308039757123	0.20867974053033	3.73446908538713	0.000188111595311905	0.00469779384735632
Gm10790	14.1295132380898	1.25560116810085	0.336562400991095	3.73066380678119	0.000190975926272138	0.00476382509514133
Lpar1	104.859426448589	-1.05062521242488	0.281793588617447	-3.72835030626326	0.000192737340660664	0.00479669789006696
Ltbr	685.255811343051	0.337525279195759	0.0905244731262103	3.72855281604542	0.000192582549537008	0.00479669789006696
Arhgef28	324.93144789455	0.957039513169969	0.256727469093463	3.72784227784192	0.000193126173867381	0.00479760560229121
Csmd2	673.997322191554	-1.1028606329752	0.295853688087747	-3.72772311916592	0.000193217481832693	0.00479760560229121
Scfd2	1349.26234677722	-0.49006789767713	0.131584076190908	-3.72437084990526	0.00019580291845834	0.00485622674025058
Sik3	4113.28760631213	-0.871344586870159	0.23401591787877	-3.72344152811671	0.000196525391999137	0.00486856203065904
Wfdc13	4.45342904430639	1.32446423277101	0.355848793204545	3.72198601783566	0.000197661970792098	0.00489111606672848
Plpp4	669.992079838362	-0.533607264102462	0.143422266981266	-3.72053290840927	0.000198802833517837	0.004913724434846
Pikfyve	3465.44762489837	-0.259014641959279	0.0696442916469516	-3.71910799627778	0.000199927563581224	0.0049358828967707
Ctsd	8587.43356654873	-0.362632849102176	0.0975237475160333	-3.71840560210791	0.000200484183628747	0.00494398111669202
Fkbp5	1380.54948413073	-0.676162127576152	0.181861582792901	-3.71800419413565	0.000200802937256485	0.00494445557429057
Mrtfa	1238.90412375383	-0.820110418437157	0.220589903577265	-3.71780577958274	0.000200960671836196	0.00494445557429057
Pid1	4989.81572875136	-0.772150827800944	0.207760187090988	-3.71654857753271	0.000201962824488456	0.00495997549169565
Serinc5	3404.62201284993	-0.581785885987696	0.156547358766951	-3.71635708561389	0.00020211587970208	0.00495997549169565
Vip	7.1519055613952	1.19680840821699	0.32205578029705	3.71615254696906	0.000202279483223543	0.00495997549169565
Mfsd14a	2385.43850984287	-0.268334016333686	0.0722316049543874	-3.71491145050885	0.000203274864883376	0.00497873782880269
Rnase4	43.0053453435879	-1.05553392454692	0.284201193214495	-3.7140376245721	0.000203978447275579	0.00499031886790606
n-TNgtt12	184.710590597383	1.02204608357891	0.275206004971206	3.71374921010841	0.000204211172943421	0.00499036727372583
Gm36595	24.9178432545624	0.66793907100566	0.179886931075084	3.71310504333895	0.000204731861085091	0.00499744464975989
5033430I15Rik	28.613275999249	-1.05093018926829	0.283139903109233	-3.71169933212433	0.000205872448441081	0.00501962056644335
n-TVaac5	83.5917228144486	1.17173993672332	0.315758499218885	3.71087378367309	0.000206545073655438	0.0050303494458853
Efr3b	339.878392852929	-0.671646872858145	0.181040642544762	-3.70992316099454	0.000207322161357214	0.00504359548219626
Nr3c1	3230.21077646038	-0.668311186936441	0.180158865003415	-3.70956592629385	0.000207614892531901	0.0050450418885252
Ddx25	672.490576595158	0.469553949538582	0.126628512231505	3.70812182235967	0.000208802205337485	0.00506734343314175
Grid2	320.487999946127	0.496916395775489	0.134016293213843	3.70788046631453	0.000209001264269776	0.00506734343314175
Gm30983	5.13758340167002	1.26745332996929	0.341942647710832	3.70662547785243	0.00021003919478567	0.00508680589656179
Atp9b	4558.82141030887	-0.862512411706355	0.23274600435374	-3.70580974784624	0.000210716433087653	0.00509684270533229
Mir670hg	1539.83626870568	-1.3293108176004	0.358734213453037	-3.7055590678262	0.000210924965148768	0.00509684270533229
Ly6g5b	15.038565190616	-0.810998918369617	0.218887759587317	-3.70509031614488	0.000211315423641276	0.00510057886951996
Gm40440	44.1974644517804	1.34982067961266	0.364916759462164	3.69898242438112	0.000216465588362149	0.00521906497158104
D7Ertd443e	66.669357695113	0.62709866177428	0.16964760514433	3.69647812735563	0.000218611084248421	0.00526492418601402
Hdac3	1520.18401957086	-0.291700066029296	0.0789397288350746	-3.69522508290765	0.000219692078649753	0.00528015534501756
LOC118568673	36.6196869352404	-0.758407499261349	0.205258090346739	-3.6948969854498	0.000219975954402405	0.00528015534501756
Pfkfb3	2250.10941906284	-0.624174814620858	0.16892481406698	-3.69498595021906	0.000219898946492281	0.00528015534501756
Npr2	601.247390660607	0.746616375090989	0.202315540295066	3.69035603494468	0.000223940399372681	0.00536935589493679
Fam193b	713.730993036384	-0.449013597051898	0.121720403595624	-3.68889342943355	0.000225231531123941	0.00539433258429398
Tgfa	335.639910691511	-0.705026679810192	0.191155183627956	-3.68824253901678	0.000225808355911406	0.00540216516957521
Bdkrb2	104.351370902919	-1.30053075890428	0.352703974354097	-3.68731529403922	0.000226632483624055	0.00541589030203031
Clip3	888.654676637175	-0.49129764855292	0.133306518837285	-3.68547354501545	0.000228277794706219	0.00544918749018919
Lhx2	217.59773412057	-0.502900169243242	0.136487926851694	-3.68457621742387	0.00022908347029338	0.00546239053146079
n-TQctg1	112.923169888281	0.912386255869428	0.247673002955291	3.68383410780597	0.000229751797136527	0.00547229308003488
Rnf115	1719.09204792585	-0.246704781429508	0.0669790966653967	-3.68331007302107	0.000230224832648108	0.00547752745399408
Gfap	4352.10734231597	-1.19816846216383	0.325377811369922	-3.68239142404715	0.000231056284701548	0.00548524069071391
Slc8a2	103.134374235679	-0.805010505843983	0.218598573165386	-3.68259725663869	0.000230869744860506	0.00548524069071391
Fn1	2408.53566030969	-1.17410350338735	0.318935480719582	-3.68131981032133	0.000232029743090877	0.00550231058533596
Adra1d	18.653055254259	-1.15508580912063	0.314060665505449	-3.6779066466717	0.000235155988938858	0.00557033797675869
Gm30905	4.8499644066319	1.18693327454176	0.322795815500618	3.67704046194332	0.000235955624955202	0.00558316444300456
Zhx3	1476.7601892798	-0.477236249461828	0.129806798585775	-3.67651197519115	0.000236444760740009	0.00558862386942533
Gm20125	3535.34177101965	1.31501810628009	0.357825833254559	3.67502282973677	0.000237828147295558	0.00561518487069981
Gm45971	11.6324507827441	-0.945532149342191	0.257327754107157	-3.67442739561023	0.000238383416221772	0.0056221571893438
Setd2	4114.41319922168	-0.401183624831764	0.109198720919468	-3.67388575116763	0.000238889580153442	0.00562795746185021
Aldoc	4859.57621005683	-0.912178265866414	0.248347310746251	-3.67299433654199	0.00023972479845526	0.00564148880978445
Gm42306	563.198300373213	0.658873042239114	0.179614915516977	3.66825349856225	0.00024421298864393	0.00574086337543725
Dst	14020.9421954306	-0.73647883937645	0.200803675759502	-3.6676561651118	0.000244784048075878	0.00574803974781435
4930555A03Rik	6.57957269296818	1.18819548362742	0.323998978452806	3.66728157385377	0.000245142801566777	0.0057502205742784
Fam171a2	714.204590650242	-0.410689386142367	0.11203391504416	-3.66575947989041	0.00024660562106244	0.00576502049754155
Hectd1	7483.03728082626	-0.296894370527659	0.0809935404921087	-3.66565492413047	0.000246706405081657	0.00576502049754155
Mpdz	2832.94723346826	-0.37545703447292	0.102429506751457	-3.66551637687721	0.000246840013905002	0.00576502049754155
Slc12a6	1057.18044713252	-0.445083265515918	0.121420734187326	-3.66562818529206	0.000246732185547143	0.00576502049754155
Alcam	3623.26201747705	-0.963133039538237	0.262792012143432	-3.66500119879046	0.000247337424441027	0.00577040612555133
Trappc8	3026.1742942645	-0.283067727811378	0.0772441213833598	-3.66458602599055	0.000247738962661802	0.00577354584642972
Prph2	10.1147926857922	0.996370096762746	0.272079875155649	3.66204996305865	0.00025020504487247	0.00582474112535727
Acan	22.0903057398585	-0.984581704473626	0.268944196117548	-3.6609144896486	0.000251316631302499	0.00583178625019222
Rlim	5703.34989472514	-0.240919861131462	0.0658081036749218	-3.66094519789775	0.000251286508224566	0.00583178625019222
Stx16	1872.30855545274	-0.351958917033713	0.0961299911732196	-3.66128107095638	0.000250957256499502	0.00583178625019222
Nfx1	2745.96752514001	-0.183015388993044	0.0499970759522764	-3.66052185067257	0.000251702086820657	0.0058344705591322
Ahr	102.443203451692	-0.892964327183212	0.244030123152149	-3.65923811228199	0.000252966212191845	0.00585749493690904
Spef2	36.5842622978375	0.525000928024885	0.143567170895526	3.65683132675874	0.000255352287676011	0.00590642131076908
1600002D24Rik	11.9228134394336	0.856193617402195	0.234180063028248	3.65613368760139	0.000256047859320176	0.00590986878710506
Marcksl1	5217.55815134827	-0.418885497444123	0.114569084702317	-3.65618263017903	0.000255999003895869	0.00590986878710506
Slc44a2	650.74549444884	-0.575340126498193	0.15741631690199	-3.65489510757903	0.00025728714796472	0.00593214194992857
Lamp1	11211.8172248292	-0.309576196099792	0.084710853627594	-3.65450450376467	0.000257679140365515	0.00593485278880191
Brd9	1324.66461727229	-0.233616532248192	0.0639419590132554	-3.65357170554881	0.000258617521358038	0.00594380566887385
Sik2	1428.22195833497	-0.941487515456241	0.257687453703852	-3.65360246268818	0.000258586529120286	0.00594380566887385
Gm20619	124.607371596959	1.29886854251774	0.355575284051913	3.65286509151211	0.00025933049642412	0.00595386480484549
Ppp1r1b	6.08967686441905	-1.30172529743622	0.356512451494018	-3.65127583056677	0.000260940803663111	0.00598448224901602
Gdpd4	14.0427516533569	0.844490500631784	0.231316954797381	3.65079378367014	0.000261431084257865	0.00598937506275937
Ncoa5	2076.53236167601	-0.354810325140508	0.0972161259354907	-3.64970648363368	0.000262540129060708	0.00600841838221791
Cd1d1	370.567271225775	-0.571364851326696	0.156615246334482	-3.64820708519295	0.000264076750692157	0.00603719649811763
Lrp2	202.332424474387	0.673866142222369	0.18474242776491	3.64759817425309	0.000264703182132506	0.00604512747621934
Smox	1178.6839028251	-0.657950045524136	0.180454933361076	-3.64606294363608	0.000266288776258877	0.00606852868520206
Snap25	502.61828525541	-1.21762851098486	0.333957099645194	-3.64606265978028	0.000266289070248151	0.00606852868520206
Lrp12	1596.37450954483	-0.444052160394181	0.12182145369509	-3.64510639895671	0.000267281197937469	0.00608472680820383
Ints6	2446.72729484144	-0.353719976073573	0.0970583454871979	-3.64440558200355	0.000268010499850539	0.00609491385937709
Rmdn2	124.415186527605	-0.587772154329595	0.161332244271624	-3.64324042588786	0.000269227144353127	0.00611615068374482
Ctr9	2727.06838150141	-0.207602673841581	0.0569899038891973	-3.64279740224186	0.000269691102231241	0.00612026177120152
Chrna5	14.7694720919264	0.99423484359069	0.272971718499884	3.64226319508301	0.000270251549010371	0.00612655162520681
Mamld1	3178.23130153157	-1.07288606477031	0.294636745422729	-3.64138581299826	0.000271174396539688	0.00613710811410086
Tubgcp3	1780.6554292865	-0.283560785262187	0.0778739072819895	-3.64128108064983	0.000271284753182616	0.00613710811410086
Flot1	849.301385306089	-0.514287865221943	0.141270084612223	-3.64045839311011	0.00027215308552123	0.00615031847499232
Zfp1	696.017677991008	-0.298481842543864	0.0819996089341359	-3.64003982974617	0.000272595871043699	0.00615389447083724
Aldh5a1	333.038209004441	-0.508709569999819	0.13981667942657	-3.63840403080797	0.000274332817210565	0.00617377298419656
Lcor	3056.7854264466	-0.565222347414244	0.155337032959405	-3.63868381316358	0.000274035001453731	0.00617377298419656
n-TRcct3	18.3386340303777	0.984055506259185	0.270455092233545	3.63851720495403	0.00027421231189712	0.00617377298419656
Garem1	2107.13435173214	-1.20440772128977	0.3311965790264	-3.63653430488414	0.000276330856990217	0.00621203013498232
Gm34434	6.32773965192847	1.02545451489216	0.282006736855236	3.63627665894577	0.000276607251120727	0.00621203013498232
Pkhd1	62.5361983568552	0.537476289653395	0.147903119637589	3.63397534122597	0.000279087547309254	0.00626123069051581
Ccdc157	454.402279044414	-0.365223095035802	0.100553886215417	-3.63211317614699	0.000281109776025092	0.00630006334310328
Tbl1xr1	4164.39371407863	-0.40485016682602	0.111500126103947	-3.63093909372437	0.000282391826228051	0.00632224433316156
Pde1a	1346.80080683258	-1.14014499638601	0.314168975567865	-3.62908207064426	0.000284430810899022	0.00636130832193706
Prkd3	3532.54615682293	-0.242349762108166	0.066833959347809	-3.62614701378022	0.000287681612085935	0.00642736593448607
Cspp1	1853.84256622335	-0.428097344610119	0.118117042318685	-3.62434866473453	0.000289690585117069	0.00646557098485744
St7l	1541.25466704582	-0.256907743685139	0.0709268072571026	-3.62215294358132	0.00029216129053431	0.00651399199008816
Pacsin3	191.521286484146	-0.55645118647097	0.153701695071168	-3.6203321389092	0.000294225083136893	0.00655325012667516
Ap3b1	3345.11742697284	-0.48310187498488	0.133477119785657	-3.6193609493572	0.000295331455236635	0.00655473416369629
Cyld	565.562142398639	-0.486980079278023	0.134564121015786	-3.61894445266651	0.000295807118128616	0.00655473416369629
Gm40281	6.6398152532886	1.06538823067445	0.294328550131402	3.61972438690985	0.000294916974326936	0.00655473416369629
Htt	4602.61684492558	-0.633638726708174	0.175075128725296	-3.61923895942063	0.000295470700436672	0.00655473416369629
Ptchd4	89.0146202295687	0.858787776853347	0.237297035447344	3.61904132192125	0.00029569642393887	0.00655473416369629
Gbp9	345.414082829905	-0.473908840780491	0.130983175680394	-3.6180894097182	0.00029678587532871	0.00656156463952616
Plin4	41.4873468301434	-0.913473132596863	0.252477133348914	-3.61804303019583	0.000296839052031079	0.00656156463952616
Rgs4	335.409140034471	-1.10119021807105	0.3043744096207	-3.61788042379551	0.000297025559813942	0.00656156463952616
Bend7	629.041695943221	-0.894124644586055	0.247280147889869	-3.61583674312695	0.000299379017150252	0.00660680612643724
Ankrd10	3550.65956821205	-0.356701280761899	0.0986648728638947	-3.6152814107809	0.000300021536619236	0.00660750078662345
Mgat3	502.236171633992	-0.436936914179411	0.120854999619893	-3.61538137068091	0.00029990578779853	0.00660750078662345
Gm28523	67.1483325069037	-1.02024693480885	0.282318143202836	-3.61381993815339	0.000301718637256066	0.00663811695619221
Tbx1	5.42964385551952	1.1160803556293	0.308957781880767	3.61240409234947	0.000303371324853369	0.00666769475874372
Lrrk2	1406.25402809082	-0.7549063638152	0.208997711433771	-3.61203172339245	0.000303807389311279	0.00667049990724368
Gnai3	5524.07620769424	-0.257432425423727	0.0712866076080024	-3.6112312545341	0.000304746770051131	0.00668429415780003
Tbck	1510.78431550653	-0.271797118320268	0.0752698327884533	-3.61097013572698	0.000305053790805411	0.00668429415780003
A330023F24Rik	217.162077377853	-0.732392038882125	0.202910837708139	-3.60942790022668	0.000306873050453589	0.00669710017525491
Bcas3	1068.51455977103	-0.771796896865501	0.213824322769867	-3.60949066442813	0.000306798814347023	0.00669710017525491
Nsmce2	1737.90235429115	-0.476386366531915	0.131984017115612	-3.60942466325011	0.000306876879533806	0.00669710017525491
Tmeff1	2046.49975094226	-0.765164338352567	0.211962845298994	-3.60989841060696	0.000306316950522363	0.00669710017525491
Adgrg4	25.5903338005197	0.806854181063688	0.223579362800706	3.60880436797247	0.000307611464703319	0.00669961042007923
Kcns3	23.7152500644467	0.841451194561068	0.233161464924387	3.60887762835916	0.000307524620366014	0.00669961042007923
Me1	2291.58001332855	-0.645377426171102	0.17885718233986	-3.60833944562972	0.000308163128511805	0.006700712397088
Slc44a1	1832.3827557547	-0.425964666165148	0.11805332056912	-3.60823959979799	0.000308281723544762	0.006700712397088
Cnksr3	1135.57731096156	-0.785384487250737	0.217704941231543	-3.60756390189339	0.000309085428895273	0.006711436315982
4930444P10Rik	23.6663011528963	0.895722008705192	0.248383719160157	3.60620257935518	0.000310710608246559	0.00673404811283268
Col24a1	42.3003128532641	0.638223582296905	0.17698099963686	3.60617006122945	0.000310749526823277	0.00673404811283268
Abcd1	209.386333164477	-0.5541457421696	0.153690529070876	-3.60559460312646	0.000311439006222989	0.0067422336212058
Acsl4	2080.96532020207	-0.646061893488088	0.179239064989422	-3.6044703398013	0.000312790165566728	0.00676471291071163
Diaph1	1708.38076881232	-0.708609813036125	0.196685924504355	-3.60274795881713	0.00031487080149994	0.00680010515425605
Larp4b	5131.28365535207	-0.354017245375441	0.0982672736803743	-3.60259557548043	0.000315055503054726	0.00680010515425605
Sestd1	2117.45897154345	-0.744574438936356	0.206728225462596	-3.60170672035819	0.000316134893900675	0.00681659955173469
Lrp6	3000.68426280438	-0.352591393882254	0.0979307310621194	-3.60041623357839	0.00031770817352332	0.00683009410416385
Tmem50a	954.153094486173	-0.30076605955139	0.0835357154449731	-3.60044871764475	0.00031766848124673	0.00683009410416385
Twsg1	1850.00975995412	-0.514514191294208	0.142899124362492	-3.60054124606838	0.000317555446218696	0.00683009410416385
Arhgef12	8531.38202994938	-0.692028292513281	0.192289253583466	-3.59889218776803	0.000319575631959674	0.00685660931784909
Usp7	4395.06892466709	-0.220138682191175	0.0611650059773448	-3.59909524528966	0.000319326227638912	0.00685660931784909
Ccny	4352.9167457411	-0.253812202130774	0.0705445842289321	-3.59789776784423	0.000320799658059819	0.0068760497570463
Zan	20.1264378941288	0.82306149471712	0.228872252488286	3.59616111507115	0.000322947824354794	0.00691524019536746
Trip12	9831.68465279493	-0.486839916110909	0.135433961422622	-3.59466644109836	0.000324807445949668	0.00694818064644259
E430024I08Rik	424.32862809862	-0.306061822469307	0.0851545233606074	-3.59419336038338	0.000325398121510671	0.00695393791888467
Rbfox3	806.915532322431	1.30718002767933	0.363740240220411	3.59371849231538	0.000325992039623058	0.00695975305126148
Fgfr1	3128.88365764668	-0.506373298590764	0.140921956809562	-3.59328886750461	0.000326530245933813	0.00696436847022739
Lysmd3	776.147542978502	-0.659085528978019	0.183460035340764	-3.59252917265503	0.000327483978628918	0.00697782857715036
Nln	2986.06441250278	-0.301872955547064	0.0840460348852901	-3.59175725492671	0.000328455725900987	0.00699164565360299
Rmc1	877.469383498877	-0.531752486994497	0.148152840968783	-3.58921559328412	0.000331674462118457	0.00705321887142171
Upf1	1756.78352256561	-0.482900064093405	0.13459061145647	-3.58791790057056	0.000333329207192331	0.00708144475829915
Ippk	1180.06003009341	-0.515010370182272	0.143554483521002	-3.58756032936392	0.000333786517665576	0.00708420119485123
Ttc29	15.1049182094591	0.731057717449081	0.203823265060738	3.58672361190578	0.000334858920406605	0.0070999939917977
Xylb	991.999374773422	1.00131104678628	0.279221410342736	3.58608262008703	0.000335682645761988	0.00711048832506809
Als2	1340.30980878187	-0.432789496021803	0.12070913364137	-3.58539145271005	0.000336572974830219	0.00711540931246642
Gm33485	17.0437057611638	0.778752621939892	0.217188905790177	3.58560037450638	0.000336303618950993	0.00711540931246642
1700060C16Rik	12.3841412444742	1.16521978089712	0.325015571919287	3.58511985753867	0.000336923435161862	0.00711586243383359
Ccm2	1553.54736062813	-0.264214959558353	0.073708249289257	-3.58460500834147	0.000337588722318858	0.00712295736350238
Zdhhc14	1317.85139377068	-1.0258159973996	0.286266986829384	-3.58342402231309	0.000339119436326921	0.00714828074994378
Csnka2ip	32.2689988218007	0.634161654772979	0.177013496468317	3.58256103305933	0.000340242088083632	0.00716496167379233
Gm32881	50.7823561912208	1.13940048026303	0.318137070479495	3.58147662121151	0.000341657715492517	0.00718777374801232
Gm41254	12.1756101119567	0.978896611351723	0.273380493544246	3.58071125946406	0.000342660159098997	0.00720185739634015
Abi1	3536.00612278924	-0.39313730306542	0.109861624258226	-3.57847706803756	0.000345602185451634	0.00725663928617718
Cfap52	17.7260513515437	0.90502303991462	0.252967199371291	3.57762999378539	0.000346723793957422	0.00725904694280461
Gm34630	92.1638927815606	-1.15270982368642	0.322166767643048	-3.57799108865131	0.000346245253591649	0.00725904694280461
Syt6	431.330901513326	-1.12544194319289	0.314568424225586	-3.57773335312829	0.000346586754001012	0.00725904694280461
Eml6	712.636824772709	-0.595174412608025	0.166374312700187	-3.57732154049859	0.000347133061038272	0.00726058676119412
5430401H09Rik	5.8161137742514	1.14730358360919	0.320752209731669	3.57691560276073	0.000347672362742483	0.00726484076234945
Igfbp5	3492.2474847021	-1.17138167709361	0.327732962689799	-3.57419548976624	0.000351306392827725	0.00733369049969616
Skap1	77.7746075478951	0.448916656420068	0.125669780832805	3.57219256248503	0.000354004951675121	0.00738289786873467
Gm34983	42.4618467740972	0.640375574947293	0.179355634769219	3.57042350953332	0.000356404520975064	0.00741294159749452
Gmeb1	884.974481997728	-0.357719168895031	0.100190991330817	-3.5703725868316	0.000356473817977264	0.00741294159749452
Mylip	171.990930703333	0.640400565775334	0.179356627547567	3.57054308241548	0.000356241852452248	0.00741294159749452
Tmem200a	237.002858582197	-0.871077404261983	0.244128824672801	-3.56810550916903	0.000359571717716081	0.00747018015278164
Igh	200.658026132997	0.341819925680135	0.0958640321665175	3.56567440316289	0.000362921720355933	0.00752548178658424
Ppp1r37	1106.61292216535	-0.365338444850868	0.102460007176003	-3.565668741593	0.000362929555805584	0.00752548178658424
Gm46959	5.97500937014	1.06223248789692	0.297989560053146	3.56466343219363	0.000364323385535763	0.00754714737450378
Car5a	46.4816658051095	0.528965554247891	0.148432306473108	3.56368210409589	0.00036568879207105	0.00756653891875985
Dcaf6	1206.25216137856	-0.48905421134375	0.137240776001546	-3.56347599884046	0.000365976171417035	0.00756653891875985
Gjc1	646.781655743932	-0.536194847510381	0.150479685111904	-3.56323743707758	0.000366309069586238	0.00756653891875985
Gm29958	5.72619225797193	1.05296917514003	0.295674285303951	3.56124704607838	0.000369097592582194	0.00761686415531975
Fbxl2	120.410228668965	-0.601416342771201	0.168933722280088	-3.5600727590319	0.000370752055311035	0.00762916717432136
Sap30bp	1576.439383171	-0.315989053501638	0.0887547736635905	-3.56024854166537	0.000370503953247536	0.00762916717432136
Stk38l	890.041979898275	-0.32286378358206	0.0906880961967055	-3.56015615193594	0.000370634334044292	0.00762916717432136
Gabpa	2465.67613820429	-0.223866083173976	0.0629141481541361	-3.55827885685611	0.000373292889653823	0.0076741495480449
Flnb	4693.19393995525	-0.73170165231895	0.205785679025455	-3.55564904119709	0.000377047125527389	0.00774396788583176
Slc20a2	2382.03311327626	-0.281429262880878	0.0791644331911406	-3.55499624687988	0.000377984484839752	0.00775585432033142
Wdr45	271.06300349863	-0.519158657025912	0.14608135802628	-3.5539008128095	0.000379562334630724	0.00778084797256746
Rac1	5634.84552401546	-0.268019539750867	0.0754227568661819	-3.55356328629564	0.000380049742998062	0.0077834619240711
Mkln1	4059.60463428221	-0.37771556845493	0.106325416550684	-3.55244851803499	0.000381663694632511	0.00780912083615641
Zbed4	530.803274248389	-0.485338543429698	0.136700968458271	-3.55036653290318	0.000384695141884976	0.00786370683700036
Ammecr1	1214.20021046291	-0.661124227903228	0.186267611350626	-3.54932466846716	0.000386220568916884	0.00788743365813545
Igfbp4	626.250737660533	-0.582523858261125	0.164139875782469	-3.54894784392996	0.000386773680397109	0.00789127772259271
LOC118567359	9.68303326365215	0.897135470560007	0.252899938336332	3.54739299843919	0.000389063755476349	0.007918504700625
Micall1	450.509988810498	-0.806834622339376	0.227450584906318	-3.54729631788678	0.00038920657034098	0.007918504700625
Urgcp	948.223543989207	-0.268365137350684	0.0756436383669693	-3.5477555435497	0.000388528646031913	0.007918504700625
Eya4	713.178937170819	-0.548713351590281	0.154701439222665	-3.54691820804915	0.000389765578325696	0.00792242496470849
Mettl22	464.5018761625	0.285743149361821	0.0805850487986518	3.5458581166312	0.000391336849751822	0.00794689394327009
Arhgap15	245.988221286618	0.70442141088747	0.19867919645458	3.54552174287915	0.000391836659909141	0.00794957921562381
Dner	4611.02173852177	-0.667795810222067	0.188408825190677	-3.54439771887666	0.000393511152007179	0.00797606905760005
Dlg5	2741.13103382017	-0.636828832765097	0.179697997951321	-3.54388384971105	0.000394278903263368	0.00797667899053027
Rfx3	5150.4793076102	-0.521217338927063	0.147066519396189	-3.54409243563406	0.000393967094822802	0.00797667899053027
Rras2	842.2140788472	-0.432934730299792	0.12223642768846	-3.54178159887983	0.000397434390106298	0.00802550285231457
Spred2	3723.21356315978	-1.04312270013599	0.294498782835689	-3.54202720327706	0.00039706452340931	0.00802550285231457
Tmem268	293.071373111386	0.548885379169091	0.15514235565243	3.53794666105738	0.000403251509468507	0.00813537350305541
Aph1b	513.682919138819	-0.466713464901172	0.13194620961867	-3.53714946605887	0.000404470697532368	0.00814477446511408
Erbb3	23.9202233569964	0.811906496321188	0.229527853444375	3.53728963233627	0.000404256085417955	0.00814477446511408
Maea	2152.07634282892	-0.300218343950303	0.0848984231843284	-3.53620635919797	0.000405917481791674	0.00816630453833351
Ribc2	104.880306410002	1.16921645751942	0.330725144931125	3.53531164908223	0.000407294489663102	0.00818639212634192
Smchd1	4489.96940343179	-0.310601799217017	0.0878746450387268	-3.53460089745038	0.000408391483988957	0.00820081952110416
Fbxo2	189.958112616929	-0.783091366426212	0.221622613930921	-3.53344522265359	0.000410181079251976	0.00822911521426947
Cacng2	23.079382819025	1.29800803404596	0.367392286583517	3.5330301735959	0.000410825580280084	0.0082344066957529
Dmrt1	20.2619444212934	0.824046393593234	0.233421064324694	3.53030004373113	0.000415088641280987	0.00829678562382985
Gm31075	37.7328684436634	-1.08265260198847	0.306672101815344	-3.5303263504561	0.000415047367275251	0.00829678562382985
Tnrc6a	5974.04118428032	-0.337834872713946	0.0956888733481616	-3.53055544383663	0.000414688092609016	0.00829678562382985
Scamp2	823.829192587294	-0.265932122579058	0.0753452352585409	-3.52951479501702	0.000416322425747781	0.00831376279007134
1700057H21Rik	3.88455841785706	1.20605824449343	0.341856236135583	3.5279691197884	0.000418761006037354	0.00835217493377742
n-R5s2	27.5255762854472	1.10890241482559	0.314332096621996	3.52780523129049	0.000419020350275303	0.00835217493377742
n-TLaag6	69.73475810437	0.951730980751835	0.269798464970214	3.52756262292636	0.000419404539607078	0.00835217493377742
n-TTagt4	627.281918310319	1.06020553708878	0.300726228531215	3.52548409983046	0.00042270955148522	0.00841024790245709
Emid1	25.0712662547677	0.710688906962569	0.201607075185967	3.52511887941936	0.000423292786215903	0.00841411129365013
Rgs2	797.607390554804	-1.01528280264141	0.288098554591517	-3.5240815563304	0.000424953428644149	0.00843936437216438
Pigs	1303.33693111177	-0.562975991961112	0.159790461374552	-3.52321400863526	0.000426346948265083	0.00845927105516418
Gnrh1	25.871967124643	-0.690696631276389	0.19606528372572	-3.52278903307848	0.000427031131526673	0.00846508000139995
Mllt6	1252.01668305457	-0.287698819896238	0.0816817285591881	-3.52219308982628	0.000427992288658481	0.00847636376082141
Papss2	162.432817628578	0.861999258357173	0.244758335665469	3.52183820834334	0.000428565612515673	0.00847995288369301
Agpat3	5007.63713874736	-0.392453058637309	0.111462126787986	-3.52095433620965	0.000429996658411017	0.00849272852187677
Otop2	5.85810512826946	1.22756308313755	0.348642039960414	3.52098411102955	0.000429948378533629	0.00849272852187677
Bahd1	570.766587221543	-0.584390281102754	0.166022551182279	-3.51994519383781	0.000431635979144438	0.00851732784758828
Cartpt	6.91392120895552	0.965186764826148	0.274257426500241	3.51927303170148	0.000432731121427955	0.00853115402290098
Gm40305	13.1600896483563	0.844108950475561	0.239924332763529	3.51822985502483	0.000434435889608074	0.00855696264531313
Rasal2	9917.77773655247	-0.704101888995122	0.200157586543124	-3.51773770435338	0.000435242341315417	0.00856504651103596
Gm32742	12.4632144676589	0.952330379452324	0.270769857528421	3.51712110108994	0.000436254696856173	0.00857716393537131
Cntnap2	253.84425553877	0.421842943915171	0.119964568333745	3.51639613074414	0.000437447783857125	0.00859280946546598
Gm33099	6.1033648271098	1.07477292406499	0.305677290760343	3.5160378495622	0.000438038532801256	0.00859660557975751
Vsx2	7.61313184718261	0.94521873267895	0.268858984370403	3.51566727402621	0.000438650336619668	0.00860080764285908
Pcm1	7950.45482074266	-0.257093071958101	0.0731509125639899	-3.51455727545715	0.000440487671493513	0.00862900984727373
Tgfbr1	2075.07435886754	-0.446273346743899	0.127010827049841	-3.51366381205261	0.000441971800309667	0.00865024807719201
n-TVaac2	5.90256907767054	1.14333031335207	0.325423622385518	3.51335992442983	0.000442477649770607	0.00865231838299179
Cant1	649.229384576473	-0.391118794663361	0.111347214699319	-3.51260510394924	0.000443736458462396	0.00866909520069217
Sorbs1	2687.13735538555	-0.561604786843441	0.159908214156446	-3.51204464264728	0.000444673297296155	0.00867955722077974
Gm30874	50.5902150980939	1.00610875803003	0.286543006704878	3.51119634570687	0.000446094779993085	0.00869945158422943
Irs1	2972.43198556806	-0.630373946742687	0.179570490352955	-3.51045400334796	0.00044734219415884	0.00871591858835426
Kctd21	184.665752482998	-0.376037193323886	0.10716133935855	-3.50907515317356	0.000449667824392282	0.00875334476879558
1110032F04Rik	26.3859065324032	0.584291247902318	0.166600330498805	3.50714339012976	0.000452945004841657	0.00880244331314875
Ecm1	211.268482873861	-0.823878641381604	0.234916769297583	-3.50710868298188	0.000453004087831625	0.00880244331314875
n-TKttt23	138.224308537236	1.26907982501352	0.362058765127094	3.50517636154461	0.000456304905075334	0.00885862314368424
Wdr1	10722.7934168159	-0.397826455382792	0.113507035820835	-3.50486163704196	0.000456844642376355	0.00886114715755465
Wdr92	615.755418219824	0.643685416567049	0.183700479756046	3.50399420525118	0.000458335331266004	0.00888209516961457
Gm40153	7.32359709421632	0.966942102096193	0.276004983570803	3.50335015544437	0.00045944507101942	0.00889562985759803
Adamts9	3493.6329757403	-0.899602584225697	0.256808778220585	-3.50300558438461	0.000460039818388984	0.00889917813264629
H13	2578.87738138226	-0.281598181602191	0.0804093772130584	-3.50205649343669	0.000461681714699161	0.0089070387545038
Pnkp	503.759036356721	-0.294843989905327	0.0841875564056912	-3.50222767465187	0.00046138517322584	0.0089070387545038
Ttc39c	557.864335061234	-0.61831975239496	0.176536672516349	-3.50250032234916	0.000460913225774289	0.0089070387545038
Eif2ak3	1345.80080204708	-0.583441967660387	0.166687250602938	-3.50021951618958	0.00046487516925953	0.00896065533473785
Frmd6	919.925561020813	-1.06687845846415	0.304852166908617	-3.49965843865547	0.000465854663888573	0.00896355766540763
Rbm25	6736.52465747592	-0.266124239302725	0.0760382326994346	-3.49987407459438	0.000465477992356381	0.00896355766540763
Cachd1	2445.74237416618	-0.732949174335402	0.209516457461237	-3.49828926670834	0.000468252968156476	0.0089847346465277
Gsk3a	625.835961556075	-0.421573100383453	0.120505953337906	-3.49835911592962	0.00046813033875734	0.0089847346465277
Kif3c	2586.55776857838	-0.405920965775749	0.116041009450291	-3.49808199444899	0.000468617038021142	0.0089847346465277
L3mbtl4	60.0651541305063	0.485987684840299	0.13892625722038	3.49817014122371	0.000468462177591641	0.0089847346465277
Gm31226	13.6192285142617	-1.15985432227136	0.331769597233746	-3.4959632586653	0.000472353734713144	0.00904835626274682
Frmpd4	118.697911774716	0.523467887465714	0.149759944956086	3.49537980679153	0.000473387606782001	0.00906013608130472
Pdcd6ip	3336.05651503085	-0.468243394808387	0.13402477125685	-3.4937078453283	0.00047636201298137	0.00910900199358806
C1galt1	1063.17905982887	-0.308653281202677	0.0883645916253308	-3.49295204703009	0.000477712285444794	0.0091267522944475
Ppp2r5e	2244.80854516574	-0.499318138099266	0.142988332701975	-3.4920201436293	0.000479382093447848	0.00915057063989109
Ric1	2635.35955482605	-0.357479816085031	0.102388785600572	-3.49139619137191	0.000480503147903064	0.00916388146357986
Ssh2	3077.86262687087	-0.579142593292507	0.165910241293677	-3.49069827622859	0.000481759988368061	0.0091797561836441
Zfp653	530.439339138135	-0.524440437369542	0.150250652752826	-3.49043699818254	0.0004822312992364	0.00918064815896622
Esyt3	29.3053910388865	-1.11246441775639	0.318820407373121	-3.48931370774661	0.000484262468850739	0.00921120880724269
Kcnn2	470.781979114604	-1.01801789791041	0.291921635420932	-3.48729855682841	0.000487926339231334	0.00927274423423204
C1ql1	145.175935625446	-1.20529795064848	0.345736353021215	-3.48617650448382	0.000489977600109784	0.00930355185037252
Nr3c2	274.290934982917	-0.682318222169271	0.195736171670933	-3.48590767023055	0.000490470257642746	0.00930473707196462
Egflam	38.7628458963312	0.634814184856502	0.182121483003789	3.48566338460629	0.000490918328648309	0.00930507510401138
Desi2	2811.63932814837	-0.290753833433468	0.0834522977252733	-3.48407223478298	0.000493846183992627	0.00935237427426317
Vkorc1l1	649.813022328333	-0.77785246976728	0.223331288734363	-3.48295339258299	0.000495914693175268	0.00938333076929267
Alkal1	9.23113794656578	1.06238110107154	0.305048419511318	3.48266384324645	0.00049645132472561	0.00938527342643423
Kif2a	2411.19703245798	-0.676427299139104	0.194353493763836	-3.48039690997811	0.000500671460750732	0.0094521090074626
Marveld1	500.896300062749	0.662590916142803	0.190383516304753	3.48029561068813	0.000500860818539425	0.0094521090074626
Akap13	2934.99837926822	-0.731236002311545	0.21021179015216	-3.47856798033186	0.000504100559029901	0.00950495448137722
Mfn1	2881.37977524705	-0.456985242443906	0.131464652099726	-3.4761073425064	0.000508748613385188	0.00958423890390371
Tspan3	7453.23018111132	-0.348525488167747	0.100279419784842	-3.47554352543659	0.000509819254267918	0.00959604961884445
Fgd6	932.22907664697	-0.807127295267898	0.232327419159631	-3.47409401002869	0.000512581410064836	0.00963965056997584
Dcstamp	5.73591207237447	1.18784082969882	0.34198623008535	3.47335864780978	0.000513988023203057	0.0096577054542246
Gm31190	3.17314958158852	1.23723674379438	0.356364983645916	3.47182467574788	0.000516933819223284	0.00970462474682462
Pcnx	2812.09724179286	-0.748177860134066	0.215520809661849	-3.47148779418542	0.000517582860875416	0.0097083820747204
Pik3c2g	60.0824050176044	0.772495352771689	0.222547376062275	3.47115012740264	0.000518234177489595	0.00971217552562172
Ccdc178	55.4450324926306	0.452189136681644	0.130296619496514	3.47045946724458	0.000519568753688373	0.0097203403425765
Gm33630	7.04930332918306	1.24541701120079	0.358848896082707	3.47058894369218	0.000519318320093151	0.0097203403425765
Bambi	104.930587160192	-0.931161125159584	0.268382809461918	-3.46952596191415	0.000521377675532829	0.00974166880850758
Ltn1	2295.57333925596	-0.256929542799687	0.0740607132260474	-3.46917456783719	0.000522060116939949	0.00974166880850758
Mlip	81.6702878588096	0.460844982969795	0.132835929297549	3.46927962492372	0.000521855998688067	0.00974166880850758
Ehhadh	23.9728070934041	-0.695165006279	0.200507012588719	-3.46703587721855	0.000526231647011316	0.00981104468096011
Bcl9	967.078016537336	0.543365040922578	0.156790610301194	3.46554579945046	0.000529156391636875	0.00985707603956133
Man1a	310.637821846913	-0.974540021587619	0.28125462079061	-3.46497426014966	0.000530282230606831	0.00986954716121681
Plat	11835.8495834202	-0.383121709897471	0.110597142748935	-3.46411941913537	0.000531970294224723	0.00989245189440936
Adamts12	1438.63456911312	-0.784161996641059	0.226413198245721	-3.46341115587275	0.000533372700821046	0.00989301149284457
Lgr6	27.2944627265396	0.632325477217671	0.182560633424072	3.46364638070046	0.000532906558984648	0.00989301149284457
Ndfip2	2610.77995304524	-0.392633303751969	0.113360925817595	-3.46356825264238	0.000533061342173762	0.00989301149284457
Rapgef6	3356.58281623924	-0.701192050046492	0.202560824935542	-3.46163701826166	0.000536900743702683	0.00994991635309163
Ccdc88c	1562.80684979902	-0.882508968698278	0.255010341762145	-3.46067913403064	0.000538814615634095	0.00997683535301248
Adra2c	57.4157418698383	0.763537045224478	0.220711230435942	3.45943903133684	0.000541301807713786	0.0100143149661472
Gm27246	3.24340027073101	1.17909246356235	0.340917927575895	3.45858157693939	0.000543027797781267	0.0100296214064113
Gpsm1	897.895244932257	-0.379029116577686	0.10959507949585	-3.45845012678729	0.000543292849691299	0.0100296214064113
Ss18l2	954.06687316041	0.446774319154442	0.129187606416511	3.45833730918433	0.000543520427628152	0.0100296214064113
A230004M16Rik	35.3966651509278	0.578942197089779	0.167528591710416	3.4557814351506	0.000548700046146783	0.0101079522129612
Pou2f1	2182.85046499644	-0.613088302763555	0.177405968628439	-3.45584935785116	0.00054856180436372	0.0101079522129612
Abca4	45.1258708810042	-0.556838595911421	0.161181726251084	-3.45472535170639	0.000550853652110331	0.0101314605649146
Gm38523	1659.56678999735	0.84544326304561	0.244722893381999	3.45469625404404	0.000550913100491959	0.0101314605649146
Plxdc1	362.340249986893	0.932040003242186	0.269875251370809	3.45359568359072	0.000553166029002987	0.0101642495405672
8030462N17Rik	1788.31767528469	-0.295660000074748	0.0856413599845496	-3.45230388830919	0.000555821352563526	0.0101957153451157
B230209E15Rik	43.2858329258337	0.906493329257658	0.262560691262625	3.45250968413601	0.000555397539622026	0.0101957153451157
Ube2d3	6445.054902987	-0.240167700693957	0.0695898576308365	-3.45118827470535	0.000558124078377292	0.0102292791890387
D630039A03Rik	8.72986179284339	0.97450054144921	0.282531510916194	3.44917470723565	0.000562302767613316	0.0102919646016413
Dtnbp1	1008.63453020933	-0.556602388882477	0.161376970431902	-3.44908190674797	0.000562496053966803	0.0102919646016413
Rbfox2	3096.72879590397	-0.58554532050721	0.169814338447362	-3.44815005529533	0.000564440362425464	0.0103188095673504
Slc9a2	49.2187815474141	1.02914828900109	0.298492420067129	3.44782051339743	0.000565129448518568	0.0103226812357357
Tial1	3984.44751744688	-0.345398238070213	0.100188174057434	-3.44749508931273	0.000565810692849573	0.0103264032525382
Zfp626	512.158889737023	-0.311486474140543	0.0903597292177122	-3.44718246543269	0.000566465861349553	0.0103296434935976
Efcab3	14.8798646623233	0.798267563783963	0.231611433574784	3.44658098895716	0.000567728368335671	0.0103439439106955
Casz1	60.2952247900391	0.462725503298797	0.134271408946714	3.44619533621212	0.000568539236637	0.0103499983760508
Styx	382.133595102163	-0.419948188768222	0.121880557692667	-3.44557160484251	0.000569852968917845	0.010365189368197
Gm39952	10.4736176610575	1.07650499428002	0.312458734205173	3.44527093159489	0.000570487270313262	0.0103680068866092
Rnf149	3993.06216473541	-0.623698056213066	0.181079165072472	-3.44433914284643	0.000572457153593722	0.0103950720913278
Brwd1	5016.83256929098	-0.497852086424925	0.14460197482547	-3.4429134666094	0.000575483421166666	0.0104412583469559
Eml4	3339.70360263189	-0.363180429570033	0.105493578643713	-3.44267806855444	0.000575984528609509	0.0104415904444575
Prrxl1	11.9489318561822	0.82090045177644	0.23857874248643	3.44079461238309	0.000580008621388088	0.0105057340492129
Pgr15l	14.2946399748318	1.21501627936339	0.353150732426875	3.44050335394668	0.000580633240612196	0.0105082469411882
Slc4a4	6422.66632876209	-0.641596254371589	0.186503680628576	-3.44012650157471	0.000581442349993777	0.0105140917251801
Col19a1	104.296463789848	0.520345098410093	0.151284456991358	3.43951459891095	0.000582758353281468	0.0105290851348524
P4ha3	80.2918330718246	-1.01310633628775	0.294586662618751	-3.43907740860248	0.000583700305076844	0.0105373009164415
Slc4a7	10994.8169709948	-0.920246414769301	0.26776707081815	-3.43674228484305	0.000588755514188862	0.0106196960011364
Gm39185	5.57702566793013	0.995761952063701	0.289785265494651	3.43620629007474	0.00058992160318726	0.0106318620934424
Cnot6	3824.10574184522	-0.260887436058315	0.0759331731423269	-3.43575047982409	0.000590914937120626	0.0106408970400564
Mast2	3605.04485943129	-0.688886519822686	0.200552663212481	-3.43494077210446	0.000592683350060283	0.0106549981810089
Wdr47	604.318631717579	-0.333525857380758	0.0970923954007421	-3.43513882837222	0.000592250337861501	0.0106549981810089
Rps6ka3	4563.94392115783	-0.895082235026944	0.26060432621817	-3.43464073684491	0.000593339881250806	0.0106579415380491
Eml1	745.447815835814	-0.504970222007969	0.147049930685894	-3.43400516853429	0.00059473285567353	0.0106652466580858
Foxe3	1241.14563809621	0.971407081107235	0.282870187104793	3.4341090909922	0.000594504880947972	0.0106652466580858
Pan3	3230.91807658229	-0.387517888820004	0.112862828275631	-3.43352984096425	0.000595776619556448	0.0106751126355819
Slk	2936.35116650208	-0.208680237252519	0.0607883792256334	-3.43289687783817	0.000597169179876451	0.0106912068321093
Tbk1	3546.21887184798	0.588305064104027	0.171406249571957	3.43222645366297	0.00059864746048888	0.0107088077981745
Carns1	31.4574745454927	-0.835483886727275	0.243628051800453	-3.42934190276081	0.000605046813178011	0.0108054066297282
Usp38	2149.2018179141	-0.254888571555895	0.0743227722683881	-3.42948148698574	0.000604735686600626	0.0108054066297282
Mthfd2l	1472.00202345512	-0.337386670330302	0.0984086192269875	-3.42842601573437	0.000607091980167957	0.0108329853589871
Oxct1	4858.96835143516	-0.272693334572041	0.0795445658908293	-3.42818307596648	0.000607635540913215	0.01083374595493
Map2k4	3552.9849299473	-0.659108550083304	0.192293277102573	-3.42762139173343	0.000608894004693779	0.0108472410539641
Rnpc3	2083.33463515743	-0.316852385884979	0.0924522458373497	-3.42720052947567	0.000609838543394257	0.0108551260724178
Ift46	1434.66293167991	0.640744923343568	0.186987834225399	3.42666637109236	0.000611039315452383	0.01086083809423
Mms19	1220.25310594801	-0.411080997036701	0.119967218951908	-3.42661104115029	0.000611163821180833	0.01086083809423
Lama2	217.468041274894	0.566589106697126	0.165375920370693	3.42606774569783	0.000612387621757513	0.0108736511459357
Homer2	882.724563610032	-0.714629617498652	0.208613464014692	-3.42561598731864	0.000613406966456734	0.0108824601592066
Smg7	5101.68131827935	-0.420652152762152	0.122803729111509	-3.42540210957428	0.000613890109318542	0.0108824601592066
Xk	499.982278017722	-0.85982942872682	0.251130355921611	-3.42383709675947	0.00061743621255349	0.0109363578778823
Hsd17b11	181.342501043515	-0.635370000762539	0.185595465756732	-3.42341338012722	0.000618399569526418	0.0109444578479115
Mosmo	1778.61924883945	-0.445338333829214	0.130127727479037	-3.42231699928024	0.000620898782885272	0.0109784835863202
Oxsr1	1852.05586671394	-0.266245795383306	0.0778013061667227	-3.42212500665169	0.0006213373981438	0.0109784835863202
n-R5s115	6.80233121051927	1.20777347766403	0.352969877275594	3.42174660054919	0.000622202727014835	0.0109847986752244
Atp13a4	88.8313822607929	-0.767712549924089	0.224389299431257	-3.42134206876154	0.000623129039375975	0.0109921792288615
Rufy4	88.1992982864173	-1.04768929252493	0.306448105214037	-3.41881471837843	0.00062894537321535	0.0110857388643263
Ptpn21	1316.758021383	-0.986346829542057	0.288560185528123	-3.41816674305516	0.000630444708716269	0.0111031170320902
Ophn1	1384.4865447993	-0.731880839879075	0.214520749312478	-3.41170186205622	0.000645586808852845	0.0113605418348743
Atp8b2	1319.41284695722	-0.80595340925533	0.23625974422014	-3.41130230169202	0.000646533672996282	0.0113679542649517
Stk17b	739.893066571109	-0.571635728953283	0.167600938377595	-3.41069527704804	0.000647974650679611	0.0113840355566596
Sertad2	1637.54260967668	-0.72738502814811	0.213415287417628	-3.40830798463235	0.00065367071580324	0.0114747861774973
Gmcl1	656.54864301109	-0.399819056870027	0.117385684413675	-3.40602909858275	0.000659151533120549	0.0115616141174356
Mex3c	3681.74239702903	-0.342210225587922	0.10048723924898	-3.40550927804892	0.000660407694453271	0.0115742602981693
Eng	26.0198832334035	0.994820016404742	0.292244679707736	3.40406544748608	0.00066390844031243	0.0116261925818923
Gm32309	25.4322376222685	-1.098775971765	0.322873740387282	-3.40311345991481	0.000666226082665133	0.0116573393930411
Adra1a	738.893031883729	-0.834931005959367	0.245462481956774	-3.40146078253376	0.000670267449379059	0.0117177524115383
Cyp4f14	64.1100079405526	-1.00933785166161	0.296754511883076	-3.40125528423067	0.00067077155382758	0.0117177524115383
Gm31792	14.4852090302899	0.991923545231955	0.291653151750447	3.40103831993111	0.000671304167840935	0.0117177524115383
Ctc1	746.968964792808	-0.25555483880639	0.0751461777152988	-3.40076962762621	0.000671964311129701	0.0117198162554855
Bace1	397.851117673764	-0.498314607776307	0.146585933658677	-3.39947084511278	0.000675163774680052	0.0117620489776144
Itga5	1939.81284168258	-0.998743314654925	0.293804597132688	-3.39934543026865	0.000675473474369863	0.0117620489776144
Rgs10	642.802583583465	-1.11499642835873	0.328085381212371	-3.39849469744276	0.000677577764734775	0.0117891989685591
Csnk1d	3008.1323067553	-0.342885748959961	0.10090044723377	-3.39825796971493	0.000678164394414626	0.0117899207057919
Clip2	2099.42921342814	-0.550582276076568	0.162156633302261	-3.39537313315008	0.000685351279749185	0.0118957400699323
LOC118568208	9.20511655445636	0.878691581217885	0.258774268426605	3.39559101668219	0.000684806012876055	0.0118957400699323
Kcnc4	64.062643394614	-0.821791915552034	0.242105401606894	-3.39435597098481	0.00068790213392892	0.0119304406178675
Dapk3	578.229769234613	-0.264742015266343	0.0780262660717869	-3.39298583149898	0.000691352140739546	0.0119630488121735
Gm34728	3.03862625343729	1.21178350313114	0.357115918095751	3.3932497593295	0.000690686323334333	0.0119630488121735
Gm7135	48.1107223371689	-0.936975706362785	0.276153676606468	-3.39295032344624	0.000691441763315155	0.0119630488121735
Nmt2	4039.12042430302	-0.623340455983426	0.183779750735036	-3.39177985327734	0.000694402089919791	0.0120046634681817
Notch2	2555.33049926537	-0.638692653906559	0.188378920610605	-3.39046774361123	0.000697734649479682	0.0120526415849018
Nell1	168.430793014594	0.531830222292867	0.15693558065956	3.3888441362865	0.000701878940793731	0.0121145537530295
Fut4	47.1053812709249	0.802130905215344	0.236876059963891	3.38628946014054	0.000708446142562473	0.0121889934170235
Gm32900	424.255037534039	0.910076047849593	0.268745991138802	3.38637999396075	0.000708212438418622	0.0121889934170235
Nek10	95.3948746377148	-0.902327549321937	0.266449006287157	-3.38649245458053	0.000707922232163322	0.0121889934170235
Numbl	913.986627063627	-0.87338075405448	0.257905483174089	-3.38643732310623	0.000708064485919836	0.0121889934170235
Ahnak	8802.30430576353	-1.06962635646985	0.315985320757322	-3.38505077991053	0.000711650879462711	0.0122343987044039
Pef1	495.043944592191	-0.266913467550631	0.078860195263251	-3.38464122057549	0.00071271345879728	0.0122429340535415
Cttnbp2	1323.58501633998	-0.770741107027368	0.227734830421033	-3.38437956812505	0.000713393073313517	0.0122448825369456
Slc12a4	1432.45372144222	-0.543482327015593	0.160606712343569	-3.38393283247701	0.00071455481364725	0.0122550967127273
Edaradd	29.8856335217331	0.708374443306446	0.209386224696123	3.38309955363344	0.000716726461736976	0.0122826015752659
Syn1	379.581038408125	-0.810641025137338	0.239757125600617	-3.38109252480649	0.000721982272633834	0.0123628745924402
Spsb4	1156.01530875801	0.455876047296339	0.134868899377897	3.38014211874742	0.0007244835752073	0.0123958910451015
A730017L22Rik	268.7216489224	-0.465138161935813	0.137690093655441	-3.37815270210932	0.000729745455762346	0.0124482652670356
Apela	14.3452923902566	1.0633062657865	0.314763244508167	3.37811445376338	0.000729846967152221	0.0124482652670356
F730311O21Rik	3.3332439766145	1.16559416100094	0.345004077917012	3.37849386603864	0.000728840584244935	0.0124482652670356
Usp28	1196.32337760255	-0.473467643212191	0.140131157164124	-3.37874640296918	0.00072817145017407	0.0124482652670356
Dbn1	978.660795256386	-0.540648013387118	0.160079117758851	-3.37738001655888	0.000731798714772475	0.0124626790540481
Gm32633	22.146375835805	0.651712799006579	0.192976788485185	3.37715641410735	0.000732393894458928	0.0124626790540481
Slit3	83.9386619245271	0.586477349261785	0.173660628455357	3.37714630240759	0.000732420820164382	0.0124626790540481
Phlpp1	4253.69713460504	-0.589290979373243	0.174553392984026	-3.37599269369212	0.000735498723894139	0.012505212973002
Kank4	145.5514954408	-0.456475080796156	0.135236432746931	-3.37538540113936	0.000737123843106654	0.0125229987076729
Tuba4a	69.4229900693527	-0.91983683821799	0.272556520486521	-3.37484803730271	0.000738564613173017	0.0125376270715014
Rftn1	103.021491397844	1.16871467976803	0.346438637720492	3.37351135963927	0.000742159841711316	0.0125789113610428
Sec24b	2394.20313338605	-0.656903754549521	0.194716864722018	-3.37363564007324	0.000741824883617813	0.0125789113610428
Tbx2	197.060173834854	0.992718541809538	0.294622582687903	3.36945841948964	0.000753160536375276	0.0127553664214472
Gm2449	56.9685594695279	-0.590743701853007	0.175335808871864	-3.36921308689844	0.000753831266628113	0.0127567361528687
Gm29154	8.08646747413906	0.928595202739177	0.27566276933008	3.36859128636	0.000755533731637103	0.0127755496591991
Rnf19a	2160.12143312009	-0.874151858764071	0.259626241198254	-3.36696265650804	0.000760009792036254	0.0128411966971625
Capn11	50.5949016928024	-0.765287011032255	0.227318328511639	-3.36658735810242	0.000761044731764009	0.0128486451318191
Gm32187	18.4606597966695	-1.01352734804431	0.301112332848205	-3.36594432535329	0.000762821030116036	0.012868588469828
n-TYgta8	926.562510170866	0.952372912557642	0.283123211430945	3.36381078663319	0.000768742278917516	0.0129583704334755
Alx4	13.7049120122982	0.887797219558143	0.263978809108386	3.36313821005847	0.000770617721099439	0.0129798671761819
Rbpj	1836.81786974616	-0.755449782210531	0.224642972520336	-3.36289078503064	0.00077130872005725	0.0129813958666756
Fmo5	53.6345979642187	-0.460380486644154	0.136934085244088	-3.36205909451628	0.000773635651629232	0.0130104340884801
Gm33752	9.86016302386308	0.934914725962149	0.278128343537856	3.36145073914373	0.000775341853806071	0.0130188806461676
Rad52	660.759850659047	-0.48993545827915	0.145748293448772	-3.36151763211797	0.000775154074023695	0.0130188806461676
Mndal	29.0221553431594	-1.20461078134012	0.358387037732182	-3.36120075369553	0.000776043978682855	0.0130205609984283
Adgra3	2007.51624115664	-0.348370898339389	0.103670076618558	-3.36038044633824	0.000778352093981336	0.0130231474333664
Ccne2	1071.45465405191	0.866158325007158	0.257714103526032	3.36092714041032	0.000776813142729952	0.0130231474333664
Dazap2	2681.67576462675	-0.264738827229854	0.0787845164649011	-3.3602900558233	0.000778606817003874	0.0130231474333664
Fzd1	1769.34239922461	-0.744998428214305	0.2216986680699	-3.36041003177977	0.00077826873817695	0.0130231474333664
Itga11	167.193028851015	-0.888885336396358	0.264620541312629	-3.35909424108617	0.000781983948281067	0.0130594338605982
Sh3bp5l	470.033945271834	-0.416373534382852	0.123949396935184	-3.35922194603804	0.000781622646009912	0.0130594338605982
Mau2	2432.94072609008	-0.321559630001032	0.0957574664302267	-3.35806326115922	0.000784906474843381	0.0130710626810583
Mkrn1	1136.31022496919	-0.407192386702881	0.121260537663397	-3.35799588678381	0.000785097813968406	0.0130710626810583
Sez6	999.185120605092	-0.534115797023138	0.159035636960205	-3.35846611006305	0.000783763311330217	0.0130710626810583
Slc44a4	32.4856121697836	0.571820814921645	0.170274648155085	3.35822637789764	0.00078444341247296	0.0130710626810583
Creb1	4349.12101100935	-0.332047032036944	0.0989251382969949	-3.3565485755508	0.000789218558747757	0.0131295613615675
Gm39191	8.27978546762352	0.892365924939253	0.265886991363514	3.35618497303327	0.000790256948323643	0.0131367309926175
Atxn1	2504.40518013987	-0.953699333400689	0.284179861810482	-3.35597085354593	0.000790869031802879	0.0131368084107534
Inhbc	9.75369330429796	0.854795739426125	0.254877612593262	3.35374978888484	0.000797244189355011	0.0132291198185079
Spock1	132.289019448523	0.652431689271638	0.194546138954363	3.35360903474258	0.000797649800866247	0.0132291198185079
Map2k1	2404.88623499821	-0.301941894789266	0.0900456108110959	-3.35321057927744	0.000798799069516789	0.0132373506064816
Slc7a6os	878.863512779548	-0.23519687380362	0.0701449385946861	-3.35301275495645	0.000799370226664122	0.0132373506064816
4930483K19Rik	24.2306159876602	1.23833309735002	0.369438193509914	3.3519357746556	0.000802486331214914	0.0132787849159793
Fbxo34	752.634464650497	-0.508411626778792	0.151703698641716	-3.35134628444046	0.000804196715581984	0.0132969131252994
Ddit4	1328.72194079982	1.00290113022216	0.299385740647784	3.34986271574649	0.000808516217380475	0.0133377423594871
Ebf3	1807.83111886685	-0.647636579204373	0.193320297068681	-3.35007026693263	0.000807910626775987	0.0133377423594871
Pbrm1	3429.30091369575	-0.319357743119477	0.0953249945522794	-3.35019943740286	0.000807533947094081	0.0133377423594871
Ddx42	2875.11856153628	-0.221887563651563	0.0662445224401924	-3.34952318286979	0.000809507810963677	0.013343921819902
Med15	1456.66569900564	-0.523687548051046	0.156379316649683	-3.34882872793335	0.000811539457033479	0.0133672230291417
Arid5b	2062.3871324502	-0.934790000688403	0.27952218731058	-3.34424257939048	0.00082507559504129	0.0135695132273445
Atl2	1380.91182962719	-0.435346704803857	0.130176072289177	-3.34429129062033	0.000824930728508225	0.0135695132273445
Mex3b	827.662738626214	-0.726279092313389	0.217272391124886	-3.34271229102427	0.000829638686895454	0.0136186643924214
Osmr	1805.77145510135	-0.765210892666066	0.22892207391456	-3.34266975473786	0.000829765857534518	0.0136186643924214
Zdhhc18	1286.10781761066	-0.699991424400618	0.209414809663458	-3.34260707504664	0.000829953283821675	0.0136186643924214
D130009I18Rik	6012.42269081861	1.12148171469684	0.335534356249281	3.34237521079257	0.000830646951167996	0.0136197131257849
Arhgap18	6468.77910811527	-0.367746614830091	0.110072766911654	-3.34094095340813	0.000834949779861164	0.0136431329525873
Dse	475.102410203904	-0.850236773532641	0.254469920106711	-3.34120737404286	0.000834148947157412	0.0136431329525873
Fbxw11	5146.93616877239	-0.509936568911955	0.152636868053057	-3.340847957747	0.000835229483017783	0.0136431329525873
Gm31078	6.73045907447619	-1.00600298851661	0.301068336705482	-3.34144400412565	0.000833438259267937	0.0136431329525873
Met	2097.21361828784	-1.03602272020132	0.310087105191458	-3.34106998600165	0.000834561832293917	0.0136431329525873
Crybg3	969.41494543104	-0.401599517146767	0.120271393765798	-3.33911086063235	0.000840470153115403	0.0137183758501334
Acap2	3872.69016091867	-0.413948792439661	0.123984047301147	-3.33872624301588	0.00084163462748325	0.013727022691237
Sh3kbp1	1093.92660846289	-0.566006548279909	0.169598110034048	-3.33733995129002	0.000845844214801378	0.0137749042421005
Slitrk6	38.9119132687378	-1.0556978825548	0.316315791933434	-3.33748080075927	0.000845415624415285	0.0137749042421005
6330403K07Rik	94.4337268602508	-0.612611206311877	0.183626993933997	-3.33617184046521	0.000849406428981756	0.0138121149169838
Mbtd1	2113.16263913061	-0.317016685602577	0.0950218636072973	-3.33624992783484	0.000849167864241673	0.0138121149169838
Carnmt1	712.812407221656	-0.420004539901413	0.125905339268625	-3.3358755263374	0.000850312263908589	0.0138142772710906
Cln6	99.7747324128252	-0.383140512516614	0.114860238601227	-3.33571057471686	0.00085081691057903	0.0138142772710906
Mgll	1822.1302809481	-0.710479495661092	0.213129374380658	-3.33355971097698	0.000857422654819737	0.013911087588737
Gm26861	41.3877236911132	0.536154698483463	0.160871396172788	3.33281559829065	0.000859719028903347	0.0139378886342524
Lrch1	844.876096203242	-0.602707408266563	0.180886186099647	-3.3319703470034	0.000862334440414018	0.0139698179347071
Gabbr1	5188.67655442666	-0.541543398818781	0.16258050368599	-3.33092459760565	0.000865580451912935	0.0139700809205381
Gm31102	3.6901023102926	1.09933705033747	0.330015587050178	3.33116705233176	0.000864826863909943	0.0139700809205381
Gm33228	55.2485586558539	0.575125707784949	0.172626788066471	3.33161332737936	0.00086344136001959	0.0139700809205381
Kctd10	1161.58833855909	-0.444772480188707	0.13351739498338	-3.33119501203623	0.000864739999817645	0.0139700809205381
Snx4	3252.29512211966	-0.285544365578504	0.0857234670171918	-3.3309941316447	0.000865364266769265	0.0139700809205381
Mapre1	5864.88089912954	-0.236592476449191	0.0711347881336933	-3.32597428988656	0.000881100554232865	0.0142099639719569
Otp	73.0164908023251	1.16832836453911	0.351321902230787	3.32552100259214	0.000882534508942901	0.014222484221243
Tmem182	30.415680968948	-0.824369276155476	0.247999759670082	-3.32407288318402	0.000887130080817313	0.0142858989261623
1700022H01Rik	18.0628058881574	-0.722023193809826	0.2172815727444	-3.32298401880209	0.000890600165653145	0.0143098141029573
Ccpg1	569.762679897848	-0.491245113230577	0.147823624977205	-3.32318405333606	0.000889961736820429	0.0143098141029573
Ngf	2219.32241273747	-1.22698666741716	0.36921651683816	-3.32321716786842	0.000889856089645062	0.0143098141029573
Lrp10	626.481598265585	-0.472224705395223	0.142134725935677	-3.32237391169929	0.000892550002245242	0.0143304965839331
BC005537	2016.59909908928	-0.287296126469189	0.0865460199041222	-3.31957641480755	0.000901541273347944	0.0144641195242552
Scmh1	1299.63983431104	-0.54251446362899	0.163446065528965	-3.31922620390547	0.000902672759245661	0.0144715372603454
Hes6	1013.99130271093	-0.308095986693772	0.0928325453523815	-3.31883592682152	0.000903935244324078	0.014475983596042
Nrcam	9583.24479499549	-0.572574647968963	0.172528411031878	-3.31872672184507	0.000904288798180644	0.014475983596042
Pcbp4	1557.7366494802	-0.32671236349983	0.0984580250600588	-3.31829084831366	0.000905701226709891	0.0144878701405731
Usp22	3307.14498100445	-0.467569065474658	0.140926274617816	-3.31782747214939	0.000907205018254936	0.0145011995046559
BC035044	29.3747446204857	0.691018696152816	0.208310582917657	3.31725199206979	0.000909075841293947	0.0145203716541094
ND2	39008.0364765809	0.572132502970399	0.172587045104822	3.3150373634528	0.000916308762032537	0.0146250993331939
Foxc1	985.118047564661	-0.845207319024564	0.25499384488926	-3.31461851321009	0.000917682698605039	0.0146267340151612
Gpr149	81.91471983813	0.997776981044729	0.301025416858648	3.31459380226771	0.000917763816459693	0.0146267340151612
Ifitm3	94.5105800400674	-1.21508665150225	0.366673719529352	-3.31380894453489	0.000920343704495874	0.0146354950714208
Ppara	290.469538908188	0.560654099078211	0.169178372458931	3.31398210616024	0.000919773931760598	0.0146354950714208
Upf2	1285.81242126134	-0.313183329095031	0.0944969474225133	-3.31421635975954	0.000919003661552858	0.0146354950714208
Ankrd6	582.36561913574	-0.651936943015769	0.196763355747295	-3.31330465746406	0.000922004879369595	0.0146511385202985
Gm30149	140.533886961084	1.01815738483341	0.307318322845685	3.31303833564346	0.000922883292222128	0.0146543296335448
Ube2n	1868.51215045912	-0.268984233011785	0.0812049097626021	-3.31241342177641	0.000924947499490776	0.0146763313070338
Ctdp1	1486.65878502876	-0.397487718635747	0.120054418974266	-3.31089619217556	0.000929977007373464	0.0147237282126397
Gm32454	5.20565967847961	1.21952393586298	0.368318620055588	3.31105697474357	0.000929442826811982	0.0147237282126397
Unc45a	466.175424585618	-0.467090388451288	0.141068639407068	-3.31108593954359	0.000929346625006084	0.0147237282126397
BC107364	295.487205574787	0.93411709944548	0.282255034034796	3.30947897046302	0.000934697873397861	0.0147876451411672
Dmpk	511.795474024308	-0.492662323018587	0.148875192024208	-3.30923047903425	0.000935527900171675	0.0147899575270562
Ddx43	17.4229699181148	0.875372427348418	0.264612968721292	3.30812367805909	0.000939233207774524	0.014837689250942
Myo9b	3677.57071128839	-0.558773373863947	0.168939953367178	-3.30752650706311	0.00094123803697716	0.0148585073180329
Gab2	2962.83769637012	-0.65657620853169	0.198553654723865	-3.30679487841617	0.000943699672602855	0.0148865009623501
Ptprj	3108.97053293668	-0.718846173119788	0.217430841334831	-3.30609111709597	0.000946073172150637	0.0149130645000742
Pdcd6	1710.30869671772	-0.324724105965522	0.0982359660683179	-3.30555212069369	0.000947894725044451	0.0149308952793418
Plekha5	2127.90715344371	-0.820736972167221	0.248311807094695	-3.30526760595893	0.00094885755981719	0.0149351837308343
Gm36161	8.11692294450891	-1.21095823078234	0.366398470103804	-3.30503080550327	0.000949659613980377	0.0149369370702208
Ank3	523.882891718009	-0.733711948251269	0.222043320855728	-3.30436396566053	0.00095192160708035	0.0149616341543072
En1	3.88967887700083	1.08601848572526	0.328826863907447	3.30270608921703	0.000957566948939558	0.0150394338451095
Capn12	19.8650565060261	-0.840663171013307	0.254612041078305	-3.30174161227026	0.00096086540263445	0.0150693517496557
Tox2	299.804157825832	0.66386624160351	0.201059165807142	3.3018452003342	0.00096051063387619	0.0150693517496557
Abca13	136.626965042883	0.646728450247324	0.195933366554931	3.30075709726556	0.00096424323615871	0.0151113684553655
Chodl	10.7835711839998	-1.06392722366112	0.322397896502846	-3.30004393701659	0.000966696926660634	0.0151278975635959
Rhoj	1849.89565411669	-0.738211204531229	0.223683691250245	-3.30024598755999	0.000966001167589631	0.0151278975635959
Ythdc2	1932.51236199457	-0.307492459886628	0.0932475903376923	-3.29759148491727	0.000975179006117136	0.0152495996856799
Syk	197.953079854085	0.810827369514617	0.246047368106431	3.2954116752181	0.0009827759202155	0.0153572939497837
Atxn10	4843.8476285629	-0.266776813160301	0.0809678996011991	-3.29484665496189	0.000984754011245483	0.0153575885971103
Gm16527	26.2225521894769	0.686877255980046	0.208475930692451	3.29475567610413	0.000985072865372698	0.0153575885971103
Gm39296	35.6120427649762	0.66683402932451	0.202366849134663	3.29517424507001	0.000983606695688842	0.0153575885971103
Rngtt	2555.37121851879	-0.328510418459819	0.0997119190922716	-3.29459528460004	0.000985635223229715	0.0153575885971103
Nhsl1	2453.55667412062	-0.673090274670434	0.204326765872621	-3.29418552579667	0.000987073252116817	0.0153689224071493
Eif2ak2	893.992202989134	-0.33871479822903	0.10283679419733	-3.29371214722119	0.000988736969872313	0.0153778284732917
LOC118568120	32.9322977293827	-1.15605109207681	0.351016803681515	-3.29343518587139	0.000989711570889751	0.0153778284732917
Tmem30b	3.33299754514473	1.18585351006154	0.360067916009763	3.29341620659527	0.000989778389736075	0.0153778284732917
Atrx	7814.73008839524	-0.373047613856272	0.113284482376443	-3.29301600740549	0.000991188312530237	0.0153886788478761
Hmox2	532.985624418285	-0.213384978784774	0.0648181691610995	-3.292055013995	0.000994581540030446	0.0154302833330262
Hipk1	3639.2132912731	-0.479132159226914	0.145603334524451	-3.2906674891189	0.000999499809654435	0.0154954712425781
Raph1	1218.53421608375	-0.652537296380481	0.19839740228633	-3.28904153411611	0.00100529187531698	0.0155741027130948
Rorb	25165.0658930429	-1.12552520666851	0.342233279194765	-3.28876609930146	0.00100627611632384	0.0155781915302331
Neurl1b	476.61455362667	-0.790868672581442	0.240515715367298	-3.28822036170769	0.00100822889470301	0.0155972577294293
C2cd4d	41.2297032492195	1.18033847008733	0.359012708496742	3.28773450675227	0.00100997034988219	0.0156130298476785
Btbd2	390.809504912852	-0.29458875897203	0.0896411007294059	-3.28631349431203	0.00101507969359923	0.0156808060953362
Dag1	4140.79388142431	-0.479472074141944	0.145913128599507	-3.28601051011638	0.00101617218303373	0.015686478088844
Megf9	1770.51075524002	-0.447480423097072	0.13623948314649	-3.28451351078543	0.00102158599933669	0.0157588020026066
Ercc3	818.723536261858	-0.300810841681392	0.0915904900328068	-3.28430213195327	0.00102235258658042	0.015759386592997
Plpbp	1227.09281611198	-0.25109072538743	0.0764596648842084	-3.28396319507397	0.00102358288765032	0.0157671133270751
Cdh12	149.572696123361	0.479922280843592	0.146169828526711	3.2833197225506	0.00102592238834556	0.0157919028418145
4933433G19Rik	413.230679053149	-0.314037083106899	0.0956986863217757	-3.28151926820589	0.00103249469869138	0.0158704782150664
Ankrd16	616.544538540263	-0.307075664339927	0.0935744853097341	-3.28161745505197	0.00103213527901155	0.0158704782150664
Fgf9	15.5914968039812	0.796333121613472	0.242778030698363	3.28008724398489	0.00103774990225391	0.0159399269432139
Calcoco1	781.389958081797	-0.584227028429686	0.178132754068304	-3.27972826494148	0.00103907114830937	0.0159488940557038
Fam204a	2333.48472371557	0.24715064568601	0.0753691588031262	3.27920132864425	0.00104101339180629	0.0159560571400388
Smurf1	1904.45604964214	-0.630376122269095	0.192226843533227	-3.27933451271665	0.00104052216936612	0.0159560571400388
Fez2	666.640438775033	-0.336404386894135	0.102607282622786	-3.2785624791454	0.00104337264339169	0.0159808924636205
Fmo4	10.6033514824757	0.867606089560607	0.264655420646456	3.27824794761945	0.00104453601532625	0.0159873888205668
Kdelr1	1188.24880721464	-0.2669559670742	0.081466332333884	-3.27688702101011	0.00104958358143885	0.0160532843817383
Anks3	1249.20897354445	-0.267104479408546	0.0815553208265201	-3.27513247083799	0.00105612437016719	0.0161191261493337
Gm30605	12.4422164920232	0.723797720013642	0.220995574352063	3.27516839256055	0.00105599008026	0.0161191261493337
Satb1	1072.88265661132	-0.528059460366773	0.161216995108167	-3.27545777672185	0.00105490882151907	0.0161191261493337
Trpm3	465.982691150248	0.735429715679809	0.224689284078178	3.27309652837705	0.00106376142139893	0.0162242371372318
Brd8	2388.06968884061	-0.329519374440691	0.100692569327399	-3.2725292108623	0.0010658985771902	0.0162339355837271
Hcls1	10.0431131048725	0.854403012362128	0.261083339210511	3.27252981728268	0.0010658962906099	0.0162339355837271
Senp2	2556.77364440048	-0.562380308910334	0.171918661422511	-3.27119990498423	0.00107092180495449	0.0162989626148845
Sgms2	863.03999437947	-1.07201475594476	0.327835927188409	-3.26997338314501	0.00107557604399836	0.0163582862894181
Med13l	3852.84773546542	-0.755143301457285	0.230973683526892	-3.26939108354897	0.00107779221939496	0.0163804724728424
Large1	4370.00116304144	-0.707987428894333	0.216563522391269	-3.26919058702417	0.00107855626659979	0.0163805732989843
Gm12031	68.848270399467	-0.576041950243357	0.176236135348053	-3.26858024380595	0.00108088523243126	0.01640442450652
Cap1	2930.51846368292	-0.314774896857288	0.0963224301513185	-3.26792935314018	0.00108337404516837	0.0164303106418473
Sugct	564.965500542263	0.742601248580935	0.227252447994498	3.26773707009271	0.00108411029203847	0.0164303106418473
Bex3	1593.62313958957	0.32416195498538	0.0992316267206384	3.26672015463352	0.00108801173676193	0.0164665600534413
Otud7a	259.55410698703	0.489998835343829	0.149997344609065	3.26671673169216	0.00108802489094038	0.0164665600534413
Zfp28	360.705725394519	-0.550111026847952	0.168433665366101	-3.26603963437032	0.00109062983351825	0.0164944415451043
Cd163	40.8904086751495	-0.520022832144902	0.15929275118348	-3.26457311008406	0.00109629166322618	0.0165684834385693
Nlrp14	13.7364640201278	0.747399586938548	0.228968859446447	3.26419753649232	0.00109774601076044	0.0165788777756398
Trim75	14.8833760780599	0.741402519353562	0.227153275903267	3.26388653830944	0.00109895165075846	0.0165855040830099
Ppp1r1a	827.851180708423	-0.324746791786274	0.0995441357400367	-3.26233975886196	0.00110496622865261	0.0166646475781521
Elf2	2947.54025062219	-0.391062489433086	0.119952066910237	-3.2601563233231	0.00111350823588583	0.0167583743372431
Firre	1019.98025147545	-0.333155068010627	0.102196069097875	-3.25995971226211	0.0011142804039837	0.0167583743372431
LOC118568205	34.5485410009146	-0.821964411130687	0.252103129026436	-3.26042923110445	0.00111243724088735	0.0167583743372431
Tet3	3645.8385524847	-0.92856215468354	0.284827179058211	-3.26008970686665	0.00111376980918114	0.0167583743372431
Ubtd2	1444.15907703759	-0.530244566000325	0.162686546060973	-3.25930188352267	0.00111686755421895	0.016785611254408
Dnah14	113.600679129134	0.451621181069819	0.13864449586229	3.25740432940373	0.00112436152376821	0.0168747860336816
Neat1	2931.17668589587	-0.907389269102803	0.278560899540151	-3.25741793123416	0.00112430764132669	0.0168747860336816
Gm14635	6.61569989449757	1.13921601547158	0.349758933392201	3.25714629908859	0.001125384140245	0.0168784208051862
Rwdd2a	69.0707503098848	-0.444662575964731	0.136579252881419	-3.25571099990417	0.00113108817795633	0.0169522134613039
4930599N23Rik	60.9428193987145	-0.859297732303907	0.263989212986259	-3.25504865363053	0.00113372941769702	0.016969555471802
Cacnb2	2792.58178972351	-0.817872513683683	0.251264408012819	-3.25502732421201	0.00113381456775114	0.016969555471802
Lonrf3	2349.78778795129	-0.447056010682535	0.137362836514468	-3.25456303922093	0.00113566952465741	0.0169855634922308
Lpin2	1706.10418268775	-0.400486497218774	0.123076696188194	-3.25395878848096	0.00113808788795909	0.0169864918929546
Psmf1	696.849611693886	-0.291557433311225	0.0895939938359135	-3.25420735060875	0.00113709250408604	0.0169864918929546
Sgms1	2846.93465827077	-0.690417020097345	0.212173168424504	-3.25402606382348	0.00113781839982464	0.0169864918929546
Smim13	708.346995478767	-0.202618237875092	0.0622765052439055	-3.25352614250814	0.00113982236939596	0.0170006471606389
Map3k4	1381.02190594224	-0.548087084548212	0.168508382336398	-3.25258053604747	0.00114362182376472	0.0170455611182354
Cep170	7122.67687228807	-0.343885723630273	0.105813181084805	-3.2499327598389	0.00115432298163491	0.0171932115177812
4930519F16Rik	14.6837115405722	0.678940219111975	0.208956883790769	3.24918809466839	0.0011573492250848	0.0172259964657526
Gm5095	26.2109490640947	0.656091613780062	0.201936512632344	3.24899942673853	0.00115811711569817	0.0172259964657526
Bc1	604.041909783738	0.760587899206607	0.234139562378721	3.24843820275172	0.0011604041179357	0.0172481511055638
Mef2a	5711.78586397447	-0.864457563541408	0.266187756089339	-3.24754818268679	0.00116403953223634	0.0172903042332935
A730085K08Rik	67.5593927330256	-0.899765005275559	0.277146177314847	-3.24653586779729	0.00116818726994468	0.0173400041778267
Cog1	655.665601511197	-0.287214574492091	0.0885007572737337	-3.24533465407233	0.00117312669591285	0.0174013793227073
Adam19	1329.19608265437	0.535249373810444	0.164941314734123	3.24508977434332	0.00117413601375773	0.0174044136871408
Uhrf1bp1l	1984.00898151056	-0.365811794321523	0.112735545666548	-3.24486648961215	0.00117505702310572	0.0174061357799365
Zfand3	3736.94174638398	-0.618163750973636	0.190523937394933	-3.24454637787721	0.00117637859105755	0.0174137849341558
Pex14	677.022827784628	-0.573199891457876	0.176709776327972	-3.24373616089028	0.00117972967787686	0.0174514457889486
Ccl2	33.965657006463	-0.956493312703488	0.294934173478392	-3.24307387449479	0.00118247546793552	0.0174721524983231
Il6ra	1143.20615414935	-0.989039242575873	0.304994101266656	-3.24281433138655	0.00118355312387494	0.0174721524983231
Ttyh2	1227.20013098339	-0.611863045514409	0.188679955294013	-3.24286193814794	0.00118335538662273	0.0174721524983231
Ccdc50	6203.81790282189	-0.398348036429815	0.122927258539856	-3.240518345251	0.00119312594672146	0.0175849747631891
Fam171a1	3427.16302515686	-0.579723896246476	0.178915941499006	-3.24020258557954	0.00119444804767766	0.0175849747631891
Ift122	905.092349667918	-0.258488565503367	0.0797718413067192	-3.24034848975705	0.00119383697173578	0.0175849747631891
Ntn1	3918.0918940759	-0.413077944160122	0.127470084412052	-3.24058735871572	0.00119283716411984	0.0175849747631891
Anks1	1220.65867886753	-0.436626299178186	0.134811940722628	-3.23878060680495	0.00120041873010414	0.0176488483181252
Cnnm4	209.734512479978	-0.478557507989843	0.147758488132666	-3.23878183945795	0.00120041354245426	0.0176488483181252
Ano4	118.509378477009	0.548144982600465	0.169311388029753	3.23749624274617	0.00120583527451341	0.0176804064284077
Emc1	2632.80856928504	-0.349769839700502	0.108034568340193	-3.23757335336502	0.00120550944015676	0.0176804064284077
G630055G22Rik	37.3494089253793	0.530177324169268	0.163755877620685	3.23760790679735	0.00120536345947858	0.0176804064284077
Gm52554	15.3951765042366	-1.0050542644748	0.310427636746435	-3.23764428647103	0.00120520978097833	0.0176804064284077
Crx	7.09465844280286	1.12417309301389	0.347258735943244	3.23727807728248	0.00120675758315136	0.0176819419043459
Gm34290	12.217878950411	-0.912941926902499	0.282078876699331	-3.23647746185407	0.00121014782333779	0.017714886122929
Negr1	1817.3013486326	-0.470505533860324	0.145381067886527	-3.23636041955313	0.00121064418040824	0.017714886122929
Tmub2	584.538327370347	-0.428231892052671	0.13235742571241	-3.23542022480209	0.00121463821918372	0.0177613122152037
Castor2	321.871923775563	-0.357664616989272	0.110563020021736	-3.23493892369218	0.00121668753990402	0.0177792577199353
Tm6sf1	167.857669046878	-0.610401822019555	0.188837989468476	-3.23241008727989	0.00122750758372363	0.0179252576051256
Kif13b	1069.32538282583	-0.394508056071429	0.122089163330675	-3.23131099688935	0.00123223787149383	0.0179821919344109
Furin	543.773468322348	-0.378009808383279	0.117013396181822	-3.23048318156585	0.00123581174851388	0.0180221852225958
Tmlhe	641.745711582004	-0.458033156385772	0.141806671466985	-3.22998312877267	0.00123797523126173	0.0180415703008743
Ubald2	375.546962801394	-0.418612193313523	0.129614798220235	-3.22966358055997	0.0012393595905145	0.0180495824000384
B4galt5	1168.67325688261	-0.519522378449643	0.160898703482177	-3.22887858762137	0.00124276643926686	0.0180870186958441
Pam	6546.83064516156	-0.74749339495154	0.231575407173192	-3.22786173228015	0.00124719242161638	0.0181392269685928
Tox4	1448.5682750565	-0.27175754799636	0.0842129687017321	-3.22702728790952	0.00125083530667648	0.0181799833182071
Mir1983	440.923535213795	0.979929003571247	0.303714326020509	3.22648265036097	0.00125321829541691	0.0182023855439768
Gm31432	18.8546510887572	0.736370985852939	0.228313873792506	3.22525728998037	0.00125859502858314	0.0182559588753639
Htr2c	15.4406808266393	0.698034436772202	0.216422094447934	3.22533814559369	0.00125823958865478	0.0182559588753639
LOC118567728	2.70983597160558	1.14271939902798	0.354355919731038	3.22477863469962	0.00126070108874949	0.0182742509694271
Gm41559	10.0557892400141	-0.877362002141083	0.27209935333728	-3.22441781422961	0.0012622908317454	0.0182820363694177
Zfp275	2076.23489537812	-0.213904394930656	0.0663418968756107	-3.22427312157988	0.00126292885448329	0.0182820363694177
A330076C08Rik	11.1151386839222	0.859745365728456	0.266683495597353	3.2238416697017	0.00126483311100897	0.0182909702096684
Map1lc3b	1476.93910885297	-0.515609614146576	0.159940936618108	-3.22375012332022	0.00126523750097859	0.0182909702096684
Capn2	4366.63337147129	-0.687503118093236	0.213469291511322	-3.22061835323406	0.00127914364134215	0.0184673161090165
Epb41l1	1189.97899981288	-0.768553720654781	0.238623166568833	-3.22078418330387	0.0012784037752631	0.0184673161090165
Cthrc1	8.76379333848584	-0.859330044041577	0.266853824025589	-3.22022758032193	0.00128088867399615	0.0184801730170212
A830021F12Rik	34.6677554612387	-0.947671703506529	0.294369850140421	-3.21932325288907	0.00128493546247816	0.0185261994980101
Gpx3	101.604400498146	-0.666007357080797	0.206913910231935	-3.21876550655416	0.001287437210438	0.0185499030980297
Efr3a	3738.25773311069	-0.24096717473975	0.0748760439215775	-3.21821455994832	0.00128991287190327	0.0185608421028955
Pim3	503.168891158031	-0.572652126636421	0.177936459172556	-3.2182956168701	0.00128954836967385	0.0185608421028955
Ctsz	485.490852235713	0.570186940988129	0.177202757861513	3.2177091816694	0.00129218763670214	0.0185812114487747
Gm20742	2.84547247642965	1.13362640392474	0.352389359999653	3.21697114784015	0.00129551626286234	0.018591990853964
Olfr1280	8.43439843644354	1.0722475821927	0.33327789686099	3.21727781017512	0.00129413221701484	0.018591990853964
Rragc	1454.16298403451	-0.289292803839523	0.0899248428497482	-3.21705098026016	0.0012951558271818	0.018591990853964
Hdac6	701.385628276613	-0.411624672146386	0.127963319534347	-3.21673955977595	0.00129656238454752	0.0185931174854963
Sigirr	2.82498066854879	1.12869770116572	0.350900669870247	3.21657323020524	0.00129731420380145	0.0185931174854963
Ttbk2	2961.23294374414	-0.503917701323073	0.156694778830731	-3.21591890351005	0.00130027570468008	0.018623220308024
Nrip1	2337.24094100542	-0.856336807969207	0.266302312644364	-3.21565667029264	0.00130146432992094	0.0186279080497685
Mir100hg	4843.54745692531	-0.887189757596637	0.275915752331051	-3.21543714014619	0.00130246016589548	0.018629832015755
Tbc1d17	392.313500953113	-0.303715792996138	0.0944871360598261	-3.21436129468285	0.00130735060803991	0.0186874233972764
Ptprh	27.9767996275148	0.539390898741518	0.167871561952239	3.21311657834565	0.00131302982415232	0.0187562060812036
Pgm3	595.506402469272	-0.232260401633518	0.0722934099829518	-3.2127465240371	0.00131472264097254	0.0187679911262793
Zfp217	520.625362533665	-0.545636245383775	0.169865974207297	-3.21215739602979	0.00131742176820716	0.0187941164782429
Csnk1g3	2967.09431923197	-0.493704093532233	0.153709270025156	-3.21193441001596	0.00131844472604955	0.0187963111999167
5530601H04Rik	322.341515828702	0.375272916848976	0.11684955950992	3.21159034251316	0.00132002458848912	0.0188064372696009
Nlk	2805.0901889	-0.474460302786168	0.147751449534038	-3.21120573965581	0.0013217926456211	0.0188192294580958
Gm40321	26.7736197373315	-1.05087689943786	0.327325895655337	-3.21049117526711	0.00132508337108918	0.0188536697806222
Clec4a3	5.15345336121809	1.16568299529353	0.363128490347854	3.2101116444399	0.00132683426586335	0.0188661700643174
n-TRacg5	126.220622788261	0.844301402604983	0.263140162378756	3.20856153227466	0.00133400760662182	0.0189557046704402
Cacna1a	413.270537153146	0.507920159735908	0.158374184300337	3.20708934969287	0.00134085343030138	0.0190404708713906
Yaf2	2036.21755560047	-0.279073634817968	0.0870293066343976	-3.20666273937274	0.00134284326731483	0.0190562147914815
Gm36856	17.552801680943	-0.768916987581262	0.239823145944408	-3.20618339215473	0.00134508233488013	0.0190754725616082
Gm52725	15.8790359496736	0.762732229835971	0.237989750692982	3.20489528483911	0.00135111625731551	0.0191484870884421
Dok5	505.515525215693	0.551168383839866	0.172017287030927	3.20414531209744	0.00135464087000307	0.019185866467293
Cryab	253.883900335071	-0.798638760941321	0.249293511033284	-3.20360829943421	0.00135716985273867	0.0191965417954082
Zc3h12c	1942.14132121593	-0.706450664021175	0.220510618277836	-3.20370361091216	0.00135672067959507	0.0191965417954082
Pxmp4	241.189332772551	-0.598218761708074	0.186805175111395	-3.20236717934257	0.00136303139974421	0.0192668497269726
Fam117b	1304.60115130869	-0.404085451433429	0.126207216685788	-3.20176184884467	0.00136589871115149	0.0192947690568735
Zfyve27	577.697700412853	-0.335905639161415	0.104921744470174	-3.20148736429847	0.00136720071379881	0.0193005547241037
Dcaf7	691.6068564868	-0.30693917444056	0.0959426618087615	-3.19919385864412	0.00137812466173606	0.0194420757073488
Plxdc2	51.9911494274289	0.449541350508049	0.140529566609113	3.19890939220257	0.00137948516995203	0.0194485826405167
D16Ertd472e	825.343450539124	-0.597102287725234	0.186726560478233	-3.19773623096774	0.00138510910759831	0.0195151496221685
Gm46401	34.4988410502178	0.675654235912625	0.211315719271679	3.19736855469784	0.00138687603286138	0.0195273228923783
Zbtb1	338.429687605136	-0.717451694185112	0.224407789801682	-3.19708907974698	0.00138822048324102	0.0195335357131123
Purb	7293.38767411289	-0.28467778843078	0.0890749745456927	-3.1959345470792	0.00139378725994136	0.0195991138301378
Npepps	2752.74254205013	-0.46969899281252	0.146977912962503	-3.19571140551131	0.00139486554602632	0.0196015316204751
Mcl1	9428.61597898867	-0.518908531390978	0.16240140168994	-3.19522199926383	0.00139723319609902	0.0196220534623594
Abhd2	7032.60838361553	-0.602667308647544	0.188662124798282	-3.1944265935302	0.00140108911786978	0.0196634356600713
Rcan2	818.258457623863	-0.800309775568133	0.250689593637981	-3.19243317584158	0.00141079584178174	0.0197739997862694
Steap4	27.8803824817379	-1.00081520177177	0.313482766348349	-3.1925684892663	0.00141013499177025	0.0197739997862694
Hsd11b1	67.476228800087	-0.762097025408085	0.238803452181912	-3.1913149430836	0.00141626805937167	0.0198135799879021
Layn	193.957325450389	-0.952998527061791	0.298596627756063	-3.19159172768803	0.00141491175845065	0.0198135799879021
Slc25a44	840.611223536986	-0.32122116224431	0.100655442541456	-3.1912945205324	0.00141636818149982	0.0198135799879021
Gm52145	7.34363179071294	1.04153298517413	0.326542106010018	3.18958249489019	0.00142478467562706	0.0199184345053565
Tm9sf3	10091.5551885532	-0.209061686498569	0.0655676758858896	-3.18848706582811	0.00143019408056429	0.0199811417185813
Acads	684.165218786794	-0.370946669679984	0.116365681812213	-3.18776690776069	0.0014337606447857	0.0199922253157836
Iqcg	113.905610215343	-0.32850318967106	0.103045700595748	-3.1879368840413	0.00143291810323131	0.0199922253157836
Skiv2l	933.838174487313	-0.296109197000472	0.0928888342212517	-3.18778031270336	0.00143369418233573	0.0199922253157836
Gan	346.234643290171	-0.337926944084747	0.106087374392827	-3.18536438495924	0.0014457184613605	0.0201459749767033
Ptprs	11128.117150983	-0.513396734234976	0.161207239731917	-3.18470023485757	0.00144904024403344	0.0201792616598269
Pomt2	1378.72559279147	-0.238894833050238	0.0750343135295881	-3.1838078048923	0.00145351485833937	0.0202285494474296
LOC108168713	3.42313101351129	1.12044223527186	0.351941553251083	3.18360314353819	0.00145454281712252	0.0202298376243786
Fbxo30	2165.33959868468	-0.583031165644451	0.183154858488058	-3.18326890401581	0.00145622305285408	0.0202401902082745
Ppil2	1269.54537738361	-0.27913980355865	0.0877068801384639	-3.18264431613539	0.00145936767722428	0.0202708701061847
Afdn	3622.42443016434	-0.508436114656149	0.159848027342815	-3.18074688257329	0.00146895914632178	0.0203781450452284
Fam83b	156.833708650887	-0.79941723917459	0.251330290601601	-3.18074370288218	0.00146897526820692	0.0203781450452284
Bclaf3	1308.39328665431	-0.458088672508315	0.144034701101372	-3.18040492329631	0.001470693905864	0.0203811153883939
Cd55	13.8258591480226	-0.750030570628691	0.23584795688554	-3.18014444786006	0.00147201656432567	0.0203811153883939
Sft2d2	808.576153893572	-0.46708573496292	0.146875484102992	-3.18014771366057	0.00147199997425623	0.0203811153883939
Hivep3	2934.85390114472	-1.02464869492875	0.32227965157134	-3.17937756831021	0.0014759170402781	0.0204220459565544
Tnks2	9406.2985301302	-0.207477653606077	0.0652807338515972	-3.17823715152676	0.00148173500268824	0.0204852528269565
Zfp326	2093.43517204064	-0.283361378492884	0.0891603129434755	-3.1781110803472	0.0014823794642894	0.0204852528269565
Padi2	101.148839285272	-1.09714206550867	0.34529910563219	-3.17736723789067	0.00148618716316052	0.0205247572015789
Numb	722.129941491759	-0.624556566836134	0.196609142205828	-3.17664051543591	0.0014899159266259	0.0205631217263167
Gm40831	102.482372523069	0.905101811158563	0.284993166999107	3.17587197155994	0.00149386864944686	0.0206045263275428
Gk	834.41487818705	-0.40979100409761	0.129081197289896	-3.17467619375489	0.00150003790746302	0.0206764307359482
1600020E01Rik	903.703833733684	-0.842245023453665	0.265422613943272	-3.17322254852661	0.00150756916304795	0.0207670052797694
Dtx2	539.113299190056	-0.52558873641168	0.165650478498771	-3.17287786413233	0.00150936005552378	0.0207784404333627
9530026P05Rik	134.581869111202	-1.01472413971315	0.31996575453839	-3.17135232542958	0.00151730992343213	0.0208613234037297
Il22ra1	17.6571048431004	0.844801449629186	0.266381451161776	3.17139743005653	0.00151707432248921	0.0208613234037297
Ppp3ca	9879.64000112778	-0.484994848805697	0.152943510413759	-3.17107177345176	0.00151877612451412	0.020868215530411
Nos1ap	665.896331557178	-0.602006285392709	0.189859931471741	-3.17079165006605	0.00152024138771553	0.0208750860267452
Gm28863	46.7537425667979	0.574106716937747	0.181072856935154	3.17058407679152	0.00152132799722596	0.0208767516472119
Ndst3	47.5006158276597	0.48532939931591	0.15311586896245	3.16968713043671	0.00152603158292823	0.0209280184172409
Agps	4591.20758496585	-0.250921347030417	0.079176161296296	-3.16915272125166	0.00152884038822457	0.0209532516325302
Klhl5	2189.76186807081	-0.738210405466647	0.232999066215827	-3.16829769945447	0.0015333442092614	0.0209883767175293
Uri1	1605.58138095225	0.323275367828885	0.102031351566378	3.16839248785776	0.00153284431045687	0.0209883767175293
Mnat1	1047.66020078264	-0.313759277304665	0.0990887086718679	-3.16644834219889	0.00154312751499257	0.0211089302762456
Trp63	55.6617218573833	0.53450835318069	0.168854546265011	3.16549577730527	0.00154818908990003	0.0211647822043413
Acer2	26.9146681492541	0.573485281135783	0.181193851131794	3.16503721044403	0.00155063119116984	0.0211714020021655
Slc2a8	168.401713487625	-0.411304235212783	0.129950146746896	-3.16509250284943	0.00155033654308288	0.0211714020021655
Pnrc1	1360.59557063402	-0.671945932960845	0.21232795972715	-3.1646606213535	0.00155263937152858	0.0211854458599676
Srsf5	6799.66336430866	-0.391133393804284	0.123651249152006	-3.16319807916746	0.00156046118482916	0.0212787478211225
Gm38729	12.3911996349836	0.873562793182533	0.276215710255803	3.16261081736998	0.00156361211346688	0.0213082792551659
Cd81	6954.12997692945	-0.363732018971751	0.11502663902702	-3.16215462825363	0.00156606381904087	0.0213282507647335
Tiam2	2869.57759749091	-0.961526975414553	0.304111919530388	-3.16175366259682	0.00156822165851687	0.0213441974881965
Micall2	205.635234957472	-0.825917532214513	0.261268440066122	-3.16118369293087	0.00157129372301527	0.0213457093892282
Mysm1	3016.66787459075	-0.333669328117114	0.105551242478636	-3.16120701454225	0.00157116791383055	0.0213457093892282
Nrgn	41.8391298759597	0.500271008517094	0.158243285114075	3.1614043411476	0.00157010380026617	0.0213457093892282
Fam214b	752.601237815185	-0.538097544711505	0.170317859904557	-3.15937239355312	0.00158109321920937	0.0214653503150289
Btbd7	3527.45275516582	-0.512200658727587	0.162151171215833	-3.15878482336595	0.00158428415956512	0.021493944847621
Dhx57	1158.76373997022	-0.324247898292619	0.10265496530011	-3.15861875112114	0.00158518712867968	0.021493944847621
Zmym3	907.902627444003	-0.414805235046793	0.131390998204696	-3.15702933012628	0.00159385313740955	0.021597908397717
Atp2b1	6248.03927968204	-0.546301264814187	0.173067423664035	-3.15658055830707	0.00159630786195988	0.0216040989553231
Cerkl	17.8369021326401	0.714018462374334	0.226187752299671	3.15675121714083	0.00159537397013414	0.0216040989553231
Adam2	80.1598443406448	1.08391468316621	0.343467028169248	3.15580417993456	0.00160056277247707	0.021634606925226
Uba6	2166.02329326668	-0.226167191788942	0.0716630465900344	-3.15598069787327	0.00159959445703703	0.021634606925226
Klc1	3462.24970494524	-0.371511407866127	0.117752187377863	-3.15502765714202	0.00160482891512566	0.0216787226404889
Kif1b	20150.4088877571	-0.495140139842074	0.15697761522202	-3.15420857388982	0.00160934022207137	0.0217125396024563
Pqbp1	666.823047282472	-0.19994302252172	0.0633878157709882	-3.15428162478555	0.00160893740229576	0.0217125396024563
Rtf1	1519.35745412214	-0.247561616323114	0.0785039872720404	-3.15349098721874	0.00161330210086831	0.0217524217802238
Morc2a	3117.29649718713	-0.282104238754831	0.0894680259137806	-3.15312913047497	0.00161530335676257	0.0217658353250493
Ndfip1	8023.22506395252	-0.240453215667629	0.0762900477362078	-3.15182940373896	0.00162251037877317	0.0218485199381943
Stk25	1722.6272023211	-0.293075704042725	0.0929909448032637	-3.15165852613682	0.00162346009805697	0.0218485199381943
Wapl	4232.3196666366	-0.143048485261708	0.0453937379480886	-3.15128235144009	0.00162555263963076	0.0218630764535414
Rad21l	15.8798860469728	0.708471946144338	0.224868529577995	3.15060514458786	0.00162932598636314	0.0219002070273931
Tcra	155.047796100396	0.443723166856396	0.140851186025407	3.15029769629598	0.00163104172473042	0.0219096517892824
Lpp	3750.86114635917	-0.765358484177318	0.243017633093828	-3.14939485844559	0.00163608969448897	0.0219638186360726
1700062C10Rik	2.97963263115395	1.08144331191533	0.343410731442047	3.1491249774698	0.00163760144867685	0.0219688556238679
Appl1	3284.57838569822	-0.256705955033709	0.0815207316814459	-3.14896529678885	0.00163849651460207	0.0219688556238679
Ifi214	4.11993783069279	1.02652444847217	0.326092494716045	3.14795484442549	0.00164417089860936	0.022031278825418
Cadm1	6076.46789953949	-0.590944924647695	0.187749962764546	-3.14751020956947	0.00164667355340584	0.022051151046135
Trpc4ap	2769.46732060007	-0.265490500275121	0.0843584598459231	-3.1471710218516	0.00164858504888397	0.0220630871610232
Camsap2	7680.59249324937	-0.567511013737504	0.180375705659845	-3.14627189765636	0.00165366195552769	0.022117345152874
Zfp512b	545.817201587211	-0.663110220404401	0.210784256821266	-3.14591910422743	0.00165565793110391	0.0221303548059235
Llgl1	1981.61358957584	-0.38751020072008	0.123187383639505	-3.14569714260746	0.00165691484417935	0.0221334758091828
Gm10610	13.2022598964548	0.792523805234453	0.251972707064002	3.1452763851648	0.00165929989812791	0.0221484955628628
Gm39023	41.4334557852163	0.87972484222182	0.279709495097753	3.1451375718024	0.00166008745121379	0.0221484955628628
n-TIaat17	1131.96591656456	0.757901096693561	0.241025687686123	3.14448266477116	0.00166380768590266	0.0221844444038328
Tom1l2	2203.03545076878	-0.440709395817304	0.140177327047682	-3.14394207037058	0.00166688433892594	0.0222117730116767
Gm15704	9.31212403739071	-0.923703111956026	0.293857940938774	-3.14336617552384	0.001670167652781	0.0222418200903292
Usp4	2914.39691937592	-0.284433772084059	0.0904986162186141	-3.14296266582644	0.00167247170162105	0.0222587972252051
Map6d1	155.701721210022	0.358816939257829	0.114174694151404	3.14270112063547	0.00167396669174549	0.0222649923999875
Agbl2	44.6341060777866	0.630635600763958	0.200710185311921	3.1420209182902	0.00167786048086635	0.0222893664740151
Phka1	1664.09883670616	-0.342661659904996	0.109053365024471	-3.14214659793493	0.00167714040618706	0.0222893664740151
Etv6	3949.22738014348	-0.855367649845768	0.272271930437557	-3.14159321701337	0.0016803131034402	0.0222945591951541
Itpr2	1791.40392507878	-0.416967197323642	0.132721352783877	-3.14167380438496	0.00167985072886651	0.0222945591951541
Dmrt3	19.5794573034853	0.909657185345077	0.28965216304107	3.14051576827374	0.00168650628328014	0.0223513776248547
Khdc4	3404.85978249621	-0.363709389147489	0.115812992690913	-3.14048865068337	0.0016866624258456	0.0223513776248547
LOC118567396	88.2451145281196	0.538435658682042	0.171481343292177	3.13990809930053	0.00169000842104108	0.022377919763376
Ube3a	2476.50280579821	-0.460347586193522	0.1466176807863	-3.13978221265478	0.00169073477104343	0.022377919763376
Trim12a	3.58225187683346	-1.05575094195623	0.336299827597991	-3.13931455004567	0.00169343564072077	0.0223999587779009
Ptk7	1433.51853321169	-0.424243568305862	0.135196431743435	-3.13797903417272	0.00170117044654522	0.0224885166549105
Nid1	507.778060400764	-1.10442035525363	0.352089297637211	-3.13676207332952	0.0017082469088962	0.022568268722479
Adam9	4396.89530134232	-0.310255436020343	0.0989253875250286	-3.13625696883772	0.00171119196561332	0.0225933752382902
Trp73	19.0740295239842	0.702957304272431	0.22424046969229	3.13483692411567	0.00171949669955912	0.0226891733504363
LOC118568541	23.793608336555	0.846748349727288	0.270242275923829	3.13329343764835	0.00172856537594673	0.0227949288936586
Arfgef3	276.731109517112	-0.92612974063032	0.295621088950996	-3.13282703854677	0.00173131432096471	0.0228172668004289
Gml2	5.44279736907071	1.13695881986878	0.363054473742931	3.13164800903631	0.00173828142839124	0.0228951354761372
Aldh1a7	12.787482334285	-1.00197496192953	0.319971138177584	-3.13145419188849	0.00173942919467471	0.0228963086994705
Padi4	6.02680313308257	0.881270883155334	0.281600045109408	3.12951257807129	0.00175096576119912	0.0230341463001541
Pcbp3	832.061396541795	-0.55338873319466	0.176843365580292	-3.12925922540988	0.00175247629492104	0.0230400029363267
Gm14502	31.9102822720036	-0.677140678577493	0.216410791549613	-3.1289598532902	0.00175426274914094	0.0230494778102498
Mbd1	1250.75745416527	-0.293146163548765	0.0936986940262979	-3.12860458296771	0.00175638493915469	0.0230633497748018
Gapvd1	3981.12109511978	-0.298542849439359	0.0954725543079125	-3.12700180280624	0.00176598844459669	0.0231684881273044
Impg1	134.901805120305	0.651948454285414	0.208507895073189	3.12673270264692	0.00176760555833228	0.0231684881273044
Lrrc9	43.6432366569326	0.765093374284293	0.244686704284202	3.12682855622447	0.00176702938578872	0.0231684881273044
4833439L19Rik	2711.85291300614	-0.310645588537955	0.0993693507243372	-3.12617106052875	0.00177098504196141	0.0231846812969125
Cemip2	2392.32596685194	-0.555457371369803	0.17767648520423	-3.12622894769295	0.00177063645198963	0.0231846812969125
Pltp	293.059710729485	-0.905523644795325	0.289693572200292	-3.12579819399394	0.00177323191456041	0.0232000523993939
Ankrd28	11619.0484129086	-0.89899752706157	0.28766739289534	-3.12512835748696	0.00177727489491065	0.0232388900557634
Ctse	22.4688273285632	0.590841108190381	0.189084842051511	3.1247407342648	0.0017796183691247	0.0232554721867432
Ptpn9	2014.50918382611	-0.402073299143435	0.12870110023845	-3.12408595107964	0.00178358347914182	0.0232932125020532
Rspo2	19.9574417660872	0.680704038293306	0.217909480760202	3.12379266803166	0.00178536211811601	0.0233023696611316
Atxn1l	1417.80558830008	-0.319650802162627	0.102390646219089	-3.12187503415749	0.0017970320044407	0.0234405374909765
Nfs1	909.075016438662	-0.271397917538496	0.0869671405425248	-3.1206949641605	0.0018042482020468	0.0235204797261399
Yeats2	2866.71574169815	-0.31635609432035	0.101409934944754	-3.11957693782856	0.0018111095583369	0.0235957026615374
Aagab	921.19677775803	-0.342552391792114	0.109840153182791	-3.11864451993302	0.00181685016097485	0.0236187101409285
Cdrt4os2	3.70429598695784	1.03541420503071	0.332026232963906	3.1184710791911	0.00181791982358337	0.0236187101409285
Ces1b	3.447304940572	1.0952166364079	0.351266658104046	3.11790661350926	0.00182140506568087	0.0236187101409285
Igsf11	4547.31674239594	-0.908836517616929	0.291411823078764	-3.11873591131299	0.00181628675483013	0.0236187101409285
Msh5	85.2811103691603	-0.483387234071598	0.155031457217199	-3.11799452026289	0.00182086189005974	0.0236187101409285
Rps6kb2	340.426752067726	-0.32478578882511	0.104166379690304	-3.11795216259532	0.00182112359940144	0.0236187101409285
Trappc12	881.924034980743	-0.266977846578156	0.0856281956209214	-3.11787308657156	0.00182161226777032	0.0236187101409285
Usp48	1816.04928031178	-0.30822297895533	0.0988456646207164	-3.11822455884152	0.00181944118659831	0.0236187101409285
Glul	4664.87011176482	-0.491269332154308	0.157653578510087	-3.11613181760333	0.00183240342500058	0.0237443911758464
Pik3ca	3559.70847986309	-0.392568039898813	0.126014347603542	-3.11526462949985	0.0018377995285185	0.0238000541336944
Tpp2	4026.27870048605	-0.208293451628252	0.0668903082756061	-3.1139556237359	0.00184597251445136	0.0238915904069657
Dop1a	1468.39372125787	-0.325154620086213	0.104439904098591	-3.11331787301593	0.00184996649905551	0.023928962604709
Usp42	812.743157262221	-0.363261574759061	0.116701206639258	-3.11274908992125	0.00185353526261222	0.0239607932603194
Abhd4	3079.37790015636	-0.450857766694314	0.144868158844823	-3.11219366829432	0.00185702629403665	0.0239915816374735
Tph2	32.2612243349832	0.679208626507131	0.218260296867429	3.11192019920912	0.0018587473672826	0.0239994801864005
Lgals8	1646.49447596115	-0.564531028897185	0.181448094159904	-3.11125355992818	0.00186294899265985	0.0240393782006292
Tpbg	634.412907428798	-0.608682828165528	0.195652562588094	-3.1110393859087	0.00186430071736394	0.0240424756198151
Gm38664	157.707933466542	-0.743531339250924	0.239088361214473	-3.109860034483	0.00187176015761016	0.0241242889920351
1700003M07Rik	41.0913323618641	0.597481006431286	0.192293276479082	3.10713415139234	0.00188910650511049	0.0243333569898896
Mllt3	3131.82733775641	-0.57262084881088	0.184339877262884	-3.10633194137519	0.00189423947392957	0.024384950656354
Nckap1	9941.32466078715	-0.316649053720109	0.101949554936431	-3.1059385587073	0.00189676122481259	0.0244028881671754
Ddx39b	4885.30983183365	-0.251460315555254	0.0809666219154082	-3.1057281334767	0.00189811140582595	0.0244039893839155
Gm40421	4.0605962905972	1.13710933080023	0.366151147317725	3.10557358383343	0.00189910362663013	0.0244039893839155
Arhgap25	7.0542510564583	0.868069800061274	0.279574321173824	3.10496971401588	0.00190298508679003	0.0244393458859905
Trib1	3043.89418178352	-1.10261750080752	0.355157020995626	-3.10459159083075	0.00190541923595879	0.0244560841638462
Osbpl5	504.574481890157	-0.368994262418534	0.118953782963266	-3.10199686993127	0.00192219990824327	0.0246568312073412
Usp54	516.111963024192	-0.221535392227493	0.0714353118688231	-3.10120284257034	0.00192736212432201	0.0247083939909378
Kpna4	3913.7254258844	-0.399277150357433	0.128793736194352	-3.10012864099941	0.00193436610026922	0.0247834926839588
Rbpms	178.225759395315	-0.386170987309448	0.124584965726734	-3.09965961829198	0.00193743153103422	0.0248080708831717
Cbx5	15554.1586024838	-0.229778645734649	0.0741376453195718	-3.09935181707192	0.0019394456765011	0.0248086943026855
Nfrkb	995.338978419571	-0.398606449919408	0.128611700685595	-3.09930160160032	0.00193977445165031	0.0248086943026855
Gm29478	38.9451696546294	0.484295379308961	0.156278155201072	3.09893202083076	0.00194219577807541	0.0248249811421022
Yipf2	190.033837375963	-0.359814800819363	0.11612252660382	-3.09857881448754	0.0019445124196754	0.0248399114591375
Bach2	5163.25187370024	-0.957340429365937	0.308983978632265	-3.09834973840281	0.00194601626056139	0.0248444472651483
Spaca6	684.314089929497	-0.891423180641327	0.287728219427435	-3.09814304073203	0.00194737410777638	0.0248456883978066
Tsc22d2	4936.73535769781	-0.830769130608276	0.268164325630428	-3.09798526949928	0.0019484111306552	0.0248456883978066
Otud5	1842.33965673541	-0.284733091060386	0.0919493582727762	-3.09662945352701	0.0019573437672736	0.024944887245036
Pcif1	399.949206228561	-0.291294426070677	0.0940750881009865	-3.09640343634844	0.00195883650618259	0.0249492091397002
Otogl	15.5155239672446	0.652292881098503	0.2107125924566	3.09565210837057	0.00196380619459089	0.0249977849149012
Ptpn12	4646.80490154851	-0.657236981055685	0.212348358907507	-3.09508858197468	0.00196754125558607	0.0250305969026823
Ctnna3	292.02454148938	0.428485235302328	0.13848122457541	3.09417566616763	0.00197360591639069	0.025092989508396
Lta4h	1623.5226155306	-0.218740237446505	0.0707173185395797	-3.09316362616434	0.00198034912894406	0.0251639310291852
Pdp1	1392.75381216024	-0.860289718950071	0.278181209673281	-3.09255150612246	0.0019844379358972	0.0252010799997937
Nxpe4	759.037075358024	-0.270556585219107	0.0875065550248406	-3.09184363551169	0.00198917599339659	0.0252464255922464
1700016J18Rik	242.027209712225	0.945095191838448	0.305781774833029	3.09075056011599	0.00199651277788576	0.0252950098695579
Gm33979	5.48686385725025	0.924425776733599	0.299084744471091	3.09084897783194	0.00199585117655719	0.0252950098695579
Srsf11	4554.23045327939	-0.239426064472607	0.0774641657428209	-3.09079768918568	0.00199619593323797	0.0252950098695579
Gm40469	25.6611169889761	-0.5869439976172	0.189961199064192	-3.08980992175597	0.0020028462698045	0.0253603959467575
Vgf	995.591335826168	-0.992982860886206	0.32140662173093	-3.08949098664649	0.00200499790128505	0.02537278502697
Map2k3	1157.13103210615	-0.858509798252002	0.277963040932897	-3.08857535653186	0.00201118680803943	0.0254362205248355
Timp2	1170.80835476172	-0.440685918283657	0.14270570111035	-3.08807507236791	0.00201457571922689	0.0254641899939918
Rnf182	1017.6537902327	-0.72133450447525	0.233603014706735	-3.0878647066298	0.00201600229537281	0.0254673374077265
Tex21	42.8070769022792	0.704505060730034	0.228192815166393	3.08732358736328	0.0020196761067788	0.0254957730856967
Ube2i	2048.55730283897	-0.21702372186688	0.0702982328269574	-3.087186023596	0.00202061104493847	0.0254957730856967
Prrx2	79.4621498449448	-0.917734345606427	0.297325941723978	-3.08662722225027	0.00202441296624006	0.0255288508576523
Gm32014	12.0294171831401	0.707506176975492	0.229320801920107	3.08522458953366	0.00203398500538159	0.0255752641707229
Hint3	401.860803844183	-0.303064441625915	0.0982291504992959	-3.08528008320796	0.0020336055101713	0.0255752641707229
Noct	4743.7597922762	-0.999894579966698	0.32409166993314	-3.08522147506283	0.00203400630571246	0.0255752641707229
Peg3	2656.77473321623	-0.543191325009714	0.176047432980425	-3.08548279184572	0.00203221983290578	0.0255752641707229
Tent4a	1144.67913009412	-0.544482137332112	0.176441977469166	-3.08589908785885	0.00202937682959278	0.0255752641707229
Got1l1	20.1095833776463	0.740443199565979	0.240045511289724	3.08459506527617	0.00203829457849521	0.0256142921842625
Csrnp2	1053.89542392849	-0.503258257231182	0.163172420028367	-3.08421151775339	0.00204092435903804	0.0256324454778836
Dcp1a	1042.14918135265	-0.322445658142239	0.104566241985748	-3.08364967525741	0.00204478223341249	0.0256536295340151
Srpk2	4528.8619950493	-0.420186637251093	0.136264060837238	-3.08362039608514	0.00204498346125871	0.0256536295340151
Acad12	87.9433463371796	-0.759621825223186	0.246394040887349	-3.08295534456729	0.00204955907694805	0.0256812364757564
Ckmt1	13.4568586209756	0.829554846764066	0.269069266981915	3.08305313374873	0.00204888568987362	0.0256812364757564
Pcx	1364.89219303709	-0.604553653955567	0.196130383915978	-3.08240692688674	0.00205333930541594	0.0257137053608747
Mpp6	2423.58795665155	-0.484206554219586	0.157152017699219	-3.08113482288425	0.00206213252445914	0.0257790405239756
Nsmaf	1869.87894046206	-0.261964467637414	0.0850143164336176	-3.08141591471791	0.00206018655332108	0.0257790405239756
Otx1	177.938251920851	-0.761273096717346	0.247062371290909	-3.08129923929602	0.00206099408120064	0.0257790405239756
Gm27211	26.8070242389754	-0.982324175532406	0.318933087717432	-3.08003218657177	0.0020697822590388	0.0258149832273542
Gm35424	3.78418439287138	1.09201293871786	0.354516447697189	3.08028850512066	0.0020680016850195	0.0258149832273542
Pacs2	1038.53052255119	-0.54699771086291	0.177569549513759	-3.08047022904975	0.00206674015056787	0.0258149832273542
Strn4	2388.04068177493	-0.272472964790026	0.0884599318837632	-3.08018510740045	0.00206871979120757	0.0258149832273542
Clcnkb	4.09164789554534	1.02133983067993	0.33165692863643	3.07950699199636	0.00207343503420091	0.0258456365905839
4930523C07Rik	123.012596715327	-1.01107984489559	0.328401139019921	-3.07879518296754	0.00207839516828828	0.0258776351782214
Gm41492	260.07384172794	-0.652741756719225	0.212006510860926	-3.07887599332936	0.00207783150625682	0.0258776351782214
Dusp5	3564.73463184854	-1.09443746199107	0.355496424545904	-3.07861735427875	0.00207963603882455	0.0258781867731062
Pten	5358.69428679095	-0.197665708833536	0.0642295211313081	-3.0774899976202	0.00208751844186142	0.0259613348718441
Bpi	7.36183391634012	0.957786376013239	0.311277581049523	3.07695264395177	0.00209128521874916	0.0259783029442206
Cmtm4	1838.64999056173	-0.310173383015758	0.100803046481676	-3.07702389800432	0.0020907853791658	0.0259783029442206
Naaladl2	1186.21858984602	-0.613538271316255	0.199411255165877	-3.07674845537626	0.00209271818696173	0.0259797344447184
Reck	705.969473577133	-0.613206495292334	0.199313429862629	-3.07659396416472	0.00209380298410062	0.0259797344447184
Jade3	1933.08747349811	-0.808118655974965	0.262695209269781	-3.07625958699935	0.0020961526600565	0.0259939756760562
Usp15	3911.42373136966	-0.289398107338508	0.0940863603658885	-3.07587737705104	0.00209884142001765	0.0260124030892389
Xpnpep2	8.02894646443003	0.834856050260698	0.271471501214811	3.07529905174131	0.00210291582151028	0.0260479727788104
Baz2b	5248.73487764585	-0.791870655476865	0.257613929533914	-3.07386583058436	0.0021130443953693	0.0261565489655444
Gm10732	16.8971288061592	0.607507485818811	0.19764588926716	3.07371677737065	0.00211410031866517	0.0261565489655444
Asxl1	2775.2631955141	-0.646036121286341	0.210274994485587	-3.07233926157883	0.00212388184673087	0.0262576620368507
Hectd3	509.667068361981	-0.273349587553505	0.088974493013604	-3.07222416554496	0.00212470100173342	0.0262576620368507
Wdr83	337.774747504944	-0.296324853004192	0.096465597199672	-3.07181898631525	0.00212758702619219	0.0262783121733058
n-TGgcc7	102.308948485848	0.743714875841859	0.242131467924948	3.07153333771711	0.0021296238137323	0.0262884556047879
Gm31431	18.9613864514995	0.977451068450605	0.318262526823917	3.07121004224099	0.00213193119526715	0.026301925818621
Gm46200	4.69800929174958	0.970598479523093	0.316058578797964	3.07094489640015	0.00213382526967133	0.0263102845536955
Slc39a14	888.269839495754	-0.456090671025345	0.148538481782013	-3.0705219654438	0.00213684967882183	0.0263325629651736
Serp2	98.5763297641623	0.368563881709902	0.120039935256826	3.07034388948442	0.0021381242880894	0.0263332653636158
Bnip2	3445.98918479204	-0.151643372940291	0.0493927412680297	-3.07015502778837	0.0021394768598269	0.0263349266064179
Pard3b	2830.35694591008	-0.561201018622851	0.182845685860586	-3.06926037648353	0.00214589475544622	0.0263988998157198
Arrdc1	28.2337626690571	-0.533873183331758	0.174025878769675	-3.06778041924641	0.00215655018065621	0.0264847874827098
Gm13404	36.137597329016	0.486355282706242	0.158536176140298	3.06778739431584	0.00215649984784581	0.0264847874827098
Sh3gl2	409.328687857192	-0.511907129658075	0.166852285998909	-3.0680258684704	0.00215477964183803	0.0264847874827098
Serpinb1c	7.24226046725477	0.849762271346132	0.277074860639568	3.06690498511715	0.00216287595972903	0.026547399762236
Crxos	12.5991014394392	0.700089667635037	0.228312074720262	3.0663716252976	0.00216673828645056	0.0265797214526751
Mknk2	972.237661103794	-0.319284957801086	0.104139786424889	-3.06592675827477	0.002169964627509	0.026589746351729
Psap	13399.8681885196	-0.445288503684445	0.145238140267844	-3.06591989447989	0.00217001444078243	0.026589746351729
Gm28710	12.5299875439238	0.706790512510807	0.230553721067239	3.06562179625233	0.00217217886915444	0.0266011961513041
Scaf8	3380.68692818264	-0.457704213514387	0.149335218600606	-3.06494487906773	0.00217710117346162	0.0266463877071049
Ercc6	2038.3545670989	-0.288118379637681	0.094027325793053	-3.06419838283828	0.00218254128610726	0.0266978622141639
Myt1l	97.2991144317459	0.487539238753894	0.159152056668722	3.06335493840783	0.0021887029028599	0.0267580993104302
Gm36847	28.4563269931999	-1.07121450347086	0.349714739002991	-3.0631093974615	0.00219049964792698	0.0267649355286535
Zfat	597.993678440788	-0.485534125707581	0.158519323904107	-3.06293336200004	0.00219178861880649	0.0267655632179153
Snca	115.458620347759	-0.616519018107206	0.201302795727863	-3.0626450858669	0.00219390094241467	0.0267762390979696
LOC118568224	25.243850988441	-1.068155521018	0.348795060016736	-3.06241585235396	0.00219558196689917	0.0267816419617193
Mif4gd	143.479022087389	-0.407985136223777	0.133236662132902	-3.06210865457449	0.00219783657326867	0.0267940313247359
Nckap5	8477.95789335087	-0.640649959141031	0.209247557009751	-3.06168429536875	0.00220095454897258	0.0268169262144395
Gm34992	14.4088835774294	0.692407158907812	0.226170632639395	3.06143707000095	0.00220277290371153	0.0268239693629332
Adamts5	391.481308423055	-0.918221773160855	0.300013696577784	-3.06059951140527	0.0022089434269023	0.026873355350521
Gm40232	2.63031042181188	1.09884646803363	0.359035698965112	3.06054933033389	0.00220931362709698	0.026873355350521
C2cd2	633.285371037746	-0.259629352842501	0.084841979360374	-3.06015200022269	0.00221224685372301	0.0268939082099312
Chrdl1	1000.31996532955	0.5496950121673	0.179666153709389	3.05953570451802	0.00221680362111859	0.0269341639965908
Arl5a	2950.52407346141	-0.244988674934401	0.0800957570651358	-3.05869728823675	0.00222301651478217	0.0269944852134722
Cnot7	2333.27379402862	-0.245999298230132	0.0804396879808147	-3.05818314820918	0.00222683432154046	0.0270256710841502
Pink1	1332.90890155504	-0.529296511937188	0.173141118362788	-3.057023755779	0.0022354655864014	0.0271152070875508
n-TEttc7	141.146122529701	0.75138337025303	0.245806532336452	3.05680798272912	0.00223707531969322	0.0271195223873348
Coq8a	77.5689385760671	-0.835770996661316	0.273429802901094	-3.05661997263566	0.00223847879867198	0.0271213338817248
Gm33583	7.62413833228911	1.03516315689645	0.338814137056808	3.05525373258817	0.00224870192077088	0.027229942015964
Enpp1	170.371923846457	-0.885537713957213	0.289874737700161	-3.05489785340726	0.00225137186059569	0.0272470169161181
Dixdc1	134.786157678371	-0.397593575580143	0.130178925843332	-3.05420845197816	0.00225655227502148	0.0272633979737145
Kalrn	2938.9329688707	-1.07423405430095	0.351741178897406	-3.05404689228688	0.00225776787214697	0.0272633979737145
Rev1	2091.07771698236	-0.28013477682276	0.0917227452402208	-3.05414732288148	0.00225701214813463	0.0272633979737145
Wbp1l	1039.59277787381	-0.330074082144012	0.108073712243457	-3.05415697575426	0.00225693952403485	0.0272633979737145
Slc32a1	3.03492613414905	1.06055272121997	0.347407285700323	3.05276476594912	0.0022674360592824	0.0273648658784042
Gm17315	13.2208942374228	-0.690530935110837	0.226227235627649	-3.05237754948035	0.00227036340832641	0.0273696485127509
Naa30	1896.27490170185	-0.352437928008916	0.115458712208505	-3.05250181010553	0.00226942362334289	0.0273696485127509
Tmtc1	467.704696962262	-0.828124894729452	0.271325698524814	-3.05214323313984	0.00227213651644013	0.0273757640340116
3830406C13Rik	497.281258005544	-0.368095691293226	0.120609603945928	-3.05196003676666	0.0022735236753737	0.0273772252379216
Trpm7	5042.66031895853	-0.312809997753584	0.102510296780069	-3.05149831362504	0.00227702327543138	0.0274041081679212
4930407I02Rik	13.1568212295268	1.09361192712287	0.358414907844484	3.0512456462815	0.00227894043934429	0.0274119270754722
A830031A19Rik	10.5813986980528	0.790377672057711	0.259051247137886	3.05104754673122	0.00228044459327491	0.0274147722172076
Dpysl2	4514.1943425387	-0.395914694525107	0.129803698959907	-3.05010333062538	0.00228762645590029	0.027485831867642
Colq	11.0893227115371	0.795290278748319	0.260772929068111	3.04974247745094	0.00229037663211776	0.0275035954596395
Hspa4l	3406.74350959258	-0.441648441973881	0.144836117752736	-3.04929770851675	0.00229377052367614	0.0275290649919777
Gm51794	7.21054508400975	-0.879995707730294	0.288644053084797	-3.04872280695065	0.00229816424180351	0.0275512184354127
n-TAcgc10	96.0070859481577	0.656976843252428	0.215487828510787	3.04878863828515	0.00229766073152157	0.0275512184354127
Sppl3	1797.11601393414	-0.382412837613047	0.125442749100761	-3.04850491841402	0.00229983148095229	0.0275559309908893
Slc25a21	91.5371177160232	0.392301303916126	0.128700578425808	3.0481704799973	0.00230239269165891	0.0275713437112443
Gm36355	31.9725946333568	0.480646181750251	0.157707694863927	3.0477027906911	0.00230597875147749	0.0275990052342023
Cert1	1557.49862220774	-0.482791448246852	0.158433834566935	-3.0472749054299	0.00230926408984153	0.0276230389773245
Gm30003	36.7281930076676	0.499015605401221	0.163775702644369	3.04694528763408	0.00231179784512347	0.0276380608051328
Bach1	4849.97794024317	-0.90238221611543	0.296188765813306	-3.04664565395509	0.00231410332309166	0.0276503384356372
Atxn2	3652.22929979649	-0.691299802770699	0.226960127354069	-3.0459085956197	0.00231978345079704	0.0276940628217986
Mxd4	941.341868332877	-0.463685132294607	0.152241499686743	-3.04572099755127	0.00232123120931728	0.0276940628217986
Tlcd4	390.72002904803	0.314344928966431	0.103210345559829	3.04567267226339	0.00232160428612017	0.0276940628217986
Ccn4	73.1909924887122	-1.10385857008117	0.362523817508754	-3.0449270276001	0.00232736771399631	0.0277225161935864
Gm30688	10.8443251919436	1.05072986120456	0.345082391784886	3.04486663538472	0.00232783508612165	0.0277225161935864
Slc38a1	6188.36986215795	-0.475724688701381	0.156236261021965	-3.04490574460496	0.0023275324121507	0.0277225161935864
n-R5s162	9.80499188328763	0.993279393154175	0.326339699686797	3.04369769938341	0.0023368983687386	0.0278151353994
Nin	2705.09073105654	-0.454947332397383	0.149554059123267	-3.04202597418237	0.00234991615969382	0.027947044819565
Tmem108	521.925481999393	-0.865533083411898	0.284532987104395	-3.04194284191848	0.00235056524375959	0.027947044819565
Gm31278	36.6859699850835	0.535184241696138	0.175960616954038	3.04150014338681	0.00235402453221187	0.0279727959110693
Hps1	396.543240143079	-0.436489320190883	0.1435238283925	-3.04123242167983	0.00235611879641064	0.0279823070894964
Dapk1	1713.18865227171	-0.451605876815788	0.148513308699075	-3.04084449246805	0.00235915641585	0.0280030053817717
Gm33570	3.89307253576629	-1.11935852913055	0.368149003259434	-3.04050403293293	0.00236182528536519	0.0280153194716129
Zfp787	1009.74481086288	-0.27941546039247	0.0919014400763334	-3.04038174113907	0.00236278460795404	0.0280153194716129
Adamtsl3	574.221746998422	-1.02694623039511	0.337901243950026	-3.03919044034947	0.00237214849498621	0.0281109345211324
n-TPcgg1	324.104222791454	0.829625307495264	0.272995453904698	3.03897114632863	0.00237387589262328	0.0281159988662452
Cnot4	2750.07220490281	-0.447016202802241	0.147145108416664	-3.03792771375345	0.00238211088684259	0.0281559957265361
Gm26562	91.7931790939919	0.678670680044346	0.223402471247527	3.03788349454912	0.00238246045126745	0.0281559957265361
Gm51691	6.8593090318965	1.0920276782085	0.359439021997126	3.03814447341011	0.00238039802394926	0.0281559957265361
Tango2	334.587002335763	-0.437195837096547	0.143899390611902	-3.03820492385313	0.00237992053783297	0.0281559957265361
Gpr158	506.612228593965	-0.872983143223352	0.287422604019127	-3.03728075320499	0.00238722996496058	0.0281969538242504
Myh14	231.925858838206	-0.617099088159412	0.203213240500641	-3.03670708975022	0.00239177750133067	0.0282352467365057
Actr1a	3657.82827599135	-0.253917819388147	0.0836674992747508	-3.03484413409228	0.00240660024330661	0.0283344763048038
Dusp10	1597.27259260417	-1.00525801807659	0.331263836702143	-3.03461442723212	0.00240843373419117	0.0283344763048038
Galnt1	4760.1832901167	-0.282547026686525	0.0930817713302595	-3.03547109867551	0.00240160239262332	0.0283344763048038
Heatr5b	1082.55872090802	-0.22048474562574	0.0726558719208328	-3.03464454828901	0.00240819323893744	0.0283344763048038
Hepacam	1099.66773168608	-0.479780973183922	0.158117328152423	-3.03433519140558	0.00241066428079895	0.0283344763048038
LOC108168645	4.69328485995528	-1.11805506903413	0.368451849916327	-3.03446724256651	0.00240960921544616	0.0283344763048038
Slc17a5	857.988167401893	-0.319265455194026	0.10519698793353	-3.0349296255113	0.00240591818799893	0.0283344763048038
Zfp236	2122.84851298068	-0.374484435211289	0.123377059173867	-3.03528417453648	0.00240309146419843	0.0283344763048038
Ccdc102a	229.670955622339	-0.498428180238005	0.164277777176466	-3.03405724623725	0.00241288639522027	0.0283451896085979
Erlin2	2038.21418463144	-0.217805046937223	0.0718022774146621	-3.03340025942892	0.0024181463249203	0.0283915583979649
BC051142	13.5692627203268	0.71753462450954	0.236566984457783	3.03311396623728	0.00242044171029897	0.0284030889140726
Il9r	7.92846480472148	0.855836962201674	0.282290434852031	3.03176040183679	0.00243132108017638	0.0285152825384895
Bpgm	514.644888854635	-0.270050903196495	0.089088022233239	-3.03128183146194	0.00243517832001166	0.0285186659249869
Katnbl1	3035.6410042631	-0.7163515518887	0.236298746843552	-3.03155036350226	0.00243301328370408	0.0285186659249869
Rai2	114.214893618454	-0.61042047933354	0.201376902666764	-3.03123382696801	0.00243556554138118	0.0285186659249869
Zbtb21	1791.33069953611	-0.47538938074943	0.156852358850043	-3.03080797913866	0.00243900304984843	0.0285434626401905
Cenpc1	1417.72588930304	-0.301357798105723	0.0994714755648538	-3.02959010504718	0.00244885843582531	0.028599080269681
Frem2	210.758149884617	0.746022658093161	0.246273784446994	3.02924105287271	0.0024516897775923	0.028599080269681
Herc2	4870.90012938571	-0.371354232945842	0.12256771770544	-3.02978826642016	0.00244725237884668	0.028599080269681
Mpst	357.013184120098	-0.510245825239367	0.168430963766518	-3.02940631478355	0.00245034888002005	0.028599080269681
Ptpn2	1315.329857688	-0.199015616420594	0.0656919277688548	-3.0295292462851	0.00244935187708171	0.028599080269681
Slc24a3	751.496980396202	-0.979828058535615	0.323446542191378	-3.02933539464419	0.00245092422768143	0.028599080269681
Tcf3	6485.40582053171	0.460504900150856	0.152030677456245	3.02902616666554	0.00245343431961355	0.0286040021726589
Ppox	433.926920392869	-0.371503416901332	0.12267184570695	-3.02843260212139	0.0024582590453224	0.0286448105458984
Ryr1	40.5127036431308	0.547629399121837	0.180854852232361	3.02800501265096	0.00246174003864616	0.0286699255873993
Gm33724	20.9741261982238	0.588565387026193	0.194390246512276	3.02775163664924	0.00246380489291723	0.0286785298272987
F930015N05Rik	7.08797061611118	0.808985938625757	0.267245000524368	3.02713217099825	0.00246885982183494	0.0287219103640797
Gm15624	3.46129916076893	1.0578051582264	0.34947968924049	3.02680009967184	0.00247157347694989	0.0287380212827931
Gm16322	8.15923310788112	0.897009716382462	0.296416841492305	3.02617662298297	0.00247667584245014	0.0287818423044336
Gm31724	26.1673496843283	0.708602925882139	0.234170364217797	3.02601453539647	0.00247800390118165	0.0287818423044336
Sparc	3927.97554703096	-0.599648172479748	0.198241229728972	-3.02484086332376	0.00248763979793372	0.0288782533064479
Gm31066	3.04101722569187	1.05670463925342	0.349457381887907	3.02384409092944	0.00249585024789525	0.0289269846255255
Psme4	5805.42716465367	-0.562169380598824	0.185908005069653	-3.02391164053532	0.00249529305723245	0.0289269846255255
Wdr59	568.34505565194	-0.40893809061063	0.135229609294059	-3.02402774618233	0.0024943356123988	0.0289269846255255
Etnk1	3051.81315312014	-0.292390099240261	0.096721109002782	-3.0230226085585	0.00250263545450474	0.0289900894346942
Cpxm1	215.496085749939	-0.521811596783761	0.172734209884917	-3.02089318109838	0.0025203025491408	0.029179113078302
Ankle2	1840.5849357459	-0.212458971208398	0.0703353498396901	-3.02065706209807	0.00252226855384624	0.0291862504087922
Akt2	1649.22175787146	-0.421238382305952	0.139463550279584	-3.02041918093645	0.00252425064935491	0.0291935661997854
Bex1	126.521367249202	0.514810654440217	0.170469517168007	3.01995725096613	0.00252810365522782	0.02922250013448
Zfp385b	366.820600991603	-0.955622138600019	0.316468313569332	-3.01964556205296	0.00253070652352987	0.0292369604617417
Plekha2	621.3176515275	-0.748886947557925	0.248029461126352	-3.0193467508137	0.00253320415338793	0.0292501901897068
Npdc1	787.93068394428	-0.437807086411006	0.14502453812432	-3.01884834162135	0.0025373751505949	0.0292670999370218
Slc16a12	69.0134219859116	0.738845639452205	0.244732105807231	3.0189975974553	0.00253612542682002	0.0292670999370218
Marchf8	2911.32244107066	-0.381985724691723	0.126614215896743	-3.01692603777794	0.00255352108074694	0.0294219501402846
Natd1	559.217487230473	-0.297871362962831	0.0987282476496334	-3.01708345943621	0.00255219533151741	0.0294219501402846
Peak1	4517.22698349441	-0.785995407813767	0.260556371404941	-3.01660405990311	0.0025562346255726	0.0294375326130238
Cryz	459.768716778442	-0.270294845529919	0.0896220470458002	-3.01594143896075	0.00256182732034789	0.0294705529027467
Gm41326	50.4174707854249	-0.915918365957077	0.303685362760697	-3.01601090559909	0.00256124047905961	0.0294705529027467
Il1rapl2	263.783341187044	0.38509356106867	0.127699361447522	3.0156263641688	0.00256449055776206	0.0294855062693886
Ap1g2	87.6551146037626	-0.596043063692166	0.197675658042923	-3.01525776918239	0.00256760939953994	0.0295056793219183
Pik3cb	1149.88258469744	-0.636604933413489	0.211205624054998	-3.01414764053687	0.00257702364529401	0.0295981361533582
Taf1a	757.505409138608	-0.496087137823666	0.164649691733003	-3.01298552461381	0.00258691256612421	0.0296959437725946
Smpd1	921.694909607464	-0.46643321809012	0.154826208507187	-3.01262442959371	0.00258999232994812	0.029715524731983
Astn1	4707.71426041814	-0.578817654290158	0.192185292185495	-3.01176873478689	0.00259730390376676	0.0297534612815939
Brox	1792.71447719198	-0.330343441833135	0.1096901757417	-3.01160463641732	0.00259870821417936	0.0297534612815939
Ift140	1048.2024527536	-0.272393508663223	0.0904482929564545	-3.0115936935854	0.00259880188472423	0.0297534612815939
Sirt2	1226.77279995184	-0.313420324892514	0.104059788136581	-3.01192545655717	0.00259596336813258	0.0297534612815939
Bcr	2609.13714453057	-0.664940816072669	0.220856692499481	-3.01073428451452	0.00260616806754544	0.0298139132874793
Wdfy2	1518.47134427248	-0.42281792960931	0.140440460601433	-3.01065610151521	0.00260683913749588	0.0298139132874793
Gm34699	6.53569231941629	0.884876649283717	0.293976900057643	3.01002102243479	0.00261229608288806	0.0298605324443024
n-TIaat6	390.997282526069	0.842250621897761	0.279945533540509	3.0086231819658	0.00262434389828182	0.029982401208738
LOC118568627	14.0079438883279	0.677285244104909	0.225165095968516	3.00794952784162	0.00263016815979956	0.0300097673634224
Meis2	4739.30266815669	-0.360678076214349	0.11991166742316	-3.00786473881261	0.00263090206321029	0.0300097673634224
Sms	1885.94393306736	-0.509411544769397	0.169343938408663	-3.00814749884983	0.00262845532234079	0.0300097673634224
Ctsf	493.188650104865	-0.616065669156686	0.20483366523347	-3.00763875144495	0.00263285904324563	0.0300162585810613
Ces1e	10.9813083337063	1.01095528969747	0.336202892716691	3.00697974823605	0.002638573405701	0.0300655569257616
Cox8b	32.7628940557305	-0.916901143658442	0.305012113491748	-3.00611386597683	0.00264609889616788	0.0301195688565382
Epc2	2815.26872350345	-0.443841845283727	0.147646235924827	-3.00611690168454	0.00264607247821909	0.0301195688565382
Myo1c	715.084246537856	-0.482000709070694	0.16038026190309	-3.00536177800947	0.00265265130147313	0.0301734371696191
Ncstn	1524.21178062557	-0.340833178979336	0.113412567464932	-3.00525053437949	0.0026536217458092	0.0301734371696191
Mettl2	724.987098024078	-0.301709740588261	0.100417369954466	-3.00455728650401	0.00265967667493921	0.030226393824966
Aard	105.167985519408	-0.750681612842131	0.249865698096318	-3.00434040591182	0.00266157353356693	0.0302320645012878
Rspo4	14.3678701538005	0.660660316120516	0.219937967719312	3.00384841676659	0.00266588110281681	0.0302650974333959
Dusp14	879.170316607144	-0.927269537956373	0.308752881090631	-3.00327412227186	0.00267091734864655	0.0303063638505661
Mael	23.3642035788052	1.10399326798117	0.367653362090368	3.00281020607073	0.00267499198512217	0.0303366815218863
Ankrd50	2847.11904892978	-0.731251489672208	0.243586507162249	-3.00201968570095	0.00268194831853431	0.0303946882804489
Unc5cl	11.0165424340769	0.717054961895272	0.238866267939735	3.00190967975512	0.00268291764587677	0.0303946882804489
Dpp4	13.5913986704078	0.764230046545609	0.254598042455977	3.00171218589693	0.00268465868426186	0.0303984886725294
Elavl4	606.381920798614	-0.843526727941646	0.281065076486836	-3.0011794367528	0.00268936036913142	0.0304198727527224
Ldhd	37.7776146802155	-0.50114465586042	0.166980234447881	-3.00122141711834	0.00268898960579666	0.0304198727527224
Gm29979	30.0978658544706	0.693202738502072	0.231022927804595	3.00057983460586	0.00269466105287366	0.030447980454806
Ly6l	5.98153633981934	1.0985379615333	0.366095929378861	3.00068335476207	0.00269374521872657	0.030447980454806
Vnn3	5.35552130763509	-1.10767307972395	0.369251750042953	-2.99977746779833	0.00270176917976273	0.0305123561622604
Asap1	4315.68885231012	-0.562682410194144	0.187665123666521	-2.99833234434132	0.00271461468820214	0.0306179208820944
Elapor1	27.3030945637894	0.555826610015072	0.185383784403471	2.99824826536806	0.00271536376991062	0.0306179208820944
Msantd2	1588.66255214693	-0.27188326973635	0.0906726054100957	-2.99851612851171	0.00271297796402727	0.0306179208820944
Lnpep	2745.60329142295	-0.308779041706908	0.103017207056912	-2.99735403946958	0.00272334235800166	0.0306918838856185
Crtam	24.5153369433538	0.618197573880629	0.206287144831066	2.99678186145282	0.00272845875647044	0.0306931086703224
Gm40446	40.5334693744994	0.657238803864848	0.219289197612406	2.99713260398043	0.00272532138676449	0.0306931086703224
Metap1	1704.6026229187	-0.322436883049428	0.107592733996181	-2.99682767668004	0.00272804875488651	0.0306931086703224
Prss22	23.6704455722562	-1.08405132269036	0.361747506058328	-2.99670710795604	0.0027291278482004	0.0306931086703224
Als2cl	515.49379792394	-0.988155576906846	0.32977026865362	-2.9964968671714	0.00273101044178711	0.0306983174763668
A930024E05Rik	253.923330429365	0.861977636706033	0.287863345797596	2.99439872873607	0.00274986325464178	0.0308781373874028
Spag5	1419.407528169	-0.368781686725582	0.123157108536354	-2.99440033229363	0.00274984880059698	0.0308781373874028
Plcl1	2400.81459559443	-0.897862871128997	0.299888925271802	-2.99398475724045	0.00275359700702046	0.0309040178883401
Bckdha	274.822486733178	-0.478591015233669	0.159876010928486	-2.99351361379505	0.00275785204731013	0.0309182441643086
Car5b	79.3363583621791	-0.766642111419315	0.256116876390455	-2.99332914809782	0.00275951964886597	0.0309182441643086
Mcf2l	310.882810121941	-0.688944147617589	0.230174274343526	-2.99314139072452	0.00276121795358902	0.0309182441643086
Scn7a	20.6299517244585	0.631990015413353	0.211147188355319	2.99312541330097	0.00276136251679779	0.0309182441643086
Sfrp2	43.1222192982888	0.598579079580592	0.199989430857673	2.99305356794872	0.00276201265665345	0.0309182441643086
Gm39536	5.09001293355609	1.00349298552945	0.335330813391432	2.99254630190537	0.00276660696680231	0.0309536517698052
Acadvl	2061.24076778673	-0.329345228267036	0.110071291192795	-2.99210833904158	0.00277057921183949	0.0309820665017853
Fam107b	6919.20021267376	-0.91584537047705	0.306180073259109	-2.99119848241072	0.00277884810692701	0.0310584744230029
1700086L19Rik	71.2371670584384	0.629832200445033	0.210592939524515	2.99075648911636	0.00278287312846814	0.0310662039274207
Cntn5	263.29492005705	0.34841212356291	0.116492667805262	2.99085024085244	0.00278201893156912	0.0310662039274207
Pak2	3995.76103323768	-0.273886421313166	0.0915809189571961	-2.9906494107269	0.00278384904107557	0.0310662039274207
AI463229	3.04213149915862	1.03271489967737	0.345387838363456	2.99001523785742	0.00278963530406163	0.0311147203305523
Edem2	492.326025637674	-0.351864967663446	0.117726945067518	-2.98882271566333	0.00280054576493667	0.0312042263051445
Ttll5	1108.60144193692	-0.384913728381933	0.128783273805714	-2.98884876123452	0.00280030705667764	0.0312042263051445
Pir	35.7243213750126	0.798137382325612	0.267112833736679	2.98801585517384	0.0028079498710581	0.0312706137288226
Hibadh	1495.43752133101	-0.238939017742033	0.079990763312355	-2.98708260613795	0.00281653606722557	0.0313500903375643
Kctd1	771.167159360233	-0.314681265992478	0.105372718668801	-2.98636373786236	0.00282316622963961	0.0314035644959825
Snx16	1334.72399339821	-0.587445548600277	0.196716999978481	-2.98624698762455	0.00282424436790521	0.0314035644959825
Samsn1	8.28903054305581	0.881718411106981	0.295287441504507	2.98596650983385	0.0028268359964508	0.0314162292370202
Ank2	19944.1407121208	-0.640389345636958	0.214531177679402	-2.98506423431825	0.00283518780259709	0.0314510639912073
Arpc1a	1589.37026019351	-0.201288713991079	0.0674247590121719	-2.9853827724433	0.00283223672270657	0.0314510639912073
Crisp1	78.5285115848771	0.804257564364293	0.269435412756506	2.98497349007021	0.00283602901165697	0.0314510639912073
Gm41374	5.14316462783538	0.969359464434392	0.324739651215018	2.98503573803667	0.00283545194168821	0.0314510639912073
Hs3st4	32.7792258377176	0.524349289681036	0.175670659789033	2.98484271824755	0.00283724168154832	0.0314510639912073
Zfx	2557.84454612862	-0.294559241880963	0.0986966145127414	-2.98449185248331	0.0028404976605467	0.0314710260781985
Slc15a2	1831.81087132626	-0.546153569146024	0.183016462451602	-2.98417728017474	0.00284341974216053	0.0314872702323123
Gm41589	7.15454106256221	0.876575228526373	0.293785648324257	2.98372379156819	0.0028476370562793	0.0315178334780719
AU020206	401.573613399622	-0.608210321899023	0.203927039060567	-2.98248983901729	0.00285914138948665	0.0316128071730204
Rgr	14.687116335693	-1.07606001561971	0.360780580041477	-2.98258851819575	0.00285821982945559	0.0316128071730204
Thoc6	501.299670126316	-0.847571697359354	0.284198247612383	-2.98232555788083	0.00286067620474856	0.0316136148595284
Arx	394.239437234181	-0.687111982193574	0.230434400687462	-2.98181165721651	0.00286548223835961	0.0316367957070542
Atrnl1	4071.23262986585	-0.379659387294251	0.127340135255989	-2.98145896053141	0.00286878494580211	0.0316367957070542
Gm27188	29.5448898247753	-0.589000867942472	0.197608611680208	-2.98064372263117	0.00287643226601856	0.0316367957070542
Gm35515	3.39362709187927	0.992023244634904	0.332760957486913	2.98118881531923	0.00287131697806511	0.0316367957070542
Gm40161	4.70907886680784	0.965240370357453	0.323847430151569	2.98054046594007	0.00287740218965994	0.0316367957070542
Kcmf1	3247.70666324326	-0.348031936644558	0.116753224263764	-2.98091927515679	0.00287384537243768	0.0316367957070542
LOC118567816	29.5274295946493	0.598244924191997	0.200689201008181	2.98095224449874	0.0028735359977814	0.0316367957070542
LOC118568742	18.1110149573201	0.823156815383739	0.276153737706367	2.98079186695274	0.00287504121955855	0.0316367957070542
Mcoln3	15.7460850722905	1.08565976526849	0.3642443841247	2.98058065569738	0.00287702463873188	0.0316367957070542
Scarb2	8486.04131118841	-0.386440002871018	0.12961578416852	-2.98142703336645	0.00286908408827813	0.0316367957070542
Gm41496	585.401380264499	-0.796664785938646	0.267309442956882	-2.98030917698314	0.00287957584541832	0.0316446071183242
Tcerg1	3608.10987827608	-0.379992706740584	0.127521783706144	-2.97982584384346	0.00288412305463967	0.0316784811085283
Rhou	504.511374123641	-0.465517561591892	0.156256900151518	-2.97918083067368	0.00289020156372939	0.0317291315831348
Gm41097	3.99272340650034	0.964203197682351	0.323740232183989	2.97832367382245	0.00289829737923287	0.0318018657639113
Emilin1	139.204687214821	-0.852701196785392	0.286385807431515	-2.97745619600686	0.00290651174546199	0.0318758263281473
Numa1	3423.59644435581	-0.356361414994267	0.119713650151765	-2.97678180009127	0.00291291244560934	0.0319298314552424
Slc41a1	1773.98971860597	-0.423002967482288	0.142156699069579	-2.97561050763599	0.00292405978003237	0.0320357856447619
n-TIaat5	184.07956976477	0.82274176862862	0.276643370615679	2.974015848627	0.00293929893288421	0.0321864395045503
A330093E20Rik	124.687882743572	-0.735598625118888	0.247361006147208	-2.97378570930101	0.00294150420439129	0.0321942871601065
Brd1	2738.39292034131	-0.45259148795435	0.152220036861118	-2.97327143841966	0.0029464375766243	0.0322140496619873
Fam155a	355.534526857161	0.476647028925731	0.160334882915688	2.97282176066686	0.00295075749666606	0.0322140496619873
Frmpd1	439.221187762862	-0.808281856757252	0.27184117232419	-2.97336069384412	0.00294558081312979	0.0322140496619873
Gm32121	29.0090587259517	0.528473619044913	0.177758042777574	2.97299413735211	0.00294910084262032	0.0322140496619873
Phlpp2	1267.85858190782	-0.448884732392224	0.15098997233992	-2.97294400042449	0.00294958260413065	0.0322140496619873
Mir17hg	353.560845182677	-0.837405331584783	0.281738907376416	-2.97227436346224	0.00295602397791312	0.0322552626490046
Tmod2	5840.11465934112	-0.23434806355823	0.0788519090145819	-2.97200240916035	0.00295864362451065	0.0322675671544588
Abhd5	1107.3976040361	-0.353283653490893	0.11892611072069	-2.97061470647616	0.00297204392211885	0.0323973759595083
Rec114	290.09158404697	-0.666185131303757	0.224288590168866	-2.97021409248766	0.00297592272352059	0.0324233152350528
Nedd4l	3351.97421382372	-0.605201565731307	0.203810131880926	-2.96943807526159	0.00298344937368704	0.0324764473491795
Tom1	452.467209720377	-0.42321704211716	0.142526032575452	-2.96940169083226	0.00298380269491005	0.0324764473491795
Rab11fip5	511.297281346746	-0.527892052448371	0.177805070743471	-2.96893699510959	0.00298831861185852	0.0325092387417828
Actn4	1948.09728882863	-0.559265564674088	0.188425611107899	-2.96809739071953	0.00299649370844187	0.0325319972770002
Adipor1	1716.93667131081	-0.293621465586559	0.0989184852262074	-2.96831744759439	0.00299434907841346	0.0325319972770002
Fmnl3	661.393891886717	-0.507616537854323	0.1710061113903	-2.96841167679529	0.00299343116784671	0.0325319972770002
Mir92b	90.8875392050926	0.937297365346784	0.31580401376596	2.96797166752101	0.00299771961034762	0.0325319972770002
Mrc1	24.8785116465934	0.81732464086308	0.275383569385004	2.96794991323686	0.00299793177847419	0.0325319972770002
Grm5	12552.455977083	-0.419509470270618	0.141371179958532	-2.96743275675898	0.00300297960771871	0.032570431281912
Psme3ip1	991.542188259932	-0.201637880508634	0.0679725655810637	-2.96645975894733	0.00301249780757087	0.0326572882628247
Ambp	6.84133917265565	0.977368873284734	0.329556591929376	2.96570876511001	0.00301986309703375	0.0326978782568992
Chka	2080.00028689523	-0.410924546686255	0.138562983053768	-2.96561561847148	0.00302077776655498	0.0326978782568992
Gm40523	4.28461026792458	0.993807345100139	0.335079962212404	2.96588115427259	0.00301817095825274	0.0326978782568992
Slc4a3	545.385805719838	-0.361366362912415	0.121873379784287	-2.96509675494373	0.00302587746277892	0.0327366942909053
[truncated: 38,206 more rows]
