# Supplementary material for: Sex differences in the transcriptome of extracellular vesicles secreted by fetal neural stem cells and effects of chronic alcohol exposure
Source: Biol Sex Differ. 2023 Apr 15;14:19. doi: 10.1186/s13293-023-00503-0 (PMC10105449; doi:10.1186/s13293-023-00503-0)
Supplement: Supplementary file 27 — Additional file 27: Table S21. Reactome Pathway Analysis of RNA Transcripts Enriched in Female EVs DESeq2 analysis identified significant differentially expressed genes (DEGs) that were enriched in female EVs relative to male EVs (adjusted p < 0.05; Benjamini and Hochberg method). Pathway overrepresentation analysis was conducted using the Reactome pathway database (reactome.org). [file 13293_2023_503_MOESM27_ESM.csv]

ID	Description	GeneRatio	BgRatio	pvalue	p.adjust	qvalue	geneID	Count
R-MMU-112316	Neuronal System	28/223	323/8880	8.13E-09	3.38E-06	3.01E-06	Glra2/Slc22a2/Kcnh8/Kcnj15/Chrnd/Il1rapl2/Snap25/Gria1/Gabra4/Gabra3/Gabra5/Kcnma1/Gabrb2/Hcn1/Grm1/Kcnj3/Gabrg3/Dlg2/Abcc9/Kcnh1/Rps6ka6/Dlgap1/Kcnq3/Kcnb2/Dlgap2/Plcb1/Nrxn3/Apba1	28
R-MMU-8948216	Collagen chain trimerization	8/223	39/8880	4.39E-06	0.000910036	0.000810203	Col6a5/Col4a5/Col24a1/Col28a1/Col8a1/Col19a1/Col22a1/Col4a6	8
R-MMU-1650814	Collagen biosynthesis and modifying enzymes	9/223	59/8880	1.43E-05	0.001681143	0.001496718	Col6a5/Col4a5/Col24a1/Col28a1/Col8a1/Col19a1/Col22a1/P3h2/Col4a6	9
R-MMU-1474290	Collagen formation	10/223	75/8880	1.62E-05	0.001681143	0.001496718	Col6a5/Col4a5/Col24a1/Col28a1/Col8a1/Lama3/Col19a1/Col22a1/P3h2/Col4a6	10
R-MMU-446728	Cell junction organization	9/223	64/8880	2.80E-05	0.002297464	0.002045428	Cdh3/Arhgef6/Sdk1/Lama3/Cdh8/Cdh18/Cadm1/Cdh12/Parvb	9
R-MMU-112314	Neurotransmitter receptors and postsynaptic signal transmission	13/223	136/8880	3.52E-05	0.002297464	0.002045428	Glra2/Kcnj15/Chrnd/Gria1/Gabra4/Gabra3/Gabra5/Gabrb2/Kcnj3/Gabrg3/Dlg2/Rps6ka6/Plcb1	13
R-MMU-112315	Transmission across Chemical Synapses	16/223	199/8880	3.88E-05	0.002297464	0.002045428	Glra2/Slc22a2/Kcnj15/Chrnd/Snap25/Gria1/Gabra4/Gabra3/Gabra5/Gabrb2/Kcnj3/Gabrg3/Dlg2/Rps6ka6/Plcb1/Apba1	16
R-MMU-2022928	HS-GAG biosynthesis	6/223	28/8880	5.56E-05	0.002884121	0.002567727	Gpc3/Gpc4/Hs6st2/Hs3st4/Gpc5/Ndst3	6
R-MMU-1474244	Extracellular matrix organization	18/223	261/8880	9.66E-05	0.004453871	0.003965273	Col6a5/Col4a5/Col24a1/Itga8/Col28a1/Col8a1/Kdr/Lama1/Lama3/Col19a1/Spock3/Col22a1/Lama2/P3h2/Tnr/Col4a6/Ltbp1/Itgb5	18
R-MMU-1793185	Chondroitin sulfate/dermatan sulfate metabolism	7/223	47/8880	0.00015328	0.00572356	0.005095674	Gpc3/Gpc4/Gpc5/Dse/Chst9/Chsy3/Ust	7
R-MMU-1630316	Glycosaminoglycan metabolism	11/223	117/8880	0.000164076	0.00572356	0.005095674	Gpc3/Hpse2/Gpc4/Hs6st2/Hs3st4/Gpc5/Dse/Chst9/Ndst3/Chsy3/Ust	11
R-MMU-2672351	Stimuli-sensing channels	10/223	98/8880	0.000165501	0.00572356	0.005095674	Trpc5/Trpa1/Ano4/Trdn/Ryr2/Ano5/Trpc4/Asic2/Nalcn/Unc79	10
R-MMU-1500931	Cell-Cell communication	9/223	83/8880	0.000221242	0.006769892	0.006027222	Cdh3/Arhgef6/Sdk1/Lama3/Cdh8/Cdh18/Cadm1/Cdh12/Parvb	9
R-MMU-1638091	Heparan sulfate/heparin (HS-GAG) metabolism	7/223	50/8880	0.000228382	0.006769892	0.006027222	Gpc3/Hpse2/Gpc4/Hs6st2/Hs3st4/Gpc5/Ndst3	7
R-MMU-3000157	Laminin interactions	5/223	25/8880	0.00033646	0.009308722	0.008287537	Col4a5/Lama1/Lama3/Lama2/Col4a6	5
R-MMU-421270	Cell-cell junction organization	6/223	40/8880	0.000440472	0.011395023	0.010144967	Cdh3/Sdk1/Cdh8/Cdh18/Cadm1/Cdh12	6
R-MMU-977443	GABA receptor activation	7/223	56/8880	0.000466784	0.011395023	0.010144967	Kcnj15/Gabra4/Gabra3/Gabra5/Gabrb2/Kcnj3/Gabrg3	7
R-MMU-5576891	Cardiac conduction	10/223	114/8880	0.000567235	0.013077927	0.011643253	Scn10a/Fgf13/Scn11a/Trdn/Kcnip4/Fgf12/Ryr2/Corin/Abcc9/Slc8a1	10
R-MMU-425366	Transport of bile salts and organic acids, metal ions and amine compounds	8/223	76/8880	0.000605416	0.013223565	0.011772914	Slc22a2/Heph/Emb/Rhag/Slc6a15/Cp/Slc14a2/Slc2a13	8
R-MMU-1296071	Potassium Channels	9/223	98/8880	0.000765362	0.015881271	0.014139065	Kcnh8/Kcnj15/Kcnma1/Hcn1/Kcnj3/Abcc9/Kcnh1/Kcnq3/Kcnb2	9
R-MMU-397014	Muscle contraction	12/223	166/8880	0.000946733	0.017955578	0.015985816	Scn10a/Fgf13/Scn11a/Trdn/Kcnip4/Fgf12/Ryr2/Corin/Abcc9/Slc8a1/Dmd/Itgb5	12
R-MMU-6794361	Neurexins and neuroligins	5/223	31/8880	0.000951862	0.017955578	0.015985816	Grm1/Dlg2/Dlgap1/Dlgap2/Nrxn3	5
R-MMU-418990	Adherens junctions interactions	5/223	32/8880	0.001105363	0.019944586	0.017756625	Cdh3/Cdh8/Cdh18/Cadm1/Cdh12	5
R-MMU-983712	Ion channel transport	12/223	171/8880	0.001225979	0.021050117	0.018740878	Trpc5/Atp10b/Trpa1/Ano4/Trdn/Atp8b4/Ryr2/Ano5/Trpc4/Asic2/Nalcn/Unc79	12
R-MMU-6794362	Protein-protein interactions at synapses	7/223	66/8880	0.001268079	0.021050117	0.018740878	Il1rapl2/Gria1/Grm1/Dlg2/Dlgap1/Dlgap2/Nrxn3	7
R-MMU-2024096	HS-GAG degradation	4/223	20/8880	0.001366723	0.021815002	0.019421854	Gpc3/Hpse2/Gpc4/Gpc5	4
R-MMU-2022090	Assembly of collagen fibrils and other multimeric structures	6/223	50/8880	0.001480138	0.02275027	0.020254521	Col6a5/Col4a5/Col24a1/Col8a1/Lama3/Col4a6	6
R-MMU-425407	SLC-mediated transmembrane transport	14/223	226/8880	0.001646743	0.02440708	0.021729575	Slc22a2/Slco1a4/Slco4c1/Heph/Emb/Rhag/Slc9a2/Slc6a15/Cp/Slc14a2/Slc8a1/Slc9a9/Slc12a2/Slc2a13	14
R-MMU-216083	Integrin cell surface interactions	7/223	70/8880	0.001793621	0.025667333	0.022851577	Col6a5/Col4a5/Itga8/Col8a1/Kdr/Col4a6/Itgb5	7
R-MMU-381426	Regulation of Insulin-like Growth Factor (IGF) transport and uptake by Insulin-like Growth Factor Binding Proteins (IGFBPs)	9/223	119/8880	0.002990173	0.041364063	0.036826344	Gpc3/Spp2/Chrdl1/F5/Cp/Pappa/Pappa2/Scg3/Ltbp1	9
R-MMU-2214320	Anchoring fibril formation	3/223	13/8880	0.003709201	0.049655432	0.044208133	Col4a5/Lama3/Col4a6	3
