# Supplementary material for: Sex differences in the transcriptome of extracellular vesicles secreted by fetal neural stem cells and effects of chronic alcohol exposure
Source: Biol Sex Differ. 2023 Apr 15;14:19. doi: 10.1186/s13293-023-00503-0 (PMC10105449; doi:10.1186/s13293-023-00503-0)
Supplement: Supplementary file 28 — Additional file 28: Table S22. Reactome Pathway Analysis of RNA Transcripts Enriched in Male EVs DESeq2 analysis identified significant differentially expressed genes (DEGs) that were enriched in male EVs relative to female EVs (adjusted p < 0.05; Benjamini and Hochberg method). Pathway overrepresentation analysis was conducted using the Reactome pathway database (reactome.org). [file 13293_2023_503_MOESM28_ESM.csv]

ID	Description	GeneRatio	BgRatio	pvalue	p.adjust	qvalue	geneID	Count
R-MMU-9614085	FOXO-mediated transcription	9/777	21/8880	3.21E-05	0.01413988	0.012207091	Smad4/Smad2/Ywhag/Ywhab/Atxn3/Foxo3/Akt1/Akt2/Foxo4	9
R-MMU-204005	COPII-mediated vesicle transport	17/777	68/8880	5.45E-05	0.01413988	0.012207091	Ppp6c/Sec13/Stx17/Sec24c/Tbc1d20/Cnih1/Trappc9/Trappc10/Sec22c/Rab1b/Gosr2/Gorasp1/Trappc6a/Ykt6/Sec16a/Csnk1d/Lman2	17
R-MMU-187037	Signaling by NTRK1 (TRKA)	16/777	62/8880	5.94E-05	0.01413988	0.012207091	Mapk14/Pik3r1/Mapk1/Ywhab/Frs2/Creb1/Ap2a1/Rapgef1/Shc3/Vrk3/Ppp2r1a/Ralgds/Ap2a2/Ap2b1/Irs1/Dusp4	16
R-MMU-5663213	RHO GTPases Activate WASPs and WAVEs	11/777	33/8880	6.88E-05	0.01413988	0.012207091	Mapk1/Rac1/Arpc5/Actr2/Wipf2/Abl1/Arpc4/Arpc1a/Wasf2/Arpc1b/Wasf3	11
R-MMU-9007101	Rab regulation of trafficking	23/777	111/8880	7.27E-05	0.01413988	0.012207091	Gapvd1/Trappc12/Dennd5a/Rab12/Gabarap/Rgp1/Trappc9/Tbc1d24/Trappc10/Tbc1d13/Akt1/Rab8b/Rab1b/Rab33b/Rab31/Tbc1d14/Sbf1/Trappc6a/Map1lc3b/Denn2b/Dennd1b/Akt2/Tbc1d17	23
R-MMU-9006925	Intracellular signaling by second messengers	40/777	250/8880	0.000120846	0.019597141	0.016918395	Psmb1/Usp13/Phc2/Maf1/Psmd13/Trim27/Scmh1/Pten/Ezh2/Prkar1a/Calm1/Pdpk1/Insr/Pik3r1/Mapk1/Frs2/Tnks/Creb1/Rac1/Adcy1/Foxo3/Psmd5/Rragd/Phc1/Psmf1/Akt1/Psmb4/Otud3/Ppp2r1a/Hbegf/Traf6/Ptpn11/Irs1/Irak1/Ppp2r5c/Cdkn1a/Akt2/Foxo4/Prkacb/Camkk2	40
R-MMU-195721	Signaling by WNT	37/777	227/8880	0.000146443	0.020355565	0.017573149	Psmb1/Ppp3r1/Ctbp2/Usp34/Pygo1/Psmd13/Lrp6/Lrp5/Calm1/Map3k7/Kremen1/Cltb/Fzd3/Daam1/Tnks/Ctnnb1/Gng12/Rac1/Rbx1/Psmd5/Zranb1/Ap2a1/Psmf1/Akt1/Psmb4/Ctbp1/Ppp2r1a/Ap2a2/Gnb2/Ap2b1/Ryk/Tle2/Ppp2r5c/Akt2/Dvl1/Fzd1/Gnb4	37
R-MMU-166520	Signaling by NTRKs	17/777	74/8880	0.000168914	0.020544174	0.017735977	Mapk14/Pik3r1/Mapk1/Ywhab/Frs2/Creb1/Rac1/Ap2a1/Rapgef1/Shc3/Vrk3/Ppp2r1a/Ralgds/Ap2a2/Ap2b1/Irs1/Dusp4	17
R-MMU-9009391	Extra-nuclear estrogen signaling	16/777	68/8880	0.00019398	0.020971418	0.018104822	Zdhhc21/Calm1/Gnai2/Pdpk1/Pik3r1/Mapk1/Creb1/Gng12/Foxo3/Akt1/Hbegf/Gnb2/Uhmk1/Akt2/Zdhhc7/Gnb4	16
R-MMU-9614399	Regulation of localization of FOXO transcription factors	6/777	Dec-80	0.000256587	0.024965952	0.02155334	Ywhag/Ywhab/Foxo3/Akt1/Akt2/Foxo4	6
R-MMU-9696270	RND2 GTPase cycle	11/777	40/8880	0.000465193	0.036729352	0.031708793	Arhgap35/Arhgap1/Tnfaip1/Pik3r1/Frs2/Ckap4/Wdr6/Pkp4/Dlg5/Uhrf1bp1l/Rnd2	11
R-MMU-1257604	PIP3 activates AKT signaling	35/777	224/8880	0.000498982	0.036729352	0.031708793	Psmb1/Usp13/Phc2/Maf1/Psmd13/Trim27/Scmh1/Pten/Ezh2/Pdpk1/Insr/Pik3r1/Mapk1/Frs2/Tnks/Creb1/Rac1/Foxo3/Psmd5/Rragd/Phc1/Psmf1/Akt1/Psmb4/Otud3/Ppp2r1a/Hbegf/Traf6/Ptpn11/Irs1/Irak1/Ppp2r5c/Cdkn1a/Akt2/Foxo4	35
R-MMU-114452	Activation of BH3-only proteins	7/777	18/8880	0.000514383	0.036729352	0.031708793	Ppp3r1/Ywhag/Ywhab/Bad/Dynll2/Bcl2l11/Bmf	7
R-MMU-9013404	RAC2 GTPase cycle	17/777	81/8880	0.00052848	0.036729352	0.031708793	Trio/Pak2/Iqgap1/Erbin/Git1/Arhgap35/Samm50/Arhgap1/Emd/Pik3r1/Arhgap32/Garre1/Vamp3/Abr/Cdc42ep4/Wasf2/Git2	17
R-MMU-448424	Interleukin-17 signaling	13/777	55/8880	0.000724711	0.044071492	0.038047331	Map2k4/Fbxw11/Map3k7/Mapk14/Mapk1/Creb1/Vrk3/Ppp2r1a/Traf6/Ikbkg/Map2k3/Irak1/Dusp4	13
R-MMU-450294	MAP kinase activation	13/777	55/8880	0.000724711	0.044071492	0.038047331	Map2k4/Fbxw11/Map3k7/Mapk14/Mapk1/Creb1/Vrk3/Ppp2r1a/Traf6/Ikbkg/Map2k3/Irak1/Dusp4	13
R-MMU-73887	Death Receptor Signalling	22/777	122/8880	0.000807128	0.046153162	0.039844456	Sos2/Trio/Map3k7/Bad/Rac1/Aph1b/Arhgef10l/Rack1/Bcl2l11/Traf6/Ikbkg/Arhgef17/Smpd2/Abr/Traf2/Irak1/Sppl2b/Arhgef7/Casp3/Cflar/Rnf31/Arhgef19	22
R-MMU-198693	AKT phosphorylates targets in the nucleus	5/777	Oct-80	0.000878343	0.046153162	0.039844456	Creb1/Foxo3/Akt1/Akt2/Foxo4	5
R-MMU-983168	Antigen processing: Ubiquitination & Proteasome degradation	41/777	284/8880	0.000901244	0.046153162	0.039844456	Psmb1/Uba1/Znrf1/Fbxw11/Klhl9/Psmd13/Ube2h/Klhl25/Vhl/Fbxo30/Wwp1/Klhl5/Klhl22/Ube2e3/Cdc20/Fbxl5/Ube2r2/Arel1/Ube4a/Gan/Rbx1/Psmd5/Psmf1/Fzr1/Arih2/Psmb4/Fbxl19/Lrsam1/Ube3b/Fbxw4/Trim9/Fbxw5/Ube2l3/Fbxo21/Ube2z/Fbxo31/Keap1/Klhl42/Siah1a/Znrf2/Ube2g2	41
R-MMU-9013420	RHOU GTPase cycle	9/777	31/8880	0.000991091	0.048216588	0.041625831	Pak2/Iqgap1/Git1/Pik3r1/Stam2/Wdr6/Arhgef7/Dlg5/Git2	9
R-MMU-2028269	Signaling by Hippo	7/777	20/8880	0.001072573	0.049562856	0.042788077	Lats1/Ywhab/Stk4/Wwtr1/Amot/Casp3/Amotl1	7
R-MMU-168138	Toll Like Receptor 9 (TLR9) Cascade	16/777	79/8880	0.001145478	0.049562856	0.042788077	Map2k4/Fbxw11/Peli2/Map3k7/Pik3r4/Mapk14/Mapk1/Creb1/Vrk3/Ppp2r1a/Traf6/Ikbkg/Map2k3/Irak1/Dusp4/Pik3c3	16
R-MMU-109606	Intrinsic Pathway for Apoptosis	10/777	38/8880	0.001218244	0.049562856	0.042788077	Ppp3r1/Gsdme/Mapk1/Ywhag/Ywhab/Bad/Dynll2/Bcl2l11/Casp3/Bmf	10
R-MMU-191273	Cholesterol biosynthesis	8/777	26/8880	0.001242805	0.049562856	0.042788077	Hmgcs1/Fdps/Sqle/Nsdhl/Dhcr24/Sc5d/Mvk/Fdft1	8
R-MMU-5683057	MAPK family signaling cascades	41/777	289/8880	0.001273455	0.049562856	0.042788077	Psmb1/Pak2/Iqgap1/Ksr1/Psmd13/Calm1/Mapk6/Rasa3/Dab2ip/Pik3r1/Mapk1/Ywhab/Frs2/Cdk1/Rac1/Rbx1/Foxo3/Psmd5/Psmf1/Psmb4/Tyk2/Rasal2/Rgl3/Mras/Shc3/Ppp2r1a/Hbegf/Ralgds/Icmt/Spred3/Csk/Ptpn11/Irs1/Phb/Dusp4/Ppp2r5c/Spred1/Rgl2/Prkacb/Camk2b/Dusp5	41
