# Supplementary material for: Sex differences in the transcriptome of extracellular vesicles secreted by fetal neural stem cells and effects of chronic alcohol exposure
Source: Biol Sex Differ. 2023 Apr 15;14:19. doi: 10.1186/s13293-023-00503-0 (PMC10105449; doi:10.1186/s13293-023-00503-0)
Supplement: Supplementary file 29 — Additional file 29: Table S23. Reactome Pathway Analysis of RNA Transcripts Enriched in Female Cell DESeq2 analysis identified significant differentially expressed genes (DEGs) that were enriched in female cell relative to male cell (adjusted p < 0.05; Benjamini and Hochberg method). Pathway overrepresentation analysis was conducted using the Reactome pathway database (reactome.org). [file 13293_2023_503_MOESM29_ESM.csv]

ID	Description	GeneRatio	BgRatio	pvalue	p.adjust	qvalue	geneID	Count
R-MMU-112316	Neuronal System	21/202	323/8880	1.35E-05	0.006794794	0.006500907	Kcnk2/Cacng2/Grik3/Epb41l3/Slc32a1/Chrna5/Slitrk4/Chrna2/Kcns3/Cacng3/Kcnh1/Hcn1/Gabrg3/Glra2/Kcnb2/Dlg4/Rps6ka6/Cacna1a/Kcnmb2/Dnajc5/Il1rapl2	21
