# Supplementary material for: Sex differences in the transcriptome of extracellular vesicles secreted by fetal neural stem cells and effects of chronic alcohol exposure
Source: Biol Sex Differ. 2023 Apr 15;14:19. doi: 10.1186/s13293-023-00503-0 (PMC10105449; doi:10.1186/s13293-023-00503-0)
Supplement: Supplementary file 30 — Additional file 30: Table S24. Reactome Pathway Analysis of RNA Transcripts Enriched in Male Cell DESeq2 analysis identified significant differentially expressed genes (DEGs) that were enriched in male cell relative to female cell (adjusted p < 0.05; Benjamini and Hochberg method). Pathway overrepresentation analysis was conducted using the Reactome pathway database (reactome.org). [file 13293_2023_503_MOESM30_ESM.csv]

ID	Description	GeneRatio	BgRatio	pvalue	p.adjust	qvalue	geneID	Count
R-MMU-9012999	RHO GTPase cycle	69/822	400/8880	1.95E-07	0.000184846	0.000170356	Slk/Ankle2/Hmox2/Pkn1/Nck1/Ddx39b/Rac1/Pak2/Tmem59/Itgb1/Pkn2/Capzb/Rock1/Nckap1/Tpm3/Git2/Sos1/Uhrf1bp1l/Arhgap18/Tor1aip1/Pik3ca/Abi1/Rhoq/Cyfip1/Cdc42bpb/Esyt1/Als2/Rras2/Dock1/Rhou/Daam1/Fmnl3/Flot1/Diaph2/Vangl1/Sptbn1/Dbn1/Spata13/Myo9a/Wdr6/Cdc42ep4/Sowahc/Cpd/Srgap3/Dlg5/Bcr/Rasal2/Diaph1/Trio/Akap13/Ophn1/Dst/Rhoj/Pld2/Peak1/Fam83b/Rock2/Arhgap26/Arhgef7/Actn1/Nck2/Tiam2/Pak3/Rnd2/Dlc1/K…	69
R-MMU-9013424	RHOV GTPase cycle	13/822	29/8880	5.56E-07	0.00026336	0.000242715	Nck1/Pak2/Tpm3/Git2/Vangl1/Sptbn1/Myo9a/Wdr6/Dlg5/Dst/Peak1/Arhgef7/Nck2	13
R-MMU-9013420	RHOU GTPase cycle	13/822	31/8880	1.42E-06	0.000447587	0.000412499	Nck1/Pak2/Git2/Rhou/Vangl1/Sptbn1/Wdr6/Dlg5/Dst/Peak1/Arhgef7/Nck2/Pak3	13
R-MMU-4420097	VEGFA-VEGFR2 Pathway	23/822	92/8880	7.15E-06	0.001693605	0.001560839	Nck1/Rac1/Pak2/Kras/Ctnnb1/Rock1/Nckap1/Pik3ca/Abi1/Cyfip1/Akt2/Rictor/Dock1/Ctnna1/Rasa1/Pik3cb/Itgav/Rock2/Axl/Nck2/Prkca/Pak3/Baiap2	23
R-MMU-194138	Signaling by VEGF	24/822	100/8880	9.68E-06	0.001835054	0.0016912	Nck1/Rac1/Pak2/Kras/Ctnnb1/Rock1/Nckap1/Pik3ca/Abi1/Cyfip1/Akt2/Rictor/Dock1/Ctnna1/Rasa1/Pik3cb/Itgav/Rock2/Axl/Nck2/Prkca/Pak3/Nrp1/Baiap2	24
R-MMU-9006934	Signaling by Receptor Tyrosine Kinases	63/822	402/8880	1.77E-05	0.002800411	0.002580881	Ptpn2/Rap1b/Nedd4/Nck1/Rac1/Pak2/Itgb1/Kras/Map2k1/Atp6v0e2/Ctnnb1/Rock1/Nckap1/Creb1/Sos1/Ncstn/Tial1/Pik3c3/Furin/Plat/Cbl/Pik3ca/Abi1/Cyfip1/Akt2/Rictor/Ap2a2/Dock1/Aph1b/Ctnna1/Fgfr1/Sh3gl2/Sh3kbp1/Rbfox2/Rasa1/Irs1/Pik3cb/Ptpn12/Pde3b/Itgav/Tgfa/Diaph1/Ptprj/Nab2/Rock2/Fes/Arhgef7/Axl/Nck2/Pdgfc/Rps6ka3/Prkca/Pak3/Flrt2/Nrp1/Spred2/Fn1/Col27a1/Ngf/Baiap2/Col11a1/Tec/Fgf2	63
R-MMU-983168	Antigen processing: Ubiquitination & Proteasome degradation	48/822	284/8880	2.58E-05	0.003496776	0.003222656	Psmd14/Tpp2/Anapc7/Uba6/Nedd4/Ube2l3/Ube2d3/Rlim/Rnf115/Ltn1/Ube2n/Hectd3/Cul1/Psmf1/Lnpep/Blmh/Fbxo4/Anapc2/Rnf130/Gan/Mex3c/Herc2/Fbxw7/Ube2g1/Rnf6/Herc4/Ube3a/Rnf111/Npepps/Ube2g2/Trip12/Fbxw11/Hace1/Psme4/Fbxo30/Dtx3l/Smurf1/Ube2e2/Rnf182/Klhl5/Unkl/Fbxo2/Herc3/Rnf19a/Socs1/Cblb/Spsb1/Rnf217	48
R-MMU-9675108	Nervous system development	44/822	257/8880	4.06E-05	0.004812164	0.004434928	Arpc1a/Nck1/Rac1/Pak2/Itgb1/Kras/Map2k1/Rock1/Creb1/Sos1/Ncstn/Pik3ca/Dpysl2/Ntn1/Ap2a2/Dock1/Aph1b/Dag1/Adgrg6/Fgfr1/Sh3gl2/Sptbn1/Sh3kbp1/Rasa1/Numb/Pik3cb/Pdlim7/Rap1gap/Itgav/Trio/Rock2/Fes/Arhgef7/Nck2/St8sia4/Tuba4a/Prkca/St8sia2/Pak3/Plxnb3/Itga5/Nrp1/Kalrn/Gfra1	44
R-MMU-422475	Axon guidance	43/822	256/8880	7.85E-05	0.008266962	0.007618897	Arpc1a/Nck1/Rac1/Pak2/Itgb1/Kras/Map2k1/Rock1/Creb1/Sos1/Ncstn/Pik3ca/Dpysl2/Ntn1/Ap2a2/Dock1/Aph1b/Dag1/Fgfr1/Sh3gl2/Sptbn1/Sh3kbp1/Rasa1/Numb/Pik3cb/Pdlim7/Rap1gap/Itgav/Trio/Rock2/Fes/Arhgef7/Nck2/St8sia4/Tuba4a/Prkca/St8sia2/Pak3/Plxnb3/Itga5/Nrp1/Kalrn/Gfra1	43
R-MMU-9013149	RAC1 GTPase cycle	30/822	162/8880	0.00016433	0.015578498	0.014357265	Pkn1/Rac1/Pak2/Itgb1/Pkn2/Nckap1/Git2/Sos1/Pik3ca/Abi1/Cyfip1/Esyt1/Als2/Dock1/Vangl1/Spata13/Cdc42ep4/Srgap3/Bcr/Trio/Ophn1/Pld2/Arhgap26/Arhgef7/Tiam2/Pak3/Dlc1/Kalrn/Nhs/Baiap2	30
R-MMU-9013026	RHOB GTPase cycle	16/822	66/8880	0.000256273	0.022086039	0.020354666	Slk/Pkn1/Pkn2/Rock1/Daam1/Flot1/Vangl1/Myo9a/Sowahc/Bcr/Diaph1/Akap13/Ophn1/Rock2/Arhgap26/Dlc1	16
R-MMU-9013106	RHOC GTPase cycle	16/822	67/8880	0.000308313	0.024356724	0.022447347	Slk/Pkn1/Pkn2/Rock1/Arhgap18/Daam1/Fmnl3/Flot1/Vangl1/Bcr/Diaph1/Akap13/Ophn1/Rock2/Arhgap26/Dlc1	16
R-MMU-9013404	RAC2 GTPase cycle	18/822	81/8880	0.000346731	0.025284666	0.023302546	Ankle2/Pak2/Itgb1/Nckap1/Git2/Pik3ca/Abi1/Cyfip1/Esyt1/Dock1/Vangl1/Cdc42ep4/Bcr/Trio/Ophn1/Pld2/Arhgap26/Nhs	18
R-MMU-983169	Class I MHC mediated antigen processing & presentation	51/822	342/8880	0.000389484	0.02637363	0.024306144	Psmd14/Tpp2/Anapc7/Uba6/Nedd4/Ube2l3/Ube2d3/Rlim/Rnf115/Ltn1/Ube2n/Hectd3/Cul1/Psmf1/Lnpep/Blmh/Fbxo4/Anapc2/Rnf130/Gan/Mex3c/Herc2/Fbxw7/Ube2g1/Rnf6/Herc4/Ube3a/Rnf111/Npepps/Ube2g2/Trip12/Fbxw11/Hace1/Psme4/Fbxo30/Dtx3l/Smurf1/Ube2e2/Sec24b/Itgav/Rnf182/Tapbp/Klhl5/Unkl/Fbxo2/Herc3/Rnf19a/Socs1/Cblb/Spsb1/Rnf217	51
