# Supplementary material for: Sex differences in the transcriptome of extracellular vesicles secreted by fetal neural stem cells and effects of chronic alcohol exposure
Source: Biol Sex Differ. 2023 Apr 15;14:19. doi: 10.1186/s13293-023-00503-0 (PMC10105449; doi:10.1186/s13293-023-00503-0)
Supplement: Supplementary file 31 — Additional file 31: Table S25. WGCNA Gene Information of EV Samples in Relation to Sample Trait Sex A table of each gene’s module color, gene significance to trait ‘Sex’, and module membership for EV samples. [file 13293_2023_503_MOESM31_ESM.csv]

	Gene_ID	ENTREZID	GS.Sex	p.GS.Sex	moduleColor	MM.turquoise	p.MM.turquoise	MM.grey	p.MM.grey	MM.pink	p.MM.pink	MM.salmon	p.MM.salmon	MM.black	p.MM.black	MM.brown	p.MM.brown	MM.purple	p.MM.purple	MM.magenta	p.MM.magenta	MM.darkgreen	p.MM.darkgreen	MM.midnightblue	p.MM.midnightblue	MM.blue	p.MM.blue	MM.darkred	p.MM.darkred	MM.yellow	p.MM.yellow
5073	Erc2	59079	0.800878009593434	6.51171854569555e-05	black	-0.756921904037541	0.000276354371789462	0.465452411854851	0.0515878835598829	0.6574793785948	0.00302427396573255	0.427719168315899	0.0766258394865898	0.731376004476094	0.000562545119150452	0.450465754094165	0.0606561126049658	0.580166155931514	0.0116002676056883	-0.285981974813209	0.249961591208131	-0.192768234731193	0.443460366510979	0.318056452038424	0.198360042734496	-0.290948962532545	0.24146599914023	-0.0173306672241573	0.945583628792894	0.271287247547301	0.276185234124851
15096	Retreg1	24105	0.786649936942834	0.00010777134245885	black	-0.792839438941569	8.69682608457542e-05	0.477453958475258	0.0450958740930517	0.717168337252181	0.000808389993171378	0.471020075911011	0.0484938987690112	0.777822426736809	0.000144637202591505	0.486571341524887	0.0405943617985325	0.609880805175137	0.00719984492641987	-0.242913361198286	0.331419079687392	-0.235508715021316	0.34682136769798	0.373023436274485	0.127349678359146	-0.331125830580343	0.179522089730202	-0.0571318302484972	0.821845847814214	0.254633765257339	0.307872091443074
1579	Ap3b2	225372	0.716782944117429	0.000816138876575077	black	-0.637784056446812	0.00440426603299789	0.28896942089517	0.244829552473061	0.576225345657407	0.0123176266412278	0.253788545618795	0.309535863937979	0.848988610542137	8.37163763513939e-06	0.271169381166365	0.276402161263	0.338482275652933	0.16946518528896	-0.102139011090755	0.686737304787211	-0.0997319609360108	0.693777286426999	0.389730411887736	0.109876542230846	0.0362630946677027	0.88640688722369	-0.223144901634613	0.373436009437103	0.625603299291929	0.00548884983332792
16114	Six3	81535	0.716231574574331	0.000827332645191636	black	-0.642464641697367	0.00403715929018804	0.155610604976872	0.537513138383673	0.389954016538181	0.10965495076059	0.361020314909212	0.141048984369244	0.720316296870033	0.000747363937206944	0.555766417372948	0.0166310142783546	0.453148535374046	0.0589511897652743	-0.199802722818785	0.426672293414105	-0.359928434149102	0.142343872669591	0.146247372754814	0.562549765464125	-0.215088316082766	0.391374373717181	-0.00635451150025796	0.980035435046312	0.278631658140224	0.262874992223809
13380	Otx2	69287	0.713907678440297	0.000875929838442634	black	-0.693271246179448	0.00142163443878106	0.310444765014341	0.209910787123504	0.577059086644573	0.0121629816118004	0.316490407204081	0.200701478165707	0.877908889417514	1.68106880165647e-06	0.455151216592725	0.0577020494571859	0.52142179453886	0.0264749071219461	-0.292022351325075	0.239654478326315	-0.411077051421656	0.0901291023127727	0.206312679059985	0.411439322963559	-0.184661340254829	0.46322196552396	-0.131276812546794	0.603599029146554	0.377236094208738	0.122771270392189
6324	Gm14569	100038700	0.710707612996524	0.00094672573593905	black	-0.519735683073489	0.0270545916732306	0.519429984128412	0.0271607399439244	0.613393264222051	0.00678451232716949	0.377793297976929	0.122174496053731	0.666393031064258	0.00252897807384006	0.306597893506434	0.215912075950253	0.446449123554396	0.0632772163685597	-0.33486789929239	0.174357553118662	-0.25758287819324	0.302108845093834	0.351219119754583	0.152968001224215	-0.253935141262763	0.309246914258152	-0.181886167693465	0.470086950975325	0.143639951013006	0.56961099794347
15845	Sema3a	338417	0.704410855104814	0.00109999436135166	black	-0.710370026864628	0.000954464412451176	0.305401885843549	0.217800377785424	0.619173152849049	0.00614341708398591	0.421285187293244	0.081656985697299	0.79916508165311	6.93324619029093e-05	0.518845583397721	0.0273645635543364	0.458557110437628	0.0556233797472472	-0.0624147073822754	0.805657549274929	-0.09188578095219	0.716888792686143	0.350528902591303	0.153832593505275	-0.146111968289716	0.56291551680584	-0.213878074827774	0.39410913435363	0.398447191179006	0.101472309678457
13219	Nxph1	59050	0.701124700235463	0.00118784070626079	black	-0.36599462279391	0.135253188694037	0.303987782206611	0.22004679675534	0.398484461879996	0.101437397953909	0.196841865336683	0.433697337357464	0.631326606211731	0.00495501515931547	0.190828288229036	0.448149207571208	0.152901327525462	0.544705279987803	-0.495472702648804	0.0365389893281029	-0.274738192129742	0.269880404398371	0.277369364521487	0.26513367068772	0.080674535486023	0.750318116044043	-0.371247997641808	0.129314689687919	0.359695852759799	0.142620756759724
12059	Moxd1	17454	0.700722414034427	0.00119898425730298	black	-0.566318439546367	0.0142781289496279	0.0891550240881756	0.724988833546532	0.384978639860982	0.114661284127895	0.110069022328511	0.663719750439003	0.854405265284626	6.36337629351651e-06	0.292357075521644	0.239091349503745	0.264547221826217	0.288758175071711	-0.154746649506201	0.539801939643292	-0.273724859140819	0.271722430968728	0.156951096235671	0.533970629608559	0.104238002081346	0.680618248484918	-0.214906036650134	0.39178560076892	0.616590879494566	0.00642347548537895
17714	Tmc5	74556	0.699172056858351	0.00124274598374377	black	-0.740043446010964	0.000445981472928236	0.539815231860793	0.0207591553123189	0.755672613176959	0.000286684485876803	0.576777601191258	0.0122150181637369	0.790472722274893	9.44790573691696e-05	0.505592977935027	0.0323144217286485	0.540968700815902	0.0204360393722355	-0.256219141700431	0.304765794032091	-0.114584781712215	0.650737695091008	0.535109618601752	0.0221191151975362	-0.332731177780788	0.177294091099358	-0.2351230950476	0.347634570263125	0.202791715311106	0.419641700735085
3141	Cep126	381644	0.688032045338256	0.00159788456754985	black	-0.746659155617013	0.000371301313073348	0.551273164197293	0.0177215608661652	0.721080616103222	0.000733142489548033	0.61202653610699	0.00694375298625094	0.725721132334193	0.000651562437226779	0.526075208163453	0.024925146886774	0.563342927259305	0.0149129844777214	-0.272946248014476	0.273143046770288	-0.196468269698664	0.43458800910422	0.518704711845689	0.0274138732851137	-0.38222787574709	0.117497751089564	-0.166896153575874	0.508026641506638	0.153699794367826	0.542581166119097
3189	Ces1f	436059	0.687983810187181	0.00159958754358894	black	-0.558088955660036	0.0160885244866	0.382771429514311	0.116933364272052	0.714328442979884	0.000866958630259831	0.327916878763849	0.18403176238541	0.773729885645599	0.000165049145294611	0.1544891054126	0.540485079368478	0.477914239823699	0.044859909911369	-0.271810876393394	0.275222788594683	0.081556400899525	0.747672347309908	0.514994315073964	0.0287376947964512	-0.0597679141941072	0.813759129201162	-0.0577712371406618	0.819882736391873	0.399302714525649	0.100673107291161
2119	B930018H19Rik	433004	0.684689886308324	0.00171949255009026	black	-0.730536467197924	0.000575077298639538	0.460830325148601	0.0542676440654271	0.737999452961906	0.000471455501501995	0.480709991261229	0.043446771203806	0.850944391901824	7.5916114898788e-06	0.343170952077636	0.163258231654451	0.465916813900423	0.051324262347781	-0.14351197975698	0.569958540578994	-0.0125752953384603	0.960501867831773	0.637263423051176	0.00444673010808945	-0.234186438290808	0.349614361659304	-0.18930029838014	0.451860161164547	0.3643903560602	0.137103937342687
17738	Tmeff2	14911	0.683422458392989	0.00176756699913438	black	-0.688348433251732	0.00158675145520201	0.453777210717435	0.0585569044728781	0.645639250850735	0.00380270579190295	0.478006969785728	0.0448124855338254	0.785914332126705	0.000110502872369007	0.459738952395447	0.0549153958654318	0.435988496852074	0.0704989858645084	-0.183176063768921	0.466889825211123	-0.188290449328087	0.454321308353874	0.457061845883966	0.0565289184912578	-0.202813665066133	0.419590299946346	-0.299332768720094	0.227547319747292	0.326093148151541	0.186628155492011
1871	Astn2	12915	0.680238711293888	0.0018932530614457	black	-0.839798540248834	1.30258814214791e-05	0.348711807036775	0.156124764047694	0.699647198204641	0.001229195506739	0.425933563535482	0.077998638333933	0.877842220546184	1.68805800662423e-06	0.515604296761693	0.0285167212498438	0.61121318621124	0.00703994411733326	0.0508265857218308	0.841256488126986	-0.0598212759125737	0.813595613480859	0.356470089600053	0.14649948894103	-0.252651269851267	0.31178297450504	-0.0249383893707169	0.921754923343475	0.426329683601038	0.0776925485423632
6416	Gm16976	320400	0.677235536917395	0.00201849246756817	black	-0.56324802176613	0.0149335960587745	0.208769673895346	0.40576684670031	0.520577273691306	0.026764031660422	0.409951964383449	0.0911004171492717	0.650177534796302	0.00348698694302931	0.416089595333263	0.0858928462714134	0.335764749241324	0.173134817103787	-0.205543890910251	0.413222907358852	-0.0675003818707987	0.790144174379443	0.439244937473262	0.0681885362479396	-0.146767864317196	0.561144791108447	-0.191290709245057	0.447029237572063	0.260296407872127	0.296863641689299
14694	Ptpru	19175	0.675025528845921	0.00211495932301544	black	-0.617116423513533	0.00636565573190947	0.392354598743343	0.10729602109497	0.562121149720704	0.0151800626999687	0.572230130407916	0.0130805885210479	0.73655125165265	0.000490233501815632	0.469998392040817	0.0490508523258716	0.304328377659244	0.21950436734714	-0.336600703801515	0.172000323133777	-0.0899764718389774	0.722549267385723	0.62561194176766	0.00548800987864498	-0.228471894955651	0.361832338658032	-0.329194380897815	0.182227461722321	0.232753955004867	0.352654630110373
8978	Gm52620	115489534	0.673386085735259	0.00218895246425237	black	-0.792104639570788	8.9243869176964e-05	0.246941853705273	0.323210104147273	0.443269705944548	0.065411108352265	0.376883474619885	0.12314999124567	0.813939709091406	3.95474041172959e-05	0.65607488690879	0.00310911911921163	0.534714068789463	0.0222365376142813	-0.0272914676800885	0.914396587764466	-0.423213987286617	0.0801240631932317	0.0733831230260176	0.772292966927966	-0.228788648870012	0.361148856471287	-0.0380224014204318	0.880932160050052	0.41212331026332	0.0892326073065737
5596	Fkbp14	14230	0.671168119477051	0.00229244260248094	black	-0.426495827964836	0.0775644284874575	0.153906745372839	0.542031235516107	0.389061860057598	0.110540978420151	0.309491143137101	0.211388208568383	0.586220242160629	0.0105636438942401	0.316534784062707	0.200634879750617	0.205906968196884	0.41238005556337	-0.172335974507186	0.49409333881378	0.0158712831462516	0.950160300191324	0.358064366827021	0.144573500612661	0.0533406337357428	0.833505936278673	-0.242246390199867	0.332789815023309	0.371942788177738	0.128543199742771
10683	Lair1	NA	0.668388968908236	0.00242777784911546	black	-0.689489118975943	0.00154714474974234	0.349404314046585	0.155248463409845	0.527418072856044	0.0244913585352127	0.577381018906186	0.0121036849850488	0.703392352838778	0.00112662307466709	0.478163374751678	0.0447325825812409	0.337027004962792	0.171423716251389	-0.0866497649072083	0.732444535633844	0.0456964084062541	0.857114743013316	0.637469261490058	0.00442990170159592	-0.294207892289138	0.235992810947939	-0.15273572542484	0.545146287731274	0.254773495977161	0.307597553979821
9548	Haghl	231086	-0.66178926795645	0.00277569718940806	black	0.274878777966664	0.2696254609911	-0.538871184500877	0.0210265816641125	-0.320656176107086	0.194513062232828	-0.385546002120061	0.114082346030658	-0.124520877539383	0.622511738465296	-0.363854218128144	0.137726357372459	-0.113345643612077	0.654290691697124	0.594539834539885	0.00926155474303644	0.485988523241542	0.0408714015493865	-0.186273789836757	0.459256531182026	0.253105176734208	0.310884952149451	0.453381683307952	0.0588047356214143	0.240179893900199	0.337057733285566
12470	n-TIaat7	72739	0.6568650340363	0.0030611494416104	black	-0.465169418765735	0.0517490268440768	0.0291377942573917	0.908627525679805	0.22956747849593	0.359471431616356	0.123645759125962	0.624978427271202	0.724849578076943	0.000666275980254194	0.254934643964784	0.307281118344717	0.138069929503923	0.584821651393414	-0.147949146052434	0.5579618320806	-0.173153048203881	0.492016603331407	0.178597798944528	0.478286586387393	0.162149242850693	0.520335110862887	-0.175646587346616	0.485705081871913	0.615225766901144	0.00657565394681105
3234	Cfhr3	12632	0.646959989880465	0.00370850550777376	black	-0.665287032062199	0.00258653427302813	0.42906520125519	0.0756027947997296	0.659914379807863	0.00288168348336918	0.670627891151715	0.00231825095739579	0.661326215737438	0.00280157035279598	0.526948248375919	0.0246424510524852	0.409079203875482	0.0918591034964213	-0.0955774117364104	0.705984263312756	0.104164882455074	0.680831093382402	0.704782839619038	0.00109040031392108	-0.36977928349894	0.130956202414847	-0.206986599663273	0.409879229010591	0.124393667495491	0.622870067596365
19680	Zic4	330301	-0.645196968921629	0.00383468503663179	black	0.211634589976695	0.399206200306053	-0.484150939603982	0.0417543505093761	-0.369737559613163	0.131003047125422	-0.356639398258128	0.146294117397576	-0.346635131526506	0.158772874490313	-0.293854331019059	0.236582733842412	-0.0301113578407885	0.905587246221131	0.539235291935284	0.0209231200593742	0.403153850198138	0.0971314668917838	-0.328657180817338	0.182984736819541	0.137788162107913	0.585595608141156	0.663937572176352	0.0026582157914193	0.110795646273089	0.661624548898038
4270	Dennd1a	67894	0.640183776883122	0.00421279375942494	black	-0.670135758827027	0.00234196959914837	0.249561293368073	0.317937208761111	0.574760392410362	0.0125931487185741	0.246330956113616	0.324447184858558	0.910562370319954	1.55020219026728e-07	0.341036722970468	0.166064083324644	0.363757012663917	0.137839416445466	-0.0739888743689975	0.770460814826326	-0.188548949812953	0.453690657012054	0.328803513918611	0.182778247186267	0.00603500690145501	0.981039077496352	-0.263975815236393	0.289839824611922	0.614580123332158	0.00664863814890675
17073	Stpg2	231637	0.638129232280995	0.0043762955326209	black	-0.741915112206699	0.000423678099779316	0.407349565807468	0.0933761796132642	0.678057857377893	0.00198353893935153	0.328316774832094	0.183465684668378	0.75497052610054	0.000292631247759308	0.434377921899036	0.0716628589002247	0.701058406602212	0.00118967112972056	-0.131819029577026	0.602091299881768	-0.352387588555113	0.151511945192619	0.155207787962627	0.538579738318584	-0.33885723605176	0.168963019784551	0.100921612988803	0.69029484701359	0.228124288028072	0.362583235833212
792	A2m	NA	0.638054627498879	0.00438232863992941	black	-0.199087838522035	0.428362946583768	0.261831562025129	0.293920723353692	0.259519914062622	0.298358940905416	0.275975891251478	0.267641040356884	0.37705928523368	0.122961064225548	0.170792665642393	0.498027440478547	0.0870063138291504	0.731382029337429	-0.59053848002113	0.00987065944857112	-0.102926752457799	0.684438655115776	0.297828320247541	0.230006118166396	0.0943682393698692	0.709550097998692	-0.2537550478862	0.309601912763076	0.21736196519884	0.386264871252122
4822	Egfl6	13645	0.637005847646576	0.00446786171814357	black	-0.592319467617747	0.00959569913260065	0.273486509925783	0.272156825455046	0.507214468514288	0.031674202624768	0.423967920092347	0.0795306412806064	0.683756712472289	0.00175478187869555	0.509185294217862	0.0309093042233274	0.337061157151586	0.171377579204946	-0.231962474472375	0.354340902703375	-0.16290492495109	0.518366433319564	0.332664361385261	0.177386450557098	-0.151948660688887	0.547244469694697	-0.316472729835527	0.200728011468178	0.277384356909463	0.265106773568154
12594	Nalcn	102467552	0.633075363421946	0.00480061543513353	black	-0.675560817858789	0.00209125192973978	0.496444948360427	0.0361156436341961	0.605251161882334	0.00777842853625818	0.464864205354674	0.0519232482368952	0.761067742290969	0.000244289856291448	0.397722395652124	0.102152947524984	0.477549511312984	0.0450468113120262	-0.296107702543374	0.232839033370102	-0.208820597400064	0.405649727405045	0.430673425307664	0.0743936957642543	-0.241382750503879	0.334569636491653	-0.145763548478377	0.563857135946094	0.301619029549499	0.223843246357913
18018	Tnr	224090	0.630967557371679	0.0049872107898261	black	-0.709637082159218	0.000971447658418952	0.279387240603596	0.261528748312524	0.550906900495987	0.0178128851919809	0.448623816566101	0.0618478239935298	0.807068877476864	5.16474217361029e-05	0.418672211726648	0.083767739848321	0.498899334101634	0.0350636926244626	-0.181747250339245	0.470431920097078	-0.069775650036376	0.783227555673715	0.445798784894839	0.0637094167610417	-0.215785799069945	0.389803019788206	0.0237831030979155	0.925369881115001	0.379273458721719	0.120599157894891
4733	Ebf1	67417	0.63085672764996	0.00499718313137768	black	-0.713230785634518	0.000890524380278103	0.35384503685427	0.149709170312848	0.717180752601821	0.000808141389172403	0.287843371664662	0.246756058462154	0.827272556854823	2.28145317583595e-05	0.311610732842817	0.208113569875976	0.569528472288747	0.0136175190821934	-0.118856983404501	0.638543177100837	-0.173956873029973	0.489977675830388	0.342114515471713	0.164643059434604	-0.220002940046273	0.380376311600069	-0.0240648653530187	0.924488099793871	0.371967472015348	0.128515850497699
15712	Scarna2	12393	0.621724091892107	0.00587656106857479	black	-0.608741410222111	0.00733890215941532	0.275996189909183	0.267604410437783	0.402568226732703	0.0976641484268431	0.275144964438809	0.26914315745625	0.635776006382771	0.00456989096849521	0.404755786748341	0.095685057801029	0.211885383519167	0.398634642007459	0.0566206433461459	0.823416022596943	-0.0463766878165023	0.855008754597968	0.253503465833774	0.310098235688071	0.0100929359294226	0.968294624998235	-0.293867122832371	0.236561374101042	0.511647008781462	0.0299740516417819
2582	Caly	12322	0.619237689812771	0.0061365467779786	black	-0.327366234253364	0.184813141605637	0.211458146400502	0.399608581646662	0.494352183830737	0.0370316137703572	0.163205187457327	0.517585165683264	0.554063949182833	0.0170377839779319	0.0428707120000679	0.865872131245176	0.262143736202571	0.293324448199423	-0.047553787277322	0.851366934857423	0.2289020577644	0.360904323911375	0.371074949900962	0.129507344004594	0.117643868497252	0.641997083312336	-0.0933514545597637	0.712553039035546	0.39299298725415	0.106674860664127
14083	Plppr5	85031	0.618462625275984	0.00621946974456793	black	-0.711463979671002	0.000929576726230209	0.505501695222084	0.0323507580615138	0.679492524611341	0.00192375423581616	0.398413527605544	0.101503849998466	0.832540218490039	1.81238989649089e-05	0.437486890611588	0.0694287905029229	0.506800963027146	0.0318365290581229	-0.154681062094044	0.539975874243921	-0.27348136733144	0.272166202623314	0.327862904898137	0.184108255010844	-0.214199366197877	0.393382102443227	-0.264576565536477	0.288702694981178	0.348672279660572	0.156174884022055
791	A26c3	622251	0.616879616070124	0.00639165658793176	black	-0.699974823778751	0.00121992369235003	0.555454496345505	0.0167049605362953	0.657272864783063	0.0030366288529843	0.490096659064744	0.038949092563587	0.710995048130956	0.000940177968915098	0.51000153259863	0.0305967320228522	0.665547202198089	0.00257289901045517	-0.366303400880587	0.134898977890641	-0.349271402352571	0.155416388466305	0.243761353748181	0.329681080709289	-0.405390181022182	0.0951165766887163	-0.0570241348160812	0.82217659450516	0.0735728399413258	0.771719026464899
6107	Gm10479	100039045	0.61458011725584	0.00664863883885275	black	-0.753825529093059	0.000302552220617295	0.44288899821978	0.0656701652159873	0.757786881667041	0.000269387261310776	0.555371037174959	0.016724790010597	0.768866664791937	0.000192421765221107	0.489506384041795	0.0392209532051511	0.573052894235159	0.0129204670719873	-0.104633609148885	0.679467069101076	-0.0850539856177673	0.737205565875963	0.562214096012475	0.0151596124215082	-0.439868486068402	0.067752610730958	-0.0980316510474003	0.698764698090202	0.132229701623096	0.600950375484816
4587	Drc1	66556	0.613742571920932	0.006744291588508	black	-0.588232850889954	0.0102359706213018	0.0056520021621543	0.982242225072261	0.409254091527468	0.0917067090044179	0.0769696972232276	0.761462036956632	0.693814426097455	0.001404323305078	0.236718268420943	0.344277738306778	0.467859185416166	0.0502326670260105	-0.0651457625855015	0.797317755147066	-0.233860212922327	0.350305410455946	0.0705413334630077	0.780903390849654	-0.0456838696557065	0.857153568761157	0.215165979947611	0.391199233930404	0.485288408275816	0.041206104645409
13874	Pigu	56012	0.613546161585253	0.00676688327018036	black	-0.502090573552789	0.0337313703502499	0.219560894688749	0.381358450310588	0.467729532904392	0.0503049793568375	0.379871448423186	0.119966802085113	0.686476405673362	0.00165357014788031	0.323233985431995	0.190747601643979	0.278206887957844	0.263633710004224	-0.294268922894265	0.235891075476122	-0.0247045255490062	0.922486581223205	0.456082393148153	0.0571280471689849	-0.0261985042841804	0.917813616251864	-0.231473189554097	0.355385633224838	0.359890146587677	0.14238942772274
15861	Sema6c	110880	-0.610982052947126	0.00706747488910061	black	0.34211286439402	0.164645229971627	-0.441343180837021	0.0667298742520035	-0.525767806220589	0.0250252857044597	-0.438930299710147	0.0684092886031321	-0.441828184849486	0.066396030611938	-0.292448424929726	0.238937812731857	-0.140353004197135	0.578566419176384	0.312159301215598	0.207271502401277	0.0923305128045102	0.715572310005379	-0.533823792366991	0.0225026110078122	0.174894827018568	0.487603724530687	0.554718734440423	0.0168804160981197	0.0282845803490682	0.911292967996521
8051	Gm38722	105242443	0.610230634421651	0.00715758008549113	black	-0.61562935111085	0.00653036286337075	0.393767520758665	0.105924686012327	0.561347396692099	0.0153511565973671	0.432418860751478	0.0730976270511939	0.777459892249097	0.000146354552830917	0.37327926049199	0.127068275829319	0.428307535852772	0.0761774095504418	-0.22504268573378	0.369278507086854	-0.200569559909936	0.424862686023939	0.447497284575648	0.0625852357310245	-0.195189089969789	0.437644849477674	-0.14590535270794	0.563473821428659	0.310145965145516	0.210372982347623
14255	Ppfia2	18950	0.609791313845182	0.00721068921435873	black	-0.767753184859396	0.000199200898719397	0.390350765240984	0.109262558598288	0.766720822680031	0.000205665212791081	0.402154488115328	0.0980417510245126	0.80414975226269	5.76688052061068e-05	0.437430797468212	0.0694686357406437	0.596272345992957	0.00900737823665811	0.167022089233919	0.507701987320717	-0.0219548527994509	0.931093399365198	0.393377567590112	0.106301902065064	-0.253113955788139	0.310867598616186	-0.0964771655615037	0.703334671760702	0.347925601036163	0.157123727912773
12697	Ndst3	109019	0.608081871958463	0.00742038168977954	black	-0.565767692826478	0.0143939862422283	0.0312073823468208	0.902166037503496	0.246376056767322	0.324355760084723	0.102331020617999	0.686176774051515	0.592034420683965	0.00963928813033728	0.334287353382979	0.175152144573636	0.242611779202362	0.332038471792403	0.1873514949004	0.456615777922225	-0.186149164690834	0.459562403414019	0.0466358242416724	0.854206772298026	0.00120466441359064	0.99621484899811	-0.025076408064512	0.921323151071178	0.513311035324127	0.0293543814041684
18318	Tshz3	66949	0.607505321840621	0.00749220597122948	black	-0.364585379187967	0.136878014888727	0.193157901731592	0.442521605454873	0.40616697914078	0.0944238154423082	-0.0156549103089645	0.950838981444878	0.609798385404769	0.00720983182414692	0.137843348990992	0.585443987390275	0.089320285674544	0.724497830143663	-0.175337012193669	0.486486505900771	-0.270879813729209	0.276935540527293	0.0904512398617942	0.721140442168761	0.255580865703135	0.306014130457074	-0.494900003041044	0.0367901378835217	0.545262918349047	0.0192677192991462
7691	Gm35190	102638659	0.605958770179584	0.00768764571153457	black	-0.623525549349799	0.00569383874958124	0.378893907069733	0.121001740845062	0.61504018165847	0.00659656592117164	0.516176358130918	0.0283106855906565	0.555638492886883	0.0166613095924391	0.424352252906461	0.0792293752549045	0.392925993721141	0.106739925240215	-0.163207390985392	0.517579434250148	0.0104638712701264	0.967129974570232	0.548115131397849	0.018521257956259	-0.384356475880148	0.115298535674579	-0.135340124372268	0.592337840687018	0.0593293307880453	0.815103352488507
13800	Phf2	56075	-0.603940498844301	0.00794886481203191	black	0.403955385721376	0.0964057927999971	-0.536575634212593	0.0216881482945094	-0.487006137995182	0.040388619845171	-0.553256310095791	0.0172334831016305	-0.444118927315502	0.0648359847897178	-0.496309006494342	0.0361746091354386	-0.176595123304847	0.48331462739753	0.470291048154535	0.0488908236723204	0.283558726223381	0.254173837623223	-0.441231680674937	0.0668067992319411	0.268225018715274	0.281855112623487	0.619134367470192	0.00614754899533173	0.101035545535502	0.689961644119767
19528	Zfp711	67255	0.603404378377378	0.00801944311998526	black	-0.39510736834465	0.104635899464466	-0.0094494188538534	0.970315262006771	0.397296139480903	0.102554761298645	0.0621483124434898	0.806472120873723	0.710152689910365	0.000959474378328453	0.129501793772985	0.608545452603588	0.160474193965065	0.524711251522368	-0.0476327715589761	0.851122667544592	-0.0847355760329534	0.738156641986944	0.287276772486499	0.247729040465202	0.157795014565657	0.531745886557536	-0.230606917907032	0.357239608554301	0.547111524288092	0.0187812677318525
9328	Grik2	170935	0.60294491332742	0.00808033134475993	black	-0.877906918036504	1.68127511249758e-06	0.436376781583881	0.0702204982938146	0.67975537657653	0.00191296390315941	0.512800221182005	0.0295435380164165	0.763319646903619	0.000228229485023566	0.603837128240345	0.00796243404309395	0.702764225524269	0.00114331107758741	-0.0546944654134647	0.829338209192127	-0.240857663131757	0.335654457286766	0.29424937871754	0.235923651755404	-0.471726992247365	0.0481113472685135	0.0858859772825588	0.734722158916976	0.221869451601042	0.37624478171333
10923	LOC115488500	28036	0.601325446792655	0.00829792164142442	black	-0.832703830359955	1.79925482407618e-05	0.446536453209692	0.0632193458672284	0.559968162079196	0.0156599260063686	0.513912325382344	0.0291329259987408	0.739441896896368	0.000453355560791581	0.655908878652574	0.0031192754454629	0.473433227079382	0.0471974281360135	-0.00125989700536506	0.996041305077476	-0.262754022651535	0.29216087472325	0.300961350376712	0.224904770042258	-0.301527354348493	0.223991019987526	-0.204625493058773	0.415358991538706	0.370777741749802	0.129838695303174
17767	Tmem132b	30058	0.600838369244514	0.00836428039767066	black	-0.816081326623541	3.63098094111349e-05	0.512130433148286	0.0297929934869947	0.639026420379823	0.0043042714602615	0.714591319466169	0.000861392773934065	0.569146182882048	0.0136948914475829	0.603099597522365	0.00805979114896687	0.446830967661932	0.0630244715547136	0.0657481470222045	0.79548103588703	0.0243255459128977	0.923672368676241	0.670265173839043	0.00233571306544518	-0.491817639600375	0.0381646992813598	-0.13821819361081	0.584414573023968	0.0973418093099533	0.700791532493164
14710	Pus1	21762	0.598020607234357	0.00875660849818445	black	-0.0601361592812879	0.812630869404812	-0.0505663701968381	0.842059511833573	-0.129922404384236	0.607371869444754	0.159268585273699	0.5278714472724	0.110332717931438	0.662959115531405	0.208409717575742	0.40659523222271	-0.0511543321686304	0.840245276557672	-0.378373834464575	0.121554910438112	-0.255035159990892	0.30708384021839	0.0223888060717246	0.929734564480514	0.0507741917217596	0.841418163767379	-0.0231521608343034	0.927344727888707	0.0631981981852353	0.80326292897981
8510	Gm41435	105246077	0.597792463854275	0.00878901075784346	black	-0.505167729010859	0.0324839668354335	0.445034207960927	0.0642203449134398	0.707318363350237	0.00102684188431472	0.121643232141066	0.63063718536617	0.714070009055218	0.000872459626975393	0.0622617698212431	0.806125172303487	0.468705479305673	0.0497625835303875	-0.0288704327860322	0.909462664958851	-0.0353868838519431	0.889135379981925	0.261842006960984	0.293900760921338	-0.0393758656381028	0.876723841147809	-0.14437092431671	0.567627582574648	0.379711751669463	0.120135446778069
2685	Catspere1	67077	0.597656793151264	0.00880832520741344	black	-0.845370401296	9.99678888609462e-06	0.407818128716916	0.0929634223155931	0.740633755303341	0.000438843270007059	0.498958789482487	0.0350385058919316	0.777418248521543	0.000146552921809586	0.583466655794645	0.0110255146281697	0.786105696304123	0.000109786694221629	-0.0990374977321714	0.695812878622396	-0.217485670729544	0.385987930635961	0.276982880907469	0.265827627832116	-0.504490314612121	0.0327554668738574	0.139344824644239	0.581325157490465	0.11944036398374	0.636884723702254
9878	Htr2c	15557	0.597487506376656	0.00883247321261368	black	-0.568436038430577	0.013839547286147	0.314484598793765	0.203726894676952	0.683161298420688	0.00177760982472391	0.195925798144911	0.435882985366438	0.879678127645961	1.50447410896027e-06	0.146513543906285	0.561831092297383	0.403904244324291	0.0964519767168898	-0.133184425080758	0.598301387826847	-0.00698313034543464	0.978060873426872	0.422597767160645	0.0806114956436772	-0.0508113730931658	0.841303430121729	-0.202299413212812	0.420795425423722	0.469468973058678	0.0493413530020842
6829	Gm30337	102632187	0.597383544152563	0.00884732934231404	black	-0.690401918925361	0.00151604383168632	0.510098608297796	0.0305597210527297	0.64210346484152	0.00406456524697953	0.599272367748359	0.00858053259845223	0.468375946328038	0.0499452292538472	0.431098506867779	0.0740765045148929	0.516859399728468	0.0280661951015815	-0.160858841452273	0.523704840224385	-0.0257435104697855	0.919236511230455	0.541499693482726	0.0202886299506916	-0.409753067398902	0.09127291612497	0.0287108455333997	0.909961200168367	0.0709357540836308	0.779706849541912
12488	n-TMcat17	67785	0.597167163002244	0.00887831452946618	black	-0.435981017847166	0.070504358001942	-0.0722319947567571	0.775777815835926	0.226607083472886	0.365870982226416	-0.0289867960839425	0.909099177499785	0.750505238278454	0.00033293645312148	0.171502261303812	0.496216719898691	0.199547579942742	0.427275285746273	-0.116201604561339	0.646112518263406	-0.210039246242242	0.402852391780059	0.0313116899428327	0.901840528910353	0.185766867439447	0.460501332051549	-0.0560262895449824	0.82524245726055	0.643559618504891	0.00395499426609276
9796	Hpgds	72612	0.596889152045822	0.00891825301597807	black	-0.536986563540328	0.0215685365167578	0.579167954214181	0.011778732080916	0.633755464394101	0.00474163753310163	0.375019781937218	0.125165310454849	0.643777303063079	0.00393882367947455	0.373744997207477	0.126557094127763	0.584190950764391	0.0109024886264811	-0.384765816329566	0.114878986693469	-0.329557671917143	0.181716531375429	0.169856748041437	0.500420523602996	-0.295415948544438	0.233984239083522	-0.129327166035355	0.609032964655898	0.0666472896847191	0.792741381585898
11989	Mmaa	56690	-0.595562086571262	0.00911089284989742	black	0.221700246404929	0.376618283953622	-0.674780775190933	0.00212587285303193	-0.30771563558773	0.214156988022742	-0.508226187645132	0.0312797375863775	-0.066260990003102	0.793918141338058	-0.343193017089111	0.163229392524251	-0.0592258799460562	0.815420492868047	0.466964465080365	0.0507332905535363	0.329012599050807	0.182483479092746	-0.341959945931817	0.164846343672143	0.257426625577521	0.302412562084558	0.539168160329785	0.0209421654698012	0.254646165266177	0.307847722475243
16471	Slc8a3	75288	0.594786639555156	0.00922499799527654	black	-0.602184016247754	0.00818198459937309	0.276968025683054	0.265854323878771	0.441549082882933	0.0665879934443505	0.481307371893328	0.0431492664385042	0.646685067383573	0.00372795497352533	0.375246384343933	0.124919041896357	0.426366274125086	0.0776643189008584	-0.337854375178693	0.17030835991858	-0.176730822747655	0.482973116316225	0.471092762168593	0.048454458335899	-0.279572362664024	0.261199567938616	0.0816554903868059	0.747375226490781	0.228740214560385	0.361253319228999
2506	C7	329844	0.594180233497911	0.0093150271557734	black	-0.695253197928138	0.00135931273313685	0.26777494168842	0.282694413772978	0.554347690270104	0.0169694492558238	0.367607143580885	0.133410536206117	0.827974002785176	2.21356724343506e-05	0.544110844353701	0.0195758643997528	0.543371483196306	0.019775655636723	-0.139344288769684	0.581326625309602	-0.335818764257695	0.17306135992357	0.192653843347935	0.443736145819238	-0.29826590764689	0.229289195428323	-0.0893417955100487	0.724433930479253	0.23886774730193	0.33978410005311
11946	Mir99ahg	100124470	0.589298865610371	0.0100657439521574	black	-0.766094548062668	0.000209672345739154	0.212771922920164	0.396617787962139	0.484072899926103	0.0417921676857384	0.280602301069218	0.259372874089192	0.817100433599703	3.48503132928087e-05	0.439274646107314	0.0681677197569366	0.485657378602939	0.0410294516129269	0.0375014534066252	0.882552756221445	-0.252077753718076	0.312919839371557	0.199733130336397	0.426836720491928	-0.165106616132887	0.512650554016543	0.0242455110535981	0.923922809005341	0.528347085910085	0.0241947241092014
9827	Hsd11b1	66255	0.588751956564445	0.0101527911938035	black	-0.646489267028435	0.00374185774845405	0.378567676809032	0.121348524008241	0.549222865129357	0.0182375756637609	0.19303178287023	0.442825330675365	0.513394140683066	0.0293236961708573	0.282566094057459	0.25591208221873	0.609481544240946	0.00724832813471972	0.0141012276932898	0.955713225628451	-0.300143229226649	0.226229775754311	0.0507051236803584	0.841631300826495	-0.35324488292213	0.150449727177806	0.212058156207157	0.398241152057482	0.113425780718741	0.65406069857843
16397	Slc44a5	67453	0.58530344668634	0.0107156668633959	black	-0.804715371576351	5.64576269410856e-05	0.375774394874216	0.1243465294796	0.696011477703076	0.00133607668014414	0.536761263563112	0.0216340517360344	0.788562285868292	0.000100936507005349	0.519381555890455	0.0271775854295424	0.640263332715126	0.00420656443375607	-0.057613694429111	0.820366330976687	-0.0850006313606746	0.73736490751599	0.470575733777176	0.048735532829993	-0.433086440455414	0.072606348459658	0.0481705917636146	0.849459745123835	0.191008862155373	0.447711691778736
16212	Slc22a16	66641	0.584401610095866	0.0108669138990861	black	-0.520683329051364	0.0267275889418884	0.470371884726968	0.0488466907720636	0.622785707226955	0.00576831443707102	0.300933943691612	0.224949075962515	0.606432969322897	0.00762728820325537	0.352247303988731	0.151686252038939	0.442705501449813	0.0657952996815363	-0.339943558807784	0.167513851613391	-0.402664346082657	0.0975765744206658	0.2022038998497	0.421019458324076	-0.262671475488829	0.292318095441574	-0.278769354371204	0.26262933366291	0.0494924551244862	0.845375168981238
16066	Shox2	56747	-0.581493053382131	0.0113663897857594	black	0.110672565996001	0.661979279998291	-0.36652058861939	0.134650221525368	-0.0994459239919545	0.694615469711127	-0.364977318441323	0.136424760896419	-0.179061810822123	0.477125304471693	-0.274786760703273	0.26979231153842	0.118178915008598	0.640472864770389	0.411482069193537	0.0897812876290027	0.274821695818957	0.269728957822272	-0.30291764148649	0.221756736307399	0.0862793745582349	0.73354877945025	0.53184832260144	0.0231019179852723	0.11028588124232	0.66309419395531
5674	Foxa1	14283	-0.58045755558433	0.0115485790628487	black	0.143089810373089	0.571105709296721	-0.405996394361013	0.0945756322205675	-0.385020096028133	0.11461891166506	-0.335873436499618	0.172987030363838	-0.311892543781947	0.20768070328934	-0.204568162581026	0.415492530316271	0.021754421001151	0.931721071509267	0.584983229113726	0.0107691762813274	0.204321094220276	0.416068283682494	-0.419015679135843	0.0834880375884279	0.0395312253873648	0.876240981056457	0.654534709898391	0.00320439658050736	0.0479495905675163	0.850143000785951
1299	Aipl1	434756	0.579617932115371	0.0116980127761847	black	-0.434987324263017	0.0712208203407172	-0.118642244296147	0.639154056199135	0.114443055339703	0.65114370806867	0.0709244560930425	0.779741117356778	0.569173064712822	0.013689439369197	0.406446486840823	0.0941754405646776	0.123507605623705	0.62536818701687	-0.0141329128841074	0.955613806716401	-0.250239107276084	0.316581114869053	-0.0686818429766099	0.786550737860941	0.123511300593611	0.62535776150766	-0.168826292131985	0.503061685049135	0.477821277642344	0.0449074913440193
1597	Apbb1	11807	-0.579414491580618	0.0117344520383852	black	0.103454259580216	0.682900848039281	-0.465633382729125	0.0514850329137639	-0.262391227866781	0.29285224228686	-0.337347821942408	0.170990647199365	-0.215831711109475	0.389699706549876	-0.242383178879549	0.332508422844281	0.0347520182821908	0.891113074012818	0.678439083241578	0.00196750501806721	0.369125595701941	0.131691465420656	-0.27867281840079	0.262801544788284	0.0836612306729203	0.741368330070639	0.625717996057221	0.00547771105789492	0.158807960618725	0.529081164314135
14689	Ptpro	19171	0.579063434386603	0.011797544908512	black	-0.383346068595814	0.116338791621164	0.182419316394356	0.46876417139704	0.258058490741655	0.301185498087516	0.130811080673047	0.604895299429389	0.546150538249039	0.0190329233464812	0.290350472554016	0.242479815859718	0.0521545196216142	0.837160828334464	-0.129933489573685	0.607340952006248	-0.237011652291346	0.34366239058878	0.112645249293129	0.656302079283396	0.148313266744381	0.556982311543877	-0.427805210506864	0.0765601407447693	0.444501114786193	0.064578384669751
11453	Maats1	110958	0.579056270262848	0.0117988352785312	black	-0.407275017592431	0.093441971245421	0.205952424157782	0.412274598407544	0.375918326014845	0.124190788286138	0.0670519470036891	0.791509157002826	0.523724027605137	0.0256990701774436	0.17133993284384	0.496630663954658	0.14933961783903	0.554225404162912	-0.206684153944068	0.41057898335835	-0.205733215515044	0.412783292209175	0.123134039251598	0.62642256869351	0.10854576043736	0.668119732977537	-0.296098279598297	0.232854609002437	0.452630604269872	0.0592775099765881
3750	Cpxm2	56264	0.578990093286951	0.0118107601123602	black	-0.607780566704904	0.00745784737067483	0.347280525952961	0.157946626396715	0.523897018946504	0.0256414972467573	0.297104715441836	0.231194791092688	0.762085956409627	0.000236913912998624	0.40909027147309	0.0918494539214049	0.36011295815921	0.142124465093448	-0.0735931003289645	0.771657740453855	-0.372953951307463	0.127426186172032	0.257104566733857	0.303039143967684	-0.210106175772269	0.402699062017075	-0.308639467555627	0.212713407401066	0.264660563380515	0.288543916280837
8077	Gm38877	105242722	0.577843891631376	0.0120188332737725	black	-0.54245751037394	0.0200248442742769	0.324353727436571	0.189127161376354	0.731340031505091	0.000563077374792941	0.287038586165033	0.248138783905649	0.788215981633667	0.000102146207380252	0.153488451773694	0.543143025401352	0.494288898285556	0.0370595879063246	-0.145763766410428	0.563856546761596	0.0313485222909226	0.901725591213729	0.496980904258787	0.0358838892617991	-0.157518787441697	0.532473611260268	-0.0633179993824582	0.802896921232323	0.279205679665853	0.261851847592164
8529	Gm41534	105246185	0.577793444364367	0.0120280579059535	black	-0.668854023668133	0.00240468387246204	0.284113824680817	0.25320501927107	0.48552793466475	0.0410913598813725	0.375578723109544	0.124558477137162	0.848814381027108	8.44434170515748e-06	0.51585862285829	0.0284249790290205	0.507743045095881	0.0314676360760904	-0.154743435811082	0.539810461615298	-0.302158912497919	0.222974271210429	0.203880550632437	0.417095954020518	-0.208176747684216	0.407131862648027	-0.0868551515813558	0.731832432147228	0.343664310074886	0.162614236447259
7880	Gm36372	102640246	0.577380394625448	0.0121037997474012	black	-0.801670351963454	6.3242279722474e-05	0.339767333904008	0.16774836347807	0.584902272333711	0.0107827382557723	0.569736357455296	0.0135755910227305	0.774710897146467	0.000159947044979144	0.621429557859949	0.00590688329567591	0.498567022985182	0.0352047242625451	-0.037737125592616	0.881819557768556	-0.118626939944933	0.63919760169562	0.465013946104688	0.0518377182880525	-0.383767284919897	0.115904326815092	-0.0850504012870868	0.737216270103088	0.261282065388976	0.29497208210793
2106	B4galnt1	338360	-0.576360892650534	0.0122923786984155	black	0.216074268104303	0.389154143922937	-0.40960342749893	0.09140285153234	-0.447654738903293	0.0624817761863374	-0.409257956798441	0.091703342935875	-0.295514025012263	0.233821653797088	-0.197848537948682	0.431302125099037	-0.1069991299999	0.672597772821458	0.540627901277749	0.0205310916877421	0.0819389271947202	0.746525525578175	-0.499973570357507	0.0346107631729717	0.067873465269567	0.789008995282648	0.428831402771811	0.0757797665414095	0.00759221835095568	0.976147775990697
1562	Aox3	11777	0.574395437918605	0.0126625467052551	black	-0.56863289188927	0.0137993272042906	0.298918485572834	0.228222710620372	0.587338581171706	0.0103805456433292	0.312267444715967	0.207105762784636	0.606954239188348	0.00756138137892393	0.0774361829597875	0.760056368036945	0.473780111826537	0.0470132459616689	-0.0754709075359943	0.765983155764549	0.215430829517155	0.390602294721141	0.536077918794905	0.0218337174451371	-0.173261978438731	0.491740057869698	0.248662940775829	0.31973981554645	0.33939876163257	0.168239561115424
16355	Slc36a2	76376	0.574321526288158	0.01267663844692	black	-0.506987433758681	0.0317632483896647	0.351585303265636	0.152510662440981	0.647481321606657	0.00367185177931642	0.171863075132719	0.4952972256165	0.710586836287767	0.000949488339959266	0.0678725743134909	0.789011705709817	0.40969925920954	0.0913196234543481	-0.17592694086436	0.484997947973913	-0.0975635851177796	0.700139719163061	0.391416683992909	0.108213305401986	-0.0972731176996005	0.700993461909272	-0.114405076843656	0.651252523472189	0.335764631227197	0.173134977618933
7622	Gm34790	102638141	0.573942826037304	0.0127490364571557	black	-0.435257342520735	0.0710256044965196	-0.0456694185185383	0.857198316525961	0.186387798988697	0.458976804368659	-0.0358760087483417	0.887612112419168	0.629495771242002	0.00512096975250311	0.234835800554957	0.348241132994737	0.329916989610361	0.181212133243535	-0.170283647867622	0.499328285076136	-0.282701725621748	0.255674132991692	-0.1734578170518	0.491243064155391	0.175010527231046	0.48731127737943	0.114098382243709	0.652131505746159	0.57589112824587	0.0123800571851817
12009	Mmp28	17391	0.573130602281742	0.0129054250985203	black	-0.397880428731274	0.102004263926357	0.128749825112208	0.610645855001002	0.346870209324456	0.158471581767743	0.0650406417858511	0.79763838116806	0.568929473212102	0.0137389068757851	0.28108074443901	0.258527032260566	0.191068868540602	0.447566349756888	0.0155314906496398	0.951226117538897	-0.190015659671231	0.450120849799744	0.0163677146065415	0.948603303082905	0.0774519560290814	0.760008851269247	-0.288579464032489	0.245495630422674	0.406526529680914	0.0941044003515315
12957	Noc3l	235134	0.571333890967538	0.0132568042470044	black	-0.445401467273399	0.0639745447796123	0.117843697418343	0.641427659182996	0.507721035319931	0.0314762166108971	0.0348935985486481	0.890671978521325	0.748963153939619	0.000347897489617011	-0.00946151151390893	0.970277289555639	0.24992329798385	0.317212523841902	-0.185686081118056	0.460699868501528	0.0145404287544097	0.95433519651628	0.338533761132123	0.169396173658496	0.189456880433346	0.451479158611704	-0.125601918443925	0.619469893364265	0.630607265991951	0.00501968882896974
1314	Akain1	58810	0.570948232334618	0.0133332105948859	black	-0.590430934358923	0.00988746330169062	0.471682777414188	0.0481352071276941	0.736347368303356	0.000492926800604952	0.543045348011901	0.01986429265685	0.692946689540786	0.00143206225501786	0.366166958942483	0.135055415664839	0.508403365085534	0.0312110495574327	-0.293068805082137	0.237896761137983	0.0445985182113033	0.86051549018865	0.604121827384757	0.00792510726991512	-0.363796761362353	0.137793177184031	-0.135057992237531	0.593116932014878	0.0762050606028183	0.763767664684114
6685	Gm28590	102640814	0.570333143936615	0.013455796609583	black	-0.611113339351834	0.00705182642844841	0.399768964749523	0.100239461092092	0.535123694588081	0.0221149455914842	0.200073073162019	0.426033849433415	0.787168647994999	0.000105879798033201	0.392103601829617	0.107540950691402	0.550940624714742	0.0178044608851614	-0.156898243721009	0.534110100795213	-0.417549690697184	0.0846866360235665	-0.0143159982017294	0.955039350498225	-0.169436241089127	0.501497522550095	-0.107661107690933	0.670679820451705	0.319289532992586	0.196529164953806
12638	Ncam2	102467597	0.569567867464418	0.0136095656222987	black	-0.638525035350085	0.00434440115692795	0.0534711016341706	0.833104109338789	0.422929919311392	0.0803484929796969	0.233912369936427	0.350194872881971	0.870546028323037	2.62149851709757e-06	0.433762742533576	0.0721111405482867	0.340347796427665	0.166976750707609	-0.0444118691769623	0.861093874999816	-0.163621915659879	0.516501772581273	0.22879979732706	0.361124813983215	-0.0584732030924033	0.817728728808921	-0.147172892938123	0.560052550092242	0.512740283564581	0.0295657949577887
9329	Grik3	14805	0.568144835821433	0.013899215241081	black	-0.849947655279886	7.9809679011686e-06	0.479503018741236	0.0440526261829807	0.737202505837347	0.000481712933441676	0.629954911592512	0.00507893257664505	0.732182620499014	0.000550720593466412	0.531579702697149	0.023184365737397	0.630638221015511	0.00501689168211621	0.0778739306814762	0.75873794603015	0.00706555900432706	0.977801964618105	0.595177176962213	0.00916738866033123	-0.504536702578227	0.0327368194301988	0.0366911542604812	0.885074363201773	0.165479431499537	0.511685622020083
16430	Slc5a7	239606	0.567220016930651	0.014090070290535	black	-0.601083209183266	0.00833087052075385	0.199094094391844	0.428348136634729	0.450525271280367	0.0606178940359497	0.310983988157889	0.209078375511564	0.794478836577261	8.2068050504565e-05	0.404042783205494	0.0963269042827673	0.382186221119785	0.117541081641323	-0.26205924329667	0.293485763378959	-0.191797490111921	0.445803481762447	0.274517074312885	0.270281689182171	-0.100730372594856	0.690854263367312	-0.136743870249391	0.588467797347556	0.410320074883678	0.0907817868688916
7498	Gm34225	102637379	0.566603339929129	0.0142184877129133	black	-0.734320016096062	0.000520389875944555	0.255492244592964	0.306187696579207	0.633171745843941	0.00479222105623881	0.313344405613023	0.205459958559116	0.793534289452885	8.48618550343589e-05	0.441388776230344	0.066698436527518	0.496872773609886	0.0359305540698435	0.242159703108794	0.332968213500519	-0.0502409417534944	0.84306399090288	0.285809259203757	0.250260350961176	-0.217838791634127	0.385197998208313	-0.128822732966372	0.610442081403693	0.385794103674656	0.113829835945271
1276	Ahr	11637	0.565761037462174	0.0143953908448921	black	-0.0704549926888976	0.781165382702782	0.363590702506712	0.138033000394563	0.056762322708002	0.82298077245187	0.355721471722308	0.147409947878301	-0.105135153673227	0.678008591300845	0.221130312123803	0.377877870236577	-0.19762112415075	0.431842612680723	-0.28169474320871	0.257444072292209	-0.119332283072507	0.637191856044347	0.325199186299595	0.187909735831668	-0.089703503700029	0.7233596571895	-0.432612129427643	0.0729551472032043	-0.146202001683739	0.5626723091916
18929	Vwc2	73569	0.565348836436334	0.0144825976166487	black	-0.493740996333861	0.037302455822157	0.249348307745584	0.318364034592142	0.645565680838292	0.0038080101006215	0.229275416380288	0.360099949637704	0.725908795807737	0.000648430129394129	0.237759321812164	0.342097086137813	0.418964875276945	0.0835293666020035	-0.24784124826406	0.321393869230416	-0.0653685184512491	0.796638435762137	0.318230319850458	0.198101204888253	-0.0763451215982354	0.763345193189203	-0.190531074167779	0.448869809870329	0.284345862541287	0.252800730326076
6857	Gm30510	102632430	0.564396242237775	0.014685738026627	black	-0.389608464030696	0.109997526566948	-0.0181637580061123	0.942971749553259	0.292805405349732	0.238338415021682	0.223901475341374	0.371775449127303	0.647531205490095	0.00366836014933577	0.217834309979403	0.385208018091195	0.0702949557702474	0.781651056916167	0.020397685494731	0.935970814149013	0.160130457600192	0.525611376574711	0.436644932559161	0.0700286494092593	0.161464859081359	0.52212104029754	-0.254035095249137	0.309049990628298	0.523259424335833	0.0258541927320948
4564	Dpp6	75221	0.563896905802952	0.0147931215536472	black	-0.547910971536733	0.0185739193816081	0.206998309235952	0.40985215000144	0.403870662403106	0.0964823119981192	0.348203822975994	0.156769717044624	0.712155600463967	0.000914123024466202	0.38326046067761	0.116427233079725	0.219017418521596	0.38256787138597	-0.160523027333563	0.524583431882457	-0.0897564331970799	0.723202497797081	0.403262761768033	0.0970326327398937	-0.0389299218415127	0.878110069705226	-0.278743640163445	0.262675198527742	0.418272698363942	0.0840939431602823
19658	Zfpm2	408068	0.560557945083838	0.0155272944407423	black	-0.526177185334013	0.024891996117896	0.207324506469124	0.409098187527422	0.426523312689627	0.0775432489708621	0.325103891178842	0.188046695253801	0.785132205783885	0.00011347127497693	0.390318813353657	0.109294122504193	0.334103890786364	0.175403755353579	-0.311900006105495	0.207669249042743	-0.266748127224137	0.284614926807296	0.29507675344425	0.234547093590804	-0.101970169619688	0.687230329873188	-0.187294908459783	0.456754242499329	0.368415793851134	0.132493108076534
19029	Wfdc3	78789	0.558950303433474	0.015890934891373	black	-0.340389740359152	0.166921087746736	0.0970043609134742	0.701783696443337	0.373601652749791	0.126714271536437	0.0687506452503389	0.786341600098732	0.455788649218639	0.0573086544099375	0.00539654392849316	0.983044726309434	0.148335920368093	0.556921396061239	-0.207897923168809	0.407774616961591	-0.0853808492147456	0.736229615743755	0.313209094545627	0.205666267461783	0.0700288852767278	0.782458688037661	-0.0819570103599506	0.746471324396914	0.388444893231958	0.111156682096909
13567	Pcgf5	67869	-0.5570763291789	0.01632329975058	black	0.163765895785433	0.516127705670006	-0.548864612287475	0.0183289438809561	-0.475178746727805	0.0462761506986785	-0.251115667330037	0.314832479780412	-0.264002808662812	0.289788671828178	-0.0823366812795569	0.745333587826931	-0.0850258416707125	0.737289616055752	0.63887045726612	0.00431672182856091	0.29605672986265	0.232923296482467	-0.341762715565261	0.165105981347846	0.118246920328552	0.640279231871449	0.542989099999538	0.0198796112902151	0.113168762740171	0.654798443816252
16723	Sorbs3	71726	0.553305065876602	0.0172216189302477	black	-0.515160436178499	0.0286773841116316	0.176439735427727	0.483705833091295	0.451568726355145	0.0599507654183944	0.162019560462438	0.520673304338348	0.641116958612998	0.00414019648886239	0.319058294742125	0.19687165343949	0.40052427355458	0.0995398225000738	-0.198235201458124	0.430383966716857	-0.362062367900028	0.139820827181297	0.0816234596638157	0.747471267230114	-0.085963520839574	0.734490826717665	-0.0986256773047494	0.697020931980713	0.346017142414906	0.159566799115644
3583	Col14a1	12818	0.552565102809887	0.0174023766001483	black	-0.814547658995913	3.86042837181232e-05	0.332347069428127	0.177825480458243	0.660003501703893	0.00287657132865038	0.290028708957539	0.243025984540593	0.806811862110571	5.21551434652563e-05	0.411835128687961	0.0894788887567885	0.534846055869724	0.022197301922212	0.23797368903555	0.341649052108262	-0.11816320468722	0.640517600222985	0.283658524714958	0.253999487041335	-0.217808049780829	0.385266732356139	-0.0659263627820935	0.79493783711905	0.484617795828391	0.041528662191281
10959	LOC118567410	52662	0.552330865433055	0.0174599072007401	black	-0.643696973390122	0.00394478462368438	0.364036415377132	0.137514618635807	0.588825304444131	0.010141082058233	0.345154154768946	0.160679997178344	0.629056690697069	0.00516143474122848	0.358591681735474	0.143940341525652	0.400124856416376	0.0999093613650906	-0.188931110183767	0.452759135755286	-0.201352480449452	0.423019308234709	0.36077919977259	0.141334223379746	-0.263290704582368	0.291139951665253	-0.1732279719246	0.49182638345612	0.249880105078403	0.31729893887379
1014	Acer1	11434	0.552148156146541	0.0175048863034958	black	-0.205591751830481	0.413111749809284	0.0188841552711908	0.940713628671401	0.294372196595211	0.23571898630572	-0.0267617458296233	0.916052529415165	0.494440807881554	0.0369924664884275	-0.111924384238193	0.658374605617105	0.0200763778122074	0.936977501029215	-0.289455344697511	0.244001158313208	-0.0900658436958615	0.722284000562372	0.32447522717294	0.1889518848681	0.181183782871523	0.471832453949578	-0.182711340211721	0.468040428635496	0.378682572248132	0.121226310126422
6899	Gm30762	102632763	0.551760862947273	0.0176005322097961	black	-0.485351646706408	0.0411757866258936	0.236041954677741	0.345698664323213	0.630827125672407	0.00499984943128509	0.30613916875145	0.216635065931071	0.773148037741755	0.00016813973942989	0.0938597577143326	0.711051326123136	0.344660876077955	0.161318666801044	-0.111781663781278	0.658785216431296	0.251817907604002	0.313435734768376	0.635645505811587	0.00458082804042101	-0.0200287112681208	0.937126852531685	-0.0898872450962365	0.722814133527861	0.424685156468122	0.0789691001220944
18637	Unc13a	68889	0.550758111001396	0.0178500903714714	black	-0.311981099645103	0.207544801682867	0.165912218760924	0.510566543290535	0.0852009091838345	0.736766833701572	0.10424429803495	0.680599922582816	0.42167622007263	0.0813444903439753	0.354898170989361	0.148415731877996	-0.0826230588799659	0.744475749123731	-0.101152782952288	0.689618832556854	-0.315542668460962	0.202127269444809	-0.0279013399817896	0.912490506821007	0.19037877094118	0.449239302381256	-0.531630066686201	0.0231688899617929	0.42403563220563	0.0794775030980983
12376	Myl9	67938	-0.55006540160351	0.0180241124725896	black	0.0787614613716588	0.756066799799343	-0.420128283456408	0.0825866730878412	-0.447368456441	0.0626699806503804	-0.0690779228076938	0.785346967677771	-0.377179830957231	0.122831643212046	0.200063227102876	0.426057092494799	0.028812373070277	0.909644034204788	0.342885900109366	0.16363110826535	0.0136852158225474	0.957018607040377	-0.448746321262182	0.0617680268187483	-0.157693722610977	0.532012688970712	0.494132960946518	0.0371285861738073	-0.209465424664271	0.40416826263176
7441	Gm33893	102636926	0.54796814278494	0.0185591606236122	black	-0.815855499757013	3.6640178739185e-05	0.351446751396118	0.152683593946889	0.69643252111291	0.00132331759762833	0.397314238542357	0.102537677056312	0.773178836275982	0.000167974930235252	0.499695892575993	0.0347274060892155	0.585675350864261	0.0106537879285038	0.0960378083409694	0.704628085045679	-0.159990644102974	0.525977702923092	0.31460971474061	0.203537308122452	-0.278584970010927	0.262958319209104	-0.0736540656277429	0.771473333184696	0.382810378406524	0.116892996430131
15153	Rgs6	78287	-0.545833933207925	0.0191164126220121	black	0.227765182271148	0.363359896706207	-0.547031006100244	0.0188022520063215	-0.346069950634924	0.159498851267218	-0.450514942523813	0.0606245252882073	-0.197888529408105	0.431207115207406	-0.339360874757626	0.168290108245033	-0.0998909578115659	0.693311518877934	0.685016917841382	0.00170726521214348	0.414709457607852	0.087044466709704	-0.310290747001959	0.210148945254265	0.191049397819128	0.447613507318556	0.532047111073617	0.0230410515272941	0.181496562675462	0.471054764059227
6704	Gm29260	105243957	0.544777054264785	0.0193972040694237	black	-0.690032438928828	0.00152856973565686	0.381419503912325	0.118340668294837	0.73745597268209	0.000478430489958764	0.38943564128253	0.110169146403506	0.890452179046279	7.3575336234156e-07	0.361937197112321	0.139967959013402	0.498133568705177	0.0353893360856231	-0.150944620357252	0.549926294412006	-0.0481234132991598	0.849605595297254	0.482195045245906	0.0427100611292123	-0.20941966449834	0.404273298336106	-0.210149548767806	0.402599715098542	0.379312127054741	0.120558196302223
6202	Gm12339	100038666	0.544290142206849	0.0195276544699522	black	-0.701407917972996	0.0011800471618218	0.231571958888404	0.355174597895985	0.624628067297626	0.00558430513695337	0.384737404290271	0.114908072262021	0.812907237674328	4.11940803868666e-05	0.402349442404259	0.0978636932635349	0.492754784302108	0.03774268837476	0.0494479596893021	0.84551260007151	-0.026999365182731	0.915309676280569	0.450293020634605	0.0607671342110433	-0.252557857284322	0.311967975866507	-0.0315913418278015	0.900967903973054	0.343169866353758	0.163259650792898
2089	B3galt1	97884	0.542109811355352	0.0201202879048391	black	-0.532204460891675	0.0229929621001235	0.369781377523367	0.13095385169704	0.617908619987027	0.00627929680033618	0.271713939789985	0.275400804963262	0.718574881740548	0.000780628252799196	0.209153575871561	0.404884357484676	0.365962457827747	0.135290123560894	-0.249765403838897	0.3175284865542	0.0488732781114521	0.847287973772128	0.393663824853059	0.106024901279785	0.00294371627280069	0.990750766011358	-0.221374270053568	0.377338423281308	0.436615482957253	0.0700497001741896
6327	Gm14636	552913	0.541788619310651	0.0202087728607753	black	-0.507217412043797	0.0316730494054718	0.318685660899201	0.197424393102725	0.545318226922768	0.0192530225981968	0.146349673816976	0.56227350095313	0.810490908759599	4.52776543843506e-05	0.167321732305038	0.506929921787475	0.334507329605585	0.174850777460499	-0.0719275859592399	0.776700047386789	-0.0659883376770181	0.794748959652996	0.269323483138911	0.279813114213361	0.0261943567329267	0.917826585756632	-0.253920820440181	0.309275134451522	0.489053460381852	0.0394305374630561
1906	Atg4a	320940	0.541251937523778	0.0203573053584309	black	-0.427210026315441	0.0770154507523242	-0.0827750127402764	0.744020690309017	0.252051097534555	0.312972739001559	0.0105155694636022	0.96696765927854	0.57017782212684	0.0134868934113028	0.0817856374206419	0.746985030787507	0.321583067627784	0.193153511572428	-0.149249849991881	0.554466291057595	-0.0141658382871402	0.955510497039683	0.0786891209254032	0.756284420323064	0.18863485403328	0.453481179295185	0.254012788319033	0.309093931981437	0.595429320247093	0.00913034815361135
16288	Slc26a7	237831	0.540903181797583	0.0204542863576781	black	-0.729802520343172	0.000586223960205457	0.352087193350764	0.151885361538297	0.63421386838395	0.00470221918571036	0.371242297687476	0.129321032256171	0.828717505898604	2.14350197473985e-05	0.490988187228655	0.0385412233012178	0.444446679959452	0.0646150279736019	-0.0247003871884963	0.922499528882831	-0.19813402260239	0.430624123707253	0.314937667293035	0.203040916019029	-0.187684235283026	0.455802007501099	-0.285328580797231	0.251093002219352	0.425272050433579	0.0785117752127355
18801	Vegfd	382038	0.539810763454132	0.0207604147816459	black	-0.2788677262247	0.262453919847745	0.325186384375032	0.187928131065918	0.469713928650671	0.0492067806231322	0.236254098818641	0.345252589788868	0.506479549621072	0.0319631471126052	0.16572456097045	0.511051637156726	0.231277838372092	0.355803240198109	-0.310521289670989	0.209792522590943	-0.140966375700426	0.576890739242009	0.303487643169486	0.220844885293762	0.00673353100050689	0.978844878777346	-0.310348009027351	0.210060380358278	0.198018636591704	0.430898088276013
18203	Trim7	22003	0.539094185094843	0.0209631681991753	black	-0.540208311399578	0.0206485961951151	0.130967759009417	0.604459091264433	0.508555473435286	0.0311521734140988	0.295996743251719	0.233022485550166	0.719467714240076	0.000763422401816913	0.336592624969482	0.172011263033579	0.239888879258835	0.337661302562942	-0.0812875173771623	0.748478767649258	0.0815953579094789	0.747555530286461	0.417916087918861	0.0843858985455969	0.0241395712190079	0.924254320110703	-0.290181305447285	0.242766866674017	0.479605799438344	0.0440007850975488
8805	Gm4681	108168857	0.537110873870269	0.021532454873783	black	-0.666848683448576	0.00250557463228168	0.497450645129065	0.0356817086862866	0.642866399131003	0.00400685169382353	0.592904056855256	0.0095067997017907	0.58299957874487	0.0111054380432034	0.454671765934765	0.0579992761976017	0.419415545443199	0.0831632670077842	-0.125761906885191	0.619020213691074	0.0295418688017423	0.907365518110273	0.597251272380434	0.00886625994190929	-0.37364529519396	0.126666403026535	-0.208607783038549	0.406139301594787	0.0970988713913676	0.701505770900823
5016	Eomes	101351	-0.535508381895085	0.0220012313269805	black	0.154849596490545	0.539528980352341	-0.457828965900574	0.056062975793327	-0.277793558403635	0.264373299968987	-0.352710253105598	0.151111549438452	-0.247120867399793	0.322848124043755	-0.27311881102282	0.272827802170008	0.0100460166971371	0.968441944837068	0.390135506745879	0.109475328952363	0.291802759981562	0.240024369445984	-0.295304031264074	0.234169857128066	0.112960168236907	0.655397417940779	0.58122806630655	0.0114127922170887	0.101424311755512	0.688825081565237
19728	Zp3r	242747	0.534044966134824	0.0224362780705752	black	-0.601280467579643	0.00830403171017521	0.269289415531854	0.279876307734394	0.450626776073261	0.0605527549181441	0.103334248942877	0.68325060308468	0.709258099982975	0.000980327395336873	0.358105541777794	0.144523991728428	0.424711445746045	0.078948573041022	-0.112577044179042	0.656498070752298	-0.489389559900216	0.0392749301888174	-0.0499420380659428	0.843986800859191	-0.127357716856265	0.614541933933933	-0.185627239603323	0.460844501669996	0.348356373180543	0.15657584323256
16475	Slc9a3	245020	0.532370129877959	0.0229424150956039	black	-0.779830824703406	0.00013542891059374	0.284115327225202	0.253202400020916	0.543004941754858	0.0198752959928155	0.293742539356876	0.236769455671302	0.877057683641425	1.77220362190804e-06	0.544261441780845	0.0195353652032145	0.472783902539065	0.0475436639665999	0.0982117379219815	0.698235900417954	-0.274867234711594	0.269646388323784	0.150501888412813	0.551110699534439	-0.18723238760703	0.456907253086835	-0.210507614085849	0.401780064423307	0.466101819211028	0.0512195264182745
2252	Bclaf3	72567	0.531521295808096	0.0232023230519371	black	-0.514534231177009	0.028905243331669	-0.0725928575680239	0.774684921906536	0.257906968783521	0.3014794762148	-0.068217359071857	0.78796298921052	0.796788752159765	7.55626320921168e-05	0.246640982757856	0.323819027029436	0.250396796292522	0.316266120283385	0.0635208163713854	0.802277378776359	-0.23096121855866	0.356480678948337	-0.069330437155211	0.784579764931986	0.186056456697268	0.45979000692957	-0.0710081693920537	0.779487216620213	0.721730473296319	0.000721229277429656
17650	Tinagl1	21419	-0.531482998419902	0.0232141035665404	black	0.214070599856844	0.39367339236311	-0.505774898409901	0.0322420998008646	-0.16742372353144	0.506667256528336	-0.498497617801516	0.0352342345841439	-0.191649061604262	0.446162308153797	-0.375095294839383	0.125083206118009	-0.0192942310178729	0.939428417035608	0.509936885233158	0.0306213986439245	0.40259187240852	0.0976425996819017	-0.352575188712541	0.151279062787806	0.271216944092845	0.276314611480083	0.442281490751765	0.0660851288798905	0.203554454522755	0.417857518044859
5719	Frmd4b	242506	0.530549144710026	0.0235028140529928	black	-0.573863291851113	0.0127642832051916	0.550252944987382	0.0179768663096425	0.701698347000474	0.00117209936336989	0.472904734913473	0.0474790878288138	0.609681758193698	0.00722398280461624	0.255785124438627	0.305614310089076	0.626671031136373	0.00538586570723204	-0.470706153275352	0.048664516186886	-0.200608919960896	0.424769912232611	0.47224078633985	0.0478347425851086	-0.39986504475207	0.100150266963061	0.0885488985832303	0.726790546287801	0.0194074743660149	0.939073527890423
3004	Cdcp1	12550	0.528857133186004	0.0240330635821139	black	-0.58669722310279	0.0104852371304678	0.405745691719771	0.0947990722465717	0.527444454416953	0.0244828958980002	0.321727677486543	0.192941969472567	0.578032715545248	0.0119843556462473	0.361450824062376	0.140540685521614	0.711467078008339	0.000929507014103276	-0.211718416067159	0.399015111207112	-0.275641709425796	0.268244534808205	0.0499627403764605	0.843922880051941	-0.30261245640065	0.222245950047767	0.287851746309042	0.246741695402711	0.142850792759577	0.571755635755525
6581	Gm25541	115489063	0.528720389805058	0.0240763216169669	black	-0.494598764718187	0.0369227720925911	0.0436752688008122	0.86337709338622	0.399415916889659	0.100567697240198	0.0159073783855555	0.950047085991781	0.82489919854887	2.52449756323146e-05	0.120683012768114	0.633357558052832	0.167016834162467	0.507715532597921	0.00398001158594734	0.987494908224247	-0.0277528901528509	0.912954427056855	0.243621002880031	0.329968367554628	0.293555104573792	0.237082732509075	-0.239762716412273	0.337923161045656	0.813176365685865	4.07593249367589e-05
15244	Rmdn3	234736	0.528310674847162	0.0242062970756489	black	-0.266019421585535	0.285982688941905	0.295425399353911	0.233968568951899	0.30525942794089	0.218026007266299	0.307565866218662	0.214391616765127	0.440869394609262	0.0670571982315691	0.192621302331239	0.443814613147995	-0.17544221067889	0.486220896995642	0.0905090353023718	0.720968998359171	0.0550496471763523	0.82824550661253	0.561422670473342	0.0153344450543033	0.0924890211269776	0.715103282427582	-0.698693428168632	0.00125652113901038	0.312085197829347	0.207385122611583
2234	Bcl11b	14025	0.527918477872159	0.024331228128673	black	-0.670168737824706	0.00234037392874325	0.323223906970485	0.190762228474044	0.601281458333025	0.00830389708516525	0.389276647538308	0.110327201930632	0.67428338984647	0.00214819439666138	0.3011296962489	0.224632743828277	0.545585112381323	0.0191822293108107	0.100379926918643	0.691879782404128	0.0455521058723166	0.857561588984419	0.451003190337653	0.0603116535085595	-0.339045391570299	0.168711412511865	0.167147040450913	0.507379968143295	0.252756578104038	0.311574492304183
17806	Tmem178b	279572	0.524872047419396	0.025318877759109	black	-0.671037591667118	0.00229865650890306	0.217580003571761	0.385776820470695	0.294269197872509	0.235890617162229	0.437314432578175	0.0695513484416899	0.67804428766618	0.00198411164876624	0.590354998805833	0.00989934194205988	0.471256468196396	0.0483657184414075	-0.0335827701622062	0.894757036215632	-0.253402681536576	0.310297196621468	0.153956596489999	0.541898803736574	-0.280373092084365	0.259778705519878	0.103955660885677	0.681440245959895	0.290027786423657	0.243027551590954
6694	Gm2885	105243890	0.523305678901164	0.025838716550632	black	-0.483171598252373	0.0422308251324812	0.016663658979797	0.947675193365667	0.293223572932396	0.237637498493432	0.220291619837436	0.379735679192758	0.798680879079766	7.05652092294832e-05	0.341809741067955	0.165044050915803	0.236350209625634	0.345050607093737	-0.127909001738338	0.612997876768698	-0.123442480263101	0.625551951995233	0.246891240675175	0.323312491046595	0.0461143284809166	0.85582084901316	-0.168115111373959	0.504888380693882	0.475549418193706	0.0460822816625814
599	4933412E12Rik	71086	0.522297881803232	0.0261775515632617	black	-0.262782879946346	0.292105924727908	0.382391454829997	0.117327699995847	0.602130310815802	0.00818919822217151	0.315275731517153	0.202530052158722	0.479241782179635	0.0441845993112708	0.0448176849886016	0.859836426185423	0.337024536253812	0.171427051617206	-0.367633616051595	0.133380432699983	0.144461744029868	0.56738136193721	0.508470235402868	0.0311851556638439	-0.078435927955668	0.757046233727628	-0.126320250417518	0.617451886028143	0.097900235302711	0.699150663713328
6053	Gli1	74412	0.521249237347543	0.0265337840525564	black	-0.407216012586886	0.0934940691803483	0.280620107010717	0.259341363950934	0.643716881536625	0.00394330663273216	0.089300379912318	0.724556966101663	0.636526947865769	0.00450736861940543	-0.00265902701339974	0.991645236061494	0.334626419090811	0.174687770810991	-0.181444717133034	0.471183627697854	-0.109631989948556	0.664981067319693	0.363590821403784	0.138032861931659	-0.0434850220006845	0.863966963900936	-0.160522517646186	0.524584765897053	0.326739038717644	0.185705843223975
17823	Tmem196	67623	0.519162508339298	0.0272538813971758	black	-0.585572560154341	0.0106708619710159	0.28313201028434	0.254920168971456	0.563955663379333	0.0147804533276893	0.0978952796353115	0.699165219791288	0.796197054676713	7.71857818067756e-05	0.152157806159709	0.546686571437986	0.327992264319657	0.183924960311111	-0.0528675024509351	0.834963457872929	-0.0731817254393311	0.772902367380685	0.249389575204079	0.318281307650206	0.115765976287729	0.647357495532579	-0.207482736461101	0.40873272798467	0.678312858489255	0.00197280198650126
383	4921524L21Rik	70901	0.518175082948975	0.0275998794489236	black	-0.658998846785147	0.00293463326552278	0.144802736245406	0.566457312940328	0.514228560189258	0.0290169777572548	0.323354274484018	0.190573084132645	0.74985016653771	0.000339224336359793	0.451364589006752	0.0600808457874979	0.38557461573947	0.114053203700903	0.0538152501313548	0.832044358460207	-0.0799239486055439	0.752572115184334	0.328706484614369	0.182915147154508	-0.20982267742237	0.403348748555485	-0.118355453273535	0.639970249659412	0.333448388313929	0.176304734793556
2275	Bex1	54399	0.517823568169696	0.027723872374051	black	-0.43313938541093	0.0725674903200956	0.0628323083577989	0.804381009350492	0.0398680069652393	0.875194402575817	0.106213394511282	0.674876786983982	0.569968353399238	0.01352892147484	0.381473042606967	0.118284709755869	0.0319140268638643	0.899961132821009	-0.0390295957281282	0.877800201267916	-0.378027834189551	0.121923916569699	-0.0324542309495502	0.898276032320355	0.113971461871408	0.652495385417394	-0.264676604915382	0.288513599472583	0.524936107550693	0.0252977927773195
8940	Gm52093	115488206	0.517781687850538	0.0277386740046225	black	-0.446759346152262	0.0630718208164667	0.46210685958478	0.05351730773263	0.571299434870358	0.013263616439574	0.243986924873345	0.329219661345828	0.594946132524058	0.00920143566293721	0.0637677575128831	0.801523202320774	0.365561913718759	0.135750655228359	-0.300877271910259	0.22504070997264	-0.114856373715543	0.649959908815174	0.413668709008833	0.08792029609596	-0.163078736819815	0.517914116696869	-0.120386191987521	0.634199381633701	0.205310005595998	0.41376633864878
2651	Carmil3	27267	0.517131928957313	0.0279691040166343	black	-0.374664710449751	0.125551883768067	0.351324530172647	0.152836254292618	0.435926746399926	0.0705433500232841	0.0926341816154652	0.714673836375679	0.612865198504788	0.00684568434681108	0.210008430959826	0.402922997541082	0.166532149219823	0.508965574199547	-0.100172922704509	0.692485784507468	-0.241710691471772	0.333893152429433	0.101538304146812	0.688491943549018	0.1144035228834	0.65125697599809	-0.495683638735932	0.0364468191427718	0.445706570157992	0.0637708781256794
4592	Drd3	13488	0.516645163520624	0.0281427023897858	black	-0.691380854870792	0.00148326713140684	0.228186949976647	0.36244780906361	0.530989147087834	0.0233664349893131	0.338340906008045	0.169654776328409	0.667044150805183	0.00249558974334207	0.444378647677904	0.0646608462782968	0.527124764182569	0.0245855996057053	0.0652011807142295	0.797148738280909	-0.0387832955939116	0.878565935336722	0.224417528477236	0.370645168799362	-0.236746562770891	0.3442183656808	0.0883125660993574	0.727493416764527	0.304563731665261	0.219130051002642
17172	Sv2c	57740	0.514835198055555	0.0287955548825697	black	-0.707119425342898	0.00103171450235677	0.353733314413517	0.149846839223711	0.594660563208893	0.00924365789872743	0.547247820175986	0.0187457890040674	0.599771349242872	0.00851114424589388	0.436023073567319	0.0704741534925879	0.43273805254381	0.0728624255841918	-0.0581523144351791	0.818713233901663	0.000274824133209267	0.999136478034407	0.605813659453493	0.00770619268006271	-0.410190962779804	0.0908934519582881	-0.0453898425916053	0.858064101263094	0.124329726055872	0.623050210251253
17674	Tle4	21803	0.514277639234329	0.0289990149474898	black	-0.392571021093563	0.107085150494115	0.0437141091046897	0.863256675359523	0.257931552336059	0.301431768267895	-0.0567125548881096	0.823133657514438	0.785144142719219	0.000113425468263295	0.181019208356423	0.472241905255466	0.109468372002054	0.665453504774148	-0.0990131368894439	0.695884320506334	-0.239417056281909	0.338641202041443	-0.00294046030342087	0.990760995939812	0.311901636937575	0.207666745862351	-0.364795104457451	0.136635350160113	0.72209846962401	0.000714555177541024
17129	Sult1a1	243362	0.514025662785836	0.0290913293284145	black	-0.434864426494993	0.071309803294744	0.497635195969785	0.0356025164882709	0.60999887589267	0.00718555764732946	0.385669152567017	0.113956957648162	0.629098420024336	0.00515757787920252	0.130719027704791	0.605151643506816	0.263398505589482	0.290935144642706	-0.394180244539551	0.105526487164419	-0.0136097170473032	0.957255521861013	0.623706120893975	0.00567578072023687	-0.107621954145707	0.670793206535978	-0.323918366764829	0.189756104051569	0.241668065421332	0.333981037363285
5726	Frmpd2	69595	0.513735295476067	0.0291979911427449	black	-0.819719469540515	3.13268497246722e-05	0.560776282948941	0.0154784206882838	0.748168853640656	0.000355821603719456	0.42584828260918	0.0780646522559128	0.743555711281604	0.000404905593239528	0.486275787263547	0.0407346721124138	0.776133513558027	0.000152785485261131	-0.109106274956833	0.666499465394239	-0.319243832920281	0.196596820389816	0.197593023320833	0.431909423662317	-0.437826211093787	0.0691881181208802	0.0902398308680984	0.721767671389604	0.186496087755112	0.458711192610695
3015	Cdh19	104010	0.512486478250631	0.0296601858649148	black	-0.4470830175748	0.0628580510288819	0.21609708854282	0.389102837469691	0.632608932311018	0.00484140846026549	0.0567202826290455	0.823109917757557	0.862066299825406	4.23517610552637e-06	0.0395949084959794	0.876043065145098	0.433664176135765	0.0721831579921249	-0.185262420366567	0.461741742997934	0.0144062203285065	0.954756273484207	0.25787228220066	0.301546798272857	0.109462381785229	0.66547080345878	-0.0977109665371589	0.699706665928804	0.545708436393558	0.0191495860646846
13002	Nox4	66536	0.511984201110914	0.0298476724917519	black	-0.761539565523432	0.000240848258970923	0.387873095123666	0.111729485993867	0.72734613005879	0.000624854416072309	0.415791971053453	0.0861402469040303	0.826294941638235	2.37902760912605e-05	0.459481813008381	0.0550688557373619	0.633022090076301	0.00480526038868617	-0.0294607021270323	0.907619001411866	-0.180918037179666	0.472493700597254	0.353604215240923	0.150006028910541	-0.36997758024267	0.130733728650389	-0.0519222885640635	0.837876799028387	0.251309040499149	0.314447495787947
1295	Aim2	56697	0.511940170750077	0.0298641515225646	black	-0.664821856115162	0.00261106188667237	0.0929627321170259	0.713702146489974	0.588474787523979	0.0101971359396903	0.139105134557798	0.581981851025237	0.839283082586702	1.33420626179503e-05	0.231454573026792	0.35542541819161	0.524645095421016	0.0253936878714825	0.170253165602715	0.499406237133974	-0.0522155446391527	0.836972707764224	0.254953325775613	0.307244446696067	-0.109085746441079	0.666558782025286	0.127466537139473	0.614237024000497	0.510516393409394	0.0304008321490487
16390	Slc43a1	11739	0.510814332485161	0.03028791347474	black	-0.186214514993219	0.459401998845629	0.322289505801206	0.192121558363243	0.270353443977469	0.277906726200811	0.111198665324192	0.660463483125603	0.298118330150467	0.229530818946023	0.143259398575731	0.570644764923329	0.0787078955978795	0.756227939120373	-0.294986647027512	0.234696759963793	-0.120562588722891	0.633699045226513	0.0663581592469203	0.793622100981369	0.0979774994237948	0.698923731903164	-0.395829742936432	0.103945732917623	0.151799374013052	0.547642849297525
15386	Rph3a	68195	0.510762536895833	0.030307520601222	black	-0.628726740835117	0.00519201329270928	0.395616700747791	0.104148936189183	0.674889064904184	0.00212103851291786	0.158146013334375	0.530821831657303	0.71858532502847	0.000780425144391279	0.111327471292328	0.660092558775303	0.653589632867454	0.00326403665139418	-0.178233672473967	0.479198860497838	-0.110372798361448	0.662843530217328	0.193804281499062	0.440966653517954	-0.142435341169054	0.572886068587303	0.205840565061328	0.412534135792974	0.401417839648526	0.098716662265552
279	2610035D17Rik	72386	0.510441586341526	0.0304292350967222	black	-0.576904219108929	0.0121915891142797	0.204977326627024	0.414539973747999	0.437417518684656	0.0694780706779665	0.213486509648559	0.394996176279411	0.771022271267248	0.000179850414490694	0.44801076006848	0.0622483133368836	0.27586718825425	0.267837253141053	0.120060515777052	0.635123534839991	-0.247675214386429	0.321728703979283	0.148303694980142	0.55700805085131	-0.131438780249853	0.60314848918542	-0.355774577239068	0.147345233406133	0.375518426779522	0.124623840084285
598	4933411E08Rik	71067	0.508191553071674	0.0312931783429903	black	-0.674114246992857	0.00215582906498634	0.41813299711923	0.0842082279658125	0.648057375044569	0.0036316960565989	0.306778204079139	0.215628320617096	0.775270950637343	0.000157094551167016	0.401809931484075	0.0983570158400333	0.532587887021843	0.0228761079059383	-0.00966527788574309	0.969637447106887	-0.232399264709148	0.353409740719126	0.236216468909729	0.345331689855321	-0.24046450947774	0.336468041711209	-0.14392623982637	0.568833829312579	0.296212176220663	0.232666388564314
16820	Sphkap	66696	0.507202633397065	0.0316788397278645	black	-0.598142916598693	0.00873927703197495	0.337780996936211	0.170407080448182	0.735239511309908	0.000507779408150548	0.337744253041205	0.170456528935619	0.836563211963533	1.51214760700429e-05	0.25327849319315	0.310542464666312	0.447420354963711	0.0626358308031879	-0.181627039887813	0.470730536746052	0.0470924211126219	0.852794015476011	0.52097962657237	0.0266259799048321	-0.178404619992667	0.478770465777937	-0.20581979597528	0.412582334199727	0.318765955322783	0.197305203304518
10030	Il16	16168	0.505678118491168	0.0322805587817204	black	-0.367798102193674	0.133193491458863	0.278218779370923	0.263612451222563	0.390903491736515	0.108717572175608	0.290107332236042	0.242892455664262	0.602778535749744	0.00810247136878116	0.299985462525944	0.226485866978486	0.141535111721332	0.575338847566729	-0.272184307064179	0.27453767542251	-0.153973350131605	0.541854300191013	0.339886414056289	0.167589872821843	-0.0704015926142638	0.781327430748317	-0.421888035016916	0.0811755835365969	0.199046128704606	0.428461695963902
8345	Gm40419	105244868	0.505469797745568	0.0323634627248275	black	-0.543612814656771	0.0197102671397689	0.296191257423391	0.232700950724454	0.509903743725356	0.0306340499675664	-0.0206292620848201	0.935245320349289	0.69277404015317	0.00143763517483237	0.218821815083851	0.383003674829975	0.399658689981114	0.100341903058403	-0.00179275725225601	0.994367037888628	-0.418463935833702	0.0839376819636962	-0.072014890597899	0.776435521669078	-0.0626826248096834	0.804838514241893	-0.222744372953921	0.374316781469589	0.374400277772877	0.125840321507698
10169	Iqgap2	637079	0.505126753144545	0.0325003399622046	black	-0.464193364794309	0.0523077307026507	0.0971233931163709	0.70143366612052	0.367616002711915	0.133400461404828	0.0996391431171843	0.694049236467201	0.688548239410287	0.00157975379876443	0.295310303148607	0.234159452537032	0.234833762061816	0.34824543901801	-0.122730295107555	0.627562901823949	-0.238906175498557	0.339704073426176	0.0911220947323048	0.71915120581184	0.101202477452541	0.689473539220554	-0.256239358858097	0.304726303346769	0.48044493885652	0.0435792705894289
17582	Thbs2	70381	0.50494041285372	0.0325748781576609	black	-0.465332000452522	0.0516564024574586	0.0317810082442317	0.900376130856186	0.401573765547933	0.0985735259348437	-0.0782174499508778	0.757703767207888	0.830626795029206	1.97219365200668e-05	0.0755345401785597	0.765791059636522	0.337352514579946	0.17098431812483	-0.055213956594789	0.827740116588164	-0.292754179606755	0.238424368089016	0.0500037424294217	0.843796284152728	0.112302540142036	0.657287090163091	-0.0322361918842078	0.898956129044512	0.611114577136337	0.00705167902625392
869	AA386476	78439	0.504723896538643	0.0326616527853747	black	-0.351488438670827	0.152631548429591	0.0059187293723494	0.981404340585745	0.272555451798052	0.273857798597834	0.139270909577568	0.581527633735461	0.722075760749274	0.000714965533566314	0.248686697299804	0.319692068931943	0.190911539736593	0.447947468778267	-0.293518723360566	0.237143570362604	-0.153418822670399	0.543328193273899	0.168538377103661	0.503800826129708	0.201412651168501	0.422877812097327	-0.21525508535256	0.390998345242634	0.518320835067718	0.0275485936192964
13429	Padi1	246086	0.504667948454491	0.032684104440015	black	-0.323508354759552	0.190349696696421	-0.0550033908713335	0.828387795346868	0.322696980342884	0.191527992732377	-0.203959926781118	0.416910691013243	0.695639512264825	0.00134743331535625	-0.0397809451135134	0.875464936147315	0.169713445098707	0.500787425510083	-0.0908413488467679	0.719983472695672	-0.18204231176951	0.469699353899496	0.0120714363908321	0.962083355445848	0.24822117650544	0.320628454180218	-0.11501244594811	0.649513104184234	0.590649009228036	0.00985341330934532
6245	Gm13010	545681	0.503792771753073	0.0330368609963034	black	-0.536973843396089	0.0215722312702643	0.155399819767238	0.53807114699439	0.463303113299261	0.0528212747676266	0.108888892885248	0.667127680946148	0.883704767933118	1.1610209599121e-06	0.27176010969047	0.275316008768811	0.29804452771232	0.229651714407185	0.00168946405740797	0.994691587497957	-0.214392692191717	0.392944989661329	0.174380565364872	0.48890462072852	0.0854357052311794	0.736065864112456	-0.307496257522583	0.214500722676572	0.595048311890089	0.00918636586752752
18651	Unc93b1	70348	0.503716286220463	0.0330678289445248	black	-0.252805526450028	0.311477615905411	0.297190999332473	0.231052845305034	0.0262498122526301	0.917653176482805	0.129941042060757	0.607319887907209	0.202708264333937	0.419837152362978	0.244212715592526	0.328758171218907	0.197307849932968	0.432587741830482	-0.32831574987342	0.18346713407158	-0.529760681537672	0.0237487553489182	-0.165455468183691	0.511747618854632	-0.0859909027359394	0.734409144734969	0.0116897616992747	0.963281427104194	0.0854055855953998	0.736155773412069
11227	LOC118568743	NA	-0.503608936311115	0.03311133122671	black	0.199829997391567	0.426607860512947	-0.516871303145859	0.0280619489375072	-0.301996499243379	0.223235456005464	-0.381164944474053	0.118606989539176	-0.201540029696712	0.422578354108261	-0.291072271174939	0.241257454546887	0.0293437566140978	0.907984236855259	0.445437771015405	0.0639502854318429	0.411861655693838	0.089456198035676	-0.327912883523521	0.184037423776129	0.144058378662425	0.568475275394618	0.657802504381752	0.0030050254780599	0.0956187919976755	0.705862336005895
44	1500026H17Rik	69002	0.503446571918848	0.0331772113479753	black	-0.406025392491348	0.0945498120707609	0.0999481943964217	0.693143874865999	0.530142419034388	0.0236294319191006	0.17852906763431	0.47845871861141	0.777255767400833	0.000147329073431543	0.0311220306085232	0.902432402349145	0.257706009548402	0.301869636853454	-0.00425574307885669	0.986628637971055	0.234795648291229	0.348325954495078	0.539241665495875	0.0209213125709555	0.0841159116860308	0.740008589872876	-0.125151902237789	0.620735443287491	0.488877122024529	0.0395123670242853
9549	Hal	14651	0.503224312415121	0.0332675580810466	black	-0.487059759825421	0.040363301770977	0.365852159734513	0.135416831678936	0.666751791912834	0.00251053623665799	0.276572948709334	0.266564920511018	0.56837641175886	0.0138517482819898	0.10734027765375	0.671609122421272	0.382419319013995	0.117298750743927	0.0475487601560369	0.851382482202014	0.188106754291901	0.454769731311446	0.487483574244318	0.0401636202663502	-0.168295092136585	0.504425795064155	-0.0858639407020827	0.734787903620442	0.221514987253254	0.377027460217814
11711	Mdga2	16543	0.502316048338295	0.0336387339514317	black	-0.462511590498576	0.0532810490748302	0.203453326582525	0.418093842062182	0.354972838585286	0.14832431990096	0.173083447211574	0.492193341527145	0.575930585944839	0.0123726735204313	0.311065230251297	0.208953147472226	0.436652991543212	0.070022889611547	-0.441638053961286	0.066526755557975	-0.250422673254067	0.316214447022734	-0.0214840366972405	0.932567867567234	-0.0532130344606252	0.833898966149281	0.0575023388536669	0.82070818629939	0.289568013615107	0.243809336371036
8763	Gm46516	108168227	0.502212620491911	0.0336812029401106	black	-0.482546977489717	0.0425368777179052	0.363480668921654	0.138161182627669	0.70025603465828	0.00121201182777985	0.136376898163145	0.589478499052806	0.52515708714927	0.0252251638451047	0.101436177151764	0.688790402897315	0.462397686091051	0.0533474603469404	-0.108306404126026	0.668812061320207	-0.126773300665603	0.61618047171038	0.261693401153979	0.294184854562435	-0.187477215907516	0.456308220272672	-0.0734929740827252	0.771960626659814	0.160689358152763	0.524148174815677
12017	Mnat1	17850	0.500929662973103	0.034211447489316	black	-0.258429778605119	0.30046586574598	0.0443900272534218	0.861161562777311	0.286906270700655	0.248366586239905	-0.129152630331443	0.609520376439281	0.617472734903282	0.00632669520257326	-0.0359580868581897	0.887356535501221	0.0457535031435747	0.856937955352439	-0.136457490080088	0.589256473702624	-0.29110790532455	0.241197209941052	0.104522357749561	0.679790732161609	0.282137023019535	0.256665749656064	-0.286555159449803	0.248971720417013	0.599135631496983	0.00859962642770513
5038	Epha4	13836	0.499316333071295	0.0348873352808603	black	-0.523748039951512	0.0256910726555898	0.321761655539398	0.192892287071574	0.654829695553207	0.00318596533396195	0.162078913399422	0.520518507521144	0.749899199584458	0.000338750247557672	0.146601997559952	0.561592352474356	0.267468843892453	0.283266095607859	0.197813361060854	0.431385705805407	0.130231900169152	0.606508900552222	0.409708558696532	0.0913115499465419	0.0475701644069987	0.851316285779026	-0.355381876080758	0.147824243147915	0.521042615630181	0.0266044179340479
358	4430402I18Rik	NA	0.498726008179203	0.03513719717376	black	-0.512028345583137	0.0298311578272787	0.326394106346974	0.186198017150049	0.678050606594346	0.00198384494153912	0.21349510674715	0.394976688939472	0.815653757359312	3.6937477231194e-05	0.0809086910112332	0.749615343793141	0.423874622997147	0.0796039003581528	-0.166941092462638	0.507910780609297	-0.033141687572331	0.896132195093409	0.46307143485411	0.0529555399156708	-0.0679158349320634	0.788880102831346	-0.108761644036043	0.667495517010051	0.436282317916408	0.0702881749590159
4601	Dscaml1	13507	0.498640349481445	0.0351735673029656	black	-0.812732278012674	4.14788275821716e-05	0.348146534779303	0.156842566162979	0.601160512499896	0.00832034438186782	0.47616572284414	0.0457613070305477	0.833350026356686	1.74816917786547e-05	0.555855515833959	0.0166099395765966	0.499519553453894	0.0348016370652222	0.0707476289373719	0.780277500227958	-0.1067744435737	0.67324919636233	0.400460365709849	0.0995988835483653	-0.296920212686285	0.231498504440696	-0.145354649296128	0.564963075799833	0.381022089244455	0.118756630875919
17275	Taf3	109115	0.497415508452416	0.0356968014422163	black	-0.500166938357016	0.034529714243772	0.217007481199969	0.387059063637839	0.39381837185389	0.105875566545376	0.236059762694512	0.345661206747243	0.492705162208353	0.0377649438499566	0.211524796016154	0.399456560661862	0.303173410834857	0.221347272898467	0.0338572490875883	0.893901439813487	0.0842717470649273	0.739542726967392	0.264190845948418	0.289432491698554	0.0614747592230536	0.808532528276167	0.0315108498700123	0.901219059815853	0.502089836586171	0.0337316734553212
107	1700024I08Rik	75522	0.496540524826588	0.0360742310769607	black	-0.612916064652185	0.00683977257504885	0.213222817732726	0.395594150633817	0.545574163966552	0.01918512941791	0.0541364564814205	0.831055502862265	0.814527369789616	3.86354466173737e-05	0.315550964974915	0.202114759233745	0.46994900137581	0.0490778989072049	-0.0223598863828521	0.929825114791197	-0.413659388897805	0.087928168164115	-0.0337669391340266	0.8941829386823	-0.0335761914225833	0.894777544599876	-0.165761073837172	0.51095723466673	0.478643845529785	0.0444878009012437
8066	Gm38823	105242668	0.496075876657817	0.0362759026075226	black	-0.256959886442838	0.303320880191773	0.358649281849999	0.143871296140199	0.481570454982569	0.0430187403586136	0.137258762893897	0.587050917774681	0.516245954248701	0.0282856986906497	-0.0502945326431565	0.84289855945215	0.227768630390027	0.363352434776475	-0.189815932642145	0.450606116164761	-0.143124956613601	0.571010167921147	0.371563765693558	0.128963662254193	-0.0207473070311041	0.934875522352745	-0.197582179442491	0.431935206913987	0.235109738981156	0.347662755377876
6294	Gm14051	102639741	0.495488206569557	0.0365322086785611	black	-0.670509884558968	0.0023239202377787	0.29202853454426	0.239644068241789	0.569224108983188	0.0136790915031765	0.262655153795416	0.29234918808522	0.875253370801594	1.97954494230962e-06	0.476713261604448	0.0454775729851943	0.556330383052223	0.0164979740838513	-0.0941925361684681	0.710068724828076	-0.367949800039386	0.133021246554185	0.0819426341516067	0.746514414519482	-0.197692177563928	0.431673704122099	-0.150867155058543	0.550133449348222	0.354900661514697	0.148412682220992
1191	Adi1	226250	-0.494673789790217	0.0368897045363537	black	0.13933605004248	0.581349192283365	-0.458455432062912	0.0556846090517586	-0.139671496234516	0.580430659612039	-0.342576986040493	0.1640358522586	-0.210561601990932	0.401656558661267	-0.223085339922164	0.373566913703553	0.0700780541417589	0.782309424755358	0.572122676772923	0.0131016167059628	0.350834516652498	0.153449357294847	-0.30009605709123	0.226306327307649	0.126594192619367	0.616682986322106	0.477671539619831	0.0449842133845773	0.0887252067740271	0.726266327673846
8837	Gm4876	224180	0.494642544011469	0.0369034734561197	black	-0.323382182929283	0.190532609224326	0.0168269575167886	0.947163100981498	0.410683339635852	0.0904681442357375	0.181200788232619	0.471790155723838	0.611780005438032	0.00697279604942263	0.101896433059201	0.687445681807638	0.057814851186393	0.819748869227611	-0.134816019117415	0.593785463935588	0.208889901792011	0.40549036307682	0.504464120710706	0.0327660001503278	0.139701383865234	0.580348849849523	-0.27906662398517	0.262099474291936	0.45090001232683	0.0603776697271544
6468	Gm19956	100503600	0.494132359239266	0.0371288526046178	black	-0.545503787842586	0.019203779475695	0.39468927864872	0.105036844173247	0.701064374860169	0.00118950624509393	0.324349255177537	0.189133615156416	0.767833442991565	0.000198705618293794	0.13319704039334	0.598266417271037	0.452171304002123	0.0595680191802498	-0.173102762215176	0.492144291747523	0.191169949322026	0.447321575804197	0.549878075592225	0.0180714016446938	-0.103446235763813	0.68292423046921	-0.0739359986124655	0.770620696637134	0.378345568443916	0.121585026304726
15720	Scg3	69519	0.493791664740233	0.0372799449824171	black	-0.425805601061074	0.0780977064179912	-0.0380697874687876	0.880784770939258	0.0870415368510616	0.731277090872041	0.00281876463006297	0.991143352481107	0.615301782557602	0.00656710392159732	0.371831823826492	0.12866619663474	0.280552744013245	0.259460584922697	-0.100053766913998	0.692834692130998	-0.355184670447303	0.148065195426451	-0.278785808025857	0.262599988900335	0.141394238681361	0.575723077324531	-0.00535630561696909	0.98317113311897	0.512214479774583	0.0297616019645567
3494	Cmtm8	234728	0.49350022648497	0.0374095670460723	black	-0.562109776136753	0.0151825666469077	0.274353329045638	0.270579092011721	0.614896055218256	0.00661284338827075	0.253861627106966	0.309391795391924	0.836339836221921	1.52762285198527e-05	0.352297528781881	0.151623830736543	0.509965532648093	0.0306104661387284	-0.0704451284539206	0.78119531609759	-0.218224055137208	0.384337180862664	0.211491429680883	0.399532661948548	-0.185463399161386	0.461247344178691	-0.170350997049645	0.49915607422377	0.276270962346772	0.267108876114126
741	9430041J12Rik	77323	0.49242917401257	0.0378889080587734	black	-0.754428532134675	0.000297292725480722	0.24608360634077	0.324948863565462	0.604055475957105	0.00793379393542615	0.448790588657136	0.0617392108069451	0.82788695727401	2.22189658140959e-05	0.45647427003632	0.056887768313564	0.508881280149844	0.031026353425363	0.141869028898652	0.574428529184617	0.114865873411848	0.649932709771658	0.474702890484244	0.0465259403944338	-0.271568268745232	0.27566845156766	0.00554008181072949	0.982593811788304	0.387750586187066	0.111852483122147
12968	Nol4	18053	0.491947321950127	0.0381060866839254	black	-0.425884002099639	0.0780369976634829	0.0926633234115947	0.714587632454982	0.278849384898623	0.262486620025375	0.158494397348609	0.529905388501309	0.714600607698442	0.000861196661548508	0.265560732426961	0.286845688602881	0.0887611757864286	0.72615939491278	-0.220699816360669	0.378830840340946	-0.211471087181156	0.399579062587254	0.250814685663079	0.315432255999927	0.089207692604434	0.724832340712802	-0.348701597838854	0.156137708065294	0.488485608462643	0.0396945128234556
18392	Ttc41	76367	0.490859049849396	0.0386000993945647	black	-0.651281584561471	0.0034135227430667	0.371459835792766	0.12907912339623	0.501269931413045	0.0340701927218137	0.307061852527275	0.215182432854026	0.652816213052489	0.00331351863939429	0.474751043817256	0.0465006169928513	0.641676879058683	0.00409713001286977	-0.145065025605162	0.565746983200314	-0.347939671799599	0.157105811096953	0.00041336611643225	0.998701167041653	-0.36687386392988	0.13424628061549	0.0873834531405906	0.730258670182087	0.122062610179856	0.629450470084127
10663	Ksr2	69815	0.490416740342177	0.0388022786445666	black	-0.799355922783287	6.88516455248244e-05	0.349161587196865	0.155555226397685	0.636280773354427	0.00452778741771981	0.36800723533096	0.132956072422653	0.736218629970177	0.000494633814626097	0.52399103938801	0.0256102486781182	0.576676463729163	0.0122337581813781	0.125092707975363	0.620901986816554	-0.217883762321787	0.385097462718923	0.218599997117174	0.383498216089744	-0.341408025369296	0.165573600516153	-0.0761257140138406	0.764007029109012	0.300121115693625	0.22626565980639
8418	Gm40841	105245363	0.490110539722659	0.0389427170155751	black	-0.527585497279164	0.0244376911129758	0.231982913163403	0.354297299752798	0.699062294864705	0.00124589384611486	0.0140073827330091	0.956007687459743	0.830420693853985	1.99010340288366e-05	0.13667239187093	0.588664603925013	0.564753747568355	0.0146092365893557	-0.033236543478126	0.895836439854652	-0.120228391323307	0.63464709958136	0.0740662608736364	0.770226835098858	-0.0116974885884426	0.963257171753804	-0.0447253040367345	0.860122646959117	0.452931633280618	0.05908768391565
1598	Apbb1ip	238055	0.488919783655425	0.0394925580506384	black	-0.436691445337974	0.0699954113123292	0.0252673572770128	0.920725827578279	0.364388130061272	0.137106517524005	0.0928066442374086	0.714163725071294	0.438955462596803	0.0683916146586807	0.219750232620806	0.380937606444642	0.330064257004689	0.181005675382882	-0.053208786934702	0.833912049976349	-0.129622497798606	0.60820857227932	0.0803227638784184	0.751374241600956	-0.0193497779640199	0.939254339152204	0.0565696920901896	0.823572560859157	0.314039089574694	0.204402910427992
7902	Gm36488	102640410	0.48879787533331	0.0395491836294448	black	-0.591290975491531	0.0097537232652093	0.452257616745797	0.0595133449383888	0.821408434228853	2.92196722479219e-05	0.467836846744867	0.0502451205817104	0.706315121728986	0.00105161109436828	0.298006193679475	0.22971452534973	0.558233320070911	0.0160552728720855	-0.1842609903309	0.464209191632267	0.0141335305819839	0.955611868566334	0.585413736823838	0.010697286395118	-0.368596688260024	0.132288484973107	-0.141326721510692	0.575907268476406	0.0698891310575406	0.782882983251913
11035	LOC118567815	100996933	0.48834175916084	0.0397615976639571	black	-0.570890730164641	0.0133446328510699	0.111518620202012	0.659542243562787	0.576154162368532	0.0123309023073751	0.0114672479448668	0.963979929442962	0.913762843759621	1.17021853568529e-07	0.153960863089091	0.54188746999738	0.49658313858868	0.0360557786242328	-0.0337534967370439	0.894224840071587	-0.189609325822972	0.451108379223222	0.106289712810881	0.674655308451276	0.0306715527419657	0.903838412775656	-0.015633073207443	0.950907478120323	0.577594970107281	0.0120644051884509
7463	Gm34012	102637109	0.487799637399161	0.0400151984425299	black	-0.488604614066881	0.0396390794421885	0.0600424233923392	0.812918031963876	0.46779757146813	0.05026702175933	-0.0507999209532498	0.841338768616834	0.761330403716988	0.000242368859064421	0.0866517304532625	0.73243867708779	0.339070059516076	0.16867844460348	0.000378789923717029	0.998809808426239	-0.0142479024906927	0.955253008026423	0.0782752799410405	0.757529706098053	0.142387116119219	0.573017349663293	-0.0354164354145494	0.889043337860735	0.629787609094497	0.00509421752153635
5317	Fam193b	68521	0.487171114023396	0.0403107635489476	black	-0.319546072294828	0.196149663901181	-0.0894522715021582	0.724105764731036	0.154252958954314	0.541111804236212	-0.191930978113389	0.445480900872937	0.612627345602971	0.00687338300768994	0.0856333141573467	0.735476068095214	0.193469495502802	0.441771672375963	-0.195470478065639	0.436971463634248	-0.349750391077574	0.154811801355352	-0.226290114328142	0.366559960103461	0.291976960248886	0.239730907672811	-0.057075634066036	0.822018430042495	0.605135134660042	0.00779339648801778
12114	Mroh2a	71263	0.485891739344992	0.040917546777913	black	-0.700095881154387	0.00121651250073469	0.446844982018425	0.0630152097086434	0.606632449818332	0.00760201230600341	0.577483843692822	0.0120847944206721	0.546301730667434	0.0189931551339694	0.474600474361208	0.0465798349027234	0.411388218857599	0.0898617960309964	0.106572633049348	0.673834485508929	-0.0174226576028309	0.945295197137082	0.588576730519585	0.0101808078862742	-0.455452872165758	0.057515629584403	-0.155139144925105	0.538761590427917	0.0639524165789478	0.800959348964321
8241	Gm39809	105244137	0.484951639998701	0.0413678466294739	black	-0.594365415031374	0.00928745989989747	0.166541803737381	0.508940660220087	0.453858095164437	0.0585063200493188	0.244268665322649	0.328643874981517	0.744659736781566	0.00039267012232234	0.326920578469101	0.185447158361509	0.603985897014691	0.00794291139144132	-0.23056592648663	0.357327473434433	-0.191327855319593	0.446939333282826	0.114540219044451	0.650865346657172	-0.157947456696402	0.531344470285903	0.243518572136882	0.330178127289065	0.338845091552892	0.168979268497457
14882	Rai2	227638	0.484765405711007	0.0414574985169518	black	-0.296390111979049	0.232372534921514	0.328495084480812	0.183213651872645	0.192297543221764	0.444595694602793	0.338011098692183	0.170097639062194	0.249426471311831	0.318207354511479	0.169659385505719	0.500925868986596	0.212445758423187	0.397359156453892	-0.388732667116563	0.1108691943114	-0.204252346882992	0.416228563929926	0.285806539422831	0.250265057378629	-0.142355872704008	0.57310240920829	0.11148558866143	0.659637329059132	0.124371006767428	0.622933907490094
9321	Gria2	76238	0.484647210389265	0.0415144738085563	black	-0.500451687839285	0.0344106295217603	-0.0537720198642027	0.832177464135002	0.328424351697532	0.183313601817499	-0.0508666551305809	0.841132847373014	0.879503105574285	1.5211995660705e-06	0.1211340980522	0.632079039963293	0.204686541326596	0.415216818147591	0.0563410331212181	0.824275150990641	-0.111134953388317	0.660646983125324	0.137629767901098	0.586030872639031	0.247816046299765	0.321444679930083	-0.130226408895359	0.606524207590232	0.811381391590141	4.3734396400358e-05
5224	Fa2h	654805	0.48456983738626	0.0415518033217783	black	-0.659289157787836	0.00291775734167872	0.131477735214853	0.603040149881537	0.374454094497052	0.125781581623622	0.338072097573847	0.170015671376856	0.631315586963462	0.00495600072311929	0.461622710974607	0.053800960991861	0.430557290149429	0.0744805283522809	-0.0100653615310145	0.968381204641435	-0.242338237509044	0.332600857811302	0.210577366467704	0.401620498838635	-0.28108883093448	0.258512750959337	0.0528355236984481	0.835061989688257	0.254884536508461	0.307379490194505
6637	Gm26849	102639404	0.484043050907291	0.0418066391026184	black	-0.142283961583532	0.573298206270832	0.112758903145173	0.655975535589029	0.395409645372744	0.104346701717694	0.125051769763232	0.621017177063201	0.465469926807064	0.0515779225681852	-0.086326238991581	0.7334090350816	0.0837022593355642	0.74124560235978	-0.292742748950394	0.238443550592045	0.184839744415187	0.462782377739798	0.481086077328625	0.0432592930034542	0.102312365607706	0.68623122653385	-0.195286038658196	0.437412782125422	0.222477110908265	0.374905141385757
13411	P4ha2	258910	-0.482622288715722	0.042499887231512	black	0.0794916169902274	0.753871265545985	-0.231834623946094	0.354613722462912	0.0233467432465465	0.926735642105799	-0.219313995026168	0.381907624061335	-0.275172852757947	0.269092657530074	-0.290997059684125	0.241384641664523	0.195221465278541	0.437567345164681	0.483937272379274	0.0418579534907204	0.478555074540575	0.0445329494509303	-0.120967934810209	0.632549883773396	-0.0472859692191303	0.852195286470507	0.60544617474793	0.00775332340095471	-0.0740209494942901	0.770363832719542
6059	Glis1	69286	0.48241031535744	0.0426040645016251	black	-0.644808044585785	0.0038629876909007	0.498679881837908	0.0351567785227087	0.5453046766319	0.0192566223908941	0.436262614450822	0.0703022972057553	0.636368558421755	0.00452049750156502	0.421126763207562	0.0817838406029514	0.513219552629471	0.029388188608545	-0.00142164096804728	0.995533097417943	-0.193139231412532	0.442566561389359	0.289833476384236	0.243357756692259	-0.307811139786243	0.214007458397893	-0.0750488966480782	0.767257463133455	0.202035380201884	0.42141488631767
10791	Lhfpl1	NA	0.482283635306188	0.042666416049005	black	-0.759688287140137	0.000254590681655783	0.340065014414346	0.167352353562171	0.759507476370748	0.000255967590652663	0.402521719233785	0.0977065415773992	0.737614014304157	0.00047639333041632	0.324186316796987	0.189368846431972	0.670228049667276	0.00233750641289883	0.0522064504034445	0.837000741844822	0.0284097048165823	0.910902021809203	0.456987484340588	0.0565742391315447	-0.326263773734417	0.186384211140745	0.157861940875107	0.531569636637616	0.290615275832723	0.242030917668435
13281	Olfm3	102954	0.481914129292774	0.042848683208101	black	-0.71072326600685	0.000946368185196173	0.287713551844106	0.246978775491481	0.526272265016917	0.0248611185933921	0.316485834993257	0.200708340722099	0.723132978950829	0.000696068809242398	0.477490507997739	0.0450771024963038	0.515627000025338	0.0285085222441535	0.18367351767321	0.465659756475125	-0.129460097772356	0.608661841977415	0.184052576362582	0.464723539346055	-0.300935395028404	0.224946729575929	0.00208484970758216	0.993449281346014	0.296038052487005	0.232954177001212
14356	Ppp4r4	18991	0.481355760641299	0.0431252362237901	black	-0.450416934464958	0.060687475246874	0.0506001172885017	0.841955360104509	0.418597449962882	0.0838287125629715	0.235256254427826	0.34735363766975	0.632786848754365	0.00482581510547771	0.0991560876865194	0.695465130324621	0.370797809288892	0.129816303743897	-0.0741708902054858	0.769910516129577	0.27915793409195	0.261936855203261	0.434007527557674	0.0719325181465449	0.0196060328186609	0.938451299297121	0.215183644494192	0.39115940460647	0.444580841405084	0.0645247438768768
13689	Pdzph1	69587	0.480579524453754	0.043511953011308	black	-0.733507952695423	0.00053174417804091	0.413225427906342	0.0882952736040619	0.549477793900539	0.0181727781478379	0.254558038095871	0.308020938332087	0.631201094654775	0.00496625038657372	0.461797944409962	0.0536981647738097	0.688098169022409	0.00159555246462017	0.0455463478741426	0.857579420007283	-0.429176876605014	0.0755183705358581	-0.052539514373771	0.835974154051479	-0.40059444384768	0.0994750029786737	0.18602981230245	0.45985543100311	0.195990462050461	0.435728515769771
17999	Tnip2	230279	-0.480003681405279	0.0438005368974157	black	0.138422127142522	0.583854841524045	-0.41777218196899	0.0845039229280967	-0.28127644421387	0.258181551670364	-0.402639232083778	0.097599450233301	-0.264780371082576	0.288317539174083	-0.293349136848965	0.23742728980704	-0.00579178445093402	0.981803117215467	0.582187572011508	0.0112454867908385	0.199251888915509	0.427974667794393	-0.347766772712836	0.157326066708484	0.109145549108275	0.666385988965121	0.573625679709177	0.0128099201911254	0.132960036019589	0.598923550344554
11931	Mir298	387216	0.478774714588444	0.0444213049602081	black	-0.583425406926803	0.0110325543002897	0.350614239302947	0.153725516355249	0.746244038808631	0.000375655552812403	0.0772477550412498	0.760624075044852	0.8719945465004	2.4072434845146e-06	0.090216317207218	0.721837444501849	0.527444707323259	0.0244828147821497	-0.0426038124968021	0.866700089952774	-0.101083335793032	0.689821894654476	0.238473876588655	0.340604963593654	-0.0331358584386232	0.896150370421209	-0.113007622321348	0.65526113707202	0.50278490549053	0.0334467318427063
4775	Eef1akmt4-ece2	72096	0.476994855842832	0.045332172613259	black	-0.206269117903002	0.411540274256408	-0.115087209959351	0.649299109570024	0.0495618659204665	0.845160791396031	-0.134597027476139	0.594390769960194	0.595550543770543	0.00911258298400997	0.0321548308511512	0.899209923563503	0.102668392295265	0.685192267146713	-0.102110598137231	0.686820263543971	-0.262886322968616	0.291909000249702	-0.0875654346771804	0.72971680082864	0.24617426853853	0.32476492820734	-0.00799065462125001	0.974896385450058	0.517592693104881	0.0278055462376632
4446	Dnah7a	110082	0.476958377757809	0.0453509880242258	black	-0.685582060893886	0.00168630478068591	0.422930765974815	0.0803478233841511	0.52452213585333	0.0254342909250778	0.34447302392669	0.161562341343252	0.793777049047292	8.41362219153962e-05	0.550731051196556	0.0178568633303002	0.39384519586394	0.105849662536915	-0.037631109435848	0.882149372777478	-0.430830426773451	0.0742764266397531	0.163863956496582	0.515873012105004	-0.2363702483635	0.345008503039314	-0.398362834340927	0.101551359184603	0.316934507131692	0.200035652622389
1094	Adad1	216725	0.475517871543197	0.046098757181524	black	-0.727930545941641	0.000615475890471196	0.272951794573175	0.273132910613105	0.653666826241326	0.00325913140064655	0.448382941105286	0.0620049498922826	0.782231430864932	0.000125077887562565	0.426426342709413	0.0776179922392967	0.460993858560714	0.0541710810460752	0.0389090595475173	0.878174929012621	0.0528516877011221	0.835012185435523	0.537664932187369	0.0213722124103295	-0.282892882435421	0.255339007051233	-0.108447314478834	0.668404453069191	0.324302198728107	0.189201529756423
14300	Ppp1r13b	77782	-0.474250390539564	0.0467644175308858	black	0.137966886470939	0.585104639497149	-0.443345148469456	0.0653598629705184	-0.324459923043923	0.188973956778698	-0.384911491339946	0.114729940402215	-0.256821644080265	0.303590226546135	-0.307906147294004	0.213858773872029	0.0444514411574771	0.860971244400929	0.485633774880525	0.0410407350899922	0.281769013030488	0.25731326937619	-0.353111293628532	0.150614911193029	0.119477608090804	0.636778900573261	0.728285460533289	0.000609838028419692	0.155368581459253	0.538153866033311
9816	Hs3st2	23908	0.472008341901904	0.0479597310367811	black	-0.475138453499474	0.0462972621587515	0.0149680729781567	0.952993546295768	0.411417059840175	0.0898370495585227	-0.0112402098438593	0.964692660068552	0.892280504746566	6.46906991619667e-07	0.131911339308083	0.601834769263827	0.339029899254037	0.168732119719308	-0.00908374230349738	0.9714635600285	-0.145680082035876	0.564082809148077	0.12342934767379	0.625589010918451	0.0816229182201079	0.747472890722297	-0.0548656631835695	0.828811488724108	0.572134441762266	0.0130993130393203
443	4930471L23Rik	75022	-0.470835751372625	0.0485940244424991	black	0.0637210308133825	0.801665896320927	-0.427039130160285	0.077146551580767	-0.359983702470063	0.142278131486435	-0.390224286614831	0.10938753951026	-0.188009578553411	0.455007040634857	-0.1967810681403	0.433842216157164	-0.0180704869700575	0.943264142837989	0.699876736422455	0.00122269345274003	0.132949580635387	0.598952546394739	-0.413230213066773	0.0882912195741235	0.109854298700889	0.664339355952967	0.536355190717602	0.0217525282228628	0.2124664729645	0.397312050103034
1773	Armc12	11865	0.469393546942326	0.0493828461976461	black	-0.298645446186626	0.228668540515912	0.367696117977539	0.133309376656648	0.204647731626706	0.415307197831854	0.460777301528263	0.0542989811738298	0.264479429410233	0.288886374840735	0.218599267223012	0.383499843964794	0.0315956487977901	0.900954465358583	-0.0804466485774307	0.751002253921187	0.102846742511642	0.684672006246148	0.556152955005567	0.0165397384441518	-0.122082366061398	0.629394588073562	-0.193871234335349	0.440805751339462	0.106279508795821	0.674684919408118
8519	Gm41485	105246136	0.468015298438207	0.0501457008849356	black	-0.150730220752702	0.550499719022316	0.0898144415358317	0.723030270302172	0.449471553030067	0.0612971979432755	-0.0414857465697211	0.870169909073089	0.376487481870563	0.123576275914095	-0.255630995889368	0.305915975608828	0.283676524479972	0.253968048977031	-0.326222913887566	0.186442609323846	0.182178393665765	0.46936168732568	0.272336471582841	0.274258809057266	0.183320186438097	0.466533281608789	0.15682963751345	0.534291168771273	0.343787645252305	0.162453513808867
2530	Cachd1	12289	0.467701991550543	0.0503203503819963	black	-0.656127110692491	0.00310592970387855	0.112371187246821	0.657089742300599	0.396222691945311	0.103571677039102	0.135177811125183	0.592786007420119	0.788472223757399	0.00010124993467781	0.283241141284867	0.254729166802492	0.428256763175871	0.076216030147762	0.0760959474377458	0.764096831030653	-0.0658878191748519	0.795055309816708	0.124446542461284	0.622721117983243	0.0476802713051768	0.850975775722532	0.102478804180855	0.685745457648231	0.682108890446718	0.00181855941943387
13397	P2rx3	66602	0.465846651085477	0.0513640254407215	black	-0.386396473073959	0.113218415445079	0.0845341054833104	0.738758613117494	0.526793753846978	0.0246922941627099	0.0278859705059108	0.91253853668954	0.555563691948918	0.0166790443071521	0.0378143346858399	0.881579372832405	0.316923469814783	0.200052182879122	0.121953146032492	0.629760137972411	0.0427759571743956	0.86616605848447	0.244448145876415	0.328277382231205	0.0413342848828983	0.870640132045735	-0.0255631220728343	0.919800701886619	0.395581832342451	0.104182221352478
18863	Vmn2r96	84092	0.464813180626448	0.0519524171913965	black	-0.581577059983543	0.0113517107558086	0.194753809161457	0.438687574455672	0.525283394188802	0.0251837238718279	0.349221036329834	0.155480055061447	0.663460697904109	0.00268393412276087	0.480493778659535	0.0435548325346096	0.290542599875621	0.242154066393072	0.106934107631959	0.672786266548873	-0.0364215868524272	0.885913476502621	0.324491962780613	0.188927750414407	-0.0957803578613929	0.705386346041058	-0.335656944136526	0.173281488431774	0.376872030938486	0.123162295770192
9661	Hfm1	56198	0.463141400277975	0.0529149656219819	black	-0.521331613450588	0.0265056644245872	0.351540043892353	0.152567137475537	0.679007909131478	0.00194378001382932	0.356846028371628	0.146043744273404	0.619485766170994	0.0061101956986276	0.159939214529205	0.526112483546346	0.503935837980507	0.0329789955079877	-0.0506325429198582	0.841855289074748	0.216390073628366	0.388444458718073	0.512771620406451	0.0295541568676338	-0.215017659101704	0.391533749593251	0.0739603931246028	0.770546933217788	0.223124885741288	0.373479997351781
644	5430416N02Rik	100503199	0.462989952658906	0.053002822544977	black	-0.527297592660679	0.0245300350302993	0.0411009573268486	0.871364593842354	0.427589570479753	0.0767248739862332	0.0368665201415176	0.884528544175899	0.897822162821284	4.31682142187154e-07	0.254730867250789	0.307681293730965	0.320504221618213	0.194736549611686	-0.0607640513070309	0.810707892425901	-0.251936407206008	0.313200404438854	0.0938514978057996	0.711075720833075	0.0896121364973115	0.723630971415909	-0.191933808373878	0.445474062697336	0.601073604234715	0.00833217914408552
18172	Trim3	72960	-0.462053757315198	0.0535483642232707	black	0.165398673241493	0.511894570355936	-0.41404294285283	0.0876046293946592	-0.325421203698442	0.187590907122566	-0.310677011894133	0.209551997122089	-0.362934631792945	0.138798505945187	-0.256046179710293	0.305103770343122	0.114612937561481	0.650657046287252	0.493800649380886	0.0372759543958092	0.164435011615238	0.514390978248157	-0.372800292445071	0.127595489855167	-0.048044794646577	0.849848651767834	0.795116148339563	8.02274360553568e-05	-0.0914296428622785	0.718239829036898
12316	Muc4	73732	-0.461828550171571	0.0536802258630961	black	0.13556177094535	0.591726074142095	-0.381498137374299	0.118258487198607	-0.377941421564041	0.122016197982673	-0.244754261363314	0.327652857802382	-0.37591639756553	0.124192874063689	-0.143160728623869	0.570912932509438	0.0936802180309262	0.711581636530539	0.425493814277836	0.0783394773478093	0.143078943228106	0.571135251882813	-0.402787875630721	0.0974641102123344	-0.0635395727508972	0.802220089566254	0.759950044351876	0.000252608412460464	-0.0933958667306909	0.712421789076011
11479	Mageb16	17135	0.461507209194884	0.0538687981032805	black	-0.331688135787271	0.178739562580326	0.129215852839665	0.609343801958853	0.537258970510771	0.0214895309770118	-0.093970084945308	0.710725512688445	0.694011370810936	0.00139809003641277	0.0130458388624766	0.959025075609842	0.388852867946507	0.110749269902734	-0.233990430310657	0.350029475026158	-0.190610386297603	0.448677457760582	0.0109418391611163	0.965629360544752	0.0923827132478265	0.715417837703114	-0.13483899628074	0.593721968441012	0.356740152573499	0.146171996693533
2623	Caprin2	12345	0.461337616283604	0.0539685209332817	black	-0.346160624657536	0.159382227902951	0.215530614688336	0.390377520516136	0.351081214010151	0.153140480005591	0.143694001814374	0.569464234920181	0.660173468110792	0.00286684247656171	0.139591441038338	0.58064981430528	0.152557045433323	0.545622301998627	-0.0830303669736954	0.743256158409308	0.0299298890292415	0.906153850085274	0.277098189992854	0.265620464666494	0.168322165494156	0.504356228720488	-0.279436504542078	0.261441122899092	0.519145561413798	0.0272597910780958
4600	Dscam	13506	0.461282197963089	0.0540011377205404	black	-0.664845434675745	0.00260981405871978	0.147505732778962	0.559155677639487	0.362155515365206	0.139711406818483	0.231762189458018	0.354768343251802	0.780951977389896	0.000130507930880218	0.375419221113999	0.124731434367137	0.426641405233736	0.0774522961070429	-0.0111956828541793	0.964832444672698	-0.24923499993659	0.318591242801971	0.152219936321899	0.546520887423176	-0.114713555904011	0.650368868181742	0.0629427209121623	0.804043574246409	0.516218238373055	0.0282956473912578
9983	Igf2bp3	140486	0.461163165266219	0.0540712452797016	black	-0.259172447081217	0.299029527563768	0.0349834678475012	0.890392005182061	-0.0698373093663406	0.783040329252181	-0.0620699311902618	0.806711828005652	0.285383403868188	0.250997947378388	0.240154572707464	0.337110224987191	0.13243882983645	0.600369716845011	-0.14249296753018	0.572729211605621	-0.604299429161238	0.00790189355758351	-0.345803718678138	0.159841610679853	0.0293920698486018	0.907833346456591	0.0417030887216215	0.869495228200286	0.285742058555192	0.250376653981161
5920	Gbp6	17472	0.460929783647869	0.0542089005108512	black	-0.206204154792032	0.411690848388165	0.105702916192322	0.67635886693589	0.424231329409843	0.079324072873041	0.165572723910079	0.511444293715344	0.489779488601948	0.0390949905514326	-0.0514556969764317	0.839315671454858	0.108056863498132	0.669534118133367	0.0845815273435235	0.738616908960437	0.339482202061345	0.168128274546228	0.537024781687526	0.0215574384786263	0.117733414394625	0.641741893552209	-0.17249045429034	0.493700377305484	0.323940626115312	0.189723913455953
16364	Slc38a11	20523	0.460755063339141	0.0543121280571036	black	-0.593820590624384	0.00936875364884237	0.254111766329271	0.308898988355431	0.599536120004361	0.00854379869699495	0.153762830446031	0.542413633859811	0.6409179190115	0.00415559447959676	0.373927168018157	0.126357541204584	0.520471348704792	0.0268004681685742	-0.0510689481194912	0.84050869313115	-0.326616075697777	0.185881195913315	0.013629217917923	0.957194327888538	-0.176749233794846	0.482926790852424	-0.111392393609147	0.659905629642198	0.248619736376339	0.31982665990564
10089	Ina	63859	0.460544582601255	0.0544366797229454	black	-0.334791616911944	0.174461821751505	-0.0162936920992286	0.948835454597449	0.193836910139949	0.44088823602667	-0.02275437874335	0.928589992651636	0.7719198161224	0.000174824556556147	0.115674411931895	0.647619289749232	0.126302454104726	0.617501849741565	-0.0952350010629895	0.706993440612239	-0.169386976700492	0.501623770547974	0.0788051096893132	0.755935501761906	0.269256623357708	0.279937143664368	-0.177177834911025	0.481848970296529	0.676585478398665	0.00204648240325052
9792	Hpca	15434	0.459201815941996	0.0552363233383257	black	-0.675635109202478	0.00208797904579348	0.408818447084109	0.0920866637372979	0.610852201417934	0.00708297992937998	0.606626469030886	0.0076027691386845	0.607054721900351	0.00754872985684302	0.48875619787497	0.0395685567656204	0.44935269955441	0.0613741748087901	-0.0924827569965973	0.715121816205162	-0.0697581838757134	0.783280593126269	0.597346448712484	0.00885263511903661	-0.436079319455269	0.0704337725365156	-0.130773391264991	0.605000249520349	0.0561753992030986	0.824784166311807
12077	Mpp2	17523	0.458964643802617	0.0553784762939924	black	-0.388140149354705	0.111461701199713	0.174625240186048	0.488285471432857	0.469990250275454	0.0490553100218019	0.0808211629868591	0.74987802019902	0.610483033515578	0.00712721106131212	0.220805720210385	0.378596281802604	0.372183059614088	0.128277156736478	-0.0472088611717651	0.852433806213379	-0.141041903697134	0.576684545917814	0.0406092573912136	0.872891597802162	0.0308804471979928	0.90318638708702	-0.117358868333186	0.642809536639108	0.363608817541379	0.138011905443387
3123	Cenph	60411	-0.458133690157224	0.0558786911443917	black	0.184671815767457	0.463196148061525	-0.422703962459532	0.080527340268804	-0.343772944758955	0.162472664888333	-0.291282079015729	0.240902882044065	-0.392794076560352	0.106868127001371	-0.236061258713096	0.345658060111793	0.0966129113899963	0.702935209314336	0.509528287413178	0.0307776580712581	0.188921344384215	0.452782927881994	-0.367354097433297	0.13369853022036	-0.0640262662658967	0.800733876372336	0.776411677612397	0.000151417371998853	-0.14208845106977	0.573830680096004
5277	Fam13c	58909	0.458107152939184	0.0558947216503353	black	-0.382716288986713	0.116990530511039	-0.136608857437856	0.588839560892249	0.289842422465581	0.243342547725113	-0.125198042386438	0.620605639780543	0.874580644959276	2.06202283202278e-06	0.0680328402301254	0.788524188942696	0.110145171652237	0.663500064123515	0.122778602302783	0.627426420843316	-0.0301168147216076	0.905570208758659	0.114465427899494	0.651079609694048	0.356165619969742	0.146869311321363	-0.231262248107373	0.355836579915905	0.822193714864804	2.82819002453574e-05
11775	Meis1	268491	0.456339997630212	0.0569700117419697	black	-0.452138335197905	0.0595889129669439	0.00452144242134698	0.985793899346547	0.461262756344839	0.0540125837164721	-0.00143647099430792	0.995486500809176	0.908338485936261	1.87327686882687e-07	0.0728170087274132	0.774006269853739	0.261030993117797	0.295453217577994	-0.154723810931038	0.539862503551759	-0.0339041847519806	0.893755144683794	0.255081027286238	0.306993843769377	0.206488424662751	0.411032174075507	-0.151765901653473	0.547732189868741	0.709720019989079	0.000969513346949286
11143	LOC118568364	NA	0.456121268216726	0.0571041770170898	black	-0.673998582807007	0.00216106272193776	0.338954729249054	0.168832617236504	0.645367406916399	0.00382233555122042	0.31850834196723	0.19768777539805	0.757029941565789	0.000275475958024686	0.411199562172751	0.0900237914910592	0.508894622939148	0.0310212091017133	-0.0110942188555516	0.965150976578948	-0.0571429084089018	0.821811826962062	0.264891657180161	0.288107360504491	-0.228383897343342	0.362022347057409	-0.169075295590612	0.502422855858796	0.306933733957831	0.215383757518465
5502	Fcer2a	64435	0.455717450341731	0.0573524951356347	black	-0.338228016177871	0.169806276038094	-0.0344311529548581	0.892112847268366	0.107174661195566	0.672089017164577	-0.078355748317196	0.757287524716962	0.586570722078486	0.0105059859496125	0.257473580706386	0.302321273503604	0.0722672816190006	0.77567092981102	-0.207548540669621	0.408580793442365	-0.526231184032662	0.0248744561448962	-0.181023926295437	0.472230164853219	0.229143494828861	0.360384048989287	-0.275877893396562	0.267817926018804	0.581903650888077	0.0112947873327581
5340	Fam227b	216971	0.45567574932866	0.0573781842191121	black	-0.550857948839061	0.0178251189102337	0.319335320339008	0.196461395747233	0.602371022110244	0.00815690624385322	0.496798292523773	0.0359627242092692	0.633130497158895	0.00479581212479893	0.31990286698564	0.195622660003569	0.596068690080805	0.00903696223437306	-0.289586491286385	0.243777886751571	0.0400423263689359	0.874652766922229	0.505275524242092	0.032440924456587	-0.367089097552406	0.13400059368603	0.200307861252022	0.42547979568423	0.0704250610260499	0.781256212371097
7720	Gm35374	102638917	0.455446699333794	0.0575194397966803	black	-0.497247040534531	0.0357692340572323	0.134175434893793	0.595556793293974	0.559842755633194	0.0156882430755646	-0.010660280038751	0.966513322346948	0.800274630540475	6.65764428242215e-05	0.118578890924544	0.639334322949307	0.466337294439384	0.0510864517082289	0.0230730101362271	0.927592498012425	-0.186436709274737	0.45885682710343	0.0661127184639862	0.794369923976953	0.0700821040121107	0.782297130774486	-0.0330691732983335	0.896358299204622	0.538159470579921	0.0212299758450473
15689	Sbp	20167	0.454998479733258	0.0577966117044633	black	-0.390731313379029	0.10888713100164	-0.112863368643334	0.65567544367687	0.313750435619152	0.204841699023606	0.0144776385394171	0.954532198469038	0.836492449928216	1.517035350467e-05	0.0468860488040587	0.853432499698243	0.189706026743894	0.450873262812363	-0.0120615013165025	0.962114540539699	0.016417207733078	0.948448083513352	0.296381386577723	0.232386939021824	0.229683721695693	0.359221449278519	-0.0456003892261208	0.857412070577396	0.689643859853373	0.00154183552692395
4538	Dok6	114255	0.454896912164462	0.0578595583497517	black	-0.296220216214352	0.232653105713661	0.0438551400039296	0.862819456191001	0.30717755644452	0.2150007216654	0.117732163279204	0.64174545874393	0.677006785646892	0.00202830566388353	0.137835345571714	0.58546597500881	0.0129329929076587	0.959379229171581	-0.223608112322827	0.372418843586708	0.00113106887181233	0.996446090593981	0.35156859626479	0.152531507908662	0.208941758004696	0.405371142641374	-0.415378184528795	0.0864850696676407	0.485418200466845	0.0411438975583308
8074	Gm38863	105242699	0.453311125342267	0.058849028519794	black	-0.636273886575434	0.0045283597203381	0.258958612878429	0.299442663245879	0.543541574500323	0.019729551858	0.313568938717007	0.205117912259655	0.818599328887562	3.27946964639772e-05	0.420675230833131	0.08214618708241	0.452134703763937	0.0595912147020877	0.0736066832482603	0.771616653957131	-0.00146777926117889	0.995388128873919	0.275595071343217	0.268328824914338	-0.164694883896391	0.513717205570954	-0.0995879315000384	0.694199298328965	0.406265131242903	0.0943365420761113
5070	Erbb4	13866	0.451323233332085	0.0601072241285959	black	-0.512479784245028	0.0296626785417654	0.0332434562586443	0.895814886714469	0.404807398083318	0.0956387173962689	0.0749623617158425	0.767518835007895	0.882235054393891	1.27757857016451e-06	0.172076913359708	0.494752670417654	0.223990391522481	0.371580563913978	-0.062324535717117	0.805933251251265	-0.0380934294484002	0.880711236546002	0.276413057853906	0.266852839589195	0.160819022603203	0.523808982807468	-0.200293321028693	0.425514096720505	0.694096116915121	0.00139541490778851
6234	Gm12830	115486509	0.451264383509358	0.0601447758787619	black	-0.630148845676056	0.00506126127173274	0.0593549304125741	0.81502487813272	0.378205922382102	0.121733888618412	0.433713142085978	0.0721473744318914	0.58552851244075	0.0106781852177916	0.378022067859561	0.12193007299196	0.485306458040719	0.0411974494176395	0.11647893892403	0.645320393023592	0.160336780052667	0.525071004881775	0.426916563608974	0.0772406778997801	-0.252613509678405	0.311857749766289	0.360093408613184	0.14214769930412	0.295966606473347	0.233072327519517
6062	Glmn	83396	0.45103907024592	0.0602887091731579	black	-0.114239355257847	0.651727424877446	0.0325885272108222	0.897857175564739	0.298493363260791	0.228917110199735	-0.0418427331887516	0.869061784336541	0.606688311796688	0.00759494624536027	-0.0322414860215471	0.898939615036401	-0.0615627350023225	0.808263340949215	-0.19550665638111	0.436884924913352	-0.0974047735966738	0.700606456176628	0.254227971862461	0.308670207638117	0.268788402162158	0.280806670446323	-0.480360598381647	0.043621496756881	0.427522214070366	0.0767763827351931
5830	Gabrr2	216643	0.450796037631173	0.0604442503069941	black	-0.595639531165688	0.00909955967987421	0.148245682512472	0.557164062618421	0.549923453015166	0.0180599374486173	0.0478164449258095	0.850554687967314	0.894262225988684	5.61213813082823e-07	0.312393042259468	0.206913382226316	0.477256968089891	0.0451971494036777	0.101886887832104	0.687473560875013	-0.18716927187967	0.457061745903528	-0.00479840996630297	0.984923774749669	-0.00817444414885526	0.97431916628076	-0.150465127812207	0.551209093095866	0.531047836859292	0.0233482909446209
2786	Ccdc190	54638	-0.450204552022043	0.0608240547197711	black	0.177674610302487	0.480601188674145	-0.189553823125362	0.451243355497731	-0.388627375994609	0.110974319259057	-0.10008998917813	0.692728621196861	-0.529720768266759	0.0237612585815607	-0.0957024032054967	0.705615995643498	0.00442349334472686	0.986101621052796	0.312947724451713	0.206065163101815	0.101589102802415	0.688343504158609	-0.297690645265725	0.230231975547503	-0.112161280969119	0.657693252289315	0.58945588688052	0.0100408630318577	-0.227885297509824	0.363100011345588
7750	Gm35529	102639129	0.450183763219179	0.0608374359669002	black	-0.567122630334056	0.0141102886225393	0.0754345912476478	0.766092794286879	0.294619863071858	0.23530661625023	0.1371032762533	0.587478634982085	0.801871496967674	6.27736854778691e-05	0.379733118231293	0.120112873333239	0.355388768499128	0.147815826657976	0.034511781098993	0.891861606182083	-0.217231151474343	0.386557844099118	0.0104786584067278	0.967083547708227	0.0571149436884263	0.821897706750031	-0.0627930111802693	0.804501114570613	0.604451521630902	0.00788205770340955
18620	Ugt8a	68736	0.450011652643496	0.0609483038479681	black	-0.402661777304205	0.0975789140894003	0.406235430371021	0.0943629448814408	0.499073122300512	0.0349901108836348	0.14566086668752	0.564134768391385	0.379433491172812	0.120429698374083	0.124655988106332	0.622131243282767	0.246194372606912	0.324724149383412	-0.0385973547683676	0.879144083489379	-0.134727790667565	0.594029302033476	0.230898033868785	0.356615956458201	-0.140370972671983	0.578517301454072	-0.231089495019444	0.356206130690624	0.142460721388296	0.572816982232046
11373	Lsamp	71735	0.44955662096826	0.0612421469623687	black	-0.469485626267395	0.0493321953425021	0.18305586794272	0.467187280739526	0.338621349238617	0.169278813413895	0.268002519921245	0.282269836293683	0.730308674175752	0.000578517701223529	0.338999651768863	0.168772553813377	0.173888155504796	0.49015181947632	-0.193575367015537	0.441517014060109	-0.0530547582925994	0.834386538699241	0.290581637018821	0.242087913378223	0.0616069192702449	0.808128154136577	-0.322591461216134	0.191681584855284	0.495965621101404	0.0363238837973097
7209	Gm32576	102635149	0.449244363578862	0.0614444027459462	black	-0.782199232001011	0.000125212155250586	0.340176434912787	0.16720429191244	0.600173914516311	0.0084554934873896	0.411784621331092	0.0895221033920066	0.773126923419305	0.000168252805391117	0.58075060559982	0.0114967836128083	0.761178759410828	0.000243476362791941	-0.135106323996679	0.592983436623251	-0.29394248434051	0.236435560597814	0.103633848910321	0.682377573610008	-0.459051116301169	0.0553266157999996	0.184855391313195	0.462743833807384	0.151371113738634	0.54878640280095
5023	Epb41l3	13821	0.449057490511633	0.0615656827013124	black	-0.737008100829032	0.000484243292350733	0.117452024559714	0.642543932600607	0.418605578617047	0.0838220815870101	0.305170667760709	0.21816666515885	0.816196875194502	3.61417538734e-05	0.596015880117385	0.00904464639743522	0.477718012377955	0.0449603912429586	0.273333354938954	0.272436178602867	-0.250796082419746	0.315469349515273	0.101981259883641	0.687197942090446	-0.259171394134635	0.299031561054491	-0.0399756067208457	0.874860068289593	0.389527630749206	0.110077773483379
15006	Rbm44	56044	0.448064828075734	0.062212914936597	black	-0.47487092374188	0.0464376186597435	0.238770900650855	0.339985831351938	0.548306845743498	0.0184719140041601	0.0421994715956684	0.867954661950046	0.808929834725401	4.80950680364485e-05	0.129214070692098	0.609348779047044	0.483747728192456	0.0419500237648001	-0.193947442291929	0.440622644069044	-0.161520256054464	0.521976373754057	0.0658388450857499	0.795204578450353	0.0412422136708605	0.870925993489488	-0.0355904940225367	0.888501237501599	0.481583182838348	0.0430124331970908
773	A1cf	791370	0.448059112455069	0.0622166562515136	black	-0.535859275079416	0.0218979068906821	0.272683595209133	0.273623302062559	0.337403795442048	0.170915164692871	0.220482327291556	0.379312793671106	0.553223536720999	0.0172414617637873	0.202654325136544	0.419963509752098	0.393449891817292	0.106231867726177	-0.0231473720533355	0.927359718313203	-0.190385572032378	0.44922279939508	0.197916487980169	0.431140699009101	-0.174097462704675	0.489621487743783	0.153351225413946	0.54350798489577	0.337000057241223	0.17146012652328
10292	Jakmip3	76071	0.447936550671344	0.06229692279258	black	-0.668958306604119	0.0023995302454533	0.176000453748029	0.484812610228286	0.519950636939096	0.0269801463934711	0.325857567487499	0.186965316109761	0.792918492939757	8.67263982190602e-05	0.433940693580263	0.0719812551870035	0.518344365575541	0.0275403208847102	-0.0497411344575015	0.844607162390455	-0.225042226019243	0.369279511032476	0.250311147270458	0.316437187017228	-0.267308899934294	0.283565094956841	-0.00685894574388325	0.97845094178157	0.274245227388067	0.270775542854882
17530	Tfap2e	21411	0.44756707392464	0.0625393630368497	black	-0.610700175998949	0.00710116759994525	0.480448973635551	0.0435772513046664	0.525824812645375	0.0250066917040709	0.364444266305279	0.137041459665925	0.624776631056578	0.00556967733336897	0.411162798073299	0.0900553847001017	0.446223805278472	0.0634267097107384	0.0423811399635935	0.867390951638585	-0.212242179228161	0.39782227183002	0.212670811587443	0.396847532339542	-0.257244299296757	0.302767191561075	-0.173668466381131	0.490708756192662	0.238829257180959	0.339864266570951
4038	D030024E09Rik	224405	0.447343407055985	0.062686468411069	black	-0.429940180034746	0.0749431858031868	0.215004980552628	0.391562351447057	0.507901727730291	0.0314058269889002	0.0212826617076465	0.933198583411336	0.815621824853602	3.69847226203903e-05	0.0171970609408067	0.946002556687795	0.336985750565788	0.171479459034724	-0.0886891722450873	0.726373460038743	-0.0601922164797155	0.812459147450168	0.22206432120212	0.375814883816015	0.122503172975623	0.628204737797485	-0.135289834141007	0.592476683164944	0.568579908343866	0.0138101433712374
4249	Ddx55	78394	0.447152361760968	0.0628123227887577	black	-0.458140249183211	0.0558747295240856	0.0413119821004304	0.870709376021713	0.232243365680679	0.353741930374826	0.201973923997585	0.421559140989913	0.535038743879752	0.0221401191582289	0.313013088191661	0.205965359303157	-0.02573441606259	0.919264954420553	0.20910134310696	0.40500436589392	0.016676594519942	0.947634627734516	0.322319089482845	0.192078422965571	0.171650850939742	0.495837956079576	-0.378073613297636	0.12187504828237	0.615108835316017	0.00658882367566045
105	1700023F02Rik	69433	0.447080859650999	0.0628594744454014	black	-0.385605622300523	0.114021630182244	0.0352498802330258	0.889562112884575	0.496110464527961	0.036260860641144	-0.0724385506737771	0.775152200082186	0.807612130550459	5.05880748132326e-05	0.0659873533434277	0.794751959467285	0.381420281720168	0.118339855197567	-0.0955011361629069	0.706209027819625	-0.143001511418361	0.571345771059281	0.0601033973484013	0.812731233933404	0.058509870918074	0.817616246276932	-0.0648410575264508	0.798247212328392	0.450866321225133	0.0603992379423098
4415	Dmp1	74129	-0.447008374152166	0.0629073015203228	black	0.133848835419774	0.5964607353995	-0.428503860674587	0.0760282091173388	-0.278465974319688	0.263170772052559	-0.418184563780135	0.0841660298546212	-0.22301862751538	0.373713564139141	-0.29708705033551	0.231223858883789	0.0161340275984737	0.9493362123197	0.663958291355245	0.00265710299613984	0.259025389968966	0.299313610526719	-0.36661098969696	0.134546774829095	0.117078916479174	0.643607974347738	0.600526855897926	0.00840694420592524	0.160696949205705	0.524128314418077
11367	Lrrn2	16979	-0.446119977709375	0.063495685338372	black	0.163020340255279	0.518066063533155	-0.515461639921255	0.0285682819183795	-0.512712417283378	0.0295761471113389	-0.422852210210555	0.0804099677111164	-0.253071804909788	0.310950923412324	-0.212470328140171	0.397303283492875	-0.136938603270921	0.587931764120179	0.549227619524888	0.0182363655311071	0.0828605927250112	0.743764437975658	-0.46807254878169	0.0501138368723318	0.219218740604009	0.38211961345017	0.52804002544781	0.0242924564377951	0.256273084923802	0.304660432191569
14610	Pstpip2	328110	0.445756885986338	0.0637373370223229	black	-0.379919067064344	0.119916547716482	0.234974740819615	0.347947713679052	0.17522633486192	0.48676602439222	0.0205738661236834	0.93541886296931	0.515612306793952	0.0285138283158027	0.153087250761452	0.54421034663026	0.131944244393203	0.60174333612163	-0.185371374258813	0.461473688168299	-0.300301005385348	0.225973855706978	-0.00936722487418109	0.970573362894515	0.085816523429395	0.734929375915995	-0.157027926708337	0.533767913200324	0.463062570581127	0.0529606821503254
10040	Il18rap	16068	0.443982023316815	0.0649284458572122	black	-0.38318356584548	0.116506713664256	0.322970138447521	0.191130767236733	0.585873465168378	0.0106209419022253	0.122072128296637	0.629423546647434	0.52262210536706	0.0260681678017283	0.136121619062474	0.59018200564156	0.33308360270375	0.176807473325864	-0.0557411002616442	0.826119140798864	-0.0855791380334414	0.735637751567619	0.219369965561682	0.381783091613882	-0.131992791975252	0.601608447605082	-0.19925744401889	0.42796152306715	0.149517691509295	0.553747690486045
8215	Gm39646	105243922	0.442772756290299	0.0657494151112152	black	-0.31133828526408	0.208532614910047	0.0884354688110593	0.727127869043229	-0.112118337575289	0.657816745407318	0.14617204297809	0.562753231695887	0.392652186718112	0.107006143372879	0.433003651734868	0.0726671407561243	0.0349773143854182	0.890411174909877	-0.239428091322468	0.338618265265862	-0.575279424043981	0.0124949749721801	-0.16800786562303	0.505164119080502	-0.050935458871389	0.840920550362331	-0.208474486997083	0.40644610794456	0.197918120618739	0.431136820806006
9398	Gsx2	14874	0.442287487067927	0.0660810235438206	black	-0.603050310201225	0.00806633133569595	-0.0758239711032788	0.764917481081047	0.246753856982016	0.323590505571763	0.151531718737774	0.54835742583602	0.737416890423992	0.000478935386026629	0.416744606927397	0.0853501912629477	0.432527807687088	0.0730172849190697	-0.0269485409692978	0.915468558950205	-0.294511917299521	0.235486291618248	-0.00884644891271182	0.972208737777509	-0.0981545295726653	0.69840386970349	0.195289703577131	0.43740401061486	0.477684398007851	0.0449776211580014
8524	Gm4151	105246162	0.442020190394169	0.0662642104681003	black	-0.614216786940534	0.0066899975579066	0.361936648941035	0.139968603596832	0.477079111093328	0.0452887363950343	0.356893390759514	0.145986397105554	0.587720611332988	0.010318584573454	0.442694604574506	0.0658027363072984	0.367529612188299	0.133498729299157	0.153759178401885	0.54242333933606	-0.253870889587922	0.309373538737412	0.275432173715319	0.268623362440371	-0.390769720788382	0.108849291587028	-0.202094140476396	0.421276984182015	0.10530685252193	0.677509545562482
1286	AI661453	227290	0.441631898264636	0.0665309911139399	black	-0.68956603331136	0.0015445038972921	0.422697512686101	0.0805324496107953	0.696263291465138	0.00132843363424286	0.561990798486876	0.0152087797724098	0.745355501098238	0.000385119959405385	0.463626125805482	0.052634506897881	0.440860601933651	0.0670632840564254	0.0322420946264304	0.898937716617087	0.13630609826735	0.589673576764869	0.62637181439877	0.00541456578796409	-0.32116386112159	0.193767615057443	-0.213442084764126	0.3950968840574	0.24729727949655	0.322491638090565
9420	Gtf3c3	233863	0.441117701761455	0.0668855023564504	black	-0.395251098121598	0.104498317266826	0.0518241833469841	0.838179294848321	0.295306082918466	0.234166453553145	-0.0229514856076356	0.927972925779484	0.777409841905905	0.000146592994116259	0.253395823815746	0.310310737391506	0.107155789238047	0.672143708721354	-0.065393171048242	0.796563263398248	-0.243801010350162	0.329599933361154	0.0119657930648015	0.962414960775659	0.206152879789707	0.411809716495031	-0.410301389557308	0.0907979410716373	0.632336281957413	0.00486538432052234
956	Abhd17b	107476	-0.441037502608462	0.0669409215953223	black	0.219372222065192	0.38177807144551	-0.443903924042732	0.0649812358037637	-0.291240857201588	0.240972520214695	-0.420880979636554	0.0819809321167349	-0.253181834104725	0.310733443194067	-0.340725510832278	0.166475946860497	-0.0418458111007346	0.869052231174259	0.278360923612298	0.263358416581816	0.234331088317916	0.349308197111749	-0.338422705439547	0.169545057507546	0.21593467434696	0.389468068919094	0.550237433608226	0.0179807702437693	0.171340583564492	0.49662900425937
469	4930515L19Rik	75133	0.439954074704329	0.0676929370775351	black	-0.555637771312435	0.0166614806007791	0.201807370140579	0.421950220246267	0.499491164435576	0.0348135989923433	0.140870407612917	0.577152779763608	0.462113389719659	0.0535134895655432	0.0833719202889279	0.742233903309207	0.55202377933098	0.0175355575298847	0.133544247055671	0.5973042643232	0.122901193859265	0.627080117971543	0.201754463143085	0.422074489469477	-0.22888213089564	0.36094728348889	0.430385507185125	0.0746091048913628	0.263699485512303	0.290363787392539
18760	Uxs1	382018	-0.43603247360802	0.0704674036720049	black	0.0990739644408263	0.695705938996204	-0.153042454125702	0.544329578191862	-0.234028386818543	0.349949067223975	-0.197787673211861	0.431446745795702	-0.450795108115616	0.0604448457730627	-0.160974112204961	0.523403414090592	0.118880121249013	0.638477368920853	0.543911588623308	0.0196295504870328	0.104631599678498	0.679472914769039	-0.344740185104596	0.16121586541558	-0.176339707422947	0.483957746368506	0.625187693511395	0.00552936568616501	-0.203810889793806	0.41725857769399
855	A930003O13Rik	319314	0.43544876749373	0.070887449289082	black	-0.188533306966326	0.453728807445626	0.343723236331164	0.162537433965298	0.569367737171012	0.0136500081068979	0.0266437967492282	0.916421290175865	0.319063090477978	0.196864546442407	-0.109126652788056	0.66644058602406	0.18891830805631	0.452790325327151	-0.0563893073903191	0.824126810211138	0.17945852644621	0.476133550695838	0.27095118977678	0.27680400808516	0.0604816217482401	0.811572731953094	-0.223611800849131	0.372410750164436	0.202598879829658	0.420093416356524
3607	Col5a1	12831	0.43535454906178	0.0709554237495555	black	-0.457842000115506	0.0560550839086654	0.118780894578953	0.638759605488808	0.455895406838965	0.0572429654732181	0.195134723635189	0.437775014864685	0.570270963886441	0.0134682387474646	0.26148289318259	0.294587572486059	0.349311486369647	0.15536573189135	-0.0284145802659364	0.910886789064335	-0.144086624814615	0.568398643144399	0.239819053116543	0.337806216325949	-0.143512620086842	0.569956801352468	-0.041117498222086	0.87131323258399	0.220440845273898	0.379404755991413
2542	Cacna2d2	12296	0.435093611361315	0.0711439303908103	black	-0.708502999496798	0.000998221380884898	0.133485396915297	0.597467300691222	0.550250688281056	0.0179774342402995	0.197040673578877	0.433223756626179	0.910895975106459	1.50616483701896e-07	0.315161654146439	0.202702344982504	0.527673637240707	0.0244094750253607	0.0641304619927676	0.800415778910453	-0.0309281600566519	0.903037468413567	0.241714818344598	0.33388464449887	-0.097321866306519	0.700850156013766	0.0972870057194919	0.700952634428094	0.578904854523254	0.011826133991944
287	2610307P16Rik	72518	0.434294514026517	0.0717235173085718	black	-0.764526243004339	0.000219997051272864	0.172805657978293	0.49289903932003	0.535984629722841	0.021861087189686	0.234625217427751	0.3486861209119	0.851230973582019	7.48272534595171e-06	0.423472798373313	0.0799199879872533	0.597261097257603	0.00886485269618898	0.0726587885570671	0.774485289557646	-0.214397889886366	0.392933241269334	0.134624529287885	0.594314739326475	-0.211428428742376	0.399676374720673	0.118150788609533	0.640552956085331	0.453200724088805	0.0589183832242895
7341	Gm33255	100041420	0.433720093447068	0.0721422955466261	black	-0.522144596821058	0.0262293898397169	0.122231330669282	0.62897328452265	0.581080293521621	0.0114387347241257	-0.0413116496402568	0.870710408225443	0.8434018628508	1.0989360968806e-05	0.100703434094458	0.690933076116602	0.458470422309622	0.0556755789531862	0.00656552524497306	0.979372604579623	-0.127638410236017	0.613755565301247	0.0742480260497599	0.769677338536328	0.0912814178502966	0.718679028475519	-0.0536041401997059	0.832694405551298	0.581861736138715	0.0113020801009104
16175	Slc16a11	380702	-0.431320781395442	0.073911043124777	black	-0.0218789075099689	0.931331225072006	-0.343626787231917	0.162663155315799	-0.236964498975452	0.343761247879769	-0.186348556997449	0.459073076711464	-0.219019975201501	0.382562176933371	-0.151390442649416	0.54873476724512	0.156048091856143	0.536355823957873	0.598117970929381	0.0087428096370253	0.296553402307094	0.232103076822827	-0.212274643208039	0.397748400958178	-0.0637093191770739	0.801701662253438	0.767637593372167	0.000199916055725437	0.0688735214989642	0.785968128700793
15825	Seh1l	19018	0.430946775678264	0.0741896100617681	black	-0.371630994017532	0.128889013369682	0.329881389964935	0.181262064940119	0.533411468427704	0.0226266824690637	0.0376050175339873	0.882230547206143	0.631290940206809	0.00495820571181261	0.138075681695424	0.58480585578571	0.314389491444682	0.203871087154317	-0.0404487621064904	0.873390118457903	-0.181409400672173	0.471271417861776	0.0588065692714243	0.816706216771495	0.0734997731942737	0.771940058061273	-0.349749768330399	0.154812586348835	0.362422487136201	0.139398124371649
15869	Senp7	20277	0.430540189957885	0.074493320224009	black	-0.602581775181486	0.00812871757710316	0.248628241784006	0.31980956224346	0.396409811797594	0.103393893552991	0.322630488060461	0.191624768419927	0.741977021662429	0.000422956673555788	0.349853457160758	0.154681920711516	0.205322961241604	0.413736226290861	0.0453915338711834	0.858058863280393	-0.049079226240986	0.846651653782238	0.420930423080464	0.0819412560021558	-0.0766795166203114	0.762336801751103	-0.271529126403788	0.27574039647382	0.485955602863401	0.0408870930684581
7778	Gm35696	102639353	0.428259984800896	0.076213579167976	black	-0.187446187282004	0.456384117393176	-0.00311451344225589	0.990214140437061	0.0561042521366098	0.825002831256539	-0.0586600214916332	0.817155678493745	0.389609800266098	0.109996200375016	0.26901803942445	0.280380007870093	0.0266036014560879	0.916546962073899	-0.184892541386875	0.462652326299567	-0.546331249550716	0.0189853984125479	-0.220792193325474	0.378626236995294	0.0884355785071745	0.727127542800722	-0.317674948913942	0.198928769948249	0.230550474852547	0.357360597112417
7161	Gm32298	102634795	0.42748992827393	0.076801081318863	black	-0.400507447470957	0.0995553700422885	0.093882269357011	0.710984841877051	0.202711103250445	0.419830502506102	0.163863301674031	0.515874712683601	0.434476870114555	0.0715909479347957	0.407395997199805	0.0933352190897716	0.0272707806781572	0.914461250297927	0.0545653867730754	0.829735388454281	-0.156414318069248	0.535387891567165	0.055383398651184	0.827219006805825	0.132527575538661	0.60012337762632	-0.425054051942636	0.0786814185155169	0.473429092776998	0.0471996265823995
6583	Gm25598	115489638	0.427420878138555	0.0768539241674725	black	-0.517032719287003	0.0280044181349724	0.283327807746663	0.254577546299823	0.44182348236435	0.0663992615138702	0.286800304035025	0.248549120048094	0.59064072573609	0.00985470496375967	0.362164063289504	0.139701368547415	0.320425253346346	0.194852759444559	-0.15150411536126	0.548431143987739	-0.245635423303875	0.325859035221877	0.23224198841746	0.353744865840742	-0.226177256233686	0.366805449501341	-0.201845560433159	0.421860530004809	0.163640632327908	0.516453138655661
878	Aadat	27404	0.427397057007858	0.0768721602568329	black	-0.448539121244372	0.0619030378396816	0.0623199222412439	0.805947357647565	0.462531313160907	0.0532695562231891	0.064998923683831	0.797765632934062	0.847977464077446	8.80117143672096e-06	0.0749951324955814	0.767419850666557	0.315079464189871	0.202826537441604	-0.0234358552834195	0.92645671473444	0.0609950013732253	0.810000845375839	0.304555829347789	0.219142612447432	0.0710003440371553	0.779510949863366	-0.0638360665341522	0.801314610980163	0.549058168455808	0.0182795349043565
688	8030443G20Rik	77173	0.425674304416395	0.0781994517961777	black	-0.557026523845609	0.0163349165984628	0.0624868330644489	0.805437039010053	0.256446036094695	0.304322771318573	0.351354191732433	0.15279919591597	0.73876252383197	0.000461806382436035	0.453239940136901	0.0588937404736203	0.255313629410742	0.306537696690822	-0.0178275317882477	0.944025809917723	-0.0691864560709289	0.78501719293973	0.321580086902556	0.193157873533689	-0.118699759035813	0.638990419451597	-0.0853043809951048	0.736457900378834	0.396465030725115	0.103341471617227
12929	Nlrp9b	11924	0.423814921030465	0.0796508056996457	black	-0.585581181073809	0.0106694291524445	0.534947213923499	0.0221672674926707	0.722242374318684	0.000711959349431237	0.361548242897132	0.14042584040258	0.606442064379482	0.00762613430712817	0.237223202301683	0.343219076046148	0.644922369154138	0.00385465043806289	-0.0991314497889807	0.695537372724896	-0.00808581493127391	0.97459751841825	0.326774878035781	0.185654754968902	-0.26741987178257	0.283357623625173	0.0714235812765963	0.778227595419474	0.190361043400408	0.449282320078644
6613	Gm26630	105242612	0.423640359696933	0.0797880674737767	black	-0.430520631315691	0.074507953134699	0.256335006346213	0.304539514244855	0.337941094244718	0.170191740965835	0.259723217839324	0.297966999652132	0.625234771647599	0.00552476404724049	0.335928875258441	0.172911680677683	0.243417251220259	0.330385690920246	-0.312553824535074	0.206667279280676	-0.330632419756193	0.18021063048218	0.200333851249298	0.425418487749729	-0.0497117181919583	0.844698002910919	-0.26463961011417	0.288583518661882	0.300463062059814	0.225711186645209
7484	Gm34121	102637248	0.422420215649624	0.0807523417078939	black	-0.523837647274129	0.025661245280144	0.0673518878986062	0.790596108284634	0.085861091664347	0.734796403667171	0.134990455670829	0.593303493119953	0.604905091611408	0.00782314163093463	0.425062539109387	0.0786748088964077	0.180131205800864	0.474454245916051	0.0886689959047437	0.726433447366308	-0.354963318031503	0.148335973302487	-0.0619225682758238	0.807162540607234	-0.0139046609446026	0.956330008752418	-0.0988899329698294	0.696245672086438	0.504324089128441	0.0328223549903094
16875	Sptbn2	20687	0.421964198569683	0.081114911516491	black	-0.158631428112883	0.529545120591178	0.17577782173188	0.485374007540988	-0.0350668274521074	0.890132322776762	0.222756654167993	0.374289757572146	0.276250831529553	0.267145161396895	0.21677777272145	0.387574186265236	-0.0421880065518266	0.867990239598429	-0.338690598834038	0.169186064091101	-0.267489672032441	0.283227173656997	0.138255280966994	0.584312763479019	0.00829809812726537	0.973930818832573	-0.233224904691431	0.35165343663649	0.120776315742408	0.633093026728175
15877	Septin14	105782	0.421505771623026	0.0814805970840142	black	-0.218048455851382	0.384729401058266	-0.140322037535181	0.57865107224299	0.100988752371996	0.690098487105897	-0.226849315106805	0.365344949089765	0.703259118027727	0.0011301458056856	-0.0688124888759617	0.78615362636242	0.0434130252305927	0.864190211658745	-0.0568619754731929	0.822674660759962	-0.203337298478368	0.418365073486793	-0.0260726790895879	0.918207083804477	0.361190304063312	0.140848127417223	-0.0937757939545833	0.711299316074816	0.704943366398295	0.00108628164044816
1169	Adgre1	11541	0.421175109627628	0.081745112902935	black	-0.591507588123027	0.00972026907970991	0.329468755755683	0.181841493809278	0.778695279513256	0.00014057223570351	0.212352746890554	0.39757070880462	0.786139025833407	0.0001096623619371	0.0614435562365828	0.808628007749467	0.613582051941719	0.00676275049146044	-0.105408889906158	0.677213032597416	0.0957894185512615	0.705359655379457	0.445729664753007	0.0637554813742561	-0.177722270224311	0.480481561891781	0.140398125019727	0.578443082513908	0.351861454076824	0.152166390019782
7814	Gm35957	102639679	0.420013587449087	0.0826792624947312	black	-0.530765682591914	0.0234356203964402	0.0365531175134179	0.885504031490113	0.574399719171067	0.0126617308390183	-0.0586801279668029	0.817094008762229	0.832871301285994	1.78589429921154e-05	0.106443476788577	0.67420915696516	0.437375779732093	0.0695077335189823	0.0603976141309202	0.811830015341747	-0.12372992488133	0.624741024569724	0.0902071161078593	0.721864747894317	0.0749243316874355	0.767633709233835	-0.0366205574749988	0.885294106679589	0.599818149179629	0.00850465949621965
16806	Spdya	74718	0.419439259761434	0.0831440353255564	black	-0.219603987838816	0.381262643980076	0.0179755363727997	0.943561808430637	0.277040234636185	0.265724574144991	-0.0124155483276074	0.961003258947375	0.265495186793831	0.286969138703664	0.0487778698508998	0.847582788115163	0.326935311249951	0.185426175455839	-0.13381677678829	0.596549495712281	-0.0606117005019088	0.811174386440583	-0.0458206209823873	0.856730140530453	0.0705826314311759	0.780778084513834	0.197088196253857	0.433110592952583	0.198814183356474	0.429011052287489
6728	Gm29825	102631500	0.419397225298606	0.0831781263835239	black	-0.405383128334859	0.0951228831621518	0.471435412100842	0.0482688594142964	0.568641475791596	0.0137975755038226	0.176591865415415	0.483322827893076	0.49635405046225	0.0361550628880846	-0.0152782031088047	0.952020648617717	0.265726848050874	0.286532967686542	-0.156461039825105	0.535264463593393	0.0553777665545382	0.827236326908995	0.425512868909408	0.0783246859444121	-0.08575356707031	0.735117222559944	-0.172490580070435	0.493700057411005	0.267580098600122	0.283058229681906
9341	Grip2	66168	0.417860448738782	0.0844315167146009	black	-0.514498774438521	0.0289181869815317	0.238491905094949	0.34056736547792	0.594543239114936	0.00926104966677347	0.157396473763683	0.532795993855108	0.748729080651018	0.000350217080344129	0.285688476620894	0.250469411722594	0.395551149077837	0.104211517710084	-0.056544145835951	0.823651049361853	-0.315311598584282	0.202475901469893	0.186686567934448	0.458244169724973	-0.109565096236217	0.665174204583584	-0.308837210704653	0.212405239701059	0.289254626195353	0.244343123999401
11881	Micalcl	320878	0.417203206646266	0.0849717474622313	black	-0.240413583508613	0.336573510587198	-0.0277837121240844	0.912858103174379	0.220581913856308	0.379092068732294	-0.0502784333612968	0.842948256188734	0.639631207524901	0.00425626884084662	-0.0780857820133991	0.758100112757108	0.025993533274613	0.91845458969305	-0.139609113061498	0.580601433340217	-0.0406302367858066	0.872826436250668	0.278124384777643	0.263781233814908	0.200837432076797	0.424231507809689	-0.13271300889976	0.599608787281035	0.543947024746229	0.019619994361685
16419	Slc50a1	434203	-0.416880977086862	0.0852375283005724	black	0.0464705758228841	0.854718171837804	-0.648964779331065	0.00356917205169756	-0.379019134861936	0.120868809505777	-0.374808943108409	0.125394753759625	-0.025486161087645	0.92004141954398	-0.0831287909392802	0.742961537514557	0.0148625474173521	0.953324601087257	0.562550814386172	0.0150857097469788	0.154524485193519	0.540391210832872	-0.446450525497693	0.0632762870350249	0.236622826234076	0.344478056890996	0.558773909620052	0.015931241518283	0.349065763746048	0.155676444155831
8346	Gm40430	105244871	0.416605271517145	0.0854654160815131	black	-0.242254246060417	0.332773650737531	0.178501291787614	0.478528289727442	0.00365980114382214	0.988500935378727	0.168635305327597	0.503551932345598	-0.0102595003943207	0.967771643753074	0.188718013410409	0.45327844182126	0.227390514206011	0.364171215628311	-0.347357902203909	0.157847765259677	-0.391100759803665	0.108523537032841	-0.0734855753241666	0.771983009468361	-0.206550055558712	0.410889445264789	0.337528818873903	0.170746646903876	-0.028238411903343	0.911437224283059
15783	Sdhaf4	72080	0.416218374267391	0.0857859592371616	black	-0.265498959055264	0.286962033065095	-0.062497905729675	0.805403187723029	-0.0219843501089772	0.931001028859	-0.0325412123426197	0.898004743032968	0.411572630784984	0.0897036500982999	0.368726217528669	0.132142100533814	-0.0132568981255027	0.958362710946509	0.00365402748603707	0.98851907503205	-0.410730445804357	0.0904275304541547	-0.270830954086884	0.277025601685507	0.206142370699334	0.411834081428307	-0.358908802004166	0.143560492896595	0.4424526333838	0.0659680317294087
6928	Gm30905	102632958	0.415872025361531	0.0860736506617481	black	-0.298222363021597	0.229360472540868	-0.0232133339238271	0.927153238495121	0.296823540938381	0.231657739597545	0.0837393761671449	0.741134581101791	0.642844526833801	0.0040084968857618	-0.0296480836271647	0.907033822371037	0.0657933835894949	0.795343147072974	-0.202501202006571	0.420322324241398	0.154543760333206	0.540340073728166	0.457326801327662	0.0563676593083947	0.160240159185208	0.525324029152328	-0.11643609417696	0.645442742932814	0.502108059323659	0.0337241792891398
536	4930571O06Rik	78048	0.415268213804629	0.0865768809601293	black	-0.505571955392562	0.032322787244422	-0.0156768870221804	0.950770047178961	0.291762695047957	0.240091896054833	0.13175455412755	0.602270504849792	0.674511815681876	0.00213791926607263	0.438565362480234	0.0686659945014668	0.333952986281804	0.175610896421281	0.071046044869982	0.779372348040675	-0.430126114978166	0.0748035651845412	-0.0321729304092552	0.899153463683209	-0.126722171179577	0.61632390664048	-0.146536518180387	0.561769079588695	0.275381523081628	0.268714985390189
12905	Nlgn1	57314	0.414616030252597	0.0871228288416745	black	-0.542093094563726	0.0201248856723926	0.0150819789913286	0.952636208568062	0.201563874765348	0.4225223084863	0.259842007580541	0.297738133388195	0.719089521243764	0.000770671521351393	0.488969953357937	0.0394692725959811	0.268272731772508	0.281766227099837	-0.171184832035721	0.497026332375644	-0.325917220642747	0.186879902780568	0.0977740455946363	0.69952134663107	-0.0499789900864085	0.843872707820208	-0.123389463006756	0.625701566906405	0.431359747247108	0.0738820649956593
7884	Gm36392	102640278	0.413894340237823	0.087729877018766	black	-0.415638125785787	0.0862683343595119	-0.106369401218984	0.674424076887225	0.109560306233514	0.665188035173554	0.151163472353196	0.549341235752578	0.518714000517484	0.0274106198149344	0.254799057661352	0.307547347208577	0.277245609136048	0.265355759049041	0.0746676088612561	0.768409291525142	0.0323250169567047	0.898679062136452	0.0969173341071159	0.702039646714754	0.0137500595137214	0.956815130561546	0.286587756240389	0.248915501278009	0.422684424556919	0.0805428184145607
3319	Chrna7	11444	0.413826085935596	0.0877874478314689	black	-0.624317349871988	0.00561499973472702	0.237421447576273	0.342803941743458	0.380324739608724	0.119489023775316	0.329424544104864	0.181903650099303	0.578157823206986	0.0119615555948278	0.383943362301748	0.115723052653399	0.49761051767415	0.0356130983012931	0.206758398974839	0.410407146855885	-0.0557636199038144	0.826049907365879	0.200427690124897	0.425197169509864	-0.291577350861666	0.24040443776572	0.225150144337446	0.369043876101509	0.254879504765856	0.307389369640573
4916	Elfn1	56501	0.413775474366859	0.0878301551761853	black	-0.381164200760738	0.118607768235895	0.0284212716332741	0.910865882754092	0.293058631536736	0.237913809878799	0.0167677187257639	0.94734886727187	0.814303279476897	3.8981062947791e-05	0.1662971279972	0.509572236428408	0.176281166838527	0.484105206374111	-0.146856165421986	0.560906590157208	-0.131379006028029	0.603314745173018	0.111751626176815	0.658871647308248	0.232934801741618	0.352269975103337	-0.23395185204973	0.350111210801107	0.644600493060524	0.00387816131542635
10904	LOC108169147	76161	0.413650763282675	0.0879354540952517	black	-0.44634972274616	0.0633431340522669	-0.04387985016618	0.862742854493114	0.312105223431121	0.207354414015774	0.139802098062913	0.580073206346386	0.81724063489658	3.46534956119712e-05	0.195631541204923	0.436586268222364	0.178927840475868	0.477460448765318	-0.00728363209623585	0.977117006247414	-0.0537694789717463	0.832185287659409	0.336515173167757	0.172116167743646	0.079872709410631	0.752726055267118	-0.154780215756195	0.53971293338862	0.556168736537629	0.0165360202810951
732	9330175M20Rik	442821	0.413202664127894	0.0883145611304225	black	-0.482775077992753	0.0424249173378116	-0.0852453934344345	0.736634013424474	0.246797471348181	0.323502230763487	-0.0999227588938125	0.693218372914937	0.565704779156404	0.0144072684108922	0.137738668605728	0.585731600861404	0.518582076511984	0.0274568559585993	0.0609141504228746	0.810248352362893	-0.185161878133132	0.461989172568181	-0.240253061108792	0.336906081803206	0.0458031971940892	0.856784088388845	0.450849269565788	0.0604101561899377	0.50406084796726	0.0329284972123584
19304	Zfp119b	22642	0.413097624098405	0.0884036001982784	black	-0.261246745002977	0.295039738711721	0.411357409328532	0.0898882370450829	0.362220328155735	0.139635306290294	0.280468789876976	0.259609217303042	0.469207110567229	0.0494855212745422	0.281281513900431	0.25817260568783	0.271338115311562	0.276091646940071	-0.433177420451005	0.0725395845617211	-0.287202986006307	0.247855927001866	0.129368743210788	0.608916878523979	-0.17486225719726	0.487686064357302	-0.300703010881502	0.22532262766577	-0.0194917110124713	0.93880954885735
14438	Prkcq	67752	0.412845777060818	0.088617348654972	black	-0.693528098566749	0.00141342663183141	0.137389036936352	0.586692656382929	0.496411544666208	0.03613012581321	0.103022372592489	0.684159812122895	0.902504598331023	3.01147533833265e-07	0.457127466292342	0.0564889478878784	0.461475614268035	0.0538873658098697	0.193874329038925	0.440798314830445	-0.281670503092988	0.257486772635814	-0.0316830577166287	0.900681737456437	-0.0801094811332867	0.752014786303639	-0.168987359072349	0.502648416577002	0.551444193467282	0.0176790431900234
15092	Rerg	245688	0.412600220783371	0.0888261194420932	black	-0.639629303063936	0.00425641931101047	0.262992567883055	0.291706825631605	0.357353159226105	0.145430509696608	0.219580163608826	0.381315609266241	0.553440707073066	0.0171886461268184	0.431326233385828	0.073906988083853	0.425652302681065	0.0782165110602979	0.116153998942317	0.646248526377728	-0.386801114780272	0.11280900642946	0.0262327333878438	0.91770658167451	-0.297756730481272	0.23012354424532	0.0371973241773794	0.883499065201316	0.229769674396492	0.35903667043012
13552	Pcdh11x	18599	0.412449465787291	0.0889544675667458	black	-0.486197690831262	0.0407718091331967	-0.123704031917904	0.624814055988141	0.244402936879027	0.328369674807412	-0.0596420799581395	0.814144750652045	0.824608785376586	2.55570109428829e-05	0.217155486943372	0.386727359642721	0.27101814391158	0.276680659316179	-0.0742322701521874	0.769724966257367	-0.269603396366246	0.279294222073896	-0.0380548258495165	0.880831307014018	0.173662240503175	0.490724543967667	-0.00760461372687338	0.976108844343837	0.69735056600063	0.00129584803325597
1506	Ankrd37	75691	0.411327496888861	0.0899139135723853	black	-0.375872349083144	0.124240522856051	0.113404261844164	0.654122454736202	0.414295567010481	0.0873920073129989	-0.0324054268445576	0.898428253840605	0.776533697523106	0.000150820510748998	0.0646618911155556	0.79879385327718	0.366387302176113	0.134802843444364	-0.22302300042992	0.37370395040251	-0.168415465830757	0.504116523844245	0.0356532884182086	0.88830567776595	0.140024200579773	0.579465532465663	-0.0668873935490961	0.79201018321456	0.51856187184913	0.0274639425509624
14804	Rab34	19268	-0.410541661819515	0.0905903751336652	black	0.227104483746175	0.364791283031319	-0.529824053248598	0.0237289140917376	-0.366874307152	0.134245774359443	-0.380292098955493	0.119523382700533	-0.12368289745455	0.624873668464469	-0.3610611062046	0.141000767808868	-0.22225305844534	0.37539877546415	0.428386400712893	0.0761174489824199	0.460304971849138	0.0545787303910779	-0.142698192605361	0.572170745502472	0.424248903569205	0.0793103050437492	0.367486226645709	0.133548098742195	0.438610294175774	0.0686343499571188
6890	Gm30688	102632668	0.410467902186246	0.0906540578082986	black	-0.44181522512144	0.0664049350396768	0.230133900196354	0.358254265949689	0.5534147577509	0.0171949502435148	-0.0638064313307387	0.801405104731716	0.748764880627593	0.000349861474228014	0.0579852611400471	0.81922586538849	0.427138447718745	0.0770703414256766	-0.112763508899948	0.655962303850647	-0.259513154497611	0.298371977735908	0.0266871708796805	0.916285681654284	0.0107200807788807	0.966325573309472	-0.0740101301954771	0.770396545507582	0.456880238991044	0.0566396492605194
18375	Ttc25	17740	-0.409761283894977	0.0912657854529714	black	-0.0366863774120914	0.885089231634017	-0.186584798204269	0.458493660708983	0.0670791330920022	0.791426389294282	-0.0422319978941136	0.867853729571745	-0.16385462463725	0.515897247254699	-0.189591741209285	0.451151140780007	0.174883831999044	0.48763152030297	0.721079396684921	0.000733164997514008	0.559402653428148	0.0157879404554467	0.131390237651258	0.603283504122982	-0.143709312010371	0.569422666422689	0.539716426285783	0.020787018758415	-0.0359022841429996	0.887530294273965
9583	Hcls1	67933	0.409419715212823	0.0915625560032607	black	-0.470789016741152	0.0486194356951599	0.414248994852831	0.0874311766846929	0.614466178081577	0.00666158645333383	0.281930429079567	0.257029129334896	0.518599369515357	0.027450791732177	0.0430214750359827	0.865404502389779	0.605665445179398	0.00772517358405404	-0.310017100569343	0.210572519979163	0.00415103650054186	0.986957594757194	0.354963989514676	0.148335151369217	-0.227332199862775	0.364297583328998	0.278199732180134	0.263646503204767	0.148914320660812	0.555367073921095
3814	Cry1	546024	0.409282940857286	0.0916815877454756	black	-0.262160543072483	0.293292366663801	0.134566427961616	0.594475369120845	0.0615651029361773	0.80825609585413	0.0906489917722556	0.72055388536173	0.39938468338303	0.100596772851879	0.0972593172940659	0.701034032597238	0.0296620411786912	0.906990235753931	-0.141658685298973	0.575001892008563	-0.16446651022425	0.514309289505072	0.128720506201702	0.610727807483775	0.136694154515337	0.588604680360735	-0.112920592393527	0.655511081629725	0.39752927277904	0.102334856082387
3693	Cox6b2	110323	0.408386048061408	0.0924649144103176	black	-0.364916492483337	0.136495033836134	0.00267615616781035	0.991591417400306	0.327218990561894	0.185022459047368	-0.0352918769281075	0.889431300333035	0.580846464771113	0.0114798812468124	-0.040691135350779	0.872637291022043	0.0927118134339376	0.714444202115172	0.139499284584917	0.580902140032421	0.00023386992078566	0.999265159790923	0.293946935571889	0.236428130752303	0.186094522746743	0.459696545673432	-0.109033495391268	0.666709768613327	0.590840092274409	0.00982365520670933
2548	Cacnb4	140723	0.407966021870679	0.0928334178277069	black	-0.504978332851502	0.0325596990503323	0.0895059793273266	0.723946243714865	0.256748902067861	0.303732011987143	0.198898326470653	0.428811718876701	0.711392147655224	0.000931194157676137	0.372636212634302	0.127776449679645	0.375471278233844	0.124674967264847	-0.137150019985535	0.587350037269892	-0.295414370541583	0.233986855592763	0.0647338526167409	0.798574286325829	-0.112948202732778	0.655431782673196	0.0355060966859101	0.888764084632372	0.345850010160431	0.159781976812367
941	Abcg2	11352	-0.407676045067548	0.0930884440762957	black	-0.124542677155545	0.622450340740146	-0.360488784917799	0.141678314497846	0.00581052374254065	0.98174425054695	-0.129997042251102	0.607163710984483	0.141712579762679	0.574854961094815	-0.111192313561044	0.660481776336134	0.145858626169656	0.563600116562851	0.554958135109242	0.0168231675406505	0.402344469951316	0.0978682318599312	0.0608689499770524	0.810386730820873	-0.0749331631140764	0.767607032447917	0.478908472228315	0.0443534194568557	0.178689799821345	0.478056225164569
1056	Acsm2	269275	0.407041976685562	0.09364785501103	black	-0.30697864935419	0.215313163831527	0.249302883271002	0.31845510960303	0.496283395945566	0.0361857261220055	0.2007993053692	0.424321314277221	0.505843235330095	0.0322149649916109	-0.0435497449813399	0.863766279094298	0.177500671248384	0.481037901320716	-0.0729455973070662	0.773617018520011	0.273174926904743	0.272725335978408	0.534044647809154	0.0224363734304492	0.129947604651103	0.60730158489703	-0.191797104873932	0.445804412884403	0.399607057621011	0.100389893842445
185	1700112D23Rik	73611	0.405362423770164	0.095141398812852	black	-0.469968390592251	0.0490672799278425	0.136763991523527	0.588412400940799	0.514110641863548	0.029060170857634	0.20852575221403	0.40632809646447	0.79084171747102	9.32730938253879e-05	0.156671932080911	0.534707496644308	0.216131851608058	0.389024687936507	0.0207275475874723	0.934937421644358	0.286850753268509	0.248462207722792	0.491360977282364	0.038371647422099	0.0718121174965955	0.777049943026003	-0.227517789541012	0.363895494757865	0.546947139404154	0.0188241285955183
9280	Gprasp2	67549	0.40498469794103	0.0954796481676036	black	-0.266306387157015	0.285443584235631	0.0473651608028371	0.851950334387923	0.343810131732557	0.162424222501552	0.228759019943784	0.361212757887706	0.514708352639857	0.0288417446959934	0.062404731480772	0.805688049754926	0.242547234452453	0.332171122077733	-0.250055730290433	0.31694765646103	0.0661764857998261	0.794175617583067	0.430402090331464	0.0745966855711679	0.0207121008483595	0.934985811017725	0.0652073790194809	0.797129834926108	0.294678049788652	0.235209800988591
18562	Ube3c	103733	-0.404772411496374	0.0956701291251508	black	-0.0356358252179634	0.888360062558263	-0.191806462077249	0.445781796764598	-0.0510111585290059	0.840686987758668	-0.169135226371839	0.502269158676655	-0.106008340575739	0.675471986973657	-0.161132041507075	0.522990568903562	0.170163259362672	0.499636187629928	0.41242919955185	0.0889717318801684	0.343839432194378	0.162386060569411	-0.140228695459078	0.578906271757708	-0.00395539468860808	0.987572248204033	0.569657128587835	0.0135915584442825	0.156020841095315	0.536427879217129
12937	Nme4	18018	-0.404630163596827	0.0957979191444089	black	0.176001669979687	0.484809544204892	-0.259266008711707	0.298848871012778	-0.146246514586378	0.56255208320228	-0.298363896167761	0.229128852478714	-0.254089095936386	0.308943632690451	-0.373895051442311	0.12639270617569	0.0691035361242541	0.785269139323322	0.373620083873244	0.126694054107168	0.445103059218478	0.0641742105309635	-0.171218037030926	0.496941612340923	0.0905501910838786	0.72084692198191	0.607640627795149	0.00747529989643317	0.0308209784296636	0.903372001944208
14769	Rab10os	14083	0.404458614621203	0.0959521959960456	black	-0.0125620011527784	0.960543593188661	0.24365853422716	0.329891529605755	-0.108064937355424	0.669510751750041	0.249876094585135	0.317306963280188	-0.068151724278045	0.788162600969019	0.151931528403891	0.547290181552238	-0.37112304886291	0.129453775194388	-0.227213627777236	0.364554606366459	-0.189483541922767	0.451414301013401	0.295540214686189	0.23377825035191	0.121290597111716	0.631635703908809	-0.565842495601596	0.0143782067400822	0.0572522120322458	0.821476173520695
8886	Gm51534	115486552	0.404314318625791	0.0960821026018982	black	-0.392715153498033	0.106944879819938	-0.0107456517902424	0.966245291660234	0.388411226249362	0.111190350252575	-0.0964418881703464	0.703438495478076	0.737732343552919	0.000474872830608692	0.0429767820752253	0.865543124235239	0.305483033339272	0.217671921466304	-0.0346522885718219	0.89142380172417	-0.121023745519947	0.632391722314182	0.034415401242427	0.892161931486808	0.235542124127695	0.346750965438481	-0.0656521741240398	0.795773596828149	0.650716036379911	0.00345099457993582
10654	Krt28	268481	0.403449562472184	0.0968632853213106	black	-0.194792408846343	0.438595056011101	-0.0231496489275856	0.927352590961657	0.330707594022011	0.18010561281264	0.136936717840955	0.587936953085105	0.407183547175097	0.0935227431828255	-0.0422466827898986	0.867808161498918	0.0481938841291736	0.849387739502275	-0.105594626245346	0.676673412675122	0.271065747530076	0.276592980330366	0.509612047255989	0.0307455757521522	0.121011877347497	0.632425354148999	-0.118491080617462	0.639584211672924	0.311886327291445	0.207690245568015
6551	Gm23680	115487915	0.40220415892166	0.0979963630039618	black	-0.742016730131179	0.000422494496792136	0.346848960364993	0.158498799906358	0.654717280764716	0.00319297893330062	0.333269107010994	0.176551695578918	0.801072601613913	6.46524056617731e-05	0.494192346847101	0.0371022978242332	0.591372364634193	0.00974114250426371	0.207454611350623	0.408797674971148	-0.215717811078763	0.389956036887051	0.209655444437331	0.403732258011594	-0.348175749487278	0.156805413109665	-0.0952038837014719	0.707085175006081	0.253676027560085	0.309757753599941
10574	Klhdc8a	234825	0.401962524286521	0.0982173054645031	black	-0.16439013892457	0.514507361955453	0.286040333092609	0.249860695146025	0.101526859833266	0.688525386616663	0.181285223101205	0.47158016488868	0.0578259563413389	0.819714784277424	0.209158495348947	0.404873055632174	-0.0943004875931457	0.70975006796449	-0.0854684844806752	0.735968019380565	-0.106260971801351	0.674738712940421	0.114440709465985	0.651150429235629	0.0945418500449751	0.709037767018216	-0.438333098503511	0.0688297460601462	0.124518644961299	0.622518026563736
9944	Ifi44	545384	0.401865627005798	0.0983060057539453	black	-0.4874112654452	0.0401976352353861	-0.122271341316626	0.628860144481079	0.388250186575792	0.111351495962238	-0.0759015369239887	0.764683412879917	0.839198049427097	1.33948478123392e-05	0.10089217272406	0.690380955731554	0.304805330937369	0.218746232368141	0.0329631077134026	0.896689032115979	-0.141346892170495	0.575852238998233	0.114234681435353	0.651740820304884	0.122891743104464	0.627106812307615	3.87743433236968e-05	0.999878167530072	0.646089574805871	0.00377036953834828
7173	Gm32359	102634878	0.400818569070597	0.099268171653919	black	-0.44181668240472	0.0664039337187227	-0.133057734674738	0.598652629189129	0.112016009115204	0.658111047240842	0.0824310080150935	0.745051002329775	0.663993769850347	0.00265519839052482	0.428709733206527	0.0758719837691447	0.174104354099545	0.489604031426712	-0.014768781114826	0.953618770835613	-0.406946557719493	0.0937322490646632	-0.0591784421673245	0.8155659279328	0.0289304858172326	0.90927507339662	-0.167787307415611	0.505731418856993	0.413066311164377	0.0884301557918626
1246	Agk	11622	0.400154693148406	0.0998817225087572	black	-0.455229801396681	0.057653441339361	0.209004318715255	0.405227337111874	0.316603858977561	0.200531244771508	-0.0398261869112241	0.875324351404494	0.568308666003349	0.0138656210114487	0.245034670037876	0.327081390527714	0.487898794903954	0.0399687210737548	-0.0617867046315354	0.80757813366441	-0.379676676277442	0.120172509888104	-0.308755247422547	0.212532937930919	-0.0416599137886974	0.869629246478315	0.117220763931603	0.643203371319619	0.356770326245687	0.146135437961836
2803	Ccdc40	67501	0.398749762837117	0.101189137943947	black	-0.301927487254256	0.223346497366979	0.247260002370177	0.322566946781707	0.389312045271271	0.110291999106156	0.125128615564818	0.620800958434161	0.628903805544796	0.0051755853107543	0.100807733718255	0.690627948253832	0.121995793683205	0.629639483189483	-0.0613742908431203	0.808839965348495	-0.0421955751013744	0.86796675329443	0.294972659409715	0.234719998808059	0.038870892440495	0.87829358959624	-0.37048478647595	0.130165885691553	0.334062582448841	0.175460441435434
8843	Gm49208	235327	0.398587573511571	0.101340857523835	black	-0.393883990568486	0.105812206422077	-0.096415518089856	0.703516107645886	-0.0121838881334574	0.961730385588049	-0.0156082351485348	0.950985388329676	0.623958070891691	0.00565066225254028	0.29828453474856	0.229258709533439	0.0594648733367023	0.814687872708101	0.165202971478113	0.512401082195348	-0.32545801689405	0.187538076274263	-0.112683832208059	0.656191218427474	0.206479797777476	0.41105215489331	-0.171003177626064	0.497489932781345	0.628444556651647	0.00521828186584046
2964	Cda	229776	0.398109307863182	0.101789201168631	black	-0.359167662544461	0.143250942713061	0.113868489314493	0.652790661765045	0.342053612153319	0.164723136921504	0.000396324179092983	0.998754714278441	0.463684771456846	0.0526006510648888	0.135808664628066	0.591044931671131	0.139007928750729	0.582248260832075	0.0606450780935051	0.811072179981096	-0.189882920583064	0.450443329257413	0.102014191135205	0.68710177338301	0.0525230275968683	0.836024964567972	-0.239416250733853	0.33864287644072	0.353366586551267	0.150299348364176
7364	Gm33377	102636241	0.397890012247178	0.101995252385166	black	-0.385605555537941	0.114021698158917	0.352851117431519	0.150936978612605	0.575748241578767	0.0124068247932869	0.141992442290239	0.574092237876697	0.65160619670934	0.00339216578547993	0.199370144976748	0.427694890967927	0.458697796826432	0.055538743776904	-0.301996631688091	0.223235242934136	-0.288617326805612	0.245430907517262	0.109642453650564	0.664950858062416	-0.196098115372483	0.435471415970299	-0.166040911073737	0.510234000351396	0.0985627761487461	0.697205510330534
5695	Foxo6	56484	0.396291485596159	0.103506290401084	black	-0.265704472642168	0.286575078391535	-0.0364974155162864	0.885677424236706	0.110956848782795	0.661160048976606	-0.024864753166332	0.921985292483461	0.445985154330927	0.0635853357450133	0.262885090737247	0.291911345574648	-0.0671066615405827	0.79134258143706	0.0560230264521659	0.825252487030909	-0.255333080583072	0.306499570117293	-0.0605934475207233	0.811230280635293	0.264651768482062	0.288560538533336	-0.479743177310307	0.0439315662217598	0.507177714154008	0.0316886050221373
17764	Tmem131	69773	0.396206551588469	0.103587022330681	black	-0.304189951608845	0.21972471892638	-0.0547199018200683	0.829259945165505	0.15381928833588	0.542263604349206	0.08578944433546	0.735010171670193	0.386713395459104	0.112897669735781	0.0935353280225684	0.712009693288232	0.146273498310366	0.562479207651596	-0.039885907556092	0.875138780409709	0.251578645355906	0.313911209643715	0.174198751709851	0.489364947053642	0.179398231877937	0.476284216000233	0.152683650363503	0.545284999617042	0.500279442206549	0.0344826262899391
4979	Enam	13799	0.395611248850069	0.104154140034309	black	-0.366233198760963	0.134979452483989	0.105885144475528	0.675829670370699	0.554311817443396	0.0169780766930771	-0.0410451433017626	0.871537906004716	0.681023100547603	0.00186162230514687	0.0742977833700241	0.769526934752068	0.431297942008178	0.0739280322173895	-0.0845960061289569	0.738573645614143	-0.188274403511681	0.454360469264097	0.0377528297422849	0.881770703916649	0.0500001323569305	0.843807430286775	-0.0598251628993217	0.813583702917086	0.375964344267435	0.124141023049915
1101	Adam18	30806	0.394774456282616	0.104955070425327	black	-0.508198482373296	0.0312904889080305	-0.0914600461507204	0.718149752683813	0.366405659522255	0.134781815892884	0.0154568329236866	0.951460304894473	0.924193158965672	4.31474260171682e-08	0.215507030272802	0.390430639924572	0.219324485153968	0.381884282188503	0.197175700109641	0.432902264219986	-0.00897364386012886	0.971809301874842	0.18745103624231	0.456372256241679	0.197104571467272	0.433071602947	-0.201042035239975	0.423749741768272	0.733376180311581	0.000533606049679799
1521	Ankrd66	66471	0.394291143903162	0.10541967350566	black	-0.446161651139778	0.0634679937750585	0.392683833288335	0.10697534969599	0.726482533608201	0.000638931812786598	0.355915879921039	0.147173137149264	0.59524933080648	0.00915677675618531	0.157663037706434	0.532093524906501	0.485853560162214	0.0409357610283912	-0.0814720277378557	0.747925367757889	0.128733339241969	0.610691935912126	0.525142906516014	0.025229819676541	-0.277021307919266	0.265758579092754	-0.0445339760282554	0.860715484768316	0.0581927816213854	0.818589063966496
16347	Slc35f3	319800	-0.394236510654156	0.105472284306684	black	-0.00961001056656005	0.969810989111785	-0.281365788484133	0.258023922938818	-0.262879786781827	0.291921440805145	-0.15076406232239	0.550409190057924	-0.262139586784864	0.293332369078785	-0.0827041238165939	0.74423297254546	0.14972229850877	0.553199021364514	0.599237581191848	0.00858538694743573	0.149787340132466	0.553024657736931	-0.27118112419492	0.276380544109976	-0.122194384459895	0.629077766088719	0.702199904907614	0.00115847865053881	-0.012161548540257	0.961800505823314
15	1100001I12Rik	75405	0.393409507207289	0.106270969632189	black	-0.260844035013992	0.295811797493793	0.306806855581366	0.215583253981475	0.113333454996733	0.654325675562194	0.339907600474371	0.167561685230341	0.290936423733092	0.241487211679478	0.213594537621015	0.394751343674108	-0.0229219754348252	0.928065308463069	-0.0240248063321355	0.924613460317161	-0.0298536160116692	0.906392011809437	0.38243212137917	0.117285451533701	-0.103942910793801	0.681477374160792	-0.248009151097695	0.321055474364938	0.142464704667669	0.572806139850161
17047	Stk32a	75956	0.39305586452922	0.106613819622529	black	-0.794690728457787	8.14521512498413e-05	0.246214209683132	0.324683915071067	0.675358323361535	0.00210019427248079	0.444681762101025	0.0644568910765856	0.663525560464296	0.00268042404017847	0.442356170531586	0.0660340134039329	0.732863133075552	0.000540907241632065	0.137381993522284	0.586712023853126	0.0818237171463934	0.746870874476155	0.367465725097896	0.133571432375219	-0.465004663534526	0.0518430172783136	0.355562540234403	0.147603739153912	0.186113282393763	0.459650489784638
14046	Plekhh2	71795	0.392753736453041	0.106907352907087	black	-0.13204791423951	0.601455306391144	0.0433115592401405	0.864504854259041	0.14030505518663	0.57869749884711	0.132450695928464	0.600336776703922	0.252671878653882	0.311742168052897	0.141830274004272	0.574534150434973	0.015217554203439	0.952210903002647	-0.195335673553199	0.437293995170541	-0.101670857517054	0.688104630433606	0.180023009210256	0.474724154040281	0.0759605310566139	0.76450540093097	-0.226768038563947	0.365521402678349	0.113154329682435	0.654839881543551
6823	Gm30319	102632163	0.39268185338602	0.106977276053062	black	-0.691971376657601	0.00146378094186311	0.314952461039357	0.203018542833228	0.515255818335503	0.0286427998028207	0.329597492274326	0.181660586638786	0.741455741216931	0.000429063452746077	0.502627700244036	0.0335110146893627	0.669245772852268	0.00238537085244411	-0.165236982442353	0.512313038689413	-0.358449284600941	0.144111131645687	0.0446268788161496	0.860427612738729	-0.374216994525916	0.126040516141525	0.137500353506335	0.586386601655082	0.205409260638772	0.413535673468648
12366	Myh6	71960	0.392471841677872	0.107181748928878	black	-0.514102572324081	0.02906312852607	0.109733856732472	0.664686993450717	0.528934959552808	0.0240084707633471	-0.11861915435567	0.639219754476777	0.8249581686785	2.51820138503041e-05	0.0414828074333252	0.870179033425559	0.371546063063074	0.128983323912685	-0.0234582300574976	0.926386681290696	-0.193484379596747	0.441735866297947	0.0442982357769219	0.861446033178014	0.129328631380425	0.609028873167668	-0.0834984782929479	0.741855224482054	0.662114523052592	0.0027576411793746
6747	Gm29936	102631644	0.391879421384284	0.107760049466849	black	-0.678248957332932	0.00197548805914083	0.401991831591302	0.0981904887607183	0.598139837930018	0.00873971294612177	0.3308825694545	0.179861332842843	0.728483206719875	0.000606715596776589	0.550057838748194	0.0180260197699791	0.651341728065397	0.00340955747392479	0.0194788104563352	0.938849975956178	-0.354524318822181	0.148874004972817	0.0135037642221475	0.957588007098952	-0.393684822826427	0.106004602646831	-0.0864106870986846	0.733157240639236	0.114546226145657	0.650848138533441
9915	Icos	93697	0.391692295563846	0.107943177512442	black	-0.330812857181444	0.179958630223146	-0.0323409131901995	0.898629479110546	0.0953483972302782	0.706659179717349	0.0965108896697096	0.703235424127181	0.632023101630827	0.00489304348633395	0.199489681375441	0.427412182767731	0.183865306046446	0.465185950289333	-0.0694344269146348	0.784263872505761	-0.15444693978165	0.540596961521802	0.0816943757128507	0.747258637706124	0.0983731551759423	0.697762035585357	0.0356548027306758	0.888300961838894	0.47638670538116	0.0456466327452923
13657	Pdik1l	68371	-0.391644888752555	0.107989606776759	black	0.051233165632654	0.84000208339741	-0.311445824113189	0.208367146144679	-0.0979868626071523	0.698896233024159	-0.280919224241117	0.258812391282055	-0.00501627071762207	0.984239352101472	-0.246941702405898	0.323210410187733	-0.0312732567265396	0.90196046419898	0.395428958828028	0.104328243421826	0.445138260079239	0.0641506334226917	-0.0869845611350595	0.731446838488743	0.229075840916664	0.360529794152573	0.338865635964407	0.16895178175351	0.353753011023807	0.149822561940728
6448	Gm19410	105243573	0.390528152365553	0.109087443652778	black	-0.544467914075736	0.0194799471638049	0.206982412711181	0.409888911792831	0.673454703284326	0.00218581331009519	0.110958777963013	0.661154490817694	0.839754438616045	1.30526800438227e-05	0.125696621682227	0.619203695342508	0.476736962502595	0.0454653214565854	0.166010913921294	0.510311504319702	0.160299403938705	0.525168876273184	0.302595717733713	0.222272802398275	-0.00440205685854301	0.986168967237757	-0.0449481120949362	0.859432356610548	0.520073873275866	0.0269375377147542
14119	Pms2	18793	0.39037763601068	0.109236019144628	black	-0.0391098478133075	0.877550724047554	0.379883139405886	0.119954462620131	0.188861920661622	0.452927713864642	0.170762438619539	0.498104643097649	0.0423703229788435	0.867424514645537	0.164558687149049	0.514070272120233	0.0242964440031263	0.923763431855108	-0.431093656209852	0.0740801183910975	-0.350146086428811	0.154313565510709	0.0418213595108393	0.869128124010809	-0.100625038135551	0.691162452822119	-0.391937019373622	0.10770372669124	-0.218300586973945	0.384166307747801
16511	Slitrk3	338365	0.389582976541557	0.11002282466768	black	-0.387674235557878	0.111929186717891	-0.0992073041560247	0.695314963130624	0.399478289761332	0.100509651732352	-0.145118642184835	0.565601826801389	0.826659831097281	2.34219985601315e-05	0.0301296140675328	0.905530246820148	0.277950413276688	0.264092480370824	0.0501840340465817	0.843239667988023	0.0259570328859591	0.918568736618727	0.0534700320881192	0.833107403264456	0.266525935372322	0.285031551328218	-0.0660472722856595	0.794569357974425	0.685863197936602	0.00167595737132785
15746	Scnn1b	13609	0.389081515967766	0.110521402772536	black	-0.658949473822561	0.00293751130108169	0.539825416499546	0.0207562848847118	0.704652157034633	0.00109376285285267	0.303711154108425	0.220487990339996	0.720196542978731	0.00074961289618761	0.351033917508583	0.153199664481845	0.609601348337815	0.0072337524138208	-0.0915107756012176	0.717999463528871	-0.237682096077562	0.342258573335518	0.179910239353889	0.475005551639938	-0.28284060269145	0.255430633725136	-0.120518599027879	0.633823804632237	0.241342824418871	0.334652051323147
11807	Mettl25	74319	-0.3890028003348	0.110599811839604	black	0.0276761156066231	0.913194365538671	-0.118676322167913	0.639057098406234	-0.126196898888006	0.617798232202601	-0.226080056100585	0.367016953757845	-0.355864962931575	0.147235134305504	-0.172580733644239	0.493470797049442	0.19830553266902	0.430217070696533	0.437789620933311	0.0692140409316456	0.166078504402078	0.51013687790762	-0.344442981354616	0.161601334647189	-0.125825680692349	0.618841000451352	0.64029544223788	0.00420405234769198	-0.107203241734389	0.67200619280117
7028	Gm31493	102633725	0.388971398992092	0.110631101940299	black	-0.4918292132957	0.0381594655058857	0.152050320181531	0.546973259920946	0.254338212173913	0.308453264490721	0.144973971342086	0.565993531794436	0.477965305496604	0.0448337889550389	0.249262423085603	0.318536244295331	0.447017007462122	0.0629016037037427	0.023253588594876	0.927027231855027	-0.423605521488176	0.079815482336121	0.0033734086670889	0.989400728333205	-0.252449582363762	0.312182493448557	0.269306067446566	0.279845418263045	0.18649941137481	0.458703041633731
15291	Rnf149	246104	-0.388907636319195	0.110694658128982	black	0.291889409901955	0.239878368454707	-0.576537650550283	0.0122595165825548	-0.475506996584839	0.0461044377617108	-0.513234227618721	0.029382763470474	-0.0789931021250986	0.755370076477688	-0.409857653562987	0.0911821813501304	-0.285639802408822	0.250553692282403	0.580711404908837	0.0115037014025423	0.27606884046392	0.267473334446648	-0.288249369783348	0.246060353550494	0.435078897030617	0.0711545713343871	0.323620529645649	0.190187173678534	0.421529469699591	0.0814616636943457
6078	Glt1d1	14660	0.388620328982807	0.110981357682332	black	-0.449646951082299	0.0611837310340928	0.421429806814177	0.0815413102695104	0.521042791522959	0.0266043577427079	0.0719026429768228	0.776775626821969	0.419395973323678	0.0831791419248008	0.0196112927642403	0.938434816507236	0.396771775171046	0.103050611559649	-0.0169761022390726	0.946695411147502	-0.26082122414345	0.295855566032443	0.15843665347737	0.530057236712117	-0.15443960162379	0.540616433634587	-0.00128553318943793	0.995960754797234	0.193790859059241	0.440998914205413
11022	LOC118567744	16885	0.38818690125831	0.111414868429413	black	-0.683219161792051	0.00177538064685914	0.266206699919373	0.285630790237222	0.56331997411755	0.0149179673710153	0.245443403796929	0.32624944633231	0.413384530672825	0.088160552888325	0.338315487942587	0.169688879744475	0.624951668704999	0.00555248283382644	0.113588825493104	0.653592852384563	-0.171377839760537	0.496533984935143	0.10733087294827	0.671636370517092	-0.398095948701107	0.101801744945242	0.286864765015017	0.248438072138418	0.111630322429248	0.659220731269346
6406	Gm16759	381633	0.387871603068315	0.11173098341577	black	-0.190608737933699	0.448681455032967	-0.164100669470553	0.51525843896125	0.199274037872474	0.427922259232225	-0.165032485075936	0.512842524232244	0.681378590168026	0.00184743161849892	-0.028530097381161	0.910525878635153	0.144327136352564	0.567746312288737	-0.136742589109521	0.588471324560921	-0.127862453068508	0.613128192047842	0.0050279230014282	0.98420274604233	0.31482255245765	0.203215064230997	-0.0869144741741372	0.731655664684685	0.555118228830851	0.0167849696341551
12815	Nfatc2	29811	0.387637620797625	0.111965984020634	black	-0.678080571007346	0.00198258061660913	0.266710757168073	0.284684972129182	0.625609627374303	0.00548823480227603	0.231042909424505	0.356305823252274	0.835301991771286	1.60131346488563e-05	0.290428082591478	0.242348195553748	0.438961805968708	0.0683871597262532	0.281997572577878	0.256910994792966	-0.0180754447963152	0.943248600485351	0.342929115636262	0.16357454080777	-0.175001939156195	0.487332981904342	-0.158239161453408	0.530576729364552	0.441220685856563	0.0668143882222111
9308	Grb10	17444	0.387376927312562	0.112228226007742	black	-0.588430423497646	0.0102042482121027	-0.0210681946570604	0.933870345825852	0.296192153801466	0.232699469655919	0.150850024443986	0.550179264109943	0.81267054033002	4.1579705117391e-05	0.503459500819969	0.03317196168295	0.340166140353646	0.167217968161007	0.00308546250791547	0.990305414942535	-0.356321613323585	0.146679754468939	-0.0192901605788033	0.939441173436805	-0.0630787768853017	0.803627814861607	-0.149289278420764	0.554360481425945	0.452352839310295	0.0594530703918988
5799	G630016G05Rik	27041	0.387273821242842	0.112332064984826	black	-0.26509286911812	0.287727581631644	-0.0558991956191568	0.825633124954231	0.133744899085385	0.596748522293633	-0.26018934390236	0.297069546167473	0.605054214575376	0.00780384923534002	0.0155436074604654	0.951188109722449	0.239498561631269	0.338471811120786	-0.174339965610882	0.489007395267788	-0.282050756665396	0.256817445053349	-0.318683220092387	0.197428017003764	0.28735333440543	0.247597424539369	0.0702599575139882	0.781757278600134	0.6083939732444	0.0073817340263732
15972	Sfxn2	20349	0.387024625397808	0.11258331429818	black	-0.0447258773833433	0.860120870527544	-0.00940697698940089	0.970448535200949	-0.181320492192015	0.471492463884446	0.139065587196878	0.582090231399981	0.224815118067685	0.369775667019703	0.228380853574301	0.36202892030972	-0.368420972901407	0.132487246595167	-0.226574170862803	0.365942488547107	-0.337046987059313	0.171396720919061	0.15475496286779	0.539779894823915	0.208865830229744	0.405545711417465	-0.605572488589464	0.0077370972108291	0.248736805493447	0.319591373699644
8442	Gm41055	105245602	0.385798354376906	0.113825513173967	black	-0.159349007297651	0.52766036923982	0.433131055881529	0.0725736026328538	0.254747194405222	0.307649219105641	0.301123524098476	0.224642713515798	-0.154278705399022	0.541043458113515	0.0937616550981027	0.711341078404291	0.243405217325533	0.330410348334623	-0.419745616247329	0.0828958804005028	-0.275106093881831	0.269213553715381	0.179553450510002	0.475896400285261	-0.384478768921137	0.115173079098424	0.142230493217109	0.573443806610449	-0.350403030490204	0.15399062620968
1358	Alcam	11676	0.385016460907699	0.114622626687082	black	-0.59429400114696	0.00929808322980695	0.0150884850924909	0.952615798355732	0.349222313731098	0.155478440105556	0.136976202348766	0.587828290231585	0.89139337514776	6.88785268686717e-07	0.339477495437595	0.168134550559794	0.267024982015745	0.284096326197646	0.21977978798871	0.380871936579608	-0.0639074880307163	0.801096528925424	0.195346841370524	0.437267270497132	0.0873851028776155	0.730253757368446	-0.180323595012567	0.473974498165276	0.69549259435494	0.00135194094250019
12362	Myh14	17879	-0.384918355789542	0.114722920479742	black	0.156441098619639	0.535317142020127	-0.182195593794671	0.469319016442503	-0.211997244806093	0.398379853717978	-0.183431555074627	0.466257861323146	-0.346102258093592	0.159457291295123	-0.258362240719917	0.30059669106104	0.0306806584434802	0.9038099897771	0.43816423957767	0.0689489770841467	0.274869423345598	0.269642420364708	-0.157997639286086	0.531212357981198	-0.0135617468179179	0.957406053999454	0.561935149318789	0.0152210527001321	-0.0545843422112441	0.829677059478729
8199	Gm39592	105243858	-0.384402560625367	0.115251247410609	black	0.11459503752893	0.650708318197541	-0.251141956794541	0.314780124032194	-0.278229673388201	0.26359297646425	-0.258831542746755	0.29968833018273	-0.287796534216494	0.246836397473986	-0.192423453998054	0.444291845875208	0.0135123335035015	0.957561116019339	0.638775412968702	0.00432432351715901	0.187459203090686	0.456352279482724	-0.303416815405702	0.220958058679851	0.0100621460911311	0.968391300681908	0.503802119491556	0.0330330777595355	0.00563869085714708	0.982284041058628
1874	Asxl3	75329	0.384308567858003	0.115347709419712	black	-0.457293284834794	0.0563880392701559	0.234655212319277	0.348622718132132	0.470244257499612	0.0489163829157467	0.190725325687342	0.448398775441773	0.679583163986943	0.00192002773391656	0.361410615321319	0.140588105794705	0.231381317387729	0.35558199581186	-0.0262878102588153	0.91753435885215	-0.151166870842395	0.549332152731561	0.165843998220339	0.510742867694412	-0.0195558090192853	0.938608683935634	-0.47824251857692	0.0446921915033821	0.324816737204159	0.188459798563015
177	1700104L18Rik	73592	0.383997988039346	0.115666855562481	black	-0.393907676543025	0.105789342381464	-0.116157888035673	0.646237414930671	0.189887037824753	0.450433324959205	-0.0834047780433318	0.742135583004495	0.825396558140852	2.47181381346238e-05	0.155289474514399	0.53836336698156	0.186760977757867	0.458061795729744	-0.0286405996796903	0.91018065160622	-0.260578370316025	0.296321786255081	-0.0061608841749551	0.980643662737011	0.184713592385458	0.463093194547244	-0.0955713754642182	0.706002049811826	0.644619412378769	0.00387677615106153
6726	Gm29823	101056204	0.383768284317139	0.115903297353744	black	-0.375967970181606	0.1241371024964	0.0856506193963948	0.73542442448943	0.288905600805178	0.244938483960115	0.0988832296537343	0.696265334398639	0.410041042261403	0.0910232385640756	0.201716154982549	0.42216448067886	0.118597839687965	0.639280403802729	-0.182332383608525	0.468979730825925	-0.260731530700333	0.296027703969073	0.152776055536308	0.545038871631755	0.0363899920134945	0.886011832949341	-0.230942191813199	0.35652141186437	0.350693170034067	0.153626522692216
12735	Ndufs1	244141	0.382983962544043	0.116713208461842	black	-0.450223557280132	0.0608118234210515	0.0926609448070678	0.714594668447039	0.258698265477022	0.299946127791219	-0.00861339993807462	0.972940608012671	0.697103926284482	0.00130318099506618	0.259687072007911	0.298036661061582	0.119477835195852	0.636778255311373	0.15235360991345	0.546164492945376	-0.249606295659791	0.317847066935561	-0.00792822111569564	0.975092470153883	0.197988457689981	0.430969758025988	-0.337442604960615	0.170862841721716	0.685821701949435	0.00167748134026424
17686	Tlr5	21816	0.380162392785974	0.119659985869138	black	-0.0549772470514506	0.828468218438729	0.274822101785062	0.269728221669851	0.191333464307579	0.446925758709623	0.133219390486137	0.5982044632591	0.316775496371192	0.200273885156302	-0.119053914592545	0.637983151672221	-0.00410937941921518	0.987088469420366	-0.400121333518389	0.0999126251174347	-0.0830228615091449	0.743278626553213	0.363897661910228	0.137675849036849	0.0728699473841494	0.773846012680868	-0.193605816191563	0.441443787108697	0.177801816500625	0.48028193273289
8909	Gm51691	115487159	0.379433264309621	0.120429938482087	black	-0.482660055916825	0.0424813464156479	-0.0101359087455276	0.968159697212132	0.24047653278302	0.336443143964175	0.125318703334573	0.620266241481999	0.724578673172534	0.00067090557823165	0.438446969841248	0.0687494279784046	0.297491895998022	0.230558276879134	0.03148185328981	0.901309538876021	-0.420095263702262	0.0826133208147965	-0.03754665683119	0.882412117034516	-0.0913220639115967	0.718558583448156	-0.152804284410381	0.544963691876075	0.32745729157101	0.184683776258199
17035	Stip1	217337	0.379408002431175	0.120456677323663	black	-0.565356248772876	0.0144810257385115	-0.0843719845987797	0.739243116912377	0.306105460955208	0.216688254260661	0.0575877227368196	0.820446059851606	0.612655296229505	0.00687012338245495	0.33666042050377	0.171919472702631	0.405699288489718	0.0948404711681925	0.184757153611771	0.462985855340772	0.0193274472831704	0.939324320680526	-0.0623460907306373	0.805867344311218	0.053414457090144	0.833278563546001	0.174594742555828	0.488362624816966	0.571765032126704	0.0131718001905384
5111	Ero1b	26918	0.379151873281002	0.12072801808456	black	-0.375264443675921	0.124899429921276	0.0175094661586467	0.945023018787996	-0.00842548110475237	0.973530765931866	0.0381662985203105	0.880484595421969	0.207239080913218	0.409295565552922	0.274291413350534	0.270691599297477	0.373498261905925	0.126827724802373	0.104191810382007	0.680752705850041	-0.4031831969855	0.0971048283751457	-0.307883258718254	0.213894587807458	-0.158325589924703	0.530349354992954	0.443737819110707	0.0650936179089318	0.164351595720891	0.514607339100656
15717	Scel	56505	0.378161237138994	0.121781550098721	black	-0.798500894530497	7.10281600099266e-05	0.304699709337868	0.218913975332421	0.624411312123144	0.00560570313956735	0.384501569391365	0.115149699529801	0.717747881072736	0.00079685307171005	0.467562113979752	0.050398471834469	0.602071111660483	0.0081971556910656	0.397882495616324	0.102002320351239	0.0470969686956558	0.852779946931636	0.311654667510377	0.208046046645457	-0.361673483415903	0.140278292536971	0.113540672580539	0.653731011202611	0.328795890389286	0.18278900084655
8545	Gm41642	105246325	0.378110941413011	0.121835211486108	black	-0.616460904796863	0.0064378405781548	0.242373201941373	0.332528942018989	0.534461641698272	0.0223117277603742	0.329575802853191	0.181691057284924	0.658124138599556	0.00298596585028507	0.42725589475806	0.0769802912443988	0.412623446788995	0.0888063575121053	0.0727579054588424	0.774185198960098	-0.115452606341977	0.648253623388568	0.300321079255136	0.225941308359819	-0.285567151500602	0.250679522295091	-0.141354494813433	0.575831498093019	0.190292922620962	0.449447641762763
12055	Mospd2	233812	0.377960035160452	0.1219963160676	black	0.0178742776647883	0.943879257488508	0.42805213815246	0.0763718256171349	0.423106063621326	0.0802092748265661	0.287616729410786	0.247144965361511	0.0403782535473394	0.87360914219929	-0.062997966809373	0.80387474797874	0.154910007994647	0.53936883102563	-0.500952868049734	0.0342018001152451	0.0854046732446149	0.736158496896306	0.422097073525201	0.0810091425792525	-0.113750070558294	0.653130291182637	-0.179967403406374	0.474862898344017	-0.262773985455645	0.292122860928897
8784	Gm46648	108168400	0.377624184980718	0.122355402229095	black	-0.350471075606915	0.153905181596864	-0.0568472972582934	0.822719747525275	0.249605163376612	0.317849334769628	-0.14118348676116	0.576298105141871	0.627371702594557	0.00531914281243847	0.164775818890162	0.513507449547235	0.145399466310126	0.564841814364264	0.163672406301788	0.516370581159477	-0.203153701818385	0.418794446523577	-0.102079430848191	0.686911268191596	0.183281390112496	0.466629246025052	-0.227087982341341	0.364827073537948	0.526861315049125	0.0246704878563805
15526	Rs1	68028	0.376264816433518	0.123816430236219	black	-0.336916134008612	0.171573552416712	-0.0440441577427238	0.862233529369673	0.305829637475367	0.21712380121123	-0.221871527030866	0.376240201706905	0.787178457542517	0.00010584429921907	-0.0536580652455974	0.832528350378752	0.166753984720155	0.508393261952756	-0.00256420132368719	0.991943172671519	-0.0648429246595855	0.798241516130745	0.000127305852135184	0.999599993590083	0.296599223358604	0.232027499908984	-0.128140380261425	0.612350285198814	0.70712297247423	0.00103162745373048
10793	Lhfpl3	118568397	0.375864896823498	0.124248585499566	black	-0.465875021997635	0.0513479441077027	-0.0364272116657168	0.885895966320204	0.380223193146599	0.119595938780161	-0.0195506386287131	0.938624886338458	0.89147067302573	6.8504559370977e-07	0.125484790630536	0.619799186142731	0.302334883791818	0.222691505866737	-0.00111880676863561	0.996484618882532	-0.0462043649168786	0.855542139002578	0.12680504079441	0.616091436922976	0.18542801403932	0.461334370621735	-0.0592845694381613	0.815240570168735	0.707340239185105	0.00102630724732192
11752	Med31	66999	0.375517356513416	0.124625000501273	black	-0.030564595131707	0.904172284003878	0.171121922430907	0.497186860520459	-0.0640586266010664	0.800635080828519	0.327750728802914	0.184267300700548	0.180925061864218	0.472476215370861	0.218181358984821	0.384432527064293	-0.303863241126806	0.220245356278886	-0.221290110175122	0.377524471653024	-0.104301092462496	0.68043461630275	0.383173663030324	0.116516952276336	0.126414404152324	0.617187573022525	-0.553757497479622	0.0171118323844639	0.137162645820143	0.587315304075534
14155	Poglut3	231999	-0.373692366886707	0.126614787436441	black	0.184396687252976	0.463874457129661	-0.430470090402761	0.0745457754161276	-0.334601297878247	0.174722147565091	-0.351096460095802	0.153121405160875	-0.185151156970073	0.462015560772479	-0.209742610356417	0.403532338930463	-0.0490144358826611	0.846851827485205	0.474488976198009	0.046638562504145	0.32382240607887	0.189894920178106	-0.37257141618714	0.127847961745104	0.257036138278092	0.30317237526389	0.452381718570562	0.0594347992546031	0.231944455137576	0.354379346849281
19023	Wdr95	209018	0.372773993525608	0.127624482216679	black	-0.725596140354134	0.000653655701814214	0.31076581125788	0.20941492007925	0.618637104400361	0.00620072372132779	0.397013415977013	0.102821897624441	0.76436110608796	0.000221108734425842	0.493011927115702	0.0376275210600638	0.669565616670195	0.00236969764858171	0.187680237584074	0.455811780147045	-0.0464275742590746	0.85485125918839	0.236664210199415	0.344391190023179	-0.409216610695745	0.0917393538048863	0.112100544868201	0.657867914696986	0.188041033622374	0.454930218470044
6690	Gm28802	105246660	0.372224345918802	0.128231480956695	black	-0.518962205413341	0.0273237941733784	0.115701868507841	0.647540783751489	0.507977942605698	0.0313761736294354	0.267423479820495	0.283350879648554	0.666038999648122	0.00254728597194233	0.122839556157069	0.627254226025815	0.527342978707797	0.0245154596279511	0.019898006196987	0.937536395258865	0.213660418714336	0.394602072650979	0.425716883311351	0.0781664455848789	-0.174386902858069	0.48888857889588	0.368989626814825	0.131844764008716	0.344666430177952	0.161311466050838
4409	Dmbt1	68055	0.371287284805139	0.129270979210043	black	-0.675339351558902	0.00210103369898089	0.36734333496075	0.133710788694685	0.687882554441943	0.0016031673391345	0.399574817232405	0.100419868718163	0.700005314119007	0.00121906377842271	0.3551707413177	0.148082224719846	0.42343614086571	0.0799488696281326	0.157475453125568	0.53258781747521	0.149729884454043	0.553178683704529	0.497340282978899	0.0357291306116677	-0.238344269131973	0.340875328172667	-0.220282596245569	0.37975569509678	0.305961527912916	0.216915465011957
14917	Rapgef2	80718	-0.371217273370842	0.129348880397707	black	-0.0160806806649285	0.949503528993417	-0.173627050669249	0.490813784075552	-0.078055603194555	0.758190964834781	-0.11496820322018	0.649639751012441	-0.168696220311438	0.50339554390617	-0.144696896167544	0.566744057414942	0.221483390398021	0.377097271919706	0.199378495734371	0.427675137911254	0.276801782136961	0.266153190667891	-0.148458542766539	0.556591715900783	-0.0694223746129879	0.784300482456362	0.683745148257443	0.0017552229253051	0.0422844561008015	0.867690950573315
7840	Gm36129	102639919	-0.371163844759197	0.129408352126663	black	0.119081910242619	0.63790355383594	-0.198581561702817	0.429562381421706	-0.250542078502549	0.315976073515461	0.0454083749691095	0.858006705813246	-0.136526527003692	0.589066309283949	0.181483372456155	0.471087547077166	-0.34162492275832	0.165287539022535	0.502358878022425	0.0336211595478268	0.113240417320312	0.654592735652298	0.0241006027945248	0.924376264630713	-0.0664345181972174	0.793389481068989	-0.379372294726366	0.120494479868004	-0.150389773040762	0.551410812328223
11573	Map7d3	245877	0.370933698377911	0.129664748501011	black	-0.484772734967315	0.0414539674628182	0.330565722281618	0.18030384051826	0.706107648136006	0.00105679498997604	0.21205204792094	0.398255060082398	0.765102767032492	0.000216152847294504	0.147262995350921	0.559809697406006	0.531573866252152	0.0231861596748466	-0.0984204146065202	0.697623318480479	-0.0228695661833376	0.928229379713404	0.338533413263317	0.16939663988137	-0.172319709841098	0.494134721219024	-0.0530516947610016	0.834395976530435	0.240722395310601	0.335934248762043
7901	Gm36477	102640407	0.370180083080274	0.130506809035414	black	-0.297854704754176	0.229962850322447	0.437734019172298	0.0692534465468197	0.530587382170404	0.0234909376835336	0.199410463617477	0.427599524843427	0.518248016807674	0.0275742069274954	0.0322897754513546	0.898788987592053	0.366154992553503	0.135069141780832	-0.287335986073854	0.24762724380678	-0.17799481662214	0.479797749723104	0.313814356807271	0.20474447793244	-0.198566795405365	0.429597391086247	-0.137894657615232	0.585303036554377	0.0328938856713804	0.89690488851133
13487	Pard6a	21906	-0.369972700134058	0.130739200582449	black	-0.052100775007112	0.837326512716883	-0.271618576262916	0.275576001675542	0.0649264120433332	0.797986825064269	-0.164720322142558	0.513651273937342	0.0452430017281229	0.858518896702175	-0.19859562663004	0.429529036039002	0.224545263406369	0.370365696253665	0.46899932680778	0.0496001430285987	0.499751500084036	0.0347040230834343	-0.00818823987865063	0.974275839164233	0.0254801871832152	0.920060104928355	0.565141030276276	0.0145267206946809	0.188798358687087	0.453082608817599
2383	Brdt	105246	0.369335641485835	0.131454893595061	black	-0.637670639129058	0.0044134883081069	0.337322907611704	0.171024252415046	0.663918855240937	0.00265922137881859	0.339996527860162	0.167443406323843	0.646369885029006	0.00375035524727048	0.308014772567884	0.213688860267412	0.379119878672867	0.120761943153936	0.0709127029866416	0.779776765988596	0.0814761836179324	0.747912904421643	0.462641853112381	0.0532051765887663	-0.146082845065774	0.562994197301104	-0.225534353479923	0.368205657623749	0.390993281340777	0.10862922341713
539	4930578G10Rik	102638670	0.369031484044703	0.131797558648157	black	-0.547022058706963	0.0188045849744861	0.0287096087504654	0.909965063884368	0.349091320993089	0.155644107624584	0.037270557753922	0.883271182541912	0.680672334071104	0.00187571264568727	0.357673854009489	0.145043637385842	0.314207980289007	0.204146462595439	0.107189721821343	0.672045372097169	-0.236800600512337	0.344104989728192	-0.0735075060508099	0.771916664883374	0.0986816115219551	0.696856811145982	-0.171889608448098	0.495229640826569	0.564849007407539	0.0145889057372445
4327	Dhrs11	330817	0.368623472689386	0.132258205895182	black	-0.200420188951381	0.425214858735606	-0.145237095074116	0.565281196043131	0.38634301644147	0.113272580732564	-0.0568559989800312	0.822693018565064	0.573591351676681	0.0128165241453111	-0.153436683435269	0.543280692616607	-0.0220580611002565	0.930770207356263	0.100787368257074	0.690687523712991	0.38945538185759	0.11014953358371	0.45796429273687	0.0559810794676836	0.340394761588527	0.166914425015999	-0.221592374440414	0.376856507408301	0.615362303287856	0.00656030316076457
3317	Chrna4	231252	0.367883374730169	0.133096649836402	black	-0.505853051971344	0.0322110685086394	0.2117829819094	0.398867961456085	0.482310435308115	0.0426532193695166	0.008349076530581	0.973770717775998	0.762671630501761	0.000232757018083079	0.156836255568583	0.534273700942778	0.314000060273424	0.204462203544914	0.209943885340576	0.403070909894048	-0.144436302440619	0.567450331781497	0.0799457699554637	0.752506559075399	0.109339128904628	0.66582677160067	-0.214038425342437	0.393746194627233	0.62738452569137	0.00531792799970769
13585	Pcolce2	103135	0.367323464889925	0.13373342279962	black	-0.317816184203453	0.198718097696564	0.103864063804721	0.681706991647355	0.303316669037121	0.221118143325648	0.206587292296618	0.410803222896406	0.489416329282968	0.0392625567460113	0.143350340803869	0.570397647908728	-0.0726043433082655	0.774650143282208	0.0589313317633234	0.816323613355898	0.145922555503379	0.563427327840466	0.501517578287707	0.0339676705622977	0.109959674560451	0.664035257950059	-0.468610770725313	0.0498150245619596	0.416012525702735	0.0859568607764949
3808	Crtap	54698	-0.367207646436042	0.133865405440999	black	0.206014856357687	0.412129780153847	-0.472156511347289	0.0478800298106213	-0.29874000375323	0.228514079762369	-0.551290116926475	0.0177173428361444	-0.0552954089151579	0.827489605871131	-0.451103026253372	0.0602478270308575	-0.164482583637817	0.514267606932846	0.56424226472926	0.014718785041715	0.345600534058372	0.16010353786146	-0.298851020428334	0.228332818466697	0.361351278168496	0.140658105479053	0.386552914220992	0.113060006174151	0.410422032229616	0.0906936774374106
6785	Gm30094	102631866	0.367170392847236	0.133907877634644	black	-0.353334483850721	0.150339004894826	-0.2428016814223	0.331648370067222	0.258250732830182	0.300812764114286	-0.178710974663953	0.47800321317551	0.834842575810274	1.634891643437e-05	0.0134854824630385	0.957645376844098	0.186826208426402	0.457901949528082	0.0356578822748821	0.888291371421139	-0.124649539036449	0.622149402930517	0.0522657724959476	0.836817877692915	0.308844000611808	0.212394663315767	-0.0484071392469689	0.848728539067369	0.756381183839216	0.000280786306170227
14940	Rasgef1c	74760	0.366202444808329	0.135014717113333	black	-0.547218140616012	0.0187535102884571	0.41115535310528	0.0900617835091242	0.499858577251997	0.0346590311835137	0.201665871225958	0.422282619636704	0.689098450133859	0.00156061618838582	0.403456898595585	0.0968566389848049	0.397550317749766	0.102315021878924	0.0369434449336915	0.884289134548382	-0.36450708180418	0.136968686503789	0.0356166565305992	0.888419759212064	-0.226326939186085	0.366479878531588	-0.312106634863755	0.207352249742968	0.247293599506757	0.322499072087632
3019	Cdh23	12560	0.36566271853954	0.135634650663823	black	-0.739991956595661	0.000446608691197166	0.33639638602435	0.172277143060689	0.504537987121932	0.0327363031746078	0.423454122216699	0.0799347015630537	0.569587206833989	0.0136056625658482	0.390795419190773	0.108823978469212	0.612890590889278	0.00684273267334778	0.031491439296953	0.901279627188978	-0.112346150230496	0.657161716640352	0.32250399021996	0.191808968326459	-0.421419004215679	0.0815499466940156	0.321531285275225	0.193229298595592	0.20989153994521	0.403190885846002
2414	Btbd16	74007	0.365320232124951	0.136029059974239	black	-0.362009459849408	0.139883004772167	0.259039538836921	0.299286270870091	0.474712221550592	0.0465210324539093	-0.0815593899699578	0.74766338405707	0.54094722753288	0.0204420182515745	0.0179140379238102	0.943754606933281	0.34676478279088	0.158606655710738	-0.0606019606081055	0.811204211790308	-0.336795699664048	0.171736413179917	-0.00697335277825852	0.978091584950684	-0.0533950503418648	0.833338334270869	-0.0950692768545523	0.707482041987268	0.267748504801869	0.282743760612618
4414	Dmkn	13405	0.365310669881274	0.136040083357874	black	-0.260684266826134	0.296118436222325	-0.0673241412705066	0.790680560799114	0.299873176428694	0.2266682464646	-0.0602295428109914	0.812344808923494	0.565202761594228	0.0145136022700642	-0.0742409804325043	0.769698636286219	0.0564758176740477	0.823860989141316	0.178669822831156	0.478106240945863	-0.0485756337579211	0.848207767233666	0.294692607285267	0.235185583154059	0.136686329029904	0.588626227586261	-0.14060380405225	0.577881005318658	0.474995721054728	0.0463721050151075
18158	Trim13	71943	-0.364931301803453	0.136477922135264	black	0.0562947177621089	0.824417477611574	-0.272731115958019	0.273536372774889	-0.318522941489703	0.197666081105177	-0.0403619848749212	0.87365967951168	-0.0923468226911304	0.715524044424946	0.225369396059079	0.368565409549624	-0.144525435594584	0.567208715768724	0.429326153407085	0.0754056287438183	0.142169175403568	0.573610801349316	-0.245327241015953	0.326485759834719	-0.0121213034323868	0.961926829138022	0.0213177411443717	0.933088710248767	0.023575938369521	0.926018260656046
6656	Gm27188	330917	0.36413751644276	0.13739722276125	black	-0.379897553025744	0.119939250731258	0.392797297050405	0.106864995905336	0.480928411317117	0.043337814045159	0.155411742425893	0.538039577313376	0.551640242521105	0.0176304047605476	0.216426590520053	0.388362443060358	0.315091070276215	0.202808997128551	-0.0220109289234688	0.930917798307046	-0.0293287094810725	0.908031232207783	0.0998283134837295	0.693495017521179	-0.0360348980442049	0.887117368442662	-0.262377315487841	0.292878774422115	0.298277756695342	0.229269802478021
12535	n-TTtgt3	67263	0.363676304900773	0.137933336168295	black	-0.708681230362391	0.000993973429167213	0.219074959425896	0.382439722790879	0.441032068326899	0.0669446780266958	0.435938888106401	0.0705346252729146	0.696382191086037	0.00132483742938023	0.527165417780831	0.024572520591542	0.385023738024166	0.114615189702013	0.0414748086983346	0.870203865042652	-0.149634133993582	0.553435411676948	0.351763181327598	0.152288843721681	-0.242855182529603	0.331538515096327	-0.104775623085495	0.679053986256556	0.38281167476411	0.116891653014617
8924	Gm51906	115487775	0.363608816707031	0.138011906414932	black	-0.665411637647998	0.00257999641547988	0.0821764944365132	0.745813548917943	0.478333112405237	0.0446459909627474	0.269201402286465	0.280039607932007	0.81834786402578	3.31321582969892e-05	0.502170403503925	0.0336985497274072	0.441617621692349	0.0665408151792721	0.306864807250329	0.215492119124488	-0.107192664469811	0.672036844540769	0.18488938140752	0.462660109559119	-0.203657793490369	0.417616100504938	-0.116410150352773	0.645516833811577	0.376389200638136	0.123682236012287
14090	Plscr4	237625	0.361658837911574	0.140295541084064	black	-0.666144427318927	0.0025418226604394	0.136975311834688	0.587830740867475	0.547055653341307	0.0187958265959133	0.290703170248327	0.241882034538374	0.883402461304601	1.18421618886886e-06	0.469836522024667	0.0491395352852507	0.457946055707788	0.0559921108087495	0.119360490732557	0.637111693218043	-0.0305059015321423	0.904355504250378	0.248559340583966	0.319948083695938	-0.136599278610339	0.588865940320674	-0.133023545136169	0.598747432046832	0.465356698433131	0.051642342725864
14103	Plxnc1	231507	0.36123971410658	0.1407897823882	black	-0.237076435100429	0.343526599651188	0.129175869075848	0.60945547043958	0.417811657983022	0.084471534716206	0.095476302084196	0.706282212458448	0.60365422994923	0.00798648846349069	0.0666968348614406	0.792590486087163	0.0236861077989892	0.925673449288448	-0.156097694561092	0.536224677959805	0.123267560121257	0.626045630112961	0.374982361161481	0.125206011686467	0.16845697799522	0.504009889278296	-0.47739018355625	0.0451286427045998	0.395632421742233	0.104133931517837
6888	Gm30684	102632645	0.360630216066119	0.141510670727198	black	-0.370679859548798	0.129947952003565	0.000578617618318981	0.998181932878332	0.226863952149739	0.365313176772414	0.165388828941819	0.511920043564088	0.71796036333287	0.000792657786510095	0.204799979899887	0.414952703553685	0.222520252507658	0.374810133079637	-0.0310503347745902	0.902656157649782	-0.0918663837456103	0.716946229065849	0.244989850207504	0.327172693202124	0.0243408092888844	0.923624608201271	-0.0428214663069092	0.866024888138684	0.417589642395934	0.0846538058916522
11177	LOC118568549	NA	0.360154553953626	0.142075038150087	black	-0.378868384027881	0.12102884662158	0.0603567997241451	0.811955020972789	0.490980387385238	0.0385447774390885	-0.095650067722224	0.705770186328728	0.75053539073285	0.000332649403038721	0.0388241283572663	0.878438981329146	0.369440669273251	0.131336713685307	0.0137252940400482	0.956892843163776	-0.178436794307223	0.47868985801799	0.0292604439227286	0.908244443512672	0.119273987482447	0.637357537344675	-0.0954450697030827	0.706374256016599	0.493566741743607	0.0373799528601
8662	Gm4258	115490145	0.359509354064714	0.142843049469944	black	-0.427130634754987	0.0770763346052545	-0.0561106942250055	0.824983031496707	0.392899697511929	0.106765472048861	0.0564798211015335	0.823848688208423	0.674814269101058	0.00212437662583687	0.228671206929563	0.361402183907583	0.228126771451107	0.362577868045177	-0.0167962152280723	0.947259505072355	0.075163852270088	0.766910285791898	0.152593419588125	0.545525383972699	0.140483778479556	0.578208981578433	-0.165509019730301	0.511609077535661	0.521817440003663	0.026340295919032
5952	Gdf15	56209	0.359210055956722	0.143200291950125	black	-0.507468904480144	0.0315746391945971	0.0809021644344021	0.749634929504369	0.456171019918309	0.0570736392853713	0.186066362907516	0.459765683889936	0.580180103416945	0.0115977893914763	0.210809490711015	0.401089738552415	0.13930316885703	0.581439261923874	0.400927465032098	0.0991677900976231	0.278095714911493	0.263832510386849	0.433478555212925	0.072318925913479	0.0418678087574019	0.868983955785411	-0.252020411550551	0.313033642415549	0.49350623184388	0.0374068925775253
14070	Plp1	18768	0.35899396078329	0.143458607428774	black	-0.222743389324999	0.374318945918924	-0.0920878188659009	0.716290631375429	0.195002724041767	0.438091135591732	-0.036364708450905	0.886090543192571	0.621244347255056	0.00592601563121498	-0.137920586404814	0.585231812527376	0.0526227014693895	0.835717789579316	0.00737359144565071	0.976834452142426	0.183599083065236	0.465843709625814	0.335757737596182	0.173144354062004	0.261374414465397	0.294795230724371	0.0207190273630193	0.934964112579244	0.623022596630241	0.00574438256124349
5832	Gad1	14409	0.35890668017153	0.14356303213374	black	-0.395189894386678	0.104556887359191	-0.0642790998330209	0.799962056559192	0.137034199201218	0.587668695911598	0.0957602468812863	0.70544558942845	0.574286174365632	0.0126833829443898	0.315861205918614	0.201647316245972	0.261747042620814	0.294082287598371	-0.129752942343287	0.60784459091239	-0.161821764938578	0.521189324070663	-0.056007414561652	0.825300473664495	0.103036232542822	0.684119397604204	0.0685577997636545	0.786927826213664	0.5023650479369	0.0336186284159233
8587	Gm41835	105246555	0.358369412473223	0.14420699103922	black	-0.436375101682268	0.0702217014055469	0.189997734789105	0.450164390032115	0.588884511776049	0.0101316381980792	0.0887963930181008	0.726054701798204	0.784033084363	0.000117756762657494	0.0496177633717266	0.844988157754877	0.376872195311644	0.123162119026045	-0.0011058353718944	0.996525375823498	0.0711888611115885	0.77893925472082	0.337170666850283	0.17122969637803	-0.00915213494637176	0.971248789229603	-0.116861991818801	0.644226910654315	0.408533071621903	0.0923361762500971
16777	Spata17	66585	0.358045844668658	0.144595775534243	black	-0.615568222705609	0.00653720654109478	0.277442610246811	0.265002280169411	0.680272524121587	0.00189188044863287	0.373014745513321	0.127359245731254	0.626840468544601	0.00536966864258312	0.158762981710603	0.529199358510232	0.628896956152321	0.0051762200069362	6.41638148888001e-05	0.999798391530838	0.162312261080139	0.519910127228641	0.53708247643177	0.0215406931841789	-0.357368993978778	0.145411390624674	0.344537166084091	0.161479110446911	0.179691041581626	0.475552757955807
6536	Gm22633	115488051	0.357335155394824	0.145452249849812	black	-0.476128796710403	0.0457804903947034	0.0264397940279409	0.917059130793866	0.30814172133271	0.213490396132579	-0.00194977289923853	0.993873692718795	0.723157680732047	0.0006956323303947	0.164118909538328	0.515211096883999	0.181389328301004	0.471321317678513	0.00938108955972868	0.970529825597116	-0.29419030262165	0.236022137387698	0.132993725582915	0.59883012255747	0.102136187469982	0.686745548905105	-0.184322515612848	0.464057407239293	0.599137610707456	0.00859934980728167
15356	Rock1	622473	0.356970492583976	0.145893074193121	black	-0.299948726339282	0.22654552493471	0.0807574069676602	0.750069371998555	0.158497821602513	0.529896384417816	0.0544699234097793	0.83002915766732	0.551777883543642	0.0175963201522203	0.263665705893367	0.2904278780661	0.12822631061456	0.612109849410288	-0.252577846359793	0.311928382489201	-0.369132032947763	0.131684210816658	-0.0366833064531699	0.885098790329012	0.112484067226716	0.656765279949199	-0.260386028110022	0.29669135108499	0.364044487397081	0.137505243058466
2334	Bmpr1b	12166	0.356412525773268	0.146569359212273	black	-0.0983126197139094	0.697939734159842	-0.0428189113910435	0.866032813442586	0.143385114951533	0.570303168400658	0.0252773417432039	0.920694595479647	0.552616117928459	0.0173898667573999	-0.0423413948837845	0.867514273977018	-0.143542966821486	0.569874377946364	-0.428142776248639	0.076302787571012	-0.0821890074425566	0.74577605351609	0.355294979683085	0.147930382667726	0.260274874886909	0.296905046814436	-0.411266680330831	0.0899661342908011	0.414286504721114	0.087399628123128
17712	Tmc3	210757	0.356411571438032	0.146570517766499	black	-0.242258037763767	0.332765849060032	0.0667081601948566	0.792555994474183	0.48430310561521	0.0416806876269712	-0.125330180655262	0.620233961572136	0.648570200949421	0.00359625096744299	-0.0107687151512753	0.966172883187186	0.337657545406647	0.170573255103927	-0.134468842714796	0.594745198404561	-0.15473757083889	0.539826014314159	-0.0107541279126705	0.966218680458351	0.090177606874268	0.72195231591303	-0.136256471505001	0.589810331328219	0.344997545071508	0.1608825795806
15207	Rilpl1	320100	-0.356387771248731	0.146599413022195	black	0.175259354752068	0.486682623599815	-0.354990376846239	0.148302854272046	-0.238995191906483	0.339518738870032	-0.448267359556019	0.0620804507564625	-0.240655990073224	0.33607165264173	-0.43862325040276	0.068625227139045	-0.0479443084741647	0.850159332350742	0.619036612809582	0.00615797306187784	0.344737477367515	0.161219374483204	-0.267177958012624	0.283810021411619	0.223412289634117	0.372848662032363	0.548000069047483	0.0185509228831716	0.229522380388013	0.359568442166231
10716	Larp6	NA	0.356141803776471	0.14689826666596	black	-0.495965112647445	0.0363241051799982	0.209224522918477	0.404721382450277	0.628034634200605	0.0052566341195949	0.186931163872672	0.457644818012938	0.791264394977879	9.19077521022563e-05	0.106084689154492	0.675250352277349	0.401458157023871	0.098679637520674	0.144090625304049	0.568387790114798	0.191885962892402	0.445589669140102	0.447055909004357	0.0628759342149659	-0.131174568687234	0.603883507639147	-0.0780539204626323	0.758196030717917	0.344671928965704	0.161304337227291
11201	LOC118568661	NA	0.355652727469565	0.147493748844787	black	-0.438469057877421	0.0687338564346323	-0.0674549470644214	0.790282446160328	0.417411858657899	0.0847999701948773	-0.139985616328121	0.579571079864887	0.787043089088719	0.000106335062876843	0.0389057885922261	0.878185098234259	0.268475681943073	0.281388339285969	0.173492649559418	0.491154692714204	0.0681788259704254	0.788080176448166	0.0782981096418321	0.757460994580548	0.144576902613907	0.567069222783491	-0.0594740224142911	0.814659829653004	0.622984584332733	0.00574821733357325
4859	Eif2b3	209354	0.355622660198154	0.147530411925867	black	-0.411305565942911	0.0899327422511122	0.106883512880406	0.672932948815013	0.486559574604591	0.0405999409127547	-0.121139158978012	0.632064701324848	0.773852072075338	0.000164406267730801	-0.0473393101866672	0.852030293012499	0.335190318069765	0.173917310047187	-0.052779491497219	0.835234639784477	-0.166145486648924	0.509963850765232	0.089650398120065	0.723517349995379	0.177288343733777	0.481571260951088	-0.08194046029078	0.746520930342188	0.642398225627198	0.00404218755171274
14336	Ppp2r2b	217734	0.354499754586099	0.148904150229065	black	-0.562583437904641	0.0150785647819579	0.0808091472548575	0.749914082115158	0.357554754485643	0.145187230791542	0.292518806047178	0.238819561522014	0.777479965222887	0.000146259016819785	0.356849796122586	0.146039181648471	0.272708287538941	0.273578130474415	-0.0524680826919928	0.836194303457999	-0.0348908920306306	0.890680410433741	0.351384244882035	0.152761654587878	-0.0296179179604164	0.90712802452478	-0.127511527725987	0.614110979819996	0.508415156661066	0.031206482351264
10228	Itga3	16398	0.354253136434756	0.149207033272444	black	-0.470020778801647	0.0490385969360375	0.000771285542455953	0.997576554894298	0.227344427059026	0.364271084836509	0.172016221879649	0.494907196493092	0.785486355044634	0.000112118910995002	0.350411742738183	0.153979684378594	0.271458361843331	0.275870493390916	0.053126802872953	0.834164596950518	-0.157763969715486	0.531827652005487	0.121082944549945	0.632223975313116	0.00112179180265075	0.996475239719871	-0.071229864010755	0.778814923990458	0.48705643749214	0.0403648700906576
6520	Gm21865	100039332	0.354057068575356	0.149448135663506	black	-0.50810070818165	0.0313284540500003	0.383781139666856	0.115890055864312	0.536784806779186	0.0216271982846848	0.158338696628035	0.530314878028829	0.397035310292966	0.102801192578703	0.270854556740927	0.276982093544426	0.232774617115443	0.352610670355415	0.324444051685309	0.188996848570309	-0.0761250918178189	0.764008906164859	0.170219076734113	0.499493419240227	-0.11931414495524	0.637243404448123	-0.381797494933895	0.117945993234422	0.252234236350833	0.312609404201553
13460	Pam	106326	-0.353997453223142	0.149521497113253	black	0.221594636390205	0.376851511278408	-0.325043112601706	0.188134081738124	-0.290686708018457	0.241909915254242	-0.410272968219973	0.0908225164380896	-0.289300430820117	0.244265059577	-0.378091139156675	0.121856343433138	-0.131894409826213	0.601881813306189	0.624741891258855	0.0055730950725127	0.214473931182936	0.392761386466954	-0.267110745356485	0.283935792661702	0.172520402513077	0.493624213302393	0.385498568778454	0.114130667472846	0.13084580179309	0.60479862136823
8715	Gm46107	NA	0.353384366048902	0.150277388411304	black	-0.151897596100311	0.547380723756935	-0.0122915723220506	0.96139238674316	0.320481454091016	0.194770049633017	-0.191509972832185	0.44649869037524	0.613775336976771	0.00674052880581216	-0.0818714069889261	0.746727915797947	0.170515641679012	0.498735200316278	-0.247665983893799	0.321747324820953	-0.0600976341121357	0.812748889604203	-0.0407169038723225	0.872557258390442	0.307101504008529	0.215120149582248	-0.156555879735779	0.535013958506315	0.494632616251849	0.0369078490976928
12897	Nkx1-1	23955	-0.352973970440354	0.150784842144094	black	-0.067188447734453	0.791093603657219	-0.322098848666398	0.192399706025701	-0.128226012544764	0.612110683353646	-0.238756900242872	0.340014999892756	-0.106126244167793	0.675129731599524	-0.154864692649872	0.539488958812061	0.21662039866647	0.387927316121492	0.642545358508152	0.00403105522279967	0.32699970204736	0.185334486580357	-0.265154634468604	0.287611063355524	0.0047922114732406	0.984943247836992	0.696789957149033	0.00131256556985864	0.165050319745566	0.512796336379789
8451	Gm41074	100042916	0.35255112359617	0.15130892289129	black	-0.531369900493391	0.0232489205111584	0.366247851312791	0.134962653103604	0.485988842285603	0.0408712494993444	0.255481656726068	0.30620843705394	0.666738692076688	0.00251120767098747	0.427971979925963	0.0764329195292927	0.542229746151274	0.0200873253901782	-0.0570827992575014	0.82199642482849	-0.305953067674553	0.216928825040271	-0.0156518372648641	0.950848620676141	-0.254610300997456	0.307918207449092	-0.100478168663873	0.691592243277137	0.159055402173483	0.528431161869325
18660	Upf3b	67128	0.352051890674892	0.151929287188826	black	-0.544293631806955	0.0195267171080194	0.0196475817536657	0.938321100430901	0.442416539768556	0.065992714429001	-0.123723381096792	0.624759481079553	0.826790829412483	2.32909769397116e-05	0.157349179235663	0.532920672102162	0.316504074256592	0.200680965833603	0.272335905360592	0.274259846428323	-0.0689694349808434	0.785676639118481	-0.0335246375076421	0.894938259571637	0.212024832911532	0.398317029449806	-0.143488628907902	0.570021966350455	0.776588135977449	0.00015055486728864
910	Abca8b	11307	0.351898503225304	0.152120242129991	black	-0.561853623834903	0.0152390466028576	0.118498140931499	0.639564118214569	0.461486858037037	0.0538807575197367	0.134283036447654	0.59525910386336	0.686903387954197	0.00163812838773539	0.270975365177811	0.276759466144279	0.606629831991663	0.00760234356873865	0.0718661353602522	0.776886251557014	-0.059312054438805	0.815156313210778	0.0098678134542524	0.969001486960602	-0.0862760710897722	0.73355863031532	0.263639332690717	0.290477922384733	0.39311982501726	0.106551752624774
6993	Gm31281	102633444	0.35167070908199	0.152404131428674	black	-0.209606198738622	0.403845228962271	0.102846931403782	0.684671455305206	0.368178188374739	0.132762217113367	-0.120519057533825	0.633822504212643	0.466642255501971	0.0509144964076914	-0.0364174301626244	0.885926416412749	0.208080866566479	0.407352829015069	-0.0158439196398768	0.950246127557518	-0.0135272267141911	0.957514380055295	-0.0182504925408616	0.942699853624542	0.126111763580751	0.61803731969192	-0.132471314076571	0.60027954270587	0.317281610051623	0.199516266142088
8289	Gm40056	105244443	0.351590404757363	0.15250429765598	black	-0.483511389988098	0.0420650403677708	0.0492699475940119	0.846062460600514	0.563083924873132	0.0149692879755713	-0.0787526123517833	0.756093419216741	0.871101539757357	2.53746906238499e-06	0.084780485755929	0.738022476571216	0.440075565038249	0.0676082991928803	0.159528636522311	0.527189049369529	-0.0926763387253861	0.714549133107543	0.0609843783857641	0.810033364282749	0.0962032702827852	0.70414089484515	-0.0627038714780728	0.804773570530247	0.579726442770147	0.0116786138941504
6982	Gm31204	102633327	0.351584744862409	0.152511359133863	black	-0.137424872594998	0.586594122224477	-0.132656570088615	0.599765389775373	-0.200285310748687	0.425532993951261	-0.0480191119928702	0.849928054740527	0.468653129184332	0.0497915651230476	0.272892983988681	0.273240396877978	-0.100185967928473	0.69244758953575	-0.218509288325025	0.383700552178205	-0.507262538092062	0.031655373933785	-0.220433806249049	0.379420362175512	0.207421478079166	0.408874194001426	-0.283257407185897	0.254700705753345	0.366117706586491	0.135111917101239
6149	Gm11264	102634783	0.35120009922	0.15299178228677	black	-0.489945330910798	0.0390186512144931	0.39900797935179	0.100947926800985	0.700973832924537	0.00119200968303241	0.534987649743818	0.0221552707704815	0.568167020064396	0.0138946624611481	0.305233522235034	0.218067053852636	0.327933048279699	0.184008850822686	0.110141026892794	0.663512020838667	0.275041018610742	0.269331433369556	0.743150280502257	0.000409478447089102	-0.322735643201597	0.191471736085922	-0.289493684710207	0.243935872651152	0.0604011038744695	0.81181932721886
4371	Dis3l2	72662	0.351130538326456	0.153078774737634	black	-0.483242709052814	0.0421960889326788	-0.0413533947045345	0.870580802042849	0.139202814857214	0.581714192587931	0.109001620542044	0.666801881355642	0.533921128824289	0.0224733996170466	0.23687737483348	0.343943947423236	0.251655281181958	0.313758868198857	0.187896435464069	0.455283422533341	0.0243991390803939	0.923442091333689	0.0839634117096637	0.740464565107757	0.071461380201713	0.778113006728988	0.17431427425097	0.489072436006722	0.5587035003918	0.015947352880961
10421	Kcnmb2	223604	0.350658333911692	0.153670208209055	black	-0.579124189420632	0.0117866065142978	0.276545492135086	0.266614348463088	0.643765769694136	0.00393967907170359	0.208634496619479	0.406077830191819	0.608699431686089	0.00734406656323035	-0.0190971944238315	0.940045928587796	0.506641345762225	0.0318993603701964	0.116791333431609	0.644428563511089	0.323347731323456	0.190582574338426	0.515122695738225	0.0286910772416863	-0.174010306512333	0.489842285705397	0.292822467976602	0.238309789558513	0.384542951965406	0.115107274500634
6538	Gm22740	115487708	0.350511780792683	0.153854083423762	black	-0.66632259269783	0.00253261196948717	0.141779667148205	0.574672085100086	0.397902247344978	0.10198374834755	0.341540211133918	0.165399223470615	0.726405567407067	0.000640199200234882	0.542067297720912	0.0201319824281496	0.340106000922082	0.167297878121688	0.247669486603212	0.321740258666414	-0.104043386813623	0.681184807401946	0.240160461073995	0.337098017778066	-0.242679863432551	0.331898580765581	-0.179099007990149	0.477032271524472	0.317480679963693	0.199218789897233
6550	Gm23511	115489381	0.350343605124208	0.154065273557559	black	-0.685905087431355	0.00167442011305979	0.339402290861266	0.168234853085429	0.639895159983854	0.00423545610755514	0.162947908128769	0.518254559562065	0.729819063040779	0.000585970744208573	0.384951459158202	0.114689071632651	0.533662874481656	0.0225509688760601	0.285335039796902	0.251081802121539	-0.255645069899093	0.305888422100578	0.0672108703575379	0.791025346902889	-0.264535291727369	0.288780733138078	-0.155830542815424	0.53693118004075	0.299128751069484	0.227879761539756
10473	Kdm4c	230674	0.349907120821254	0.154614325019441	black	-0.395707485629034	0.104062309250901	-0.312209697388298	0.20719425494463	-0.00400552021781206	0.987414766755145	-0.0650458346832759	0.797622541732289	0.708411561853592	0.00100040656451833	0.290515371770137	0.242200214401695	0.153347179382746	0.54351874716412	0.0786901484862724	0.756281329007104	-0.303964907012826	0.220083258661703	-0.143804571074031	0.569164059258867	0.205967313950171	0.412240057447919	0.0328710760775353	0.896976017606367	0.666923904659177	0.00250172828685825
17516	Tex29	382117	0.349628286427596	0.15496577048119	black	-0.163027646430944	0.51804705185349	0.147696745384295	0.558641258228504	0.463691655514221	0.0525966780105889	0.126689047223511	0.616416837229177	0.509367012762348	0.0308395036489419	-0.0267753561105478	0.916009978732187	0.226896839154164	0.36524179533221	-0.119933806921815	0.635483228288733	0.126205968167043	0.617772764885903	0.372564342697411	0.127855770043155	0.0170510071567604	0.946460529642	-0.152696904576954	0.545249692984454	0.16724479335872	0.507128110856664
7988	Gm37323	100042198	0.348888510603339	0.155900841832973	black	-0.346018952898448	0.159564469256285	0.0309303006260055	0.90303078746182	0.263009856451741	0.291673935059697	0.120557185288495	0.633714369428938	0.615472873872174	0.00654789298842021	0.241943989108777	0.333412385827092	0.124496340769076	0.622580848108022	-0.175701131684544	0.485567465592585	-0.1971689670844	0.432918292313107	0.175518500340464	0.486028322412176	0.0357836464566995	0.88789972509982	-0.222597095365316	0.374640939670266	0.41287876512159	0.0885893295601284
8107	Gm39087	105243037	0.348414485154202	0.156502032742223	black	-0.600837930873551	0.00836434031266799	0.0952392689744292	0.706980859052278	0.51213527269893	0.0297911852127458	0.0703127347776439	0.78159709803297	0.828655518414399	2.14927014963537e-05	0.124394344057597	0.622868161622231	0.401528120041996	0.0986154119600747	0.134498471871668	0.594663266602108	0.0228826142347943	0.928188531512641	0.264122124828753	0.289562632342309	0.0599535556120421	0.813190301905242	0.0523913908791494	0.836430677258835	0.691460728722157	0.001480618926829
332	2900060N12Rik	102641621	0.347816849397983	0.157262252469075	black	-0.286862835861411	0.248441395065979	0.170124654382722	0.49973494199816	-0.0148669310584214	0.953310848583306	0.17777218148101	0.480356299942748	0.373381333291976	0.126956119308247	0.261824659978682	0.293933915042023	-0.140462362530665	0.578267510103603	-0.151421514167847	0.548651766840156	-0.280038141252339	0.260372473716947	0.174493422765575	0.488618987804524	0.0763198348235373	0.763421461980992	-0.405145270447437	0.0953357512845624	0.361945435691594	0.139958271684307
1042	Acp7	11472	0.346451256664943	0.159008814279633	black	-0.352026804930648	0.151960505639258	-0.0353965719598572	0.889105204982069	0.423607595139285	0.0798138503466129	0.0878614303388653	0.728835702597108	0.532112968215831	0.0230209146247489	0.0203294128887381	0.936184710897047	0.15063251964345	0.550761114588932	0.0688564691383933	0.786019955174757	0.192243000834298	0.444727349864429	0.428387070799772	0.0761169396674291	0.0771581442106902	0.760894100819671	-0.0673965015498987	0.790460322203278	0.456181778689253	0.0570670371331408
9252	Gpr160	269604	0.346343467984616	0.159147234996523	black	-0.413365823640914	0.0881763853613196	0.00106904501462848	0.996640973474435	0.305174943304264	0.218159888373935	0.00851162486681523	0.973260230344974	0.503448809739594	0.0331763026549546	0.165033359413143	0.512840259846517	0.391798559930153	0.107839156145256	0.0667052726059574	0.792564788670429	-0.0341165274417968	0.893093328451843	-0.0570518062802033	0.822091609111378	-0.028108628739862	0.911842754249875	0.240601116094558	0.336185220986751	0.388914159207193	0.110688155170352
7214	Gm32611	102635185	0.342828272721149	0.163706560986442	black	-0.502978358089628	0.0333677576282139	0.063167956562898	0.803355327105633	0.501319377422167	0.0340497037777125	0.10905720314303	0.666641260296268	0.610711093020584	0.00709986027712789	0.148999981945388	0.555137040999451	0.402001907089554	0.0981812707195962	0.274127223209809	0.270990090013413	0.216215944993932	0.388835676433345	0.256548417909904	0.304122992098465	-0.080823663263205	0.749870516368992	0.114990020842555	0.649577295930062	0.389435481565001	0.110169305097538
17897	Tmem45a2	68487	0.342735821169903	0.163827659110247	black	-0.666181111125894	0.00253992395161478	0.118584849570509	0.639317367298326	0.448674462489508	0.061814824902228	0.153062563052939	0.544276054446183	0.777086408370776	0.000148141778052089	0.371083032227913	0.129498341464493	0.671471517676294	0.00227805251145913	0.0377843163125217	0.881672753944291	-0.27281959945731	0.273374556088555	-0.0560735894846785	0.825097074300163	-0.201276609700068	0.423197759876411	0.296835912529648	0.231637357523274	0.401197171673941	0.0989194859925768
7489	Gm34162	102637300	0.342612848534106	0.163988829784421	black	-0.375436596978393	0.124712584518743	0.276779558275556	0.266193159748973	0.416320584303683	0.0857011935224206	0.131248314527441	0.603678315225831	0.351429473586445	0.152705168429508	-0.00276559109820524	0.991310419377478	0.156138984434238	0.536115521605641	0.101503715135736	0.688593022731916	0.129969560155059	0.607240352793934	0.372915012709919	0.127469074393056	-0.0643995825576581	0.799594323421038	-0.111906441077063	0.658426223494065	0.290190494837991	0.242751268142694
1860	Aspa	237877	0.341633180541038	0.165276654638951	black	-0.386310866755553	0.113305165481376	-0.183463734275733	0.466178295702422	0.261177558129109	0.295172294145969	-0.0271907299767541	0.914711474120589	0.744167985329999	0.000398081077604578	0.142446348478125	0.572856105647188	0.312225764224503	0.207169631596424	0.0062262742563575	0.980438256391652	-0.0765984133075053	0.762581341044002	0.0626468296329395	0.804947930457342	0.0577327212039274	0.820000959569123	0.135149029347513	0.592865492072997	0.488207942550305	0.0398240815412228
3551	Cntnap1	53321	0.34162557745499	0.165286676064933	black	-0.419674853697378	0.0829531513579161	0.229882672882584	0.358793831320212	0.481667645359143	0.0429705964908582	0.191484051429793	0.446561394946185	0.766644167586624	0.000206152180853804	0.22262337176451	0.374583093798393	0.174556503193824	0.488459371738343	-0.0352801547863171	0.889467812534702	0.0218499913492704	0.931421778639967	0.349491389927594	0.155138516246662	0.103892103333596	0.681625332135319	-0.468274275598701	0.0500016830527679	0.472389883342505	0.0477547011821468
3974	Cygb	76884	0.341484514818453	0.165472681825804	black	-0.288758817425191	0.245189137996916	-0.0400772318537762	0.874544316884612	0.199555471974065	0.427256627388381	-0.210603732219463	0.401560193472065	0.72932953633363	0.000593502685688425	-0.058921583629219	0.816353506089785	0.13166185863731	0.602528183438805	0.0391074443648584	0.8775581954154	-0.189146721160589	0.452234011547098	-0.0362174727245211	0.886548922775903	0.320550845470439	0.19466795941953	-0.117902872768381	0.641259072098727	0.705061642558248	0.00108325528912791
101	1700022H01Rik	75539	-0.340566579659587	0.166686546158203	black	-0.186757995084528	0.458069105375267	-0.199310880428662	0.427835090344556	0.12303591608974	0.626699633285813	-0.206962593912112	0.40993474658738	0.240583016690487	0.33622268478284	-0.0942583929236726	0.709874319843059	0.340675946972205	0.16654160443108	0.550307811597916	0.0179630627421238	0.268212257282514	0.281878889038009	-0.178389393187799	0.478808616510864	-0.0242282658195836	0.923976772659803	0.457816585225289	0.0560704727489221	0.255296283300293	0.306571699488782
817	A430078I02Rik	100039739	0.340421753352027	0.166878612404486	black	-0.167091131335689	0.5075240428641	-0.0332874735566103	0.895677648199417	-0.0764896383473701	0.762909348308453	-0.0629140883677633	0.8041310758571	0.390314939487097	0.109297949773589	0.190971504888436	0.44780218738779	-0.018721046857975	0.941224862976427	-0.104942668205749	0.678568205347852	-0.619577401323675	0.00610048530227714	-0.182012806435697	0.469772582890305	0.0677507220777021	0.789382420897667	-0.226647795621883	0.365782541425117	0.246446242621709	0.324213514525664
12089	Mpv17l	246221	-0.33996056675877	0.16749122998974	black	0.165539427238916	0.511530419208525	-0.24993137730491	0.317196361280295	-0.388963312990239	0.110639160317591	0.0334863340142213	0.895057669995573	-0.404466887230857	0.095944752187023	0.226814092486698	0.365421412462988	0.0730612201033887	0.77326705986725	-0.134404633310815	0.59492276894571	-0.145977888817039	0.56327779112489	-0.42503513993478	0.0786961482374967	-0.213034412591365	0.396021699282984	0.433339874954491	0.0724204832131155	-0.433469032903949	0.0723258958560621
2774	Ccdc173	70950	0.339616551800099	0.16794919375908	black	-0.546300292417471	0.0189935331288582	-0.0471804860141767	0.852521582678441	0.18278021367342	0.467869816245628	-0.0362569746047076	0.88642594072608	0.696777731084432	0.00131293214017265	0.329530936777679	0.181754098792983	0.240834123723264	0.335703137077002	0.333750145856331	0.17588958727601	-0.36752239675949	0.133506939024301	-0.131035751493004	0.604269833044839	0.0174762094883789	0.945127290610396	-0.116489963771405	0.645288911240813	0.548333858186816	0.0184649698095667
14487	Prpf39	54397	0.33909536255048	0.16864463245134	black	-0.389068642512031	0.110534223381984	-0.129957326659402	0.607274470704865	0.233034683616679	0.352057632458156	-0.136406343988462	0.589397373733063	0.704576850744589	0.00109570444187016	0.24166605312916	0.333985186571265	0.161784506095692	0.52128655355778	0.0661384903851056	0.794291392586687	-0.240685774929148	0.336010018605698	-0.166908644016501	0.507994437546945	0.246548855089191	0.324005615996373	-0.216196445017833	0.38887950082968	0.657462566867159	0.00302527819791164
5125	Esrp1	13982	0.338406010436309	0.169567446869384	black	-0.729340381770024	0.000593334942597966	0.23425578102382	0.34946757246853	0.644143237784359	0.00391176222628167	0.300759829205563	0.225230682576589	0.695598502069814	0.00134869030320712	0.313866471760736	0.204665235971311	0.61057950586581	0.00711563092227519	0.370377170506797	0.130286222626148	0.244668734115703	0.327827276933144	0.325103475393344	0.188047292971851	-0.207916750873289	0.407731197619333	0.207618971344552	0.408418210539552	0.42615154406997	0.0778300911133532
3996	Cyp2c65	72082	0.33703524145037	0.171412588606691	black	-0.322788084892162	0.191395447989039	0.219156549718996	0.382258054837543	0.526276483212651	0.0248597494095583	-0.0500113495370721	0.843772797226071	0.662855905218587	0.0027168452362863	0.0359716826199865	0.887314201690525	0.403628906847528	0.0967008982516473	-0.0806372011099684	0.750430185217055	-0.0680485355485955	0.788476448990378	0.00779721132435062	0.975503936575917	0.0373544333511499	0.883010195567663	-0.116299735902729	0.64583219306193	0.334737308646529	0.174536080062729
12246	Mtarc1	116870	0.335897429055936	0.172954418121105	black	-0.294107042330529	0.236160984986455	0.092145559697912	0.716119710475166	0.171094798280737	0.497256081640691	0.147484071393761	0.559214027399059	0.577280374529963	0.0121221977963083	0.242067365895497	0.333158300965968	0.121785209764792	0.630235334383607	0.106599964862903	0.673755207574155	-0.0580074609554426	0.81915773745075	0.131411902668822	0.603223244172521	0.0786130974699052	0.756513139187162	-0.188276734188191	0.454354780982385	0.416590304237071	0.0854778001658275
14038	Plekhg1	18717	-0.335859202764568	0.173006379742163	black	-0.0751033444809369	0.767093020035536	-0.106586634417458	0.673793873102717	-0.0178048234803646	0.944097003075213	-0.0549197394221423	0.828645127960335	-0.103534822642241	0.682666092172758	-0.0253600658014708	0.920435833173468	0.139817213890419	0.58003184079757	0.445410178500388	0.0639687230280663	0.351085837227484	0.153134695584545	-0.079704917842422	0.753230220683705	-0.0606896427743137	0.810935721754038	0.40070790089945	0.0993702617551123	0.0691020490373121	0.785273657917091
5778	Fyb	108017	0.335365609557159	0.173678274914583	black	-0.658468807080366	0.00296565154034385	0.269862494447653	0.278814442813732	0.589133188887056	0.0100920499719057	0.26893616988105	0.280532074641748	0.604182936812512	0.00791711366979107	0.29928527304777	0.227624684919886	0.59386269395586	0.00936245105950248	0.101195001868911	0.689495395153623	0.175710172459241	0.485544657406834	0.235178624365477	0.347517401606038	-0.305322298581051	0.217926412012422	0.246155538957126	0.324802921746646	0.242472938267045	0.332323851446132
14413	Prickle1	19044	-0.334306310551192	0.175126159520275	black	-0.19879717950862	0.429051339979053	-0.223363530310087	0.372955728776341	-0.234158980208378	0.349672496467716	0.151502723441232	0.548434861395332	-0.142766234928555	0.571985637772411	0.364058867881794	0.137488541358639	0.24949767666166	0.318064661971131	0.398681240295154	0.101253217255263	-0.00175946132470297	0.994471654374198	-0.25908627310741	0.299195977589093	-0.353993076885232	0.14952688352284	0.539717314899284	0.0207867680361023	-0.188304920536931	0.454285991853644
2560	Cadm2	320405	0.333981614683167	0.17557158662022	black	-0.494030987746857	0.0371737599829347	-0.0453424630762841	0.858210840430817	0.324198448986811	0.189351324702509	0.0476053865437125	0.851207357164959	0.893962461110633	5.73509765020193e-07	0.200382343650313	0.425304111229732	0.209742284769635	0.403533085579287	0.0420340894582986	0.868467889395517	-0.0539197771160902	0.831722538614722	0.211051599318284	0.400536553947443	0.158389979228791	0.530179989879655	-0.169204854922012	0.502090619002226	0.708977322202962	0.00098694966036605
4104	Dab1	208846	0.332857696811267	0.177119293982094	black	-0.0419601287337662	0.868697426601176	0.182398796811118	0.468815047504005	0.0485000819696369	0.848441270383547	0.276951501198358	0.265884021678744	0.142759401369131	0.572004227168589	0.177707082939831	0.480519680506479	-0.152514425839715	0.545735870648167	-0.471993912686838	0.0479674979646329	-0.0740417533557808	0.770300932053783	0.296683113563917	0.231889172858825	0.0811793806814375	0.748803155237567	-0.413809614186292	0.0878013454591435	0.0464088989685936	0.854909059292567
5083	Ereg	76251	0.332821111499018	0.177169827885591	black	-0.362025089080314	0.13986463528829	0.245389946339813	0.326358184010406	0.524513117766812	0.0254372708210226	0.214247188540401	0.393273950720847	0.700557852406095	0.00120356767378081	0.0686910509124099	0.786522747760596	0.340477307943394	0.166804919094792	-0.222474965509379	0.374909866427075	0.119232241960337	0.637476191919952	0.429489331837783	0.0752825294968529	-0.0412255990628614	0.870977579920216	-0.096384549337125	0.703607258142058	0.279393594551366	0.261517445562437
13974	Pla2g7	233489	-0.332005524975025	0.178298882984986	black	-0.0358303268140139	0.887754362566186	-0.239095892875473	0.339309147308606	-0.295297891471065	0.234180042875358	0.00391543820537538	0.987697781453855	0.0363258590281947	0.886211487283438	0.288166818604814	0.246201709911982	-0.249474604554322	0.31811089336433	0.368274873803172	0.132652666360278	-0.0043946924485905	0.986192103742088	-0.159390220689092	0.527552214404956	0.157153848253526	0.533435746420342	-0.277756477423464	0.264439713734138	0.250125509220094	0.316808149820998
3624	Colec12	140792	0.331956193388496	0.178367329590624	black	-0.681666561091808	0.00183600185904386	0.118353834314532	0.639974858256472	0.549555401493407	0.0181530880438415	0.147243829258041	0.559861351842205	0.546864035046846	0.0188458261110869	0.284036021234645	0.253340670274124	0.628749665246901	0.00518988398895388	0.27736334678676	0.265144467292238	-0.069040858085797	0.785459595581713	0.0847613988178515	0.738079496906556	-0.326912378484145	0.185458837733059	0.34770329010177	0.157406989970459	0.241740924427864	0.333830827314226
6540	Gm22973	115490228	0.330641538321828	0.180197889753733	black	-0.664537457809754	0.00262615156333178	0.155359615706134	0.538177608411232	0.531823168318287	0.0231096288609425	0.164383568744214	0.514524403689829	0.882853009054467	1.22739808067062e-06	0.362449273666961	0.139366718225077	0.445465996942425	0.0639314286780946	0.0865626467548134	0.732704215881608	-0.227211196722566	0.364559877117029	0.167670672617138	0.506031538586527	-0.12837011436003	0.611707566439176	-0.134825938510153	0.593758052168322	0.4833944822455	0.0421220236648611
10157	Iqank1	16351	0.330416411000877	0.180512620856403	black	-0.420540309626311	0.0822546863462361	-0.00798917799381888	0.974901023073162	0.277524288588627	0.26485581070739	0.063498906812113	0.802344300227355	0.628439936473013	0.00521871285682902	0.161958868631139	0.520831615223246	0.129385974752478	0.60886876956355	0.345357143851305	0.160417679610172	0.043895615378199	0.862693982820226	0.245293981901062	0.326553438348442	0.0425562426781193	0.866847671915526	-0.100154888197932	0.692538588708799	0.51098422885854	0.0302236684573029
7435	Gm33851	102636892	-0.329893450682503	0.181245147669845	black	0.030845326616086	0.903296005424012	-0.347754051652048	0.157342280361729	-0.224641925768327	0.370154286229841	-0.183292519663596	0.466601715580074	-0.213289654558242	0.395442538031263	-0.181203518308157	0.471783365255703	0.103953538583839	0.681446426043438	0.432266355660001	0.0732102003557733	0.334292830448981	0.175144636758912	-0.177917200425819	0.479992438031373	0.0139968707414436	0.95604067177792	0.702784116721531	0.00114277947788342	0.090278002823065	0.721654406531501
6582	Gm25581	115487713	0.329859940276298	0.181292154500474	black	-0.630907284600542	0.00499263205857636	0.0180686685750261	0.943269843352605	0.490966489748663	0.038551110767514	0.0635622522175432	0.802150819018274	0.861918194990954	4.26960777073193e-06	0.259946656903728	0.297536598616145	0.482115056774619	0.0427494977488442	0.103427943295626	0.682977538094017	-0.186504981347628	0.458689381775463	0.109932650728519	0.664113239680317	-0.0819970824322715	0.746351219278799	0.0662999229983025	0.793799523036104	0.542543484249631	0.0200012993830751
6552	Gm23738	115489832	0.329381223361723	0.181964567671051	black	-0.392619570512417	0.107037887181254	-0.0920771913155478	0.71632209180239	0.121911512604953	0.629877932011836	0.0337218533814219	0.894323476847599	0.764125544058842	0.0002227027104543	0.248319087558537	0.320431373970238	0.202685279782011	0.419890993263458	-0.0137220184048726	0.956903121942332	-0.254389232464835	0.308352891899958	0.013071241314144	0.958945354051318	0.117612635396575	0.642086101031197	-0.042517987772146	0.866966358067407	0.563041732066529	0.0149784760607769
7263	Gm32822	102635493	0.328845372498919	0.182719209507539	black	-0.306109161574374	0.216682414551783	0.32857308595889	0.183103473045988	0.551985440478152	0.017545020415251	0.0540342358720359	0.831370169838815	0.501853890384873	0.0338288231366826	0.0867999980530256	0.731996788297932	0.467475093386799	0.050447118942247	-0.0860058116142273	0.734364671719198	-0.150951813272304	0.549907061135732	0.00167552440478785	0.99473538627097	-0.0895258070323076	0.723887354926208	-0.0875754531204729	0.729686973385053	0.133430304428826	0.597619943532085
4092	D830024N08Rik	320751	0.327221255711548	0.185019237777167	black	-0.372084503833684	0.128386236884399	0.19268530365902	0.443660291234669	0.559511228055362	0.0157632982699658	0.0293968401923948	0.90781844802928	0.506788576398519	0.0318414014718579	0.115978364377028	0.646750402428254	0.437636825196225	0.0693223689536847	0.0847656710203921	0.738066734011979	-0.116760170923735	0.644517506089582	0.0693552323491756	0.784504441008657	-0.141558871569062	0.575274053610625	-0.0206183601793267	0.935279473256028	0.145586806159557	0.564335051144992
5603	Fkbp6	14228	0.327008905550652	0.185321383780747	black	-0.411604212686872	0.0896765867229724	0.18737028084227	0.456569814242175	0.599256782853902	0.0085827071456344	-0.0961637703434908	0.704257189485026	0.628762745631875	0.00518866935300585	-0.125025927570232	0.621089895074576	0.538524429094415	0.0211254856938658	-0.158343300826392	0.530302767005832	0.0189049566536341	0.940648432020189	0.0743317169999761	0.769424366467213	0.0510876049444195	0.840451133966861	0.245981325798093	0.325156443632397	0.472845755804213	0.0475105995725048
6031	Gja3	26431	0.326768249354252	0.185664203319476	black	-0.384476943545077	0.11517495098193	-0.0421731435851822	0.868036361839838	0.194670594833484	0.438887062849356	0.0437395886559462	0.863177681724545	0.550267272429171	0.0179732609455478	0.1765018253564	0.483549496417914	0.161585062515935	0.521807158397823	0.347894109651048	0.157163832103683	-0.0608828147119119	0.810344284196396	0.105599458262659	0.676659376210188	-0.00856454654817868	0.973094030502964	-0.0599625170668074	0.813162845194624	0.388031494945648	0.111570597668268
9081	Gm829	102636082	0.326029965538241	0.186718541996327	black	-0.551463831649968	0.0176741663211824	0.0611906970856423	0.809401838039164	0.470485985846443	0.048784448343506	0.181605195581599	0.470784810663733	0.779426150033731	0.000137243256519505	0.313318459367517	0.205499508302225	0.37399894810496	0.126278972842314	-0.0625083975500127	0.805371112495373	-0.216223574656191	0.388818530210248	0.224438182132425	0.370599972451016	-0.090472841508128	0.721076361782836	-0.118849108639646	0.638565574930781	0.419688520285078	0.0829420881905247
8224	Gm39717	105244002	0.324998961575995	0.188197578338404	black	-0.283059029326446	0.255047951106233	0.239768647443341	0.337910848202037	0.264379537221339	0.289075340383793	-0.118565619478178	0.639372088182715	0.541963670560122	0.0201605102702466	0.100493497594528	0.691547381372813	0.181672628333682	0.470617278665368	-0.184089700875319	0.464631898308586	-0.419395057737853	0.0831798846093039	-0.192507824377773	0.444088302583827	0.119830923885813	0.635775343565507	-0.325444506580694	0.187557463858654	0.385965741967931	0.113655380275213
17667	Tlcd3b	21789	0.324688653012403	0.188644256705671	black	-0.451785734632476	0.059812714484482	0.150288403265352	0.551682223485386	0.432419898609701	0.0730968613825632	0.170114168880604	0.499761766296042	0.700988915336488	0.00119159235842361	0.291635436598102	0.240306461285946	0.23862344532744	0.340293113390852	-0.0525577645405265	0.835917909673036	-0.0506137110148265	0.841913407265517	0.217956968546809	0.384933835444009	0.00175938661140202	0.994471889125015	-0.351321120357589	0.152840514821623	0.394040666838157	0.105661032654489
19075	Wwc2	22380	0.324311388227022	0.189188265663804	black	-0.11355052657859	0.653702737550181	0.0265310735031739	0.91677372785135	0.182975977633273	0.467385042344499	0.229876619428872	0.358806838116439	0.221604178827143	0.376830434622955	0.0584625027158745	0.817761554013113	0.146557102349817	0.561713520844452	-0.198820713471216	0.428995580831854	0.351491108615138	0.152628215486096	0.333911244343408	0.175668223098646	0.0311928454193649	0.902211403498622	0.135529832161109	0.591814212201889	0.105458243857137	0.677069629924607
5397	Fap	104806	0.323297297325187	0.190655734388984	black	-0.367438985312338	0.133601870272387	0.133344656901287	0.597857275924191	0.22239926800503	0.375076604395439	0.222920273804335	0.373929828653941	0.621318766693767	0.00591832203682086	0.399456166078654	0.100530237740365	0.169214499646147	0.502065890647523	0.0263752680856361	0.9172608894626	-0.270444549552067	0.277738481070572	0.112580545125078	0.6564880100551	-0.109698452327626	0.664789195288614	-0.278227075241434	0.263597620976275	0.258221200048497	0.30087000653899
6193	Gm12216	102638460	-0.32295048024891	0.191159335834743	black	0.0755259941148377	0.765816857994253	-0.18149788135064	0.471051486681725	-0.247312584621607	0.322460721083084	-0.133741080504589	0.5967590965594	-0.198891497291415	0.428827895257446	-0.133540396181631	0.597314932091428	-0.153918089386575	0.542001098342512	0.428786120232094	0.0758140779754414	0.379419613247412	0.120444387147945	-0.0714441331204146	0.778165291285698	0.197286302500209	0.432639017519012	0.224760961953217	0.369894035454504	0.262733068814596	0.292200778898879
8960	Gm52390	115489005	0.322847449646242	0.191309113108298	black	-0.360935466750601	0.14114931411308	0.166315862574897	0.509523864178022	0.531624177533302	0.0231706991549459	-0.0564126272155149	0.824055153341825	0.512615205022292	0.0296122828728726	0.0500469412965895	0.843662909420103	0.377598699241395	0.122382681592039	0.198955847389655	0.428675480911327	-0.0494729706312902	0.845435349354405	0.0232475539348615	0.927046121662785	0.043955708835437	0.862507699301087	-0.0819547724908113	0.746478031963832	0.327264579820514	0.184957633750051
12738	Ndufs4	269854	0.322628279091209	0.191627984004317	black	-0.431831863717744	0.0735316265771978	-0.0470619113986833	0.852888402369391	0.230392442121612	0.357699472150118	0.105264168936059	0.677633594236853	0.561784812572548	0.0152542474135665	0.20834139403123	0.406752571401619	0.281990199327067	0.256923965877235	-0.0121890304524613	0.961714244749214	0.0154720774803155	0.951412485256811	0.108591402696307	0.66798774351901	0.123830051730002	0.624458646882361	0.159787040369576	0.526511377104613	0.589354408763273	0.0100569371749217
5567	Fgl1	116701	0.32248593015486	0.191835276082233	black	-0.394346898171435	0.105366002549772	-0.105506683598636	0.676928893850405	0.4103780123168	0.0907317109231521	-0.165735267201811	0.511023955791081	0.835638703021723	1.57707976955664e-05	0.0143770674807747	0.954847741627203	0.274696876221655	0.269955356509046	0.0485598741034297	0.848256473612457	-0.120087779038759	0.63504615169645	0.0484256756586166	0.848671245014654	0.229613340621047	0.359372792810318	-0.0850642867798891	0.737174802793375	0.668229720459045	0.00243572776700234
5026	Epb41l4b	13824	0.322379063207255	0.191990996147017	black	-0.261123365434156	0.295276147305523	0.293470242017464	0.237224657918473	0.435020728325153	0.0711966486410081	0.0964059629959239	0.703544230794951	0.400990376747893	0.0991098306586505	0.200672546263459	0.42461996415732	0.0346487414123753	0.891434853881079	0.115064499156348	0.649364111206111	-0.109372865634374	0.665729329381807	0.180720927511375	0.472984459735357	-0.0237557453523614	0.925455502220054	-0.610469799332594	0.00712880082517178	0.155638151666789	0.537440233824868
4996	Enox2	67870	0.320855473925411	0.194220202035911	black	-0.179285860572503	0.476565074635365	-0.0226582693164208	0.928890888914569	0.127788022127435	0.613336588047338	-0.139642735392746	0.580509389681469	0.517107924914933	0.0279776451865206	0.173857652499362	0.490229129684876	0.157292242250486	0.533070787549005	-0.0173914481790956	0.945393052144354	-0.301035777434118	0.224784478901281	-0.291449833129942	0.240619618163687	0.222727233282304	0.374354497861681	-0.216321117211862	0.388599358370215	0.408144664085585	0.0926765591622264
15491	Rps6kb2	19888	-0.320792176898092	0.194313182834311	black	0.123431705185491	0.625582358180822	-0.357436485497855	0.145329920019893	-0.632572385946785	0.00484461661485115	0.0432256555733423	0.86477125378385	-0.345070647722436	0.160787996027167	0.326009844415062	0.186747332589691	-0.134986707726463	0.593313847046111	0.189127936899192	0.45227974857748	-0.206822995790188	0.410257672058156	-0.431684719940648	0.0736407153885369	-0.139913014627555	0.579769704223185	0.271625888278296	0.275562566007955	-0.249357813712269	0.318344977299221
16677	Snx10	69576	-0.320772335431166	0.194342335221086	black	0.0164266909586028	0.948418342571207	-0.133450300998236	0.597564537881564	-0.231669955386888	0.354965284402561	0.105111654864488	0.67807690093032	-0.235578435338128	0.346674456952501	0.168348956359565	0.504287392750787	0.00919585524702213	0.971111497028036	0.0676403738419641	0.789718174220606	0.147385314659621	0.559480084434055	-0.122417565501842	0.628446726206856	-0.121470279954751	0.63112683945918	0.27681166772059	0.266135412880971	-0.10443837077529	0.680035110280925
6328	Gm14664	100043946	0.320548693515	0.194671124894189	black	-0.342741679028527	0.163819984358429	-0.0625077716002496	0.805373026118891	0.315798620278572	0.201741557305058	-0.144246726035015	0.567964370323513	0.663531222765187	0.00268011780009541	0.0190454801688081	0.940208006170658	0.290974408126531	0.241422955143375	-0.0566762005397979	0.823245340676085	-0.14949936816888	0.553796837639936	-0.0375241633072872	0.882482099608758	0.165668234505693	0.511197283003442	-0.00832918124181853	0.973833200136649	0.513343602324417	0.0293423536306741
6355	Gm15555	100040769	0.320399938051423	0.194890023185006	black	-0.272831929519255	0.27335201183074	0.117384064590088	0.642737693813161	-0.0871294596462377	0.731015165999549	0.155572465233731	0.537614085722377	0.189056120386536	0.452454633420691	0.193271457185083	0.442248228047953	0.196256095395089	0.435094268004382	-0.102765403218511	0.684909262304702	-0.276226194838419	0.267189572564143	-0.0493061847199607	0.845950522457763	-0.118076554801661	0.640764358678487	0.303856622761216	0.220255911378795	0.154653181893702	0.54004981883509
19764	Zyg11a	434179	0.320037479058926	0.195424074669968	black	-0.549901078724567	0.0180655893935821	0.148056125161859	0.557673969290846	0.417048697493995	0.0850991139031959	0.242674085744472	0.331910450707091	0.707507246869208	0.00102223327588738	0.393760400923197	0.105931564697359	0.194444707117573	0.4394288169768	0.00766713670708401	0.975912471690599	-0.189431275100318	0.451541451448438	0.293684610743183	0.23686624883714	-0.049875165686032	0.844193283495969	-0.378394466415431	0.121532931568963	0.425987288727488	0.0779570720001238
8070	Gm38838	105242686	0.319875238674545	0.195663434939002	black	-0.541481266502061	0.0202937314426854	0.231734096068586	0.354828322564231	0.613479315751248	0.00677458602429396	0.0506743105850162	0.841726390333551	0.792089355397943	8.92917340000172e-05	0.167352874169055	0.50684971308114	0.529415506714088	0.0238570551006873	0.242438506551463	0.332394646001622	0.0293945242278536	0.907825681095371	0.0978233689970758	0.699376451181562	-0.0853581506944087	0.736297376648597	-0.00476837121094801	0.985018144101615	0.416599846034537	0.0854699050315115
10599	Klhl4	72184	0.319509107253656	0.19620431674561	black	-0.646262742114461	0.00375799501692963	0.215680178575552	0.390040748609172	0.546350627813029	0.0189803077145303	0.30039992524	0.225813498368911	0.778803103352162	0.000140076864684345	0.414326285109888	0.0873661789386486	0.571741527147941	0.013176423227967	0.0837573126400721	0.741080932527988	-0.0185654693360557	0.941712513417555	0.187369937365322	0.45657065460828	-0.227748568349851	0.363395851410773	0.0434865642231779	0.863962181880912	0.328854506347141	0.182706328749796
14159	Polb	72287	0.319365361532376	0.19641694059166	black	-0.302858480123907	0.221851517930915	-0.0785294253733359	0.756764891478796	0.251656215746386	0.313757010684743	-0.129914092636879	0.607395051957793	0.821545052442077	2.9054644654476e-05	-0.00662198711731488	0.979195250290294	0.108148035738631	0.669270275224112	0.0155881793062158	0.951048298339939	-0.0251284433863145	0.921160371237692	0.103492390678491	0.682789732883754	0.35015921478055	0.154297053940349	-0.208024599808968	0.40748253068962	0.753858168325806	0.000302265544772497
11563	Map4k1	338372	0.318962547790918	0.197013580236922	black	-0.346654123455482	0.158748518546559	-0.0962944047704603	0.703872603009504	0.142119707909289	0.573745537740702	0.115479532856081	0.648176604940801	0.521942598682926	0.0262978241110182	0.302379899206547	0.222619208564831	0.143874928517629	0.568973086964371	0.16599165094421	0.510361277212567	-0.111184147910903	0.660505293848149	0.0829774522311217	0.743414566677225	-0.00503815591697933	0.98417059900321	-0.0841854977968236	0.739800554653039	0.326191092370395	0.18648809808913
14682	Ptprg	19167	0.318952894199578	0.197027893615116	black	-0.0152090763036776	0.952237498198197	-0.0294576301275494	0.907628595424749	-0.228758759004321	0.361213320690534	0.166548462039437	0.508923478465016	0.151770877168131	0.547718909385886	0.103659817556287	0.682301919442817	-0.27181175258883	0.275221179854675	-0.161567657257697	0.521852602552524	-0.178736766684542	0.477938645832273	0.228796159008558	0.361132660191759	0.173917295298831	0.49007796987102	-0.243368739676459	0.330485097495763	0.214053183634271	0.39371279967272
9404	Gtf2b	71828	0.318353701959387	0.197917660624445	black	-0.224839770737644	0.369721790982759	-0.38980857930779	0.109799042320739	-0.00355850129036608	0.988819199596121	-0.0834878765370008	0.741886944219514	0.643299920523085	0.00397435674739132	0.135363997113944	0.592271936965322	-0.0250361771478056	0.921449005737654	0.0198933062789711	0.937551121953235	-0.0445390113894392	0.860699881582553	0.0511746368866366	0.840182637265709	0.318659590647444	0.197463102252079	-0.107484369848498	0.671191695244428	0.645442884456077	0.00381687705122501
6554	Gm24032	115490060	0.316892811621189	0.200098103452856	black	-0.62115510297285	0.00593525254031387	0.0956943060782544	0.70563985066853	0.553015162043756	0.0172922587883328	0.177694959355011	0.480550110598951	0.782883140572672	0.000122386375887128	0.316253582884086	0.201057137541157	0.427851283637223	0.0765249779810287	0.184166274424482	0.464442906863808	-0.0773318948703938	0.760370559089806	0.255171530674663	0.306816312864977	-0.143920758549765	0.568848704663514	-0.0671626277796164	0.791172204027749	0.414159277734725	0.0875066689999743
16512	Slitrk4	71699	-0.316507842890155	0.200675309885135	black	-0.0690176243238182	0.785530197663861	-0.261319604135288	0.294900186492925	-0.0902341519189875	0.721784522591792	-0.198055924579749	0.430809544276112	-0.158979263525147	0.528631130830715	-0.0550695722118578	0.828184216901388	0.197676483096085	0.431711010122163	0.642660464306346	0.00402236359675674	0.323123829975796	0.190907510232753	-0.299689226398418	0.226967229527606	0.0100260291156514	0.968504703347976	0.568321698409897	0.0138629514245022	0.141884307045602	0.574386892930704
14239	Pp2d1	66865	0.316394301246886	0.200845758736405	black	-0.192297512015668	0.444595769922814	-0.219096874977832	0.382390921198171	0.0526224706737217	0.835718500819407	-0.195327675749497	0.437313134498243	0.473594592363691	0.0471116815736233	0.104841348382945	0.678862837329543	-0.0383133041585995	0.880027397861945	0.100915856859715	0.690311682613512	-0.217911012421328	0.385036550034359	-0.124098345287798	0.623702250993451	0.214339560101464	0.393065095581382	-0.234717341188943	0.348491412031187	0.428590870525475	0.0759621532782213
15531	Rsf1	19942	0.316336106354697	0.200933157913149	black	-0.242929413513607	0.331386130193195	-0.121590861367712	0.630785439593635	-0.0250055170906692	0.921544921007739	-0.0531876577758131	0.833977135601744	0.325125810893086	0.188015186063976	0.184882596603702	0.462676821248317	0.109506028977989	0.665344761782574	-0.220012774389009	0.380354477568822	-0.263982017279695	0.28982807119918	-0.193790079725423	0.441000787363225	0.12419660480802	0.623425318978391	0.0393619493311154	0.876767095231877	0.302650994791745	0.222184134312524
13519	Pawr	18436	0.315163185549064	0.202700031443591	black	-0.412892083288252	0.0885780193234081	0.387042730631974	0.112565046420909	0.298558773114107	0.228810180773265	0.0248684831921268	0.921973623042942	0.122732698900054	0.627556110183622	0.134263087894886	0.595314288709746	0.389450181723395	0.110154699822742	0.179025800732996	0.477215376982757	-0.173999929693263	0.489868577139092	-0.192016488314946	0.445274324010949	-0.122290007932833	0.628807362679049	0.166020718968836	0.510286170300616	0.174577663281749	0.488405834824388
10710	Large1	NA	0.313850490196676	0.204689534159873	black	0.0524507790288463	0.836247634355641	0.50478952942798	0.0326353298489301	0.0956322396976236	0.705822713706083	0.298820997578508	0.228381828837356	-0.159245345331081	0.527932450750125	0.133042433730898	0.598695055828559	-0.0866299958418593	0.732503460489791	-0.524857419390462	0.0253236944027901	-0.202974799684065	0.419213065616841	0.166202855417726	0.509815678997264	-0.0730245393751084	0.773378077918944	-0.40348086698477	0.0968349265421634	-0.22422901006755	0.371057845958765
463	4930509E16Rik	75115	0.311667076629878	0.208026977654606	black	-0.237029415356089	0.343625154435506	0.102238411646278	0.686447106696457	0.483384991872427	0.0421266520552301	-0.0992350248926513	0.695233690156568	0.647777062691846	0.00365119101636791	4.49903608049679e-05	0.999858636244916	0.341316111594198	0.165694925019153	-0.176506143584369	0.483538624441625	-0.029363334395265	0.907923091773573	-0.00862815833720664	0.972894259915254	0.135053365345693	0.59312971243613	-0.120436481871409	0.634056722673078	0.384954639226932	0.114685820322881
13047	Nr1h5	97895	0.310981961321388	0.209081500341239	black	-0.394413415038624	0.105301996736655	-0.00212183695602204	0.993333067687447	0.195735690410042	0.436337281084219	-0.0667668265418745	0.792377330375065	0.653866692278786	0.00324645900056538	0.228825790950715	0.361068760293057	0.173396053201919	0.491399780419652	0.157145456598228	0.533457879723443	-0.308187678415212	0.213418579166665	-0.101982159564603	0.687195314703068	0.106509114542513	0.674018738237545	-0.211846856558016	0.398722415997883	0.529282860035117	0.0238987759660138
18175	Trim31	21975	0.310774387452598	0.209401684355824	black	-0.341751946443051	0.165120166008779	0.0574023167956807	0.82101527457933	0.162921038259017	0.518324493352612	0.137289308894706	0.586966906242159	0.617422233181252	0.00633220548110132	0.232348436419885	0.353518026077536	0.303070134811974	0.221512549503702	-0.12614082153504	0.617955711447888	-0.192237439576742	0.4447407748418	0.0420411546699676	0.86844596302523	-0.0257319937957717	0.91927253019071	0.0796716085044184	0.753330316975197	0.326298429867976	0.186334689059804
2213	Bc1	320099	0.310764091865411	0.209417573699895	black	-0.404270580040665	0.0961215045767078	-0.187340656866185	0.456642296475242	0.245608477674496	0.325913804119789	-0.144764354236039	0.56656129113976	0.709196553749412	0.000981775813685203	0.160236276872618	0.525334197069698	0.416580344081626	0.0854860420276684	0.186083152206179	0.459724462064576	-0.225936828229696	0.367328737829331	-0.215444312784641	0.390571918419588	0.0895144002603546	0.723921233149146	0.199198068038923	0.428102032076045	0.510538503302299	0.030392441337114
8462	Gm41147	105245744	0.310274808793281	0.210173600584832	black	-0.293827614576057	0.236627348867623	-0.0646334784180223	0.798880549273869	0.362002986505388	0.139890613569698	-0.124061142756697	0.623807114150338	0.631506880964745	0.00493891399696841	0.0224214979132749	0.929632204188098	0.252623487375297	0.311837990215677	0.185659781044222	0.460764511575644	0.0419213284065601	0.868817847464039	0.0273432347394825	0.91423477877754	0.2139608703443	0.393921710945236	-0.0580230515315432	0.819109893023844	0.510661648590804	0.0303457399032321
17458	Tec	207592	0.31012483314237	0.210405695286144	black	-0.203892215680824	0.417068725187721	0.286607302925309	0.248881793279506	0.10256069386765	0.685506496797641	0.171047077069422	0.49737787792647	0.263246221354083	0.291224489146345	0.144074614105237	0.568431227840902	0.00353653336833959	0.988888218700304	-0.0628421741402435	0.804350856898651	-0.200063003373123	0.426057620649332	0.167463562459011	0.506564674047192	-0.0597177474944302	0.813912861143479	-0.228578806503735	0.361601566350786	0.151004700550062	0.549765653996773
6965	Gm31111	102633226	0.309734901266696	0.211009916928567	black	-0.303110998416642	0.221447144363462	0.0281329944885228	0.911766617665808	0.372777414124122	0.127620711031131	0.212248172094194	0.397808634670513	0.456870462884625	0.0566456146373083	-0.0103964770670088	0.967341572005052	0.0567860547390989	0.82290787058915	0.103638795773136	0.682363161747453	0.501367000696346	0.0340299790968434	0.636541971549273	0.00450612492465121	0.088829527334436	0.725956204952625	-0.0994226492224616	0.694683687365459	0.404823621191048	0.0956241544601703
5588	Fip1l1	668225	0.308829074345729	0.212417913856172	black	-0.489762389535238	0.0391028679683269	-0.212132925909793	0.39807092949079	0.214601364276095	0.392473477422014	-0.0805995814414254	0.750543115581304	0.712755523185276	0.000900892227977358	0.162610571046816	0.519132860749348	0.23210091429567	0.354045621451076	0.209151401818649	0.404889352139652	-0.0311476163574535	0.902352553559564	0.0118954919558563	0.96263563317628	0.225770403191441	0.367691205416107	0.100109339732367	0.69267195851458	0.775428466920174	0.000156300075469697
8988	Gm52803	115489994	0.307853758568731	0.213940752682426	black	-0.138990455342813	0.582296155265439	-0.0350517136771081	0.890179404522124	0.232921442406788	0.35229838176324	-0.229441542951398	0.359742368736673	0.526861554260486	0.0246704106743459	-0.185655325926472	0.46077546228367	-0.0271623585846243	0.914800159725762	0.301597373997788	0.223878147826413	0.0766048587478445	0.762561906240897	0.115445009073549	0.648275354622204	0.261831743561641	0.29392037639287	-0.238252043734633	0.341067788298257	0.485559143893153	0.0410764271344415
7957	Gm36767	102640762	-0.30710442049855	0.21511556891633	black	0.0604957939650045	0.811529329652063	0.0930295778370514	0.713504501167937	0.249054514045184	0.318953356343336	-0.219758719399751	0.380918748800582	0.0598706528915356	0.813444314686003	-0.172006379802828	0.494932257516943	0.0459666708667437	0.856277961935629	0.234834889617245	0.34824305721573	0.223897155121062	0.371784919581378	-0.101789700702247	0.687757440439022	0.091586998376239	0.71777366733293	-0.208893575099297	0.405481917308465	0.0555201358300978	0.826798529144192
16126	Skint10	72281	0.306955375309312	0.215349741852051	black	-0.298095012603163	0.229569010905469	-0.0640780509038014	0.800575780150688	0.165415030112987	0.511852246471962	0.131998511523359	0.601592556762263	0.509828685549905	0.0306627173709996	0.26217465140037	0.293265437839251	-0.0152387866187093	0.952144297066744	0.11274872219039	0.656004784502446	0.106520847024049	0.673984703650029	0.227661074672473	0.363585232348741	0.0879249187888759	0.728646756891387	-0.34402676195187	0.162142220077277	0.350885477793009	0.153385516433494
11590	Mapk8ip2	26419	0.306865071294503	0.215491703945653	black	-0.253140773760247	0.310814591172148	-0.0757819597276896	0.765044265724837	0.0241905214248188	0.924094883233242	-0.175391560184055	0.486348772343745	0.587612880240229	0.0103360272713129	0.0585155805943254	0.817598731530786	0.0673177515335632	0.790700009579396	0.0292200384764458	0.90837064316761	-0.251221978553889	0.31462079163538	-0.174317562990767	0.489064109935308	0.36368622238627	0.137921792781025	-0.11445028761343	0.651122987029464	0.692938383839902	0.00143232994246775
4578	Dpysl3	64705	-0.306733660987805	0.215698395672268	black	-0.0201448832721172	0.936762859368118	-0.128221593547691	0.612123046931492	-0.152605652340324	0.545492791842819	-0.140773034809077	0.577418707579119	-0.187278892775246	0.456793436054305	-0.160929980520314	0.523518806316817	0.103298754048621	0.683354059999705	0.325611653220293	0.18731769879985	0.255635085777623	0.305907968443414	-0.15652454295588	0.53509672390389	0.0406345440596838	0.872813058046367	0.547764887439653	0.018611673024796	0.144234605358903	0.567997242511197
10750	Ldhd	NA	-0.306660175648271	0.215814034927732	black	0.0310604036216051	0.902624733395388	-0.372435295704788	0.127998281424566	-0.371789582225082	0.128713040423185	-0.0292215883325099	0.908365802412835	-0.312693667558879	0.206453383175008	0.226378202650408	0.36636841428667	0.0777444951147067	0.759127718283557	0.252962433424565	0.311167193413125	-0.117020891971128	0.643773509869071	-0.418831340636546	0.0836380684787379	-0.114356129418189	0.65139277677613	0.490590247816691	0.0387228721042151	-0.127727678803989	0.61350556143918
5859	Galnt17	78754	0.306304371409344	0.216374511339778	black	-0.373176851380896	0.127180871763698	-0.0210048909087571	0.934068636545581	0.154118356770141	0.541469180522634	0.116361067200574	0.645657015121478	0.683230032471094	0.00177496211365464	0.244076670061262	0.329036187215602	0.275419251383808	0.268646736065953	-0.0425902187470442	0.866742263161984	-0.167661158151894	0.506056024536764	0.0644489346508822	0.799443704272213	0.00950290235288655	0.970147317652883	0.0600454231038331	0.812908841910563	0.411980806834756	0.0893543298443181
8907	Gm51669	115487148	0.305858291045756	0.217078528544582	black	-0.40835758706744	0.0924898507048863	-0.121329912233215	0.631524349431337	0.328858930968835	0.182700089267347	-0.0169203301557964	0.946870299991243	0.689742693607199	0.00153845240720991	0.0130144726381064	0.959123514031777	0.363064360842901	0.138646904221852	-0.100994103946658	0.690082836376569	0.0349842673151517	0.890389514624562	0.168426362516533	0.504088531891983	0.0331283358515944	0.89617382603501	0.269853834653623	0.278830470222129	0.484531480633413	0.0415703184835151
8311	Gm40225	105244626	0.305099143684203	0.218280051871697	black	-0.343690899431707	0.162579577724967	-0.106847701330412	0.673036779008601	0.193180898593661	0.442466234953701	-0.000990631125876337	0.996887355127871	0.614514847207427	0.0066560533838362	0.295046784843963	0.234596864536054	0.162351052192958	0.519809023767658	-0.0965821978592149	0.703025584268089	-0.308871663803551	0.212351576940963	-0.0645748882106003	0.799059333325638	0.0329502408255214	0.896729154652549	-0.204428403525766	0.415818164282476	0.356847718078889	0.146041698080218
9779	Hottip	75828	0.304563977568454	0.219129660124871	black	-0.362367494382619	0.139462616598858	-0.0833469794712615	0.742308536288122	0.196714655724797	0.43400050478999	-0.0543997142265453	0.830245225934742	0.659719503008786	0.00289288789354688	0.243344774237928	0.330534212297797	0.167022173549509	0.507701769993377	0.195769535582805	0.436256384103299	-0.0660247954920607	0.794637854255963	-0.0760077389682266	0.764362961425362	0.208329925402404	0.406778985197887	-0.181201234620301	0.471789045428402	0.588139584191349	0.0102509730414046
4254	Ddx60	67997	0.304459745282786	0.219295384038319	black	-0.588489602476571	0.0101947617482369	-0.0207210679280074	0.93495772018445	0.350424357648401	0.15396384208556	0.0441858781690669	0.861794262033561	0.589931655823614	0.00996577577484985	0.276963707457034	0.265862084394637	0.502375047461303	0.0336145265453946	0.323548135397301	0.190292050519054	-0.166996698298798	0.507767435637929	-0.0506884501767399	0.841682755159382	-0.162001761917858	0.520719728421125	0.313173789818088	0.205720118943315	0.387709261664505	0.111893994041983
16221	Slc22a28	217692	0.304175524371941	0.219747692961787	black	-0.500299835228476	0.034474096183774	0.0619847916751546	0.806972221961283	0.35832641768713	0.144258609946141	0.0949321016518212	0.707886555181948	0.813641232890914	4.00175719739874e-05	0.342443432394816	0.16421104682173	0.390821003899469	0.10879878151287	0.0136032853996644	0.957275704500501	-0.276544904112732	0.266615407096591	-0.0175229679505758	0.944980685975633	-0.034725621701936	0.891195316331785	-0.120036831426765	0.635190762639896	0.447209724694046	0.0627745141975688
2886	Ccpg1	12773	0.303327399312178	0.221100987321505	black	-0.336809762486532	0.171717390948259	0.141071504825942	0.5766037426508	0.494599929329318	0.0369222586124598	0.155099981853559	0.538865355381859	0.655330015033102	0.00315490332871031	0.0138387573865825	0.956536804889459	0.188467352995436	0.453889676728565	-0.173569821050273	0.490958933066339	0.11297884358113	0.655343783973513	0.492488510090496	0.0378622300847664	0.0375419670583672	0.882426707938041	-0.227077342152976	0.364850152485481	0.341234943313473	0.165802115826086
14750	Qpct	14764	0.30308652834403	0.221486308975758	black	-0.187720510833092	0.455713334324627	0.211239129362082	0.400108358325517	0.453756568122583	0.0585698194146994	0.0619510672696375	0.80707537131717	0.386914519234142	0.112694454962191	-0.141706218438248	0.574872302954795	0.0713144445956019	0.778558471296814	-0.0949352177499633	0.707877365356358	0.395327964235517	0.104424792054534	0.423707628794193	0.0797351516474147	0.257673917965434	0.301931970456723	-0.251965106253891	0.313143426316646	0.423344235781582	0.0800213132427993
780	A230057D06Rik	320845	0.302877604865809	0.221820875575474	black	-0.449881664074093	0.0610321381212069	0.0309621973018101	0.902931235172532	0.187572185131849	0.456075961986608	0.0904709587572436	0.721081946814757	0.56358169186249	0.0148612294224093	0.360601839204897	0.141544295878818	0.440830017679426	0.0670844560522336	-0.153838572647228	0.542212363076139	-0.392452362727135	0.107200728284597	-0.203347783872681	0.418340558613936	-0.0541871408527398	0.830899489594028	0.218208823645377	0.384371193316752	0.378980463086105	0.120909849219287
8015	Gm38516	102638167	0.302557112099217	0.222334741966884	black	-0.277580260320292	0.264755468628224	-0.0667270547512726	0.792498451401008	0.240913278921521	0.335539459434274	0.0871362056727775	0.73099507053546	0.702661561367952	0.00114605808599876	0.0190563227092016	0.940174024392754	0.12172753217409	0.630398572125524	-0.0735610629830235	0.771754651388942	0.0706659837975606	0.780525192337826	0.381486866835961	0.118270263740088	0.116520640613226	0.645201315617568	-0.0731091045417386	0.773122138919732	0.454353618883486	0.0581971378932104
92	1700019A02Rik	69397	0.302387592647606	0.222606853980498	black	-0.367967762787463	0.133000861105636	0.225602861380345	0.368056308286943	0.558833495217413	0.0159176169447286	0.336922831821902	0.171564498171038	0.646561594939314	0.00373671718347785	0.180651211493903	0.473158097671845	0.225386821643317	0.368527397163481	-0.0834388509609702	0.742033630577063	0.216414403479766	0.388389813666932	0.596648809556829	0.00895289648929642	-0.100552650574164	0.691374272439289	-0.310225755132501	0.210249495132471	0.179276984903909	0.476587261795834
1724	Arhgef28	71371	-0.300791260441655	0.225179830011068	black	-0.00656474643537074	0.979375050931156	-0.1418224552307	0.574555460455994	-0.0883911039475178	0.727259816340203	0.0929136863658154	0.713847172989574	-0.311511431852667	0.208266238475244	-0.119219152412056	0.637513398471161	0.102005816387566	0.687126229616759	0.581087832037799	0.0114374101466119	0.48938368818187	0.039277644635214	0.189459907236018	0.45147179527459	-0.225948567494491	0.36730317773339	0.604032963612051	0.00793674297434308	-0.161188209320075	0.522843776232071
8210	Gm39635	105243904	0.297888799877191	0.229906945606821	black	-0.422219709561554	0.0809116134909212	-0.0703033917181261	0.781625453887862	0.434476561242132	0.0715911723259286	-0.131369788978133	0.603340383125916	0.824572141728408	2.55966157169553e-05	0.0402729549483559	0.873936251999729	0.306016641721083	0.21682844483611	0.0704519803546352	0.781174523714201	-0.0461270735468058	0.855781395359844	0.066001634427515	0.794708437295306	0.142776373377557	0.57195805853145	-0.0734832625877184	0.771990006020113	0.61206737259658	0.00693895161843857
17947	Tmprss11e	319998	0.297177943168511	0.231074320436069	black	-0.33262226463013	0.177444656966123	0.122165942701358	0.629158202167426	0.343858528322387	0.162361192398943	-0.0999904246742383	0.693020192511286	0.628655668200798	0.00519861929836872	-0.00463506985593537	0.985436924121913	0.268238577463061	0.281829852039668	-0.235857895184321	0.346085953808338	-0.329049913387983	0.182430906823734	-0.00454731970760896	0.985712602289814	0.0639516307947284	0.800961748145121	-0.109251806559927	0.666079009471129	0.415570383605255	0.0863247786613467
6459	Gm19689	102639958	0.296218440702362	0.232656038990192	black	-0.464655131067108	0.0520428467247459	0.129743685972496	0.607870416211996	0.434868856552812	0.0713065943268608	0.240536224235512	0.33631955130589	0.283499418086173	0.254277486085134	0.210884654286072	0.400917955900393	0.380266242330854	0.119550605427254	0.169124070842196	0.502297766205629	0.0915995624541629	0.717736450658616	0.282939873070354	0.255256667786785	-0.25085313302049	0.315355602957066	0.209512551915674	0.404060104392498	0.122601607237895	0.627926536220661
4027	Cys1	223601	0.296074743340909	0.232893516110498	black	-0.0826803320202627	0.744304222809644	-0.0414478508784348	0.870287554909429	0.0365081762078306	0.885643927281073	0.17380375863072	0.490365738765186	0.223218163769662	0.373275029642489	0.236409360750695	0.344926331228689	-0.120338759043767	0.634333947462942	-0.0763300519870618	0.763390645198775	0.139393417152056	0.581192063790797	0.167384254762668	0.506768895595114	0.145618337732524	0.564249776165946	-0.3064443358259	0.216153921372035	0.244400242129575	0.328375176523067
17068	Ston1	66970	-0.295280809326758	0.234208383171993	black	-0.0701438180152952	0.782109794859004	0.299621130345106	0.227077973726173	0.401423208596901	0.0987117312100214	0.212716125895765	0.396744560563447	-0.161086008835443	0.523110887966195	0.0265934585095891	0.916578674625316	0.37292380355419	0.127459390989897	0.236831703018472	0.344039743679799	0.270034735648429	0.278495779044496	0.160595366606799	0.524394112818203	-0.452422949128985	0.0594087210611145	0.190673663061274	0.448524025790333	-0.461756938605525	0.0537222065195117
2762	Ccdc158	68394	0.29467771373633	0.235210360063655	black	-0.513895245172094	0.0291391987116347	0.126468918842157	0.617034557154424	0.536751003300882	0.0216370390405187	0.17927724158466	0.476586620144942	0.85670398083661	5.64540972004514e-06	0.230494937133061	0.357479667763279	0.363780947292421	0.137811572240436	0.174444323810515	0.488743243297801	0.0638073499240244	0.801402299688601	0.331423911798664	0.179106981956639	-0.0527595743443606	0.835296011550437	-0.175487647958134	0.486106197217303	0.464232435341792	0.0522852793005
15302	Rnf180	246710	0.294019023416114	0.236307824892398	black	-0.304559209387531	0.219137239512979	0.0398426268150971	0.875273266788526	0.329873303358823	0.181273408414701	0.149849572936547	0.552857846767849	0.54917957368393	0.018248597517093	0.222232513216302	0.375444058996945	0.144830512116104	0.566382072293414	-0.0641085682332987	0.800482615539265	-0.0371137600001289	0.883759104466478	0.245921619942573	0.325277653643502	-0.0786328314821228	0.756453766963592	-0.243827600648052	0.329545529486189	0.221363060598541	0.377363200562789
1622	Apobec3	66333	-0.293788094081139	0.236693355813361	black	-0.0879960378102892	0.728435119786427	-0.352358694774393	0.151547835129224	-0.171427814247327	0.496406542240191	-0.245082574994409	0.326983819640108	-0.038408996556656	0.879729807368929	-0.087727395230874	0.729234648515136	0.0948720813842303	0.70806357115319	0.597762077068032	0.00879333373862511	0.201839594205445	0.42187454107862	-0.2561599586532	0.304881415394888	0.0885073109586864	0.726914215960907	0.464025969224263	0.052404004764871	0.25640055905721	0.304411536582553
8905	Gm51664	115487120	-0.293572431131359	0.237053761972296	black	0.0344852543798548	0.891944263605047	-0.314429871926036	0.203809858027192	-0.35670959550777	0.146209026382886	-0.0220827414215412	0.930692923599469	-0.346971925965495	0.158341335480857	0.221140343632152	0.37785567982046	0.0551064784426116	0.828070695271189	0.392066350240216	0.10757733580776	0.0723340976945389	0.775468550415289	-0.378129001362277	0.121815941092772	-0.242592978922663	0.332077106331107	0.469064357066034	0.0495642481995984	-0.287025927072975	0.248160572858047
6389	Gm16322	102632898	0.292918190845351	0.238149238745837	black	-0.346181856977459	0.159354927670688	0.050701525481632	0.841642404794681	0.406547168308139	0.0940860892903258	0.0310650151239181	0.902610341225296	0.530420635066697	0.0235427629393177	0.261325554660964	0.294888790795952	0.323791168979645	0.189940122128068	-0.102751870297929	0.684948738783957	-0.281137369570391	0.258427038795708	-0.0487267583202226	0.847740732177293	-0.0470746362065788	0.852849035820651	-0.146032654049978	0.563129806643655	0.242762915402009	0.331727982433907
7264	Gm32823	102635498	0.292360032803628	0.239086378028088	black	-0.49143077304093	0.0383399621570292	0.104176350965424	0.680797708024719	0.429772777271039	0.075069054497178	0.189656907952223	0.450992681295082	0.837748446039879	1.43225943816659e-05	0.310473266999943	0.209866733827495	0.349845696651957	0.154691697660847	-0.0895352864262123	0.723859201406178	-0.16330179406586	0.517333917257537	0.208495803182918	0.40639703627875	-0.0258464742137208	0.918914493749837	-0.168839369196392	0.503028125637572	0.464879268879271	0.0519146393377148
7690	Gm35180	102638651	0.291618886744324	0.240334374268693	black	-0.413122270972007	0.08838270197564	-0.0986002253028159	0.697095616870464	0.408708366780946	0.0921828523800086	0.0147574245554267	0.953654399761068	0.771713010415993	0.000175971926380593	0.213894125062395	0.394072797787635	0.172595524898522	0.493433187832893	0.183310657977906	0.466556849757907	-0.000257247496079671	0.999191705380048	0.200187869907124	0.42576290422363	0.0948458696108367	0.708140881216569	-0.302172739945346	0.222952043726488	0.519089439743592	0.0272793687733625
7669	Gm35023	102638459	0.291148712466625	0.241128231395195	black	-0.540105605889949	0.0206774388055654	0.0900630360046261	0.722292333681952	0.306268750431773	0.216430674870391	0.0833470704265985	0.74230826410912	0.588303403372058	0.0102246335973059	0.411217922191032	0.0900080168317871	0.279916410427013	0.260588476030851	0.141853237772718	0.574471564772264	-0.391291136759325	0.108336514533288	-0.0891986316569742	0.724859262572994	-0.0517510719416408	0.838404739251711	-0.193031031645463	0.442827140131507	0.440809808278724	0.0670984487621206
17251	Tab3	72043	-0.291114047246357	0.24118682711309	black	0.115445426855136	0.648274159592339	-0.418035886232777	0.0842877378185937	-0.470542266499707	0.0487537692316268	-0.00997791823791249	0.968655766219991	-0.184839758760027	0.462782342402564	0.196199891088767	0.435228425844222	-0.0332657982459357	0.895745227812312	0.0701112081647697	0.782208782255626	-0.052946452088848	0.834720211022658	-0.321817380939509	0.192810824258587	-0.00992906222942047	0.96880916975976	0.408133547890938	0.0926863142499629	-0.0553285206385153	0.827387773625186
14126	Pnliprp1	18798	0.290708207627321	0.241873503554292	black	-0.210486380271536	0.401828645723337	-0.17429093810281	0.489131517891608	-0.0998284319335093	0.693494670541107	0.0430661337216657	0.86526599058762	0.481636283119401	0.0429861274857886	0.339858807316704	0.167626607188026	-0.0110414455393595	0.965316652945971	0.0389641187438394	0.878003755698368	-0.187613934275669	0.455973878592144	-0.116889292892943	0.644149002105721	0.127176572073344	0.615049627487696	-0.180031002265696	0.474704211894156	0.34216107790005	0.164581855616428
12991	Nostrin	78177	0.289888976959445	0.243263411542381	black	-0.522006005477148	0.0262763277797056	0.236181965151095	0.345404227750554	0.450307636723369	0.0607577340838585	0.160849704234921	0.523728736939012	0.648104861325088	0.00362840197138298	0.320073168087235	0.195371447102339	0.662329883640866	0.00274573900671256	-0.1971666121746	0.4329238982933	-0.267205951969267	0.283757647943485	-0.100866145137976	0.690457085847614	-0.227568845997945	0.363784922545517	0.240181541783764	0.337054317330741	0.188594306904764	0.453580047459423
6400	Gm16675	100504291	0.289115739957588	0.24457992321291	black	-0.0165982588801313	0.947880288824668	-0.111378812373394	0.659944732155265	-0.142985087310447	0.571390428692495	0.0364572081863949	0.885802587261435	0.203650942376767	0.417632103584235	0.312692723568381	0.20645482656392	-0.0688102278141467	0.786160498663015	-0.171339407252519	0.496632004503333	-0.221312278106132	0.377475461078545	-0.232841030663169	0.352469393145691	0.224127685719909	0.371279756811893	-0.265279551543464	0.287375499272747	0.20474632184962	0.41507762232164
3228	Cfap99	12628	0.288314966318657	0.245948066054131	black	-0.48218204624781	0.0427164681217711	0.0629455909547909	0.80403480346271	0.372361708178418	0.128079596721656	0.145117348090981	0.565605330117106	0.589895084342195	0.00997153156108518	0.377576180772514	0.122406788422517	0.271893786476204	0.275070587062702	0.0975057853701475	0.700309577142613	-0.279511217051058	0.261308267248639	0.0681335961115999	0.788217735453079	-0.0334376118815153	0.895209563434138	-0.269337470731151	0.279787170540083	0.363804063955144	0.137784683324251
1699	Arhgap4	213649	0.287752089278769	0.246912647964071	black	-0.0534220490906147	0.833255181227067	-0.160285900995182	0.525204236538751	0.173819079901915	0.490326900839518	-0.166021067208806	0.510285270538432	0.494287651923037	0.0370601389992814	-0.186568998453237	0.458532400348989	-0.0912187782339183	0.718864658574639	-0.198015555580771	0.430905404866037	-0.0417261679370339	0.869423589946747	0.223022078905564	0.373705976337878	0.31926789798472	0.196561191997944	-0.195813950730697	0.436150234528837	0.524582659576006	0.0254142987818555
4362	Dipk1a	239667	0.287220558017436	0.247825705661753	black	-0.218676765907732	0.383327020811172	0.258118616365168	0.30106889201439	0.42574815433736	0.0781422114964696	-0.181399421038218	0.471296226854301	0.480383112766361	0.0436102215873681	-0.117581334961033	0.642175315319051	0.231520991393962	0.355283488591298	0.0368080120957351	0.884710642552432	-0.0871363827384173	0.730994543084071	-0.0323712664916364	0.898534803050625	0.0527501629562207	0.835325011668503	-0.171668599479912	0.495792723308701	0.285054101910729	0.251569247529632
8014	Gm38512	102638008	0.286187100133788	0.249607062010098	black	-0.489479804884788	0.0392332287452267	0.284553351087076	0.252439558562088	0.502559346942317	0.033538994755655	0.366271212468538	0.134935872186807	0.722849097697015	0.000701101424140979	0.436093329741436	0.0704237167089341	0.394085280437134	0.105618014176069	-0.131337418398436	0.603430427956082	-0.1115044958198	0.659582901788243	0.278110276265885	0.263806466367008	-0.257735080312032	0.301813177460159	-0.248180927682854	0.32070948973031	0.15145447372629	0.548563729086711
13160	Nudt13	20320	-0.285831190774706	0.25022240173379	black	-0.244774583682561	0.327611421678764	-0.0288741485977653	0.909451057503528	0.241637960503076	0.334043114765941	0.044944987808992	0.859442035413612	0.181553498452015	0.470913268715165	0.116110577149711	0.646372590707741	0.187867499414845	0.455354120176725	0.22831450611491	0.362172219497615	0.159007587442494	0.528556737421748	0.0877235908786913	0.729245972863898	-0.18031562330513	0.473994371883413	0.0373308983995874	0.883083425673266	0.0746368135683649	0.768502340894639
16633	Snhg20	245450	0.285358277851595	0.251041509244489	black	-0.356926525214045	0.145946286600956	-0.076485463970376	0.762921936769161	0.292482410060158	0.238880707780745	-0.0619462032650465	0.807090248595582	0.764225591614512	0.00022202453919235	0.0355297768254756	0.888690334071827	0.117259153506838	0.643093886025275	0.0611810822229276	0.809431265935112	-0.0277571569620608	0.912941092486247	0.199268189027088	0.427936098363343	0.240062138377132	0.337301884781359	-0.197367530775819	0.432445737949175	0.668296906634296	0.00243237112327371
18457	Tut4	56434	0.283091669732807	0.254990796152387	black	-0.501378598184163	0.034025176964886	-0.124268004663395	0.623224117669261	0.25879439106079	0.299760179107123	-0.0753993584076994	0.766199165930766	0.829069212629324	2.11102402891312e-05	0.220678756302561	0.378877494312683	0.244436382601886	0.328301395080392	0.0919682012616488	0.716644756956063	-0.181910712866012	0.470026011831325	-0.0385667930427596	0.879239115022496	0.179070895363712	0.477102582514786	-0.0975426020290791	0.700201381276571	0.714190456290647	0.00086989218981865
7542	Gm34451	102637698	0.283066530601055	0.255034815294848	black	-0.04400489635052	0.862355228214118	-0.0966491380716291	0.702828616715524	0.0249112963143407	0.921839682647335	0.10009376622599	0.692717561047408	0.179659358653186	0.475631877167301	0.181053606520271	0.472156310131114	-0.139206848871458	0.581703139910427	0.230963163111923	0.356476516150857	0.0985793816884247	0.697156781146603	0.133150439204288	0.598395603293064	0.0861720882737509	0.733868724855504	-0.308091668034303	0.213568632140089	0.109484155897689	0.665407924450466
7442	Gm33897	102636929	0.282984887008921	0.255177807807431	black	-0.323385653060081	0.19052757698109	0.194604284120869	0.439046062143673	0.504168521295735	0.0328850499773837	0.0624136037020292	0.805660923671345	0.410296127949151	0.0908024903159431	-0.220562363694801	0.379135394333349	0.489492136028239	0.039227533261199	-0.225955651995332	0.367287753016152	0.198048715259553	0.430826662773959	0.345779292808943	0.159873082825825	-0.12260982673752	0.627903307872447	0.471241656886246	0.0483737421199654	0.20166178647682	0.422292217301048
13658	Pdilt	67307	0.282311137548048	0.256359748334807	black	-0.0589756586367361	0.816187687675105	0.0309848952810383	0.902860393651366	-0.14054838470454	0.578032431813881	0.0262495423431165	0.917654020480632	0.326700673616241	0.185760542326231	0.251211158729984	0.314642332333803	-0.0263873037108042	0.917223256299926	-0.458103638827555	0.0558968447009977	-0.5637368285618	0.0148276781974903	-0.22587231411577	0.367469223330995	0.0647058226049513	0.798659809017343	-0.276410772044438	0.266856957096912	0.114388757985962	0.651299282072857
6572	Gm25189	115487011	0.282160558621805	0.256624373136288	black	-0.60863814821254	0.00735161122603348	0.016269668775791	0.948910798078372	0.438587290927599	0.0686505493597917	0.0238353198730908	0.925206461263698	0.773674880116532	0.000165339246872022	0.328601342643507	0.183063570782243	0.372091760955045	0.128378202587431	0.265051212499417	0.28780618167853	-0.215236170083705	0.391040985105224	0.0137038147801664	0.95696024411963	-0.0592263602763905	0.81541902029739	-0.11285887753266	0.655688343995423	0.515867682104499	0.0284217153487853
12079	Mpp4	50997	0.281863640150507	0.257146673782655	black	-0.29154236322705	0.240463465631803	0.300976317924284	0.224880575730752	0.55312000750189	0.0172666850801019	0.000475610404051316	0.998505590168616	0.521805427284153	0.0263443751674073	-0.0785462615588264	0.756714232953272	0.270468128884864	0.277694947194182	-0.20645562115433	0.411108153392234	-0.0693977336978106	0.784375332794212	0.214482490466954	0.392742044894361	0.05171266789338	0.8385231657611	-0.211665496037464	0.399135741382271	0.340754614458214	0.166437401279164
10380	Kcne2	78635	0.281397546672588	0.257967906962481	black	-0.37371969052846	0.126584832980937	-0.0374345337452612	0.882760966201307	0.355630378074722	0.147521000391529	0.136545490487709	0.589014078235214	0.703741486273797	0.00111743526995756	0.0207124797337254	0.934984624096305	0.118106142432432	0.64068009604666	0.17170665629967	0.495695740883794	0.260219795888903	0.297010972409413	0.53173625700416	0.0231362864401747	0.0960149344468336	0.704695444112182	-0.0739358310231674	0.770621203395278	0.567308614903965	0.0140716965709535
641	5430403G16Rik	77200	0.280941288978207	0.258773397725268	black	-0.166769698600149	0.508352733352504	-0.0367879563854324	0.884773064502984	0.0767159082945375	0.762227082067115	-0.0204286332306072	0.935873856867172	0.371868067064662	0.1286260142528	0.280329645542805	0.259855675527017	0.052663035491262	0.835593494597001	-0.143409466261954	0.570237011195005	-0.300525956847279	0.225609296822194	-0.212431799129734	0.397390902601504	0.158463435377751	0.529986806260575	-0.330788821773357	0.179992184607486	0.257839821380819	0.301609808600922
3674	Coro2a	107684	0.280715068586294	0.259173356383242	black	-0.407149471615252	0.0935528461386863	0.182717584741136	0.468024958491229	0.410463119076525	0.0906581885759061	0.184332155611257	0.464033627384883	0.295321528175662	0.234140831787962	0.241891400966185	0.33352072129226	0.349199037093811	0.155507869421106	0.142097598879982	0.573805761274994	-0.1502022331707	0.551912985036539	0.14891032924688	0.555377793400538	-0.275655122811277	0.268220295520003	0.0387093699386226	0.878795786323694	0.00670140738289671	0.978945782191732
16844	Spock1	20411	0.280602061522762	0.259373298016921	black	-0.332909317713692	0.177048008466671	-0.0500363283034773	0.843695676226682	0.159379601664661	0.527580080556526	0.0413357026382458	0.870635730337448	0.697325854572338	0.00129658119253859	0.149094466895565	0.554883361953312	0.239618461423698	0.338222715051403	-0.0088903361675969	0.972070915979929	-0.101832030673508	0.687633791467798	0.0712491514455918	0.778756441579167	0.0900267633090018	0.722399992321029	0.0522364721807432	0.836908196798089	0.486114520229869	0.0408113874992745
9442	Gucy2d	239134	0.279525783626628	0.261282369507357	black	-0.417418373282757	0.0847946109708086	0.0682056101711423	0.787998719621037	0.209380096408758	0.40436413292608	0.0259394831267948	0.918623620164374	0.570104457785002	0.0135016014804524	0.166275645680033	0.509627705949774	0.0887777973847459	0.726109981966788	0.169508218705612	0.501313095524126	-0.141458155446669	0.575548731452666	0.128611548542982	0.611032405493052	0.0289130620143926	0.909329500793767	-0.224388722759893	0.370708209444993	0.465753840728978	0.0514166591968829
473	4930519G04Rik	67593	-0.278742648868691	0.262676966739664	black	-0.0349984740390858	0.890345257008133	-0.181743759928759	0.470440589348833	-0.0445432713103743	0.860686681309077	-0.169411417320187	0.501561135591848	-0.0571107996844153	0.821910433169747	-0.106838470722959	0.673063542676263	0.206049630907258	0.412049128624866	0.292053550048156	0.239601955008231	0.25700605622772	0.303230956613623	-0.210734201420819	0.401261848504222	0.0151173213575826	0.95252533679049	0.542348660174196	0.0200546853625037	0.123904019436732	0.624250075159034
16627	Snhg11	20557	0.278691813438428	0.262767653862881	black	-0.363718298460447	0.137884462660346	0.0520097171662045	0.83760724151205	0.559707798970141	0.0157187619271489	0.00552800612274508	0.982631746551441	0.719195332770656	0.000768637583729308	-0.0343227123480016	0.892450768708069	0.261871290441691	0.293844798509394	-0.0482879777562882	0.849096871619836	0.033451284808399	0.895166937119735	0.350357609390747	0.154047679823085	0.0880208882351881	0.728361173905056	-0.166229037473127	0.509748062875306	0.48923289801864	0.0393474028767232
6648	Gm26973	102635071	0.27858219487762	0.26296327266687	black	-0.456003688976739	0.0571763961811734	-0.0322840774574395	0.898806760963954	0.367551520751138	0.133473803864639	-0.00839734008635948	0.973619143757271	0.656590767856922	0.00307773075663956	0.259827305658962	0.297766453096979	0.56039888144921	0.0155629769485398	0.077239704117683	0.760648333948057	-0.29531451428404	0.234152466741686	-0.188067757627395	0.454864956081135	-0.127552940058093	0.613994969457038	0.233360142694422	0.351366234328827	0.267828899854577	0.282593712325123
18245	TrnF	229801	0.278111829226558	0.263803688880631	black	-0.529025321366714	0.0239799414715138	0.0112917975010279	0.9645307109735	0.314482881157809	0.203729498194882	0.196459096370574	0.434609890788197	0.704304736372117	0.00110274416153451	0.426506303274	0.0775563557940585	0.211140844003974	0.400332746636271	0.106678045169049	0.673528747926609	-0.126163008018691	0.61789340435268	0.177494293175033	0.481053918597154	-0.0725870234289274	0.774702587735897	-0.236653628073757	0.344413401196473	0.433477938417909	0.0723193773673028
6594	Gm26264	115487280	0.277898640346088	0.264185149683295	black	-0.567800054880946	0.0139701258429655	-0.00417592423202018	0.986879404757298	0.456088661456946	0.0571241977828085	0.0578733907409696	0.81956919777196	0.841651386312984	1.19417121377721e-05	0.241410530690077	0.334512300009586	0.331321153725348	0.179250010000001	0.253898441481024	0.309319236847734	-0.0937327711980045	0.711426396005207	0.197332774027389	0.432528434776655	-0.0316992193164045	0.900631312191022	-0.110653074988751	0.662035461541155	0.536569051492802	0.021690068592787
8478	Gm41253	105245851	0.277885406787688	0.26420883991718	black	-0.30493767150521	0.218536173280563	-0.0933718396618947	0.712492794598914	0.243898610653218	0.329400268411872	-0.0188894157581252	0.940697140976992	0.386990552554477	0.112617698941376	0.245653629298093	0.325822033307918	0.468496442498672	0.0498783848224756	0.0130028557391613	0.959159972155247	-0.253777847011149	0.30955695789932	-0.2568234059513	0.303586792879165	-0.0950148678242907	0.707642478769887	0.288435971975048	0.245741014843088	0.145032783735137	0.565834279529607
11422	Lyg2	17087	-0.277324688102993	0.265213832553558	black	-0.11913942793582	0.637740030115011	-0.164925644622125	0.513119258356676	0.190819320175673	0.448170942139736	-0.266876260881526	0.284374836791212	0.504896397689023	0.0325925039673412	-0.111252866121776	0.660307391147021	0.0701416085949058	0.782116501467244	0.572141574545747	0.0130979165478994	0.213001731683714	0.396095887839836	-0.0329799222135538	0.896636600185445	0.157040465383707	0.533734833366376	-0.148633789128675	0.556120701118359	0.417546264320978	0.0846894520654818
11141	LOC118568352	NA	0.277120379105528	0.26558061143903	black	-0.276892781809868	0.265989568823188	0.172369875229544	0.494007090136726	0.452022962923386	0.0596620726303837	-0.0820691391895139	0.746135262777904	0.455585370221136	0.0574338900893793	-0.00911821077698027	0.971355319766012	0.291716980501062	0.240168959442365	-0.129853956984239	0.60756278850578	-0.0690368455043076	0.785471788784188	-0.0234197598997257	0.926507093891924	0.179593609934678	0.475796086907095	-0.107439856611566	0.67132063787949	0.447755859475326	0.0624153995247798
5039	Epha5	13837	0.275661394942105	0.268208961637342	black	-0.285089498685016	0.25150779906523	-0.256390023937901	0.304432101978515	0.160815271881247	0.523818792974038	-0.200782734289778	0.424360350150817	0.796795530860517	7.55442059917869e-05	-0.0378713446485478	0.881402030415862	0.117551015166232	0.642261738973253	-0.030717303944598	0.903695603776551	-0.0657560297962642	0.795457007425006	0.0397546166528896	0.875546751060748	0.351526464529118	0.152584084721179	-0.0291496799374601	0.908590401280173	0.760310013629898	0.00024990364657571
1466	Ank1	433667	-0.274280098181412	0.270712163268352	black	0.0249057290703601	0.921857099597552	-0.215013047949551	0.391544151873507	-0.188800033073007	0.453078528139958	-0.178587289539609	0.478312904396575	-0.128255902336024	0.612027059584716	-0.20235058452848	0.420675425714713	0.018266218523209	0.942650556367427	0.340192631926591	0.167182775829827	0.420052871718648	0.0826475413676092	-0.114497996359716	0.6509863037754	0.187832683357347	0.455439191470202	0.48947997397896	0.0392331506400666	0.271160747174909	0.276418055808942
8546	Gm41658	105246339	0.272700147154237	0.273593021801259	black	-0.246499922727217	0.324104745888866	0.0376281933727882	0.882158444876068	0.405190458485696	0.0952952843308412	-0.124301381711252	0.623130071482357	0.376735935340082	0.123308695461951	-0.0160998216559962	0.949443495190211	0.220784048750072	0.378644273736037	0.0606319954504077	0.811112240363171	0.0138918542139098	0.956370194272763	0.00953870523597499	0.970034893139105	0.138692967403172	0.583111821349614	-0.0825530899612962	0.744685313326608	0.337262773270013	0.171105381846892
13213	Nxf2	224109	0.272158332241654	0.274585295987824	black	-0.299628394678274	0.227066158129015	0.00414436602475225	0.986978551467561	0.294682247833131	0.235202816963217	-0.0861369890360065	0.733973405634863	0.647925766138445	0.00364083845794631	0.0355189399232097	0.888724084931241	0.246601321289831	0.32389934685994	0.281741223964348	0.257362206197038	0.0279663659861897	0.912287302667524	0.0212647533467898	0.933254675069909	0.142876781546494	0.571684952781072	-0.0643039974063753	0.799886061776346	0.472006306907059	0.0479608263718558
564	4931414P19Rik	74359	0.271936974600718	0.274991325345936	black	-0.407470416086059	0.0932695958759854	-0.0455700828685737	0.857505919324523	0.308549326008194	0.2128539827813	-0.0102137182809533	0.967915389781942	0.497278245305966	0.0357558090776951	0.233960632188766	0.350092607357019	0.182815130397188	0.467783332900521	0.205637074028581	0.413006503209529	-0.0225385673953164	0.929265660619831	0.0174858440337589	0.945097082700131	0.0346927620577941	0.891297696726498	-0.145413123267009	0.564804864970028	0.38918530065145	0.110418082824079
4284	Depdc1a	69440	0.271572402089688	0.275660855019813	black	-0.214365202243109	0.393007128613385	0.207951741035161	0.407650511976429	0.286677097379601	0.248761457173123	0.0357641600376775	0.887960406774572	0.45759920108457	0.0562022295400857	-0.0108603707376251	0.965885128790727	0.242630390570316	0.332000228048862	-0.108283069928047	0.668879568145247	-0.0799399517748999	0.752524038005109	0.0884758507003438	0.727007774017873	0.0534224940693958	0.833253810757655	-0.0196207926044444	0.938405047463005	0.28612848918695	0.249708330111242
7493	Gm34194	102637349	0.270186790178511	0.278214648617	black	-0.351628714181531	0.152456507414033	0.0826923594766078	0.744268203447929	-0.00354656515218553	0.988856700701525	0.0164941721529348	0.948206712413905	0.133646239638529	0.597021750900438	0.234806699771761	0.34830260710372	0.31481327873417	0.203229097990341	-0.102905156405882	0.684501637895771	-0.482178323379831	0.0427183031971672	-0.320178715190552	0.195215860653285	-0.078491924855762	0.756877730459984	0.352305637662683	0.151613754362995	0.20958467078134	0.403894620036874
10351	Kazald1	72425	-0.269039004388435	0.280341075089535	black	0.102263982928359	0.686372458555125	-0.0662549324257669	0.793936597524049	0.0441808350699442	0.861809892631405	-0.309236379629754	0.211784052125357	-0.268203055698748	0.281896033695277	-0.364651250050424	0.136801766061956	0.165081958578394	0.512714403610342	0.423959540524664	0.0795372190934158	0.281954410529173	0.256986931656338	-0.205355471434245	0.413660669132223	-0.0143946249057852	0.954792654489481	0.506825866137481	0.031826734895175	-0.0463715011895819	0.855024807691812
12318	Muc5b	666339	0.268744102378313	0.280889024526583	black	-0.301463771171643	0.224093548309585	0.259137392082465	0.299097231595333	0.535791065989936	0.0219179619721123	-0.0106065086293769	0.966682143266512	0.527563574588397	0.0244447131387244	-0.135705447462131	0.591329652690362	0.157282745853601	0.533095826858533	0.0537862883671461	0.832133531038835	0.040469615621696	0.873325341972878	0.364655403389509	0.136796959354649	0.0794197348755506	0.754087331368082	-0.264304574191015	0.289217196911842	0.405466684124459	0.095048187452096
17874	Tmem266	77462	0.267729135974083	0.282779917625051	black	-0.497976082829299	0.0354565947396566	0.232477670366838	0.353242741236192	0.392489591235459	0.107164456701701	-0.0163937843511045	0.948521543337826	0.615900259291385	0.0065001029337748	0.187791050625955	0.455540929564807	0.395556018585444	0.104206867913965	0.030299267506817	0.905000577665369	-0.412665106995835	0.0887709187816394	-0.0859495096187785	0.734532624151991	-0.111891261203043	0.658469893249505	-0.0695074975316567	0.784041923162498	0.351356065964161	0.152796854507076
14094	Plxdc1	271844	0.267402297155982	0.28339047470241	black	-0.559908320242879	0.0156734333752785	0.0871781994232279	0.730869980807981	0.457643621678973	0.0561752872879336	0.07515685617483	0.766931413484811	0.501525180208396	0.0339645272442138	0.344245074019801	0.161858365703916	0.450919242360666	0.0603653617129494	0.278784620473287	0.262602106808075	-0.169605211744028	0.501064623205316	-0.0506493135067239	0.841803533087512	-0.171875611148085	0.495265293735565	0.0256951283239726	0.919387829758782	0.277062014374171	0.265685446623167
5639	Fmo3	14261	0.266604842756172	0.284883552130952	black	-0.340498059443313	0.166777397838105	0.3423002347791	0.164399033488481	0.478631091058732	0.0444942856285535	-0.101519742903048	0.688546184294933	0.277587227001354	0.264742980920115	-0.0260040888389793	0.91842157977327	0.275511964312391	0.268479066899857	0.179407689840531	0.476260580690039	-0.201756481614276	0.422069748080753	-0.0413379764034568	0.870628670980923	-0.0833208223436373	0.742386811306481	-0.129129788075213	0.609584177747343	0.192916965409169	0.443101932867214
8393	Gm40673	105245169	-0.266234394848902	0.285578773490692	black	-0.0627162791386039	0.804735645168797	-0.272618742652753	0.273741963766532	-0.0974684736130569	0.700419233591843	-0.14123526363959	0.57615681142798	0.0536679167104228	0.832498014801379	0.130682175023146	0.60525428115934	0.191377755265953	0.446818575533576	0.171199911688613	0.496987856920461	-0.0162682651484922	0.94891520023669	-0.383395581476546	0.116287661648204	0.0491863898973741	0.846320584841737	0.314351264267995	0.203929062343084	0.175990093020278	0.484838729184326
9032	Gm609	547347	0.266189352938916	0.285663374360657	black	-0.592427535833017	0.00957921492581469	0.306724560016283	0.215712715113421	0.680946898027361	0.00186467590804743	0.227669462839894	0.363567073662181	0.666303619283085	0.00253359153710121	0.241068726408399	0.335218159082723	0.434060166596369	0.0718941495795276	0.0740179894472865	0.770372782559584	0.0795654537502	0.753649342491121	0.354293619815095	0.149157284702674	-0.175228131012935	0.486761487540746	-0.189600017820787	0.451131013790909	0.315340761708617	0.20243187914727
10986	LOC118567561	16859	0.265500842150014	0.286958486004631	black	-0.257837802788288	0.301613727191329	0.209637845647848	0.403772628144587	0.317037401844448	0.199881593611812	-0.00108071161648128	0.996604316259713	0.259221090491853	0.298935594627855	0.105402600945247	0.677231306539724	0.0643694348039605	0.799686335575673	0.252729225730632	0.311628634717967	-0.0764605552170196	0.762997054031973	0.0636811166621618	0.801787790890391	-0.0149089052630715	0.953179166354235	-0.32958664773646	0.181675821291593	0.160666521265078	0.524207924840778
12653	Nck1	102467608	0.265455578579927	0.287043753379306	black	-0.493448195013024	0.0374327452479118	0.00908375819249238	0.971463510132679	0.17757065287875	0.480862173441561	0.26550131022954	0.286957604318475	0.581696219800356	0.0113309151789977	0.414399493417517	0.0873046463675321	0.232214375280323	0.35380372275331	0.0258462272394774	0.918915266143532	-0.0468480704898471	0.853550008224052	0.156614104148749	0.534860194085108	-0.0182775098680905	0.942615160778387	0.00337333052335864	0.989400973848268	0.45970354872222	0.0549365055448833
2432	Btn1a1	208154	0.265436932266703	0.287078883735117	black	-0.235645060590712	0.346534101368695	-0.10977724404468	0.664561755039705	0.195904526603424	0.435933805204475	-0.14572256279864	0.563967946468373	0.737469545360456	0.000478255251627546	0.117383260715179	0.642739985878677	0.149338344427941	0.554228820965641	0.0422975990142582	0.867650168609508	-0.254400907758936	0.308329925750116	-0.104349952531849	0.680292414914305	0.212511275676498	0.397210175923422	-0.216388717461346	0.38844750480496	0.505841865394406	0.032215508784045
12342	Myb	17859	0.263794466220363	0.290183624830821	black	-0.340428928695533	0.166869093051421	-0.125442305238851	0.6199186464625	0.251590619484859	0.313887403833912	-0.0377927949090576	0.88164637858804	0.397681350973264	0.102191589372205	0.10548213131518	0.677000226401892	0.266246500904588	0.285556037655247	0.152453990590093	0.545896930907981	0.0998672617627134	0.693380927767581	-0.0160308022797291	0.949659968772625	0.201505897212803	0.422658586185473	0.151794958316641	0.547654634793922	0.511563302616954	0.030005488714229
6523	Gm22042	102637808	0.263699819411812	0.290363153921916	black	-0.566773375217068	0.0141829868810699	-0.0500473763243027	0.843661566310437	0.401610363776437	0.0985399512858051	0.00548694064073544	0.98276075059105	0.852760739207632	6.92385989795135e-06	0.250926512832527	0.315209335238147	0.324938280868025	0.188284870675403	0.307587515747302	0.214357690270531	-0.122413962128341	0.628456912727665	0.105328734887365	0.677445953253235	-0.0211143167608995	0.933725876694141	-0.0946733633912318	0.708649745736379	0.558022746570906	0.0161037927305262
18167	Trim25	66119	0.263693009708702	0.290376073384746	black	-0.544157032679841	0.0195634362513395	-0.0280857614058386	0.911914209345189	0.387660971684306	0.111942515724333	-0.00999989640196625	0.968586757072488	0.848752317350587	8.47037059553274e-06	0.328200795719612	0.183629740332079	0.330672030474411	0.180155289605348	0.0989418050534298	0.696093525996586	-0.274637820280471	0.2700625135764	-0.0338663419444301	0.893873097770413	0.00645446740697602	0.979721454774381	-0.192539462904142	0.444011987121946	0.532888279425851	0.0227848845581376
12486	n-TMcat11	76007	0.262188169715159	0.293239636588277	black	-0.587549358578052	0.010346323109592	0.0182853776165644	0.942590497382507	0.387698824406632	0.111904480111444	0.00441302958247854	0.986134494641446	0.852075155892057	7.16972674779438e-06	0.237710348588514	0.342199489237171	0.294178716668051	0.236041455383336	0.243237401403948	0.330754314658403	-0.0902177299788344	0.721833252263971	0.0896811884456554	0.723425919275532	0.108568578067404	0.668053747209775	-0.131614221940508	0.602660623244195	0.736088230713561	0.000496367900989697
8000	Gm38438	330738	0.26212906565148	0.293352453592603	black	-0.128215376955949	0.612140440032379	0.37248375645448	0.127944751363464	0.427074746375747	0.0771192155325873	0.0958194870773713	0.705271082918195	0.44690155418709	0.0629778324527804	-0.0531097894565597	0.834217007692805	0.256274635944321	0.304657403062863	-0.329975282071097	0.181130392729491	-0.075788227308785	0.765025350652836	0.2168209567766	0.387477316988279	-0.0626395195310772	0.804970275894198	-0.184428740687761	0.463795406064312	0.054305773915246	0.830534344704444
4523	Dock10	60425	0.261731654608325	0.294111708549602	black	-0.399268846032953	0.100704659865658	-0.2532362769133	0.310625866772836	0.168457196498799	0.504009328024633	-0.0965715452299908	0.703056930649605	0.799001886906344	6.9745884141305e-05	0.137959902796442	0.585123820909832	0.185450469799693	0.461279141790941	0.0591758753591379	0.815573797434424	-0.0426809853374779	0.866460675654968	0.0191834555546379	0.939775582675461	0.296845385080509	0.231621752366161	0.00830420766164655	0.97391163138453	0.770324984308355	0.000183838668419867
6340	Gm1527	101055907	0.259921869777966	0.297584326486881	black	-0.343772887741223	0.162472739171221	0.277317456205799	0.265226809996307	0.431977350974986	0.0734238830864285	0.0292907451831676	0.908149803964245	0.141358861278528	0.575819586006003	0.108723477057371	0.667605859705452	0.415501241687805	0.0863824169909856	0.214880324274272	0.391843627581393	-0.218768294105671	0.38312296710244	-0.0814810011732502	0.747898456819365	-0.213035996675446	0.396018103464192	0.106049832060837	0.675351536881383	-0.00934465355083885	0.970644240575868
15156	Rgs8	319817	-0.259537801849722	0.298324443293156	black	0.0708200525565553	0.780057800885402	-0.134282550468359	0.595260448231215	-0.270834245408032	0.277019534350221	-0.155781703601978	0.537060384523074	-0.360963640915107	0.141115993741579	-0.166446141113126	0.509187548000163	0.0479279899517634	0.850209787525324	0.358621081894768	0.143905096626234	0.200710433698014	0.424530688124457	-0.24029447142475	0.336820269430769	-0.0375151214424683	0.882510231182461	0.61182804038603	0.00696712949857153	-0.0159216492318783	0.950002325147552
7770	Gm35657	102639285	0.259526420303171	0.298346392973212	black	-0.242118040658282	0.333053972934142	0.159802458954217	0.526470954079238	0.402785903319528	0.0974659051164709	-0.0991590961183065	0.695456309274795	0.541737420257592	0.0202229058765513	-0.0236381836892915	0.925823441964519	0.279532604486028	0.261270243333117	-0.036129809458499	0.886821855506646	-0.0106356169797771	0.966590754412072	-0.0195119397074518	0.938746157500879	0.113386951914894	0.654172133361332	-0.154686976377764	0.539960188815101	0.314174838658993	0.204196768999822
19758	Zup1	620419	0.259283435402063	0.29881522937949	black	-0.203423006301444	0.418164710807528	-0.182600140727301	0.468315956100916	-0.00151347472727744	0.995244551847346	-0.049174485684159	0.846357360236685	0.550179087249835	0.0179954609614954	0.259591601130235	0.298220702816908	0.0266141422609882	0.916514005720545	-0.035394265288214	0.889112389428162	-0.26594681943117	0.286119180516205	-0.14187778441743	0.574404668345066	0.167166176741515	0.507330659426793	-0.269002557050185	0.280408761388631	0.371523473115236	0.129008416784754
14742	Pym1	19207	0.258705337417296	0.299932445218261	black	-0.295914001523609	0.233159345013628	-0.0519857635720547	0.837681092879661	0.141263974362874	0.576078469212261	-0.000876987178853926	0.997244432437318	0.625693553908266	0.00548008321534421	0.192340458583509	0.444492118946487	0.0914372908748834	0.718217169803702	0.100217839926707	0.692354274822514	0.0811297520659775	0.748952044197428	0.0284529507803632	0.910766906120091	0.214280919334811	0.393197677253053	-0.163348513339181	0.517212433142003	0.547065189327141	0.0187933410772516
9001	Gm5432	102639645	0.257555524923237	0.302161999951224	black	-0.469218935169868	0.0494790043851326	0.407298692490383	0.0934210736149551	0.626758176523768	0.00537753024704707	0.258133969972423	0.301039119977298	0.575099601667702	0.0125289186330859	0.20836707979699	0.406693416975797	0.38098595219624	0.118794505704146	-0.116919767549419	0.644062041334474	0.0163558896950076	0.948640388446369	0.337964529221947	0.170160235106552	-0.21107689090658	0.400478790054854	-0.261627386203674	0.29431111036523	0.141066043117912	0.576618651309265
1395	Alkbh1	11694	0.2571790265716	0.302894209389819	black	-0.296332100924953	0.232468311686693	-0.0443661671128624	0.861235506029721	0.329764653463957	0.181425862993968	-0.162554616915588	0.519278611686563	0.761106723138555	0.000244003958051247	-0.0734139577439729	0.77219967663828	0.135591860751718	0.591643043488409	-0.07746288763597	0.759975920008393	-0.125958322781465	0.618468323318831	0.136463036988176	0.589241193622126	0.239556276903701	0.338351892331508	-0.194004404263911	0.440485805443686	0.626753717411585	0.00537795650657174
7883	Gm36389	102640261	0.255974946633552	0.305243028528323	black	-0.265048426534896	0.287811438859044	0.0388250320147428	0.878436171780492	0.200353595307752	0.425371916503319	-0.0738670825906351	0.770829093025319	0.520552997185284	0.0267723789844017	0.199424993115693	0.42756516080134	0.127496902089411	0.614151953404427	-0.199379938784896	0.427671724537961	-0.410341817586765	0.0907629920676515	-0.13948284091888	0.580947167902733	0.015282352499357	0.952007632153903	-0.27399089024838	0.271238092150478	0.263272172862379	0.291175168183572
6199	Gm12296	100503292	0.255905415279164	0.305378996599908	black	-0.382338825141339	0.11738239295419	-0.00540749746266134	0.983010316350813	0.439477907254014	0.068025423433936	-0.174574277016749	0.488414402185606	0.74540232400104	0.000384616266767423	-0.020438014288662	0.935844466780362	0.280996938515667	0.258675068280079	-0.0436587090524343	0.863428435056297	-0.0878401769370239	0.728898957409154	0.0300649312558083	0.90573220079862	0.215278805822851	0.390944876826795	-0.12810945900263	0.612436813059783	0.612707089499872	0.00686408651433904
6388	Gm16263	433882	0.25534125237895	0.306483553287218	black	-0.271200269059313	0.276345303518521	0.0157017699175501	0.950691997504919	0.312592577953398	0.20660798967556	0.0207356819121956	0.934911939662298	0.348535515007311	0.156348384004406	0.107369824698375	0.671523518798101	0.247348839469456	0.322387491701989	0.0228411581492235	0.928318314431983	-0.143217031561374	0.570759904386331	0.0737779582297183	0.771098619913763	-0.0802879903704706	0.751478665137795	0.0233524130680173	0.926717894896089	0.132098300820113	0.601315335793358
7146	Gm32210	102634668	0.254004225144668	0.309110801158254	black	-0.460954965675819	0.0541940347459728	0.0916100890622783	0.71770526973958	0.519521742485976	0.0271288445969895	-0.0263716753629693	0.91727212327099	0.479020622181168	0.0442965612742071	0.00257087127939132	0.991922216038527	0.449423728625614	0.0613281633143556	0.145825503568405	0.563689649663454	0.00754614320786831	0.976292490179098	0.140481538689181	0.578215102675675	-0.129123494731799	0.609601756321556	0.231275481841683	0.355808279514754	0.289413881973094	0.244071773813484
10520	Kif28	269152	0.253079823585536	0.310935070891174	black	-0.167938655421975	0.50534210268455	0.370900945456379	0.129701266046589	0.352225822452345	0.151712955507388	-0.0777991792270503	0.758963040032601	0.226627656043012	0.365826290017604	0.0614587968671612	0.808581371911818	0.199236938169982	0.428010045952398	-0.22390578663414	0.371765998378109	-0.375997426549559	0.124105255753237	-0.196200889553117	0.435226042354534	-0.0516526703165976	0.838708186811035	-0.341033428770178	0.166068439302357	-0.0125261045282341	0.960656259431031
8592	Gm41907	105246634	-0.251877023662907	0.31331832207971	black	0.133009134965518	0.598787391296245	-0.315840986783907	0.201677758922889	-0.409431937497973	0.0915519246697077	-0.0109768604462132	0.965519413003592	-0.37134718805275	0.129204351423376	0.19273467126006	0.443541273502385	0.0468701261074012	0.853481765682828	-0.157650888286698	0.53212553274041	-0.165452372446939	0.511755628266393	-0.412410367340793	0.0889877767652357	-0.220310502203169	0.379693796699341	0.447553907323182	0.0625480155536812	-0.379462124669797	0.120399395899003
6534	Gm22513	115487920	0.251166409034999	0.314731431771339	black	-0.460794181348728	0.054289003675935	-0.100235721279931	0.692301923711366	0.329593684302058	0.181665936067184	-0.0603887201025715	0.811857255442955	0.862054158703583	4.23798969020169e-06	0.14445203675489	0.567407677052922	0.25028615022861	0.316487123920174	0.0328814787054457	0.896943578114912	-0.158742839791213	0.529252290758515	0.0951857006660291	0.707138780612742	0.129096411154424	0.609677408522505	-0.102807884183274	0.684785347395514	0.64847540090806	0.00360278185132377
19130	Ydjc	107071	0.251124119583596	0.314815646464202	black	-0.176321633402259	0.484003271329335	-0.105466522414559	0.677045576810934	0.269197390058273	0.280047053631503	-0.159316243608802	0.527746357101363	0.689665328681888	0.00154110011659209	-0.0283130237565928	0.91120409604876	0.190611774580199	0.448674091197934	-0.0307624921934916	0.903554554756626	-0.121618456347743	0.630707320448748	-0.00341375498936842	0.989273966783184	0.172197501781236	0.494445710322979	-0.104828384880101	0.678900537617936	0.42507949885471	0.0786616022396669
19614	Zfp941	22722	-0.250991719355957	0.315079393067074	black	-0.0646262728327004	0.798902536116576	-0.236919965689534	0.343854627303048	-0.333660832752208	0.176012392545281	0.131889962779723	0.601894171111776	-0.301691359249111	0.223726700645381	0.249446739385322	0.318166734288145	0.0950654047865877	0.707493459228941	0.0244703600872035	0.923219242136209	-0.0290178736206249	0.909002102587436	-0.205919885922889	0.412350085162517	-0.223714387028548	0.372185693377976	0.489108617793505	0.0394049683915797	-0.223234088942005	0.373240042195937
12159	Mrpl47	67036	0.250649895525753	0.315760925546248	black	-0.0229087786919974	0.928106621636173	-0.0589649405950949	0.816220553445169	0.00318959963393658	0.989978229285405	0.00514145751949064	0.983846074945377	0.242404839175519	0.3324638775095	0.213058842562979	0.395966246029632	-0.18687499084052	0.457782427849284	-0.199676790887725	0.426969858865736	-0.104011475484356	0.681277722339121	-0.0403087693982543	0.873824992326787	0.271308912874555	0.276145371583174	-0.5219249291802	0.0263038169098025	0.228751138578848	0.361229756894088
6564	Gm24611	115490229	0.250068269803353	0.316922583959755	black	-0.548536789136081	0.0184128673564118	0.0727978289030738	0.774064333624639	0.533660398044971	0.022551713712161	0.155705816378301	0.537261172691558	0.744864148429539	0.000390439141476155	0.311565005660841	0.208183863248125	0.359100564395736	0.143331135519425	0.198009936667691	0.430918748473143	-0.0132193574148761	0.958480522606808	0.237993646952178	0.341607356706126	-0.106050896746455	0.675348446189791	-0.174085917428638	0.489650733298968	0.374553444327033	0.125673193885278
14943	Rasgrp1	224624	0.249771183557018	0.317516917451526	black	-0.337505309025651	0.170778327009406	-0.0167248981892813	0.947483149343198	0.285583743087054	0.250650782471357	0.0823029534685661	0.745434637636596	0.637420276277839	0.00443390178872469	-0.00837326542422854	0.973694751284646	0.240819152653914	0.335734099568946	0.169341869473652	0.501739378461182	0.130445610660734	0.605913299333224	0.340916897538652	0.16622258043729	0.0206061589704062	0.93531769667859	0.124030383319985	0.623893821288221	0.422884764808684	0.0803842099694292
6570	Gm25126	115490089	0.249572807674715	0.317914143593987	black	-0.495552076070302	0.0365042855027211	0.0750326003807057	0.767306682886163	0.484558326602889	0.0415573590229077	0.00221850150901296	0.993029348991916	0.82639905995959	2.36846904014548e-05	0.0732384331145985	0.772730765218631	0.337364708246348	0.170967872969991	0.327013490471224	0.185314856573611	0.0648795427671409	0.798129804590429	0.22965601316712	0.359281027835883	0.0196605331773237	0.938280515803695	-0.0590484571099458	0.815964466385739	0.563204158276037	0.0149431299714471
8553	Gm41672	105246365	0.249395368112003	0.318269695896135	black	-0.335699581407424	0.173223469430624	0.167952351006211	0.505306880229866	0.549206124801124	0.0182418370709177	-0.0376431094383119	0.882112039985011	0.526284930778211	0.0248570075918381	0.0538697391244666	0.831876593445104	0.409138238653789	0.0918076409682868	-0.0317442103120458	0.900490939201765	-0.135331104238109	0.5923627426983	0.0431772062027284	0.864921508314668	-0.0953241152064812	0.70673075218984	-0.0798490928996598	0.752797010339962	0.157055357034697	0.533695547070344
8606	Gm41977	105246715	-0.249341760820867	0.318377160073634	black	-0.0448277352282273	0.859805288870469	-0.179234277583644	0.476694027560183	-0.283483385562198	0.254305509501981	-0.0305725019869095	0.904147602005852	0.0566679598142248	0.823270657224655	0.246159298064594	0.324795296070651	-0.221605346451915	0.376827855701532	0.0862432606183012	0.733656472517392	-0.185504562702504	0.461146116665975	-0.195610931111604	0.436635549059126	0.137888860843822	0.585318960255385	-0.268390687032882	0.281546559754828	0.19125885848418	0.447106333057288
1732	Arhgef5	218639	0.248932992828086	0.319197304431161	black	-0.400191901040035	0.0998472631836936	-0.0613714142351443	0.808848768271072	0.327088387107639	0.185208253577737	0.101102974044847	0.689764470755649	0.720538391577464	0.000743207948883837	0.0553443974057124	0.827338946927808	0.156119195304389	0.536167836061425	0.269207655709782	0.28002800337276	0.288663276987579	0.245352374442909	0.431697599553588	0.0736311619943876	0.0943874325942096	0.709493452310142	-0.0372919859104194	0.883204505686671	0.591785454825916	0.00967748960393169
18533	Ube2e1	223723	0.248712126125026	0.319640965937627	black	-0.2934699656701	0.237225120174409	-0.309984423411617	0.210623137863514	0.0153783244336757	0.951706575460226	-0.158938410629631	0.528738440358719	0.629157549067656	0.0051521168520049	0.297806384577799	0.230042094357738	0.0759688442028899	0.764480317315902	0.16893419081061	0.502784818750378	-0.280115059828003	0.260236045070174	-0.277627241225404	0.26467126290659	0.264946176389751	0.288004427727769	-0.192864377728511	0.443228649516414	0.563364345857955	0.0149083359097798
18693	Uso1	69459	0.248613760106453	0.319838673790519	black	-0.314115382945108	0.204287038520209	-0.00404384138645988	0.987294371852467	0.490141089239595	0.0389286880810683	0.0687473628557062	0.786351577253416	0.626987188523094	0.00535567522373841	-0.0697237979773272	0.783385011429108	0.0682529434312709	0.787854773563343	0.142280407531244	0.573307883861557	0.440481067183462	0.0673263689064831	0.559284974017019	0.0158146835327793	0.2543306294037	0.308468183794167	-0.2397085438024	0.338035635631357	0.637363163787892	0.00443856926211098
4023	Cyp7b1	13121	0.24783072613193	0.321415082751032	black	-0.668438437547752	0.00242531265663741	0.145680602729857	0.564081401194995	0.556631747044547	0.0164272280401897	0.182987961289189	0.467355375162649	0.764175043947385	0.000222366957928949	0.408133279718422	0.0926865495956541	0.422169793419063	0.0809513000543844	0.480664278536079	0.0434696010195066	-0.0221779515827493	0.930394788810964	0.168113375112529	0.504892844206559	-0.173482831779731	0.491179600027143	-0.162155493865461	0.520318811675617	0.442824388335399	0.0657142053241261
7299	Gm32994	102635703	0.247761194021566	0.321555286190242	black	0.0028809989633342	0.9909478177321	0.313671803108838	0.204961336875861	0.510025080004911	0.0305877511799206	-0.0583421623903795	0.818130738049071	0.165853798237345	0.510717536574611	-0.16122457596837	0.522748743419001	0.180546872972658	0.473418027147811	-0.140214483389945	0.578945132087183	0.0126397474018151	0.960299578877989	0.0977427952255284	0.69961315474226	-0.0189484103274887	0.94051223867256	-0.275823736126265	0.267915710729914	-0.0730800676411717	0.773210017455968
18194	Trim58	21985	0.247044252177942	0.323003016976067	black	-0.265849095916884	0.286302962779572	0.0116365657830286	0.963448414359312	0.305936942735738	0.216954290298423	0.0242963766483341	0.923763642616944	0.33255008539019	0.177544487735272	0.10562810829271	0.676576153189603	0.243290839075196	0.330644762684396	0.0314951058361549	0.90126818634079	-0.131707408705477	0.602401555957327	0.0780485681948261	0.758212143841887	-0.0861323064747074	0.733987371351636	0.032544763853466	0.897993666330936	0.120534200429614	0.633779556339111
6545	Gm23144	115489061	0.245861812149377	0.325399097191082	black	-0.392052463249276	0.107590902036564	0.328287911505079	0.183506503483433	0.59867568148164	0.0086641049903712	0.070493203841319	0.781049432276189	0.591661739015155	0.00969651778955656	-0.0109365752338997	0.965645886427235	0.314590769761079	0.203566007754009	0.108584369071998	0.668008082930762	0.146085395507867	0.562987306730901	0.321388418462893	0.19343849615443	-0.074472385720341	0.768999218000527	-0.15790462866863	0.531457232625844	0.329075311297464	0.182395129437323
2780	Ccdc180	102638083	0.245685445445159	0.325757376000117	black	-0.566313650585349	0.014279133170311	0.0903987007324674	0.721296304687978	0.622900453295327	0.00575671206719623	-0.0115466007977968	0.963730826657639	0.802955443938669	6.02989645216783e-05	0.159188420192496	0.528081889579093	0.546148210901501	0.0190335360220337	0.27209395056722	0.274703351144369	-0.000932910135575112	0.99706871849058	0.0610996851581263	0.809680405013339	-0.0146697050203347	0.953929605006424	0.0540979628186692	0.831173995516797	0.527068796679525	0.0246036142777564
18006	Tnmd	67564	-0.245599921830461	0.325931195607697	black	-0.128545301740861	0.611217632316645	-0.0103197242411181	0.967582555215196	0.123717175445931	0.624776984091729	0.0460978720892961	0.855871791935583	-0.152273802781526	0.546377258599304	-0.184783063405993	0.462922016962026	0.291969066667739	0.23974420044161	0.417159991050009	0.0850073573355063	0.529759605998268	0.0237490922049808	0.170693753621023	0.498280092316671	-0.207049092735361	0.409734721570602	0.695348515358724	0.00135637361478683	-0.0488339007718355	0.847409648578733
13649	Pdgfrl	18509	0.245542980357705	0.326046954567212	black	-0.366988997333379	0.134114817985023	0.122015028381331	0.629585069082152	0.280421767029871	0.259692489777896	0.302143277815229	0.222999405530611	0.608515502839931	0.00736672901224053	0.388293060148353	0.111308577931347	0.164747317511672	0.513581310852249	0.0280345406523223	0.912074264608113	0.0263427441698749	0.917362586538531	0.261961749629891	0.293671966547487	-0.0849804465958464	0.737425191652318	-0.321082844787833	0.193886446360177	0.239599582395014	0.338261929853868
5092	Erh	67456	0.245200854991466	0.326742984770125	black	-0.230448047665398	0.357580214455504	-0.161225066823051	0.522747460779236	0.108872449165555	0.667175210463532	0.0549674579045375	0.828498332032913	0.434393891566923	0.0716512492775485	0.269095590611078	0.280236008744529	0.146279942285603	0.562461804871294	0.120155077974393	0.634855148022858	0.137120745034572	0.58743057485649	-0.0341409885121248	0.893017094047286	0.128422768446555	0.611560295994141	-0.0462094480419028	0.85552640454837	0.323725735016081	0.190034832163771
11196	LOC118568624	NA	-0.245186301294943	0.326772612551031	black	-0.137534608912882	0.586292432994946	0.0609347148744887	0.810185397297567	0.167287001060786	0.507019382370148	0.134861191496833	0.593660636456564	-0.187201087403152	0.456983865492907	-0.149501538679613	0.553791015761003	0.395254983400474	0.104494599967843	0.298856950383875	0.228323138995233	0.443027526503396	0.0655758139770606	0.189907589709335	0.450383388568921	-0.296633345900786	0.231971228674068	0.766954960362205	0.000204183809834335	-0.144191202678328	0.56811496059275
17491	Terc	27368	0.244801954994287	0.327555617887082	black	-0.234116573300854	0.349762292110236	-0.167711734029755	0.50592587145031	0.254234074752052	0.308658195313061	-0.210517545214862	0.401757343871632	0.774553336239679	0.000160757389830125	-0.0506584112989099	0.841775456497789	0.163372264069267	0.517150679236507	-0.136314381149905	0.589650753228349	-0.101222719092927	0.689414361077073	0.00709072271552987	0.97772292570128	0.321098611836319	0.193863316143951	-0.110096630054348	0.663640100759086	0.645521834252213	0.0038111742635801
16742	Sox30	20617	0.244746360130585	0.327668968822623	black	-0.421283101192602	0.0816586551645457	0.292936907917073	0.23811785366558	0.408801059829501	0.0921018519574528	0.0442239029430487	0.86167640949863	0.490494366982643	0.0387667370334834	0.287078895587392	0.2480694109826	0.329824725673679	0.181341560694695	0.086449260905035	0.733042235787583	-0.255735971138001	0.305710495221164	-0.126903906533227	0.615814139599441	-0.111078058037996	0.66081086589722	-0.243059523594819	0.331119132635941	0.225452805230017	0.368383479702086
13683	Pdzd4	211712	-0.244638220311835	0.327889518108688	black	0.0439365840375313	0.862566983453663	-0.420752464994797	0.0820841249974775	-0.21168319085017	0.399095404197774	-0.395827966946499	0.103947425711815	0.0744012541427713	0.769214193865393	-0.325136010025804	0.188000526194853	-0.0250462598161959	0.921417463886644	0.49555023903283	0.0365050884100756	0.33624079928368	0.17248814129513	-0.184934100016652	0.46254997049863	0.279707347075782	0.260959704386487	0.487379856919206	0.0402124170605369	0.444846833592828	0.0643460217558933
19252	Zdbf2	56449	-0.244081944016742	0.329025407056707	black	-0.0777442724307717	0.759128388904365	-0.246584065885616	0.32393429504037	-0.190451365523171	0.449063166178165	-0.184097716560398	0.464612112958736	-0.173222200677558	0.491841034503837	-0.0637697892900603	0.801516997814963	0.0159473839660417	0.949921607910283	0.392153831636678	0.107491903149708	0.235630280590203	0.346565234725958	-0.212777111271272	0.396606000985963	0.086369634460755	0.733279641877029	0.424302361804692	0.0792684359261771	0.225734880104545	0.367768599415195
405	4930426I24Rik	100504512	0.243210135028059	0.330810221316591	black	-0.244236820908716	0.328708925110802	-0.101887171436156	0.687472732537543	0.0932150462274594	0.712956210536149	-0.0157427457738893	0.950563470296995	0.655334559915618	0.0031546223057683	0.0838138904114631	0.740911714020209	0.164171307080593	0.515075110458744	-0.0437161582321714	0.86325032245363	-0.101262303134513	0.689298638748412	0.047882069249286	0.850351772533853	0.155682496723898	0.537322880439339	0.0260318618762221	0.918334727067192	0.487385515498293	0.040209753651093
16840	Spns2	20656	0.242961194821511	0.331320900506347	black	-0.112689437132467	0.656175114284363	0.0426767930151485	0.866473681266621	0.360195553930929	0.142026330852421	0.00796944149269042	0.974963009299483	0.603345332823022	0.00802724704332372	-0.0427849634157117	0.866138120616645	0.0378885788461739	0.881348420592442	-0.040167964923631	0.874262422582236	0.0690396474315298	0.785463274443454	0.322097857850434	0.192401152213745	0.134755213300131	0.593953509324476	-0.38114255729505	0.11863043136864	0.326596342128513	0.18590934745456
2498	C430049B03Rik	320479	0.241412502523292	0.334508230492436	black	-0.462139130095453	0.0534984411763366	-0.0752569468243141	0.766629161982743	0.200690304447674	0.424578118438029	-0.0171772641415515	0.946064631500189	0.65737929108966	0.00303025663291669	0.231431355125088	0.355475040206925	0.427454472039774	0.0768282120111371	-0.0820702721955852	0.746131867264679	-0.337555149715645	0.170711170154581	-0.161265925412981	0.522640699362565	-0.0168130559240764	0.947206694604681	0.247991520697676	0.321090997166272	0.474636459473683	0.0465608930364087
17136	Sult3a1	236920	0.241103101821963	0.335147131382651	black	-0.375803786871247	0.124314714605764	-0.187348016914635	0.456624287789003	0.281373638818203	0.25801007559307	-0.180754703767519	0.472900346414325	0.743858894442732	0.000401514083075998	-0.0010188611786219	0.996798654392708	0.155879273063346	0.536802277888753	0.0728740231533521	0.773833674775125	-0.0380970253119963	0.880700052299625	0.0718261769716774	0.777007337442302	0.206535840458496	0.410922363155172	-0.0654699422466173	0.796329178392384	0.658827596248437	0.00294462568193127
2909	Cd163l1	17470	0.240420769689881	0.336558626674472	black	-0.355216814225311	0.148025902657269	-0.171870250892948	0.495278947316961	0.322511785130271	0.19179761436747	-0.15396846460776	0.541867277685076	0.836013785000059	1.55045443184391e-05	0.0284225286963796	0.910861955229512	0.259190755850956	0.298994170298639	0.17994174264099	0.474926932338865	-0.103967449225065	0.68140591899687	0.0441861508881689	0.861793416768481	0.205069528842931	0.414325482931887	-0.0600883658826896	0.812777282999674	0.643447516894055	0.0039633428221299
4665	Dydc2	112403	-0.240213589559054	0.336987888383149	black	-0.0279858228092999	0.912226501732551	-0.180157012341449	0.474389879942828	-0.287986975453316	0.246509841800899	-0.157983761766188	0.53124889088354	0.0373023657971794	0.883172207413467	0.161044928545386	0.523218273444827	-0.267417348677846	0.283362339753427	0.408331809597351	0.0925124400144328	-0.29447765114978	0.235543345821321	-0.254518460394468	0.308098748090978	0.0573428726545783	0.821197792048722	-0.329692694638952	0.181526880905527	0.150508430496149	0.551093189786925
14865	Rad51c	78428	-0.240195258478399	0.337025884299605	black	0.0808872960962005	0.749679548687975	-0.314460971675289	0.203762709553153	-0.241115221033756	0.335122092323037	-0.137352190326483	0.586793977483391	0.0811353219336788	0.74893533382392	0.233682116815882	0.350683004185346	-0.31109470455881	0.208907727362909	0.354232584631636	0.149232293015449	-0.113321611932695	0.654359668279536	-0.261099645322719	0.295321610721892	0.237302795661013	0.343052369246255	-0.517575218891759	0.0278117354803744	0.186205520799885	0.45942407372327
9852	Hspa13	73442	-0.240179155478974	0.337059263990972	black	-0.0373640596479536	0.882980243153724	-0.373102117971018	0.127263083230105	-0.354623732542349	0.148752047278396	-0.162623522016453	0.519099128407022	-0.176188052318188	0.484339801225717	0.217407699319367	0.386162473137513	0.0608890392761464	0.810325227974054	0.415867972351518	0.0860770214115564	-0.112550568727691	0.656574155293182	-0.543102552143039	0.0198487231590774	0.044262185847676	0.861557759731735	0.368136358824394	0.132809632237692	0.0861591205433576	0.73390739959482
17366	Tbl1x	27359	0.240158122616775	0.33710286561751	black	-0.252407708276203	0.3122654791871	0.00112680381742087	0.99645949165851	0.300223614060518	0.226099364619979	0.00973033423481297	0.969433168747313	0.333304560062128	0.17650284040412	0.0892700219556708	0.724647156253019	0.230299228062091	0.357899439831688	0.0300506194034307	0.905776886296541	-0.124306064608346	0.623116876972017	0.077501283566846	0.759860256099097	-0.0691912133225307	0.785002738984247	0.0254786697281858	0.920064851282895	0.130330750574539	0.606233379692729
8917	Gm51864	115487456	0.239648964618963	0.338159360538578	black	-0.302568629210028	0.222316262541838	-0.296628832379427	0.231978671387421	-0.000793407830631731	0.997507044975134	-0.108482521760365	0.668302623519893	0.631662499027226	0.00492504932141114	0.222514235151225	0.374823383957491	0.00743091995861662	0.976654389883113	0.0931516261385771	0.713143681024373	-0.241992250193	0.333312982457531	-0.101343900184363	0.689060113810914	0.312575542480085	0.206634051203466	-0.206995350518341	0.409858992102524	0.669155853320755	0.00238979249685716
11635	Matk	232087	0.239552250804592	0.338360256821569	black	-0.0143715979727178	0.954864902471803	0.0262121461300995	0.917770957970578	0.0856168327489633	0.735525254166607	0.117589966929271	0.642150711524974	0.240518200940751	0.336356866213808	0.164263278023472	0.514836460576097	-0.121172225420834	0.631971020400132	-0.368413533678513	0.132495666123489	0.0406064593039471	0.872900288660294	0.136872807801827	0.588112853685977	0.149191008419478	0.554624214136355	-0.443694954575255	0.0651226423450238	0.101231125613289	0.689389784409554
12769	Nek1	433702	0.239457211437658	0.338557742256501	black	-0.258980643864696	0.299400082685891	-0.119426473410945	0.636924193238559	0.406043883504487	0.0945333501965501	-0.0238642649413883	0.925115874767855	0.723791392176792	0.000684512638562846	-0.0173378129162123	0.945561223568759	0.23414034679352	0.34971195066472	-0.0717996326417705	0.777087777415889	0.229353604374129	0.359931627980112	0.255738211399016	0.305706110995413	0.207494187753195	0.408706286053241	-0.0403325916684044	0.873750988305347	0.547852218390871	0.01858909614598
11878	Mical1	225164	0.238450829235918	0.340653031915198	black	-0.412464710738723	0.0889414823674496	-0.110528933489516	0.662393331518043	0.20983096117766	0.403329756834998	-0.0711797667680645	0.778966831667119	0.769129147498159	0.000190852405000295	0.143498049451818	0.569996377824739	0.328706057584147	0.182915749808774	0.109127032007415	0.666439490331468	-0.196184965510341	0.435264056331608	-0.0615450761822419	0.808317371571137	0.0990796998471049	0.695689120256619	0.113966320456866	0.652510127385019	0.578576697081576	0.0118854706129163
12075	Mpo	66308	0.237898345039819	0.341806484716864	black	-0.284481534202583	0.252564532241491	0.0241708193100144	0.924156536115676	0.420386536826765	0.0823784731860173	-0.123201470621135	0.626232194291317	0.610185171941278	0.0071630612976652	-0.0116268759639566	0.963478831818085	0.272129315380278	0.274638499650495	-0.152902036019218	0.54470339357267	-0.0757056311565596	0.76527462956098	0.00498353804694421	0.984342183096968	0.206634663211526	0.410693548668392	-0.111547272555976	0.659459768134284	0.48152489268151	0.0430413240774588
4367	Diras1	68861	0.237789440810059	0.34203411604474	black	-0.253687092397063	0.309735929140749	9.10905446735491e-05	0.999713785330261	0.299744355195342	0.22687759935884	0.00985979762954749	0.969026656253458	0.330367012888618	0.18058172934738	0.0890689901608723	0.725244486614578	0.234255200055337	0.349468802153563	0.0358888281628064	0.887572194302696	-0.122880529508169	0.627138486487838	0.075727684783054	0.765208068573974	-0.0730208454576614	0.773389258177561	0.0343346505066401	0.892413566283383	0.12814646420712	0.612333260890504
3511	Cnih3	72978	0.237740679138574	0.342136065916601	black	-0.401331057861846	0.0987963907120762	0.013009461684289	0.959139240247863	0.200790684784093	0.424341621231498	0.00639694477607011	0.979902143815588	0.595600600629383	0.00910525532068581	0.267656023614288	0.282916426560929	0.0961929784778061	0.70417119509415	0.271839224787929	0.275170742418043	-0.140292983373856	0.5787305019141	0.000258712418867499	0.999187102463179	0.0973227594427599	0.700847530557824	-0.341368596503733	0.165625638509812	0.477557337297504	0.0450427947623588
17568	Tgm6	83561	0.237468776660821	0.342704875412361	black	-0.251927224389504	0.313218636993778	-0.0516202350594405	0.838808214292089	0.0170549624016065	0.94644812718355	-0.150099638228529	0.552187787746785	0.510064537468699	0.0305727069086918	0.19627188777051	0.435056575998429	-0.0387002761943148	0.878824061395637	-0.139600986553274	0.580623681193029	-0.436124017405632	0.0704016944699971	-0.20979512024172	0.403411930901316	0.185342696828852	0.461544234474136	-0.352346689966328	0.151562748422579	0.450114349658203	0.0608821317200437
3368	Cisd3	12705	0.23671153752087	0.344291863239327	black	-0.178508489422396	0.478510261085854	-0.282572781378591	0.255900346867263	-0.183085241583699	0.467114579343753	0.000201512927448117	0.999366828337274	0.459493756777772	0.0550617206079935	0.370064628402713	0.130636150854687	-0.0759072344867581	0.764666220269351	0.121698183737031	0.630481639624987	-0.269456350137522	0.279566736928552	-0.181591547624564	0.470818721681617	0.19108889685683	0.447517844375454	-0.251692318022796	0.313685259808306	0.395650184896413	0.104116979601043
19695	Zmat1	330502	0.233382845562203	0.351318033843376	black	-0.565402261167984	0.0144712712696857	0.0376457146525572	0.882103935024346	0.37697829025734	0.123048076473784	0.0701946916542996	0.78195537398488	0.693115275790566	0.00142663778844938	0.357327576594269	0.145461402144672	0.272054183064427	0.274776287499268	0.23153984910323	0.355243197381775	-0.234282522645621	0.349410973506267	0.0356491498940279	0.888318566126938	-0.0123598042526731	0.961178223779327	-0.219675234520847	0.381104274896582	0.532284992551474	0.0229683803357635
1533	Ano2	11750	0.232897657790656	0.352348959488536	black	-0.43437870459663	0.0716622898626575	0.00712697935080272	0.977609044389605	0.12949657250706	0.608560026649756	0.193786810057541	0.441008646176415	0.543728885585673	0.0196788785007772	0.404250101563907	0.0961399566534292	0.262756444279884	0.292156263223188	0.285464243512625	0.25085782511714	-0.306585880780938	0.215930989031267	0.0191437250352615	0.939900098971703	-0.18001351337838	0.47474784605412	-0.034930143524015	0.890558127044728	0.211092521233994	0.400443093940814
3369	Cish	17684	0.232575201590949	0.353035068278032	black	-0.118537832160388	0.639451162518891	-0.237291659076017	0.343075691804654	-0.0953159145903516	0.706754924442385	-0.0452746134432292	0.858420985331026	0.320404721811692	0.194882981199138	0.252973641634011	0.311145026303345	-0.0561280277887936	0.824929757284423	-0.00612858364432641	0.980745127084673	-0.27895062743035	0.262306149548897	-0.155845753151238	0.536890943871494	0.164992353434649	0.512946463467663	-0.238997445814855	0.339514046931965	0.240195671040376	0.337025029130621
18906	Vsig1	22325	0.231427962399143	0.355482291575706	black	-0.511055943167115	0.0301965819367141	-0.0313938918035975	0.901584015305866	0.461245497076865	0.0540227464121649	-0.119068076091449	0.637942886922068	0.725842204778714	0.000649540161563613	0.068579300755848	0.786862460485881	0.29974024632003	0.226884278914659	0.516737937737516	0.0281095513242903	0.181588392113375	0.470826562339356	0.0840225409549024	0.740287758766492	0.129714134522737	0.607952867792555	-0.0285198711361762	0.910557827848069	0.683011243637932	0.00178340145140725
19000	Wdr63	13185	-0.231117722057348	0.35614573292197	black	-0.0900023089394687	0.722472576552242	-0.171792627895682	0.495476688078529	-0.128270488899205	0.611986251876823	-0.151941131037524	0.547264559878356	-0.191278126155532	0.447059694408534	-0.0976999820024643	0.699738938928325	0.113893349737164	0.652719369391049	0.41185139415233	0.0894649750770384	0.247157737716566	0.322773598936674	-0.184839914960895	0.462781957615725	4.48257578524825e-05	0.999859153442174	0.544863694269113	0.0193740641044996	0.146580757075305	0.561649677321692
15280	Rnf13	19739	0.230231033492007	0.358045774600018	black	-0.223278433439805	0.373142627428212	-0.0569934131630956	0.822270949932823	0.0130248528866796	0.959090937039635	-0.0367853594765362	0.884781147241681	0.484028112556077	0.0418138829573624	0.240039874676386	0.337348057336436	-0.0926567269563036	0.714607145045066	0.045572005475578	0.857499965593668	-0.373410554488657	0.126924024163966	-0.0768895151277783	0.761703722663291	0.23318171443503	0.351745187204249	-0.474524766310886	0.0466197052452064	0.45301006605008	0.0590382997465207
16833	Spinkl	216233	0.229834103888463	0.358898196971451	black	-0.187333658180735	0.456659421306801	-0.13896586595095	0.582363557351033	0.105079720322029	0.678169736561034	-0.332669168258287	0.177379804998369	0.377131591559685	0.122883422755038	-0.155536659325883	0.537708863744187	-0.0737219361273869	0.77126805283913	0.386933649915039	0.112675138942327	0.0415533388302859	0.869960077725982	-0.065628127318811	0.795846904459494	0.352921811952955	0.150849420335357	-0.142592219536049	0.572459094195403	0.635163307506991	0.00462142570343927
10934	LOC115489840	102308570	0.229204685529659	0.360252256113318	black	-0.491413451973304	0.0383478235519914	0.0218870787255594	0.931305636318004	0.362983318967988	0.138741596484243	-0.00278941654581938	0.991235561723096	0.686147623276181	0.00166554247002974	0.192221092343331	0.444780238570053	0.582124721244248	0.0112563854410828	0.103629684736374	0.682389705319696	-0.13788250495952	0.58533642004538	-0.120434894313033	0.634061225964317	-0.103634424996122	0.682375895274403	0.373089048323686	0.127277464497674	0.393335017396392	0.106343120481645
3553	Cntnap3	238680	0.229061239232723	0.360561254581493	black	-0.361569025573238	0.140401348550149	0.092323733296031	0.715592372795799	0.50244566196441	0.0335855709947734	0.244236537880718	0.328709503299597	0.691694157438622	0.00147290209074423	0.118631412803086	0.639184874948616	0.113317154066128	0.654372463699933	0.0558404416581914	0.825813739011423	0.18788794445144	0.455304167516399	0.620677150024369	0.0059849203865432	-0.0482145637268823	0.849323811897194	-0.380757983075742	0.11903363446227	0.316824015272008	0.200201173539059
7828	Gm36041	102639816	0.228896132107537	0.360917098506919	black	-0.729314204920595	0.000593739879736847	0.211913859365266	0.398569773704339	0.563782506027497	0.0148178110557505	0.247849148400074	0.321377942421147	0.769070636710348	0.000191201296205874	0.483778178336867	0.0419352223307886	0.513835905916271	0.0291609992150635	0.451026432201104	0.0602967901533551	-0.114948338493694	0.649696617672059	0.140348814457427	0.57857787229322	-0.288971976577199	0.244825190939483	-0.0992639649025863	0.695148845831727	0.340770945841511	0.166415774232235
16646	Snord3a	17126	0.228352604498865	0.36208992957105	black	-0.328001552316549	0.183911804458301	-0.219747030673164	0.380944721314733	0.187560113204934	0.456105481958382	-0.178940374987457	0.477429087121132	0.81240125509727	4.20221564171475e-05	0.0401356777977106	0.874362732284008	0.0670666463566773	0.79146440474152	0.0668559073966951	0.792106059920541	-0.070122385164537	0.782174854047157	0.0512875173106026	0.839834422067353	0.342184692764937	0.164550821049881	-0.190427916913717	0.449120055662037	0.77971434196636	0.000135949064180711
8257	Gm39871	105244217	0.22797916356702	0.362896992700135	black	-0.137888377290193	0.585320288582905	-0.0302032589082173	0.905300318129094	0.340716601521565	0.166487747788274	0.00670551462146639	0.978932880938016	0.360729037645415	0.141393615347797	-0.12844691360429	0.611492768119765	-0.0146390537988876	0.954025769214314	0.0611401641782872	0.809556505176575	0.304683440847032	0.218939819545531	0.428111413638145	0.0763266709328778	0.1160688178586	0.646491913328101	-0.186316510420096	0.459151704126115	0.281589300759328	0.257629847471691
14857	Rad21	209027	0.227068566078424	0.364869188723209	black	-0.230768699149046	0.356892951250649	-0.0178904901606994	0.94382843028997	0.284324659518885	0.252837656350577	-0.0132989068017883	0.958230878722967	0.32497986325971	0.188225049348587	0.0657427580325071	0.795497462836184	0.207489296130388	0.408717581081438	0.0375520779339371	0.882395250849378	-0.115989694012171	0.646718023597827	0.0716509133444364	0.777538496461573	-0.0451695621573873	0.858746369608764	0.0184960207571112	0.941930203107064	0.142247370123652	0.573397847197912
117	1700028K03Rik	76421	0.225998316399676	0.367194869718024	black	-0.230567585318577	0.357323917499028	-0.118265022389656	0.640227693238187	-0.102274830084132	0.686340794179306	-0.0560742018143334	0.825095192255079	0.422630668396258	0.0805854158939607	0.291431152277567	0.240651151534022	-0.0516880080365299	0.838599211067627	0.193531870927399	0.441621628303305	-0.322434082203171	0.191910815317293	-0.182058119803029	0.469660122443313	0.0980461816821305	0.698722026197124	-0.2498922692238	0.317274600944724	0.347110773260283	0.15816366213751
13101	Nsf	66181	0.225324717858462	0.368662881191813	black	-0.22660358258875	0.365878587914102	0.0192706058723732	0.939502456377567	0.00866582660295308	0.972775964773531	-0.0599950065944234	0.813063303323033	0.474907639931889	0.0464183368263566	0.261003510942928	0.295505911071483	-0.0508402327073635	0.841214377710533	-0.108706733063871	0.667654269497917	-0.41052452541134	0.0906051674897812	-0.196385231850981	0.434786105138216	0.244524292607616	0.328121965690208	-0.457987772829639	0.0559668790690645	0.456390595091626	0.0569390097364829
6597	Gm26510	115487919	0.224424428983853	0.370630068092304	black	-0.574332840498177	0.0126744805076657	0.226364178450258	0.366398905781615	0.52387670710921	0.0256482519774361	0.122557817073479	0.628050293058076	0.686827672046341	0.00164085790062471	0.33137296726317	0.179177881626404	0.355500339875259	0.147679630246418	0.358338435136365	0.144244180687285	-0.164572925716274	0.514033355761679	0.110443114913234	0.662640766451852	-0.149375108490294	0.55413017977843	-0.251596774341572	0.313875167757719	0.365546657258294	0.135768218137355
16968	St14	94214	-0.22340809522286	0.372857871532821	black	-0.092484238070683	0.715117434115111	-0.140560245582896	0.578000022017524	-0.215563412986903	0.390303655179222	0.0292285241298735	0.908344139474801	-0.120874490882754	0.63281472762745	0.193015327361074	0.442864967518666	0.0433524867504584	0.864377937099177	0.348917876989794	0.155863649489438	0.000750743716426891	0.997641098895558	-0.170568228816486	0.498600809990027	-0.269518994059764	0.279450621534337	0.261806454442206	0.293968712493738	-0.191855973048689	0.445662139839602
12989	Nos3	18081	0.222847329591299	0.374090266757221	black	-0.0520956168782901	0.837342414585586	-0.154508160888972	0.540434521056105	0.123377241626534	0.625736057664369	-0.266855562203964	0.284413612491016	0.42212858044223	0.0809840777778507	-0.132341758158441	0.600639214453	-0.00758769395340838	0.976161986322613	-0.0694405963422468	0.784245132481096	-0.240588852313368	0.336210605413946	-0.0598227661358354	0.813591047111529	0.213106375621792	0.395858363529778	-0.13210392989043	0.601299699431501	0.361305262061391	0.140712407046959
15347	Rnu11	67045	0.221881575423968	0.376218027604465	black	-0.523154480367322	0.025889332418997	-0.0349703264136596	0.89043294443512	0.277509680019054	0.264882003787147	0.0027675139548629	0.991304377912794	0.788847008843082	9.99510397618641e-05	0.280314438722653	0.259882619335037	0.187048721310058	0.457356899620876	0.242432014617111	0.332407994959508	-0.16944546155231	0.501473895302819	0.0427189767567651	0.866342818446866	0.167509903346399	0.506445361871486	-0.231332738430174	0.35568585080195	0.726195109069728	0.000643675516999181
13412	P4ha3	258022	-0.221779487751841	0.376443341523649	black	-0.173396185320443	0.49139944516337	-0.0183817448949043	0.942288414445846	0.372830836172042	0.127561823748539	-0.238017519545588	0.341557486754398	0.317427416334179	0.199298354693787	-0.12123979604876	0.631779601851681	0.335747877876963	0.17315776545559	0.431177753081987	0.0740174822639093	0.154811056927135	0.539631158961521	-0.136900662038698	0.58803618733435	-0.0136013396733752	0.957281810233554	0.11486436880991	0.649937017642741	0.21300551006295	0.396087310196871
19221	Zc3h12a	170750	0.2203944784571	0.3795075621682	black	-0.209097480697552	0.405013240810182	0.243215084340677	0.330800072894061	0.407508608212839	0.0932359306984415	0.224815000694164	0.369775923538765	0.169609705064602	0.501053113850338	-0.0377253380868189	0.881856227646448	0.100294828704117	0.692128884768169	-0.173873329216323	0.490189396130999	0.237418145652747	0.342810853743227	0.490262825914778	0.0388728226569178	0.00593429444302885	0.981355445758459	-0.132839556542628	0.599257712434267	0.17337036184837	0.491464975410751
12624	Nav2	102467247	0.220311444280703	0.379691707168351	black	-0.194620104781584	0.439008124778167	-0.126771036806647	0.616186822295288	0.0638865622267732	0.80116042339811	-0.0446214723036662	0.86044436510067	0.62970989068126	0.00510133068636425	0.0451372555152861	0.858846440074897	0.126684784347523	0.616428797301953	-0.0576121514027005	0.82037106777021	-0.0889993158511866	0.725451546722967	0.0409029195037059	0.871979560550983	0.187306311118421	0.456726338972736	0.0158730880741217	0.95015463893939	0.484002233297364	0.041826434506719
11202	LOC118568662	NA	0.220007183625803	0.380366889995709	black	-0.412770305758492	0.0886814759983609	0.163588540670783	0.516588500424161	0.595967643405767	0.0090516697159011	-0.0789027820698957	0.7556417175706	0.684480323929488	0.001727365875503	0.0416170860267365	0.869762190451256	0.442801389796663	0.0657298871405979	-0.00283926386793757	0.991078945642388	-0.143425039367607	0.570194704190657	0.0286198604720534	0.910245443075494	0.0540833521432035	0.831218971560117	-0.100841256441474	0.690529887380813	0.428190228758963	0.0762666618239709
15057	Rdh12	19415	0.22000609059713	0.380369316727935	black	-0.458271731585789	0.0557953592681229	0.321982290026392	0.192569883664516	0.632003809416364	0.0048947514962937	0.081717390533598	0.747189635472132	0.715359389709542	0.000845300954466606	0.149795968697952	0.553001528100381	0.571256719484274	0.0132720654168011	-0.0237040883966476	0.925617174304874	-0.144168236572652	0.568177254230621	0.060699830093388	0.810904528642675	-0.137225355774561	0.587142804076972	-0.0308275895753846	0.903351366896255	0.265318940099654	0.287301246136033
1784	Armcx3	74100	-0.219872868535595	0.380665159415261	black	0.11431870822202	0.651500010487557	-0.486126172544498	0.0408058407488973	-0.543143219550332	0.0198376603733618	-0.102064842675771	0.686953865266827	-0.219030965454027	0.382537699052262	0.220355155754654	0.379594761996341	-0.0590167957423412	0.816061547690701	0.0229216122585363	0.928066445405281	-0.172254704535862	0.494300131786934	-0.483105354212269	0.0422632036344224	0.0173402487791161	0.945553585961314	0.373625710081402	0.126687883069995	-0.0630100935935769	0.803837690771507
9314	Grem1	268527	0.219411580008724	0.381690515526582	black	-0.318420905685291	0.197817735031295	0.0594414944496161	0.814759532864016	0.323279607253416	0.190681400198403	-0.0279627548776424	0.912298587128876	0.695142601862101	0.00136272959061442	0.0742565527803842	0.769651563832466	0.296893599109885	0.231542334623762	0.121447343217047	0.631191787855347	0.0522567545090239	0.836845675702755	0.0427186809037277	0.866343736233566	0.095164672089898	0.707200776823715	-0.0272467846487531	0.914536256686189	0.469727494238018	0.0491993361570404
5215	F730016J06Rik	433111	0.219302156284894	0.381933967719875	black	-0.274758297350181	0.269843935729087	-0.209301878383682	0.404543726764	0.0390757583527554	0.877656695578441	-0.0299478606611529	0.906097734955101	0.412509907561868	0.0889029931433363	0.0812801023452966	0.748501009919427	-0.0557764158073637	0.82601056872655	0.558237198464541	0.0160543803087904	0.232053751675697	0.354146199846987	0.182081014180444	0.469603307410332	0.169892372315882	0.500329333906746	-0.0607015622379961	0.810899224920997	0.500906891446902	0.0342209166551137
6586	Gm25813	100040030	0.21717085652228	0.386692922989968	black	-0.471836487930986	0.048052298159009	0.0732058393779141	0.772829395362936	0.474297208209303	0.0467397007005456	-0.0029811836075694	0.990633047511432	0.859027127833513	4.99158911032912e-06	0.14674884135644	0.561196113207906	0.366056887282947	0.13518171066845	0.0389328439975169	0.878100985000328	-0.181434950070823	0.471207905986286	0.10890454051237	0.667082453602872	0.0234565873840926	0.926391822870377	-0.1507953234048	0.550325569986869	0.507052135009817	0.0317378520929737
6576	Gm25360	115488455	0.21683247721161	0.38745147691868	black	-0.635027165541367	0.00463294083154071	0.213853210801728	0.394165428316965	0.52751084248314	0.0244616101377297	0.198268252100202	0.430305533292397	0.816003631425777	3.64231845257197e-05	0.349734983090571	0.154831224435389	0.423139615182137	0.0801827769262063	0.108401438200678	0.668537148679179	-0.140176845355304	0.579048051819575	0.199781028541639	0.42672354719347	-0.123745170461721	0.624698025780592	-0.158113828181477	0.530906533073388	0.467684997463111	0.0503298366731343
15022	Rbmxl2	19385	-0.21680774175081	0.387506959153554	black	0.0453491503037113	0.858190129140602	0.057898425864933	0.819492361786029	-0.209875263473756	0.403228195548649	0.209215539025509	0.404742017718391	-0.385280465258734	0.114353041628618	0.0399897371800764	0.874816163580722	-0.115438937085817	0.648292723135977	0.304683569629871	0.218939614952648	0.160920696670574	0.523543082531992	0.183764062921924	0.465436037587586	-0.265348834510993	0.287244898638269	0.205135079715233	0.414173027410324	-0.316807965385433	0.200225224368472
17583	Thbs3	104859	0.215414688351117	0.39063866067606	black	-0.285821285713273	0.25023954047776	-0.210587216093711	0.401597969595199	0.197765875482063	0.43149854554958	-0.226173485337888	0.366813653566261	0.533892079999377	0.0224821142727643	0.0625448077904933	0.805259802670162	0.283013962354824	0.255126878795624	0.0583598339479614	0.818076522376741	-0.0761725923892674	0.763865608905557	-0.26229233271623	0.293040875686897	0.283214660547714	0.254775505398184	0.106680335409204	0.673522105848387	0.588461571835165	0.0101992542129686
17306	Tapbpl	67043	0.215302688036099	0.390891047874675	black	-0.117418560135284	0.642639340545576	0.111164352538606	0.660562306842256	0.167969991976272	0.505261512708338	0.144066772354648	0.568452502711476	0.297632847497253	0.230326835837912	0.192147020250982	0.444959078018008	0.0137304194563574	0.956876759877971	-0.10950177889006	0.665357034549766	0.0561799685991585	0.824770123049657	0.110233755004498	0.663244539224295	0.199541230665629	0.427290297032253	-0.336271314929587	0.172446743904264	0.292378313868942	0.239055647258331
14444	Prkdc	53412	0.215167229663986	0.39119641604609	black	-0.552045141015191	0.0175302867381525	0.167643147293898	0.506102377917653	0.629933764776917	0.00508086251024486	0.0870825128870529	0.731155018405182	0.704425060684072	0.00109962669272445	0.158174840541294	0.53074597257674	0.677878266537602	0.00199112963140165	-0.0969453530410195	0.701957238271107	-0.0122757017292543	0.961442200925377	0.065119227674277	0.797398685629437	-0.152761418688694	0.545077854634667	0.260640729980241	0.296202028574794	0.32479772266208	0.188487174423527
5172	Exoc2	73172	0.213681946028931	0.394553303512702	black	-0.228783035396027	0.361160962694051	-0.0919429887369609	0.716719405164359	0.120733383290441	0.633214742974318	-0.216683647944779	0.387785370521785	0.498409080999878	0.0352719070775059	0.0948426206300141	0.708150464081015	0.118433535730457	0.639747991728575	0.029031275781205	0.908960239494656	-0.254714640276121	0.307713173532471	-0.263138525181226	0.291429220388481	0.256252148936502	0.304701321746171	-0.187053366035508	0.457345525774682	0.492693535609843	0.0377701598263401
17108	Stxbp3	20449	0.213594469731261	0.394751497512179	black	-0.441176790335843	0.0668446927530578	0.0634673822757007	0.802440592352641	0.410192061938704	0.090892500909316	0.251137831206101	0.314788339843793	0.472437858760682	0.0477289675995814	0.156590225733047	0.534923251982687	0.381804287811691	0.117938909059081	-0.15336169392987	0.543480139539587	0.104166253484212	0.680827102224223	0.366333223684193	0.134864801327278	-0.148723629957454	0.555879301371112	0.183227011070238	0.466763771614592	0.23065808209391	0.357129955636157
7559	Gm34535	102637802	0.213581376469529	0.394781167433203	black	-0.284995234172985	0.251671462287623	-0.113175011261717	0.654780504427414	0.281585465487338	0.257636606277778	-0.173593397548477	0.49089913449916	0.657880073954854	0.00300041969062445	-0.012365978414063	0.961158844755589	0.162158216908952	0.520311711559373	0.319059616128114	0.196869695206637	0.202606371926263	0.420075861365558	0.0236684403375401	0.925728744557357	0.210718967541054	0.401296677744184	-0.0710596050806196	0.779331223751884	0.59618712767554	0.00901974795089683
18618	Ugt2b37	100929	-0.212587826503246	0.397036144531267	black	-0.111697314436985	0.659027935568611	-0.219872034088811	0.380667012850905	-0.11932195325563	0.637221213118208	-0.145733344089239	0.563938796822407	0.0392666870970469	0.877063194243435	0.111138567323352	0.660636573953667	0.130334140083415	0.606223933177994	0.341777936169576	0.165085934782433	0.154606028994325	0.540174889386411	-0.333286066860286	0.176528323355904	0.019542244839431	0.938651189923422	0.256139809789489	0.304920784672083	0.123722267154674	0.624762622934546
8964	Gm52427	115489031	0.212131909919797	0.3980732422537	black	-0.253181245168582	0.310734607025387	-0.0636700880997368	0.801821471990563	0.313112884398272	0.205813041743737	-0.307531658810257	0.214445229554091	0.659366110208763	0.00291329745035294	-0.113249923506477	0.654565446779983	0.138440620925462	0.583804093226584	0.422837778543768	0.080421388220913	-0.0149591000987163	0.953021695729218	-0.05996040992782	0.813169301170789	0.267269272149205	0.283639204969042	-0.174876402089184	0.48765030379738	0.615157596751051	0.00658332919638046
4649	Dusp26	105352	0.211992911924565	0.398389721144862	black	-0.200108019657295	0.425951358515711	-0.1592124037352	0.528018926051333	0.0752201986710422	0.766740129511361	-0.0218790240798457	0.931330860024535	0.512739989362648	0.0295659042373402	0.302628698397867	0.222219896463924	0.0601720171765946	0.812521023736123	0.0939403629510907	0.710813281656994	-0.175375923635205	0.486388252649803	-0.12970911973432	0.607966860014087	0.0992198020648872	0.695278320775747	-0.239469187816635	0.338532852467217	0.289739231729991	0.243518015850323
13994	Platr8	18703	0.210620012405269	0.401522958880929	black	-0.173753298691289	0.490493660337448	-0.274916762095202	0.269556604802185	0.162043521723635	0.520610809033473	-0.216367351517852	0.388495496585726	0.67873331646612	0.00195520324074775	-0.048017503347149	0.849933028230744	0.0641783172151237	0.800269692480483	0.0185991579516815	0.941606916353945	-0.00388628757944838	0.987789365583603	0.0195973576490756	0.938478484230669	0.275050499411106	0.269314257522588	-0.0673773041474589	0.790518750701834	0.615579879487923	0.00653590104903705
9048	Gm6634	625585	0.210563176925605	0.401652956061022	black	-0.198416126235546	0.429954700678316	-0.0246631085788324	0.922616163043902	0.183785684575165	0.465382622857487	0.0448810939608911	0.859639977933509	0.60092468044197	0.00835249042147572	0.0100266561446657	0.968502734552463	0.131233170112226	0.603720451146991	-0.0840407373818868	0.740233350895502	0.0180665279840002	0.943276553927773	0.233265060330518	0.351568144886033	0.102802992084711	0.684799617019136	-0.0695195289707691	0.784005379623588	0.354608924338524	0.148770209164178
12530	n-TTagt6	71971	0.21039817358856	0.402030489738652	black	-0.608527780311583	0.00736521450899609	-0.0356957728196894	0.888173372650127	0.241050577193092	0.335255663164966	0.0917728201556252	0.717223297181879	0.667036849096717	0.00249596214021023	0.393337130574321	0.106341073174353	0.317253985612071	0.199557569305286	0.334687241298705	0.174604558421246	-0.18772435252185	0.455703944084307	-0.0120459781594414	0.962163266108757	-0.0514454440967749	0.839347294686978	0.0153534493436701	0.951784606138952	0.549844880972639	0.0180797916019316
142	1700052H01Rik	73462	0.210146988512453	0.402605579058411	black	-0.328052274667143	0.183839970588884	-0.0833822594690496	0.742202964956486	0.415726083444722	0.0861950861908663	-0.207781775704564	0.408042524385194	0.604581011204883	0.00786520138645254	-0.0347420492493459	0.891144133835412	0.19209865933984	0.445075860431213	0.209663422401434	0.40371395795593	0.166774193164156	0.508341141437084	0.0362148198636266	0.886557182072971	0.18620369089138	0.459428565020625	-0.100941242536583	0.69023743530163	0.561539754409314	0.0153084799117865
1566	Ap1g1	11781	-0.208876274933567	0.405521695150369	black	0.120180061918835	0.634784245721621	-0.504785465514985	0.0326369592591087	-0.555466951357431	0.0167020028843924	-0.263646295355483	0.290464709911695	-0.0513176159342697	0.839741578164633	0.152986606569699	0.544478239500798	-0.437776296529484	0.0692234825783495	0.252820150073742	0.311448676954903	-0.204383673150215	0.415922413297562	-0.414188369775348	0.0874821843580773	0.409068160915001	0.091868732323058	-0.248827568235443	0.319409028550331	0.371632655936127	0.128887168394677
542	4930578M01Rik	75951	-0.208546348129424	0.406280690287539	black	-0.00519567155719093	0.983675761420186	-0.236091781533104	0.345593863846479	-0.134847931909927	0.593697276324721	-0.133440641779061	0.597591300975255	0.116381224640115	0.645599444169819	0.21579381035862	0.389784991360638	-0.173033351565392	0.492320568706386	0.467226514287765	0.0505862774834717	-0.112113235990585	0.657831416689837	-0.237647719390465	0.342330472781611	0.0239159639538046	0.924954079702142	-0.374507456954062	0.125723356591343	0.0447304308120461	0.860106762409741
6940	Gm30991	102633068	0.208285107881724	0.406882214839	black	-0.630954135940163	0.00498841757315872	0.190655375732469	0.448568365701415	0.655272915894169	0.0031584356803118	0.302210531224603	0.222891301920767	0.695452254355138	0.00135318081203557	0.292151121248871	0.239437740325599	0.631132856279453	0.00497236747602636	0.339483782166442	0.168126167602036	0.19490638828178	0.438321921149112	0.33570527702832	0.173215720061743	-0.291719107482125	0.240165373530989	0.197286692802727	0.432638088701226	0.26480766529049	0.288265981782356
9571	Havcr1	73738	0.207734741180782	0.40815104181663	black	-0.29619539921195	0.232694107376052	-0.00454180142203017	0.985729938732328	0.291293427733061	0.240883712306583	0.227984269116484	0.362885951977701	0.33043201096326	0.180490800023723	-0.0153651793018029	0.951747810377057	0.313469512371527	0.205269328955691	0.121379152420827	0.631384894264813	0.482505340318521	0.0425573391099577	0.447281443013683	0.0627272676710106	-0.100121490587101	0.692636378930619	0.410141333526508	0.090936401268587	0.219849886253554	0.380716208454303
2816	Ccdc65	52570	-0.207294678984012	0.409167098918079	black	-0.253874036540431	0.309367336136754	-0.000446567290652315	0.998596846104404	0.229440481407108	0.359744653029759	0.164537137714597	0.514126145744637	-0.0145162408115858	0.954411084985228	-0.0640269402078329	0.800731818809911	0.441059702749916	0.0669255774372216	0.281691530269378	0.25744973181284	0.356817371225862	0.146078450373972	0.245445687669488	0.326244801186298	-0.355429845552976	0.147765673377532	0.72410017723569	0.000679148482485009	-0.109709298930359	0.664757883820411
17133	Sult2a5	170460	0.206988119033296	0.409875715332462	black	-0.452445574282352	0.0593944143638045	-0.0915449866758098	0.717898116651552	0.328679454281018	0.182953296828286	-0.0172490550266809	0.94583952552471	0.789450483931302	9.78892660521873e-05	0.173710363101557	0.490602519594516	0.147983333277349	0.557869832915981	0.239532349006301	0.33840160589806	0.121701707551825	0.63047166563489	0.180307516782304	0.474014582124492	0.146011951842281	0.563185745353714	-0.239074459311803	0.339353751269681	0.634926378311373	0.0046414806523558
8232	Gm39748	105244062	0.205829680018437	0.412559396120828	black	-0.272189007130731	0.274529059167324	-0.0794582688560594	0.753971502394145	0.338294870531353	0.169716545529028	-0.19608584094173	0.435500726018944	0.720814540653663	0.000738067395162876	-0.0430279244580352	0.865384498859445	0.20022155317864	0.425683421627157	0.112466839817996	0.65681479465802	0.0513039438718825	0.839783751525661	-0.00740853416116904	0.976724700968396	0.31095302631416	0.209126113567743	-0.12524726408186	0.620467178886485	0.640824325138939	0.00416285118758085
943	Abcg4	231148	0.205572260847247	0.4131570159173	black	-0.476840633399728	0.0454117611040879	0.0512641108780662	0.839906624252599	0.259350188539832	0.298686385823467	0.0550133729490221	0.828357089109006	0.573147652335481	0.0129021265815842	0.191671412101475	0.446108266264445	0.426111871577315	0.0778607468068414	-0.0283993877463287	0.910934256330108	-0.135723060519115	0.591281063649227	-0.0477718911528867	0.850692456737926	-0.023139414881803	0.927384626870583	0.263968062888791	0.289854516393664	0.462692947844922	0.0531754382891276
11875	Miat	338320	0.205519790137113	0.413278887739357	black	-0.181158123286409	0.471896281800197	-0.162583980229296	0.519202122901366	0.208223120178085	0.407025016359653	-0.140686478300726	0.577655139508803	0.618696412830115	0.0061943620705434	-0.174239133516802	0.48926268786638	0.0475736734765879	0.851305433452352	0.0115085602998824	0.963850242180802	0.243463030200935	0.330291899747561	0.243510718419273	0.330194213504635	0.286133868523598	0.249699034604098	-0.00419846583964691	0.98680858569304	0.595617761627143	0.00910274426797623
6666	Gm2762	102633477	-0.2037658156099	0.417363821637815	black	-0.00160458428247563	0.994958282311316	-0.0717499357181604	0.77723838484129	-0.102598691955446	0.685395624891189	0.0699923200648887	0.782569694750135	-0.0993807119243402	0.694806609967935	0.277311738056054	0.265237071339893	0.18571438225802	0.460630312110603	0.095604955097717	0.705903105795941	-0.190731166589519	0.448384615945604	-0.330023323593233	0.181063045143463	-0.213345285396114	0.395316369253382	0.18932160073698	0.451808317663032	-0.209933336376443	0.403095086628043
17998	Tnip1	633640	-0.202327546150605	0.420729449805172	black	0.0577870711030759	0.819834135728658	0.0334517498648697	0.895165487278176	0.293066759371276	0.237900189260305	-0.119898536651872	0.635583365220331	0.309390275165995	0.211544876303032	-0.158039142382107	0.531103106953937	-0.0751153405804016	0.76705679074282	0.144691218230509	0.566759441993193	0.272426162646992	0.274094517346014	0.178719018176879	0.477983076708479	0.244230209888378	0.328722430707039	-0.454111424495199	0.058348101844653	0.276302492522125	0.267052049926971
6872	Gm30581	102632512	0.201375765674447	0.422964548245058	black	-0.2011652364189	0.423459787207324	-0.113667823222411	0.653366217806685	0.0503924337632506	0.84259636148148	0.130450746439047	0.605898989065432	0.317996681112722	0.198449075513262	0.208491533491735	0.406406865213963	0.267934897678907	0.28239595381855	0.024566774420362	0.922917572162694	0.0821811552003211	0.745799582808912	8.52978589454239e-05	0.999731986468264	-0.0313309307420679	0.90178048653455	0.304061424973154	0.21992944045706	0.196128765957836	0.43539823008376
2705	Cbln3	234309	-0.20070117267989	0.424552509404327	black	-0.163838712558174	0.515938572683899	0.0958632032183298	0.705142315289889	0.152154946125736	0.546694198900697	0.222552519271384	0.374739082590201	-0.233328007207913	0.351434467682221	-0.0497630675247897	0.844539431986815	0.372802978085868	0.127592529420638	0.0716773350523841	0.77745841605463	0.28225767375924	0.256453685085639	0.206164365746053	0.411783087617247	-0.351751796392311	0.152303034401888	0.686774522694489	0.00164277615117337	-0.223013192169748	0.373725513794897
7267	Gm32834	102635512	-0.200370708623091	0.425331552689152	black	-0.165298690636859	0.512153314097173	-0.244929033792635	0.327296606468013	-0.0609138757885625	0.810249193123231	0.0128931218587123	0.959504361433902	-0.0240920775040044	0.92440294317398	0.107576957746244	0.67092352149837	0.0495288549045313	0.84526274574269	0.339411185083631	0.168222988490517	0.124166069854876	0.623511372732683	0.0080310763363735	0.974769433833185	-0.0183553542940365	0.942371140436471	0.253720863580441	0.309669323993621	0.148747266719144	0.555815797737115
421	4930445E18Rik	78115	0.200355054537273	0.425368474656121	black	-0.437495486138157	0.0694226862469823	-0.2086106999414	0.406132589180391	0.186835367498874	0.457879507700977	-0.0564117909451912	0.824057723000008	0.668138428082731	0.00244029487755521	0.249796614067638	0.317466016860901	0.436839510484187	0.0698896814896729	0.130478372887856	0.605822013420483	-0.225292217033734	0.368733795306783	-0.192724364224217	0.443566120828872	-0.0185670755709885	0.941707478648476	0.276768270130729	0.266213462633943	0.415530535024893	0.0863579939545422
13123	Nt5c3b	237038	0.200172923221099	0.425798176502812	black	-0.194599978186074	0.439056387912002	-0.258093455511439	0.301117685018491	-0.149531481436331	0.55371070419689	-0.0737127645781659	0.771295792158581	0.271784480258791	0.275271255974574	0.238781466757959	0.339963818814355	0.0570406010279267	0.822126022776363	0.0697951719260256	0.783168276904952	-0.146284034432079	0.562450753627555	-0.290385696927205	0.242420072569212	0.199872592229661	0.426507245568991	0.103167503831463	0.683736661422235	0.402740653028842	0.0975070917421147
8212	Gm39638	105243918	0.200048205658489	0.426092554095742	black	-0.318082072399363	0.198321887569623	0.0597471504747059	0.813822757216198	0.399687685860399	0.100314959461718	-0.124315357883787	0.623090692603274	0.419647830688311	0.0829750297856472	0.00155895063192094	0.995101664829868	0.232114474887067	0.354016705323767	0.320092146636403	0.195343464872527	0.167582644383178	0.506258105108783	0.0144194879280092	0.954714646075828	0.109063359087147	0.666623471868	-0.0680114453438945	0.78858926624427	0.421372015350869	0.0815875209789819
640	5430402O13Rik	73183	-0.1998548817488	0.426549078676118	black	-0.0539147888206181	0.831737896103855	0.063884531218588	0.801166624905839	0.272666691384296	0.273654228188978	-0.166175674223944	0.509885879912877	0.141806457498538	0.57459906323224	-0.103611286759673	0.682443306011597	0.0989761056174435	0.695992925021732	0.211778526709409	0.398878114199265	-0.0167658755466526	0.947354647319004	-0.0593831218392311	0.814938460676691	0.0476985037184163	0.850919393662885	-0.146792683559799	0.56107783428625	0.140186792359068	0.579020851373195
8121	Gm39167	105243170	0.199765505062927	0.426760224151259	black	-0.327230310981014	0.185006360648901	0.13693960374548	0.58792901068311	0.486840210101347	0.0404670412342897	-0.0870703852531756	0.731191147423549	0.407852771977541	0.0929329575760163	0.0068053931739083	0.978619153794012	0.300860479479642	0.225067866690445	0.0163985593215287	0.948506568162981	-0.00293158309910155	0.990788887230282	0.00786883363733821	0.975278989471443	0.114049690118755	0.652271096838363	-0.0880320917293384	0.728327837102704	0.416533851341116	0.0855245216556068
6532	Gm22423	115487712	0.197807318549097	0.431400063738523	black	-0.635364461111478	0.0046044544922447	0.114459148897085	0.651097599078994	0.561476894340456	0.0153224157487257	0.0888977915694037	0.725753291924632	0.837077399293839	1.47703399371792e-05	0.280410749046751	0.259712003870364	0.427326502957537	0.0769261910465103	0.326803145779748	0.1856144664611	-0.0423928678459522	0.867354562536742	0.169375760486572	0.501652516040364	-0.100648836730963	0.691092818422072	-0.121445490247744	0.631197034894411	0.511815157471473	0.0299109780642613
3217	Cfap53	381229	0.197690931421289	0.431676666161371	black	-0.229421296466776	0.359785937723392	0.0248963896180982	0.921886317860421	0.370419278240541	0.130239128191534	-0.189922521348378	0.450347109868268	0.474876472488589	0.0464347042962806	-0.0428938493949787	0.865800362133092	0.316390985822049	0.200850737287921	-0.00618922425948144	0.980554639410939	-0.125439481722974	0.619926585938447	-0.149629633929942	0.553447478630266	0.166141421472264	0.509974351054679	-0.0316356328498076	0.900829708280943	0.35647836338331	0.146489448213532
16687	Snx2	71997	0.196991602399293	0.433340623884309	black	-0.144603304952209	0.566997669298817	0.0285119366936788	0.910582617016816	0.426722796004	0.077389655961879	-0.100869817151626	0.690446345117267	0.55243237699515	0.0174349567185827	-0.276929809888524	0.265923008423867	0.0548731006152037	0.828788607712452	0.0262784825660895	0.917563525869391	0.371602901271308	0.128920203266486	0.405515668884275	0.0950044166424529	0.296322023561423	0.232484952079736	-0.166346508862174	0.509444740844841	0.574882182601336	0.012570057308051
4614	Dtd1	56431	0.196792284929357	0.433815484819125	black	-0.359126351555442	0.143300312146356	-0.309957782585792	0.210664411167901	0.208485428019272	0.4064209203858	-0.281811731557506	0.257238052990108	0.798601887879658	7.07680713682728e-05	0.0608620546403787	0.81040784095158	0.223251206105636	0.373202437999802	0.228360177369648	0.362073573943253	-0.151222999505804	0.549182149323387	-0.174971696500497	0.487409417507814	0.320438521572308	0.194833230695299	-0.00126731833791023	0.996017986844487	0.782457801294272	0.000124137370791777
796	A330023F24Rik	234624	0.196045222553414	0.435597725778034	black	-0.371363461914953	0.129186254868579	-0.00844832120138816	0.973459036047182	0.103648764198552	0.682334120714598	0.00762699655916569	0.976038544022631	0.428456995407403	0.076063805634796	0.349306537185507	0.155371985860031	0.0795494965517857	0.753697301737704	0.260202633369571	0.297043983298634	-0.119670794219266	0.636230100669592	-0.15219708178985	0.546581831549139	0.156233263558548	0.535866317583729	-0.256209716211131	0.304784206126336	0.498633697575437	0.0351763928707206
6262	Gm13421	105244124	0.194909214750299	0.438315149057013	black	-0.309033518452401	0.212099596925005	0.0966424731071773	0.702848227165877	0.49006901328467	0.0389617929737885	-0.0208173883865532	0.934655985321842	0.574228450493166	0.0126944017489545	-0.0441574022579135	0.861882521006094	0.23545373160161	0.346937250899663	-0.0978618461630933	0.699263425161854	0.0175164373627866	0.945001161621574	0.243770786171356	0.329661778548722	0.125917128742488	0.618584054450932	-0.145963500716135	0.563316672898746	0.469794148263883	0.0491627704183316
6737	Gm29897	102631586	0.192573113933392	0.443930824708163	black	-0.246690149648725	0.323719473691644	0.146176572853852	0.562740995565198	0.466860932312365	0.0507914626439727	0.115466693132597	0.648213330235322	0.572465177257316	0.0130346846632319	-0.0209619903775858	0.93420301895377	0.233012210549926	0.352105402420504	-0.204048569784705	0.416703851052986	0.139752943547965	0.580207729839502	0.379658454861288	0.120191767096583	-0.038602487054654	0.879128124824909	-0.158215566136129	0.530638811235371	0.216423078846554	0.388370329742126
15643	Samd14	72462	0.191306255546374	0.446991609877827	black	-0.211460634145419	0.39960290678968	-0.144952148467584	0.566052628738776	0.065093608614286	0.797476824665495	-0.0577764105770262	0.819866857010607	0.641584621649566	0.00410420072883013	0.0431956826166942	0.864864207464607	0.129826233196977	0.607640124827359	0.00841033565706388	0.973578330689068	-0.0598453000617702	0.813521998941435	0.0372638394138052	0.883292087797386	0.19582781690864	0.436117097936992	0.0284382011731785	0.910812988849026	0.518351130619625	0.0275379428228727
9237	Gpr132	245424	-0.191020928655829	0.447682463451537	black	-0.278373623799929	0.263335726723297	0.201985137749404	0.42153281727007	0.449026921099119	0.0615855391353436	-0.080610505070467	0.750510323476532	0.22835187016298	0.362091515586846	-0.00129559183988068	0.995929149982317	0.278559947027408	0.263002985936221	0.594833740854266	0.00921803455097993	0.217895018849136	0.385072300137078	-0.0091350308051003	0.971302500533879	-0.0573323518482697	0.821230096074475	-0.094613802366204	0.708825468084851	0.199950031296536	0.426324355697685
1216	Aebp1	69923	-0.189958487651533	0.450259730368544	black	0.0493341406504647	0.845864167225102	-0.180236402763664	0.474191893657249	-0.209332861997054	0.404472581157387	-0.184952156290858	0.46250550279723	-0.199902559390923	0.426436466442508	-0.0900527933406266	0.722322733766839	0.000457102508458801	0.998563743550841	0.444342241679393	0.0646853748769083	0.103502952241627	0.682758957271654	-0.254152836801539	0.308818118928114	0.0656455956301105	0.795793651463914	0.330128128924443	0.180916180739225	0.0901687599949589	0.72197856947882
1770	Arl9	73419	0.18989099806521	0.450423702258327	black	-0.0489771338716964	0.846967078335628	-0.0113706383105866	0.964283208630741	0.0183889025378311	0.942265977649176	0.0595088336240862	0.814553130946728	0.23808118029099	0.341424519738966	0.150821052201153	0.550256752428938	-0.195157472268269	0.437720547010348	-0.0301918873094574	0.905335821259664	-0.0410755640171358	0.871443443752409	0.114611564259449	0.6506609798484	0.132422268510768	0.60041569213643	-0.419816264754816	0.0828387305734298	0.183541494400324	0.46598605573391
16644	Snord118	74243	0.189878154404366	0.450454910519987	black	-0.522492454189211	0.0261118655941945	0.10891031535771	0.667065762471742	0.454335259900113	0.0582085711049939	0.152291658967964	0.546329650823073	0.77570968445747	0.000154890125332299	0.305161470221993	0.21818124382446	0.327421616380863	0.184734452879895	-0.00416593561079911	0.986910786080811	-0.130734182518136	0.605109438188401	0.194263244693975	0.439864275299972	-0.0661923956869931	0.794127140126884	-0.203282776886276	0.418492557381257	0.418860606831077	0.083614235936247
8898	Gm51621	115486979	0.189490187675058	0.451398135082998	black	-0.40460539160158	0.0958201859415518	0.0999597653036036	0.693109985719774	0.482128058291498	0.0427430857383488	-0.0645028198557255	0.799279258074015	0.778359901303185	0.000142122537919613	0.0632454252323045	0.803118639747261	0.391524467887379	0.108107608625734	0.182142846674259	0.469449880098133	-0.0193111455536561	0.939375408505341	0.0388929208531329	0.878225103509517	0.0453914155682805	0.858059229670585	-0.0719773113713079	0.776549380699993	0.48812049771442	0.0398649532953304
16103	Sirpb1c	244431	-0.189368003096806	0.451695398845775	black	-0.0772999354261068	0.760466851166994	-0.00936957129944984	0.970565994743855	0.00576942883707393	0.981873344133881	-0.233076053391764	0.351969704317466	-0.0444552083481845	0.860959570317245	-0.188017219986381	0.454988377490384	0.326976923414257	0.185366918614331	0.269154967400692	0.280125786979474	0.00625262132922552	0.980355494079096	-0.345543129998569	0.160177590972028	-0.000776922621790158	0.99755884275887	0.592747908618606	0.00953048039730072	0.158132200626347	0.530858181695173
11349	Lrrc74b	627607	0.189203322985594	0.452096208343221	black	-0.185903243762045	0.460166278398013	0.00880245877738265	0.97234688340858	0.332597194385475	0.177479327228377	-0.181619034837973	0.470750425567744	0.518117687976499	0.0276200953848261	-0.0697628516185603	0.783266419047062	0.174884481575606	0.487629878130524	0.0838274744404138	0.74087108721963	0.0502739747711834	0.842962019472569	-0.0384237903947902	0.879683801888928	0.250299214146795	0.316461025385403	-0.160094506880464	0.525705560063486	0.460567033218716	0.0544233843772807
12122	Mroh9	381538	0.189173958177563	0.452167697438483	black	-0.287141104027666	0.247962373663604	-0.0703763805792972	0.78140394225339	0.414465925565266	0.0872488365507664	-0.10008124148568	0.692754236875311	0.583628411402943	0.0109979435469764	-0.0813713891952423	0.748227197312348	0.132872230979336	0.599167079023547	0.369054855186174	0.131771206498627	0.347757171622409	0.157338303691593	0.255652640243958	0.305873601809859	0.288837838313059	0.24505417813194	-0.157853960462659	0.531590651588595	0.619175627275895	0.00614315355303751
579	4933400C23Rik	331003	0.18912480231447	0.452287381079412	black	-0.427011131148164	0.0771680462950654	-0.141207724353036	0.576231961438428	0.353431205660484	0.15021954606864	-0.135345883423673	0.592321941819542	0.672585444244942	0.002225856313616	0.0776483531985414	0.759417268377639	0.148262274074328	0.557119441302167	0.472395817020032	0.0477515178412846	0.0761658977331099	0.763885804555006	0.104095174505205	0.681034028550719	0.174260064494845	0.489209688263235	-0.165415281858928	0.511851595084846	0.653026192699921	0.00330002411461507
4786	Efcab1	65967	0.188063110376128	0.45487630473872	black	-0.197319049696766	0.432561091389959	-0.0513616938251971	0.839605616662824	0.361298384082271	0.140720524694123	-0.00126766373414298	0.996016901590697	0.658417277921912	0.0029686813652952	-0.128431689850374	0.61153534474608	0.0635671214653548	0.802135946917501	-0.134877933636853	0.593614374675428	0.220534418825549	0.379197328429422	0.434658154915691	0.0714593369144338	0.245286753987962	0.326568147417035	-0.222641454473642	0.374543288724924	0.516033273597416	0.0283621106740721
5758	Fuca2	320267	0.187114894369968	0.457194870804212	black	-0.248113042620108	0.320846194467882	-0.269544856478129	0.279402692155932	0.262851821624167	0.291974671508783	-0.245855276630377	0.325412369593159	0.579296373456645	0.0117556503517578	-0.0539200506226149	0.831721696570553	0.102091448422583	0.68687617786833	0.238016386975257	0.341559852603741	-0.00585847734104985	0.981593611932835	0.0253280474339812	0.920535986288209	0.26592226524773	0.286165351206159	-0.0886670427917751	0.726439254348525	0.569137935255422	0.0136965645485327
1106	Adam22	229595	0.186608946622074	0.458434454051867	black	-0.29448783992633	0.235526380270069	-0.0549425918575376	0.82857482654967	0.246969980678047	0.323153213339936	0.0975630911812308	0.70014117065296	0.53011254706008	0.0236387523532615	0.166899499552314	0.508018014519183	0.0828116535422395	0.743910973542324	-0.209425640832776	0.404259579706006	0.0575260313171873	0.820635449198436	0.235688518303861	0.346442569105501	0.124317721200108	0.623084033884415	-0.231825407310147	0.354633394432391	0.406762427254938	0.0938952601924307
643	5430405H02Rik	74487	0.186532980848602	0.45862071863098	black	-0.256380249318351	0.304451183562546	-0.119876420881206	0.635646157868173	0.115699295708939	0.647548139949861	-0.238358054648465	0.340846565327716	0.608004560002534	0.00742998048191493	0.0399185358318714	0.875037396620597	0.0973293742785576	0.700828085741373	0.0518134820108394	0.83821229245783	-0.325949800813041	0.186833264413523	-0.176430342476704	0.483729485824969	0.228885182516605	0.360940704427745	-0.125802627321039	0.618905781260553	0.592065137948889	0.00963458325791742
6578	Gm25414	115487690	0.186007694034182	0.459909744955632	black	-0.298273105787972	0.229277414340522	-0.048554785921222	0.848272199127926	0.417633298743814	0.0846179420985593	-0.157259335949793	0.533157554438939	0.787711085961161	0.000103931905030018	-0.00819859025101385	0.974243332644062	0.303434211271756	0.220930258914993	-0.0548394377146558	0.828892171555225	-0.113096121048638	0.655007009958605	0.0220229908012201	0.930880027218171	0.165515288225439	0.511592861688237	-0.112681596526071	0.656197642058837	0.491981850898892	0.0380904922553195
10376	Kcnd2	99738	0.183601215481926	0.465838439194386	black	-0.38485961278044	0.114783003817092	-0.168840269956806	0.503025814073255	0.291765542338792	0.240087096748986	-0.102724618817786	0.685028235621162	0.849924552151407	7.99019191686162e-06	0.0552578920416317	0.827604988939926	0.200217691585596	0.425692533452242	0.0476161569885304	0.851174048805002	-0.0090177559830166	0.971670776116161	0.122612010971179	0.627897135272849	0.233325688566501	0.351439391151954	-0.0747169824278151	0.768260113348549	0.722151235664947	0.000713602439494433
13983	Plag1	66364	0.183511061635427	0.466061287425438	black	-0.226909485122217	0.365214349275387	-0.0436363229160257	0.863497841626309	0.211808863065045	0.398808984899567	0.0673459731583453	0.79061411081531	0.337037790229777	0.171409145258146	0.172970858135572	0.492479304668376	0.0580767716038835	0.818945041292644	0.162853994722607	0.518499005716155	0.00670815132603781	0.978924598783643	0.14286156140556	0.571726347287457	0.032903101969368	0.896876148758171	-0.160500976330651	0.524641147831333	0.275327731773364	0.268812310769385
8930	Gm51959	115487835	0.183308622043137	0.466561885613654	black	-0.316603439832751	0.200531873519572	0.0350187383595779	0.890282128946797	0.4256596711179	0.0782107975653464	0.0770633823186211	0.76117967697822	0.495292059627252	0.0366180649298	-0.0016997894125818	0.994659144956512	0.162609254644993	0.519136289531821	0.413614625922715	0.0879659835689185	0.256892469364817	0.303452215245386	0.400244014389158	0.0997990138525602	0.0677829498468826	0.789284369072976	-0.0992844168137126	0.695088888407649	0.410364919458933	0.0907430254680183
8086	Gm38944	105242821	0.183145085666598	0.466966479432042	black	-0.107236033293393	0.671911169628905	-0.0938007636080702	0.711225564432418	0.128607011907442	0.611045089261992	-0.289903728446057	0.243238339466421	0.357355544654057	0.145427629390953	-0.150357029842701	0.551498473690414	-0.0357031206685856	0.888150490230956	0.0868199134386446	0.73193743966052	-0.176185307841048	0.484346716568017	-0.0543637808370911	0.830355815171973	0.150219312751783	0.551867242907188	-0.158588342840815	0.529658384066267	0.319639936284814	0.196010931138646
3830	Csf1r	110750	0.182902446764522	0.467567098710986	black	-0.292589865922338	0.238700207701529	0.067627652686554	0.78975688277203	0.3538968529613	0.149645349967106	-0.063863994263569	0.801229333356106	0.459515193520693	0.0550489161814492	0.171862730341217	0.495298103887361	0.491448113592781	0.0383320931560085	0.040837359551068	0.872183159232414	-0.288845510543917	0.245041077225489	-0.258656955284358	0.300026060988888	-0.17719164697793	0.481814256189374	0.174975066484673	0.487400899885442	0.0800102026383491	0.752312998605362
4631	Duox2	68190	0.182454374204025	0.468677255697138	black	-0.45744391212956	0.0562964925897214	-0.00513700463604528	0.983860063718683	0.439026625404553	0.068341649545589	-0.0829167621978577	0.743596263523168	0.687042601589582	0.00163311963006025	0.0838541032911859	0.74079144815935	0.322426947760723	0.191921211299897	0.508259175702667	0.0312669399503913	0.190794503740816	0.44823108894555	0.0756922262952586	0.765315088106992	0.0900185231191645	0.722424450186645	-0.00760770364082288	0.976099139487737	0.587651072109182	0.0103298409389991
1837	Asb2	27053	0.180153628157439	0.474398320436082	black	-0.234735768294545	0.348452472766283	-0.158475297391658	0.529955613169292	0.107026632414309	0.672518051497754	-0.0177335925673915	0.944320322794581	0.391902889167851	0.107737098719074	0.14631785757423	0.562359414532087	-0.155546412752561	0.537683045732143	0.360557257625685	0.141597133989213	0.274242949119086	0.270779684053521	0.166488990405328	0.509076954793821	0.255374334830352	0.30641871635123	-0.373902329394116	0.126384736823382	0.510378844871681	0.0304530727843195
7170	Gm32348	102634858	0.179929342647001	0.474957876875444	black	-0.220262547815581	0.379800168114068	-0.147813608548427	0.558326634363352	0.32366675127821	0.190120232945002	-0.238118855918099	0.34134584144376	0.631649098050101	0.00492624202291991	-0.0697184452681136	0.783401266107124	0.143282990549825	0.570580654108692	0.183657640876701	0.465698990365117	0.137722188797791	0.585776885174331	0.00671980745880458	0.978887985722327	0.19780174987727	0.431413295976818	-0.131676448309226	0.602487623520045	0.505605637925997	0.0323093847358462
[truncated: 19,037 more rows]
