# Supplementary material for: Sex differences in the transcriptome of extracellular vesicles secreted by fetal neural stem cells and effects of chronic alcohol exposure
Source: Biol Sex Differ. 2023 Apr 15;14:19. doi: 10.1186/s13293-023-00503-0 (PMC10105449; doi:10.1186/s13293-023-00503-0)
Supplement: Supplementary file 32 — Additional file 32: Table S26. WGCNA Gene Information of Cell Samples in Relation to Sample Trait Sex A table of each gene’s module color, gene significance to trait ‘Sex’, and module membership for cell samples. [file 13293_2023_503_MOESM32_ESM.csv]

	Gene_ID	ENTREZID	GS.Sex	p.GS.Sex	moduleColor	MM.red	p.MM.red	MM.lightyellow	p.MM.lightyellow	MM.blue	p.MM.blue	MM.lightcyan	p.MM.lightcyan	MM.yellow	p.MM.yellow	MM.green	p.MM.green	MM.brown	p.MM.brown	MM.grey	p.MM.grey	MM.darkgreen	p.MM.darkgreen	MM.black	p.MM.black	MM.magenta	p.MM.magenta
333	2900076A07Rik	100504421	-0.870102511830858	2.69029482674756e-06	black	-0.775060179394794	0.000158162971834244	0.473144043947829	0.0473513907645679	0.498532342597167	0.035219467604656	0.592130395766403	0.00962459403128959	-0.279792313263543	0.260808792349397	-0.307799570430069	0.214025568763401	0.648661133418999	0.0035899956359752	-0.393571719225307	0.106113972161532	0.256619095733048	0.303985123241245	0.250886284160785	0.315289517924556	0.0670152622611606	0.791620846609485
14985	Rbm12b2	19361	-0.829594939513423	2.0632605804028e-05	black	-0.797425271577587	7.38489798247589e-05	0.489781794939731	0.0390939281312191	0.528167935813316	0.0242517072547312	0.602220212774081	0.0081771256330114	-0.401461135917688	0.0986769023032571	-0.594002256360935	0.00934158385231592	0.580589185466113	0.0115252909677494	-0.085265378432047	0.73657434488934	0.267237632730058	0.283698384013487	0.304828827352259	0.218708927862667	0.0258571164662551	0.918881210957111
16798	Spats2l	66354	-0.827515678054948	2.25772538388473e-05	black	-0.685584525997691	0.00168621382190359	0.800921494229643	6.50130775192823e-05	0.45063386020592	0.0605482107399644	0.446349205963878	0.0633434768902715	-0.684123561662797	0.00174083815566892	-0.499671520555485	0.0347376583671495	0.197387082116298	0.432399223022361	-0.320435926707584	0.194837049827615	-0.0636904361532817	0.801759329533129	-0.171310338303989	0.496706149116862	0.351082856662542	0.153138424754505
13556	Pcdh18	242726	-0.809402423574197	4.72268216391092e-05	black	-0.649159496473824	0.00355587076540097	0.360600064809487	0.141546398631981	0.478948743418747	0.0443329962400127	0.530723249804705	0.0234487758209635	-0.244489430488096	0.328193114415667	-0.550080461304404	0.0180203149993153	0.514553130252566	0.0288983459716571	-0.0577766100430531	0.819866244769543	0.234088994624627	0.349820696403854	0.345426052054472	0.160328697739776	0.011755819104174	0.96307406838556
2019	Atxn3	319974	-0.775775764383156	0.000154560383313552	black	-0.626131429969016	0.00543771277718141	0.552896515680551	0.0173212348783115	0.578426955987526	0.0119126253213487	0.59893132913827	0.00862821890269277	-0.458735580848341	0.0555160296574295	-0.579100593036499	0.0117908538670115	0.445212981627413	0.0641006072126966	-0.0406173818673996	0.872866363260278	0.236452261632262	0.344836213068432	0.258121909354513	0.301062506460279	0.100613940947055	0.69119492386669
15938	Setd7	240667	-0.761977875283103	0.000237687832811458	black	-0.665357427524136	0.00258283906149736	0.738028287111175	0.000471087841394172	0.350211625918828	0.154231148350946	0.273805919635534	0.271574794871811	-0.703700656329481	0.00111850652336909	-0.427458951858341	0.0768247837180117	0.0713815874763271	0.778354906117317	-0.336222352877384	0.172513168860362	-0.264060127739934	0.289680069857242	-0.293102165812015	0.23784086097263	0.455147522277236	0.0577043353076313
2345	Bnip3l	12176	-0.733041737536757	0.000538356079974702	black	-0.744290464469787	0.000396727565343483	0.346034975990851	0.159543850609909	0.479437533822666	0.0440856800550774	0.418840036187555	0.0836309868526391	-0.48895234276673	0.0394774450695907	-0.208107456078509	0.407291544708142	0.442084330970291	0.0662202185283666	-0.108716893744049	0.667624893058391	0.0701958108164034	0.781951976988757	0.0969901159198695	0.701825589605887	-0.0113274549460731	0.964418772353587
1332	Akirin2	14339	-0.728886366109791	0.000600391097014202	black	-0.599084079750936	0.00860683397897729	0.705740485919333	0.00106602095032414	0.570816573827935	0.013359374800134	0.790990635084691	9.27901075338855e-05	-0.345803578662511	0.159841791074582	-0.628771078158512	0.00518789572065349	0.64552985208357	0.00381059550090576	-0.400739207628038	0.0993413740017438	0.443076366005321	0.0655425735637323	0.285740881914431	0.25037869067664	0.17641029667448	0.483779965787257
6035	Gjc1	14621	-0.728701534159031	0.000603283735297737	black	-0.616673632684998	0.0064143429570982	0.585483370281723	0.0106856946000846	0.377059096916355	0.122961266483035	0.124511540966666	0.622538035264502	-0.661180316938396	0.0028097634318345	-0.269028040980822	0.280361434164628	-0.142089847520236	0.57382687610661	-0.249919579586699	0.317219962603856	-0.327525857438882	0.184586404480589	-0.26887783318778	0.280640461676862	0.259489980278965	0.298416675282972
12259	Mtf2	74238	-0.714955296473329	0.000853735547340139	black	-0.579467082452804	0.0117250235411273	0.348876000800503	0.155916687264529	0.398960635272182	0.100992121976241	0.185891693316434	0.460194651124319	-0.452114908054818	0.0596037631131119	-0.284890240832094	0.251853831921611	0.0738040143983697	0.771019819144743	0.0290616440932272	0.908865381644222	-0.159671384337862	0.526814639051237	0.0796113181432325	0.753511502160408	0.148845649595468	0.555551512026469
3529	Cnot6l	231464	-0.685546023882661	0.00168763495821399	black	-0.514743046289122	0.0288291055541651	0.180185624176709	0.474318522141302	0.419507644662831	0.083088595182379	0.2473938458936	0.322296599066167	-0.208209107105443	0.40705730211495	-0.327534209667438	0.18457454565436	0.251641380698884	0.313786497180984	0.149415133004054	0.554022799334591	0.0264401211269439	0.917058108038289	0.305862939348232	0.217071184800196	-0.0928554783011049	0.714019304227589
1482	Ankrd10	330998	-0.680843542110201	0.00186882422235232	black	-0.462774400376912	0.0531280569469874	0.377329404413347	0.122671190742513	0.225558486207032	0.368153043650157	0.0915214611439231	0.717967808199156	-0.348136970370132	0.15685473076243	-0.475989137648078	0.0458530994142407	-0.00610603256212954	0.980815966051928	0.0914541758790613	0.718167144364637	-0.311024353840606	0.209016148984256	-0.0417724587990089	0.869279905288224	0.325950076870593	0.186832869271526
18979	Wdr37	624765	-0.677969225306597	0.00198728212194713	black	-0.524713499042497	0.0253711218843131	0.24495376603721	0.327246211275669	0.448566828801755	0.0618849709204039	0.493379120210934	0.0374635326768816	0.0619059281762842	0.80721343833944	-0.495693747612338	0.036442406478393	0.493796781210982	0.0372776724284592	-0.290685747558085	0.241911541969453	0.312739615705628	0.20638313511544	0.47611499284091	0.0457876631618842	0.0107469002086515	0.966241372187306
18005	Tnks2	67878	-0.677846385660339	0.00199247963135803	black	-0.560882724793533	0.0154546385246289	0.461332308463459	0.0539716442407516	0.673747679375979	0.00217245181901751	0.782667043808197	0.000123273349435335	-0.23817729264626	0.341223828309355	-0.687823284001924	0.00160526586296484	0.620844067924223	0.00596753646390667	-0.121575573209996	0.630828720728607	0.547908996361283	0.0185744294384778	0.53176397096685	0.0231277833567608	-0.0728734672651473	0.77383535752102
4671	Dync1li2	13427	-0.676565435130566	0.00204735048311071	black	-0.519522557287314	0.0271285615013502	0.278592011344612	0.262945751083068	0.703482155278894	0.00112425385173904	0.688938941204681	0.00156614440283963	-0.0212465773029578	0.933311605457431	-0.730404640064787	0.000577066215164847	0.50382865007388	0.0330223420659513	-0.12234033450931	0.628665067573544	0.583466399039906	0.0110255584356857	0.719022375146602	0.00077196455067024	-0.283975164338053	0.253446806641207
1164	Adgra3	11534	-0.673621707595942	0.00217818861706957	black	-0.55247137099318	0.0174253798927557	0.688363154892653	0.00158623499599151	0.4245316379871	0.0790890479565938	0.228777227169745	0.361173489168507	-0.668250637815073	0.00243468232019157	-0.506711656812696	0.0318716715204006	-0.123521507391685	0.625328962959567	-0.240705656813668	0.335968880520252	-0.222820542363559	0.37414919392201	-0.213753681705195	0.394390813402294	0.292703231676913	0.238509874585712
17307	Tapt1	319613	-0.663880728879619	0.00266127072630873	black	-0.547160105102918	0.0187686157573824	0.603972685088623	0.00794464360450736	0.701629507296134	0.0011739791759357	0.860544968219673	4.60047984194486e-06	-0.291579853207041	0.240400216395581	-0.786138839119379	0.000109663058121546	0.626041212963557	0.00544642064193644	-0.228053632918323	0.362735971944879	0.626415837925416	0.00541033538474316	0.490292299702227	0.0388593062597678	-0.0786412012092722	0.756428585993216
5023	Epb41l3	13821	0.66252110627505	0.00273520627929488	black	0.6571111564181	0.00304633211011965	-0.538986893409463	0.0209936593790171	-0.157929731495829	0.531391137814415	-0.0129851106167599	0.959215663058266	0.770671822693241	0.000181845629647713	-0.0271461553995981	0.91485080938909	0.030160850187027	0.905432722752283	0.252071061332745	0.312933120019586	0.49805469700346	0.0354230081269541	0.537985598232651	0.0212798991554822	-0.419273680566991	0.0832783835365037
18516	Ubald2	219022	-0.661463881147019	0.00279385764254025	black	-0.650781518415905	0.00344663872684858	0.348199807201364	0.156774822850634	0.380583371209485	0.11921702400621	0.412923156489766	0.0885516349929427	-0.468636846573177	0.0498005819537121	-0.328069748418264	0.183815228302853	0.449267165524768	0.061429616583035	0.0388390690195569	0.878392529705238	0.0663755521745838	0.793569113706714	0.0994021491758239	0.694743774238803	0.0516705717551177	0.838652981356057
16720	Son	29856	-0.651155846646519	0.00342182486931853	black	-0.477750605861318	0.0449436894017408	0.4043341396161	0.0960642506700913	0.343927921397558	0.162270846229893	0.228824397519023	0.361071765019976	-0.355652056505025	0.147494566929213	-0.416281707107339	0.0857334282993307	0.0513868395401994	0.83952805478766	-0.1359604059282	0.590626461847544	-0.133426979937807	0.597629155095772	0.0196494213478273	0.938315335863283	0.286892859263105	0.24838968355073
11646	Mbd1	17189	-0.651091899814595	0.00342605344403881	black	-0.53945387319613	0.020861202218088	0.605426146157996	0.00775589878041317	0.569669716487834	0.0135890205385835	0.772790944476894	0.000170060618402872	-0.258781349789678	0.299785402528343	-0.752945664652581	0.000310366917907891	0.62001768180238	0.00605400401580057	-0.317471167730311	0.199232997661373	0.490405405213187	0.0388074705577719	0.407399661618275	0.0933319869921776	0.106213977766432	0.67487509425951
16169	Slc15a2	319278	-0.645268875765754	0.00382947088377326	black	-0.498721884379375	0.035138947449246	0.0785555815239482	0.756686190445694	0.693045375853214	0.00142888483179738	0.597539267192268	0.00882508411607902	0.0323439215500638	0.89862009557034	-0.506725683442266	0.0318661499849751	0.480746967077252	0.0434283114499849	0.0256535059776858	0.919518008652615	0.574864991891274	0.0125733146168143	0.762656791869454	0.000232861572457267	-0.48330299679008	0.0421666566549022
14226	Pot1b	54712	-0.641056169301871	0.00414489428619916	black	-0.466948222934189	0.0507424132199413	0.374318246747057	0.125929893821957	0.215430966644959	0.390601985780934	0.0958470246937528	0.705189968887584	-0.330849128381833	0.179908002126586	-0.258548194498801	0.300236569063598	0.00801678513274245	0.974814317845236	0.0051000743736695	0.983976080641644	-0.273926791546816	0.271354742031568	-0.0678704768931855	0.789018086398209	0.301753150476972	0.223627166718408
13380	Otx2	69287	0.641030422261519	0.00414688532935122	black	0.636201970099473	0.00453433962283711	-0.571815390560512	0.0131618998755463	-0.233351346079742	0.351384911448236	-0.0458560851443217	0.856620337597465	0.847505499854478	9.00803941791577e-06	0.031486013053979	0.901296558944847	0.092755460171173	0.714315105684823	0.146809067909698	0.561033634849864	0.456585300562254	0.0568198281127492	0.511276864126251	0.0301132581640187	-0.35267190767807	0.151159094313204
4281	Dennd6a	19347	-0.640439893948037	0.00419276632651913	black	-0.526686901870883	0.0247268128206906	0.363249978144429	0.138430191486428	0.528925964881292	0.024011312037816	0.496263612903145	0.0361943153107415	-0.062299163798889	0.806010830412121	-0.487737928498519	0.0400441436589469	0.345434832740133	0.160317361568376	-0.375833061662423	0.124283032293601	0.30510945513298	0.218263702833713	0.42944771405764	0.0753139112323851	0.00667991678960335	0.979013286410084
19691	Zkscan5	224694	-0.639701468150788	0.00425072063146064	black	-0.489773420638201	0.0390977858795481	0.0842534094759211	0.739597541895771	0.538287353711873	0.0211933159533225	0.485010976107795	0.0413393137556056	0.206503931064877	0.410996260846482	-0.513149175777637	0.0294142167396935	0.391093066508191	0.108531099612287	-0.210294408565637	0.402268006272439	0.452243349568597	0.0595223797974847	0.660755820432474	0.00283371349162147	-0.304609374758472	0.21905750632735
15529	Rsbn1	68193	-0.628377117388724	0.00522457577677273	black	-0.488539430489636	0.0396694349243774	0.301512425657408	0.224015089888396	0.473481603095602	0.0471717095948276	0.606949933287648	0.00756192390619286	-0.062413959545878	0.805659835712576	-0.396860198430232	0.102966876322168	0.665780366773264	0.00256072939831631	-0.139176899528065	0.581785199352422	0.419894507565612	0.0827754710828698	0.505246633977171	0.032452455948353	-0.0259575629124275	0.918567079066849
13891	Pik3ip1	72157	-0.625500097702954	0.00549888798078446	black	-0.548830392139444	0.0183376901869196	0.143926928778318	0.568831959613661	0.644303559127161	0.00389995419567534	0.651137652549242	0.00342302754421723	0.133280035718615	0.598036369129592	-0.53137681248067	0.0232467914998298	0.57414431880575	0.0127104751611156	-0.272409597051713	0.274124856824668	0.629582295014869	0.00511302638538641	0.704612983377093	0.00109477249258351	-0.448245727213256	0.0620945891800834
9303	Gramd3	207798	-0.623409876304353	0.00570543111207855	black	-0.508228859937142	0.0312787007264891	0.0311505206785718	0.902343489721532	0.462324892110778	0.0533899350705992	0.492275814512252	0.0379579264788233	0.221725615508759	0.376562271238737	-0.437361774837051	0.0695176885521234	0.523652160425258	0.0257230177660085	-0.182057820505202	0.469660865208031	0.445150643583382	0.0641423406358323	0.645782508944079	0.00379239439923365	-0.257796269061053	0.301694361280192
4577	Dpysl2	99586	-0.621598396193546	0.00588948592839734	black	-0.516000990753447	0.0283737232635113	0.630942126547484	0.00498949759503561	0.09974942391142	0.693726125047329	0.0788002179421112	0.755950216257845	-0.588594265821202	0.0101780013984188	-0.416281540132268	0.0857335667646901	-0.0194511712764734	0.938936590674277	-0.155996307858957	0.536492752678515	-0.444148103471272	0.0648162927127198	-0.409144646418819	0.0918020563692256	0.586378121781836	0.0105376395991906
6922	Gm30874	102632915	0.62042292107515	0.00601147637695019	black	0.615765128442352	0.00651518256446232	-0.640622074807374	0.00417856781731491	-0.0945778233917972	0.7089316233027	-0.0781624515475228	0.757869315881739	0.826157859170958	2.39299032118873e-05	0.0816161616983657	0.747493149903666	-0.0492148049477877	0.846232804142639	0.189720297287057	0.450838571042439	0.489198669813415	0.0393632506562586	0.613973188953649	0.00671784331316199	-0.528978167955782	0.0239948255746689
1738	Arid2	80981	-0.614689428319998	0.00663623630188973	black	-0.44350108681599	0.0652540343143393	0.170902356993687	0.497747326872845	0.694925031920169	0.00136947220139847	0.380869813574279	0.118916287106323	0.0147976718354736	0.953528132376328	-0.65260590976641	0.00332707927372297	0.0426455586133926	0.866570579065422	-0.0517320999874746	0.838463242627196	0.348493956537501	0.156401131300521	0.643445392261003	0.00396350118915505	-0.40596389387004	0.0946045769548928
1472	Ankfn1	78321	0.613638612073579	0.00675624173207526	black	0.636013705787589	0.00455002442675279	-0.621087186548498	0.00594228981166448	-0.207370540179424	0.408991846612029	-0.065122250809302	0.797389465081928	0.86210544768317	4.22611490261379e-06	0.0577207319388182	0.820037760908152	0.0808978310392223	0.749647933741391	0.204382493161161	0.41592516357918	0.450943861413249	0.0603496072419305	0.570736593644362	0.0133752890357643	-0.374195496294079	0.126064012650376
4157	Dcaf8	74106	-0.612513448262203	0.00688667875055987	black	-0.482247185084134	0.0426843696209048	0.1926093190588	0.443843510647288	0.6881985593845	0.00159201720642119	0.69779075517387	0.00128284569626506	0.123387161151677	0.625708063065943	-0.657800723805695	0.0030051312700367	0.533944880552382	0.0224662760584391	-0.158340845416786	0.530309225773951	0.663506944618074	0.0026814310631235	0.788132438136258	0.000102439872233641	-0.348992301293304	0.155769418781389
850	A830082K12Rik	268391	-0.610354738229907	0.00714263469100493	black	-0.440569208636364	0.0672652030947913	0.209410900738877	0.404293415933723	0.467025681327366	0.0506989185812077	0.541674860436297	0.0202401854727075	0.208417722303949	0.406576800644225	-0.489216215405743	0.0393551263751073	0.476076286800774	0.0458077801479269	-0.348966604451407	0.155801949867607	0.492132241432216	0.038022627904872	0.587115299086088	0.0104168973812307	-0.179131882190507	0.476950058110192
4794	Efcab5	68226	-0.610070856429513	0.00717685881190354	black	-0.444203539173227	0.0647788893469619	0.338481754998842	0.169465883275834	0.477157609139733	0.0452482966624749	0.260555471425278	0.296365769423872	-0.325454076991981	0.187543729978891	-0.382683268886377	0.117024773153338	0.087078820868563	0.731166017113923	-0.0498849680411891	0.844163016043374	0.0272147554086193	0.914636374220986	0.240107557365032	0.337207701983628	0.00205360204250627	0.993547461374345
2221	Bcas1	29815	0.608514862423754	0.00736680801850192	black	0.620224639098762	0.0060322545980484	-0.604566263581028	0.00786711969101109	-0.103640115300791	0.682359317540627	-0.0409364996667782	0.871875279167208	0.802436800423192	6.147250626719e-05	-0.0689733686601796	0.785664684896687	-0.000757972576812128	0.997618385257238	0.285891290921873	0.250118426212342	0.486751451034479	0.0405090385862627	0.635214891648218	0.00461706872570607	-0.476664423511346	0.0455028264059283
2172	Bbs2	407814	-0.604302405458797	0.00790150500386074	black	-0.499655783731984	0.0347442794208522	0.27209434062721	0.274702635806415	0.678145509253311	0.00197984288205109	0.763762491839654	0.000225178351205445	0.0663335205082684	0.793697163974718	-0.74332500964191	0.00040750238858287	0.606561818606028	0.00761095414450621	-0.129945730690778	0.607306811334199	0.703551402088746	0.00112242977061876	0.726081772472089	0.000645554123240118	-0.366585108145044	0.134576385637566
2149	Bap1	414069	-0.602810035156305	0.00809827596382797	black	-0.456606497128751	0.0568068647378954	0.602427006239095	0.00814941057516456	0.598460222002315	0.00869444294604786	0.788328585926258	0.00010175152002384	-0.268117585842166	0.282055314105507	-0.766697563593592	0.000205812868456666	0.576132590112122	0.0123349277815321	-0.308485059887192	0.212954242486712	0.506793668001199	0.0318393985653769	0.377337534468965	0.122662473593326	0.0961053678044256	0.70442914807884
9192	Gosr1	74498	-0.600557272076865	0.00840277080336727	black	-0.502376157042135	0.0336140714118396	0.555129024701692	0.0167823962412012	0.678621870802462	0.00195985524344964	0.717899133378366	0.000793864825674684	-0.301860380876935	0.22345450675359	-0.830378078635794	1.9938238601512e-05	0.422419744196662	0.0807527159365204	-0.180250185418784	0.474157526221851	0.503103674095143	0.0333166759913143	0.478445086432143	0.0445889372673543	-0.0576445618564852	0.820271575170031
1326	Akap7	56043	-0.599768810570897	0.00851149612626642	black	-0.444247835981423	0.0647490131178211	-0.0133596260829022	0.958040330437498	0.549199268768543	0.0182435825648651	0.389594429946167	0.110011455856256	0.229503408785762	0.359609256418903	-0.332550014723562	0.17754458549244	0.322525150678446	0.191778147332063	-0.171934107043918	0.495116305446218	0.427380290825081	0.076884997390342	0.675029415823599	0.00211478637693459	-0.457685557462115	0.0561498610377989
12425	Myt1l	237558	0.59762762113194	0.00881248267326883	black	0.597658033259344	0.00880814850772847	-0.552311619670019	0.0174646407875886	-0.216775196574388	0.387579965428098	-0.048941737105723	0.84707644534293	0.839893510591542	1.29683319659047e-05	0.126866661671576	0.615918597687686	0.0815724285039614	0.747624286082311	0.0363678700172676	0.88608070086675	0.435132987037783	0.0711154609194674	0.4581516606889	0.055867837531989	-0.357427674374657	0.145340554344459
6062	Glmn	83396	-0.59742834279011	0.00884092518494459	black	-0.384639503630492	0.115008333755283	0.331575275317499	0.178896439922512	0.451163818009079	0.0602089867641206	0.45437333567359	0.0581848609694535	-0.215628368370106	0.390157391217746	-0.207614549862796	0.408428416110947	0.336361556406168	0.172324361944938	-0.12703888102592	0.615435644844304	0.250515101039477	0.316029920399346	0.257390036680458	0.302483708456702	-0.0246602373801874	0.922625146269724
19412	Zfp444	11906	-0.596490055054556	0.00897583900224512	black	-0.504917196891368	0.0325841740392447	0.327299453176852	0.184908056083629	0.505269018067823	0.0324435211070334	0.517205685663625	0.0279428724220698	-0.0321131786697622	0.899339855400235	-0.599202836062758	0.00859023772230785	0.376091278836644	0.124003825729623	-0.347755286591238	0.15734070631747	0.310402437911879	0.209976219968766	0.399156129126726	0.100809720411022	0.006671633523016	0.979039305059628
1607	Apex2	100042814	-0.59569754867026	0.00909107688103422	black	-0.48159376726617	0.043007188726463	0.468830100354911	0.0496936432903298	0.284351289478617	0.252791279613756	0.0199233537097886	0.937456971849907	-0.479284068720548	0.0441632163493327	-0.363149799095163	0.138547123711953	-0.259971660087665	0.297488459400824	-0.106062870438473	0.67531368792282	-0.330658932797794	0.180173587354056	-0.173462595327544	0.491230941025837	0.252064387616969	0.312946363952514
8736	Gm46298	108167898	-0.594133443527193	0.00932200299286408	black	-0.549977804862921	0.0180462135000123	0.412974974566842	0.0885076488456232	0.459783352126914	0.0548889308452381	0.545692120360103	0.01915390232349	-0.145430857303465	0.564756886454719	-0.438359126615123	0.0688113812488067	0.480597669368074	0.0435028832745618	-0.198497416643757	0.429761902394256	0.355117126767875	0.148147784693074	0.295997267701643	0.233021618244553	-0.0210484350810427	0.933932239718641
8466	Gm4117	105245764	-0.593552874643587	0.00940890875475946	black	-0.449697950608414	0.0611507683385328	0.245091935129805	0.326964757285441	0.249620302132366	0.317819014359823	0.208517255675614	0.406347654045607	0.0136794343049079	0.957036749296044	-0.303323621301989	0.221107027661048	0.157557106007514	0.532372633219108	-0.183489556770155	0.466114452463273	0.0328608397660554	0.897007938609435	0.234303065014879	0.349367498903258	0.100621930524397	0.691171545828576
3243	Cggbp1	68567	-0.59332896022036	0.00944260008865074	black	-0.538242174588836	0.0212062616422301	0.477642751276748	0.0449989752289919	0.582630603982725	0.0111689019693086	0.821742102983061	2.88180188688523e-05	-0.164621509224882	0.513907402582728	-0.531771424118014	0.0231254970290687	0.774420406722984	0.000161443750766742	-0.385792431530159	0.113831536472305	0.639330387546748	0.00428009031916808	0.510790065077245	0.0302970986346576	-0.0403088682344919	0.873824685289378
17260	Tada1	29859	-0.589248457363927	0.0100737419055974	black	-0.446007515338573	0.0635704603406556	0.27200819169411	0.274860653736714	0.488436844878824	0.0397172442558765	0.292673270104375	0.238560168555764	-0.302502253283732	0.222422777609095	-0.60821893765405	0.0074033886964533	0.0933830124463616	0.712459776167294	0.191818318595182	0.445753140713017	0.0264145351987288	0.917138109117206	0.270607960918962	0.277436865312513	-0.00179143415312252	0.994371195091518
17676	Tlk1	21808	-0.583938464838379	0.0109452495161423	black	-0.51992623082113	0.0269885909694469	0.743543712388107	0.000405040310263238	0.363107616859803	0.138596380711057	0.256824869346343	0.30358394092239	-0.593756761384254	0.00937831496375622	-0.379659080693337	0.120191105653112	-0.0807063686070597	0.750222564124589	-0.436407298424599	0.0701986454015023	-0.14161899309075	0.575110113973655	-0.275771782945888	0.268009536606783	0.300185936930278	0.2261604835207
9266	Gpr37l1	64095	-0.583852134906147	0.010959901068931	black	-0.534240492115476	0.022377764899786	0.54116872072449	0.0203804131486007	0.546405412201259	0.0189659215929817	0.913566613871865	1.19093740467479e-07	-0.113457266809402	0.653970341758143	-0.560960332140612	0.015437317086518	0.862632402286499	4.10575644524009e-06	-0.460220386941763	0.0546289421603736	0.731982873065528	0.000553629202248488	0.452852362990941	0.0591376268250605	-0.0571925226460147	0.821659466150944
16068	Shprh	22668	-0.582193765041889	0.0112444133441291	black	-0.39992925670978	0.10009068878196	0.049654546732829	0.844874559718956	0.623966741287644	0.00564979945641604	0.30673275542912	0.215699820447897	-0.0885521743094371	0.726780805490122	-0.531797430391244	0.0231175207332966	0.0526017989527009	0.835782205092499	0.246609489072189	0.323882805039754	0.228103822108978	0.36262747354906	0.569649981803555	0.013592999508934	-0.353897806821104	0.149644175302131
14348	Ppp3cb	101185	-0.578934007801736	0.0118208740349335	black	-0.476840022104926	0.0454120767817968	0.520263158583146	0.0268721947452514	0.542301810014549	0.020067540010783	0.782804308453419	0.000122709315634445	-0.184049760850593	0.464730489745246	-0.567928322803374	0.0139437116359191	0.701355017807633	0.00118149962397062	-0.283307950096016	0.254612281689152	0.569524034415529	0.0136184152725642	0.464937180605279	0.051881552446684	0.0516867709500557	0.838603025992616
15055	Rdh10	19414	-0.578000180789956	0.0119902905747058	black	-0.528974831065353	0.0239958791467344	0.530235440248095	0.0236004265281259	0.492959363659327	0.0376510408656993	0.825936760218051	2.41565807439335e-05	-0.0661085073397465	0.794382756161604	-0.582819473085609	0.0111363801990598	0.804529731667652	5.68527352491651e-05	-0.510649674775158	0.030350278394672	0.640683046450532	0.00417382469050083	0.431597048382654	0.0737057696548672	-0.000146884361324	0.999538476163312
15315	Rnf215	194738	-0.577026293092981	0.0121690348386614	black	-0.472215922745703	0.0478481002680392	0.499515791258688	0.0348032221126868	0.558970737532001	0.0158862708523936	0.834278478229949	1.67694282118798e-05	-0.0387418405037746	0.878694827117352	-0.646381785098791	0.00374950750364421	0.710463955255887	0.000952305966972152	-0.5051760240336	0.0324806530875084	0.664582221255859	0.0026237717471895	0.510094015865018	0.030561471177038	-0.0128725645456746	0.959568879353399
9317	Grhl2	23893	0.575738866377773	0.0124085827051941	black	0.621310079352921	0.0059192197291922	-0.691569661079458	0.00147701361094773	-0.106198386157526	0.674920344774399	-0.155753645101236	0.537134619863745	0.839259139155288	1.33569077085193e-05	-0.0637842920770441	0.801472710498308	-0.144741180691563	0.566624073078412	0.441421358147389	0.0666759782477932	0.375125610380906	0.125050255024307	0.662087993755377	0.00275911028396472	-0.500537547089426	0.0343747845702058
14803	Rab33b	19267	-0.574704222483586	0.0126038099252176	black	-0.529821722837578	0.0237296434981749	0.50085811574912	0.0342412060229589	0.527342853585092	0.0245154998009089	0.858946020406139	5.01326797093029e-06	-0.24993716141829	0.317184790546854	-0.496516843967366	0.0360844884110494	0.866673769095885	3.27659743321059e-06	-0.195072898891728	0.43792306180556	0.616986605604101	0.00637989877328731	0.380278245962726	0.119537967053842	-0.00452259593597161	0.985790275418734
4910	Elavl4	15569	-0.571933562496826	0.0131386909064749	black	-0.418709356861368	0.0837374578014805	-0.0806515875466279	0.750386999894175	0.450124150793424	0.0608758192312841	-0.0212061262068158	0.933438306112552	-0.158727675449638	0.529292143713135	-0.098130197406598	0.698475315354964	-0.191492264034394	0.446541527944786	0.164861214023629	0.513286177996236	-0.118204737737647	0.640399336598024	0.26452251018613	0.288804902346234	-0.327511889698438	0.184606237570724
11676	Mcf2	78038	0.570729920149582	0.0133766175912632	black	0.555347639926113	0.0167303524182003	-0.633151451292016	0.00479398760540881	-0.139175313141634	0.581789546094266	-0.0685803590282708	0.786859243239259	0.807379495154806	5.10394291300215e-05	-0.0260859953646054	0.918165441667453	0.00285817344505625	0.991019533427289	0.158913802890541	0.528803083076165	0.463760684657338	0.0525568511405913	0.599871011985526	0.00849733944197731	-0.491665918925578	0.0382333602366003
18517	Ubap1	70846	-0.570324366167553	0.0134575524735416	black	-0.390720730054378	0.10889755946197	0.315637715945065	0.201983979014559	0.482215913577021	0.042699777003622	0.47036671916916	0.0488495100173315	0.0831471779238123	0.742906501943181	-0.552122391492361	0.0175112363646902	0.259848657247703	0.297725324940422	-0.342067082928469	0.164705422868984	0.345712498589632	0.159959167158269	0.449359894212256	0.0613695130519526	-0.033417730725767	0.895271544827416
3879	Ctdsp2	227292	-0.565546847118742	0.0144406535165634	black	-0.424180309043198	0.0793640528341053	0.1082159893501	0.669073648560519	0.788945111685689	9.96133869008543e-05	0.55383640303779	0.0170927420385389	0.101306835308326	0.689168458600022	-0.681425923704717	0.00184554888950284	0.21887082173528	0.382894462502179	-0.119868192936416	0.635669519829881	0.607193510222816	0.00753128348613897	0.81447957526576	3.87089406183325e-05	-0.566966588277867	0.0141427324351304
9398	Gsx2	14874	0.565438136579034	0.0144636694287518	black	0.548613326752603	0.0183932464883027	-0.4659786246255	0.0512892518541784	-0.120253340093655	0.634576305961913	0.0864870460131095	0.732929587624052	0.781456721776566	0.000128342421541882	-0.0771439661521941	0.760936826204308	0.180722575155291	0.472980356420161	0.116324401527231	0.645761739570324	0.557546959558218	0.0162138501145937	0.571061155024946	0.0133108022386344	-0.373781863501885	0.126516692327214
9079	Gm8251	328320	-0.563885551367796	0.0147955705813179	black	-0.462406524439319	0.0533423049720723	0.296270423046872	0.232570170130171	0.440380744867416	0.067396037847517	0.15454001707755	0.540350004445385	-0.379820171153147	0.12002093422384	-0.320031401306941	0.195433037947062	-0.10867462168873	0.667747112551557	0.101220317069798	0.689421383504672	-0.0722199069018604	0.775814431556119	0.168965570594919	0.502704312369623	-0.00939051073978176	0.970500241652406
15733	Scn1a	20191	0.563801351811441	0.0148137415519584	black	0.563979815203517	0.01477524865492	-0.639299798719595	0.00428251868590046	-0.0747182369885751	0.768256322897155	-0.00656701631047434	0.979367920931677	0.809858025994137	4.64024504168222e-05	-0.00414610702250442	0.986973081754153	0.059326842720088	0.815110979624437	0.352040205414538	0.151943828593977	0.513325172590389	0.0293491597035374	0.666482880183252	0.00252434901305729	-0.520504202743456	0.0267891627752438
11701	Mctp1	68241	-0.562895484228646	0.0150103582628967	black	-0.347547401029099	0.157605827348946	0.375181464922663	0.124989560622808	0.318377531833431	0.197882224040825	-0.0500788331277846	0.843564447294351	-0.416709888680245	0.0853788912656661	-0.310281311743038	0.210163540733381	-0.400247746611286	0.0997955590050311	-0.01952329728224	0.938710566032129	-0.347605850105705	0.157531255119996	-0.163783903594845	0.516080929486768	0.0948823951223434	0.70803315214187
2333	Bmpr1a	73230	-0.562791113315974	0.0150331441595754	black	-0.436822712843542	0.0699016703397738	-0.0161789660886355	0.949195269350207	0.62542860770024	0.00550585036822455	0.511258233729012	0.0301202780239765	0.13493965481507	0.593443839954354	-0.493971734031201	0.0372000285621964	0.400801873574836	0.099283568217755	0.127034312557316	0.615448454210312	0.511985267331608	0.0298472735298704	0.752057835661538	0.000318423833641401	-0.459397688015095	0.0551191311434539
15680	Saxo2	170799	-0.562697675640909	0.0150535664282781	black	-0.502550239064158	0.0335427243774437	0.339671512418004	0.167875971545866	0.403615717144024	0.0967128341519677	0.634477315040451	0.00467968642185616	-0.101448476226741	0.688754457351658	-0.171231257402399	0.496907883496071	0.694172147724548	0.00139301850454563	-0.448844095641631	0.0617043936472026	0.442499577079513	0.0659359394422438	0.339177817861038	0.16853448021548	0.0123682204632937	0.961151807574203
8948	Gm52261	115488481	0.561128119628167	0.0153999206663379	black	0.538121752183702	0.0212407979695555	-0.649008465827707	0.00356618425235098	-0.172206555226168	0.49442266831895	-0.240090400142364	0.337243278156982	0.739896400611814	0.000447774667767721	-0.0577936111210111	0.819814062021609	-0.198244313259408	0.430362342492748	0.360137718964702	0.142095041190669	0.265924493448878	0.286161161199773	0.523259504208006	0.0258541660016703	-0.490018424672051	0.0389850414806314
10270	Itprip	232016	-0.559905280646467	0.015674119712712	black	-0.410439092961049	0.0906789399668324	0.552494766678649	0.0174196359675302	0.254575025371479	0.307987544948282	0.135296628836542	0.592457923419129	-0.462905509865026	0.0530518567067448	-0.513201960617287	0.0293946931527004	-0.12876031829968	0.610616525418919	-0.125514081490788	0.619716831449305	-0.2597311191803	0.297951773241096	-0.157912400031588	0.531436770513848	0.399638279077728	0.100360872430373
19481	Zfp619	22693	-0.559633244613876	0.0157356416769389	black	-0.410638842855077	0.0905065204216063	-0.0484492193411997	0.848598475067071	0.697819383536118	0.00128200383580577	0.397882569811514	0.102002250583013	0.03214844733372	0.899229836459519	-0.479341325558338	0.0441342759335389	0.173328618162535	0.491570914120762	0.21793575625957	0.384981244250239	0.419339947056797	0.0832245969860653	0.72573218285942	0.000651377641992115	-0.5637840828945	0.014817470517654
17692	Tm2d2	640543	-0.55818867592472	0.0160655499886571	black	-0.489652791204	0.0391533879896182	0.243238525031589	0.330752010903791	0.43098038322439	0.0741645468968361	0.70431375954231	0.00110251012656996	0.0420919990470585	0.868288173895589	-0.562646348318128	0.0150647941840531	0.775132576209608	0.000157795294524071	-0.213052994668021	0.395979519699857	0.557997419502723	0.0161096363496446	0.523920165731913	0.0256338014407058	-0.0501415442932104	0.843370840684157
10711	Large2	NA	0.557850504934117	0.0161435665265841	black	0.460116767129581	0.0546905008716797	-0.467925409092998	0.0501957617843747	-0.00110089251987286	0.996540906576282	-0.049566566941999	0.845146272506491	0.660410109733193	0.00285334218362888	-0.246925697746064	0.32324278453914	-0.161961575500068	0.520824554046471	0.0841444919082676	0.739923144122484	0.430618735225723	0.0744345774545739	0.559672548054053	0.0157267412494103	-0.44779071207407	0.0623925340848485
3070	Cdkn2aip	12581	-0.554739130447461	0.0168755327480937	black	-0.437678777249062	0.0692926135931475	0.127174177040834	0.615056341148444	0.423715837907786	0.079728695881786	0.554410215809023	0.0169544201112902	-0.0348313291845205	0.890865975924818	-0.389496432590049	0.11010875648675	0.63382257872041	0.00473584957765971	0.0463709382524335	0.855026550038025	0.39941599906608	0.100567620749241	0.509355254251711	0.0308440165591436	-0.0748008032276756	0.768006873429345
12631	Nbeal1	102467253	-0.554413186325422	0.0169537063559088	black	-0.480253763042833	0.0436750299900984	0.177682768589477	0.480580710270037	0.660621334683104	0.0028413360661982	0.650807430836843	0.00344491628176247	0.151546770626554	0.54831722981005	-0.474694181519245	0.0465305214774935	0.512438312145548	0.0296781253124463	-0.341064368455572	0.166027530279468	0.673146360238534	0.00219994876495091	0.759186637505213	0.00025842628978861	-0.370394921778087	0.130266367668422
1025	Acot1	216739	-0.55348728028129	0.0171773362340795	black	-0.442953520583655	0.0656262066625516	-0.0897092025615551	0.723342735502192	0.657934811546098	0.00299717306928224	0.487037546464648	0.0403737885553126	0.170963617610604	0.497590921488215	-0.397910284635859	0.101976191800357	0.381861652120115	0.117879096816828	0.00767982932540423	0.975872606778734	0.556227696681499	0.0165221349949614	0.787631007396223	0.00010421754089463	-0.591510851925859	0.00971976571538046
11909	Mindy1	209743	-0.552625090947393	0.017387667143532	black	-0.432995361850812	0.0726732301406401	0.404007285202826	0.0963589406010033	0.441896604129428	0.0663490354878741	0.65910397789498	0.00292851270676978	-0.0831799517466986	0.742808406903204	-0.633609832231399	0.00475421671134681	0.62017902349692	0.00603704294828942	-0.271034856607756	0.27664987499789	0.413847085561373	0.0877697322414259	0.409160645714773	0.0917881134786552	0.13230713411865	0.600735352225093
11358	Lrrcc1	78257	-0.552029304198544	0.0175341942015425	black	-0.499635862499346	0.0347526624008338	0.196110855302999	0.43544099544356	0.27953823184153	0.261260239243259	0.612217071634766	0.00692137365057098	0.0716571858060989	0.77751948533683	-0.145815996876563	0.563715348171751	0.871626911448065	2.46014109615678e-06	-0.368273199828664	0.132654562542744	0.464965020358925	0.0518656523336467	0.383329335924472	0.1163560743833	-0.0127578871145834	0.9599287921109
12878	Nipsnap2	19294	-0.551693259491566	0.0176172697832816	black	-0.503393010006737	0.0331989665121049	0.417840230359482	0.0844480980772968	0.593289889294456	0.00944848882265509	0.827566308330491	2.25281065011259e-05	-0.130366646043421	0.606133342531689	-0.647959216011135	0.00363851303091348	0.792227512602468	8.88598630121348e-05	-0.205041023858979	0.41439178799577	0.679651500727944	0.00191722211676396	0.566536727938212	0.0142324145425225	-0.156277509846748	0.535749381399585
16700	Snx4	66487	-0.551368986808802	0.0176977295430159	black	-0.290048537921186	0.242992303874854	0.324051952702009	0.189562971813771	0.318276298534165	0.198032793485672	0.18235533953672	0.468922804261604	-0.342681443407453	0.16389891452961	-0.349320779173182	0.155353989633331	-0.000341249096095214	0.998927764972317	0.123717962723492	0.624774763568093	-0.150319641327046	0.551598579237079	0.0466604729974684	0.854130495743397	0.225581493294725	0.368102887719717
15093	Resf1	225182	-0.550970674201011	0.0177969571765043	black	-0.431153481679993	0.0740355558192952	-0.0831472054162885	0.742906419654114	0.601236843878574	0.00830996110575472	0.452448713466998	0.0593924295482288	0.196666518573757	0.434115254632478	-0.364065506269453	0.137480831916696	0.383385654528	0.116297911534576	0.0361444348912189	0.88677631952135	0.51344617594346	0.0293044957068606	0.799768129451027	6.78227677162737e-05	-0.495810544383355	0.0363914528282152
7394	Gm33583	102636545	0.55020974081871	0.0179877416826377	black	0.56568859585809	0.0144106865604508	-0.612890483870335	0.00684274511133277	-0.0946350520336353	0.708762773779421	-0.0647551053379567	0.798509443357692	0.819208302482488	3.19895832014282e-05	0.0663894121962257	0.793526889989325	-0.0298932879969873	0.906268135487888	0.151953848607418	0.54723062777986	0.482028243095404	0.042792330794262	0.591281886785375	0.00975512896497116	-0.537789624601725	0.0213362787257027
13901	Pim2	70804	-0.548126493150693	0.0185183307437201	black	-0.590262325753047	0.00991385435171923	0.328559278260405	0.183122973500261	0.423339070495801	0.0800253861746579	0.229421014335423	0.359786544871012	-0.385807727181414	0.113815981869091	-0.18557314793762	0.460977479859815	0.131046358732442	0.604240309781234	-0.285011621240607	0.251643006044266	-0.00467227726858142	0.985320032810497	0.073686588900536	0.771374961858344	0.0309312857555863	0.903027712766424
16590	Smpd2	50934	-0.547355349992601	0.0187178355723814	black	-0.390364340506044	0.109249150141276	0.194389524877046	0.439561215050952	0.360760450139856	0.141356420923997	0.336660379348978	0.171919528413259	0.0111949086514331	0.96483487515385	-0.511669074699421	0.0299657687155644	0.248697408795219	0.319670542005944	-0.147820405286552	0.558308338295483	0.149471355886277	0.55387197635463	0.358694160275352	0.1438175161529	0.0870090705048747	0.73137381632591
12030	Mocs1	17433	-0.544221968372483	0.0195459741492626	black	-0.385459177377198	0.114170807449122	0.224647099419584	0.370142972857269	0.355494639517328	0.147686586638327	0.36302532339949	0.138692511377129	0.12379100094602	0.624568771964399	-0.571700776632025	0.0131844412377144	0.265624741759695	0.286725163237185	-0.350573180377556	0.153777029097909	0.232725712994308	0.352714721573445	0.404452801371728	0.0959574270880452	0.0227800726004598	0.928509552720631
17190	Sycp3	66592	-0.543483545688692	0.0197452712333212	black	-0.358530260422683	0.144013992636606	0.00195682386478977	0.993851538543243	0.623043464711948	0.00574227822215087	0.459023749041432	0.0553430249261726	0.170376933327515	0.499089763145368	-0.444541561378974	0.0645511676895275	0.274775628285709	0.269812501757161	0.156451443731797	0.535289813175606	0.513663590947871	0.029224377297988	0.771246867042659	0.000178581468848704	-0.471129952941221	0.0484342875729191
8277	Gm39952	105244310	0.543131447829019	0.0198408621446835	black	0.420318247459991	0.0824334896623643	-0.495553261865129	0.0365037672388486	-0.126499260215967	0.616949399240734	-0.0993329098664603	0.69494673162842	0.580604341132905	0.0115226120232883	0.172695933904601	0.49317791791423	-0.0158040764894342	0.95037109904711	0.179580185617399	0.475829618061056	0.343805683414505	0.162430016678107	0.444590885727382	0.0645179883182418	-0.335816426741714	0.173064538369798
10752	Ldlrad3	NA	-0.543035320230068	0.0198670229513998	black	-0.441522623840649	0.0666062130064941	0.574060801175863	0.0127264473029042	0.139072746137797	0.582070611540909	0.0241789262885043	0.924131167287091	-0.521484840962597	0.0264534209202232	-0.313037268637801	0.20592844624497	-0.205456647962323	0.413425571257162	-0.207173637650548	0.409446808540674	-0.388610727139816	0.110990948334726	-0.394374537913792	0.105339402845022	0.393415719351668	0.106264954129433
14304	Ppp1r14c	20018	-0.542441087685123	0.0200293442867835	black	-0.409901887464733	0.0911438254727777	-0.0836468870803212	0.741411236996314	0.682353453521387	0.00180897449856332	0.402872658866454	0.0973869756542951	0.153051368134849	0.544305851564749	-0.482198562769595	0.0427083275255175	0.186488768601936	0.458729142651045	0.0999992114960557	0.692994458945822	0.509441498441751	0.0308109279530219	0.810389810991094	4.54557572970786e-05	-0.638698844426878	0.00433045544949981
18942	Washc2	27973	-0.539518889137784	0.020842812851585	black	-0.370037620506142	0.130666420261529	0.5047193418717	0.0326634801025977	0.35062933061002	0.153706585697076	0.278330625001899	0.263412552287689	-0.332110559128673	0.178153208913105	-0.479234744744453	0.0441881586834198	-0.0114994888146762	0.963878719207302	-0.275066355679074	0.269285533105998	-0.0642029542995287	0.800194485933608	-0.0182107699750195	0.942824375410745	0.299659331763795	0.227015842710539
8767	Gm46533	108168246	-0.539428075237105	0.0208685025452751	black	-0.58775523251783	0.0103129840841978	0.253635296825995	0.309838099440481	0.320125299472545	0.19529459024326	0.237895071920616	0.34181332490646	-0.310888408289133	0.209225766852592	-0.0267919044604604	0.915958242870772	0.256970803366594	0.303299616165844	-0.308293833297319	0.213252751459964	0.00871378747153672	0.972625347054616	-0.00506598787171449	0.984083164124006	0.0499622596972891	0.843924364194632
10072	Ilf3	100039795	-0.536818530526399	0.0216173842386008	black	-0.442510304892982	0.0659286071775076	0.532888356911988	0.0227848610639027	0.726716224260423	0.000635096526004649	0.882117463269026	1.28732499840798e-06	-0.196994188269383	0.433334465000302	-0.775576381196068	0.000155557125776884	0.644134622656385	0.00391239757664338	-0.248291767518183	0.320486357909137	0.729310771602893	0.000593793007860173	0.584158147734394	0.0109080365600672	-0.171277860416865	0.49678899502694
370	4833420G17Rik	67392	-0.534719306643841	0.0222349795267113	black	-0.377845588689109	0.122118597011583	-0.0959080265047156	0.705010294437652	0.632673287879188	0.00483576333330952	0.339491131237007	0.168116368437272	0.142379162381447	0.573039003035159	-0.515261253352242	0.0286408301129509	0.150163356926444	0.55201710873953	0.166570487348323	0.508866644088428	0.387622232538294	0.111981451566343	0.762666850844252	0.000232790691668443	-0.541356314366454	0.02032835093023
8857	Gm50598	108168481	0.534514573477744	0.0222959445535196	black	0.580527273535198	0.0115362398101186	-0.641901354542442	0.00407996750622105	-0.167724212986834	0.505893760270979	-0.0636887790084488	0.801764390370545	0.861550341231413	4.35616912086649e-06	0.0338211757880316	0.894013879938899	0.0655568108170629	0.796064325183319	0.210989902987916	0.400677482208352	0.435415729650776	0.0709112791576589	0.56559200567627	0.0144311012231094	-0.473480038248625	0.0471725413610028
5141	Etfdh	110826	-0.534224483708424	0.022382551082681	black	-0.492185496390723	0.0379986186207639	0.219450044228498	0.381604958535038	0.599937691709668	0.00848811335946092	0.749322555925462	0.000344361081069056	-0.071769625175292	0.777178714681275	-0.521482246326791	0.0264543049033334	0.728109435441203	0.000612628782805075	-0.00148461101279273	0.995335242804865	0.652105965263993	0.00335949906523975	0.603862614650527	0.00795908676440191	-0.298960844100214	0.22815359597619
3270	Chd8	12649	-0.533019097509609	0.022745246782564	black	-0.39935010946716	0.100628965132786	0.483329481380269	0.0421537319153307	0.386574522071491	0.113038138872237	0.143049170924019	0.571216191946215	-0.511992707855036	0.0298444895259642	-0.531737299812021	0.0231359664458924	-0.234103562730477	0.349789844338409	0.0251763309189904	0.921010569386998	-0.189031169623667	0.452515400640982	-0.0621457582235074	0.806479931982306	0.196291697440592	0.435009298233186
981	Abtb1	497652	-0.532581314404302	0.0228781070738743	black	-0.37221348094859	0.128243499962288	0.0609650318951058	0.810092588188416	0.626775489207882	0.00537587553747071	0.470480404057415	0.0487874918253119	0.0586899574919668	0.817063860429743	-0.675668805780819	0.00208649594692577	0.275416625597774	0.268651485683338	0.0891437212692199	0.72502241872205	0.464595685440434	0.0520768897974907	0.71467876376538	0.000859547943267659	-0.445241636198915	0.0640814306327336
17923	Tmem86b	66817	-0.531385406934436	0.0232441444725534	black	-0.513517068043457	0.0292783529574779	0.431991844741386	0.0734131558199623	0.215400671080158	0.39067024301359	0.0716404724637324	0.777570141861518	-0.375070669622336	0.125109976679396	-0.490468228820296	0.0387787016910901	-0.0987577653605864	0.696633382973393	-0.319229042223658	0.196618720172778	-0.268547111275927	0.281255413647274	-0.111809343495449	0.658705573843167	0.318973057436067	0.196997998368849
18520	Ubap2l	76260	-0.530955559266928	0.0233768236836119	black	-0.45325690460942	0.0588830826557406	0.575226651075194	0.012504928897607	0.377237133477387	0.12277015541022	0.236157019535044	0.345456676843728	-0.461285145951466	0.0539994022907067	-0.48791266280355	0.0399622241671927	-0.0858149550734301	0.734934055339438	-0.273751785527517	0.271673384235642	-0.114433084817856	0.651172274805333	-0.0698458597896227	0.783014367083051	0.303556111366802	0.220735517835692
12635	Nbr1	102467596	-0.530805643816453	0.0234232365087112	black	-0.395673504968114	0.104094727551309	0.142311898728267	0.573222136597282	0.678176117332935	0.00197855355774548	0.684245962995682	0.00173620619873621	0.0868633028352362	0.731808142554035	-0.63292863149377	0.00481341797694336	0.545139555724111	0.0193005312820393	-0.0013452737128744	0.995773046979209	0.651812956006802	0.00337861980838323	0.777842587330874	0.000144542203067636	-0.366301154577718	0.134901552370389
2075	B230209E15Rik	320273	0.530366976917081	0.0235594589765881	black	0.580268723634809	0.0115820530766121	-0.557308067067431	0.0162693340133383	-0.164351843607981	0.51460669607767	0.00464650439275628	0.98540100119605	0.815440441129633	3.72540651585819e-05	-0.075835889435245	0.764881514204098	0.119787875152231	0.63589758679743	0.225499530836737	0.368281585109871	0.467543884467504	0.0504086597398637	0.540667839220944	0.0205199346692838	-0.394293761514377	0.105417153266396
13179	Nufip2	13864	-0.529896171630083	0.0237063500797426	black	-0.391129902344981	0.108494893060084	0.28155715559929	0.257686499534882	0.498083503689059	0.0354107070724605	0.258347112020408	0.300626001039975	-0.298681938196135	0.22860892249864	-0.469375548113096	0.0493927515604495	-0.0546451286539281	0.829490015395702	0.0898186740775824	0.723017704327557	0.0621014460434005	0.806615446673845	0.283714377146796	0.25390194416701	-0.0255840930808131	0.919735110165764
19383	Zfp369	320150	-0.529804669137945	0.0237349817503091	black	-0.499379840474914	0.0348605367237994	0.151471840693542	0.548517342989153	0.326138478691918	0.186563325416163	0.5141343268997	0.0290514911054134	0.210292017743345	0.402273479722674	-0.46336541653747	0.0527852118310969	0.60896569105881	0.00731135973104939	-0.404546442498263	0.0958731885328528	0.426136632649509	0.0778416124131372	0.524280204231712	0.0255143280841173	-0.0114571774524808	0.964011542745519
16851	Sppl2a	20660	-0.529440871847646	0.0238490835880423	black	-0.501002812667437	0.0341810430438752	0.177515156158292	0.48100152629278	0.627254281788914	0.00533027732240379	0.726378340102442	0.000640648050133346	-0.0798763693215444	0.752715059347343	-0.337000458508139	0.171459584315297	0.719210351692038	0.000768349249541084	-0.0958222927731587	0.70526281840098	0.660155478015403	0.00286787094585231	0.614697700378156	0.00663529850925145	-0.358228980135094	0.144375639320135
5896	Gask1a	14457	-0.528596343384377	0.0241156156437548	black	-0.217109481099155	0.386830449155783	0.103740021677728	0.682068279867878	0.346985647303845	0.158323771158773	0.0709792467500323	0.779574936006512	-0.197440721426484	0.432271622255403	-0.0743006090818763	0.769518393575232	-0.0824567952337563	0.744973753969443	0.103671693227851	0.682267323141382	-0.115536787620422	0.648012849286548	0.0994359974895361	0.694644563720268	-0.0696254168985749	0.78368378082281
10188	Irf6	54131	-0.528373165464057	0.0241864375878398	black	-0.583323706564999	0.0110499261983576	0.238931593188426	0.339651147141597	0.296761928888284	0.231759261952437	0.233072850062782	0.351976512288164	-0.209799445322158	0.403402014121923	-0.106766414580526	0.67327247857021	0.217156979810971	0.386724014690882	-0.52593094251568	0.024972103642626	0.077787656836857	0.75899773826802	0.0944177911494095	0.709403856918385	-0.0528991237553294	0.834866029713761
19705	Zmym2	100043772	-0.527722700876915	0.0243937793992516	black	-0.401341676838424	0.0987866323225765	-0.0219992462718212	0.930954382004702	0.710082615432713	0.000961094370112027	0.45292092480102	0.0590944287679001	0.155655200100074	0.537395116003895	-0.430034729000295	0.0748721639702524	0.222353990320975	0.375176356760307	-0.0394799451006973	0.876400356255102	0.526603772655054	0.0247536938563449	0.792189246145083	8.89793037871668e-05	-0.536399224867834	0.0217396562042458
5468	Fbxo38	78938	-0.527610157304453	0.0244297941782895	black	-0.396041321187644	0.103744207325469	0.283184843574643	0.25482768839894	0.753516228492331	0.000305280237950687	0.779599912109474	0.000136461695957851	0.0804475265311902	0.750999617882173	-0.771728190852002	0.000175887488652453	0.497520425681669	0.0356517494021871	-0.141521400667007	0.575376239519682	0.771873902853617	0.000175078738534598	0.801409870909173	6.38535207313197e-05	-0.398030588007709	0.101863132304455
5521	Fech	382137	-0.526334164393121	0.0248410325835692	black	-0.41146409560162	0.0897967020066821	0.453569656188651	0.0586868570974406	0.402600767917385	0.0976344939261022	0.712338874700074	0.000910063996501572	-0.0560229449865592	0.825252737432123	-0.736659746852469	0.000488805317246625	0.676066133589208	0.00206907369604749	-0.222693920869822	0.374427808951228	0.491917158915168	0.0381197133241082	0.440808185265162	0.0670995726082588	0.146810120054201	0.561030796571707
18937	Wars2	22354	-0.525831911701925	0.0250043769330737	black	-0.448539891586448	0.0619025354792035	0.376640504934011	0.123411424185066	0.170967803333161	0.497580235720298	0.0812963487237563	0.748452277221098	-0.239537050168808	0.338391838238801	-0.418696886430598	0.0837476232526906	-0.078980793359931	0.755407093963396	-0.178043525017311	0.479675592051183	-0.213151632629574	0.395755661718953	-0.0821772879550581	0.745811171112117	0.318365579320673	0.19789999768668
9818	Hs3st3b1	195646	0.525027172574825	0.0252678428831089	black	0.470604646278259	0.0487197824946348	-0.476831602899314	0.0454164246990721	0.16256502012426	0.519251511665215	0.0313968182381549	0.901574883441642	0.54514051071633	0.0193002771043933	-0.218814126542661	0.383020810464671	-0.136739908873916	0.588478703770327	0.309886959628394	0.210774159318712	0.529409872186062	0.0238588261491771	0.67468146538656	0.00213031429506116	-0.639664541467209	0.00425363585193088
5759	Fundc1	71665	-0.524275037032157	0.0255160396649862	black	-0.485533396205902	0.041088746386746	0.128345338952727	0.611776866728049	0.666216150773917	0.00253811143270308	0.730946481135736	0.000568927936964841	0.0107248290561621	0.966310665798695	-0.381773334676155	0.117971191991525	0.674355530455269	0.00214494495036916	-0.0280506255930453	0.912024001833371	0.723963175087766	0.000681524105010773	0.696447752404216	0.00132285793887241	-0.474277370901121	0.0467501723604789
3046	Cdk19	52004	-0.522330090169177	0.0261666694150787	black	-0.471319385344663	0.0483316457904444	0.164468672362305	0.514303682422367	0.879136260431996	1.55677638419091e-06	0.744195560535908	0.000397776007277078	0.0298109728576871	0.906525167938612	-0.517447477084055	0.0278570132505778	0.444425552923797	0.0646292539987656	-0.22168568242801	0.376650442009458	0.821276399703006	2.93799221700426e-05	0.829130792281083	2.10538099769083e-05	-0.682336960038709	0.00180961959503349
9244	Gpr149	353346	0.520987698989776	0.0266232158520433	black	0.539726244058391	0.020784248805582	-0.601593702594223	0.00826155640547907	-0.0697375035691187	0.783343391776281	0.0312251302981761	0.902110651123332	0.854972499160746	6.17930770647095e-06	-0.00980321920249174	0.96920431050504	0.109250020035868	0.666084170350795	0.154680363678262	0.539977726544542	0.561271867694576	0.0153679393152388	0.664929741008176	0.0026053563998633	-0.528415967785245	0.024172842377897
11302	Lrpap1	105244644	-0.520638320136405	0.0267430501747145	black	-0.470001467193017	0.0490491687298028	0.273419906379776	0.272278287900225	0.759538020931355	0.000255734548390362	0.857220380176649	5.49405706610906e-06	0.0195766012927865	0.938543527621403	-0.661919799416149	0.00276843930772237	0.651615863141119	0.00339153149237632	-0.183727305719289	0.465526850655019	0.865865191065725	3.42984656615365e-06	0.778606866112884	0.000140979535357499	-0.469050510452249	0.0495718894849173
17776	Tmem144	66131	0.519463743775412	0.0271490016487186	black	0.391231943603688	0.108394640038337	-0.251467419955833	0.314132388488122	0.056069681078343	0.825109087126857	0.26660268279682	0.284887602740073	0.528453780269789	0.0241608370467758	-0.132339027308177	0.60064679675615	0.224716697836702	0.369990798835823	-0.125041452018871	0.621046210028587	0.687011365428652	0.00163424236885287	0.504986733386288	0.0325563371145435	-0.43047904321743	0.0745390745484928
13637	Pde7a	56872	-0.518496971016984	0.0274867155181358	black	-0.273686466023208	0.271792373950428	0.308530624237949	0.212883155695912	0.177263382543563	0.481633981700687	0.0450155041432202	0.859223585753138	-0.244387724062208	0.328400734651841	-0.497362504957216	0.0357195780727652	-0.108749482200292	0.66753067679743	0.219486126451039	0.381524709538748	-0.27217349341649	0.274557499848688	0.0102597249583826	0.967770938672351	0.289769619337087	0.243466335667323
2973	Cdc25b	217232	-0.518300586179608	0.0275557141653115	black	-0.415091676312165	0.0867244152686591	0.163633548305906	0.516471545729064	0.661415003411724	0.00279659401888475	0.684359962034382	0.00173190137989015	0.176714690418815	0.483013709910676	-0.660626892835218	0.00284102069990427	0.55133406346664	0.0177064121329197	-0.200994128243929	0.423862519411885	0.708140555485226	0.00100690650524945	0.812759471749607	4.14344600024596e-05	-0.418525216250841	0.0838876542725804
13215	Nxn	18188	-0.517874646069312	0.0277058283807927	black	-0.461557165268817	0.0538394497439688	0.612167154258165	0.00692723104358265	0.26271454639788	0.292236055464924	0.0402532462174857	0.873997479279231	-0.702332134343092	0.00115490972349686	-0.200675191714846	0.424613730228019	-0.259042288381078	0.299280958139461	-0.266479368198826	0.285118915032044	-0.384883474779324	0.114758594670911	-0.461462218881373	0.0538952394645075	0.318486391964877	0.197720395161308
8632	Gm42210	105247027	0.517365735323927	0.0278860164556392	black	0.553052870761701	0.0172830575039703	-0.653523771146544	0.00326822661722452	-0.201682835941392	0.422242760003813	-0.112721677237638	0.656082484387926	0.856706367643361	5.64470201865007e-06	-0.0628206827474628	0.804416540641024	0.0117630424457061	0.963051393958248	0.121653033338513	0.630609441057781	0.365046418332329	0.136344959551393	0.547479302568189	0.0186856536612775	-0.388312307853477	0.111289314097533
10725	Lats2	NA	-0.516292335523766	0.028269056062967	black	-0.376280830724465	0.123799147172833	0.663220348213919	0.00269697378893187	0.319147015733873	0.196740201610386	0.237674378264206	0.34227471451921	-0.555172763175681	0.0167719735703172	-0.495838662731324	0.0363791941217479	-0.128235363262044	0.612084522017408	-0.182933429762599	0.467490383038734	-0.148023262886067	0.557762389205341	-0.195711243616697	0.436395718842676	0.34576841691865	0.159887097509401
15697	Scai	224055	-0.516145123379017	0.0283219052874648	black	-0.3597986633143	0.142498316631889	0.100046826398894	0.692855016906956	0.596726776312315	0.00894164635573385	0.583325329456859	0.0110496488131069	0.227582013278461	0.363756409437612	-0.479341198508055	0.0441343401350073	0.483682157869878	0.0419819102099264	-0.184958051332152	0.462490985377037	0.619536045811361	0.00610486611356135	0.792200362566254	8.89445921655181e-05	-0.362663710505254	0.139115476629353
11730	Med1	17257	-0.515215071803767	0.0286575699933926	black	-0.355158614100581	0.148097052153764	0.556066613409429	0.0165600924232681	0.231518631990877	0.355288529853564	0.251418980897454	0.314228741569797	-0.388527099408075	0.111074503556346	-0.49790819532135	0.0354856182633001	0.0475952893392475	0.851238583699298	-0.201850131875161	0.421849794608804	-0.132839426476935	0.599258073225902	-0.102335557109028	0.686163532619485	0.472179670005905	0.0478675817042593
13213	Nxf2	224109	-0.513831680565953	0.0291625520384601	black	-0.49953705841015	0.0347942627967897	0.212456753956574	0.397334151444789	0.35138995354973	0.152754524238338	0.37548465565366	0.124660459491044	-0.211982736409992	0.398412894732428	-0.286940770141459	0.248307177190271	0.468627756823292	0.0498056161264806	0.00487637861059889	0.984678830391463	0.184267415123106	0.464193340344678	0.302642409272439	0.22219790455831	-0.0464598613942352	0.854751332025306
13883	Pik3c2a	110208	-0.513030805188	0.029458035153413	black	-0.431891471411959	0.0734874688199173	0.12895712475012	0.61006653487932	0.805238456316334	5.53568519999143e-05	0.717838410853329	0.000795063376492015	0.140990760510051	0.57682416467192	-0.599177694143623	0.00859374916686391	0.455332561643116	0.0575899259753269	-0.140531206968127	0.578079371268799	0.815933717828698	3.65254622549032e-05	0.890250171295302	7.46186481872334e-07	-0.612962420409447	0.00683438860868298
10390	Kcnh6	380728	-0.510929117382319	0.0302444968656991	black	-0.429058625751373	0.0756077679095878	-0.105980344324046	0.675553264540881	0.538603309644824	0.021102954799818	0.11733841512489	0.642867857689182	-0.0944796296178818	0.709221367959342	-0.302692697430997	0.222117255627082	-0.0732172263971188	0.772794937343241	0.243163071245105	0.330906733326411	0.0829804243673288	0.743405668878969	0.444584939098297	0.0645219878078803	-0.47550552529212	0.0461052063384555
17416	Tcfl5	21351	0.510542362912759	0.0303909767800181	black	0.473651213274787	0.0470816222719787	-0.674392550866238	0.00214327900653256	0.0213228655350765	0.933072660115478	-0.0720934038776728	0.776197653016943	0.827329609570289	2.27586599071933e-05	0.0108211956044468	0.966008119351948	-0.0698033233580076	0.783143525188005	0.229635880441581	0.359324320504149	0.477605907320614	0.0450178731348625	0.718251364267628	0.000786942141610753	-0.587612817416077	0.0103360374500371
1512	Ankrd46	243634	-0.509541258391345	0.0307726881359566	black	-0.477780903658456	0.0449281681669158	0.449793787750556	0.0610888614751879	0.54221942157701	0.0200901612931406	0.830652192260856	1.96999624862154e-05	-0.184770996673221	0.462951747278315	-0.570343217042496	0.0134537818572323	0.789165810171404	9.88573148178962e-05	-0.17662981530073	0.483227307742464	0.617078562666898	0.00636980699080368	0.445352656429073	0.0640071725816181	0.0110284902842717	0.96535732483605
18890	Vps41	53620	-0.50824909097769	0.0312708518648934	black	-0.414443401262618	0.087267756364736	0.161504389276393	0.522017807184239	0.694344316561089	0.00138760455842547	0.746401135327607	0.000374002718735537	0.0611015128679718	0.809674810591611	-0.513047621027001	0.0294518071855996	0.592856736951098	0.00951397101571801	-0.0362463960274842	0.886458874995203	0.746729599957168	0.000370566635123139	0.764698849548707	0.000218840127190053	-0.415073917894562	0.0867392662989788
2782	Ccdc186	78465	-0.508114683996298	0.0313230251427908	black	-0.370485298570376	0.130165313250038	0.000519479106342587	0.998367751003699	0.77788734152619	0.000144331503712081	0.516099983484507	0.0283381258891631	0.0556907346475416	0.826273987123797	-0.554341290040005	0.0169709882610518	0.215346865634298	0.39079148515751	0.124480573486833	0.622625259418338	0.596836343246767	0.00892585572805775	0.828279152773586	2.18457787478795e-05	-0.656515323442891	0.00308230480578378
16231	Slc24a1	68346	0.507838372702624	0.0314304933829945	black	0.540611217957534	0.0205357537324562	-0.568738581366502	0.0137777716723498	-0.0113058115962777	0.964486716762261	-0.0897323522774559	0.723273998071494	0.729371433682354	0.000592854891473956	0.0310349926671692	0.902704039691394	-0.126429364427284	0.617145579921053	0.183152105225714	0.46694910922867	0.432681063767096	0.0729043776457474	0.593583975073022	0.00940423687043203	-0.54348256160955	0.0197455378946323
9221	Gpd1	23888	-0.507718411537607	0.0314772396159184	black	-0.358905612947327	0.143564309312823	-0.122264325382556	0.628879983208304	0.333444381669466	0.17631025142449	-0.0323222360747468	0.898687736211705	-0.12746292569393	0.61424714215627	-0.0514756088808483	0.839254257302314	-0.0866326699832159	0.732495489701216	0.251967458890765	0.313138755743841	-0.134894669846863	0.593568130768864	0.252772810781314	0.311542363321405	-0.194170886402538	0.440085994782429
16071	Shroom2	75062	-0.507385065788382	0.0316074193801978	black	-0.386951508765264	0.112657109199233	-0.050024252903294	0.843732958400538	0.287774745849281	0.246873776106785	0.0464160795722562	0.854886835210235	0.141000196053575	0.576798404952162	-0.0423911282166924	0.867359960216939	0.0649093665289869	0.798038823443575	-0.219771006710181	0.380891447282819	0.00266122791580868	0.991638320970929	0.2693654859777	0.279735213324474	-0.240373845477537	0.336655822309679
15949	Sf3b1	20338	-0.507239393738976	0.031664438418335	black	-0.335439373315437	0.173577753666341	-0.0509127315497149	0.840990675372557	0.524718291600872	0.0253695414314918	0.425588745908557	0.0782658057798702	0.194055187058846	0.440363829480705	-0.438867252709119	0.0684535865143585	0.340069867618181	0.167345902509192	0.022760402083687	0.928571135280451	0.424748901717859	0.0789193335915832	0.704211205687563	0.0011051725123805	-0.302590100210236	0.222281814559954
16968	St14	94214	0.506385572775963	0.0320002418958035	black	0.418666362814384	0.0837725088200751	-0.336849510744109	0.171663632723667	-0.0507710261713355	0.841427932109692	-0.124112737951742	0.623661684090209	0.47207902966532	0.0479216951406505	0.0533363418174496	0.833519155587871	-0.225752856624777	0.367729432902333	-0.0331136260823687	0.896219691698697	0.238164675246741	0.341250170711658	0.303893409833641	0.220197246778183	-0.277179316903031	0.265474772998981
6641	Gm26873	102634011	-0.506059489411187	0.0321292123468989	black	-0.502296639741879	0.0336467002571927	0.233768569384076	0.350499681109152	0.287153258517711	0.24794146376584	0.185848073760504	0.460301806968275	-0.18051979089777	0.473485505949639	-0.34357692405614	0.162728177882937	0.0965626663708225	0.703083057891101	-0.306173095435125	0.21658154077465	0.0449323335661682	0.859481237501895	0.139557423719299	0.580742948831254	-0.066998170815032	0.79167288419085
18918	Vti1a	22334	-0.505078667137395	0.0325195622825742	black	-0.375677053469773	0.124451935955299	0.562945414316269	0.0149994673957066	0.14487857953932	0.566251875115719	0.0502228045150939	0.843119980747037	-0.461354229215707	0.0539587461806586	-0.387590701986854	0.112013149324095	-0.182220227742063	0.469257906767729	-0.136489518703771	0.589168246653439	-0.329795450118451	0.181382641250106	-0.274348463536984	0.270587932101825	0.415847762878728	0.0860938303742842
2192	BC031361	108100	-0.504441802425633	0.0327749769991204	black	-0.368564933759395	0.1323243888581	-0.111541204320787	0.659477235158538	0.325395104382352	0.187628368419136	0.0830665420861212	0.743147868396594	0.114042369781716	0.652292083807959	-0.408232165333821	0.0925997978379929	0.0289176246709657	0.909315248212356	0.332682637880662	0.177361183977514	0.0374557663337507	0.882694903555835	0.441475474195437	0.0666386891887126	-0.243495045596927	0.330226316409199
17120	Suco	20843	-0.502563818817095	0.0335371636666404	black	-0.437105847576682	0.0696997940852591	0.437679210587214	0.0692923062884723	0.486563374033579	0.0405981394046769	0.85314783794517	6.78825850269145e-06	-0.00381116973771539	0.988025368118106	-0.439408921768839	0.0680736931471257	0.883880821186705	1.14769411094793e-06	-0.469253929519765	0.0494597217632723	0.712145554415201	0.000914345952720962	0.501863272713903	0.0338249558967932	-0.00566028290199299	0.982216212069908
16917	Srpk3	75571	-0.502186309156193	0.033692013351724	black	-0.454874518541545	0.0578734437389934	0.662550858869132	0.00273357046830623	0.15560545416798	0.537526770916594	0.135859304694645	0.590905263592323	-0.576472416804668	0.0122716364040543	-0.465742915895603	0.0514228574644677	-0.0660788987733773	0.794472981132634	-0.273976330884073	0.271264585256183	-0.319412698016234	0.196346905243806	-0.408808137196544	0.092095669473848	0.437558291574957	0.0693780959831928
16374	Slc39a12	229731	-0.50091192232166	0.0342188244746045	black	-0.48675972920982	0.040505120266491	0.426030242351012	0.0779238511613431	0.525553957689577	0.0250951336436472	0.834023527469059	1.69624969263576e-05	-0.0308375910360649	0.903320149934948	-0.554716309599906	0.0168809967441645	0.814875799780149	3.81032468658471e-05	-0.408703208290026	0.092187361676158	0.74187784942519	0.000424112817910966	0.540454731579272	0.0205795233351544	-0.107942717319885	0.669864497117968
19574	Zfp821	72230	-0.499581509396829	0.0347755424476608	black	-0.374700484060867	0.125512898364713	-0.0291223246653161	0.908675844540985	0.689724826378518	0.00153906355384245	0.38057969763003	0.119220884398992	0.150045514482028	0.552332783766456	-0.576097002405141	0.0123415708898046	0.0896787457098984	0.723433172757857	-0.0357920775392164	0.887873470474758	0.454503354867593	0.0581039513502965	0.76396810478679	0.000223773449053273	-0.521453185950845	0.0264642072406575
15297	Rnf167	72440	-0.499487100475695	0.0348153116314274	black	-0.354216717186354	0.149251797337227	-0.0437250668648763	0.863222703130009	0.573007017827659	0.0129293539414346	0.454728272610627	0.0579641864011284	0.296399315861501	0.23235734155278	-0.604190432999129	0.00791613355681786	0.306130455668292	0.216648813698719	-0.0226502887697418	0.928915874563378	0.511825719575017	0.0299070195915378	0.789908162720611	9.63497565157468e-05	-0.440061311622544	0.0676182249607035
14132	Pnp	234779	-0.499275351691921	0.0349046368268926	black	-0.566597202667748	0.0142197704009573	0.318822899118665	0.197220704204892	0.403243199715611	0.0970503794003476	0.594812133528882	0.00922122844783801	-0.20968061656416	0.403674519075036	-0.172556481905347	0.493532464114534	0.620683529277441	0.00598425525514769	-0.356296416736295	0.146710360911086	0.395309357811197	0.104442586370596	0.169969655224425	0.500131535336947	-0.0241257168340918	0.924297674677189
2641	Card10	239319	0.499091945351124	0.0349821483616622	black	0.484368952551608	0.0416488421835215	-0.386531217383322	0.11308196655682	0.143982599993679	0.568680886123591	-0.0250086451890157	0.921535135186274	0.360827338524588	0.141277243352849	-0.0664743247789276	0.793268220873953	-0.321306121156791	0.193559070864129	0.407191686534187	0.0935155537652398	0.395129735248969	0.104614480714067	0.462277268270439	0.0534177369892277	-0.560871792122151	0.0154570798612699
5195	Extl1	14042	0.497399018551677	0.0357038862756384	black	0.419921812881431	0.0827534029859522	-0.307433113786518	0.214599726533904	0.17058022790548	0.498570147864293	0.268058858730447	0.282164789034937	0.504257110962261	0.03284933636846	-0.12109809653899	0.63218104322133	0.164655630896977	0.513818950508748	0.0155274457799734	0.951238805443024	0.729672127818245	0.000588223062487174	0.584193267483226	0.0109020968882698	-0.604288927152382	0.00790326471119236
16048	Shisa2	140742	0.497086608636057	0.0358383165780696	black	0.481094495983092	0.0432551033835749	-0.544434293204652	0.0194889627028235	0.0691748439377311	0.785052474360039	0.0777230557577043	0.759192284440666	0.71038319566922	0.000954161551967381	-0.152187009746828	0.546608690725328	0.0594379143102269	0.814770506706965	0.310750945964174	0.209437863124335	0.587346045678411	0.0103793321331086	0.70961387942903	0.000971989377449219	-0.617832666814216	0.00628753522015379
16241	Slc25a14	66468	-0.496002021403875	0.0363080376674165	black	-0.437689152868931	0.0692852559295134	0.231248500980332	0.355865979566383	0.402149483005903	0.0980463254162487	0.265852644862893	0.286296287248513	-0.21833718809573	0.384084603024558	-0.408506353807021	0.0923595614974503	0.166903691691392	0.508007205954252	0.0291877913383874	0.908471363209172	0.0937844682199419	0.711273695045598	0.326533086531864	0.185999605873455	-0.0272013543052473	0.914678263977054
3542	Cntd1	68107	-0.494958352021086	0.0367644893722282	black	-0.335330548030288	0.173726068617159	0.210762312268035	0.401197582936414	0.788101983603665	0.000102547101219978	0.735576841880787	0.000503217762621038	0.0898791693931041	0.722838107421051	-0.652552408293818	0.00333053636873627	0.445092731714469	0.0641811289912875	-0.166993982861022	0.50777443525567	0.788181949003995	0.000102265749661077	0.823961850521198	2.62639678290797e-05	-0.529578051136642	0.0238060082587959
10475	Kdm5a	76804	-0.494286380312494	0.0370607012624131	black	-0.376803545668104	0.123235950897451	0.0465022676253525	0.854620089931955	0.807848570283126	5.01328241091868e-05	0.614583465518448	0.00664825866340679	0.117775829851448	0.641621030429551	-0.627253432506051	0.00533035792522329	0.312469562887657	0.206796231263309	0.034968700163568	0.890438010678715	0.724229762393984	0.000676907844841378	0.898709034267148	4.03762898407367e-07	-0.675292217007442	0.00210312041323482
5770	Fut9	14345	-0.494171863793282	0.0371113634408539	black	-0.43515706452398	0.0710980565226961	0.0546413791417191	0.829501552651399	0.847071242572946	9.20204684211717e-06	0.637247421746187	0.00444804048300052	0.0793151522836391	0.754401720482744	-0.444569476901269	0.0645323879911348	0.354998246334597	0.148293223253625	-0.147160311908974	0.560086463359042	0.762521007606843	0.000233820161746948	0.847555766087354	8.9858106842615e-06	-0.733608732739071	0.000530323887043444
6484	Gm20498	102632070	-0.494067993653185	0.0371573616086774	black	-0.40407755462196	0.0962955311482622	0.370908115117837	0.129693271687838	0.139305284373988	0.581433466826181	-0.0663377271816788	0.793684348038312	-0.488250869288828	0.0398040292981427	-0.30719355654961	0.214975601606715	-0.189011103746345	0.45256427381256	0.0978743790259676	0.699226611389414	-0.390829688099751	0.108790229873406	-0.249795859471244	0.317467527158323	0.244361034409478	0.328455230783047
2303	Birc6	11799	-0.493458156770412	0.0374283067807353	black	-0.349244745886943	0.155450082100947	0.553252308643132	0.0172344570969189	0.381967428856829	0.117768862513714	0.182366650857749	0.468894755493324	-0.492126294182719	0.038025309864286	-0.531319798445986	0.0232643573670897	-0.210515153518883	0.40176281555771	-0.104705194099347	0.67925883560646	-0.158670196824005	0.529443214084836	-0.0936296865082274	0.711730915357403	0.266866439557155	0.284393235087079
17176	Svip	269209	-0.493175340074401	0.0375544730073124	black	-0.45741609997982	0.0563133875630144	0.450469669251852	0.0606535979591678	0.444905176017338	0.064306870371267	0.820341729490375	3.05359179114994e-05	-0.144949400197554	0.566060071319145	-0.336720190842713	0.171838575348293	0.851850620768519	7.25186103586961e-06	-0.403792657730521	0.0965528018842858	0.628489473875439	0.00521409329456151	0.342726771150101	0.16383951659526	0.05418284453222	0.830912714009438
9308	Grb10	17444	0.492537717038473	0.0378401171751378	black	0.475038163972687	0.0463498401580607	-0.526186269088656	0.0248890448381491	0.0337422623728067	0.894259858991035	0.0909690958941009	0.719604731320019	0.724494291585831	0.000672353088523169	-0.154799695441807	0.539661282942976	0.10438040479607	0.680203792431818	0.265731528735827	0.286524159075585	0.595606349993338	0.00910441399312011	0.722417440292057	0.000708812045563827	-0.554569733813214	0.01691612474795
5841	Gal3st1	73748	0.492432917933754	0.0378872243360578	black	0.512413726285988	0.0296872855477258	-0.38637636122375	0.11323879175043	0.0243644929049231	0.923550500530697	0.10963448092983	0.664973875681384	0.648430545061427	0.00360587540464021	-0.0999216978412353	0.693221480690236	0.0646637843432428	0.798788076528934	0.0071673589165969	0.977482213526859	0.550200353948142	0.0179901052364719	0.524969542053256	0.0252867934656622	-0.488590867461679	0.0396454796495334
1501	Ankrd34a	75196	-0.492395837956049	0.0379039025375866	black	-0.479620214586	0.0439935180214534	0.38478287773681	0.114861523343116	0.323193640602599	0.190806158407822	0.454759001466442	0.0579451109222372	-0.0301945038616063	0.905327652138802	-0.569336406728252	0.0136563480354446	0.387506742620863	0.112097585053554	-0.26740352381895	0.283388181707573	0.317577832639779	0.199073717926004	0.333750754763161	0.175888750228715	0.0225952957518562	0.929088049478694
9764	Hnrnpul1	74326	-0.492246122226373	0.0379713004241602	black	-0.363587119512474	0.138037173055559	0.492252552602587	0.0379684037593984	0.636073910934322	0.00454500377020246	0.722368038135668	0.000709699008697706	-0.23539108328782	0.347069315756695	-0.795048354969577	8.04215485009115e-05	0.448048748810881	0.0622234404846706	-0.0927135091986526	0.71443918631793	0.543325647552294	0.0197880940184923	0.498988557364273	0.0350259007309644	-0.0605341618650933	0.811411830887681
5266	Fam126a	73866	-0.491606855833227	0.0382601147322553	black	-0.418183195334454	0.0841671494838416	0.508568538544007	0.0311471203490017	0.584333672685102	0.0108783765431991	0.767104143566915	0.000203244624535463	-0.0836306525600972	0.74145980125296	-0.662206230440381	0.00275256768107668	0.567552167975125	0.0140212859344994	-0.359138246533269	0.143286095634274	0.657760610859452	0.00300751536989346	0.524271508122183	0.0255172086309933	-0.0787772782654909	0.756019220435391
15012	Rbm5	19730	-0.490707781230133	0.0386691531192989	black	-0.375159913887561	0.125012976624535	-0.0769035676733731	0.761661363816878	0.558398106474841	0.0160173839881256	0.420112983203958	0.0825990199741528	0.284973280580943	0.251709588008573	-0.492827547341404	0.0377100723901659	0.312491806768652	0.206762184648773	-0.0583157019435071	0.818211919170408	0.500676116099008	0.034316994749744	0.811975709569264	4.27295265944337e-05	-0.428359388858509	0.0761379820529108
17968	Tmx4	268567	-0.490435212159675	0.0387938190008209	black	-0.447307569542274	0.0627100626513497	0.339795760904033	0.167710519116628	0.719601733545792	0.000760867251673497	0.877123877237794	1.76496721586625e-06	-0.0376708370094233	0.882025778602316	-0.634127276283768	0.00470964474306282	0.726218526486682	0.000643287933043718	-0.179198885114226	0.476782515589973	0.853908990774918	6.52825706413198e-06	0.717776956254523	0.000796277914439718	-0.409088526478806	0.0918509752916227
7973	Gm36903	102640929	-0.489624247905641	0.0391665533949365	black	-0.394289989530305	0.105420784950953	-0.101788108601493	0.687762091229956	0.646197571391766	0.00376264820585698	0.381497557177357	0.11825909342387	0.0550424599833288	0.828267614758876	-0.38928440077883	0.110319490696711	0.18433949846286	0.464015514520773	0.180664825345324	0.473124187896909	0.453858642566986	0.0585059778200884	0.692895016389777	0.0014337283218502	-0.661224218837079	0.00280729601241529
16569	Smim14	13162	-0.489120937550457	0.039399259111641	black	-0.445788360594456	0.0637163623719616	0.0973970609175785	0.700629125852343	0.687352689450564	0.00162200856650266	0.730224080891464	0.000579799709738993	0.0649268683398077	0.797985433115211	-0.401799196124444	0.0983668502690757	0.649882088763146	0.00350686422295429	-0.0610309225628524	0.809890886240288	0.770081648293429	0.00018524793757703	0.754885175059496	0.000293361209449164	-0.556323514099156	0.0164995893956489
13798	Phf14	71521	-0.489078962298553	0.0394187140774369	black	-0.316318090095339	0.200960220452328	-0.116506303036882	0.645242255032952	0.540989288490283	0.0204303083665308	0.214218425848346	0.393338996499397	0.195111004621651	0.437831809882643	-0.464025294305505	0.052404393200454	0.0185049573196875	0.941902190830494	0.195676120087423	0.436479685458458	0.285573878751114	0.250667869151162	0.720791113514657	0.000738502338565687	-0.464893538711588	0.0519064850316943
13589	Pcsk1n	211347	-0.489001589538059	0.0394545945777694	black	-0.400793914106115	0.0992909090340934	-0.181207822656025	0.471772659226879	0.320467044567499	0.194791253701929	-0.0216873837371245	0.931931013952441	-0.0426061657121253	0.866692789379267	-0.244667193437475	0.327830419398218	-0.0660105065391837	0.794681399472472	0.416687637587601	0.0853972889357087	-0.0838275337013471	0.740870909984825	0.31996097261599	0.195536923794829	-0.301012805249761	0.224821602777047
11902	Miga1	17319	-0.488852755351532	0.0395236845544634	black	-0.431249809923059	0.0739638447250043	0.0814710189554955	0.747928393069207	0.458244178241075	0.0558119850165533	0.564936756842343	0.0145701976855283	0.087788691391236	0.729052196656426	-0.436143365281021	0.0703878125672276	0.590434075515126	0.00988697217537134	-0.104093058222788	0.681040189840179	0.551382155525573	0.0176944564290677	0.614992696817854	0.00660192521435672	-0.213308703583791	0.395399333040865
4703	E130308A19Rik	78547	-0.487335055941313	0.0402335089794864	black	-0.345752518791161	0.159907585360971	-0.0778629342173048	0.758771057782102	0.732258010342895	0.000549626141372981	0.40173056978948	0.0984297340952143	0.146324706414776	0.562340920086173	-0.518629137816103	0.0274403551683079	0.115011993852178	0.649514398283247	0.147619620870666	0.558848938628437	0.528242230440511	0.0242280632904027	0.838127868914339	1.40746084092554e-05	-0.687929654011285	0.00160150135656636
17324	Tax1bp1	56403	-0.486914758160146	0.0404317937000167	black	-0.419496848073727	0.0830973462605966	0.300155509659513	0.226209849644029	0.712093395584197	0.000915504119057394	0.817541112011576	3.4234868502005e-05	-0.157392945072304	0.532805295762185	-0.455011057710372	0.0577888200581275	0.682786955817938	0.00179208732264796	-0.0713804372917026	0.778358393155398	0.758435770900294	0.000264258336651547	0.633350051433018	0.00477672314676881	-0.368570532315851	0.132318058239738
4188	Dctn5	53598	-0.486383748676009	0.0406833760313177	black	-0.431735029402266	0.073603403762077	0.322314978544858	0.192084416660838	0.317295761692982	0.19949510925121	0.556579869670095	0.0164393892593623	-0.13502919232195	0.593196485121679	-0.624456551466702	0.00560123163477726	0.619652892972184	0.00609249500688618	0.0147748946726302	0.953599590809853	0.322107020255024	0.192387779107079	0.350879872799349	0.153392537119529	0.184949203432953	0.462512774737372
18629	Ulk2	22202	-0.485946376801776	0.0408914915020567	black	-0.384315428813477	0.115340666286323	-0.00712680766259764	0.977609583657596	0.7366047242285	0.000489529175028018	0.536690080806935	0.0216547834626704	0.163010396360333	0.518091939446498	-0.513993093563641	0.0291032780423996	0.336705770321624	0.17185809073666	-0.00911176627610309	0.971375557193148	0.638308777640554	0.00436180391569486	0.855368336958099	6.05358082270071e-06	-0.6462408880741	0.00375955487020825
10579	Klhl12	66720	-0.485464204011155	0.0411218661017222	black	-0.353014886108582	0.150734197158824	0.378211110237452	0.121728356081144	0.554672144683159	0.0168915751249663	0.724358501650003	0.000674687956040148	0.127618555821101	0.613811174712218	-0.712751471089432	0.000900981055100901	0.549195574975953	0.018244523031086	-0.391274908694378	0.108352447683011	0.640002003363378	0.00422705513521903	0.601232837498594	0.00831050582961497	-0.0937816441570153	0.711282036399641
13142	Ntrk3	104443	-0.483505280329849	0.0420680168868674	black	-0.287437073553651	0.247453520981046	0.0624565284061128	0.805529687916548	0.477189692879918	0.0452317760279453	0.109781707069762	0.664548872901106	-0.0471787977632717	0.852526805210546	-0.576835117977142	0.0122043709570916	-0.20989490703189	0.403183167882649	0.264003021044501	0.289788269384734	0.0841773277977712	0.739824978860631	0.456498221542362	0.0568731071002636	-0.326970906036617	0.18537548674036
9083	Gm8350	329839	-0.483083017039415	0.0422741257772529	black	-0.39967820814925	0.100323765783089	-0.0153996005032349	0.951639834881652	0.623539249698093	0.00569246701474382	0.230349641291671	0.357791282849832	0.0239107648483947	0.924970350478221	-0.410804308563982	0.0903638744352032	-0.0691797473514718	0.785037576152886	0.0108139541607914	0.966030853986953	0.29050887159541	0.24221123215658	0.632298503624871	0.00486871402163703	-0.501569356121085	0.0339462653823655
12302	Mtss2	211253	0.482506460919643	0.0425567883244792	black	0.512261103276998	0.0297441990837804	-0.60852400448332	0.00736568025434248	0.103626165417589	0.682399958396272	-0.0897504001870623	0.723220410607222	0.722064107508666	0.000715176187472423	-0.185883795519715	0.46021405192548	-0.255286138177521	0.306591587560564	0.28007198374946	0.260312442584556	0.442246060362182	0.0661093899171406	0.710528395332957	0.000950827507017873	-0.608688902270313	0.00734536240369217
19139	Yipf4	269633	-0.482498034053564	0.0425609303377891	black	-0.502424804129466	0.0335941217698384	0.492507239852125	0.0378538120259622	0.478180596985308	0.0447237908464442	0.753867461184199	0.000302183965867821	-0.393182366686411	0.106491087426885	-0.439311219923805	0.0681420993843551	0.752621292778824	0.00031329041742287	-0.113383546746557	0.654181906185726	0.497206282732328	0.0357867747967185	0.28999020924713	0.243091387027791	0.0673248126349694	0.790678517338421
13572	Pclo	18481	0.481683575721702	0.0429627092028839	black	0.479490639904681	0.044058873022583	-0.58983490419488	0.00998100879180587	0.12345094016467	0.625528079406566	0.009936084542211	0.968787120255286	0.677701575746191	0.00199862114489389	-0.143239114215399	0.570699889826414	-0.0758010372720846	0.764986691574014	0.399419570377528	0.100564296563212	0.54525675535744	0.0192693574880747	0.751413852084249	0.000324377375112799	-0.694109713740177	0.00139498610065228
10649	Krit1	84035	-0.480912679976644	0.0433456545407417	black	-0.423188891920073	0.0801438714354374	0.10825118321705	0.668971821660442	0.839835451150629	1.30034885021406e-05	0.708151632804527	0.00100664013425732	0.0324137308278483	0.898402353220305	-0.534846632708005	0.0221971305651247	0.443273161180875	0.0654087606824889	-0.0543324716682537	0.830452175298848	0.804987114100106	5.58834738057964e-05	0.872034208498559	2.40159560002727e-06	-0.661324935748976	0.0028016421462287
3248	Chac1	110749	0.480709819398614	0.0434468570182035	black	0.510828746276921	0.0302824589075026	-0.478673128942899	0.0444729151207256	0.0215264754890891	0.93243495215897	0.142273453152656	0.573326820653481	0.747803737095552	0.000359514664687428	-0.131305314640086	0.603519735959211	0.155032082868619	0.539045279323142	0.157721213792917	0.531940271307776	0.629077360721764	0.00515952400666026	0.655674750596375	0.00313364557656872	-0.534652233940554	0.0222549378942758
6761	Gm29998	102631718	-0.480481541339423	0.0435609547631505	black	-0.432389132688375	0.0731195611190886	0.303933801737724	0.220132845177737	0.402655811721841	0.0975843477566192	0.720348672778106	0.000746756891403538	0.116421550023138	0.645484278019591	-0.557706335770238	0.0161769176384321	0.760548288464665	0.000248126738479258	-0.357589337266828	0.145145525637006	0.628611896128152	0.00520269119318441	0.571445280126506	0.0132348009543224	-0.032256037985391	0.898894223283985
9680	Hif1a	58180	-0.480372385616314	0.0436155934509414	black	-0.358372194597942	0.144203651301309	0.40133361526313	0.09879404050522	0.562694690571175	0.0150542192247757	0.758121420136839	0.000266732643762017	-0.112955842820208	0.655409840390877	-0.706661980233595	0.00104299182227583	0.634897653186165	0.00464391691445844	-0.00668039147674912	0.979011795366266	0.632039709015959	0.00489157356288589	0.574941794143444	0.0125587672809454	-0.121497617840261	0.631049431991561
7776	Gm35686	102639347	0.479469959911405	0.0440693104506492	black	0.524110895795481	0.0255704563409643	-0.638394651626918	0.00435488663979409	-0.0991567604569489	0.695463157685181	-0.0733002326344137	0.772543766132666	0.82578384786022	2.43144214246121e-05	0.0254185080662993	0.920253029325935	-0.0128200878876653	0.959733575345384	0.215023137010454	0.391521392196893	0.432201083980349	0.0732584204242417	0.568847564399477	0.0137555724759348	-0.539499326708995	0.0208483446268155
7987	Gm37292	108167726	-0.478088453137851	0.0447708444228635	black	-0.342064456715731	0.164708876233903	-0.0288436759137601	0.90954624861043	0.46848284724768	0.0498859233089213	0.294481496043194	0.235536943514824	0.143468845161073	0.570075705506142	-0.228301158600303	0.362201051725264	0.194022420690179	0.440442529515858	-0.170728923416518	0.498190250752139	0.318812765937765	0.197235739119361	0.593577253338941	0.00940524644661903	-0.27845339691281	0.263193233781531
2980	Cdc40	217866	-0.477089677345167	0.0452832913942606	black	-0.419350171372148	0.0832163004721147	0.278224153028632	0.263602844857712	0.42780480311099	0.0765604517200738	0.535231140021936	0.0220831382679001	-0.239286238019862	0.338913181631631	-0.215031559498951	0.391502392657058	0.473918171000103	0.046940093811301	-0.0281290599056762	0.91177891215739	0.341446545261828	0.165522772898823	0.276298257516042	0.267059682155193	-0.0816022870344689	0.747534753065521
12812	Nfasc	78797	0.476487446494415	0.0455944277401523	black	0.51254890491793	0.0296369475833656	-0.605642847141812	0.00772807088971795	0.0440773380765107	0.862130682330973	-0.011958279690954	0.962438544835237	0.72497983506593	0.000664059495595319	-0.104087025882867	0.681057752342783	-0.082156692240474	0.745872887592528	0.377680196547849	0.122295463767831	0.503648347092223	0.0330953553475132	0.652431622702874	0.00333835197872918	-0.667100532322445	0.00249271575086171
15272	Rnf114	626596	-0.475737085670721	0.0459843630376039	black	-0.374186256497075	0.126074112239068	0.254072328284375	0.308976655356346	0.486263891120099	0.040740327389525	0.751264540279278	0.000325771032877674	0.198539610303938	0.429661848615987	-0.645229237938575	0.00383234440830251	0.730450292314623	0.00057637679484015	-0.324100278352993	0.189493137073227	0.686752856198032	0.00164355866441563	0.661314157381942	0.0028022467553848	-0.117604987484109	0.64210789911743
17777	Tmem145	226591	0.474852669924648	0.0464472070759629	black	0.464762389932112	0.0519814646294466	-0.472190666557317	0.0478616717611086	0.152087430861569	0.546874270073125	-0.110889689457795	0.661353552141418	0.368751364405765	0.132113694512596	-0.0229424435881811	0.928001232061551	-0.329823566295017	0.181343187459758	0.276922267201323	0.265936566059411	0.326524902406996	0.18601128580766	0.454255768477003	0.0582580944753797	-0.612588161839823	0.0068779547571139
18204	Trim71	22004	0.473721960268374	0.0470440840606779	black	0.53029059275958	0.0235832423108693	-0.738967836378688	0.000459238652906076	0.0287019756246921	0.90998890984956	-0.277750039364361	0.264451245655617	0.706442814298984	0.00104843112549264	-0.0253490072819048	0.920470423976951	-0.378886166182502	0.121009961307439	0.455848965072686	0.057271534572978	0.240250295486104	0.336911813306386	0.666160891254769	0.00254097036287456	-0.596710401786142	0.0089440081574738
15385	Rpgrip1l	100037283	-0.473539216902851	0.0471410937565357	black	-0.411304216619155	0.0899339007981858	0.0608149415135651	0.81055208151253	0.598393249788832	0.00870389042520902	0.627110406045367	0.00534394627076865	0.168556263345237	0.503754893154233	-0.490197985977001	0.0389025703045662	0.542925013713068	0.0198970759302643	-0.0849706312391274	0.737454506878161	0.655927446351413	0.00311813812981995	0.741654085049301	0.000426731199131958	-0.390589747619345	0.109026684234567
15268	Rnf103	56470	-0.47163033936089	0.0481635161388146	black	-0.395144602096608	0.10460024582326	0.177206401019109	0.481777175958381	0.578289825909951	0.0119375365389076	0.749154155346516	0.000346014310464503	0.21545225958507	0.390554015769116	-0.580645362276664	0.0115153635449283	0.688003683375169	0.00159888572468326	-0.327430695022341	0.184721555785503	0.779822390364002	0.00013546651748003	0.763579288641289	0.000226436393764453	-0.339377919052785	0.168267367166232
3948	Cxcl16	57266	-0.471488193919201	0.0482403176673403	black	-0.379042849706853	0.120843647425061	-0.0603360688731766	0.81201851670756	0.32994627592892	0.181171063460774	-0.147591431193699	0.558924856057542	-0.104923646138631	0.678623517000763	-0.192295082582048	0.444601633700809	-0.28986548694568	0.243303339267759	0.0867322354512465	0.732198734371048	-0.212763525314628	0.396636866176436	0.201337697368294	0.423054075630959	-0.276166248857994	0.267297652920657
19244	Zcchc24	67008	-0.470523310837265	0.0487641005095771	black	-0.380553329291604	0.119248596245567	0.312738100394532	0.206385451556819	0.68752525503145	0.00161585235933975	0.75376480217117	0.000303086204333515	0.129513052691441	0.608514026220311	-0.735054901664419	0.000510290481605912	0.489489110563535	0.0392289305982282	-0.372328439648655	0.12811637082513	0.7575594716476	0.000271204474839016	0.733274501105874	0.000535046451507915	-0.31040592507272	0.209970828714614
19528	Zfp711	67255	0.469585166242331	0.0492774847569342	black	0.488709323132537	0.0395903544555384	-0.645216460119491	0.00383327110572232	0.0283812904888663	0.910990799486954	0.02671110533171	0.916210851916133	0.788911296891155	9.97296621234121e-05	-0.0742420148830688	0.769695509301342	0.0795340662444356	0.753743678232659	0.371323059159373	0.129231186051376	0.552310182237972	0.0174649943715123	0.748122325079474	0.000356290447714058	-0.626966617119044	0.00535763543244228
2176	Bbs9	436230	-0.468791607520344	0.0497149297752755	black	-0.337952283380023	0.170176697859618	-0.101742672845284	0.687894821119397	0.719446453256613	0.000763828411588748	0.362698758850851	0.139074442710811	0.113913425929704	0.652661798870353	-0.46065753583221	0.0543698131338615	0.0986131529239373	0.697057682471831	0.176819996727587	0.482748759027701	0.469199440705669	0.049489748709928	0.790859269664063	9.32160559664885e-05	-0.702848611116562	0.00114105725425099
19154	Ythdc1	22393	-0.466179638857897	0.0511755190910893	black	-0.318538089022188	0.197643574153265	0.165864424617518	0.510690070138059	0.828459288748899	2.16761758584009e-05	0.675753558058371	0.0020827695595654	0.0728724228628343	0.773838519065251	-0.687554732265347	0.00161480270837265	0.310802134490314	0.209358865832226	-0.0243420154628921	0.923620833985014	0.764658389329683	0.000219110856904125	0.870671091046302	2.60237506331108e-06	-0.618614795478351	0.00620311803281452
15085	Rem2	242570	-0.465916809232174	0.0513242649926263	black	-0.34396910970044	0.162217237393836	-0.124344603231731	0.623008294863752	0.667058339154945	0.00249486624939163	0.27014358476736	0.278294512460061	0.00600877755031181	0.981121471556022	-0.369036414180874	0.131791999362539	0.0476112648412583	0.851189178085649	0.290654155793571	0.241965052268841	0.351783509654283	0.152263507866067	0.658725160936197	0.00295061609601438	-0.672117134190779	0.00224767882820566
1008	Acbd6	11431	-0.46563486732128	0.051484189820246	black	-0.29089048990127	0.241564930441836	0.510030160682743	0.030585813706795	0.25248266246893	0.312116944829195	0.190827592552844	0.448150893561229	-0.440136274146728	0.0675660347998516	-0.324926875599913	0.188301280751645	-0.0354472003094954	0.888947518095448	-0.0095093569858924	0.970127049441677	-0.134449867967266	0.594797670626799	-0.0821953224843425	0.745757130609285	0.30210425918604	0.223062139869012
14516	Prrg1	225518	-0.465232598541775	0.0517130178322716	black	-0.376742599204442	0.123301524209595	0.241473922343613	0.334381485199344	0.436206829026079	0.0703422921936527	0.551416526344845	0.017685915737186	-0.177463263438154	0.481131847416251	-0.34603188306471	0.159547830470962	0.567405219739046	0.0140516840792912	0.186832344821152	0.457886913892704	0.363662019397689	0.137949964859501	0.344915805277948	0.160988383164086	-0.115834968034813	0.64716026530437
14733	Pycard	19201	0.464979109214956	0.0518576071689099	black	0.479285827357886	0.0441623272328154	-0.371664014873931	0.128852358813504	0.0762462461693291	0.76364342844235	0.114287247888858	0.651590167859875	0.625923319078328	0.00545781699546429	-0.197873555858673	0.43124268740266	-0.0104943025203429	0.967034430323156	0.210988366249306	0.400680992807272	0.564139159869569	0.0147409466381784	0.650066110232093	0.00349447259496086	-0.461460350879221	0.0538963375235316
14122	Pnisr	71772	-0.464712559770127	0.0520099746362366	black	-0.353528551460831	0.150099382513724	0.0558262709651097	0.825857302024601	0.713970800559543	0.000874579084734154	0.674109295992192	0.0021560528770281	0.257782742615668	0.30172062448285	-0.537014280087901	0.0215604875560551	0.495546840586847	0.0365065737923832	-0.200200045561364	0.425734172364859	0.784628413281225	0.000115418867934772	0.900084892046462	3.63537077088439e-07	-0.548238241111782	0.0184895597226805
16999	Stam	80297	-0.464699032016288	0.0520177164884949	black	-0.319415614122107	0.196342591342123	0.304793475983704	0.218765055663589	0.381783259396685	0.117960840207919	0.563241458173292	0.0149350223758197	0.104306923769807	0.680417644441084	-0.395521421317786	0.104239907381637	0.538975171956248	0.0209969926028935	-0.444655478079233	0.0644745577018573	0.430097204933682	0.0748252614702713	0.417824502711629	0.0844609981742699	0.111500252981388	0.659595115333758
5795	G0s2	14371	0.464556516341843	0.0520993301691225	black	0.503402899077546	0.0331949490545309	-0.506846933040353	0.0318184512953082	-0.134217589439435	0.595440161627693	0.0807734244539019	0.750021297194958	0.838080938300332	1.41050811394764e-05	-0.028772416510887	0.90976885456196	0.243790142458359	0.329622170630432	0.063902944166045	0.801110402977853	0.52237780083302	0.0261505560263713	0.571263703212819	0.0132706837628998	-0.362322388459515	0.139515529603611
1582	Ap3m2	494504	-0.464510351053631	0.0521257880892677	black	-0.478451819456764	0.0445855083834772	0.439797458646785	0.0678021617109644	0.521197837573404	0.026551341468971	0.833813450550321	1.71230087839946e-05	-0.00440078525672624	0.986172962183124	-0.674288506256077	0.00214796380330114	0.7732139990472	0.000167786934068936	-0.399292547590826	0.100682578267315	0.749491210775803	0.000342712017298739	0.568144043212863	0.0138993779267923	-0.117713827806628	0.641797708555514
11907	Minar1	243864	0.463930065234987	0.0524592220911071	black	0.550907400210411	0.0178127603403974	-0.575048521314543	0.0125385740726063	-0.0211346311566175	0.933662246155905	-0.0218353326244143	0.931467684066496	0.741918830489485	0.00042363474177397	-0.120162372354424	0.634834446882574	-0.0480771525575058	0.84974861288257	0.41870577296028	0.083740379177792	0.472271286607226	0.0478183605228181	0.656097619264832	0.00310773047666987	-0.544607466634728	0.0194425608097197
13741	Pfkfb2	23984	-0.463800452828196	0.0525339169248276	black	-0.381068721402707	0.118707768862874	0.170132229046794	0.499715564714841	0.643703411866617	0.00394430657836658	0.737290951662359	0.000480565405065673	0.229986120700272	0.358571598786478	-0.640247518245599	0.00420780212802247	0.592230901781468	0.00960922551756779	-0.257743492126665	0.301796841750605	0.809143867044186	4.77001767444764e-05	0.832574713722052	1.80961375610674e-05	-0.423215079001213	0.0801232015639137
19199	Zbtb41	80707	-0.463054535661345	0.0529653435956773	black	-0.421889963507527	0.0811740468877938	0.223469470095221	0.372723125872757	0.381614831280842	0.118136602950287	0.710968241118453	0.000940787032242893	0.106085364670875	0.675248391412953	-0.414947458516649	0.0868450754447463	0.828364260672296	2.17655066464139e-05	-0.211239849983717	0.400106713377562	0.596024166915406	0.00904344027171318	0.521933058387505	0.0263010596710594	-0.0260260105701609	0.918353025380426
11513	Man2a1	227619	-0.462810130440915	0.0531072826287776	black	-0.335580701379594	0.173385269024547	0.194642992148158	0.438953244718651	0.14673943735531	0.561221485046273	-0.256295223681015	0.304617197112915	-0.412372823339905	0.0890197702108914	-0.240406673007816	0.336587823874981	-0.471994813468752	0.0479670130657339	0.111019072248139	0.660980785523493	-0.53699709793416	0.0215654770225164	-0.216142460675203	0.389000839810863	0.168247539452727	0.504547995114327
9337	Grin3a	14813	-0.462096330024948	0.0535234647937966	black	-0.334791899674087	0.174461435172889	-0.065243354517323	0.797020120347174	0.686830869292266	0.00164074256573971	0.314022709329937	0.204427793838473	0.0510614081857716	0.840531955200692	-0.54034307878154	0.0206107976653572	0.0114139086948999	0.964147372665138	0.239457316880552	0.338557523116241	0.42011023000928	0.082601241870388	0.750646254084517	0.000331595777594663	-0.660330194324544	0.00285789546538735
9033	Gm6145	100503992	-0.461519421307748	0.053861622579213	black	-0.403591715423216	0.0967345570140523	0.098024115273398	0.698786828620984	0.777037903658578	0.000148375235354366	0.727477035061905	0.000622743370842533	0.101272408676289	0.689269096661039	-0.523943031471306	0.0256262008444356	0.529844494860952	0.0237225167253938	-0.150644803491047	0.550728246596718	0.815207748138249	3.76020446878575e-05	0.87477234379742	2.03822421777203e-06	-0.577552327031775	0.0120722259967349
2709	Cbr4	12416	-0.461262534471016	0.0540127143522902	black	-0.459357986612048	0.0551428697706433	0.252525582024382	0.3120319114232	0.479796926211669	0.0439045070015709	0.78283738740863	0.000122573718267601	-0.0275947705046665	0.91344859587345	-0.305199674116885	0.218120692434394	0.878751421053407	1.59486625475016e-06	-0.165121645729786	0.512611637407481	0.7026720958234	0.00114577596074775	0.527657544431947	0.0244146248876918	-0.203045922741557	0.419046615800965
8979	Gm52623	115489682	0.459892015326553	0.0548242012236817	black	0.461898542542784	0.0536392182915394	-0.342164217795503	0.164577728948437	0.255858404939586	0.305470945525552	0.0538000310320388	0.832091217459416	0.37947404366009	0.120386783766404	-0.256891414270475	0.303454270943235	-0.271831651770101	0.275184645491074	0.437102002834266	0.0697025325087938	0.462053870419158	0.0535482980607954	0.57402565978917	0.0127331726199106	-0.566815449937319	0.014174213191096
16279	Slc25a53	20498	-0.459767085858466	0.05489862544663	black	-0.224707299930957	0.370011344913776	-0.128985214061323	0.609988053367599	0.533168784734366	0.0226999579314227	0.230374628886964	0.35773768112751	0.180109737863481	0.474507793961831	-0.501520658836293	0.0339663967592911	0.0282439941149838	0.911419782162606	0.247424847671953	0.322233998263017	0.265726277432236	0.286534041548695	0.670560408954015	0.00232149154437281	-0.425139408851798	0.0786149629835149
19733	Zranb1	237411	-0.45937920698459	0.0551301805350573	black	-0.336185988028542	0.172562514840866	-0.10102962005995	0.689978972208615	0.718464556560636	0.000782776631247114	0.492533741439544	0.0378419033855188	0.218189414795651	0.384414536365085	-0.40029184724795	0.0997547423928143	0.301632758580801	0.223821121593714	-0.000703184898005382	0.997790532422897	0.641431652448614	0.00411594643326669	0.894078195510184	5.68735216702885e-07	-0.666441949694185	0.00252645690168642
13263	Oga	66566	-0.458058917718492	0.0559238682500781	black	-0.382598019581671	0.117113211562154	0.167279094049146	0.507039750261421	0.853671779086609	6.60835332479449e-06	0.733210998423155	0.00053594769070051	0.0666903669717481	0.792610184386671	-0.683425538920827	0.00176744881905965	0.39946932260803	0.100517995271344	-0.0962616197610115	0.703969115334897	0.838331514303173	1.39430301075225e-05	0.882249135868454	1.27641571504901e-06	-0.661852805074418	0.00277216241247415
13339	Osbpl2	385658	-0.457822831879407	0.0560666900753443	black	-0.343033989671284	0.163437320037144	0.334900871696851	0.174312496894465	0.579692416543929	0.0116846941294161	0.711301273055548	0.000933243727730865	0.00676444243162359	0.978747783247382	-0.829894716326071	2.03644085067633e-05	0.495171263696456	0.0366710160377813	-0.0617914298565669	0.807563678858469	0.65628808094273	0.00309611580326707	0.65074197370839	0.00344926869447807	-0.205820672353002	0.41258030034643
5460	Fbxo28	66822	-0.457292029684454	0.0563888025814114	black	-0.3047633788916	0.21881284854206	0.147745682568504	0.558509498045677	0.634289912659289	0.00469570601075894	0.571469017075196	0.0132301158304694	0.178266095169582	0.479117594667666	-0.669000878982178	0.00239742895018977	0.321517541015807	0.193249417570701	-0.168996825024579	0.502624133706912	0.598404143207394	0.0087023531755568	0.765863631903491	0.000211166360864435	-0.320732218379602	0.194401286675101
18114	Traf6	21942	-0.456324478337579	0.0569795232380657	black	-0.33691691064376	0.171572502528352	0.0147157469981615	0.953785155446849	0.790699014056755	9.37379246161279e-05	0.48943442113687	0.0392541959524636	0.050074549516307	0.843577672292256	-0.608435723961968	0.00737657636801668	0.139355202272588	0.581296732337595	0.0805264184017162	0.75076275729491	0.579576642974583	0.0117054009596083	0.822515154890331	2.79055163572302e-05	-0.62800038595345	0.0052598487269375
5425	Fbln7	14115	0.454528388480225	0.0580883828704031	black	0.437335285864622	0.0695365204694349	-0.596641861170327	0.00895389965193469	0.00900281480325624	0.971717695972274	0.0334364085253309	0.895213314995038	0.753873339088493	0.000302132375274846	-0.0754971502748779	0.76590393182361	0.106239961467157	0.674799685808479	0.231194749862693	0.355980945150495	0.548891801056717	0.0183219970666699	0.733976793522899	0.000525163783495173	-0.558199068461938	0.0160631571535131
13548	Pcca	217893	-0.454078295951896	0.0583687742207658	black	-0.339179354769677	0.168532427518333	0.271774553772528	0.275289483896502	0.327643740919185	0.184419075908018	0.409690676128645	0.0913270754612687	0.179492015523664	0.476049877687779	-0.507105774944959	0.0317168094441563	0.291642972581923	0.240293751778955	-0.406747378938936	0.0939085915588904	0.360113608160815	0.14212369262586	0.414948360844616	0.0868443201300627	-0.0138627672597149	0.956461464963037
5061	Eps8l1	13859	0.453932147359428	0.0584600371573272	black	0.443466244826356	0.0652776690132456	-0.572306818887106	0.0130655973864246	-0.140917398796083	0.577024464180627	0.00103106287998043	0.996760315832732	0.882797508318017	1.23183442887514e-06	-0.0798203279550482	0.752883436268133	0.133947683806399	0.596187089350344	0.0982565529644366	0.698104328406625	0.477344774544967	0.0451519856364515	0.629330663569862	0.00513615542591377	-0.406830449564933	0.0938350160194102
8570	Gm41734	105246439	-0.453892486203333	0.0584848221131066	black	-0.335985889801013	0.172834212356811	-0.204204053752973	0.416341176097523	0.597971909595127	0.00876351673927485	0.348594636003969	0.156273366783474	0.213939035830885	0.393971132793306	-0.356329448066456	0.146670238458947	0.22139165537267	0.377299996714337	0.187295456924498	0.456752900327651	0.493648720570345	0.0373434786713856	0.769968687911193	0.000185905236839995	-0.692232406037358	0.00145523533229163
13755	Pgap3	242202	-0.453754661681058	0.0585710122784051	black	-0.378751420485038	0.121153118122215	-0.0483191248928822	0.849000591800538	0.580004880501912	0.011628954066734	0.302447402646963	0.222510822637572	-0.0378056082760155	0.881606518782183	-0.549922054617507	0.0180602906554273	0.111374371824215	0.659957517376426	0.258304830156115	0.300707926021162	0.313063848165853	0.205887875831926	0.650905809628664	0.00343838328732939	-0.439877318874221	0.0677464505641118
13808	Phf3	107368	-0.453234928903353	0.0588968890242853	black	-0.311155689654118	0.208813769409058	0.177309755800672	0.481517461389421	0.623322842557126	0.0057141659701603	0.672131704496065	0.00224699722616005	0.216784430316125	0.387559251264522	-0.650950898600217	0.00343539247930919	0.517611663228659	0.0277988283657412	-0.189624373987406	0.451071787345798	0.717048814068839	0.000810786582461564	0.8063519639917	5.30742517787225e-05	-0.358095301054889	0.144536304109139
9202	Gpam	14731	-0.45301775184629	0.0590334621477347	black	-0.353480570807029	0.150158601515544	0.0805501089038221	0.750691634380745	0.661020872356705	0.00281873969637215	0.688868102812037	0.00156860469606751	0.279109934063666	0.262022333194893	-0.6027196253369	0.00811032234760065	0.541050845599128	0.0204131802044318	-0.259985104707161	0.297462576102491	0.798752855402922	7.03807927776724e-05	0.880605208425217	1.41849623678958e-06	-0.493039965761696	0.0376149796243878
12099	Mrc2	17532	-0.451672533229118	0.0598846984469029	black	-0.463575803209399	0.0526635709635102	0.345395125073622	0.160368629903702	0.118832542616942	0.638612693875763	-0.0742784989022996	0.769585225887913	-0.363042314500754	0.138672659518681	-0.280733309070336	0.259141092812527	-0.209584997548548	0.403893870318336	-0.174101556146114	0.489611118774323	-0.332757676785443	0.177257470811465	-0.164942289915735	0.513076139727041	0.225486998886047	0.368308911997378
14820	Rab40c	217057	-0.451247547608216	0.0601555220009749	black	-0.386316442276534	0.11329951403278	0.621975700448596	0.00585075817886595	0.302444819416766	0.222514969736556	0.154265802997214	0.541077708147573	-0.542514760399595	0.0200091633019	-0.269751044057935	0.279020756611408	-0.199494525122095	0.427400729191407	-0.417176910572578	0.0849934142657977	-0.20089633707225	0.424092778347832	-0.304074234017645	0.219909032243412	0.328441890059962	0.183288815592464
10756	Lef1	NA	-0.451065484899884	0.0602718218096316	black	-0.291371154246857	0.240752446269014	-0.172809994552287	0.492888018897008	0.40271351918252	0.0975317948720522	-0.151626631225574	0.548103984288232	-0.0759022742494018	0.764681187966774	-0.163423052016918	0.517018637845678	-0.392619572493294	0.107037885253155	0.299921966255873	0.226588988503714	-0.159077672184504	0.528372678949633	0.299588132192555	0.227131650924175	-0.431138441318013	0.074046757167888
9591	Hdac11	433759	0.450981806344782	0.0603253311596547	black	0.449852893340494	0.0610507050304685	-0.573646452061426	0.0128059253675147	-0.0733271161137007	0.772462423168821	0.106663999518191	0.673569483158055	0.820200152934735	3.07143572732663e-05	-0.0194269579207311	0.93901247019768	0.267069243495511	0.284013469753144	0.124740335504365	0.621893752330797	0.570660067277711	0.0133905301676291	0.63603208561293	0.00454849120815222	-0.471649186202042	0.048153340102442
16090	Sil1	67158	-0.450741652986855	0.0604790975631831	black	-0.354280081558377	0.1491739201081	0.16633246828451	0.509480990430447	0.717362300993523	0.000804513359537606	0.749248640707121	0.000345085905001687	0.16376111242267	0.51614013102698	-0.635335678455633	0.00460687974801481	0.552279818735831	0.0174724645999498	-0.14569541969213	0.564041336867189	0.844358113687817	1.04971490854691e-05	0.840973037027744	1.23293085552339e-05	-0.571759481703182	0.0131728917497604
1900	Atg14	71093	-0.448805562053167	0.0617294660948968	black	-0.295150737553031	0.234424251916472	5.22855768009141e-05	0.999835714021207	0.698438207654364	0.00126391819094671	0.401745798535735	0.0984157771597413	0.0334263931326881	0.895244538879275	-0.66083931133998	0.00282898973596671	0.0483786793904567	0.848816506823813	0.28764543888897	0.247095679904348	0.465129094248456	0.0517720194972095	0.74216553686677	0.00042076626750068	-0.599879063348123	0.00849622499362922
17384	Tbx3	217031	-0.44838922984352	0.0620008438916334	black	-0.301150763971134	0.224598715923842	-0.219154154644194	0.382263387001471	0.318923256920813	0.197071841094723	-0.0712759133387006	0.778675297356342	-0.014257003105562	0.955224453712029	-0.228592389189931	0.361572253611486	-0.108228477250251	0.669037516518055	0.411086846286205	0.0901206793137394	-0.10873995134727	0.667558230891458	0.380154640100927	0.119668154287954	-0.318489113927641	0.197716349876231
4944	Elp4	58523	-0.44810517342649	0.0621865105635447	black	-0.314436649925249	0.203799581696572	0.186051333852086	0.459802585472702	0.518497867434894	0.0274864008752871	0.601707553015336	0.00824616150989675	0.251784897873044	0.313501308039374	-0.612152419234974	0.00692896084349226	0.487930709666215	0.0399537706874464	-0.209807200023553	0.403384234051233	0.639981877211321	0.0042286365904845	0.72326174327756	0.000693796062748403	-0.297592237804913	0.230393501281841
17907	Tmem62	210573	-0.448072783555304	0.0622077077405035	black	-0.333531023922791	0.176190982141045	0.480112096578235	0.0437460935847186	0.405966151457393	0.0946025661547849	0.747892867439423	0.000358610174871391	-0.129069150848085	0.609753558181082	-0.567443577378873	0.0140437442559532	0.751895155338571	0.000319919041791636	-0.174295766610484	0.489119292910159	0.539024433224475	0.020982986996427	0.356816973088886	0.146078932589863	0.0886052803937808	0.726622893208859
14734	Pycr1	72351	0.447285949239767	0.0627242999491719	black	0.42905592253321	0.0756098124464696	-0.431834495750778	0.0735296763376141	0.206480213705659	0.411051191545822	0.154067803953453	0.541603428533566	0.392463748322576	0.107189634414692	0.12387465375728	0.624332876290491	0.0319246782940474	0.899927903031256	0.207530869173848	0.408621591964359	0.585804465005615	0.0106323724482321	0.519191847351664	0.0272436527406625	-0.655658197769916	0.003134663595636
2542	Cacna2d2	12296	0.446706062193865	0.0631070642465983	black	0.469495562670882	0.0493267318907945	-0.573217888144352	0.0128885457906266	0.173817219256107	0.490331617315212	0.0523609654913801	0.836524455820989	0.641075715587346	0.00414338327478758	-0.168889114181357	0.502900475824099	-0.0786063358175271	0.756533482755535	0.452254430559608	0.0595153625395866	0.56983229126591	0.0135562769509601	0.770889302044904	0.000180605261973489	-0.680971492912547	0.00186368988464517
16397	Slc44a5	67453	-0.446504036027003	0.0632408230673286	black	-0.311119080244142	0.208870169141782	-0.233365767331918	0.351354292301953	0.526689683572107	0.0247259137115043	0.206139917056902	0.411839770217717	0.218250561505992	0.384277995176338	-0.363932589159446	0.137635251481582	0.0830375199854881	0.743234745541591	0.311932987696937	0.207618629108238	0.341105532125893	0.165973113516771	0.74455593570135	0.000393807116557162	-0.611202283124748	0.00704124085503566
13512	Parvg	239283	0.446406238370098	0.0633056494225969	black	0.408216956862584	0.0926131363110479	-0.492229547760567	0.0379787674358037	0.0492314597909395	0.846181354259526	0.0513307834934703	0.839700961405865	0.673306300305684	0.00219260720757439	-0.188839845890602	0.452981505084974	0.0252604261461514	0.920747508698397	0.162270725969662	0.520018392672917	0.543604795350723	0.0197124372256303	0.68873434265037	0.00157325906050333	-0.520450826794665	0.0268075318406188
4785	Eepd1	70511	-0.445917420062168	0.0636304110148865	black	-0.360550705662855	0.141604900530936	0.158496816168432	0.52989902820176	0.529940330374456	0.0236925422117658	0.675762488924618	0.00208237720744549	0.301023793137788	0.224803845461889	-0.504149979853905	0.0328925284746984	0.609272433775691	0.00727382599575986	-0.40052775695926	0.0995366040025546	0.735505680282399	0.000504177195043254	0.699667957100504	0.00122860629736258	-0.380613711497892	0.119185144194939
14864	Rad51b	68911	-0.445835992873337	0.0636846300420423	black	-0.323659832810388	0.190130251657523	0.618635037474627	0.00620094552322926	0.128330860608551	0.611817366139431	0.125154837062076	0.620727186592471	-0.367020715813222	0.134078616697873	-0.301848609354123	0.223473456787831	-0.094301952885211	0.709745742951067	-0.410402345167399	0.0907106857550026	-0.22835971757744	0.362074566974856	-0.323518532373768	0.190334947197179	0.412383975377858	0.0890102660327252
13665	Pdlim3	13180	0.445808722621257	0.063702795874735	black	0.387477105577118	0.112127401059268	-0.39302112693499	0.106647539671393	0.0695260305481929	0.783985632318863	0.18626812135616	0.459270441314548	0.673156664136466	0.00219947518599106	-0.159862653956564	0.526313154063955	0.155029809807073	0.539051303126146	0.0643748752782149	0.79966973084417	0.650442962796537	0.00346920803510272	0.67910704817334	0.00193966933899468	-0.488571824452485	0.0396543470870565
18869	Vps13b	72554	-0.445593540124891	0.0638462731632797	black	-0.366335371673592	0.134862339991119	0.127859562661618	0.613136284247439	0.817151127036241	3.47790390340778e-05	0.66559373273994	0.0025704666375808	0.145744314667506	0.563909136067081	-0.630259881688473	0.0050511662019554	0.336890476875858	0.171608239257022	-0.156246464572214	0.535831428105824	0.80210988587733	6.22221511707962e-05	0.8976431715471	4.37514662254478e-07	-0.65507983177436	0.00317040458311802
14203	Polr3gl	235044	-0.445164899950253	0.0641327946485446	black	-0.400849123501077	0.0992399988491928	0.0629157885994438	0.804125879854243	0.577428620111042	0.012094936950868	0.576804337268735	0.0122100679990916	0.158571745773507	0.529702017753643	-0.570251407018454	0.0134721539410823	0.475867435895755	0.0459164436748861	-0.00973876920105299	0.96940668290109	0.667197665021808	0.00248777089827497	0.794083821284048	8.32267860638032e-05	-0.50170120039363	0.0338918073222104
5168	Exd2	14030	-0.444597112305984	0.0645138007423224	black	-0.332189313627756	0.17804403508628	0.0600662117990717	0.81284515335231	0.801868439557801	6.27807859717134e-05	0.539424021145791	0.0208696499576994	0.0293173561063667	0.908066691370686	-0.682057261352488	0.00182058822646272	0.168361817236435	0.504254349833164	0.0752970438561611	0.766508086854204	0.6219456011764	0.00585384005969304	0.804644976012198	5.66071781755702e-05	-0.642353674534411	0.00404556331529729
15296	Rnf166	69159	-0.444593184995144	0.0645164419625937	black	-0.398802198913399	0.101140121679837	0.283120001932644	0.254941191595739	0.493524507377239	0.0373987545260988	0.778569649033532	0.00014115128403271	0.128986494727961	0.609984475282581	-0.584304309023404	0.0108833338807873	0.774884229340209	0.000159059579393464	-0.39779127752999	0.102088121692078	0.733374236446142	0.000533633556257886	0.65206421936349	0.00336221782348623	-0.144629334773049	0.566927129204712
8514	Gm41454	105246099	-0.444575484936152	0.0645283467184136	black	-0.317740601815085	0.198830821121994	-0.0928907473136697	0.713915006134833	0.723481557312452	0.000689930579977233	0.466339177136117	0.0510853887879427	0.247895885556392	0.321283729031155	-0.511665151455466	0.0299672412615915	0.198497751740529	0.429761107731545	-0.026058482976758	0.91825147755913	0.630117349103229	0.00506412783579125	0.865020867515242	3.59640624911877e-06	-0.705865777276514	0.00106286515760808
11335	Lrrc56	241528	-0.443662573576264	0.0651445745495636	black	-0.301532313745628	0.223983024197083	0.0541354256043711	0.831058676101976	0.411278021956654	0.0899563940257947	0.397209126545432	0.10263692390967	0.171537549641366	0.4961267552163	-0.488272127593326	0.0397941018277361	0.31178165597363	0.207850958554218	-0.0595682033961662	0.814371165755794	0.352610082787622	0.151235773258206	0.484809304021748	0.0414363528286638	-0.212243737097295	0.397818726772223
12394	Myo1d	66196	-0.443572438539389	0.0652056534797956	black	-0.386478711626346	0.113135122630584	-0.156011427440814	0.536452771408595	0.471075832645476	0.0484636423272701	0.261944702204155	0.293704532772367	0.0434742880513528	0.864000247135375	-0.257265379570959	0.302726177112023	0.224384680399504	0.370717056537806	0.306249013689336	0.21646179783214	0.316421796459441	0.200804474147226	0.557751630485301	0.0161664335953534	-0.482955835801442	0.0423363542452844
19346	Zfp277	244871	-0.443290563129287	0.0653969378333306	black	-0.334789175883652	0.174465159030374	-0.210620187510828	0.401522558405256	0.477377828597768	0.0451349929793687	0.330721677426402	0.180085943006506	0.213521688329308	0.394916438869249	-0.299546103883748	0.227200029050224	0.337831781005653	0.170338753210736	0.294698033636556	0.235176556289846	0.405827916264809	0.0947257471974927	0.693419136930207	0.00141690372508567	-0.505200356364808	0.0324709341602967
7170	Gm32348	102634858	0.442446806149938	0.0659720162318877	black	0.482729201136206	0.0424474173674119	-0.440813955310594	0.067095577237895	-0.0244934516523048	0.923146990228318	0.0850956522097391	0.737081136352455	0.727426785333505	0.000623553018558414	-0.145901628231105	0.563483887703916	0.11305594950177	0.655122359456577	0.0817876387017814	0.746979031174333	0.522989421833622	0.0259446762998713	0.586612908729978	0.0104990628015729	-0.450283205000874	0.0607734476044678
16089	Sike1	108735	-0.442354530441981	0.0660351356674415	black	-0.429472535003943	0.0752951939294089	0.368858389837303	0.131992845852726	0.547009957772543	0.0188077405686355	0.750421273653517	0.00033373689081427	-0.25282987185298	0.311429439237564	-0.539072256526897	0.0209693972406715	0.681849243127984	0.00182878144119245	-0.1021020512035	0.686845219130731	0.611631258276568	0.00699036699146945	0.474939076827468	0.046401832290354	-0.128010099575478	0.612714886466805
17095	Stx17	20441	-0.44217868283417	0.0661555450849538	black	-0.350604845793066	0.153737300457717	0.247137251508097	0.322815005979643	0.525824577384355	0.0250067684178851	0.740265893258607	0.00044328021915918	0.220856321319247	0.378484237674559	-0.595386169607935	0.00913667854647486	0.679978303657478	0.00190385176538651	-0.366266648337681	0.134941104154218	0.741702374571326	0.000426164993683758	0.711141512147187	0.000936856060892074	-0.195485357356768	0.436935871213046
17366	Tbl1x	27359	-0.441487203263868	0.0666306092306113	black	-0.335608078484368	0.173347998864623	0.0470454671839194	0.852939276081714	0.840510066389947	1.2599981153848e-05	0.5315794566277	0.0231844413691216	0.104254470278169	0.68057031415805	-0.624529324785748	0.00559404472235687	0.135164455648718	0.592822889771193	-0.0261085611789108	0.918094875193851	0.677343836146803	0.00201386023380137	0.869792986630409	2.73922194640786e-06	-0.723496895028091	0.000689661535739022
6453	Gm19522	100502945	-0.441131152846502	0.0668762107208291	black	-0.295067982792268	0.234561658925872	-0.0994602283160025	0.694573545272174	0.198115944011759	0.43066704223524	0.00724365684681789	0.977242565690626	0.224549818146494	0.370355733073166	-0.318608797270738	0.197538534728033	0.00242243589393491	0.992388592999717	0.13493863393541	0.593446660465365	-0.00732159563653159	0.976997765914695	0.404937622820337	0.0955218642054208	-0.178891645028204	0.477551016340782
3724	Cpne1	71756	-0.441043741230104	0.0669366093591352	black	-0.385447688198675	0.114182516850355	0.189473430985156	0.451438896646033	0.558121126488439	0.0160811098255254	0.478543428324996	0.0445388752519015	0.102478664631091	0.685745864890159	-0.561050211806603	0.0154172757913624	0.27489127629943	0.269602803285102	-0.195937889291764	0.435854099782945	0.501721047479268	0.033883615349979	0.657778892425401	0.00300642861846894	-0.277421611504377	0.265039944243106
18136	Trappc6a	21956	-0.440243668840555	0.0674913169051138	black	-0.450440100331824	0.0606725915509656	0.140495361228698	0.578177327656059	0.592890952989631	0.00950878515292648	0.698903252879379	0.00125046675757899	-0.0243670475799101	0.923542506811976	-0.20258371741851	0.420128945117387	0.625236720863815	0.00552457358876936	-0.215129756660564	0.391280915722375	0.712472042553499	0.000907124121955063	0.557956737600934	0.016119026246686	-0.474395212134385	0.0466879927862723
17484	Tent5c	70430	-0.440094433713612	0.0675951611214951	black	-0.381737252368187	0.118008832346755	-0.0929672874348521	0.713688677054958	0.750168459415692	0.000336156757782819	0.447986899081122	0.0622639399361713	0.0813537481318251	0.748280109004298	-0.35636662708909	0.146625086951382	0.178878224007076	0.477584600325689	0.0879241766946049	0.728648965325677	0.576383778637312	0.012288119870733	0.794035552682388	8.33693242211729e-05	-0.733641291705425	0.000529865714073171
7666	Gm35012	102638427	0.439356981316559	0.0681100530666227	black	0.307737219044212	0.214123189153789	-0.335648522581331	0.17329294967863	0.1935105654494	0.441672875664848	0.207343116356105	0.409055195669629	0.567410975052535	0.0140504925330879	-0.0829861082847634	0.743388652803306	0.0953979828039106	0.706513031045935	-0.114077298695909	0.65219194693103	0.667225886260975	0.00248633572044074	0.645053013124177	0.00384514109600164	-0.540456706764391	0.020578970414905
16263	Slc25a36	105439	-0.438620744482193	0.0686269915531156	black	-0.376371314917211	0.123701526050121	0.202645939636774	0.419983155345864	0.740142338442621	0.000444778887725876	0.778067863979342	0.000143484253466773	0.00873653402377955	0.972553913422361	-0.633055056743361	0.00480238556208507	0.593173644571947	0.00946602656863712	-0.0291543587781853	0.908575787176112	0.817411782499054	3.44145198462035e-05	0.811000713080618	4.43885612142165e-05	-0.498700641457251	0.0351479647028295
10578	Klhl11	93688	-0.438516791196188	0.0687002144991713	black	-0.288248921094386	0.246061121723438	0.195173752335804	0.437681569231096	0.535945492519095	0.0218725775202181	0.647809576935267	0.00364892535738529	0.0477369258713235	0.850800578944791	-0.656505500806478	0.00308290074353347	0.548434291082204	0.0184391691858408	0.0705171748346018	0.780976695365166	0.607938665830434	0.00743816959498971	0.700474516895469	0.0012058943053957	-0.207673071327305	0.40829334919408
14999	Rbm33	56554	-0.438500855757092	0.0687114442700776	black	-0.312929697494282	0.20609269401168	0.0551295533862902	0.827999719601713	0.782624905992427	0.000123446937623464	0.518294192573913	0.0275579627816666	0.139469634523613	0.580983332186848	-0.683381910820115	0.00176912315850057	0.147115208407305	0.560208051185302	-0.00405861957027442	0.987247942805657	0.660462400731594	0.00285036606528553	0.863517993000829	3.91011281450761e-06	-0.682659812999935	0.00179702663015199
9861	Hspa9	14828	0.438251468492427	0.0688873657932016	black	0.388124123392708	0.111477758106084	-0.218318701591837	0.384125869267341	0.165203456254612	0.512399827214052	0.267658789811501	0.282911261028631	0.287504327204834	0.247337985589874	-0.146254957011926	0.562529282111313	0.145935579120664	0.563392130328559	0.159393352851346	0.527543995200389	0.612651678678197	0.00687054519381364	0.498424546207292	0.0352653243845002	-0.378878092550997	0.121018535548668
18021	Tnrc6b	235135	-0.437748262877969	0.0692433502841624	black	-0.323560612364404	0.190273972518605	-0.0963389263191714	0.703741547619793	0.753239446942532	0.000307738961471966	0.40136359669137	0.0987664911014097	0.21928636359791	0.381969111294925	-0.521722655704254	0.0263724959024947	0.0804365472577267	0.75103258312502	0.00453589408809231	0.985748497429765	0.579538292493202	0.0117122666456679	0.868118964793923	3.01732009849803e-06	-0.750431815038579	0.000333636310669025
17266	Taf11	22218	-0.437452125369921	0.0694534836713473	black	-0.390620489583737	0.108996368465216	0.110077029397482	0.663696649288441	0.253001997878495	0.311088948752477	0.431605648749605	0.0736993861154502	-0.04564156420625	0.857284568223068	-0.118163724975074	0.640516118674092	0.575818872185561	0.0123935874758386	-0.115391384164176	0.648428751053098	0.254038827857029	0.309042638306733	0.223211536958757	0.373289589220633	0.0443052665821714	0.861424243478426
10006	Igsf9b	140559	-0.43717780483296	0.0696485571148601	black	-0.283581475105697	0.254134088118283	-0.0417066762790944	0.869484092301058	0.65149857737589	0.00339923413263075	0.205412844808922	0.413527345270668	0.0611655960305546	0.809478664529207	-0.564662571332745	0.014628716967683	-0.175802727803689	0.485311187672423	0.181161964755316	0.471886725927916	0.278737856727841	0.262685514776691	0.629140548834496	0.00515368647369638	-0.59068884008305	0.00984720433559776
5057	Eprs	627821	0.436766267351541	0.0699419678955486	black	0.408961802185882	0.0919615084674553	-0.274870262013423	0.269640899882695	0.171991959230285	0.494968977936674	0.335196005312193	0.173909551196719	0.437708023308707	0.0692718758170957	-0.0802913544787473	0.751468562667616	0.257234710758277	0.302785848428522	0.0915986260738116	0.717739224336142	0.732196088190931	0.000550524946019377	0.577135947804103	0.0121488035448742	-0.469526242470118	0.0493098657376303
895	Abat	12780	-0.436698001153201	0.069990727456522	black	-0.386064871044604	0.113554710601925	0.0971640962875285	0.701313986048056	0.859940008149437	4.75308533646629e-06	0.708859075594636	0.000989749683817205	0.099004088603919	0.695910856603179	-0.553592134614905	0.0171518948119865	0.39824927709332	0.101657841776756	-0.160067506815501	0.52577629980001	0.851316691113575	7.45041848148872e-06	0.881320399546296	1.35509401510405e-06	-0.754781372009529	0.0002942510465907
16004	Sh2d4b	18951	-0.43659330964346	0.0700655528915493	black	-0.348303706645225	0.156642757809202	-0.152763058020496	0.545073488463235	0.677434058868081	0.00201000788422574	0.251204239514043	0.314656107946767	0.187921109446195	0.455223142538675	-0.46267143746688	0.0531879562934788	-0.0462519878929528	0.855394727479719	0.0850732213173413	0.737148121265677	0.413635478616372	0.087948365908085	0.787289948725306	0.000105441543008998	-0.692183174282096	0.00145684391400378
2676	Castor1	212670	-0.436574240998697	0.0700791880620311	black	-0.366800341989102	0.13433027709433	-0.0926375743814262	0.714663800115295	0.507143046986027	0.0317021941799926	0.233398026233811	0.351285805851044	0.0486034790253641	0.84812171065252	-0.367295249137444	0.13376556810962	0.107206631137824	0.671996370790082	0.18083582318718	0.472698364337982	0.286385180929855	0.249265009315311	0.609243264443951	0.00727738850806246	-0.479834921041451	0.0438853866289028
9903	Iah1	67693	0.435798379019379	0.0706356407026042	black	0.457357956579754	0.056348720075924	-0.494752917353349	0.03685485343202	0.0701267894938388	0.782161484640577	0.187731732739152	0.455685904893948	0.660414244820365	0.0028531067440912	-0.131291856410488	0.603557176399003	0.227286680408187	0.364396241580944	0.251467911429891	0.314131410957013	0.628524987773716	0.00521078352816442	0.685659164098719	0.00168346170556805	-0.491762294706434	0.0381897345684882
2043	Aven	225289	-0.435712633465984	0.0706973378311434	black	-0.385769645008145	0.113854711565016	0.564018644614281	0.0147668840402299	0.368150081792127	0.132794075514357	0.0784722133009342	0.756937044364603	-0.639392260825692	0.00427518179836579	-0.286398828101706	0.249241453804014	-0.315908536052171	0.201576066068677	-0.206051010370885	0.412045929452089	-0.258537263341922	0.300257731388585	-0.248292082206449	0.320485724540163	0.233902027817056	0.350216789588916
422	4930445K14Rik	105244413	-0.435458138030018	0.070880691492188	black	-0.339156915302285	0.168562399380441	0.0797877693139847	0.752981263948539	0.575626949067517	0.0124295832875809	0.612748714003922	0.00685923799833802	0.264730252503062	0.288412225269123	-0.658134596089622	0.00298534782320038	0.428103669799624	0.0763325688934029	-0.270645686361903	0.277367262370929	0.687894406647056	0.00160274797374145	0.747580803545025	0.000361785382076877	-0.45366069534955	0.0586298297215725
1646	Aqr	215821	-0.43506544497512	0.071164300469435	black	-0.356455927848936	0.146516676169533	0.55682907977503	0.0163810338666865	0.289305962218261	0.244255633532861	0.232713828588039	0.352740010166778	-0.506458912241777	0.0319712903040117	-0.447761900983166	0.062411435477811	-0.0233766805232404	0.92664193527199	-0.103595757431923	0.682488550302891	-0.13420603086042	0.595472140548418	-0.127984173955891	0.612787451784421	0.400692430512841	0.0993845390236945
16270	Slc25a42	20493	-0.434721634037623	0.0714132939762407	black	-0.340744945381374	0.166450206578503	-0.0865686385071106	0.732686354887415	0.734733987532055	0.00051468034877649	0.405199727215896	0.0952869854981183	0.19912064592891	0.428285282355242	-0.532089733416643	0.0230280174729154	0.110420971092071	0.662704617639296	-0.0366011284989429	0.885354583788371	0.570772529526452	0.0133681367470287	0.854602434365278	6.29886834240165e-06	-0.681751224644099	0.00183265264891035
13935	Pkd1	320595	-0.4347161487339	0.0714172717337029	black	-0.374813504884721	0.125389786323676	0.633527083213942	0.00476137637783357	0.246575837231387	0.323950961700761	0.176714927840649	0.483013112476705	-0.479634443501669	0.0439863457259412	-0.657471646862147	0.00302473577925832	-0.135152905574821	0.592854787106102	-0.202588534085985	0.420117658466243	-0.182916225420938	0.467532981193421	-0.192991440518805	0.442922507678616	0.37850134437352	0.121419121157005
18985	Wdr45b	328759	-0.43469095928018	0.0714355403793852	black	-0.451534056431536	0.0599728429224133	0.441679317654308	0.0664983683803552	0.387672292643766	0.111931139102183	0.744823231610708	0.000390884859661669	-0.300173201488467	0.226181145042083	-0.451086808103968	0.0602581920810277	0.799605981476447	6.82259231869911e-05	-0.102337608758856	0.686157544146898	0.492767119263028	0.0377371577143567	0.237266448534092	0.3431284918285	0.100774819665137	0.6907242332016
2299	Bin3	668218	-0.434559162469729	0.0715311822977251	black	-0.384740923174302	0.114904469676657	0.231373997156624	0.35559764433327	0.812263378467506	4.22502435912434e-05	0.769845171293665	0.000186626214700351	0.0813745484333483	0.748217721770203	-0.716660358138776	0.000818616597319692	0.46065350342617	0.0543721991927316	-0.159021069544558	0.52852132806642	0.849024347807668	8.35679137153082e-06	0.854048821584491	6.48143347008123e-06	-0.542163413205464	0.0201055508825643
13802	Phf20l1	94184	-0.433373157189819	0.0723961006164231	black	-0.303728579998925	0.220460180941818	-0.107816554073672	0.670229724792914	0.60800115333146	0.00743040367331003	0.505079289398977	0.0325193134782511	0.340118249793687	0.167281600397833	-0.429693129867331	0.0751289953129306	0.408193488072646	0.092633722163191	-0.0716783925554948	0.7774552109588	0.661655288287247	0.00278316305976621	0.903029505471179	2.88909428701428e-07	-0.555467861410767	0.0167017867931743
15590	Runx3	67427	0.433365317232056	0.0724018436310322	black	0.437205683045135	0.0696287140052243	-0.430963695556319	0.0741769911127174	0.10972719488002	0.664706223779661	-0.167501970570569	0.506465785150934	0.409895222400756	0.0911496041006297	0.150285253311398	0.551690658236747	-0.313008570825019	0.205972255844329	0.328677034641885	0.182956712082359	0.218334065609386	0.384091572979682	0.436276117786657	0.070292618608901	-0.458835129867342	0.0554562185103684
7534	Gm34403	102637626	0.432673735739724	0.0729097734370692	black	0.392294591753817	0.107354541256579	-0.451637287235073	0.0599071243420612	-0.0313344026297716	0.901769652299211	0.176668324061162	0.483130390356438	0.794410548938833	8.22673802705882e-05	-0.0913192414470302	0.718566946953098	0.295567811639	0.233732520236976	-0.0361288935977592	0.88682470703153	0.613296583960489	0.00679567872353389	0.648448260554375	0.0036046533683451	-0.396025703828295	0.103759073081446
18594	Ubxn7	22166	-0.432341849228188	0.0731544579772146	black	-0.307825148344924	0.213985531103995	-0.0468609239116981	0.853510238182616	0.775635404387131	0.000155261496459441	0.473534256600079	0.0471437290565167	0.0986350911367321	0.696993309245295	-0.526757154367217	0.0247041134295942	0.159659208408181	0.526846570266691	0.0984913277742053	0.69741518942615	0.609304620824206	0.00726989655894738	0.861758012553094	4.30711765668271e-06	-0.682885115404873	0.00178828165506392
15685	Sbk1	553127	-0.431961689754374	0.0734354757198815	black	-0.296092103531634	0.232864818077412	-0.00415728837921082	0.986937953165582	0.740301948105616	0.000442843688364919	0.446238783034043	0.0634167641679945	0.123306135970466	0.625936744258504	-0.61645577378272	0.0064384082027877	0.0844993612855529	0.738862439461593	0.018958847365104	0.940479526940552	0.534323422165778	0.0223529833634013	0.776535259076587	0.00015081288531396	-0.580891542930284	0.0114719397123885
4202	Ddb2	51793	-0.431888955781734	0.0734893320193497	black	-0.48127624366102	0.0431647303428716	0.154199608253084	0.541253440591045	0.465517311540001	0.0515509814994808	0.547767004994105	0.0186111253370417	0.0448958416240281	0.859594289109294	-0.31529430478065	0.202502009786761	0.520654521031401	0.0267374841242801	-0.277862520118925	0.264249813917015	0.507485267267851	0.0315682445558619	0.558714455668304	0.01594484519676	-0.169421431038266	0.501535474114459
13729	Pex3	18572	-0.431454503477164	0.0738116316218858	black	-0.389737581567436	0.10986943215287	0.22728233226649	0.364405666473126	0.713466984357834	0.000885408827547308	0.793716999928591	8.43152228089167e-05	-0.057309284853391	0.821300923998845	-0.475156103573636	0.0462880135803053	0.646686864182509	0.00372782758808568	-0.0454576258990858	0.857854177178564	0.811397621481107	4.37066901281078e-05	0.707304867855761	0.00102717182462529	-0.462823054738878	0.0530997696383832
7061	Gm31690	102633971	0.430794385330489	0.0743033350244968	black	0.373425556801881	0.126907548564409	-0.256736673780093	0.303755850710001	0.0626443750031782	0.80495543372585	0.313070404339878	0.205877869436194	0.551346910388586	0.0177032177591028	-0.158895849469062	0.528850247682378	0.363220748784514	0.138464301851165	0.0867308299388278	0.732202923255761	0.694650332485947	0.00137802480279051	0.599821979760246	0.00850412889487026	-0.371705083948853	0.128806780586929
18771	Vangl2	210801	-0.43026270770233	0.0747011183265066	black	-0.307530973465184	0.214446303774879	-0.059788032094034	0.813697481283365	0.711247245907025	0.000934464027459741	0.386561176980315	0.11305164384659	0.214694177890704	0.392263856729221	-0.581666627083574	0.0113360768057085	0.0555033456652328	0.826850157819757	-0.0402761063470168	0.873926461906061	0.523951745771757	0.0256233046640385	0.823448638305921	2.68366041787329e-05	-0.614954207621629	0.00660627181645235
15169	Rhbg	19672	-0.430160531646535	0.0747777423534634	black	-0.27948016834458	0.261363473718617	-0.141144888729471	0.576403444753982	0.206928522983385	0.410013548607185	-0.134673210490536	0.594180166663063	-0.0781936071465565	0.757775534326064	-0.0918645648252744	0.716951615080387	-0.123966209523136	0.624074734614829	0.218756773896721	0.383148647045691	-0.221824549369664	0.37634387843383	0.230379553861706	0.357727116938426	-0.105479183155057	0.677008791963738
405	4930426I24Rik	100504512	-0.42935138303903	0.0753865862284871	black	-0.389266528732219	0.110337266491294	-0.0683031432156161	0.787702117212646	0.361206467478988	0.140829039271006	0.26273472097759	0.292197632424252	0.137243256887311	0.587093566307796	-0.155382478492485	0.53811706597831	0.33527310834384	0.17380438599804	-0.284240535909875	0.252984194842861	0.303671418004753	0.220551412353999	0.539497414453139	0.0208488854277482	-0.276119819324811	0.267381382267279
14643	Ptgs2os	69017	0.429293978881247	0.0754299181784997	black	0.436953882712126	0.0698080919396949	-0.493756381975724	0.0372956192232122	-0.0681166979599029	0.788269129868219	0.079913607770996	0.752603181876162	0.819653162284623	3.14121511417243e-05	-0.125526402323607	0.619682191267598	0.151627900057306	0.54810059652448	0.0782842890471183	0.75750259080325	0.527427635720314	0.0244882907101816	0.652963831399296	0.00330402710549874	-0.394777299944635	0.104952341188804
13011	Npc1l1	270156	0.429223784787318	0.0754829296188521	black	0.366906252873046	0.134209288905895	-0.635998959329516	0.00455125485977839	0.0639909602564314	0.800841668291209	-0.0822692719725372	0.745535552630642	0.64454553661627	0.00388218720758583	-0.0577031838901262	0.82009162571271	-0.121197830916453	0.631898480835739	0.394832018654116	0.104899834189105	0.428959455511232	0.0756828004114526	0.685673304235692	0.0016829407381322	-0.619364199128501	0.0061230972597424
10219	Isyna1	71955	-0.42908294100843	0.0755893792732658	black	-0.331135299712404	0.179508893107004	-0.236015538053144	0.345754233638363	0.382598210979475	0.117113012951323	0.192350930269505	0.444466847557487	0.241657935501009	0.334001924866506	-0.268522875501897	0.281300510635361	0.21696989901631	0.387143316109513	-0.0595404431199915	0.814456248399596	0.304713272993108	0.218892429547155	0.632667427082406	0.00483627720731569	-0.465805649801707	0.0513872726955082
16458	Slc7a14	58246	0.428366145656356	0.0761328454886112	black	0.478077945014185	0.0447762128230096	-0.466056771955422	0.0512450138748078	-0.167285061357474	0.507024378869955	0.00504121489091483	0.984160989140977	0.686713886430459	0.00164496688411786	0.0159592831262908	0.949884286238331	0.187520614582839	0.456202076316736	0.0961844283019215	0.704196368110592	0.371256742300273	0.129304959578662	0.47619952356721	0.0457437526899127	-0.277292242915352	0.265272057647127
14052	Plekhn1	18741	-0.427944981369568	0.0764535050123833	black	-0.362877926820668	0.138864807690637	0.170814596783788	0.497971429907596	0.742922345243054	0.000412068316383298	0.720825759818037	0.000737859178263412	0.183366900297016	0.466417745945477	-0.641433914400918	0.00411577254998684	0.465568054854109	0.0515221426507512	-0.252419454669653	0.312242198953016	0.845641499231906	9.86631092550934e-06	0.84305953407667	1.11703073752943e-05	-0.581041130371333	0.0114456179763235
5066	Eral1	108670	-0.427469760673075	0.0768165124653778	black	-0.31536061612305	0.202401912110103	0.322157926644551	0.192313489252695	0.465180747432447	0.0517425687332073	0.692888469321817	0.0014339395297746	-0.0613190682561281	0.809008959918541	-0.722679817761011	0.000704116845051635	0.636291594517204	0.00452688828052679	-0.0506661919037882	0.841751445008445	0.547864120525977	0.0185860208675751	0.516702081992697	0.0281223600805224	-0.0417506287349501	0.869347664295167
5217	F8	100504177	-0.427375285939193	0.0768888297181404	black	-0.248537155280724	0.319992693363282	-0.110002593597086	0.66391141473076	0.582933347677207	0.0111168085345054	0.38661736329238	0.112994792133938	0.167512173272514	0.506439517919035	-0.382123528478076	0.117606317969729	0.216404411428848	0.38841225538607	0.165018878755411	0.512877762910825	0.499624293456998	0.0347575314412229	0.791966877893721	8.96760789963454e-05	-0.534982262583751	0.0221568687689722
15199	Ric3	67709	-0.427253363420678	0.0769822312811984	black	-0.395979517777513	0.103803045309489	0.431135465168886	0.0740489738107096	0.519675955184535	0.02707530566157	0.770863847590611	0.000180750068087538	-0.10729065297759	0.671752903560083	-0.619438315063797	0.00611522892264023	0.72281458907108	0.00070171525658561	-0.212158146344977	0.398013520945725	0.660615945783336	0.00284164185667931	0.502605562048243	0.0335200748725734	-0.137717398975835	0.585790047240962
11117	LOC118568245	115486519	0.427092507037099	0.077105586584577	black	0.29676878076672	0.231747970238944	-0.267709227011545	0.28281708588821	0.0131983250828381	0.958546527414767	-0.0911982822283059	0.71892540095262	0.268763766711713	0.280852466357387	0.141496859366814	0.575443169648099	-0.180839369969617	0.47268953405881	0.16719610033013	0.507253559499806	0.23846974993849	0.340613569983581	0.257851583607063	0.301586975801261	-0.317981318870364	0.19847196285563
16404	Slc46a3	216441	-0.426469110024791	0.077585021198489	black	-0.37768103695797	0.122294564595352	-0.0263459422169605	0.917352586703319	0.365494592564266	0.135828165810806	0.236859069527515	0.343982340806373	0.0108838577096923	0.965811391654801	0.0208999462179598	0.934397370206918	0.273135720029467	0.272796924247197	-0.177409883107011	0.4812659225639	0.198084223453992	0.430742352171594	0.421332512342579	0.0816191190562759	-0.227892602552231	0.36308420929845
10097	Ing3	26356	-0.426465502955802	0.0775878016354951	black	-0.247930136684951	0.321214695481894	-0.122636848418869	0.627826946807033	0.486132094100223	0.040803022182753	0.449959003034803	0.0609822490913191	0.25755560148464	0.302161851163719	-0.497593640873759	0.0356203363014285	0.421127191920979	0.0817834971248659	0.227270837116291	0.364430583653479	0.519026506567106	0.0273013356242217	0.788689517878467	0.000100495125456951	-0.413079434831456	0.0884190252836123
13205	Nupr1l	60345	-0.426325898135805	0.0776954694643013	black	-0.384141637235485	0.115519166542015	-0.0454553923752274	0.857861094230472	0.306664173282921	0.21580774306567	0.330529218326978	0.180354868646631	0.00322062437101709	0.989880753783848	-0.0904700313848306	0.721084697796773	0.451962847528696	0.0597002195111673	0.215077686361465	0.391398348144154	0.248663579606039	0.319738531550183	0.35754806315896	0.145195301162421	-0.217703692667565	0.385500109577689
9248	Gpr155	238725	-0.425853746692819	0.0780604214101601	black	-0.359809501364544	0.14248541352049	0.0597277688559884	0.813882150944436	0.769134122607676	0.000190822763971432	0.687466593372735	0.00161794291571514	0.144265608805886	0.567913160462124	-0.563911155632979	0.0147900484763474	0.485294455861779	0.0412032045508157	-0.110654016850295	0.66203274664788	0.806719630580316	5.23383748578404e-05	0.901698555860971	3.20812255394603e-07	-0.618334534399331	0.00623326104238384
10473	Kdm4c	230674	-0.425666664536709	0.0782053751432248	black	-0.350504926979876	0.153862686360882	0.0732117824423635	0.772811411129961	0.80264085776536	6.10084872330585e-05	0.593092142567163	0.00947833829627851	0.128867789115538	0.610316165469303	-0.680208098877928	0.00189449646508736	0.274884493008314	0.26961510028426	-0.0335434935013217	0.89487947715344	0.731435686741727	0.000561662990399242	0.893700582428612	5.84441304115499e-07	-0.676781873410284	0.0020379925419273
8753	Gm46416	108168071	-0.424829567958382	0.0788563896649049	black	-0.30918449758874	0.211864724015256	0.252814241789116	0.311460368772374	0.457058680552566	0.0565308470895665	0.211733367221417	0.398981033931276	-0.361219143588182	0.140814070706172	-0.477648650251176	0.0449959501025698	-0.0693984810179279	0.784373062674968	0.167795178708034	0.505711167827072	0.0365825341247658	0.88541246357352	0.238410522982471	0.340737105396957	-0.0608816128825446	0.810347963554426
1632	Apold1	213827	-0.424249341171964	0.0793099622423115	black	-0.269619839414388	0.279263758970964	0.0210882034066098	0.933807671802287	0.59516451282728	0.00916925223598019	0.654650755611564	0.00319713542343982	0.314167546488574	0.204207839036801	-0.486845114680146	0.0404647215482138	0.571841693152162	0.0131567312230503	-0.186863923446004	0.457809542660679	0.761725145871184	0.000239505837199704	0.845181325320925	1.00886626382186e-05	-0.442648459855746	0.0658342349200282
7494	Gm34196	102637350	-0.424044491344087	0.0794705526712928	black	-0.314715241668449	0.203377494668082	-0.168240888599276	0.504565087483453	0.728718627940584	0.000603015727460838	0.359642544770679	0.142684271491029	0.199523998815322	0.427331038852416	-0.447187340181268	0.0627892660768772	0.0786901385811541	0.756281358805663	0.110319684093294	0.662996704520419	0.547271445018368	0.0187396446756928	0.864379446595334	3.72754169500217e-06	-0.768391140403736	0.000195292641324029
17429	Tcp11l2	213233	-0.423948214222261	0.079546110674911	black	-0.340466356671852	0.166819444238348	-0.146926528147986	0.56071681139205	0.733803317484038	0.000527590599955127	0.421639515813616	0.0813737854134815	0.155053876436576	0.538987526092892	-0.406890173813413	0.0937821441053046	0.183405359071709	0.466322638037217	0.0865039324542072	0.732879246014735	0.592455112555793	0.00957501214902607	0.831990425031683	1.85713064138317e-05	-0.799063284614574	6.95900998962572e-05
14444	Prkdc	53412	-0.42358686162147	0.0798301689862883	black	-0.348818059077289	0.155990093015734	0.229222106370084	0.360214740003309	0.598410978887852	0.00870138865448283	0.709363105105371	0.00097786033145978	0.238317943737961	0.340930258791492	-0.584704429363492	0.0108159386962769	0.544688412411571	0.019420901205698	-0.403537896724194	0.0967832786563055	0.767308198747838	0.000201965898760871	0.749346009419007	0.000344131360234594	-0.320733659412825	0.194399168891678
17612	Thtpa	320022	-0.42328636605568	0.0800669533707441	black	-0.294513280286242	0.235484022385556	0.106197515225854	0.674922872454168	0.60142663776773	0.0082841888928682	0.716326555313771	0.000825395290171647	0.172972289105343	0.492475669667413	-0.596951958915231	0.00890921769694082	0.637270669261808	0.00444613680680926	-0.0644430543092316	0.799461650311761	0.741214158355739	0.000431918581198632	0.786046803462684	0.000110006679764805	-0.369220437750645	0.131584609231563
11541	Map2k6	26398	-0.423117388878174	0.080200329800335	black	-0.249046379145939	0.318969683327582	-0.220741200055352	0.378739173075584	0.200242340783526	0.425634372905423	-0.0855841725083129	0.735622726212064	0.247702458391809	0.321673747851327	-0.0125432288421836	0.960602512447546	-0.0747876372430313	0.768046649104436	0.000716770809292079	0.997747844419654	-0.0881850243197278	0.72787282159329	0.281595212737016	0.257619429155321	-0.255301925652603	0.306560638792561
16322	Slc30a9	20511	-0.422957724620998	0.0803265049011142	black	-0.446727374565521	0.0630929659152242	0.472860788871381	0.0475025661022613	0.407183711676731	0.0935225978761549	0.81812575028148	3.34326895414109e-05	-0.163126534210222	0.517789764212928	-0.444500737957591	0.0645786382822207	0.879626057834069	1.50943336848513e-06	-0.282742803831801	0.255602093607207	0.627740561859854	0.0052842884366768	0.388273912636566	0.111327743842987	0.103565565159978	0.682576517647692
6607	Gm26564	102637436	0.422788969965864	0.0804600217286059	black	0.518612183482813	0.0274462988640558	-0.68159412907801	0.00183887121612746	-0.00594024494309796	0.981336753365779	-0.173417400473347	0.491345612263505	0.772353817167322	0.000172437233402538	0.0751597588221052	0.766922647684628	-0.181699555853778	0.470550387408971	0.399923182429809	0.100096323627237	0.346852052274307	0.158494839230828	0.692055700701944	0.00146101579451337	-0.569908207943568	0.0135410083764644
1333	Akna	17025	0.422445495596704	0.0807322769212989	black	0.499986201090147	0.0346054646171514	-0.56369716744727	0.0148362499310866	0.143027299303274	0.571275656065247	-0.0202682507352672	0.936376334266899	0.723092919791292	0.000696777138503607	-0.259095235945462	0.299178662748723	-0.186729679119611	0.458138502328091	0.339140033715956	0.168584950091861	0.485083448539889	0.0413044844223774	0.759552072871484	0.000255627398011002	-0.607269633150543	0.00752172829725721
1184	Adgrl3	11565	-0.422170323442338	0.080950878576733	black	-0.305842774682184	0.217103043652121	-0.148362877370382	0.556848912632792	0.724756583200931	0.000667862185148023	0.257373038421501	0.302516764646201	0.0847151695796031	0.738217607563333	-0.430481241046046	0.0745374296187375	-0.067157885352326	0.791186640998124	0.216387900765663	0.388449339191555	0.407249593445521	0.093464416689347	0.764197094386368	0.000222217529659818	-0.754610694285233	0.000295719096960496
1365	Aldh1b1	56737	-0.421903401486435	0.0811633399058053	black	-0.330858949232837	0.179894295621341	0.379770307524152	0.120073590561065	0.402435711845388	0.0977849751460546	0.767019388921059	0.000203777750386926	-0.0605624696581837	0.811325142890937	-0.447321341013385	0.0627009951845538	0.795603457833973	7.88437938898605e-05	-0.294926986392609	0.234795889596827	0.618299537858295	0.00623703336127045	0.411079666026308	0.0901268538528874	-0.0414400858359705	0.870311661529731
2045	Avl9	245532	-0.421416196394736	0.0815521915906947	black	-0.344232576421039	0.161874606231032	0.0213130273027202	0.933103474520717	0.815597774119774	3.7020340611719e-05	0.657826434598439	0.00300360397368117	0.152857428562955	0.544822169818662	-0.582863375138646	0.0111288314755445	0.373350483767694	0.126990009110808	-0.0160271147559799	0.949671534481311	0.815538702986827	3.71079462371565e-05	0.925793776469281	3.65629735530041e-08	-0.734377778586624	0.000519590039528132
16045	Shf	170742	-0.420955943577533	0.0819207824608845	black	-0.349587035342827	0.155017810163463	-0.0270712295557692	0.915085024728604	0.744981714652078	0.000389160835133914	0.46310022801653	0.0529388393703816	0.0697442181669856	0.783323001818876	-0.51613584905946	0.02832523733941	0.208969879336062	0.405306497979511	0.100290338693788	0.692142028913174	0.593256192171155	0.00945356999120336	0.835029799578989	1.62113570505848e-05	-0.680726944560367	0.00187351315923385
19028	Wee2	432677	-0.419471415990371	0.0831179626685513	black	-0.418169974914683	0.0841779666719863	0.26614172241489	0.285752853974776	0.37252915561836	0.127894617397824	0.462114700094871	0.0535127234144221	-0.26106321290544	0.29539144756018	-0.294005194530942	0.236330900594147	0.465758797475066	0.0514138471441829	-0.284517571224021	0.252501816789611	0.306232059724904	0.216488534938773	0.23164435629899	0.355019955436528	-0.0562888679247861	0.824435454472141
18051	Top2b	242409	-0.418563972629666	0.0838560258428847	black	-0.213780234503072	0.394330677324001	0.124187945878725	0.623449721143958	0.417656037000116	0.0845992669583208	0.478104255413431	0.0447627722627934	0.121636234661009	0.630656993462522	-0.533497287239764	0.0226008148798632	0.429275668492996	0.0754437437654578	-0.00544908443359031	0.982879673302142	0.400872570687608	0.0992183832028612	0.587649613892404	0.0103300770869515	-0.0545510749768677	0.829779428747265
4714	E2f3	13555	-0.418007946376066	0.0843106238129801	black	-0.383067791647291	0.116626453522857	0.69170329512119	0.00147260069087777	0.126977393062782	0.615608057617243	0.0164033281110507	0.948491612388957	-0.673226597108648	0.0021962632078526	-0.213001152721217	0.396097202204298	-0.254532382624861	0.308071375648885	-0.315081399363024	0.202823612739362	-0.426180825445284	0.0778074705209737	-0.55751950409479	0.0162202191437601	0.494998484546258	0.0367468562542282
17677	Tlk2	21809	-0.417596698360005	0.0846480086492641	black	-0.319153222390516	0.196731007802439	0.104344765501479	0.680307510659059	0.782810956835392	0.000122682052369168	0.573115872778941	0.01290827522091	0.066711235266631	0.79254662932216	-0.648222611674237	0.00362024427516403	0.211513066338371	0.39948331258502	-0.053073098121086	0.834330039583756	0.693273076915176	0.00142157579742652	0.830218291216343	2.00782682732905e-05	-0.638921900985112	0.00431261188696957
14224	Porcn	140570	-0.417292312513932	0.0848983581153066	black	-0.323018860050944	0.191059973991255	0.100472079295699	0.691610064794896	0.700273119275831	0.00121153252945695	0.76211152444105	0.000236731143057578	0.216031770061767	0.389249700798504	-0.526530168858134	0.0247775137451173	0.5914726634539	0.00972565669342864	-0.0977283104037577	0.699655709956261	0.870660194777961	2.604036435527e-06	0.874285910646344	2.09907935390047e-06	-0.555225299279655	0.0167594612349362
8025	Gm38563	102641372	0.416921400768681	0.0852041528981514	black	0.329018000207427	0.182475868761555	-0.35195669823771	0.152047774662072	0.0737800032763664	0.771092435072843	0.221687885991976	0.376645576321814	0.563316139177423	0.0149188000262874	-0.024585492954651	0.922859005061645	0.217838034654775	0.385199690618748	-0.0126951223821744	0.960125781058217	0.665960496270185	0.00255136032865204	0.583813097374745	0.010966531506756	-0.514116980431341	0.0290578477931399
8350	Gm40438	105244913	0.416713022677446	0.0853763002432383	black	0.316433755006348	0.200786519903225	-0.216634112171404	0.387896537507588	-0.0577837946734467	0.819844192329609	-2.04240095548046e-05	0.999935825927072	0.362686436649183	0.139088868345447	-0.11044259864968	0.662642255060469	-0.0588458849093507	0.816585645047091	0.119879066312375	0.635638646649862	0.303251293590375	0.221222686875107	0.28566803098095	0.250504811660177	-0.216041341853138	0.389228177495341
15959	Sfpq	223776	-0.416515443083417	0.0855397607037204	black	-0.285932197425731	0.25004767199434	0.184755332091393	0.462990343497835	0.519884540039557	0.0270030208373349	0.615143500225685	0.00658491722324387	0.177211957715195	0.481763211091899	-0.599480254040988	0.00855156879804962	0.515778720229041	0.0284537773194046	-0.172986739137943	0.49243896390162	0.634039678497137	0.00471716626223076	0.731847537330945	0.000555607186659311	-0.235352334461829	0.347151014099443
15248	Rmnd5a	71137	-0.416178453866963	0.0858190829573734	black	-0.327184663835413	0.18507127968062	-0.00136748688969448	0.995703252080796	0.783487993018643	0.00011993242722293	0.602171955486902	0.008183604134267	0.158524530487345	0.529826155752469	-0.575983557004535	0.0123627666444903	0.309607729316644	0.211207221695453	-0.00653291151570193	0.979475049083256	0.76757672962038	0.000200293486064144	0.921779547576817	5.50152395192161e-08	-0.700451861092135	0.00120652747509719
17137	Sult4a1	668880	0.416110626759213	0.0858753834760458	black	0.33989657460129	0.167576354265494	-0.265241605652383	0.287447043827871	0.164821220555574	0.513389801468184	0.308603890635062	0.212768882237547	0.549826632376885	0.0180844052531127	-0.206649222893403	0.410659842913168	0.262060321264143	0.29348370496837	-0.00787437895862977	0.975261573129688	0.713932632196647	0.000875395643878585	0.602992088766587	0.00807406254758933	-0.525083479837921	0.0252493381268649
6410	Gm16853	100579151	-0.416093784945937	0.0858893673494654	black	-0.295138494242196	0.23444457761483	0.0317625890980174	0.900433597755229	0.624754956649117	0.00557180948533809	0.243916324331112	0.329364038397293	0.0106962037182043	0.966400536982086	-0.561763458667154	0.0152589670608347	-0.106351366526889	0.674476405658659	0.0873503032258511	0.730357390671389	0.293960742604007	0.236405085466972	0.646753708785005	0.00372309111901413	-0.445594734160775	0.0638454763522712
18936	Wars	104799	0.416092299827145	0.085890600533424	black	0.345236946445264	0.160572972339194	-0.130471543274725	0.605841042421329	0.223297266452893	0.373101259884494	0.267464160724863	0.283274847584588	0.220783094235944	0.378646387606623	-0.158662666826934	0.529463006550534	0.0382441552434301	0.880242451215022	0.041403557486165	0.870425065467212	0.593487970694448	0.00941866458600607	0.448625537343126	0.0618467025804233	-0.362617816210474	0.139169221488028
6980	Gm31179	102633293	-0.416011769135639	0.0859574893579961	black	-0.337608553069388	0.170639232667751	-0.113950812149423	0.652554595066054	0.703163184631288	0.00113268795447304	0.362446085487187	0.139370455981973	0.101220797940021	0.689419977656022	-0.412127346112822	0.0892291617490419	0.0693597913133608	0.784490591786412	0.173913900259223	0.490086573714685	0.502155216728671	0.0337047915951296	0.766824458117148	0.00020500839014918	-0.757341882370966	0.000272952867594818
14694	Ptpru	19175	0.415930436190744	0.0860250830525983	black	0.448030272548951	0.0622355367562998	-0.64711248621567	0.00369775296936618	0.111267339098991	0.660265712916559	-0.0415144862498599	0.870080689479609	0.803386548017106	5.93380482504287e-05	-0.144224582593352	0.568024425627867	-0.114826415407075	0.650045686665739	0.290842542079262	0.241646073763272	0.498187794356453	0.0353662002634742	0.805825725765202	5.41428109520006e-05	-0.643504382396321	0.00395910607267142
5929	Gcc1	227960	-0.415332736830781	0.0865230040002474	black	-0.307667087184508	0.214233025655613	0.0386502879579469	0.878979491720082	0.70729168407052	0.0010274942294227	0.686761905441208	0.00164323180189964	0.242956114620934	0.331331326883462	-0.536977545669311	0.021571155839179	0.476342463056906	0.0456695738828961	-0.147255973586085	0.559828621485366	0.82556058010389	2.45464660588003e-05	0.847866663850548	8.84936717109387e-06	-0.652788591880656	0.00331529709991553
12846	Ngly1	68342	-0.415185514932689	0.0866459705359146	black	-0.329669756007348	0.18155909074403	0.200693183503947	0.424571334380612	0.462677424756698	0.0531844717561833	0.759645449342577	0.000254916334195414	0.170335081146476	0.499196768380294	-0.537380635435799	0.0214543182267842	0.803489323953987	5.9110896266396e-05	-0.133911652818508	0.596286829433976	0.74978132245656	0.000339890914877528	0.691023161588381	0.00149517460625956	-0.195117175464532	0.437817033472807
4104	Dab1	208846	-0.414901934504299	0.08688318858974	black	-0.093136390970682	0.713188718680596	0.136062625090229	0.590344632816041	0.430378170127841	0.0746146001889192	0.243400941019933	0.330419110730874	0.0500217731758641	0.843740614469915	-0.374679827449888	0.125535408509538	-0.0166749862887394	0.947639671113206	0.123733257880849	0.624731624045668	0.221676212097155	0.376671353837048	0.40721715382359	0.0934930613364745	-0.251059855379781	0.314943646994417
1825	As3mt	75452	0.414764508891695	0.0869983165115516	black	0.292108193258993	0.239509980341928	-0.148314118409944	0.556980021366364	0.169141181742361	0.502253886888829	0.390386449630273	0.109227315198174	0.341641513528588	0.165265671623047	-0.161551679855107	0.521894320273317	0.325600359793776	0.187333892326012	0.0449521819750802	0.859419748456312	0.736763069837243	0.000487448462022931	0.523508697444564	0.0257708745298738	-0.438866340192657	0.0684542278202308
332	2900060N12Rik	102641621	-0.414539144767672	0.0871873549963826	black	-0.349254426587356	0.155437845167316	-0.149873848319947	0.552792784226569	0.614277870311038	0.00668302977306054	0.328051237124118	0.183841439787399	0.220349097503859	0.379608197423333	-0.387130962579601	0.11247605203045	0.144937419481432	0.56609251674947	0.111826930923706	0.658654971512351	0.464288786812118	0.052252910428983	0.801736702243995	6.30873803514935e-05	-0.583493509743226	0.0110209335742535
13939	Pkd2	110094	-0.413959312339791	0.0876751001807488	black	-0.342671565085894	0.163911861125016	0.136584267548846	0.588907280736213	0.831417236607252	1.90477696541743e-05	0.696566234087337	0.00131928685309046	0.131658760849464	0.602536795565831	-0.64292562321554	0.00400239974255771	0.343932997673418	0.162264238526813	-0.155972489530386	0.536555739111159	0.845062472231503	1.014678389405e-05	0.901815461765972	3.17893133615186e-07	-0.67472286274189	0.00212846194743676
2667	Casp6	12371	-0.413628053365673	0.0879546389304154	black	-0.364627515828108	0.13682923620687	-0.0471006999595559	0.852768403809108	0.640782230394249	0.0041661183343425	0.529602270533581	0.0237984095067642	0.0549648979956703	0.828506206919752	-0.278616317858185	0.262902369091342	0.414131671084853	0.0875299081075506	0.0298317977426799	0.906460140531804	0.591519242862042	0.00971847170815238	0.682916194909883	0.00178707809029552	-0.567495224994166	0.0140330591155201
934	Abcd3	64296	-0.413493029468699	0.0880687669890017	black	-0.385261737132342	0.114372150795854	0.247467057069004	0.322148777820256	0.730520974226893	0.000575310747833385	0.829385076619944	2.0822151661109e-05	0.0301871795999327	0.90535051919247	-0.57510490934535	0.0125279156920716	0.652024950332017	0.00336477691807491	-0.226570059675424	0.365951421113687	0.866497939059732	3.30941162595738e-06	0.786434050706739	0.000108566995758762	-0.411202652529085	0.0900211361616257
10718	Lars	NA	0.413476429904466	0.0880828050911971	black	0.373644188882533	0.126667616309461	-0.00841361948197131	0.973568017725939	0.0509671456267135	0.840822782976955	0.374409203652171	0.12583057775477	0.186270773734797	0.459263932500058	-0.197646113023771	0.431783205056471	0.345786413280641	0.159863907832509	0.113431610333584	0.65404396876787	0.583027303714682	0.0111006810088044	0.313383314260947	0.20540065964014	-0.12422629923627	0.623341638445899
18457	Tut4	56434	-0.413396253194044	0.0881506327261176	black	-0.305575321361039	0.217525889463547	0.00839251943594574	0.97363428320322	0.825378178725095	2.47374384851708e-05	0.471598527928362	0.0481806958839834	0.107259701505276	0.67184258697466	-0.51866808201194	0.027426706256353	0.0708974239591937	0.77982310980197	0.00961959340785281	0.969780898442689	0.64206086527673	0.00406780768239284	0.857557317062702	5.39719250742383e-06	-0.757788378994336	0.000269375330378009
1039	Acp2	56456	-0.413362180684541	0.0881794687744242	black	-0.335614286965561	0.173339547623495	0.257017693975207	0.303208292627268	0.33694646239476	0.171532556440273	0.68809775891173	0.0015955669200386	0.141814442836419	0.574577298539369	-0.615360577250622	0.00656049703784897	0.797833571952563	7.27672134468719e-05	-0.125885516773341	0.618672871368117	0.5799442051785	0.0116397612029302	0.539418098111898	0.0208713264181614	0.0108545324682402	0.965903458025434
19084	Xiap	22388	-0.412720122317317	0.0887241351196429	black	-0.314765361686359	0.203301620143495	-0.0946887099962412	0.708604471055277	0.709125491841831	0.000983450388716896	0.496606687361324	0.0360455847345768	0.212447994427221	0.397354071474198	-0.422903646375139	0.0803692733285233	0.272182702207152	0.2745406175164	-0.00161323270840884	0.994931108672422	0.649825514737269	0.00351068102674353	0.876138836711267	1.87532430129741e-06	-0.622530102872611	0.00579422773021694
10698	Lamp5	NA	-0.411806295273271	0.0895035570789096	black	-0.413248458969695	0.0882757627267767	0.130253720952609	0.606448076212675	0.366103468904988	0.135128253388386	0.448567881233943	0.0618842847517291	-0.0916562259105373	0.717568612556871	-0.000659740235181644	0.997927039012822	0.470050051632075	0.0490225753376905	-0.0118344509301685	0.96282724063816	0.347631372556398	0.157498699879058	0.274451909383738	0.27040002093935	-0.202707361034721	0.41983926825605
12621	Nat9	102467245	-0.411548481257082	0.0897243484746092	black	-0.390886722860703	0.108734077642723	0.378948867316084	0.120943386950812	0.452091951981393	0.0596183173397903	0.851144358526089	7.51549243286814e-06	-0.0640435725210886	0.800681040316389	-0.450821715293564	0.060427802421394	0.895477273019751	5.13674839173539e-07	-0.280013417412412	0.260416335285734	0.729842211578658	0.000585616567539842	0.470940599551681	0.0485370514059613	-0.0360045806217649	0.887211766720583
1048	Acsbg3	66713	-0.411364373136479	0.0898822601486884	black	-0.27083279443839	0.277022209107793	0.361005078053469	0.141066997731952	0.124391119067774	0.622877246909423	0.0345865071922429	0.891628764912547	-0.319481008579059	0.196245867392962	-0.498313100489012	0.0353127818715151	-0.119170613934205	0.637651374475895	0.0190877542374353	0.940075514897251	-0.255112698891684	0.306931709956032	-0.0656493065268058	0.795782338725637	0.344549547699444	0.161463047420549
5405	Fas	66590	-0.410656401789516	0.0904913753327895	black	-0.318272613573162	0.198038275741821	-0.0929215072121166	0.713824046406375	0.743828606221254	0.000401851821176567	0.456713606620004	0.0567413927552271	0.0726008021021378	0.774660865950066	-0.374035606658218	0.126238860714219	0.224022269563587	0.371510708009342	0.185706105275338	0.46065065410117	0.598027229464646	0.00875566940801781	0.832260949120315	1.83499955704154e-05	-0.732730793529511	0.000542804086600884
994	Acadm	11429	-0.409340100636987	0.0916318292012985	black	-0.459372259976174	0.0551343344252968	0.246204095799783	0.324704428067955	0.428244711847952	0.0762251991904217	0.733223418785268	0.000535771319167111	-0.0982333882466754	0.698172336435265	-0.286079015858662	0.249793830375882	0.858209392156178	5.21388798132688e-06	-0.105237155447955	0.677712105949413	0.619104614649614	0.00615072017093884	0.438634984382817	0.0686169657124919	-0.120964760550305	0.632558879735516
7186	Gm32468	102635012	0.409093730316926	0.0918464383884199	black	0.405627079154314	0.0949049191430003	-0.600125979624474	0.00846210461029743	0.0185129245371657	0.941877217088214	0.0349565719899364	0.890475793606083	0.65788295042152	0.00300024900844856	-0.0510200787882876	0.840659466156063	0.13588264619419	0.590840891071544	0.365136131221354	0.136241401386288	0.493576792754135	0.0373754794742494	0.672214228956485	0.00224313992940764	-0.575109438995816	0.0125270598180499
8004	Gm38456	102633008	0.40897202137543	0.0919525913768768	black	0.43464449141114	0.0714692502522935	-0.453128255685643	0.0589639415434628	0.0733397138574115	0.772424306192855	0.186709377973146	0.458188259787355	0.724789298669441	0.000667303800888154	0.0131346135934446	0.958746471838874	0.214096818157475	0.393614072847262	-0.0408471570120567	0.87215273239517	0.648112618413823	0.00362786410084179	0.640322851502528	0.0042019089552763	-0.573106346379055	0.0129101188228748
4584	Dram2	13486	-0.408580375680323	0.0922947830424045	black	-0.426591918649108	0.0774904002858154	0.197505147189699	0.432118387975973	0.682185304614288	0.00181556009409723	0.746170259555581	0.000376433909962622	-0.145125347719988	0.565583674013154	-0.386031867185638	0.113588220347201	0.634624521640999	0.00466713412361386	0.00853468076311909	0.973187823477622	0.735008656138849	0.0005109211439497	0.618799009417812	0.00618336966018787	-0.471380325277126	0.0482986612289769
16669	Sntb1	24061	-0.408411779898144	0.0924423734769596	black	-0.105733801773605	0.676269164088795	0.0501762659754626	0.843263648978635	0.464600985008065	0.0520738541816427	0.234932839724271	0.348036187055479	0.139789375036996	0.580108024789091	-0.415495937742307	0.0863868396421137	-0.0009658227516348	0.996965304746441	-0.0379534749770227	0.881146554844591	0.222780118586377	0.374238128894072	0.492018040651419	0.0380741530031494	-0.235145183352871	0.347587960508769
16551	Smc5	114479	-0.408252705350092	0.0925817855824317	black	-0.338835940672425	0.168991512602055	0.277690731094027	0.26455749398934	0.624490755114273	0.00559785283376634	0.807212019485848	5.13664792376212e-05	0.0540181910444236	0.831419563048815	-0.555922906104084	0.0165940136116561	0.700913271410427	0.00119368662041093	-0.211765476509075	0.398907854487583	0.791091174537269	9.24652277171786e-05	0.723344006566476	0.000692347329168525	-0.23856775551156	0.340409207126363
13357	Ostn	246727	0.407769208767993	0.0930064540619765	black	0.554964000649685	0.016821766827178	-0.417125150942105	0.0850360736867033	0.0607699025178346	0.810689977386891	0.157183625685713	0.53335721071629	0.684806217663365	0.00171513477672742	-0.10472145199162	0.679211546094277	0.112825729820061	0.655783560738296	0.349133544870267	0.155590693569161	0.573154464258131	0.0129008089294878	0.650564164449481	0.00346111443542968	-0.439621921687603	0.0679247371513567
3098	Cebpd	68554	-0.407209995897776	0.0934993827419961	black	-0.345239119177416	0.160570164301944	0.134795006980176	0.593843531697912	0.62929563681999	0.00513938169539425	0.757822007263074	0.000269107492430427	0.124812614323872	0.62169027028431	-0.548709070582653	0.0183687252143686	0.63650854600406	0.00450889234891131	-0.053199370107128	0.833941057161837	0.832002465437213	1.8561408095879e-05	0.785966307781956	0.000110307963633604	-0.49704604006303	0.0358558017793191
2321	Bmf	67254	-0.407022168258698	0.0936653702066331	black	-0.229147793475491	0.360374789648145	-0.26749699989999	0.28321348070572	0.37487741975316	0.125320202321058	0.0528760562282994	0.834937102669229	0.152116671261287	0.546796279224593	-0.281171997727492	0.258365901378114	0.0190888889722751	0.940071958542325	0.312271513200959	0.207099529160636	0.0919060844409149	0.716828674294805	0.538422287160575	0.0211546888628026	-0.44255891071948	0.0658953935738147
17004	Star	104725	-0.406914784381952	0.0937603634485353	black	-0.306149050373382	0.216619475092925	0.0645625050907175	0.799097120795333	0.471502972932747	0.0482323282127354	0.272591112264062	0.273792529147075	0.0885162193832865	0.72688772431931	-0.595956963847754	0.00905322526415165	0.027285601802384	0.91441492301866	0.0823032542547948	0.745433736452093	0.290610572077107	0.242038886934399	0.590211649761447	0.00992179732478928	-0.229150737962737	0.360368447261824
1723	Arhgef26	214855	-0.40686558895391	0.0938039056631717	black	-0.339272414424682	0.168408168466389	0.109412774062665	0.665614067946606	0.680314782684254	0.00189016614225395	0.723298624387011	0.000693146238869123	0.278630119363375	0.262877738305037	-0.551392476793044	0.0176918913891635	0.546734305509839	0.0188797362742384	-0.319194134028447	0.196670413237517	0.863474720217272	3.91948288878056e-06	0.867365553490039	3.15019341000641e-06	-0.53452163052907	0.022293840941894
17213	Synj1	56424	-0.405704970093944	0.0948354015889558	black	-0.346727267443861	0.158654739857162	0.137174847330782	0.587281738995861	0.864018387443582	3.80315005831886e-06	0.661636938082172	0.0027841868888513	0.0791584284897895	0.75487292172643	-0.606140901891775	0.00766441800292053	0.277904162401979	0.264175264690962	-0.120768045291204	0.633116473288923	0.815697507432779	3.68728308018485e-05	0.880955103383959	1.38716569010984e-06	-0.719829482773759	0.000756541469318102
2094	B3gat2	76898	-0.405447692553052	0.0950651614746884	black	-0.273241684913748	0.27260346847764	-0.134408566076083	0.594911892289751	0.554725255113788	0.0168788547528667	0.169120226508903	0.502307624893658	0.147265893686514	0.559801886298576	-0.465960363603914	0.0512995932857902	-0.108437692665243	0.668432283070316	0.20918143007008	0.404820368372801	0.288200941770894	0.246143272944247	0.700584860042053	0.0012028144524779	-0.521376943080509	0.0264902007548517
1634	Apoo	68497	-0.405345565814523	0.0951564764460247	black	-0.561214086225637	0.0153807883124636	0.197762991353227	0.431505399587957	0.365975118892002	0.135275584086493	0.18656001066887	0.458554438367715	-0.467289827440817	0.0505508062832587	-0.235887800408212	0.346023011652023	0.114419007927793	0.651212607564899	0.180747631920028	0.472917956886014	-0.00213932258445206	0.993278128017728	0.0819360604072333	0.746534118385138	-0.0401769573578444	0.874234485195927
9138	Gnal	14678	0.404428806929763	0.0959790208280926	black	0.48572353074637	0.0409978409977447	-0.67385769163198	0.00216745202386322	0.0105348942778278	0.966906986046778	-0.147123528908724	0.560185620313681	0.621445732467093	0.00590521483461556	-0.110007706303661	0.663896662527792	-0.172390952304291	0.493953470466943	0.667056199835748	0.00249497532674293	0.303081054056649	0.221495071244085	0.638695499136024	0.00433072351624389	-0.580891692101351	0.011471913439834
18866	Vopp1	231915	-0.404405831790964	0.095999700535976	black	-0.31041072218688	0.209963412381487	0.20367330774983	0.417579862941203	0.641254456765248	0.00412958667561502	0.689511201572877	0.00154638616156431	0.109456055638551	0.665489072423793	-0.730208720739561	0.000580032747281666	0.483344446191494	0.0421464302769769	-0.125617869838757	0.619425052990894	0.71073167116548	0.000946176238479523	0.775306867944313	0.000156913092710286	-0.314227203879213	0.204117286416465
5747	Fstl5	14314	0.403881403288894	0.0964726087732349	black	0.504195487020657	0.0328741759751418	-0.562566586938292	0.0150822550223109	0.153182977891269	0.543955596805098	0.0952306685683406	0.707006212633721	0.739216448054219	0.000456145446891045	-0.10902609735412	0.666731147243312	0.0272063414393307	0.914662674949834	0.30426314673839	0.219608186440722	0.614185169182861	0.00669360650709084	0.766846960790924	0.000204866006482137	-0.696114985641362	0.00133293060365891
1719	Arhgef18	56380	-0.403541644130936	0.0967798855854042	black	-0.244807727717092	0.327543849347724	0.150222052994983	0.551859904209255	0.29962975392375	0.22706394733038	0.277965890763264	0.264064780863342	0.223601400204212	0.372433571675038	-0.635448529818144	0.0045973767375751	0.10495405240455	0.678535103549403	-0.133731071370112	0.596786813831532	0.239436187387561	0.338601437841345	0.462192252317065	0.0534673948317251	-0.0133457884721625	0.958083755218102
2739	Ccdc122	67433	0.403449372693844	0.0968634572599032	black	0.347657870140906	0.157464905669445	-0.289980044267872	0.243108656940444	-0.066802536966212	0.79226858168906	0.284516460963865	0.252503748836013	0.586968914902751	0.0104407849715979	-0.041392157832676	0.870460456706907	0.465739069838939	0.0514250396812179	0.0460113556109739	0.856139623975171	0.627420487788086	0.00531452228728994	0.500685068535912	0.0343132637359333	-0.294446626985388	0.235595009631035
19309	Zfp131	81630	-0.403349311525358	0.0969541430307407	black	-0.352288542429332	0.151634998024087	0.160701687947499	0.52411591667076	0.739314410049338	0.00045493142176901	0.799344024937817	6.88815386253647e-05	0.0775776494193237	0.759630226001757	-0.363092294062266	0.138614276446145	0.648270433821034	0.00361693546655049	-0.244734969699827	0.327692195313803	0.870312989597283	2.65745530762684e-06	0.759967214161841	0.000252478842600094	-0.535274039283759	0.0220704487202633
3745	Cpt2	78070	-0.402956738794804	0.0973105244284781	black	-0.381388647838723	0.118372927508096	0.325480158558223	0.187506305405927	0.385767245796732	0.113857151884334	0.722682610698987	0.0007040670060488	0.0763388836364263	0.76336400764637	-0.409463290957819	0.0915246565217549	0.804545573498912	5.68189266330108e-05	-0.458621891169346	0.0555843960749869	0.588039629129309	0.0102670708844521	0.433185897380889	0.0725333662406198	0.0474684116577851	0.851630982542299
17149	Suox	20856	-0.402750376247705	0.0974982406508018	black	-0.334719993555001	0.174559760298022	0.3540772412276	0.149423317216249	0.490919840646632	0.0385723751814736	0.794158619808702	8.30063131303146e-05	0.0671005817636471	0.791361090577514	-0.459474732230854	0.0550730860754578	0.770186706442102	0.000184638383006955	-0.421558792770246	0.0814382407172123	0.684783547292114	0.00171598329128053	0.499590707406424	0.0347716697123193	-0.0533747787494328	0.833400769552508
17871	Tmem260	216821	-0.40262551908104	0.0976119427501863	black	-0.332369207059578	0.177794825444039	0.221198398441903	0.37772727264776	0.641536801141312	0.00410786966947424	0.7802501353129	0.000133570400381245	0.151618440860039	0.548125852679375	-0.643912796613483	0.00392878593066837	0.620430602288556	0.00601067262252888	-0.204236104723085	0.416266436343183	0.840183181396455	1.27941413923147e-05	0.816111878270836	3.62653100129345e-05	-0.385573765802518	0.114054069266441
10817	Limk2	NA	-0.402070176855089	0.0981188273523437	black	-0.365115912449098	0.136264735713503	0.141973661509543	0.574143408524545	0.646670854563923	0.00372896272780753	0.67157861712803	0.00227299063226043	0.214937268900294	0.391715123222558	-0.6539175879865	0.00324323844881404	0.501803492245413	0.0338496022429667	-0.192494274949438	0.444120987300625	0.77736225541582	0.000146820002195335	0.840303890249348	1.27221477316873e-05	-0.487559753450533	0.0401278084192043
13104	Nsg2	110109	-0.401929305615711	0.098247707516343	black	-0.345305192241282	0.160484787517118	0.00780822024958175	0.975469360282957	0.821906365271623	2.86220248869168e-05	0.645515163379605	0.00381165585158633	0.108233117868551	0.669024089695782	-0.484652848493571	0.0415117546399799	0.348872217155355	0.155921480002456	-0.0339623433646024	0.893573872949234	0.816200355537659	3.61367023135952e-05	0.886292753270598	9.77955260766052e-07	-0.782106612742527	0.000125599053653438
14239	Pp2d1	66865	-0.401809478268188	0.0983574310069137	black	-0.239933813238722	0.337568067842682	0.0384122194382413	0.879719784907213	0.589456781539131	0.0100407214095567	0.163956014029547	0.515633964198151	0.00796507199300728	0.974976732560714	-0.496687040238404	0.0360108179226146	-0.234684735206114	0.348560319525321	0.0130061126473295	0.959149750765607	0.221442902191878	0.377186739139195	0.544145485521423	0.0195665427267439	-0.462974745082664	0.0530116507443088
10070	Ildr2	16199	0.401275961079186	0.0988470334636	black	0.411631599228945	0.0896531232636369	-0.550743431100155	0.0178537644391865	0.0106435125112268	0.966565965594509	-0.0294962041286757	0.907508127712104	0.659061518163432	0.00293098337843414	-0.191186130829481	0.447282397569484	0.000312121454100606	0.999019286571983	0.369426678714426	0.131352451923077	0.432719909334116	0.0728757797024221	0.690507496130556	0.0015124802803961	-0.517699197795196	0.0277678461689166
15038	Rcbtb2	72065	-0.401098429969173	0.0990103400676622	black	-0.233951832707379	0.350111251784493	0.16069600876006	0.524130774877929	0.39332425871674	0.106353544235614	0.679513282545	0.0019229002773887	0.167067835571609	0.507584080491092	-0.540795469854394	0.0204843118591406	0.707522852812389	0.00102185327459528	-0.0255230317222701	0.919926095183389	0.606373226743146	0.00763487128976414	0.589404887405043	0.0100489387753834	-0.097184469263679	0.701254085628753
15003	Rbm41	19377	-0.40066294685869	0.0994117529060825	black	-0.290509284052778	0.242210533034508	-0.208722767574357	0.405874742976433	0.550857794215791	0.0178251575633035	0.366724920517264	0.134416481810572	0.175689023614052	0.485598012812519	-0.219310206573341	0.381916054046387	0.326558350370004	0.185963553794531	0.187487554167595	0.456282933943909	0.470425764156268	0.0488172919317648	0.752962084523856	0.00031021954145529	-0.571350483856399	0.0132535247200693
3804	Crot	381284	-0.400533471183072	0.0995313244981668	black	-0.40519653214208	0.0952898461743979	0.305468286777125	0.217695261588767	0.480678473474161	0.0434625108161771	0.771647753403854	0.00017633529386918	-0.177758685640257	0.480390168779812	-0.295768060814378	0.23340086448501	0.798662004166151	7.06136380773715e-05	-0.105149018250048	0.677968288927065	0.637291140519848	0.00444446102124172	0.400965337433143	0.0991328960098529	-0.128922942891126	0.610162044423761
5229	Fabp12	67513	0.400355606569595	0.0996957522454003	black	0.417909929070805	0.0843909472559245	-0.65298570884475	0.00330262233254113	-0.00488081021160998	0.984664908222656	-0.0364160712477738	0.885930646764695	0.813102103585036	4.08788973173799e-05	0.111233230173829	0.660363938847129	0.0653535971712682	0.796683935564388	0.141915723764623	0.574301279630679	0.453529214511524	0.0587122032799821	0.645437432478104	0.00381727112193017	-0.52782566489859	0.0243608664829876
17934	Tmem9b	381339	-0.399399402359984	0.100583070043119	black	-0.458665814279416	0.0555579757560872	0.392434490211251	0.107218144519536	0.397558576728349	0.102307238812909	0.764853312363439	0.000217809170532632	-0.236330750533738	0.345091496064834	-0.244734910006807	0.327692317037763	0.851870304221468	7.24462876631859e-06	-0.203839194969334	0.417192495012209	0.599127814862929	0.00860071897406773	0.25527457717734	0.306614252199243	-0.0657214783819196	0.795562329177794
3305	Chpt1	83453	-0.399342834475054	0.100635739927685	black	-0.400460042478223	0.0995991823300438	0.0110272746007733	0.965361141372227	0.706449334284051	0.001048268971208	0.652404173504132	0.00334013021449876	0.0555881288672227	0.826589461846567	-0.304353798442934	0.219463917188172	0.53349390450645	0.0226018340679245	-0.0841731454510018	0.739837482075611	0.754006028356142	0.000300969727473669	0.777606070743775	0.000145660031743749	-0.593692051631289	0.00938801617694274
5110	Ero1a	78943	0.399211478919758	0.100758120446132	black	0.327495016302129	0.184630198360737	-0.2038831381007	0.417089914209046	0.19919452607311	0.428110414650591	0.386783621285928	0.112826684225892	0.405653810434722	0.094881057364114	-0.0904762780061819	0.721066167717177	0.360906595493472	0.141183464564842	0.0358667263327088	0.88764101690687	0.7605834342156	0.000247865546474516	0.580117295893339	0.0116089524834184	-0.487993878280541	0.0399241921267253
14146	Podn	56193	0.398774405179853	0.101166100617394	black	0.378877046293503	0.121019646711282	-0.189852269965307	0.450517809369046	0.222644017802105	0.374537646316872	0.0629633056325676	0.803980668311343	0.347563165477465	0.15758571190851	-0.248070318508153	0.320932248513407	-0.322924691262147	0.191196818399824	0.0542541005637679	0.830693387880383	0.429415382181557	0.075338297611945	0.413489754412603	0.0880715365456454	-0.448471244590073	0.061947313948997
10342	Kat6b	81601	-0.39802303645434	0.101870226504575	black	-0.280533413698455	0.259494802593329	-0.0574742101764444	0.820794544615451	0.704915603962819	0.00108699302072001	0.464405165206477	0.0521861092911173	0.282737030925547	0.255612216858208	-0.600467954288735	0.00841503084051399	0.154200960001072	0.541249851740992	-0.0225292275138751	0.929294903214089	0.655104704403426	0.00316886069340137	0.899284409514457	3.86496202698841e-07	-0.674174119858186	0.00215312400432929
12234	Mss51	76467	-0.396777090657474	0.103045576510274	black	-0.268530570436358	0.281286191720046	0.0495104974810796	0.845319443559452	0.590487402595267	0.00987863736207484	0.345920978693263	0.159690582814607	0.169314703882922	0.501809008861833	-0.464325720802995	0.0522317033578372	0.0502244884498355	0.843114782392773	-0.109658150497313	0.664905541362388	0.438388048389777	0.0687909789970769	0.695726795741271	0.00134476125925932	-0.438758180132762	0.0685302729937193
5241	Fah	14084	-0.39675257781805	0.10306879755864	black	-0.303883831276383	0.220212520796164	0.307455806672281	0.214564142652057	0.405451115549261	0.0950621019549577	0.390444318646733	0.10917017856591	-0.0276120791010504	0.913394500117412	-0.779384609879956	0.000137430659040493	0.0721821291033153	0.775928868432034	-0.0419946840187105	0.868590182984488	0.277187240432611	0.265460546200305	0.344429795826969	0.161618450628204	-0.109324232427832	0.665869798902114
9610	Hdnr	214932	0.396737946114579	0.10308265998107	black	0.407275339373494	0.09344168718935	-0.246628069630481	0.323845176570997	-0.0160773013876079	0.949514127785481	0.023429687476503	0.926476020171061	0.503080369630969	0.0333261708498045	0.0106033598307055	0.966692029288541	-0.058874759682451	0.816497095471302	-0.0276429926175991	0.913297884862698	0.325275026096857	0.187800785333606	0.399454178554229	0.100532087273136	-0.148930609745858	0.555323328336144
19072	Wtap	226178	-0.396577713380563	0.103234555779915	black	-0.345414825194186	0.160343192804148	-0.243255990548908	0.330716202855867	0.257436481445161	0.302393399266415	-0.123091681850691	0.626542164956368	-0.0433027612539435	0.864532137430722	-0.172479145179886	0.493729139992273	-0.159825318120108	0.526411026656441	0.512733764378706	0.0295682165438643	-0.150411581313538	0.551352429803307	0.27309283158975	0.272875248009152	-0.327713757856156	0.184319739007348
13444	Paip2	109305	-0.39652494331052	0.103284615329268	black	-0.344514961952219	0.161507919233517	0.0349459539170115	0.890508872297567	0.769385393911249	0.00018933077114694	0.673133418071857	0.0022005437209212	0.205961436132951	0.412253692472992	-0.596459118416646	0.00898031533146216	0.438259751804215	0.0688815172681903	-0.101587322884185	0.688348705096893	0.809107463520431	4.7767146072694e-05	0.905665370933237	2.33733188322268e-07	-0.627222191391354	0.00533332361199875
13763	Pggt1b	218461	-0.396473521486685	0.10333341262706	black	-0.243851513605777	0.329496607945549	0.206638886993425	0.410683770433989	0.501807489287533	0.0338479539071496	0.536580094679886	0.0216868471714149	0.0536844344197111	0.832447152388658	-0.696435181477275	0.00132323730205258	0.329142854384427	0.182300006057684	0.0785204058426672	0.756792030800799	0.513757267298661	0.0291899095519329	0.643210440992916	0.00398104605419424	-0.164732320757132	0.513620176936562
4812	Efna5	13638	0.396380421869038	0.103421802573288	black	0.510271737830229	0.0304937999150789	-0.722886945118104	0.000700428717883407	0.100111318158294	0.692666165335434	-0.330774361241393	0.180012374105144	0.552575708710723	0.017399775253495	0.116795233420012	0.644417432669302	-0.513466730039242	0.0292969141481959	0.549478070786229	0.0181727078682254	0.150207473014826	0.551898951631426	0.550983048577569	0.0177938678756363	-0.668549976856898	0.0024197618337127
17238	Syt7	76571	0.396265728825981	0.103530768097713	black	0.336515601801682	0.172115587060971	-0.442575175822839	0.0658842819901454	0.283369852541111	0.254504010543259	0.188402396920671	0.454048140401666	0.557440757755694	0.0162384974526858	-0.153033343458943	0.544353828746653	0.061317209938887	0.809014646961943	0.158874141032719	0.528907279496132	0.69483677580189	0.00137221518676154	0.76302124179204	0.000230305053609975	-0.762384067302961	0.00023479028038015
1142	Adarb2	77596	-0.396192049999095	0.103600810969538	black	-0.249874618557599	0.317309916624143	-0.250031578974907	0.316995949833927	0.430799484936717	0.0742995272444026	-0.0272069486870373	0.914660776787326	0.00652552228605766	0.979498259779079	-0.176385944295434	0.483841294175445	-0.160766507715125	0.523946345383238	0.43533078804738	0.0709725738845802	0.0105445510852301	0.966876667076837	0.471597589686928	0.0481812026511647	-0.495814718295464	0.036389632934602
11875	Miat	338320	-0.396007378738892	0.103776518201569	black	-0.257031802795817	0.303180817700604	-0.271702073148776	0.275422601977017	0.562626851710409	0.0150690607715581	0.147889106464297	0.55812341708926	0.169685904631543	0.500857952758741	-0.328483041499512	0.183230666801123	-0.0275793567334299	0.913496769905848	0.2996574587571	0.227018888724804	0.288084709713736	0.246342359861248	0.709788012186785	0.00096792999789708	-0.68006155366856	0.00190045813547098
11295	Lrp2bp	14725	-0.395734965262219	0.104036098365555	black	-0.226504355359836	0.366094196575087	-0.154363165303228	0.54081927946602	0.46696574658105	0.0507325708304918	-0.0529293798288303	0.834772810098982	0.0188926073051098	0.940687137874008	-0.381281920981805	0.118484555597882	-0.365405138072651	0.13593120742413	0.356988594261686	0.14587117016147	-0.0138001751022603	0.956657871921684	0.461481779878415	0.0538837420257571	-0.463018455779319	0.0529862790895743
13283	Olfml1	67725	-0.395696962158115	0.104072348101006	black	-0.369566748258416	0.131194944595728	0.0662332641079085	0.794002617262156	0.678586185821108	0.00196134674912188	0.738899531335803	0.000460091573163203	0.170741954190443	0.498156965495794	-0.470900911915191	0.048558611161968	0.625972197713528	0.00545308973401987	-0.158950422053972	0.52870688855077	0.841970897174898	1.17627943007964e-05	0.834536920735245	1.65756361214066e-05	-0.580274589653654	0.011581012048665
7910	Gm36536	102640479	0.395331247463742	0.104421652353675	black	0.441694341057141	0.0664880353301581	-0.498807071057735	0.0351028050548203	-0.209907135152096	0.403155139521507	-0.0101866759998603	0.968000297194176	0.775122001855411	0.000157848952742107	-0.128387401295115	0.611659214315502	0.135344247638431	0.592326457672493	0.117493991579094	0.64242429106017	0.388245655336731	0.111356032588207	0.496486114084747	0.0360978023618598	-0.273039403356389	0.272972839176609
2640	Car8	68480	0.394546573214865	0.105173948991507	black	0.465443333912846	0.0515930468801172	-0.710554058234194	0.000950239251247176	-0.0381242068776281	0.880615509930458	-0.165811797450254	0.510826104535759	0.743563519522957	0.000404817946780693	-0.0228193324339704	0.928386642970167	-0.0779696515645429	0.758449735154276	0.440971825598488	0.0669863311214307	0.30575791796767	0.217237144961084	0.703045010777905	0.00113582598997975	-0.495858781839783	0.036370424776667
16461	Slc7a3	242585	0.394351773263334	0.105361310550351	black	0.309837003170502	0.210851594918062	-0.279086640608943	0.262063820223119	0.277510594910227	0.264880363345349	0.355450826991025	0.147740060489113	0.474966417223022	0.0463874820598574	-0.192575095113746	0.443926046567259	0.204062574308178	0.416671177836894	0.0172198207966402	0.945931191285619	0.804776553658693	5.63279222684477e-05	0.704001595907184	0.00111063079888705	-0.615503169605636	0.00654449598970867
3102	Cecr2	13046	-0.394187656507932	0.105519345850374	black	-0.198286385481179	0.430262503628938	-0.181462395075767	0.471139686673089	0.397413014626515	0.102444475356157	0.068099581754693	0.788321188324418	0.317172078570604	0.199680067174325	-0.406231338872511	0.094366582467313	-0.140904681575516	0.577059189020108	0.0376314280675126	0.882148381490476	0.168477323193912	0.503957631377449	0.607317573919959	0.00751571564696338	-0.374004100122695	0.126273334916195
10099	Inha	71777	-0.3937219526073	0.105968716282109	black	-0.415851903958925	0.086090385890594	0.373024595477119	0.127348402269354	0.40912674075516	0.0918176624201574	0.589116028087963	0.0100947778985891	0.066026148350892	0.794633731483391	-0.260531318855572	0.29641216487462	0.567128952796711	0.0141089753228177	-0.677004468279513	0.00202840527775568	0.512193224395777	0.0297695384530992	0.321161629119752	0.193770888216105	-0.0762469778618483	0.763641221341873
11651	Mbd5	234988	-0.393650809329493	0.106037484715198	black	-0.290229082218837	0.242685774933984	-0.0814987270497639	0.747845298509401	0.735946818043111	0.000498254204113435	0.407212420326444	0.0934972416126991	0.255918879590514	0.305352664404194	-0.521516385611934	0.0264426756108311	0.0804853729373587	0.750885987281392	-0.0293360995817414	0.908008151337022	0.607759718572789	0.00746044536390669	0.872871771642116	2.28495968311542e-06	-0.734932505700889	0.000511961050811936
17337	Tbc1d19	20975	-0.393531052703818	0.106153315806562	black	-0.314525763930435	0.203664504888618	0.293592981410281	0.237019404201	0.278192066816923	0.2636602078782	0.562084661483869	0.015188096914151	-0.111215322258382	0.660415511677183	-0.476654482758569	0.0455079679197679	0.640270279223292	0.00420602087034003	0.035701391475866	0.888155875216081	0.337808564737598	0.170369987153767	0.329326583355206	0.18204142184448	0.220962183004753	0.378249891739622
17219	Synpr	71116	-0.39290937409021	0.106756070729659	black	-0.144746423766108	0.566609868238353	-0.0802699587239409	0.751532815111851	0.296147397274666	0.232773427390003	0.0440848462806354	0.862107409905386	0.0154904041184158	0.951354997851473	-0.0295593398576689	0.907310957163824	-0.0133870316868028	0.957954327314082	0.434427620824335	0.0716267333627722	-0.0132029031777539	0.958532160166526	0.262259159397868	0.293104167219395	-0.256720209435598	0.303787949285069
14943	Rasgrp1	224624	0.391994586151336	0.107647455446589	black	0.393578148746992	0.106107752746249	-0.434427057406151	0.0716271428290986	0.177092646457076	0.482063103053584	0.0835833420787793	0.741601332039776	0.675044655809095	0.0021141084059246	-0.167604569689715	0.506201669387426	-0.0481759130296563	0.84944329495283	0.164581437130092	0.514011288798381	0.565411413683568	0.0144693315905864	0.719478447873747	0.000763217495744036	-0.593860076199642	0.00936284282088662
18741	Usp9x	112417	-0.390889810359866	0.108731038508297	black	-0.332447185591008	0.17768687319545	0.157836401797049	0.531636890448875	0.842828165139103	1.12940428835009e-05	0.762812689378988	0.000231765079553623	0.0944147235983563	0.709412909833955	-0.646422092548531	0.00374663722451719	0.431860827802538	0.0735101673564079	-0.144885440223935	0.566233293072101	0.897862004305359	4.3039306505885e-07	0.893404293009012	5.97025668169419e-07	-0.660034566692807	0.00287479115034931
3291	Chmp4b	208092	-0.390826776620464	0.108793096856693	black	-0.420235241883073	0.0825003982346315	0.389406774518816	0.110197830829889	0.603504716750041	0.00800619564622928	0.814037332373248	3.93946502794231e-05	-0.282899443565615	0.255327509320806	-0.364147610582146	0.137385505543548	0.74363261168285	0.000404043090536968	-0.141988369831286	0.574103333648342	0.690110464153119	0.00152591745065093	0.437472783547977	0.0694388097298469	-0.189663147181673	0.450977511473271
9228	Gpm6a	209416	-0.39024189508057	0.109370133451993	black	-0.306927207446389	0.215394016511297	-0.184290732901074	0.464135812861438	0.662042054903812	0.00276165574711416	0.468829227695333	0.0496941257935264	0.230415621177677	0.357649757080627	-0.334723074450572	0.174555546686318	0.322292008550882	0.192117908903231	0.151944192095384	0.547256392499705	0.648707278848286	0.00358682465700976	0.846243991531731	9.58154881233185e-06	-0.739186084567158	0.000456522287330078
18801	Vegfd	382038	0.389929202560964	0.109679525600877	black	0.372302238819283	0.128145337701867	-0.663569262495289	0.00267806120393147	0.0126332643416997	0.960319926476885	-0.138322053339528	0.584129483543946	0.747450643343603	0.000363116709741927	-0.0911847509467849	0.718965503411457	-0.140642097083919	0.577776384202568	0.268011325660013	0.28225341586144	0.342218775263781	0.16450603696886	0.639443084545777	0.00427115329800718	-0.539027424321137	0.0209821368258129
3955	Cyb561a3	13056	-0.389689991885161	0.109916632357401	black	-0.368964419326503	0.131873197978575	0.187960484083544	0.455126956376798	0.600512827071817	0.00840886966309757	0.732946703609445	0.00053971227383488	0.262677809574209	0.292306029619557	-0.602367557542924	0.00815737029443947	0.570964843258807	0.0133299124433535	-0.39768037111252	0.102192511998289	0.808040374943046	4.97660812875287e-05	0.758292997701042	0.000265379720393656	-0.375608784933141	0.124525898271526
9188	Gopc	66964	-0.38948609949824	0.110119019687064	black	-0.23008917918645	0.358350280338236	0.181648014737479	0.470678425996134	0.292818545063368	0.23831637071985	0.316873296301039	0.200127337581631	0.0555283316167297	0.826773327873624	-0.290209601230703	0.242718838031754	0.304969909832306	0.218485022439033	-0.179136562365678	0.476938354267736	0.218952837966478	0.382711726182804	0.385364510026859	0.114267314801908	0.104451888753276	0.679995774774577
19622	Zfp950	432396	-0.389223393943453	0.110380177378823	black	-0.391551995659575	0.108080625719072	0.119623169000655	0.636365376864685	0.552314152148545	0.0174640178545463	0.675764507343293	0.00208228854243386	0.162269456538512	0.520021701738177	-0.343077471534379	0.163380449846587	0.646019389278537	0.00377539447443593	-0.30057392746675	0.225531604135946	0.757283963784877	0.00027341985681487	0.741119587378833	0.000433040595334616	-0.364158249519026	0.137373156680538
2914	Cd200r3	18106	-0.388331838241178	0.111269769770299	black	-0.254863777177925	0.30742025079324	-0.00423234782606112	0.98670213868934	0.350715950323663	0.153597960149194	0.152835249259557	0.544881230957645	0.0539967919852947	0.831485439931724	-0.428834692616379	0.0757772742094705	0.0339043170779143	0.893754732237875	0.325994194223325	0.186769727933153	0.0750584623558914	0.767228572140842	0.386174924147514	0.11344302135113	-0.119503287330912	0.636705941045363
16104	Sirt1	75565	-0.388240275602415	0.111361418888983	black	-0.327343949565492	0.184844810726563	0.000976615824666531	0.996931392165208	0.796477224029729	7.64135670034987e-05	0.624012723047734	0.00564522557310369	0.136440104931299	0.589304365680999	-0.528943290530468	0.0240058393736524	0.325047305357473	0.188128052591746	-0.00582753588070698	0.981690809549122	0.79724462905344	7.43319209591141e-05	0.915452601830148	1.00433659764576e-07	-0.736614840597979	0.000489396020336914
8662	Gm4258	115490145	-0.387085466414027	0.112521935093757	black	-0.197110593488952	0.433057264745467	-0.0605625780493104	0.811324810964813	0.547385885005433	0.0187099036888531	0.0507510977967664	0.841489428140442	-0.158805453110494	0.529087753148298	-0.317484717931662	0.199212758866142	-0.304200827283142	0.219707401452912	0.439807624433608	0.0677950680882307	0.0543556922634057	0.830380709128263	0.415060857128348	0.0867501899535868	-0.483114321705231	0.0422588194307864
12998	Nova1	214112	-0.386435765190208	0.113178614186361	black	-0.305048706405369	0.218360032772003	-0.156861834272368	0.534206190441602	0.737558425251713	0.00047710904340966	0.32695684373274	0.18539551104322	0.101890360089781	0.687463419290278	-0.412568509988209	0.088853105845494	0.0414807703864041	0.870185357310711	0.190679662355577	0.44850948024183	0.506238058165158	0.0320585363140146	0.816296569052061	3.5997290835799e-05	-0.793583678511074	8.47137973554978e-05
4673	Dync2li1	234663	-0.386306278296086	0.113309816576882	black	-0.391021361441893	0.108601604434421	0.466738344527063	0.0508604063167953	0.36796513847283	0.133003839234939	0.802146038243778	6.2138870212744e-05	-0.234082691775288	0.349834044944726	-0.444235303223947	0.0647574648657873	0.861599200479716	4.34458573275354e-06	-0.124316366526054	0.623087850718221	0.591194456792621	0.00976865958526438	0.274806152726701	0.269757143586143	0.0662421428234398	0.793975565140731
5524	Fem1c	14154	-0.385923635970705	0.113698159832987	black	-0.298829216475263	0.228368411345253	0.162798609982433	0.518643191244801	0.761898805254601	0.000238255366564139	0.739579964836905	0.000451654075297376	0.180091148101066	0.474554165319806	-0.702217826299599	0.00115799440834834	0.409515667609074	0.0914791176071943	-0.147282589420293	0.55975689168931	0.866533535479365	3.30274575313315e-06	0.853412805744953	6.69675871310465e-06	-0.59567721843375	0.00909404866178066
9545	Hadha	56794	-0.38561904690217	0.114007962036265	black	-0.346073572700398	0.159494191512759	0.0354801385984559	0.888844930741545	0.722019583403504	0.000715981520763654	0.678454824139839	0.00196684528257071	0.0580887528303415	0.818908275277325	-0.434405376521655	0.07164290080892	0.520459710492203	0.0268044738808688	-0.00321807947773848	0.989888749487063	0.771841247467692	0.000175259713070088	0.807075566310226	5.16342646146031e-05	-0.576859628980839	0.0121998358599388
16469	Slc8a1	72022	0.385270244468573	0.114363470089117	black	0.387580190830688	0.11202371763936	-0.384484931898403	0.115166759258532	0.32082359763793	0.194267023342481	0.259363056601316	0.298661552385623	0.565670095814467	0.0144145948298185	-0.234573676262119	0.348795083342773	0.0505597338330806	0.842079993559054	0.266457809248485	0.28515936686285	0.748967451343261	0.000347855024788834	0.786346412405527	0.000108891406148636	-0.752428202668354	0.00031504167688558
3015	Cdh19	104010	0.385146455720879	0.11448982764044	black	0.331725596161931	0.178687512646387	-0.389643617854511	0.109962640761413	0.192133683710331	0.444991281655003	0.249141936926161	0.318777927190128	0.640819787184025	0.00416320329631021	-0.196426324519863	0.434688068119144	0.202901931824414	0.419383635197641	0.0918326017362604	0.71704626322412	0.723555547680889	0.000688633497702371	0.777276764927682	0.000147228575709989	-0.585781581534048	0.010636165492384
17925	Tmem87b	72392	-0.384527950694989	0.115122652381689	black	-0.271391871174595	0.275992767406195	-0.0456558125115044	0.8572404477346	0.767437196428418	0.000201161034857633	0.550295024167106	0.0179662791086487	0.220280435578194	0.379760487921559	-0.529585184888815	0.0238037698716978	0.229244120992831	0.360167334262146	0.02181625400559	0.931527431190578	0.723365014472658	0.000691977765811632	0.907827368874678	1.95525799887727e-07	-0.689865146869329	0.00153426931577641
5816	Gabpb1	242425	-0.384155487956309	0.115504933372135	black	-0.26178255038972	0.294014405683333	-0.0126935259644489	0.960130791490621	0.671175243415487	0.00229210385918145	0.520742665100574	0.0267072167574824	0.253208773810568	0.310680208833568	-0.574195964614687	0.0127006062746633	0.278939875045371	0.26232531260496	-0.0464648349777643	0.854735939205362	0.682618898565642	0.00179861848673733	0.899957058378251	3.67122463637639e-07	-0.569262122618681	0.0136713892955683
4424	Dmtf1	77453	-0.383924954955466	0.115741993862089	black	-0.369339425555915	0.131450634373319	0.109236528928505	0.666123143688214	0.878735826880917	1.59642647414471e-06	0.697507452717957	0.00129120141224897	-0.00965455818355166	0.969671107379233	-0.539795580835716	0.0207646946172899	0.351214581166344	0.152973675516223	-0.0406153636880408	0.872872631694308	0.837067225299348	1.47772194568865e-05	0.853537456890572	6.65408091010373e-06	-0.755713564224952	0.000286340790173767
10109	Ino80dos	225280	-0.383540304818811	0.116138302945793	black	-0.285605615589219	0.250612898256214	-0.037874402799377	0.881392517495875	0.482728381836749	0.0424478192706024	0.196963536994197	0.433407471471064	0.253966029835827	0.309186051369637	-0.462333215441741	0.0533850771824642	-0.0490715864219946	0.846675256997485	-0.123223284868974	0.626170612420534	0.30361372020237	0.220643523695152	0.63641732300351	0.00451645209257642	-0.414034329828961	0.0876118852071205
8011	Gm38499	102636808	-0.383447658019662	0.116233901469436	black	-0.380464618418803	0.11934186050143	0.050907188671711	0.841007778061078	0.773485052020343	0.000166343721228567	0.533615139198144	0.0225653295776993	0.0766469267842878	0.762435062679463	-0.474958270619846	0.0463917576380969	0.232670827776783	0.352831519392932	-0.113410084851815	0.654105743308412	0.687870204750131	0.00160360440372151	0.823895730877911	2.63371529450806e-05	-0.65760148818655	0.00301698807808304
2658	Casc1	268932	-0.383252457454888	0.11643550363596	black	-0.301950826714773	0.223308939823648	-0.0364982319943104	0.88567488261588	0.778753969418897	0.000140302415369021	0.43703707516846	0.0697487893663729	0.0785126257155559	0.75681544103626	-0.509108117760501	0.0309389857089221	0.0806637850059826	0.750350386014326	0.0403952419352603	0.873556369645899	0.593157842582621	0.00946841261941511	0.840206710013972	1.27800810649045e-05	-0.696296092742504	0.00132744072759055
10534	Kifbp	16578	-0.382901798870375	0.11679828419925	black	-0.332711844058229	0.177320812536244	0.381905238381542	0.117833664933082	0.554096819252966	0.0170298565989136	0.862703138367446	4.08982647883413e-06	-0.0236551537816032	0.925770328768855	-0.523224382644112	0.0258659220391035	0.782754344797465	0.000122914367654549	-0.32573379830616	0.187142615820235	0.786536797570453	0.0001081877014387	0.587537296947605	0.0103482790339766	-0.114081135153223	0.652180948627334
15133	Rgl1	245945	-0.382725831568919	0.116980635944522	black	-0.168973157910022	0.502684847662826	0.264460255546694	0.28892264011366	0.314895451640127	0.20310476938026	0.335030325596659	0.174135676221456	0.157846784808232	0.531609547681617	-0.52691028547915	0.0246546913774108	0.084471567005379	0.73894550041003	-0.278054604451732	0.263906048010172	0.249587522055713	0.317884669559352	0.319961386300822	0.195536313482358	0.0197656264044021	0.937951200654247
8353	Gm40447	105244919	-0.382572134646349	0.11714007419607	black	-0.372857244432254	0.1275327208876	0.0523777504491071	0.836472720174854	0.854520841813489	6.32549465565143e-06	0.623214736085965	0.00572503084182317	0.115367710818434	0.648496473993924	-0.459333936886997	0.055157253539584	0.283836606873235	0.253688559481719	-0.194426538810437	0.439472405691607	0.803785826338517	5.84597152538265e-05	0.851946820709299	7.21657312422794e-06	-0.796253562035169	7.70295026571995e-05
3165	Cep70	208518	-0.382570586052162	0.117141681420449	black	-0.294164559364869	0.236065062123255	0.251747810139351	0.313574991912545	0.351732222954007	0.152327433712035	0.732073961122415	0.000552301238014849	0.179600329612441	0.475779302988113	-0.483257495039028	0.042188869012419	0.827932370685679	2.21754766309315e-05	-0.16571648045332	0.511072530107229	0.680300126877283	0.00189076054003589	0.565914923605767	0.0143629412919583	-0.100194826605175	0.692421652713445
7343	Gm33258	102636085	-0.381868050042756	0.117872427203561	black	-0.496453251534011	0.0361120444837733	0.233855127076595	0.350316190075771	0.33499420863874	0.174184996099492	0.27067145813928	0.277319719955233	-0.281555017409008	0.25769026812029	-0.222827648020916	0.374133562227224	0.155373367791787	0.538141191451181	-0.142555450720876	0.572559155297216	0.0631787258468204	0.803322423108497	0.0270223175338583	0.915237925441589	-0.0230656374513234	0.927615577488197
12080	Mpp5	13384	-0.381511434842128	0.118244593793249	black	-0.324493361919403	0.188925732806419	0.0170647993933661	0.946417281386298	0.764913504680345	0.000217408530099546	0.701641040744738	0.00117366405628586	0.23497712710802	0.347942675464321	-0.498989280557515	0.0350255945393905	0.487992747285644	0.0399247215652422	-0.140304479480345	0.578699072749442	0.87748821046109	1.72559128605723e-06	0.927896149737464	2.9249255994084e-08	-0.689035599814614	0.00156279250343584
17300	Taok1	68666	-0.38121877458818	0.118550636921005	black	-0.281144074401732	0.258415200437314	-0.000434188284061458	0.998635742002483	0.790812421696424	9.33683597338787e-05	0.604141052099352	0.00792259182253233	0.214894820581955	0.391810912230185	-0.583955016801125	0.01094244217868	0.301298706325949	0.224359857829315	-0.0543237694338833	0.830478958546036	0.789905117081671	9.63599329576598e-05	0.941066140751207	6.0764717651209e-09	-0.708889939761168	0.000989018197834723
19421	Zfp46	65020	-0.380748427044086	0.11904366571035	black	-0.274027062081974	0.27117227860371	-0.190508459300263	0.448924664420495	0.713202865300005	0.000891130699326245	0.358406000935103	0.144163073531605	0.197218602023056	0.432800142688614	-0.469431239396601	0.0493621076366742	0.084419577730074	0.739100873517642	0.194251785890167	0.439891780677312	0.55440805051459	0.0169549404029907	0.871783065178256	2.43755183157257e-06	-0.776482651353966	0.000151069960890777
8886	Gm51534	115486552	-0.380378380578389	0.119432574195047	black	-0.377315839949424	0.122685735705284	0.0411996997872388	0.871057995155182	0.282693703189616	0.255688203519848	-0.0428602032331373	0.865904728367915	-0.225225956820631	0.368878393341064	-0.246128880199945	0.324857004368297	-0.188942478400315	0.452731440510509	-0.111426446626035	0.659807589340059	-0.162959516612416	0.518224347705042	0.117060717027799	0.643659893030031	-0.0436117280632186	0.863574097255492
14798	Rab2b	56294	-0.380343393937769	0.119469390578283	black	-0.297932108703532	0.22983594604444	0.133904564220197	0.596306452723023	0.736084996391272	0.000496410976610726	0.792719605272856	8.73359785330311e-05	0.152621575997462	0.545450367218241	-0.521791443360945	0.0263491244117247	0.603111085994639	0.00805826729943752	-0.149746846032993	0.553133211487922	0.904516526638352	2.56544059543062e-07	0.865081339773847	3.58425011648342e-06	-0.58130460522408	0.0113993738012941
17342	Tbc1d23	72003	-0.380240780322057	0.119577416970448	black	-0.273837040929927	0.271518126593801	-0.00404415062192191	0.987293400318088	0.785272024512716	0.000112935717684692	0.548100174884593	0.0185251118697935	0.128945791350456	0.610098201534389	-0.6177150138776	0.00630031398608727	0.224032399047636	0.371488512316807	0.112877705938775	0.655634261683151	0.699208764397028	0.00124169472420857	0.900250784562402	3.58929375899231e-07	-0.703929746044475	0.00111250693778975
13892	Pik3r1	66681	-0.379322926195264	0.120546758464015	black	-0.279047161055097	0.262134145008429	-0.0846023155074247	0.738554793104554	0.750535171016332	0.000332651493977507	0.510947966706134	0.0302373718464919	0.280639976039455	0.259306205711741	-0.548943012774166	0.0183089179550807	0.228790639528204	0.361144563400384	-0.0337726093203502	0.894165264184938	0.718066299255817	0.000790573066821865	0.944581622310241	3.7568752074094e-09	-0.735317803902147	0.000506717598694365
15943	Sez6l	69276	-0.378650524036158	0.121260390961128	black	-0.27293198526241	0.273169112555738	-0.211023288243036	0.400601219457485	0.692358169869576	0.00145113285218994	0.263160995460014	0.291386497011672	0.157349321173826	0.532920297903611	-0.410712041959033	0.0904433962226043	-0.0109530063527281	0.965594301651205	0.201691237402684	0.422223020995307	0.451584449576587	0.0599407550117491	0.802068413352503	6.23178045322592e-05	-0.789855891932505	9.65245361979162e-05
12120	Mroh7	268816	0.378362961935557	0.121566493887851	black	0.310456788561658	0.209892202527747	-0.332780020215967	0.177226597267463	0.258620194999409	0.300097201114393	0.147168141628334	0.560065357558639	0.371976828546286	0.128505484697188	-0.101318323381701	0.689134877057775	-0.0238537221059484	0.925148869527895	0.205908242209289	0.412377099676889	0.572853722531317	0.0129590846169164	0.567805578756567	0.013968987492217	-0.578696559870121	0.0118637698154577
19277	Zer1	231386	-0.378327377993683	0.121604409996814	black	-0.280619028930919	0.259343271697956	-0.0249659382341415	0.921668738892135	0.790174722813239	9.54626182850114e-05	0.530665173260167	0.0234667906368221	0.213356948500119	0.395289920529686	-0.595643622866546	0.00909896121958081	0.193359350057751	0.442036691539045	-0.0167646429300294	0.94735851269742	0.699342388758471	0.00123787412088941	0.893796463533754	5.80418275224018e-07	-0.725627481841869	0.000653130292414644
10444	Kctd12b	216858	-0.377698309454605	0.122276085419762	black	-0.25072633573375	0.315608442357494	-0.322096602879738	0.192402983970534	0.468787611599351	0.0497171399090507	0.206487868177292	0.411033462941506	0.311248930502914	0.20867016937882	-0.261780849095602	0.29401765791309	0.162222496684007	0.520144120323679	0.260569244447719	0.296339314343783	0.347735870932392	0.157365454616978	0.752503481505478	0.000314357947194707	-0.586924972221618	0.010447964284565
1722	Arhgef25	94246	-0.377132939243177	0.122881975960288	black	-0.254248847680069	0.308629118895665	0.154216798420637	0.541207802015015	0.333818015175365	0.175796305707292	0.36229875882289	0.139543254698792	0.207813740678831	0.407968784074763	-0.644894136121924	0.00385670799534621	0.257508650415255	0.302253102950327	-0.206123669888531	0.411877440467869	0.27637591279167	0.266919755161916	0.435931696033153	0.0705397932345789	0.0114020167193161	0.964184704294338
12762	Nedd9	13004	-0.377027907944952	0.122994767447768	black	-0.307019255532368	0.215249355905447	-0.103584587338576	0.682521094715422	0.726097118084824	0.000645299494579735	0.557857699116161	0.0161419037009967	0.299950895773654	0.226542001587425	-0.465926405466814	0.051318828363128	0.330074282064497	0.180991626729866	-0.0678508103555775	0.789077915775895	0.775868729742242	0.00015409748683923	0.917015699391863	8.69424219420056e-08	-0.780053704720469	0.000134438333729847
9031	Gm6040	546752	-0.376735317989868	0.123309359832203	black	-0.283105243762401	0.254967029726462	-0.0135117307337021	0.957563007557005	0.23753880587983	0.342558324856892	-0.0825342896329484	0.744741625178176	-0.113994118315492	0.652430424100341	-0.235906727391856	0.345983179030956	-0.173594142216216	0.490897245808713	0.0211170633823212	0.933717273462424	-0.156742947711917	0.534520003612113	0.20272711424706	0.419792999513062	-0.11446913211695	0.651068997171661
3156	Cep350	382010	-0.376695841805353	0.123351847927126	black	-0.275607904055771	0.268305630413374	-0.0139176778098108	0.956289163965472	0.684664218336862	0.0017204553051625	0.49501439998537	0.0367398652504298	0.279259661858527	0.261755756845729	-0.577914821417985	0.0120058728273069	0.21518673835751	0.391152428914016	-0.13625480856749	0.589814914049709	0.671870177770309	0.00225925746024153	0.889518935606795	7.85027417961447e-07	-0.593076116718793	0.0094807606803694
312	2810049E08Rik	72677	-0.376419005829778	0.123650095338977	black	-0.385582273191108	0.114045405654868	0.136361035500191	0.589522203731116	0.737660408756328	0.000475796688046148	0.670788275214901	0.0023105640540077	0.180560184053451	0.473384862466371	-0.520524351846858	0.0267822311096583	0.432404533034119	0.0731081977737509	-0.267778291224109	0.282688161937708	0.825038824585048	2.50961154775361e-05	0.810973566835937	4.4435526331406e-05	-0.622620096014057	0.00578509342484712
16384	Slc3a1	384071	0.375575449855069	0.124562024819448	black	0.342622488083039	0.163976192085351	-0.422044658037291	0.0810508534278241	-0.00279200000812507	0.991227444694949	-0.0161378811664662	0.949324126113923	0.47112721501278	0.0484357722971501	0.290768406643336	0.241771569119843	0.0703634557108899	0.781443166370317	0.084411781322026	0.739124174385975	0.310153037679365	0.210362034606921	0.453445661304663	0.0587645948904808	-0.264521369632555	0.288807059131583
2766	Ccdc163	622665	-0.375545494417178	0.124594495006552	black	-0.235194108975439	0.347484732620961	-0.0637553997575196	0.801560939854346	0.48634456197255	0.0407019892363844	0.473636772876134	0.0470892871088126	0.269695853544268	0.279122958402453	-0.0874839129592949	0.729959525354632	0.473495355574448	0.0471644001911686	-0.0399195830677411	0.875034142641108	0.557000820260204	0.0163409143925077	0.640316699535746	0.0042023899586807	-0.436666602551941	0.0700131625490898
19401	Zfp410	66361	-0.375501049391865	0.124642682147992	black	-0.263998581212273	0.289796682522372	0.104670742415674	0.679359049367798	0.665916545385952	0.0025536437382071	0.659736456458836	0.00289191173856288	0.156686352651675	0.534669421525135	-0.665835475119853	0.00255786004837987	0.45071049604032	0.0604990683092238	-0.0574856137345759	0.82075953412706	0.707255436167791	0.00102838109326475	0.793870859235861	8.38572278900466e-05	-0.392985673001175	0.106681962937432
2389	Brinp2	56710	-0.375331437308828	0.124826695457415	black	-0.249756677619714	0.317545954059418	-0.270893467799162	0.276910375708118	0.594129836098791	0.00932254099248334	0.180738430455145	0.472940871065951	0.215998031561574	0.38932557101214	-0.410449672641402	0.0906698018569572	-0.0428257748227469	0.866011523226178	0.256621277605847	0.303980867731433	0.349837343952851	0.15470222114455	0.751165253664983	0.000326700547201337	-0.697486800164234	0.00129181230113991
15309	Rnf2	80837	-0.375102427318696	0.125075453010796	black	-0.329200442661634	0.182218928616606	0.141439675669241	0.57559913645994	0.731768363950396	0.000556767077791164	0.784269010681226	0.000116825511969394	0.0607124870665735	0.810865773939423	-0.480982238468618	0.0433109947794952	0.611424736582353	0.00701482197869299	-0.0865962399166609	0.732604078705245	0.851519783725381	7.37435009741874e-06	0.783772791511057	0.000118791481197082	-0.509420649338664	0.0308189244398916
2912	Cd200	12483	-0.374914055307002	0.125280329502022	black	-0.353329032078813	0.150345740194475	0.0289584326016266	0.909187775763722	0.832637377161003	1.80457996604916e-05	0.642813145937537	0.0040108582603621	0.0453711512734637	0.858121989643957	-0.430637015595912	0.0744209107510508	0.333032509651317	0.176877965371258	-0.0133009120175161	0.958224585952301	0.809365172904107	4.72947711400756e-05	0.818723788200931	3.26287612196028e-05	-0.806568067535517	5.26406664365726e-05
17802	Tmem175	24087	-0.374648496381642	0.125569556355046	black	-0.339827609926501	0.167668125949227	0.444269603645203	0.0647343355529584	0.390131930683136	0.10947886617283	0.76100887060962	0.00024472217567052	-0.0317694010734119	0.900412344646683	-0.642154566566054	0.00406067846211286	0.758740571839582	0.000261877691862657	-0.176946576816505	0.482430377618514	0.613961036534948	0.00671923491254021	0.409770328231961	0.0912579368076712	-0.00317352421046065	0.990028736131359
7882	Gm36388	102640260	-0.374594048642052	0.1256289146761	black	-0.281368161416134	0.258019737232256	-0.205277938450491	0.413840876238255	0.680158291133809	0.00189652097962954	0.287109661602583	0.248016470600856	0.164955094064057	0.513042972512021	-0.202727900975611	0.419791156783176	0.0436035066202179	0.863599587857418	0.0223227572694624	0.929941370797184	0.487278915704954	0.0402599512633084	0.738044374206544	0.000470882821669983	-0.80308351832128	6.00121197178228e-05
1329	Akap9	67605	-0.374569715302933	0.125655448987605	black	-0.257811775220529	0.301664255916747	-0.100555810824449	0.69136502449734	0.7737097205949	0.000165155446664422	0.450563382391902	0.0605934306885758	0.187349683872397	0.456620209099682	-0.516488903462594	0.0281986075280972	0.112048494435248	0.658017612631363	0.0685636943121379	0.78690990590804	0.638063088659424	0.00438164406542814	0.897199285668283	4.52273465539562e-07	-0.74500607389797	0.000388896415391147
10345	Katna1	217127	-0.374303576011653	0.125945917990909	black	-0.305758338749795	0.217236479855378	0.0154706260038279	0.951417038290246	0.746430705672535	0.000373692289469208	0.680732857418567	0.00187327514152143	0.235270773064316	0.347323014904457	-0.530774740657863	0.0234328128747631	0.445605604245498	0.0638382228043579	-0.0977009219474077	0.699736177313568	0.839745206443729	1.30582959976028e-05	0.914226265867246	1.12252256777942e-07	-0.630830617597857	0.00499953484744821
16620	Sncaip	67854	-0.374272527419272	0.125979835663742	black	-0.210262677313894	0.402340653777942	-0.261541481225848	0.294475455587916	0.553335846843554	0.0172141320525757	0.342686761133993	0.163891945368892	0.393479230962015	0.106203466910568	-0.43366397642385	0.0721833039653398	0.212883663025852	0.396363977264398	0.158982639210471	0.528622264264365	0.54219134705844	0.0200978742550414	0.880986364418384	1.38439573616412e-06	-0.674614159066673	0.00213332879297799
814	A430046D13Rik	320312	-0.374099937883055	0.126168490530252	black	-0.246615686343745	0.323870254332536	-0.0965455478223031	0.703133432424149	0.583128417205005	0.0110833458289151	0.46638881950493	0.051057368056083	0.412562235980564	0.0888584458341527	-0.452959709391076	0.0590700026079721	0.283705708577121	0.253917081753926	-0.149598761777693	0.553530265667822	0.650924568041513	0.00343713875924237	0.813715841427527	3.98996025097856e-05	-0.6078820688757	0.00744520909854836
7417	Gm33733	102636735	-0.374072381404913	0.126198630440295	black	-0.336927794238734	0.171557790079101	-0.0830564866300185	0.743177968892391	0.759915921857785	0.00025286608003056	0.473103886292734	0.047372800984278	0.186946940471679	0.457606173073314	-0.504604857420669	0.0327094368098092	0.189227015128266	0.452038533645965	0.0011470791770488	0.996395785233407	0.676769808652928	0.00203851324356829	0.860841462576059	4.52723666279244e-06	-0.823848951877856	2.63890357646039e-05
3802	Crocc	66877	-0.373242300178486	0.127108904580395	black	-0.244264271628402	0.328652849745943	0.176232787951585	0.48422708630579	0.216542467075059	0.388102251421058	0.140665601517793	0.577712171279716	0.157645460529144	0.532139832535953	-0.441622294138256	0.066537599834162	-0.000711619900273013	0.997764028980781	-0.273578802762781	0.271988569721964	0.0317119724349932	0.900591521868985	0.199486623887291	0.427419412620731	0.0789438749486703	0.75551812574984
15869	Senp7	20277	-0.372706030394127	0.127699427296562	black	-0.228785907437767	0.361154768715372	-0.284574788103062	0.252402262021242	0.513887598306809	0.0291420073649167	0.290247377683486	0.242654726506676	0.415801432648367	0.0861323739583555	-0.332523879165917	0.177580742776449	0.204715494874353	0.415149398215234	0.0624551135008831	0.805534013695317	0.476688661008514	0.0454902922406226	0.851216372298759	7.48824051371556e-06	-0.57311401066773	0.0129086355705432
12335	Mxd1	72543	-0.372701393504352	0.127704541665471	black	-0.281427240586288	0.257915538895957	-0.0923643220177	0.715472260095856	0.758320990413827	0.000265159541796171	0.513534729968838	0.0292718426168462	0.244360349145008	0.328456630056491	-0.542886958834936	0.0199074522637321	0.222621872845923	0.374586393441149	-0.0152680959093434	0.95205235452609	0.720543641146757	0.000743109949349808	0.940241457252356	6.77314518898522e-09	-0.743490704454288	0.000405635904913467
861	A930007I19Rik	432999	-0.372403186257122	0.128033758381589	black	-0.237502387472257	0.34263453335776	0.199831567759979	0.426604150862155	0.296285325689278	0.232545556420225	0.348272386228626	0.156682560710185	0.109079459451613	0.666576948500033	-0.514227474913587	0.0290173750630029	0.203246861193717	0.418576547721102	0.0415152755924453	0.870078239061962	0.266853128394274	0.284418172060797	0.394812410330084	0.104918647789166	0.00181507517420374	0.994296914570109
15882	Septin6	545474	-0.372334055187544	0.128110163045902	black	-0.313396144765538	0.205381107706512	0.0670099322773278	0.791637074489107	0.638404752534353	0.00435407358564566	0.654547733655203	0.00320358099096352	0.0140670683255405	0.955820408484734	-0.342798576750896	0.163745451763669	0.529091324986765	0.0239591193681236	-0.00361375622767413	0.988645599247793	0.676790834701893	0.00203760585352793	0.665206018148703	0.00259079225331082	-0.436023067235263	0.0704741580395635
9672	Hhipl1	15242	0.372051374053834	0.128422919058576	black	0.209549368496488	0.403975620283157	-0.0725285067370458	0.774879782665357	0.24720315109195	0.32268181986234	0.421777995720576	0.0812632996920862	0.270728855285109	0.27721385473097	-0.0707663702139526	0.780220646452182	0.336581967597398	0.172025695365747	-0.185049642370295	0.46226545823706	0.755275143183491	0.000290038475860053	0.466767413757331	0.0508440513219278	-0.482657204933666	0.0424827458157443
368	4833418N02Rik	74597	-0.371512409633604	0.12902070732747	black	-0.326676440838203	0.185795097784238	0.0168046340433189	0.947233104618899	0.720356053149315	0.000746618567657666	0.589509293978615	0.0100324116237739	0.170502520024592	0.498768736385507	-0.608652621282097	0.00734982886906412	0.293740288142969	0.236773216762903	-0.0341829747822844	0.892886243378619	0.704638171011214	0.00109412323178095	0.843491740160494	1.09422722640206e-05	-0.591450096432064	0.00972913924375248
3764	Crbn	224912	-0.371297204937675	0.129259943813721	black	-0.280846728617178	0.258940533889278	0.00967811343707291	0.969597143052064	0.173243799818467	0.491786203410952	0.359758835503665	0.142545740107406	-0.00235809775811604	0.99259074111753	-0.182811757983414	0.467791685501033	0.5675591756646	0.0140198376105831	0.270160419097282	0.278263393056801	0.210255976730372	0.40235599541945	0.295181135863629	0.234373791116002	0.0396923892440112	0.875740125666622
19284	Zfand6	22628	-0.371104501500716	0.129474429936871	black	-0.330029632124043	0.181054202699599	0.0255490658161702	0.919844666385007	0.815161880259266	3.76709633459819e-05	0.679469451016821	0.00192470382567956	0.116506137081897	0.645242728905342	-0.434370961209777	0.0716679196141676	0.413783532284326	0.0878233546866783	-0.0406619784302603	0.872727848861836	0.840278360823023	1.27373451121616e-05	0.869924002913194	2.71841940037678e-06	-0.747828408618946	0.000359264107712676
6219	Gm12592	108167874	-0.370823236068494	0.129787936174895	black	-0.273720035427091	0.271731217998414	-0.0429682786329743	0.865569499345374	0.297183873720113	0.231064565546048	0.0958284944822895	0.705244550625989	0.232668394216643	0.352836698612172	-0.395371038447445	0.104383606221144	-0.0567267917727006	0.823089921666478	-0.160008145127591	0.525931841914043	0.12046461303437	0.63397692743484	0.449429512418573	0.0613244178002636	-0.193208437896203	0.442399932136575
18967	Wdr19	100042921	-0.370671790019426	0.129956962132044	black	-0.265773122736586	0.286445890309066	-0.0193220182115707	0.939341334767931	0.727748929877076	0.000618377709265842	0.594949491638325	0.00920093993249017	0.277131890724492	0.265559937215126	-0.610002279202367	0.0071851461660893	0.336488468381603	0.172152348091227	-0.0525829024711296	0.835840439441195	0.755259622827787	0.000290170109299815	0.906285145592423	2.22172130584447e-07	-0.667828780920599	0.00245583824943878
2879	Ccno	72949	-0.370444368680279	0.130211072027804	black	-0.277221195704433	0.265399584441866	-0.18073273479398	0.472955055106139	0.688962028325253	0.00156534325346741	0.396937744452295	0.102893481809262	0.277606933819408	0.264707658623908	-0.371364507831214	0.129185091869149	0.145338601644149	0.565006498693653	0.0062559395444493	0.980345070803208	0.604606775330353	0.00786185101038468	0.881023425437507	1.381118036343e-06	-0.748575400050577	0.000351747065131685
3067	Cdkn1b	70925	-0.370320658153268	0.130349446311897	black	-0.175924510734986	0.485004075310408	-0.0868730175184703	0.731779194477536	0.457882912360362	0.0560303180061069	0.506860388940747	0.0318131612474677	0.448266047547215	0.062081308188148	-0.484861465895983	0.0414112373115033	0.454502907960835	0.0581042293113688	-0.086339310622755	0.73337005839782	0.637245957844387	0.00444816038021131	0.835478722895967	1.58855441413365e-05	-0.373479135734269	0.126848720226201
1437	Amn1	56317	-0.36981947935565	0.130911084354075	black	-0.251973745170842	0.31312627610816	-0.00490308159213249	0.984594941265973	0.502922171459456	0.0333906801703861	0.534366637694146	0.0223400780265879	0.274362026529645	0.270563290092109	-0.187362891625914	0.456587893203427	0.518420020012198	0.0275137357740509	-0.233731659088672	0.350577942852959	0.59984632081619	0.00850075786254109	0.715454258758434	0.000843330871538739	-0.318762679625151	0.19731006485091
16734	Sox10	67826	0.369384299216603	0.131400133450469	black	0.426390220934412	0.0776458479824709	-0.557605424147121	0.0162002942871027	-0.0770949670642487	0.761084489350171	0.0179066821784755	0.943777667497747	0.812153299608354	4.24331014851702e-05	-0.0462215303067125	0.855489004959809	0.145348991969094	0.564978383637916	0.0743218872169727	0.769454077738066	0.434792403905936	0.0713619887339989	0.558054278866673	0.0160965197487815	-0.440520580549404	0.0672989434816953
3799	Crmp1	66586	-0.369335065884324	0.131455541481178	black	-0.260550491499505	0.296375335165173	-0.0437366531861435	0.863186782427475	0.531670282258855	0.0231565383824976	0.10496804946224	0.678494405116888	-0.163221081315632	0.517543826013696	-0.431990705350618	0.0734139990750029	-0.193166692528288	0.442500439065745	0.477098549817686	0.045278719616095	0.08359084727147	0.741578879494056	0.42015640674657	0.082563981879098	-0.403886874782878	0.0964676661428074
4996	Enox2	67870	-0.368806071268327	0.13205191214485	black	-0.228861363331217	0.360992058570763	-0.169824527885541	0.500503006413917	0.677492817326299	0.00200750227630774	0.357114625302269	0.145718728571669	0.262436020412022	0.292766828839054	-0.494623336192905	0.0369119396265439	0.0645955695646983	0.798996224487226	0.16861632946316	0.503600654248374	0.565949302840898	0.0143556997854762	0.891675139498528	6.75237844140403e-07	-0.72494732755387	0.00066461207320204
10581	Klhl15	240756	-0.368755145108317	0.132109424183684	black	-0.279596317101774	0.261156991531635	-0.0671825248241667	0.791111633842418	0.651661650084395	0.00338852835957057	0.512339993206143	0.0297147702663444	0.323062466957478	0.190996627246686	-0.534644107600086	0.0222573569472179	0.302306432078908	0.222737208747048	-0.0544274428630877	0.830159889865524	0.712597751104257	0.000904356189816104	0.926917839342413	3.24769979551088e-08	-0.632384305409323	0.00486115431427542
9005	Gm5493	432838	-0.368552257291413	0.132338723671038	black	-0.333626519759684	0.176059588147234	-0.135661528032017	0.591450820189634	0.630011627651633	0.0050737594130732	0.276911195095945	0.26595646844062	0.095062281382349	0.707502668992014	-0.388980230470184	0.110622301111244	0.0379670750095417	0.881104251499386	0.122801321044776	0.627362238188579	0.423371410442952	0.0799998879769048	0.754224010622586	0.000299067902016955	-0.605317099108658	0.0077699327264243
14360	Ppp6r2	19009	-0.368198505439712	0.132739191341329	black	-0.297706333157763	0.230206232200974	0.110992641488021	0.661056929401053	0.799222186160808	6.91882912995036e-05	0.719034327178846	0.000771734258521506	0.191142465552238	0.447388122811139	-0.667545452839942	0.00247013182233958	0.399708403757456	0.100295711131236	-0.13220537964623	0.601017921960396	0.882782408397785	1.23304380145653e-06	0.923333393511244	4.7091067621567e-08	-0.665039029566767	0.00259958714341492
6871	Gm30577	102632507	0.368196959899404	0.132740942837775	black	0.419593677883596	0.0830188857889366	-0.748602270250557	0.000351479151178461	0.0697331765598984	0.783356531507554	-0.0426122996079081	0.866673759737973	0.771262051706915	0.000178495950571022	0.102340356443733	0.686149524075356	0.020891198620608	0.934424772046963	0.312617851759484	0.206569328793628	0.484922479125783	0.0413818746877837	0.767870422251595	0.000198477765923741	-0.676328243924295	0.00205764641004627
8705	Gm46036	108167523	-0.368150409858519	0.132793703625097	black	-0.350109344697465	0.154359782142833	0.0161525332528605	0.949278171881072	0.740941396264392	0.000435161347654431	0.525077397184327	0.0252513366139424	0.155708176044506	0.53725492879497	-0.467895231411881	0.0502125767111522	0.231534438725217	0.355254756879854	-0.107529910773243	0.671059784722234	0.693879381807597	0.0014022649247272	0.844620107666567	1.03656356988081e-05	-0.656905619329407	0.00305870201604503
17700	Tm7sf3	66816	-0.368110530640084	0.132838915210597	black	-0.375981944386109	0.124121993572524	0.489996545800046	0.0389950994264459	0.501394341491317	0.0340186590232629	0.874130649367691	2.11882958094237e-06	-0.0616971861972976	0.807851988244718	-0.614719881071627	0.00663278444200363	0.785982589230056	0.000110246968147929	-0.38961239138225	0.109993628766798	0.786076141630413	0.000109897044712435	0.50512956488223	0.0324992162451705	-0.067653239988113	0.789679024960781
17791	Tmem161b	99887	-0.367290111726175	0.133771421579204	black	-0.289558954998603	0.243824755381089	0.164444794864806	0.514365605639065	0.499573875270787	0.0347787569766954	0.66808546553452	0.00244294768158635	0.178095702018914	0.479544752317533	-0.570953376353329	0.0133321891642533	0.602187306084266	0.00818154288062815	-0.0225327259683013	0.929283949758387	0.726071942816948	0.0006457172701549	0.724986415019725	0.000663947693279576	-0.340258443623119	0.167095371002477
7487	Gm34147	102637267	-0.367088796681156	0.134000936908296	black	-0.362665876208348	0.139112940822731	-0.16149631604387	0.522038889663027	0.603903298509713	0.00795374586799452	0.304104915008041	0.219860154253912	0.105030153097899	0.678313840189785	-0.210351301546634	0.402137769714411	0.117856658757337	0.641390731664347	0.102392853229589	0.685996300122946	0.448323773134918	0.06204359138033	0.66503843586517	0.00259961845602987	-0.659661639917762	0.00289622160495252
13439	Pag1	18386	-0.36676637139596	0.13436909979559	black	-0.298056270896178	0.229632475213603	0.0453851620262057	0.858078597252195	0.686330653777972	0.0016588687533918	0.620162854250275	0.00603874100261727	0.314713000789887	0.203380887471471	-0.538039744147597	0.0212643425749083	0.386226094998936	0.113391116340191	-0.305098210748911	0.218281531101118	0.813520831812009	4.02085743048648e-05	0.857667456014962	5.36584874836282e-06	-0.656786821314091	0.00306587045766057
19034	Wif1	26950	0.366380471585672	0.134810668176146	black	0.457493736041765	0.0562662357030275	-0.60362445263937	0.00799041025738368	0.0179271756338455	0.94371341977732	-0.0324897993519126	0.898165095496339	0.829565375997308	2.06592177054565e-05	-0.0727068838263358	0.774339670449118	-0.018874885463079	0.940742682646618	0.204242568364364	0.416251364624497	0.446897042701942	0.0629808125864127	0.74550446653965	0.000383519398957613	-0.49648595413486	0.0360978716712153
2525	Cabp1	381356	0.366060937066981	0.135177062533047	black	0.388403933182549	0.11119764453011	-0.505297444432208	0.0324321771674907	0.288471897381926	0.245679564584145	0.178194614037718	0.479296767490448	0.666166380707126	0.00254068623969064	-0.195213429824025	0.437586580837546	0.0456090245254072	0.857385330249897	0.211833040051412	0.398753895991294	0.693611574681728	0.00141076760192734	0.853507950530739	6.66416210090412e-06	-0.75361773064638	0.000304382720792837
3873	Ctbs	13017	-0.365818061183397	0.135456020102104	black	-0.416340409442515	0.0856847590375432	0.283731515700007	0.253872017444613	0.644432721760264	0.00389046228715355	0.848828981545201	8.43822836406066e-06	-0.0400772207706868	0.87454435131902	-0.557165550724069	0.0163025056186753	0.707545525349586	0.00102130141281977	-0.197090582797717	0.433104910386835	0.862767650703174	4.0753444423974e-06	0.676817234888026	0.00203646701205152	-0.397725094763718	0.102150406791975
12586	Nagk	102467323	-0.365367658504555	0.135974395893735	black	-0.412585193387856	0.0888389072579403	0.413324818621773	0.0882110967020302	0.365049672249711	0.136341202503474	0.805519084918576	5.47738614254997e-05	-0.0166594560128974	0.947688373823853	-0.476713729656334	0.0454773310143462	0.86232004581413	4.17673906982911e-06	-0.448160602633042	0.0621502480608425	0.672258287476548	0.0022410828155736	0.406022060141862	0.0945527789602457	0.0815317349248402	0.747746313744032
4764	Edil3	66967	-0.36450670496606	0.13696912299899	black	-0.256362290027919	0.30448624477029	-0.230743519098795	0.3569468933176	0.63350128847141	0.00476361000329674	0.18997398141335	0.450222091219189	0.0631218680082386	0.803496147605312	-0.301547698039876	0.223958222032764	-0.0594017173756724	0.81488145939008	0.360739664154272	0.141381032115202	0.336083383553334	0.172701797297819	0.684339020819121	0.00173269149688647	-0.742929631305342	0.000411985317677101
13258	Odf3b	18208	-0.364465229237175	0.137017170649342	black	-0.290146798316337	0.242825446480877	-0.057145209832382	0.821804759365573	0.290849662676272	0.241634022301146	-0.0400036383847421	0.874772971527509	-0.142031927633538	0.57398466134905	-0.16336766987745	0.517162624254658	-0.167732106394298	0.505873449247947	0.169986109944171	0.500089425815359	-0.0758942096199272	0.764705523450201	0.173777381753001	0.490432605071014	-0.190940205284813	0.447878015914527
648	5730405O15Rik	70489	-0.364306467131318	0.1372011973355	black	-0.345827223565348	0.159811329187835	0.102060890927833	0.6869654044201	0.675914541173891	0.00207570658117235	0.7609045395452	0.000245489906628092	0.075310104855482	0.766468649580554	-0.39028707731523	0.109325479618668	0.62402997225853	0.00564351054092342	-0.183131009037425	0.46700131363602	0.846068063359354	9.66396205744341e-06	0.742318386823638	0.000418997263113716	-0.544882077407219	0.019369157099832
12273	Mthfsl	665563	-0.364070452792351	0.137475087504773	black	-0.387580485990022	0.112023420865285	-0.0750933485817862	0.767123208895522	0.471491880503778	0.0482383246258838	0.47265340230789	0.0476134816227128	0.2898677213199	0.243299541156698	-0.322165405542387	0.192302576582991	0.470920119464578	0.048548176022997	-0.202081732842263	0.421306101171352	0.598404971347792	0.00870223631957079	0.686696766647385	0.00164558584392857	-0.503846817430276	0.0330149921341781
3440	Clk1	102414	-0.363725648359902	0.137875909840131	black	-0.276267143614474	0.26711575904628	-0.170484997098832	0.498813522825505	0.552238894594412	0.017482537019687	0.520713165545083	0.0267173434969754	0.384505109112724	0.115146070206676	-0.363266519522729	0.138410890454687	0.487038540789821	0.0403733190962919	-0.0484955695795359	0.848455216923374	0.701249478788196	0.00118440181315986	0.897537116525757	4.41002527910397e-07	-0.558380971931557	0.0160213203840086
17516	Tex29	382117	-0.363681950848855	0.137926764524506	black	-0.284503247803225	0.252526742754801	-0.154301578020877	0.540982744063156	0.675488140188165	0.00209445781983411	0.26575960212153	0.286471331054806	0.0755709953711389	0.765681013465431	-0.345037492324926	0.160830889298777	0.00336227255262137	0.989435716227329	0.16539118043712	0.511913958757094	0.422766141909698	0.0804780955104831	0.762599555822561	0.000233265234032442	-0.676721181216088	0.00204061306385797
3896	Ctns	18163	-0.363425556621098	0.138225416097877	black	-0.27074834960017	0.277177904414392	-0.123407803261835	0.625649809058162	0.646920731327399	0.00371127777132398	0.423100153300143	0.080213943265091	0.334763317611657	0.174500514093948	-0.568038248793799	0.0139211062015619	0.168979553594298	0.502668440277861	-0.0161553974408397	0.949269188771288	0.612412317868501	0.00689850158304521	0.893523286662741	5.91943805097121e-07	-0.612537811111455	0.00688383301900724
18476	Txndc16	56844	-0.363240219357645	0.138441579241522	black	-0.302064692309273	0.223125767317465	0.00483832691307518	0.984798372498594	0.707270662049624	0.00102800848974265	0.702792393116207	0.00114255834868718	0.161964270864517	0.520817522924673	-0.426589266599241	0.0774924427265885	0.544592484206538	0.0194465719173652	0.00685511623429381	0.97846297048498	0.84598760871693	9.70185279760053e-06	0.856933056949611	5.57783345612446e-06	-0.664597592994713	0.00262295492921663
7654	Gm34941	102638343	0.363184962567281	0.138506071954888	black	0.388633804633644	0.110967898732157	-0.326949603952989	0.18540582083725	-0.0460718516477918	0.855952342737364	0.0622743721513532	0.806086636956737	0.69062854832263	0.00150840294695609	-0.279734757472847	0.260911013668708	0.0357263880119634	0.888078032422936	0.118613238243811	0.639236588121509	0.451314688179865	0.0601126756554316	0.548499298709191	0.0184224842689111	-0.324613309113472	0.188752817962254
6800	Gm30188	102631981	0.36262602638759	0.139159605839422	black	0.397443578129858	0.102415649009873	-0.532858929805903	0.022793784893287	0.116232277934506	0.64602489082608	0.0231136611664178	0.927465244889004	0.725712388241435	0.000651708693623017	-0.174495865570381	0.488612806161576	-0.0633799698357504	0.802707609001308	0.138119887770386	0.584684471189221	0.485686508431021	0.0410155297137568	0.657775877770501	0.00300660780304202	-0.653083960727933	0.00329631951584588
13141	Ntrk2	237362	-0.362607477468164	0.139181330739897	black	-0.323877506612438	0.189815203842904	-0.0161638277861513	0.949242748250892	0.830729020806224	1.96336166942201e-05	0.612660538106439	0.00686951220971452	0.155760201561714	0.5371172727939	-0.47858483796219	0.0445178080188623	0.301751266377029	0.223630201222956	-0.0895292220780409	0.723877212302346	0.818649111718641	3.27282374221265e-05	0.892045786083847	6.57767493416085e-07	-0.833558962402276	1.73191914320521e-05
18219	Triqk	22021	0.362114910563143	0.139759097983645	black	0.387377859929796	0.112227287072884	-0.553338025956031	0.017213602122932	0.132199326782986	0.601034732324105	0.16397394203425	0.515587416174792	0.640366573802221	0.00419849173788018	-0.0656293087393181	0.79584330281462	0.201124545336198	0.423555542271656	0.375702961980463	0.12442387469775	0.639711036265254	0.00424996553156395	0.752186432943272	0.000317246050326507	-0.671927100051317	0.00225658428924315
477	4930520P13Rik	75086	0.362089030184577	0.139789500910646	black	0.387713408876101	0.11188982762935	-0.46233190302496	0.0533858431486327	0.0841145593359234	0.740012633040213	0.208769433738946	0.405767399080741	0.770476294894797	0.000182966934848952	-0.172182170620342	0.494484730980245	0.242137955919691	0.333012977063895	0.089169234563321	0.724946609244458	0.683208316594689	0.00177579828032781	0.751083551538939	0.000327467109088542	-0.553564169281947	0.017158677290353
4720	E330011O21Rik	52679	0.361518410308139	0.140461002527103	black	0.306566017518702	0.215962264519477	-0.465792784981856	0.0513945685362611	0.115355580980474	0.648531175146037	0.0547307103591998	0.829226689366868	0.535919909340292	0.0218800910702023	-0.0522832117535531	0.836764121577156	0.0629833256647972	0.803919489135962	0.196266805245192	0.43506870638653	0.458198621912296	0.0558394819660967	0.659207908030181	0.00292247237682306	-0.434368907563029	0.0716694127521973
15704	Scaper	70432	-0.361446058572517	0.140546305133563	black	-0.283250713415842	0.254712417848914	-0.00189691780518908	0.994039763872285	0.735324853450785	0.00050662208363185	0.648822174164982	0.00357893934915455	0.28864521562806	0.245383241064961	-0.498597796125812	0.0351916459475293	0.41603868395842	0.0859351296738372	-0.116768919964101	0.644492534522257	0.847986468637032	8.79726454879181e-06	0.923968565304054	4.41489105736637e-08	-0.713403539180352	0.000886780499906573
8953	Gm52332	115488804	-0.360913490444547	0.141175308330955	black	-0.130382597199136	0.606088890360297	-0.0302337056843331	0.90520526146003	0.428299226225568	0.0761837293420166	0.374268350349891	0.125984399209713	0.206796012873029	0.410320106044268	-0.0988934205391733	0.696235442345251	0.351612132914182	0.152477190951822	0.11972667070574	0.636071401269741	0.387068077225735	0.112539475674348	0.583260104314411	0.0110608015069147	-0.260758264550642	0.295976390549148
18928	Vwa8	381677	-0.360541040768373	0.141616357607169	black	-0.321594137981662	0.193137311907066	0.157371617427203	0.532861518685198	0.817108417389677	3.4839079942933e-05	0.689919315092943	0.00153242189936094	0.129931727163466	0.607345867460322	-0.664022080565081	0.00265367938132695	0.326586216679532	0.185923793334738	-0.226300652051407	0.366537043124861	0.853706985958062	6.59641246198191e-06	0.875960924272677	1.89587684404377e-06	-0.655532487596309	0.00314240378460489
5207	F13b	16456	0.359756291195463	0.142548770018576	black	0.362293614758334	0.139549290833083	-0.472161873811978	0.047877147191864	0.0889988038724263	0.725453068303185	0.137590538533602	0.586138695180544	0.778387859072076	0.000141992751510574	-0.0812052105600243	0.748725667325803	0.140866309997777	0.577163969413834	0.0588004450844966	0.816724998550959	0.62546853454099	0.00550196102392912	0.735580004139045	0.000503175163183272	-0.535158541841806	0.0221046257453945
287	2610307P16Rik	72518	-0.359448431126745	0.142915717074287	black	-0.279782106908956	0.260826917407914	-0.207323450447447	0.409100627181559	0.711472894485873	0.000929376155993989	0.298651120690323	0.228659269264616	0.185077768253777	0.462196214216693	-0.404006932508256	0.0963592589401705	0.0184430686475832	0.942096186504441	0.182170462249462	0.469381364605993	0.507569450485175	0.0315353612626758	0.827773900924604	2.23275483340125e-05	-0.818783165937793	3.25498485118859e-05
4436	Dnah1	433956	-0.359248904848658	0.1431538869913	black	-0.27616794749955	0.267294589960208	0.0790858200373024	0.755091252135275	0.675927548249363	0.00207513677263441	0.388157840914977	0.111443977390759	0.0247119298615871	0.922463415448416	-0.632277946940095	0.00487052662328013	-0.0019965155624445	0.993726827074258	0.0990126633303452	0.695885709314705	0.494947337385407	0.036769330033552	0.716966511129339	0.000812440303890141	-0.560210997740108	0.015605208328566
11726	Meak7	17256	-0.359201061756314	0.143211036996711	black	-0.310632085288483	0.209621371368708	0.069178193888624	0.785042296083695	0.418117142794259	0.0842212050051232	0.608277191667498	0.00739617606443182	0.321054921698368	0.193927413939684	-0.435986717866493	0.0705002636748429	0.641784457016818	0.00408889768331989	-0.434067100422591	0.0718890966443645	0.663708518390097	0.0026705434839415	0.672570338362122	0.00222655748661262	-0.217753270605511	0.38538922709681
9397	Gsx1	103140	-0.358674069327689	0.143841590387475	black	-0.215683105948002	0.390034158657166	-0.296067783480358	0.23290502205226	0.57201933005529	0.0131218665841384	0.173459177230009	0.491239613185191	0.228853832569468	0.361008295747116	-0.305672042711147	0.217372910615489	-0.0190324380334638	0.940248881864203	0.185503611960148	0.461148454562018	0.372674898063151	0.127733768205081	0.762496514796644	0.000233993426156577	-0.698292157859421	0.00126816739411699
16754	Sp4	66293	-0.358477918784238	0.144076776756121	black	-0.243664332973584	0.329879658761498	-0.065872860968851	0.795100900369629	0.65197523407302	0.00336801913017339	0.619096243056293	0.0061516126881968	0.367372254553308	0.133677851007963	-0.473547408423778	0.047136742025837	0.472415910516573	0.0477407391358229	-0.1089874761346	0.666842757673227	0.81591908115532	3.6546905436891e-05	0.935023029936952	1.30145854825416e-08	-0.63834229702439	0.00435910281391255
4	0610009L18Rik	66838	0.358379543331258	0.144194829939906	black	0.338859387034802	0.16896014199046	-0.340641725111945	0.166586948602463	-0.0611448951993507	0.809542024555428	0.157114040951068	0.533540743381912	0.685089620840138	0.00170455672909476	0.0517999974969835	0.838253872371802	0.291293493161645	0.240883601790403	-0.103801123053436	0.681890306235774	0.543216331359314	0.0198177839125275	0.513551864396665	0.0292655277893313	-0.314281339268533	0.204035138335705
9349	Grm1	14773	0.357742246041862	0.144961224292979	black	0.371518152862912	0.129014327008822	-0.511763713189189	0.0299302641933368	0.177963823877897	0.479875485599454	0.130687947861769	0.605238202879045	0.675899026587971	0.00207638640656955	-0.071595253204196	0.777707201343037	0.0772316814636489	0.760672507881343	0.122818226664679	0.6273144798205	0.636390361226073	0.00451868842083595	0.782081456413709	0.000125704313812536	-0.670073644541085	0.00234497739865748
16331	Slc35a5	20521	-0.357630399151702	0.145096017747963	black	-0.297461349482772	0.230608453629009	-0.00820446458082043	0.974224883661178	0.584773636589926	0.0108043155925154	0.637365499242634	0.00443837832033264	0.117810401093518	0.641522525788445	-0.408137574896569	0.0926827802395246	0.571886938961067	0.0131478438721091	0.10821122711651	0.669087427618595	0.701131705585495	0.00118764741941559	0.737149965252611	0.000482395701347669	-0.461712984849436	0.0537479856485875
6610	Gm26618	105245025	-0.357249269299469	0.145555990722289	black	-0.221580119271726	0.3768835769148	-0.238766445079676	0.339995113960799	0.573957948078836	0.0127461391968085	0.19105044794961	0.447610963865851	0.224540414348927	0.370376303398146	-0.427919510318499	0.0764729295617618	-0.0492355533096093	0.846168708715782	0.353553725103282	0.150068318960606	0.366951903485548	0.134157162996397	0.769684251166985	0.000187569061597777	-0.708700721546664	0.000993509791110636
4016	Cyp4f13	13120	-0.3570907493817	0.145747599381803	black	-0.365447166068225	0.13588278907433	-0.0150129963021679	0.952852615061861	0.806047173056308	5.36909396304915e-05	0.60164673215614	0.0082543828498083	0.136485249697123	0.589180005874979	-0.386518778741803	0.113094557653925	0.303004951555371	0.221616905845778	-0.129938566099462	0.607326793400525	0.813257432088001	4.06291369278685e-05	0.851134219748139	7.51933603586239e-06	-0.834695237544772	1.64578713105924e-05
10325	Kalrn	230451	-0.356911772469223	0.145964144414072	black	-0.280023318563078	0.26039876949927	-0.254950272428363	0.307250440116004	0.280166115468002	0.260145513551049	-0.045234231468433	0.858546061288315	0.0508576754935274	0.841160555213283	-0.185996651488943	0.459936862408764	-0.0927027570979047	0.714470989478189	0.491593799891598	0.038266030769815	0.00658906023902046	0.979298677904632	0.369279123970652	0.131518519289913	-0.420692953776779	0.0821319426464209
8785	Gm46652	108168406	-0.356739047763663	0.146173335412307	black	-0.325006749899409	0.188186376383378	0.16430382305598	0.514731269175803	0.680178219512807	0.00189571074468535	0.667897066857128	0.00245240350937169	0.100030272312386	0.692903495108685	-0.508362661015727	0.031226819351806	0.413827229915388	0.0877864826864779	-0.235521187984669	0.346795082741927	0.786522403378978	0.000108240770454243	0.773659248256136	0.000165421768593213	-0.480635438978162	0.0434840087495872
989	Acad11	12778	-0.356131214401622	0.146911142322283	black	-0.317900033467884	0.198593094397463	0.081764059125774	0.747049720939664	0.751314263028686	0.000325306368652518	0.758774152449899	0.000261616519526837	0.104667959409734	0.67936714485566	-0.504865592452093	0.0326048442592903	0.536572611356003	0.0216890300998257	-0.0402431197534101	0.874028938487416	0.882740823534976	1.23637967877015e-06	0.840670457442314	1.25056395765853e-05	-0.636385432697536	0.00451909731225751
17361	Tbce	54525	-0.355769127098661	0.147351874054051	black	-0.20910464476594	0.404996779534586	0.124263517465211	0.623236761627462	0.638761643356435	0.0043254257229281	0.580372154686223	0.0115637083860471	0.200369652820878	0.42533404286733	-0.713942112044184	0.000875192776386759	0.311314042355293	0.208569929055294	-0.00939456619377767	0.970487506918558	0.673308053572708	0.00219252684135539	0.81204790226004	4.26088138550396e-05	-0.422957984200049	0.0803262996501354
10543	Kiss1r	170643	-0.35413404945871	0.149353441201531	black	-0.256907007660608	0.30342389034119	0.00960459587462534	0.969827991570941	0.355480952628487	0.147703290259744	0.391404491349582	0.108225266590716	0.130387091313097	0.60607636654475	-0.448164753796169	0.0621475329514062	0.414047364000499	0.0876009050864147	0.269427631736435	0.27961997861689	0.337682985788971	0.170539001559694	0.510778683650077	0.0303014072225195	-0.207545047967412	0.408588856937518
13704	Peli2	270109	-0.353892927697737	0.149650183940944	black	-0.33378789049181	0.175837705840478	0.0303419393243302	0.904867359451323	0.848455164136941	8.59594878674478e-06	0.625332293455445	0.00551524170537793	0.144186895812465	0.568126642380965	-0.527162701415361	0.0245733943271265	0.274847526361236	0.269682120881881	-0.137097366395261	0.58749489456026	0.836978872547441	1.48370777624238e-05	0.901903487780471	3.15710314269616e-07	-0.816098613456651	3.62846249032719e-05
303	2810002D19Rik	66457	-0.3538715697097	0.149676488250502	black	-0.25056959156067	0.315921163185744	-0.139389346611265	0.58120321240937	0.596779199284338	0.00893408843185053	0.522483812828146	0.0261147801162441	0.224427116084499	0.370624187875333	-0.363909887340219	0.13766163790757	0.432363601759028	0.0731384023179642	0.109714504034667	0.664742858154909	0.647411305654645	0.0036767571443436	0.83855925883709	1.3797129044387e-05	-0.571931518258421	0.0131390921176117
8291	Gm40062	105244450	0.353556389103396	0.150065031919652	black	0.351666319874995	0.152409605063707	-0.407110162154983	0.0935875815227405	0.1780943312286	0.479548189504482	0.272662400059312	0.27366207965813	0.713204980981547	0.000891084743057402	-0.17480217398933	0.487837978598651	0.233780740412161	0.350473876792163	-0.012742451561929	0.959977236839718	0.759587520777692	0.000255357264879532	0.78303009789815	0.000121786279035792	-0.607465816860372	0.00749714781974054
13852	Pick1	56535	-0.353329207811218	0.150345523085603	black	-0.217222296938792	0.386577679302946	0.190805497476126	0.44820444326756	0.226451897455599	0.366208210101658	0.392996961002119	0.106671002223933	0.260896555621424	0.295711038034733	-0.581859096819331	0.0113025394434142	0.370563592649788	0.130077813440079	-0.348708698800529	0.156128704834334	0.29264275510215	0.238611398463151	0.376370312950338	0.123702606750169	0.128711526566205	0.610752908322634
8193	Gm39545	105243732	-0.353105302438172	0.150622322259034	black	-0.189918033382347	0.450358013911059	0.0553061754057959	0.827456494171535	0.45630083794857	0.0569940142976344	0.585940989031311	0.0106097654519133	0.278335568881428	0.263403718392774	-0.375459632474788	0.124687598024472	0.557556006898107	0.01621175177592	-0.189370842855444	0.451688488842045	0.659423763536796	0.00290995973716898	0.701551713563592	0.0011761065124436	-0.309869685084083	0.210800933831012
16981	St6galnac5	76792	-0.353095411907669	0.150634557333752	black	-0.145832542715165	0.563670621756289	-0.242444594083917	0.33238212887393	0.55837882476852	0.0160218137154758	0.106283240568494	0.674674090151489	0.125467019799997	0.61984915301837	-0.363108953857075	0.138594819287177	-0.168814019849395	0.50309318013623	0.46011798581832	0.0546897765671008	0.237750959884071	0.34211456969213	0.657749842642421	0.00300815563968339	-0.65181122812497	0.00337873282776229
445	4930473A02Rik	321014	-0.352866134377966	0.150918376541349	black	-0.270366300834378	0.277882979583545	-0.0601176681758711	0.812687515631966	0.748605621683489	0.000351445747176001	0.389673627593269	0.109932866061485	0.148690011354446	0.555969628194334	-0.59316748262805	0.00946695694536127	0.00486560734759776	0.984712669046881	0.0191228388048954	0.939965557395819	0.582683803892917	0.0111597336872526	0.847244189910308	9.12435673000642e-06	-0.726176081602596	0.000643990586264021
17019	Stat5a	20788	0.35266040004576	0.151173364745961	black	0.333476618746019	0.176265868432391	-0.444251657789819	0.0647464359583436	0.0607709203473938	0.810686861039968	0.195762001914878	0.436274390456702	0.78370777293889	0.00011905114226634	-0.151405592561198	0.548694297046268	0.249797020392289	0.317465203618551	-0.0179961964205691	0.943497039559554	0.663338761047051	0.00269054305444851	0.740893185180342	0.000435736630592638	-0.499204858265227	0.0349344132373403
13894	Pik3r3	109785	-0.352548789259913	0.151311819561605	black	-0.228189636151771	0.36244200426539	-0.283898644985194	0.253580298476179	0.43481728478409	0.0713439575950694	0.139082950015418	0.582042647182419	0.420271008518474	0.0824715628415732	-0.341485967229893	0.165470765946509	0.000750806415662488	0.997640901889704	0.0285001635672724	0.910619399332154	0.310905634063571	0.209199198398701	0.718958936261803	0.000773187853854255	-0.506948898625984	0.0317783815187649
2565	Cage1	67488	-0.35246719249496	0.151413096673948	black	-0.325591388757968	0.187346756465022	0.0101722806452988	0.968045495892955	0.676888512052456	0.0020333949085734	0.67694142871307	0.00203111663339155	0.105704715626879	0.676353640616369	-0.330588942217387	0.180271386882613	0.543226693795531	0.0198149680085242	-0.0607246564682525	0.810828512538176	0.821982239913907	2.85318777037589e-05	0.812292617189486	4.22017865417154e-05	-0.627887123466682	0.00527049115425094
3903	Ctsc	13030	0.352209463295199	0.151733293567088	black	0.282637951857936	0.255785999084434	-0.206933080563434	0.410003006993899	0.304450584718408	0.21930995273954	0.374578583129107	0.125645778602452	0.285616594050478	0.250593884398325	-0.265004128102642	0.287895038895793	0.208167153396732	0.407153970611664	0.267351015874217	0.283486344688309	0.739007836626532	0.000458739788717655	0.632926796841273	0.00481357822851922	-0.578389425713748	0.0119194389862071
5055	Epp13	13855	-0.352038897933355	0.15194545571292	black	-0.298423174110596	0.229031888325636	-0.225649657313999	0.367954311277564	0.355945876382924	0.147136621515922	0.0649906441914122	0.797790888256196	0.110730916592115	0.661811098522883	-0.0291341975706414	0.908638759808399	0.030896477451939	0.903136354022647	0.178483467765685	0.478572936794162	0.12485825147955	0.621561804294141	0.401538688127604	0.0986057131490518	-0.487771014652735	0.0400286222560877
5006	Entpd1	56205	-0.352038072929834	0.151946482409844	black	-0.265742353335693	0.28650378882401	-0.0563680301729211	0.824192191735194	0.485069535895328	0.0413111689248402	0.521342393220906	0.0265019863960449	0.300607792848605	0.225476766517778	-0.536323840055606	0.0217616962589976	0.477131258067614	0.0452618688476494	0.0708674451946696	0.779914042397915	0.646700171580167	0.00372688426078272	0.817364602169168	3.44802576990618e-05	-0.499620099244107	0.0347592967811533
4566	Dpp8	13483	-0.351568597350053	0.152531506554506	black	-0.268342030474926	0.281637159849171	-0.0399366998248111	0.874980957590014	0.713526938384186	0.000884114259236617	0.597483560231981	0.00883303674722783	0.219632672668573	0.381198878168023	-0.570569407672645	0.0134086039918792	0.365489730300989	0.135833765197891	0.0294285794023193	0.907719322939811	0.756330928043146	0.000281201243075848	0.917676780497956	8.17273621744549e-08	-0.6072910041391	0.00751904750434843
15376	Rpap1	103949	-0.35144772324075	0.15268238048456	black	-0.255179505269889	0.306800672889461	0.253784292012646	0.309544250478416	0.346609661848158	0.158805541741871	0.404959484992165	0.0955022569657005	0.156806177519991	0.534353091648359	-0.744078090558235	0.000399076967276341	0.250279275253826	0.316500858961444	-0.19566754073616	0.436500196607224	0.327273926626411	0.184944345004025	0.467351123953847	0.0505164828091256	0.0466498203189756	0.854163460729461
11112	LOC118568223	NA	-0.351305401017327	0.152860157030458	black	-0.346880328037222	0.158458621665724	-0.198433544713281	0.42991338506823	0.597245917274796	0.0088670270449332	0.262337119535599	0.292955439834199	0.126334010091091	0.617413256402913	-0.354376439791084	0.149055545798339	0.0404122222629021	0.873503622638353	0.213189051111958	0.395670758860627	0.42057167835835	0.0822294512836885	0.688907314068177	0.00156724245184599	-0.718346097250855	0.000785088899416536
11156	LOC118568406	118567373	0.351295883503322	0.152872050547012	black	0.300316276292153	0.225949095507463	-0.169559212045114	0.501182455781706	0.355842997540093	0.147261885198408	0.322991584247355	0.19109960401141	0.433165713618659	0.072548172851141	-0.154560495662719	0.540295676532715	0.0455971255663407	0.857422176962901	-0.223752369291648	0.372102385999913	0.726725452178457	0.000634945475264663	0.580172072953077	0.0115992162070053	-0.599638537382334	0.00852956877072795
7903	Gm36500	102640412	-0.351027692181023	0.153207455713987	black	-0.344922743627167	0.160979400357954	-0.0852422723893417	0.736643331953254	0.763360551034469	0.000227946208150852	0.508159525969456	0.0313056111835858	0.192308089732762	0.444570239586632	-0.446240230848341	0.0634158028506295	0.211534839780575	0.399433654581147	-0.0277123554823278	0.913081106527526	0.729934175818348	0.000584211268160108	0.87777533939353	1.69509459436313e-06	-0.797959049872585	7.2437483566122e-05
10577	Klhl10	78267	-0.350996900238652	0.153245996988806	black	-0.320022829284865	0.195445680157319	-0.0949504196697517	0.707832533239729	0.645028982126855	0.0038468888280211	0.5840333126077	0.0109291704311152	0.29204446897934	0.239617242309837	-0.311175570521746	0.208783145509842	0.489264830991341	0.0393326222013465	-0.262085642984035	0.293435354913896	0.766853382952513	0.000204825386139057	0.851741296996417	7.29214255038698e-06	-0.635343263050506	0.00460624056131994
12928	Nlrp9a	18014	0.350914707825077	0.153348907140583	black	0.221724928089162	0.376563788938652	-0.222366796896635	0.375148140782282	-0.0695596434470865	0.783883541535242	-0.0633569929709057	0.802777799322566	0.328268515904217	0.183533936352011	0.12830950815408	0.61187709604553	-0.0653312566538457	0.796752060184223	-0.0295118192750793	0.90745936170767	0.222130798323966	0.375668292622063	0.270967312160251	0.276774302927895	-0.166959723983284	0.507862748717286
7525	Gm34353	102637571	0.350835898107802	0.153447626455572	black	0.446409376740401	0.06330356834736	-0.593824206342022	0.00936821226613121	0.0624278554346513	0.805617350618099	-0.00121208787267341	0.996191524061132	0.731368337971589	0.00056265851731795	-0.185850311520759	0.460296309377669	-0.00192492337082171	0.993951770118252	0.50308353421874	0.0333248813901467	0.450048539666225	0.0609245297643181	0.765144338374661	0.000215877858677899	-0.542662016042438	0.0199688738574639
1290	Aif1l	78801	-0.350626116020166	0.153710617970682	black	-0.332650913826496	0.177405042854558	0.274050818661574	0.271129059604316	0.432135095546113	0.0733071938138583	0.741213544542878	0.000431925855755884	0.126434096107607	0.617132298453064	-0.343512249195576	0.162812541525493	0.740184520876933	0.000444266755103993	-0.500696392671613	0.0343085447415094	0.685673631264064	0.00168292869094998	0.453148170112811	0.0589514194216632	-0.0973404720936609	0.700795463261358
14795	Rab28	19259	-0.350386957106694	0.15401081439036	black	-0.247546030510137	0.3219893667122	0.096177262074654	0.704217466797449	0.542897891988812	0.0199044707108703	0.624221508956394	0.00562449510261825	0.19434982963588	0.43965646813692	-0.493591624012177	0.0373688793021244	0.591497610463465	0.0097218080272959	-0.0710547648238072	0.779345902819681	0.702754027847426	0.00114358369404013	0.741437537742627	0.000429278035786954	-0.410497168900694	0.0906287855942863
6353	Gm15506	100038464	-0.349847509924043	0.154689413201932	black	-0.29825670963726	0.22930425023618	0.0191906301456856	0.93975309749549	0.292725363769326	0.238472727641621	0.495927773196992	0.0363403657448317	0.272044625440023	0.274793818622858	-0.355995016182436	0.147076815602526	0.639158344629686	0.004293762986347	-0.341191430784004	0.165859597831892	0.499082416135272	0.0349861792337749	0.548796417738864	0.0183463769387009	-0.122043729496266	0.629503878276329
2772	Ccdc171	73936	-0.34975250529845	0.154809136330115	black	-0.166029759358159	0.510262812511012	-0.145982538477317	0.563265226336304	0.512059000186874	0.0298196939552648	0.421477266039763	0.0815033756590819	0.426007207285308	0.0779416654598513	-0.328565091286781	0.18311476366053	0.291423762571573	0.240663626118964	-0.0633059661088123	0.802933682637181	0.601414183219104	0.00828587812563296	0.832523259217654	1.8137560953994e-05	-0.5158568719691	0.028425609837177
16511	Slitrk3	338365	0.349489587363743	0.155140791729732	black	0.408377138536497	0.092472720027918	-0.59851937383084	0.00868610552073029	0.0310851379102271	0.902547539781392	0.0460643233101203	0.855975648268573	0.832192050953585	1.84061448308122e-05	-0.146696224732625	0.561338078421787	0.0703484385786573	0.781488740675526	0.205253134274639	0.41389853653799	0.534750208141694	0.0222257890994391	0.717996712199023	0.000791941958425441	-0.608289953297989	0.00739459676077141
12806	Neurog2	67052	-0.349360412714515	0.155303916062549	black	-0.227789511650865	0.363307248362753	-0.368096076143902	0.132855305113979	0.430845870676	0.0742648984873383	0.11038514167773	0.662807935599302	0.292805482956497	0.238338284818154	-0.254821624564951	0.307503026679818	0.0467371672999015	0.853893170051733	0.331982252561351	0.178331170803419	0.274749441739046	0.269859998462494	0.677867694897326	0.00199157720516242	-0.647478754567765	0.00367203153315651
18127	Trappc11	228140	-0.349344775310594	0.155323671257053	black	-0.220377804626179	0.37954453576635	0.149731160002596	0.553175264034946	0.325847284086383	0.186980042846424	0.520630985476474	0.0267455703991421	0.261982758523203	0.293631835615531	-0.580489997808881	0.0115428358610704	0.502815451712884	0.0334342522180789	-0.183888122361391	0.465129599521647	0.478385509107429	0.0446192865654053	0.574765891170428	0.0125921054254053	0.0348785730318107	0.890718789302849
2827	Ccdc7b	66396	0.349273053388088	0.155414301730443	black	0.329796947526775	0.181380539879471	-0.456214206877361	0.0570471409429512	0.232741594844048	0.352680928515273	0.250365012638008	0.316329595361807	0.637587310493379	0.00442027402506319	-0.116390971436167	0.645571607377071	0.1836884168007	0.465622940056182	0.233992510920104	0.350025067148742	0.735384734086531	0.000505811363033327	0.814407753788827	3.88196050221299e-05	-0.649374668322754	0.00354121944247987
15915	Serpine2	231691	-0.348295208619622	0.156653556664702	black	-0.212511737572399	0.397209125720299	-0.27550267396981	0.268495865342846	0.403657830697479	0.0966747276012137	-0.0982223611857228	0.698204710949363	0.0224918966408177	0.929411784741602	-0.198323430692502	0.430174604086215	-0.280462649304153	0.259620090658991	0.351100338226161	0.15311655337331	-0.0441484342621052	0.861910316965691	0.442024610234068	0.0662611783470582	-0.428334103501764	0.0761572064173948
5038	Epha4	13836	-0.3480859008448	0.156919695024216	black	-0.260246435838307	0.296959736740478	-0.207674718927026	0.408289546899026	0.707651266324516	0.00101873089632443	0.417767968948603	0.0845073800481284	0.310740242744933	0.209454383454485	-0.422303759007809	0.0808448209336069	0.168504275557945	0.503888406538213	0.0339552004761757	0.893596135998588	0.666631285582408	0.00251671838615279	0.921715013757591	5.53679159457118e-08	-0.816855541876682	3.51963838912246e-05
3331	Chst15	56773	0.347984760125566	0.157048407899733	black	0.306583493983921	0.215934746981545	-0.632300001350239	0.00486858198001638	0.0468490242550543	0.85354705714763	-0.353744048298198	0.149833608715381	0.404798798351638	0.0956464377345076	-0.0442257499399097	0.861670685057745	-0.451686805206007	0.0598756194318024	0.381884728445693	0.117855041800387	0.0384971293755565	0.879455739715698	0.419477413911057	0.0831131001434675	-0.562411983373717	0.0151161455500714
16254	Slc25a27	230622	-0.347977611971778	0.157057507455558	black	-0.165654375549158	0.511233121723583	-0.273394804173216	0.272324074559424	0.471427491231985	0.0482731437243026	0.229712442147223	0.359159700810593	0.424902901252824	0.0787991996092469	-0.476345861046079	0.0456678116004542	0.0818107186149199	0.746909841220818	0.220151363347006	0.380046858767702	0.413361094151245	0.0881803884358086	0.83606777819446	1.54665354599705e-05	-0.54799754226481	0.0185515747485484
18158	Trim13	71943	-0.347783034510084	0.157305341866056	black	-0.241650518121002	0.334017219698844	0.295638741163204	0.233615011218234	0.362939830271867	0.13879242877432	0.650347744520351	0.0034755773872712	0.0909759350289298	0.719584456568852	-0.437707129520571	0.0692725095156796	0.609917742446185	0.00719537282492489	-0.166559638773302	0.508894637508974	0.550970144771264	0.0177970893597018	0.460493178287882	0.0544671307638721	0.0649100000244823	0.798036890912523
10331	Kansl1l	242553	-0.347754004839432	0.157342340028951	black	-0.248360754080805	0.320347527214458	0.0198023999421895	0.937835971101324	0.434284634510578	0.0717307047022713	0.397310970693305	0.102540761525131	0.351644704773347	0.152436562511932	-0.529155760164777	0.0239388056929998	0.249179554129248	0.318702459303787	-0.190296853368559	0.449438101421636	0.508329607920326	0.0312396294968226	0.715513008205661	0.000842112781941374	-0.298240218353693	0.229331243871961
10423	Kcnmb4	72413	-0.347391962711557	0.157804260656066	black	-0.237763119992271	0.342089144875578	-0.232069848713749	0.354111869679888	0.670349159780214	0.00233166016273084	0.327609156672745	0.184468155680097	0.184190386813704	0.464383402986173	-0.366367555877758	0.134825464534208	0.0829478398921098	0.743503219962594	0.301075087901216	0.224720960941226	0.530940492490066	0.0233814850030109	0.833954353096757	1.70152077825581e-05	-0.790583815114032	9.41145963773271e-05
14088	Plscr2	192654	0.34680716306096	0.158552348071319	black	0.403077396838574	0.0972008894923238	-0.456703313045087	0.0567476823682099	-0.0412927896439483	0.87076896401135	0.166782422172891	0.508319918351668	0.806102722789972	5.35780930445237e-05	-0.123365901705929	0.625768061458677	0.284021090663883	0.253366707079277	-0.0215633311553785	0.932319524099768	0.597400074298527	0.00884496585267448	0.647768857025803	0.00365176298589634	-0.423668742984352	0.0797657372170561
10843	Litaf	NA	-0.346660414347438	0.158740451439357	black	-0.224463115148343	0.370545415701757	-0.0869482646666876	0.731554982660541	0.721753305476572	0.000720813675906123	0.530224440699368	0.0236038548979975	0.208393710470128	0.406632091316521	-0.546632355743267	0.0189064187737073	0.265415848294855	0.287118609886294	0.14024046145595	0.578874100606719	0.705436602474767	0.00107370745636965	0.875068936932588	2.00186930595393e-06	-0.745821480545811	0.000380131832820085
17466	Tef	224617	-0.346203113783882	0.159327599151145	black	-0.264785720073861	0.288307434755461	-0.0115682360521521	0.96366291028162	0.747472645669367	0.000362891372904721	0.63089441059293	0.00499379064011832	0.289362420554532	0.244159436179858	-0.59212122594553	0.00962599718321361	0.364785640083209	0.136646294552588	-0.141213603838262	0.576215916976695	0.819469451369042	3.16495227300559e-05	0.93341518461655	1.57443129723541e-08	-0.666169648125488	0.00254051713700129
15149	Rgs22	63954	0.346126106256368	0.159426618012837	black	0.336185431658239	0.172563269892202	-0.211495493370763	0.399523393143	0.218599982239741	0.383498249270685	0.412883595477816	0.0885852273372484	0.527802128494113	0.0243683869415063	-0.0670954592740156	0.791376685455781	0.323202907535246	0.190792707261766	-0.199346762914176	0.427750201938369	0.798936935977466	6.99110063489957e-05	0.611685688556237	0.00698393319796767	-0.507849618700017	0.0314261138180656
7076	Gm31803	102634125	0.345455088997579	0.1602912121185	black	0.439405368233221	0.0680761802729566	-0.577401548377294	0.0120999115092524	0.00773488872789626	0.975699677115006	0.051467260228491	0.839280006886939	0.789856747443011	9.65216734344256e-05	-0.0570390203109657	0.822130877512449	0.102816999872105	0.68475875837207	0.240370656531235	0.336662428268242	0.512173535844895	0.0297768913711209	0.655757805106467	0.00312854171718015	-0.551945460910039	0.0175548925614319
5421	Fbll1	14113	0.345421964378793	0.160333975258087	black	0.396300914634263	0.103497330643722	-0.446869944583665	0.0629987148934781	-0.0253188061678691	0.920564893082488	0.124766801716376	0.621819240628527	0.667728782328379	0.00246087526393023	-0.115845560438632	0.647129986239249	0.240833942440699	0.335703511987522	0.373094589965656	0.127271366578261	0.484031877405943	0.0418120572288345	0.587173638844034	0.0104073894682298	-0.366087094997837	0.135147042478594
3268	Chd6	109151	-0.345329053309414	0.160453962874847	black	-0.176323380490675	0.483998870660143	-0.139478998512242	0.580957689819344	0.674926361847753	0.00211937558018052	0.40336017138107	0.0969442977461573	0.311126224793135	0.208859161608903	-0.579514685726785	0.0117164944413022	0.116890317167111	0.644146079222966	0.127283526586479	0.614749846483206	0.599613215393906	0.00853308524431657	0.914291231357849	1.11597266398277e-07	-0.672409109276665	0.002234052645118
18579	Ubr1	70044	-0.345228110398704	0.160584392383449	black	-0.268678748234282	0.281010546049613	0.130064802172183	0.60697475941763	0.803124336271183	5.99209449841181e-05	0.648080639488198	0.00363008191503752	0.156081754858862	0.536266819801856	-0.723492325236883	0.000689741686873409	0.246668409548591	0.323763490922746	-0.105295411754926	0.677542794384149	0.808964486038001	4.80309479711291e-05	0.882220671972887	1.27876721984102e-06	-0.655306365227617	0.00315636599461981
358	4430402I18Rik	NA	-0.345193296480795	0.160629392610092	black	-0.273404203641476	0.272306929284663	0.0197594659002176	0.937970504653981	0.639814106022984	0.00424183837715985	0.563024188384099	0.0149822977649574	0.169172577015691	0.502173381381552	-0.588893634729002	0.0101301836696225	0.371693966704524	0.128819117326095	0.0216346386133531	0.932096200312821	0.701594320100454	0.00117494100354353	0.831057637867634	1.93519876414197e-05	-0.607800415663981	0.00745537456859596
1902	Atg16l2	11982	-0.345093712533599	0.160758161587311	black	-0.254448830510203	0.308235668921461	0.086759308895763	0.732118048095733	0.685722414673301	0.00168113239045402	0.627084359466773	0.00534642387612087	0.204538430641297	0.41556179336287	-0.514650682069262	0.028862764006463	0.369470489223281	0.131303173074342	-0.282290009285756	0.256396868459692	0.719147834064951	0.000769550061546502	0.742668711437561	0.000414966333189496	-0.492210406242228	0.0379873923385775
10592	Klhl28	207952	-0.344733684217084	0.161224290270058	black	-0.29268795150189	0.238535523285629	-0.207937067505443	0.407684347389649	0.681332745095755	0.00184925665604159	0.420070708820259	0.082633141263094	0.194143481322698	0.440151795784954	-0.297680409564615	0.230248773012653	0.234774611583597	0.348370399188192	0.16741546027823	0.506688535067624	0.615237753928062	0.00657430508172594	0.835508111126227	1.58644119350139e-05	-0.769477012581869	0.00018878921664074
2310	Bloc1s1	17060	-0.344612956169435	0.161380802846782	black	-0.474568220892783	0.0465968174724619	0.431174077127081	0.074020219332902	0.457725067540815	0.0561259134320184	0.804760962808356	5.63609504431075e-05	-0.25055207309362	0.315956125740826	-0.299328710107229	0.227553930115808	0.831303267047693	1.91437414998582e-05	-0.312138270252011	0.207303744322199	0.655124411038847	0.00316763790437175	0.273088068607171	0.272883947123429	-0.0919666012359312	0.716649494173918
17519	Tex35	21400	0.344542782852401	0.161471823516639	black	0.437894910860058	0.0691394662378272	-0.428751837307863	0.0758400623958248	0.131049283241352	0.604232170061421	0.14244259821135	0.57286631415393	0.747735133839921	0.000360212152026405	-0.240910700466133	0.335544790450553	0.0484465293458896	0.848606789375149	0.134937366368535	0.593450162537492	0.591290839386993	0.00975374431454381	0.764905293898321	0.000217463144465289	-0.483316299659202	0.0421601643466368
14024	Plek2	18715	-0.344402646604436	0.161653696608806	black	-0.237456198561637	0.342731201505009	0.00893120709745227	0.971942567207025	0.380737185200198	0.119055467370289	0.0534189963147628	0.833264583341486	-0.0613373930931308	0.808952880560972	-0.340397519938481	0.16691076500441	-0.151839927408811	0.54753461755394	0.257247595310257	0.302760778512903	0.0016148623710339	0.994925988219417	0.318457975641084	0.197762629762389	-0.256664605453376	0.303896368788976
11115	LOC118568235	NA	-0.344334581510695	0.161742083884822	black	-0.34018922337107	0.167187303592624	0.291865369428134	0.239918869845281	0.159873523571348	0.526284661907583	-0.0650149440320098	0.797716765860935	-0.302877522469895	0.221821007587329	-0.41673644810263	0.0853569351615638	-0.304317708613777	0.219521345625963	0.0499804647959154	0.843868154569261	-0.293372112323971	0.237388839007215	-0.0884509084918865	0.727081950990476	0.185111199693003	0.462113915073904
18458	Tut7	67125	-0.344030316790465	0.162137595281765	black	-0.282493635928388	0.256039258148045	0.108168455061718	0.669211188892772	0.825157526726727	2.49701529339045e-05	0.690018698124491	0.00152903721754152	0.148768956362748	0.555757528134336	-0.617105087483957	0.00636689844278279	0.322430318362106	0.191916299767453	-0.12233314620969	0.62868539125875	0.856858508549823	5.59974822181938e-06	0.906098315661954	2.25603928156077e-07	-0.672240684362872	0.00224190452687948
13462	Pan2	228983	-0.343474668545721	0.16286157641285	black	-0.207748382355686	0.408119567480852	-0.11284382102115	0.655731593170751	0.66311413032089	0.00270275299327348	0.432061292908298	0.0733617712102161	0.286941470180153	0.248305971795962	-0.626080383933435	0.00544263841693022	0.158622528824997	0.52956851431663	0.055512627197097	0.826821617623535	0.629202110968316	0.00514800432347191	0.908497256857743	1.84842374085722e-07	-0.650984951553607	0.00343313511730093
7650	Gm34923	102638331	0.343462961640419	0.162876853527986	black	0.397812212344109	0.10206842545761	-0.47848707344024	0.0445675580893527	0.147499281688896	0.559173054806643	0.247691455976836	0.321695941063257	0.745105484970622	0.000387818871845356	-0.181808660630908	0.470279406282834	0.22673326035631	0.365596921780545	0.139192673412471	0.581741979226805	0.725352882781658	0.000657745707450943	0.788443482229314	0.000101350132386028	-0.60954369932668	0.00724076320338549
15548	Rsrp1	67671	-0.343359093769013	0.163012440288736	black	-0.27802253900318	0.263963414940938	-0.16850175953218	0.503894868543266	0.685970943650391	0.00167200568521841	0.390393128424816	0.1092207198413	0.228109623207865	0.362614933985006	-0.438398602741881	0.068783534769942	0.124379877526074	0.622908916448591	0.0554157718102273	0.827119452731796	0.580085775580094	0.0116145579800468	0.86617053886881	3.37126573290634e-06	-0.676108591267449	0.00206721911141671
10155	Ipp	320727	-0.343223139970583	0.163190027294155	black	-0.271209258383821	0.276328757522491	0.119319581863477	0.637227952626242	0.427596326288214	0.0767197090910457	0.701334795869951	0.00118205524337453	0.165851259454206	0.51072409877367	-0.335541565453555	0.173438556582633	0.816236006961803	3.60849905377977e-05	-0.123286512118386	0.625992134469157	0.705020666068788	0.00108430296608873	0.634886726324889	0.00464484392724748	-0.237562207572533	0.342509360059903
17954	Tmprss7	227615	-0.342504660677281	0.164130712290544	black	-0.328561426868948	0.183119938953831	0.0119932899364033	0.962328649889469	0.522616195547019	0.0260701584146583	0.513372124123532	0.0293318229861522	0.200911629724228	0.424056765939805	-0.398741674161428	0.101196700605881	0.405211681532897	0.095276282874337	-0.134322099913058	0.595151046422448	0.630314093700384	0.00504624336195394	0.754819024639227	0.000293928012430668	-0.421861070142529	0.0811970717632354
11760	Mef2c	70717	0.34248047679908	0.164162439541091	black	0.446588145992363	0.0631851093413278	-0.560565590228973	0.01552558105185	0.0205441646516906	0.935511911891764	-0.0458224102164215	0.856724600704863	0.727111676727697	0.000628650301546038	-0.167092609024506	0.507520234691705	-0.0395848329828362	0.876074377603817	0.331061746767051	0.179611417017456	0.402215191808262	0.0979862834656274	0.665909582852875	0.00255400562160675	-0.553101296422466	0.0172712468592015
11015	LOC118567721	16881	-0.342466694623273	0.164180522481807	black	-0.310434414476028	0.209926786638122	-0.114489222393349	0.651011439970613	0.736952005831988	0.00048497548837745	0.493122803789006	0.0375779456434771	0.203557014482393	0.417851536644264	-0.422155485329545	0.0809626785391541	0.253993809617799	0.309131320149796	-0.00779929472377045	0.97549739313391	0.716312239865016	0.000825687044848319	0.914322834617417	1.11279836379952e-07	-0.769556283565347	0.000188321705021603
8375	Gm40573	105245041	-0.342279637054487	0.164426085751165	black	-0.244960066290479	0.32723337440992	0.111328587067388	0.660089345991497	0.364184744046028	0.137342407218895	0.193374187919888	0.442000985614769	-0.0417154322433225	0.869456913591306	-0.356335406640285	0.146663001512625	0.00998602650464719	0.968630307081713	0.0538880735313064	0.831820145579711	0.172317699672513	0.494139835833765	0.417023120269678	0.0851202113855439	-0.129546664985034	0.608420210005186
13936	Pkd1l1	236539	0.341948094763999	0.164861936930631	black	0.327586626119114	0.184500134306626	-0.3052113033225	0.218102262850021	0.187384082932935	0.456536046077524	0.0659906946205246	0.794741776740703	0.501315927216173	0.0340511331314741	-0.252179372943313	0.312718223107492	-0.150976503509778	0.549841043702825	0.143438861093951	0.570157156239058	0.471415175532993	0.0482798057211195	0.606679703692812	0.00759603475086872	-0.493757733937329	0.0372950185259965
3311	Chrm2	213788	0.341480027898214	0.165478600627806	black	0.413962460039175	0.0876724470427472	-0.567254361994754	0.0140829454432355	0.0836184806121558	0.741496213262377	0.100537540500023	0.691418490109161	0.790290713788939	9.5078757581011e-05	0.0107964892053979	0.966085685612745	0.156440474637298	0.535318790424332	0.115071113306378	0.649345180293691	0.602557225388879	0.00813199711677762	0.734231516507011	0.000521617329706401	-0.657901651693554	0.00299913951718667
16708	Sobp	319757	-0.34134779284592	0.165653099533199	black	-0.22704866415685	0.364912360179483	-0.161900930534477	0.520982764036401	0.730407204801969	0.000577027465330653	0.282697704569718	0.255681185446354	0.18731024892563	0.456716702937728	-0.449551390984142	0.0612455304358759	-0.0921089379772121	0.716228114377316	0.17037156312911	0.499103492742741	0.503064874760196	0.0333324850272128	0.827157724080295	2.29273429814569e-05	-0.804255514718398	5.74406683756136e-05
2255	Bcor	170752	0.341257040771768	0.165772929268429	black	0.42618702371193	0.0778026828247313	-0.413949749091916	0.0876831612250496	0.01166821087601	0.963349077100214	0.158616139835213	0.52958530946671	0.739540815359911	0.00045213599024782	-0.157833921484542	0.531643422233816	0.217660381746594	0.385596990090629	0.0358403683815193	0.887723093591553	0.564360043323875	0.0146935018197283	0.60367525526867	0.00798372027774292	-0.440438869832744	0.0673556663873938
2383	Brdt	105246	-0.341225002983708	0.165815246256452	black	-0.272024964926022	0.274829883192567	-0.220520329133292	0.379228557485085	0.692238691775534	0.00145503006026718	0.338134499752904	0.169931845643588	0.209726984455889	0.403568173721859	-0.381159007599678	0.118613205777949	0.10525019193243	0.677674216455996	0.117868195743343	0.641357862873984	0.563242954555006	0.0149346971915415	0.866612986710572	3.28790913774355e-06	-0.791383142312249	9.15272367667716e-05
16106	Sirt3	20393	-0.341157727992919	0.165904130026236	black	-0.325292233461031	0.187776071306728	0.254071939642329	0.308977420783434	0.735904457712154	0.000498820416614334	0.829522387743961	2.06979663404132e-05	0.0254164497699036	0.920259467487209	-0.717760508588109	0.000796603235086247	0.57968390258005	0.0116862159074625	-0.0762352981382175	0.763676452637024	0.882865913022568	1.22636860106516e-06	0.787599374795015	0.000104330555851682	-0.467589323449249	0.0503832682052087
11296	Lrp3	67620	-0.341061023583333	0.166031952601553	black	-0.225745092308607	0.367746349191709	0.44529357301677	0.0640466836966509	0.128262514710574	0.61200856051746	0.00116145388695014	0.996350619024661	-0.548985246356105	0.0182981373380521	-0.451537477348568	0.0599706642420928	-0.241608300101805	0.334104282125461	0.140433745905532	0.578345721577028	-0.3694338595277	0.131344373928992	-0.282717318787281	0.255646785558004	0.431674326722678	0.0736484251769079
13095	Nrxn3	70930	0.340877507575166	0.166274705267707	black	0.391564881940628	0.108067996152463	-0.581424064591407	0.0113784560021478	0.257237532618736	0.302780357731104	-0.0716982391947063	0.777395060109832	0.519382420014261	0.027177284777829	0.0325234257681768	0.89806021732329	-0.256796985467304	0.30363828555202	0.420475153606742	0.0823071202123549	0.431540895819628	0.0737474583742544	0.702466790244983	0.00115128470368991	-0.81640907549782	3.58348528761114e-05
4588	Drc3	70433	-0.340194499713725	0.167180294785619	black	-0.218243177971273	0.384294481258183	0.070685169838608	0.780466984603325	0.579661943969204	0.0116901415002981	0.656162463560767	0.00310377215491276	0.194977734619542	0.438150995129008	-0.380450569371787	0.119356635390283	0.522694148659647	0.0260439108780226	-0.0943530429960185	0.70959494865933	0.794914549219916	8.08058441305565e-05	0.702382734831683	0.00115354641588706	-0.557110920523044	0.0163152353397214
19504	Zfp660	238803	-0.339849436135578	0.167639078006549	black	-0.254968100657569	0.30721544604482	-0.198023288032361	0.430887042451966	0.489542229314233	0.0392044027812558	0.424731455815174	0.0789329514884864	0.374685273897572	0.1255294730724	-0.440517853272757	0.0673008361626195	0.406206129551566	0.0943889972917312	0.0738778770216659	0.770796450565984	0.610961599961153	0.00706991527393327	0.887475054992546	9.02982113968368e-07	-0.52572810654769	0.0250382410674217
16075	Siae	107701	-0.339566527762434	0.168015857934547	black	-0.319915722196462	0.195603689699651	0.103170113041616	0.683729054720153	0.677859801852843	0.00199191142882344	0.713205386849078	0.000891075927137284	0.0441005706292098	0.862058671072882	-0.461498084852358	0.0538741598023228	0.59326463874332	0.00945229613166174	-0.0469556773450548	0.853217069979473	0.792425039104213	8.82454861646168e-05	0.777164051304182	0.00014776872277559	-0.542969720504526	0.0198848912709271
9598	Hdac8	15185	-0.339202139047534	0.168501998793273	black	-0.284607831957743	0.252344778463539	-0.107829437077671	0.670192426792668	0.75802711216767	0.000267478752387823	0.486590157222016	0.0405854418266716	0.167953412969604	0.505304149109451	-0.417020926018338	0.0851220215007327	0.229449716540751	0.359724780604457	0.0669636573045273	0.791777968527029	0.691646775472231	0.00147446577096613	0.902263034425723	3.06928421382145e-07	-0.778155090315157	0.000143076382227409
10552	Klc4	16594	-0.339044783157218	0.168712225691305	black	-0.288014785557379	0.246462177796248	0.0392041350396718	0.877257630238459	0.827349125815243	2.27395744472439e-05	0.675844338797388	0.00207878420764662	0.0891236789169239	0.725081973705061	-0.534790481897051	0.0222138157335858	0.367940577894072	0.133031713371024	-0.00863374478349793	0.972876715950185	0.834184517981443	1.68403624760542e-05	0.878755480342934	1.59446033248041e-06	-0.748857052316172	0.000348947316755831
10562	Klf4	16598	-0.338250045204159	0.169776705598014	black	-0.301823136618029	0.223514466861462	-0.0524867420085624	0.836136795119248	0.823130212962697	2.71972286713598e-05	0.57756999533897	0.0120689851099372	0.162188355525397	0.52023313055874	-0.455799224409637	0.0573021448775002	0.25759888882102	0.302077734686572	-0.0567609678134519	0.822984934561889	0.804886411811087	5.60956614149207e-05	0.897589520246745	4.39276120294787e-07	-0.857717434406671	5.35167732891851e-06
10350	Katnip	74187	-0.338153614180982	0.169906174553865	black	-0.262491949089028	0.292660201454713	0.0418288409598492	0.869104902976277	0.809325063002033	4.73680292367601e-05	0.662493195983301	0.00273674153124456	0.221620415936824	0.376794572759117	-0.572470400939436	0.013033665955669	0.323840745607529	0.189868385115237	-0.118110013129403	0.64066907299559	0.862918638123127	4.04162217356579e-06	0.932876815086051	1.67631126763101e-08	-0.737272107040705	0.000480809709692036
2403	Brwd3	93871	-0.338111230458562	0.169963100348463	black	-0.219995955743152	0.380391818446579	-0.266440510164203	0.285191828286838	0.602621534119316	0.00812340855094263	0.165218495534936	0.512360894495211	0.196158391958167	0.435327496736355	-0.191661747366455	0.446131634483384	-0.0754036871467404	0.76618609679858	0.15475342976459	0.539783960174428	0.33701044896149	0.171446085186583	0.701946415827897	0.00116534606356894	-0.664205948652806	0.00264383134096691
19588	Zfp868	68040	-0.337650973812149	0.170582104012906	black	-0.234673281527695	0.348584526884518	-0.0836968363616397	0.741261823585455	0.281401721526164	0.257960543805586	0.430250415940915	0.0747103331217142	0.192003883547045	0.445304771705838	-0.282498548614702	0.256030634324101	0.53958365157311	0.0208245078477121	0.126001959427086	0.618345739209121	0.417960739586709	0.0843493019714169	0.490240081716874	0.0388832553894925	-0.185490257655708	0.461181293717548
3775	Crebrf	232430	-0.337647257550339	0.170587108242098	black	-0.242205293855593	0.332874382669275	-0.200577304365517	0.424844431074558	0.68267927210074	0.00179626994448198	0.465849372142319	0.0513624829137923	0.318089514801944	0.198310804867013	-0.446804348151121	0.0630420667233808	0.251688390388324	0.31369306524856	0.105696150002433	0.67637851894092	0.703688158599995	0.00111883459641	0.932187019159003	1.81517460729751e-08	-0.79680712870622	7.55126891726004e-05
15030	Rbsn	19387	-0.33756055050478	0.170703894039692	black	-0.230480993435468	0.357509566033439	0.341151876720055	0.165911862260551	0.334948444341049	0.174247503517656	0.690309253941419	0.00151917728733129	0.0602990919662797	0.812131774639229	-0.654245195853379	0.00322257090320817	0.697069163257213	0.00130421731554313	-0.151280304072044	0.549029022142636	0.589888129763711	0.0099726264060613	0.50520210368428	0.0324702363246553	0.0508371658998984	0.841223840903101
13034	Nprl2	268857	-0.337233651780855	0.17114468005198	black	-0.234887380615321	0.348132187707457	0.0716274911263758	0.777609487628812	0.268486354798578	0.281368475307456	0.575012924942128	0.0125453061684191	0.266515237091024	0.285051620705129	-0.447163253000974	0.0628051429376766	0.717246337372028	0.000806829183260303	-0.0428409745192115	0.865964374409574	0.520314429770761	0.0268545167226582	0.558704686989589	0.0159470812513217	-0.00167147891032912	0.994748097328828
1557	Aoc2	11774	-0.337076038379961	0.171357478404826	black	-0.312207652761542	0.20719738858986	0.00878059472552741	0.972415545063883	0.657005906378634	0.00305266126718012	0.414598699778526	0.08713737040922	0.15136029818194	0.548815296593505	-0.488039273359564	0.0399029463278873	0.117853344733096	0.641400173412945	-0.110430512907696	0.662677103767054	0.559181798145667	0.0158381601477461	0.77495835511638	0.000158681326290809	-0.535920425459222	0.0218799394707061
9132	Gna13	14672	-0.336986493705391	0.171478454799077	black	-0.295842662240974	0.233277385475061	0.160349686047306	0.525037211788813	0.649024643694989	0.00356507833822295	0.754477910290088	0.000296865471888312	0.248397247958479	0.320274100156143	-0.633788323687946	0.00473880302000024	0.574439827273221	0.0126540895864628	-0.299889484070198	0.226641753088155	0.891693474180994	6.74364325210434e-07	0.850271980317914	7.85244016662708e-06	-0.489859407154399	0.0390581887579081
18200	Trim66	216343	0.336906143479229	0.171587058425266	black	0.25790976446687	0.301474050557422	-0.169500602924875	0.501332607775899	0.330194595306402	0.180823082320733	0.427810249098237	0.0765562947406472	0.448262170669305	0.0620838418797566	-0.267218817110314	0.283733580727376	0.255823400711391	0.305539422102098	-0.162725354435345	0.518833929350394	0.823594989992265	2.66722310978876e-05	0.69142138386931	0.00148192290878467	-0.525570877402223	0.0250896017344754
19498	Zfp652	21408	-0.336810127991407	0.171716896563034	black	-0.244069871871271	0.329050083270644	0.210338890917476	0.402166177557413	0.640026260270714	0.0042251497388752	0.585253205508552	0.0107240482176864	0.0771596069809672	0.760889692818981	-0.753611478927416	0.000304437936399624	0.276812500985081	0.266133914409468	-0.0139630809662808	0.9561466971228	0.644428339293583	0.00389078403613988	0.741276751440537	0.000431177303619479	-0.359569893042293	0.142770865189336
5947	Gdap1	68133	0.336243976547248	0.172483830720643	black	0.38755468239654	0.112049367736511	-0.581878167835352	0.0112992206931456	0.102677094071561	0.685166880285514	0.144750527339132	0.5665987507091	0.778267192310418	0.000142553632935261	-0.100414226114858	0.691779389147251	0.19741114006513	0.432341989935482	0.261829104053098	0.293925421165807	0.641245849785355	0.00413025016642902	0.800193310895668	6.67752208149909e-05	-0.648441451106042	0.00360512305226677
8055	Gm38767	105242573	-0.335860188359977	0.173005039874033	black	-0.226928395051836	0.365173310457687	-0.0695891944846303	0.783793790414548	0.452385690038622	0.0594322869413586	0.313635991618191	0.205015838558647	0.201620570834316	0.422389065419926	-0.147037719282483	0.560416969554495	0.230988691782609	0.35642186827787	0.0585047922904297	0.817631825315817	0.415470221209141	0.0864082854992745	0.555839401429011	0.0166137495946717	-0.442239027848279	0.0661142062335153
10235	Itgad	241226	0.335782900842387	0.173110129670442	black	0.390897083703339	0.108723879339113	-0.605153830747894	0.0077909830523457	0.150153939722116	0.552042332501093	-0.0393448905678314	0.876820117020551	0.62233303044758	0.00581427148235203	-0.198351192469828	0.430108738109937	-0.140170234231376	0.579066130479896	0.432557213462887	0.0729956110125187	0.420029156678159	0.0826666896426937	0.732073411551352	0.000552309242153166	-0.587371461119511	0.010375201179212
8970	Gm52532	115489464	0.335704034308235	0.173217410866478	black	0.3703599196409	0.130305519905412	-0.443495484596443	0.0652578340919215	0.168263506444816	0.504506961847993	0.0898504694889082	0.722923309226371	0.71547860030246	0.000842826004652894	-0.131921023094422	0.601807860403578	-0.0100900708136412	0.968303621033825	-0.0599316874646518	0.813257303882764	0.578347934765199	0.0119269753385489	0.676854112734395	0.00203487706895002	-0.647505965898725	0.00367012645855285
5952	Gdf15	56209	0.335547943402123	0.173429871601619	black	0.287513200477092	0.247322744695591	-0.281485368524436	0.257813043958594	0.305419233568451	0.217772912241039	0.386372805186471	0.113242394817935	0.565558340162037	0.0144382219411811	-0.227279703531908	0.364411364500405	0.233788803034833	0.350456783479852	-0.0459976940037015	0.856181918051221	0.845462957450624	9.952076933168e-06	0.764587731614498	0.000219584323420958	-0.637449268850267	0.00443153392631505
2289	Bicd1	83675	-0.335534901193626	0.173447631752864	black	-0.163526660488958	0.51674931953827	-0.237513736295116	0.342610783967295	0.496559527693075	0.0360660016300787	0.301381211958274	0.224226720791671	0.447310767457611	0.0627079569800612	-0.407628019804373	0.0931307298083974	0.176554749965645	0.483416256711098	0.0978395884176727	0.699328806176544	0.506911946461467	0.0317928982333701	0.8721865732301	2.38000468947059e-06	-0.55150546501735	0.0176638307684517
17318	Tasor	68188	-0.335246342350104	0.173840888796887	black	-0.225397717419762	0.368503630100087	0.0533710383695525	0.833412289800529	0.381604433002049	0.11814746011776	0.501397201294268	0.0340174751295094	0.369169884814936	0.131641558425635	-0.349264684751454	0.155424879007951	0.454545287900605	0.0580778748365967	-0.339871868102756	0.16760922742944	0.59025225438964	0.00991543253442553	0.662036138293088	0.00276198372569402	-0.219051712298804	0.382491493303816
11472	Maf1	98558	-0.334691143614174	0.174599220477049	black	-0.224571526229366	0.370308250200474	-0.120791111667849	0.63305108141096	0.666244099184511	0.00253666649027154	0.53632331538803	0.0217618497160259	0.269872304437112	0.278796287325231	-0.540969540400763	0.0204358056316846	0.359672505367118	0.142648572006933	0.0951588964613953	0.707217804773362	0.70594812100802	0.00106079535043851	0.911061275033243	1.48474853461834e-07	-0.643812678483514	0.00393620094732659
504	4930547E08Rik	78031	0.334342853112252	0.175076077063184	black	0.219807645676985	0.380810044578988	-0.220371353037109	0.379558842460905	0.301907096664869	0.223379312963854	0.20785041055419	0.407884198809122	0.337587852148219	0.170667115605017	-0.20092935911387	0.424015017319865	-0.000304589740118577	0.99904295187824	-0.0784805863496828	0.756911848923049	0.578274334209406	0.0119403533937132	0.531252373869214	0.0232851440939411	-0.589675545043055	0.010006139741474
9983	Igf2bp3	140486	0.334093301339916	0.17541828572986	black	0.383343521071081	0.116341422779005	-0.393480513835845	0.106202225189731	0.25729190280129	0.302674577412423	-0.0637564069877606	0.801557864006244	0.447341507731918	0.0626877186974397	-0.0576053467098542	0.820391956935584	-0.328915401296292	0.182620468847377	0.159952465554944	0.526077755281411	0.355721143320724	0.147410348129991	0.60457168075598	0.00786641500541359	-0.596530678005067	0.00896996385257252
8274	Gm39943	105244301	-0.334051489630996	0.175475665846713	black	-0.138727117082178	0.583018163762613	0.367176551334154	0.133900855798068	0.202774061265395	0.419683044480283	0.115983274627982	0.646736369405929	-0.286042418120767	0.249857090800467	-0.389151890619986	0.110451335735971	-0.154684227786997	0.539967478400023	-0.142222702880871	0.573465021887729	-0.120977967156564	0.632521452080267	-0.0902011686817846	0.721882396489124	0.273343174868352	0.272418261840391
6014	Gigyf1	66771	-0.333975182005655	0.175580418846025	black	-0.214920142531032	0.391753769097319	-0.0383475594895343	0.87992086662818	0.65012213964203	0.00349070682032225	0.237500402666591	0.342638687007242	0.100552036677717	0.691376068909008	-0.655822833020395	0.00312455038958252	-0.203312404553484	0.418423278590248	0.145623823620895	0.564234940528552	0.344997701419826	0.160882377249538	0.672252043327178	0.00224137426331604	-0.538300666514928	0.0211895024677191
10696	Lamp2	NA	-0.332926984741373	0.177023615741148	black	-0.346975362428498	0.158336936430585	0.0730295782530969	0.773362826980873	0.578434065670203	0.011911334900748	0.672114409604244	0.00224780630387327	0.00355510684512088	0.98882986430358	-0.20546910934972	0.41339662041295	0.616887689232354	0.00639076876071527	-0.0687483416174225	0.78634860220958	0.71938110857285	0.000765077393266699	0.59905061845776	0.00861151487064778	-0.435383032435405	0.0709348691662621
6183	Gm12022	102631513	0.332662413119019	0.177389144105831	black	0.388998505723093	0.110604090865103	-0.5695053296205	0.0136221930610658	0.157333007597776	0.532963306971052	0.143661532369774	0.569552396577913	0.796606105087124	7.60605485707067e-05	-0.175482696303505	0.486118696305223	0.129155010675527	0.609513727991636	0.206049480514358	0.412049477408242	0.651173781113974	0.00342063969548393	0.852085673280178	7.16589916015282e-06	-0.664409346038765	0.00263297234877962
6408	Gm16833	102639582	-0.332426896020538	0.177714957517918	black	-0.292729388252846	0.238465973264385	0.186889657946703	0.457746495097001	0.325123309246295	0.188018781957957	0.397686104653726	0.102187113443901	-0.105764130560092	0.676181082410158	-0.120120515744864	0.634953237663769	0.414679651364211	0.0870694611014291	-0.178140600132079	0.479432179290636	0.27554266796062	0.268423554368393	0.162043228077824	0.520611574893769	-0.17929949676789	0.47653098823157
9678	Hic2	227095	-0.332183768041344	0.178051721213005	black	-0.22236922436584	0.375142792614986	-0.055010089402037	0.828367189723031	0.810236494780357	4.57269909230249e-05	0.466782476246084	0.0508355783932876	0.173403217133551	0.491381601803401	-0.565707064780655	0.0144067857055051	0.0544877914547195	0.82997417073629	0.0123365949176599	0.961251071793631	0.673065359772845	0.00220367456918184	0.870842628567182	2.57634035043834e-06	-0.796795484288287	7.55443325730267e-05
8622	Gm42163	105246957	0.331438752693087	0.179086331378139	black	0.372703650685087	0.127702052035835	-0.437954610280492	0.0690972088127358	0.0337564018852544	0.894215784391285	0.196792712587643	0.433814465660488	0.79123805564138	9.19923357648157e-05	-0.165847994484172	0.510732538065472	0.260800755794859	0.295894843168499	0.0674478664652417	0.790303995090094	0.609526625863351	0.00724284058852592	0.718818836363471	0.0007758951594202	-0.416276207237335	0.085737989194486
1253	Ago4	433855	-0.331301899982008	0.17927681763374	black	-0.273455720897808	0.272212970116252	-0.0467024033196283	0.854000743522855	0.798004522725605	7.23183040731695e-05	0.57415000866872	0.012709387597842	0.165296188553631	0.512159789996908	-0.546337123141309	0.0189838552980576	0.262890412546246	0.291901216575484	0.0378947974784519	0.881329076628242	0.78229038905157	0.0001248323507828	0.919416192107648	6.92790977928013e-08	-0.805696396872925	5.44082045698751e-05
12003	Mmp17	17388	-0.330699993534465	0.180116228750287	black	-0.311483408958626	0.208309335041704	0.199337028709427	0.427773229599889	0.387407255968669	0.112197694766485	-0.0427349595883976	0.866293237212574	-0.545793509802044	0.0191270930750924	-0.258820890757734	0.299708929370973	-0.329525955399307	0.181761099051256	0.285247157200431	0.251234220141371	-0.239313801644203	0.338855864565487	-0.0825258066474818	0.744767034319512	-0.163354040200836	0.517198062526927
1919	Atmin	11933	-0.330620341282795	0.180227507810504	black	-0.223692580770707	0.372233526263118	0.42578137015135	0.0781164762985268	0.068185550149459	0.788059726498433	-0.00819021232866464	0.974269644457924	-0.541316356926359	0.0203394314090889	-0.358754939726351	0.14374470337021	-0.168283047062925	0.50445674695014	0.130909467417159	0.604621366004547	-0.379361867343436	0.12050552056708	-0.284578650391312	0.252395542704872	0.456948369524559	0.056598089121465
9454	Gyg	223827	-0.330580271069561	0.180283505763498	black	-0.305101563140699	0.218276215696765	0.222788422576637	0.374219858605628	0.322657706055552	0.191585150273222	0.68640406613161	0.00165619819632532	0.00687014440678902	0.978415766181587	-0.465669868351852	0.0514643159031268	0.814300193191431	3.89858412785332e-05	0.0231810684991765	0.927254238095589	0.595867582568083	0.00906625266891711	0.487268812241746	0.0402647114466274	-0.0675977681618756	0.789847818701982
2751	Ccdc141	227933	0.330574358641981	0.180291769343108	black	0.406699761132585	0.0939507853936272	-0.647884249272264	0.0036437263923308	0.0627831516050842	0.80453124935928	-0.187571395885922	0.456077891932005	0.781552114979447	0.000127936592543639	-0.144094526863231	0.568377205561748	-0.287296470606799	0.247695173634848	0.29734671964722	0.23079681096478	0.285793892186763	0.250286943393327	0.682645420744146	0.00179758645629534	-0.582674645845797	0.0111613115231106
10493	Khnyn	13992	-0.330257634619085	0.180734813804373	black	-0.258655443901642	0.30002898568337	0.0524486700648129	0.836254134352086	0.729882152168274	0.000585005890873562	0.605140487999714	0.0077927053758877	0.263803862449166	0.290165805443324	-0.612388905257407	0.00690124101623297	0.286909631979003	0.248360797625466	-0.231529313174476	0.355265708030191	0.769275788105643	0.000189980369932775	0.868192811239997	3.00455966683552e-06	-0.57625688371942	0.0123117484476155
7715	Gm35339	102638876	-0.330195282678368	0.180822119697308	black	-0.221656692183976	0.376714458600457	-0.186141091629905	0.459582220984344	0.670364309300741	0.00233092971092349	0.326963319006939	0.185386290265893	0.233954414667096	0.35010578104399	-0.525534486086552	0.0251015010724206	0.0109938542782216	0.965466061946524	0.153207322514953	0.543890819232173	0.523795975367932	0.0256751131482955	0.857991415879798	5.27455905344953e-06	-0.707732681047876	0.00101675541225464
13753	Pgap1	238871	-0.330021515196135	0.181065579962869	black	-0.18314316869611	0.466971223114861	-0.346309214672995	0.159191239837556	0.300117816950685	0.2262710130536	0.0016907208282909	0.994687638689887	0.218240021599381	0.384301528978161	-0.200107378617181	0.425952871609944	0.0225983394404717	0.929078520066387	0.416965349462945	0.0851678779181531	0.0566029029737618	0.823470525873755	0.536473079198683	0.0217180805928741	-0.357411903332259	0.145359590079881
1009	Accs	11432	-0.329122906706604	0.182328095641498	black	-0.185475243044486	0.461218217090461	-0.105108243481828	0.678086817813938	0.532057792000653	0.0230377847222244	0.456189910448102	0.0570620474349067	0.439791727647255	0.0678061610093969	-0.532022143580541	0.0230486893511206	0.303183432587923	0.221331238945906	-0.133434983396793	0.597606979056276	0.617166500559152	0.00636016839348493	0.843197804668628	1.10969162506754e-05	-0.506990838713905	0.0317619114978017
1149	Adcy10	382045	-0.32894411087299	0.182579998638712	black	-0.179034664709414	0.477193204622283	-0.116271006315183	0.645914258243277	0.600541014702446	0.00840500126932057	0.302619986804472	0.22223387037614	0.216764586700517	0.38760376743743	-0.362755704899411	0.139007789317976	-0.0272493149008053	0.914528347634134	0.121193624772371	0.631910396490201	0.494504379685738	0.0369644049316177	0.74976017928801	0.000340095853235311	-0.634246039659839	0.00469946282525419
13576	Pcmtd2	677884	-0.328889374485009	0.182657162503729	black	-0.202967391524348	0.419230405005575	-0.324504828639231	0.188909197927946	0.589321358332454	0.0100621768198975	0.231391339019871	0.355560573117836	0.308847470241714	0.212389258935098	-0.345795992254855	0.159851565533675	0.044581171256302	0.860569241791459	0.264346255856349	0.289138315257899	0.449117698293981	0.0615265885701253	0.8443168375873	1.05179982436099e-05	-0.738010745542392	0.000471311482767872
6632	Gm26799	102637672	-0.328799162097237	0.18278438576219	black	-0.356740582145217	0.146171476175719	0.285060853835635	0.251557525522777	0.351303794290899	0.152862164824013	0.704917278485818	0.00108695010202628	0.0899320863625719	0.72268102020975	-0.461947601324517	0.0536104894843352	0.763981515186079	0.000223682076564499	-0.429698718932737	0.0751247879607022	0.599252998233058	0.00858323527754108	0.432445323094747	0.0730781065927617	0.0410734925721396	0.871449875940483
12823	Nfib	67273	-0.328763182211095	0.18283514341785	black	-0.248725824257707	0.31961343950791	0.0786782083278663	0.756317250018298	0.733174952397596	0.000536459826639398	0.635318035729773	0.00460836685677025	0.280188474000121	0.260105873745204	-0.508665940672345	0.0311094690529989	0.33146741733475	0.179046450067929	-0.30425947824083	0.219614026028544	0.836244486369581	1.53426972859383e-05	0.846951807872143	9.25602868964839e-06	-0.669744584234301	0.00236096484534997
6972	Gm31135	102633260	-0.327742797277807	0.184278549660637	black	-0.27546963603977	0.268555608544503	0.30513040148527	0.218230494357518	0.237695948963168	0.342229602245428	0.602654451628946	0.00811901517875679	0.245144046988298	0.326858640949874	-0.327274946770084	0.18494289466155	0.649234658680955	0.0035507472451483	-0.552979370067943	0.0173009959499255	0.562612630812969	0.0150721734409149	0.355994903164169	0.147076953132902	0.00758555233055215	0.976168712783337
15671	Sash1	27981	-0.327627785746272	0.184441717395166	black	-0.255045969257487	0.307062629882588	-0.0761266430932333	0.764004226242399	0.782185054703877	0.000125271312572602	0.534211890910138	0.0223863166326942	0.265204067120038	0.287517831005003	-0.50710916767245	0.0317154788586685	0.207619769607596	0.408416368020153	-0.10548564691423	0.67699001225663	0.77341991648076	0.000166689571951377	0.909919654892862	1.63819250487487e-07	-0.827444903602007	2.26461087869476e-05
408	4930429H19Rik	100505025	-0.327497815178797	0.184626223718125	black	-0.313437943806297	0.205317420151716	-0.150019186904993	0.55240332071476	0.690160930707504	0.0015242039900771	0.481250153874234	0.0431776944968015	0.177653823647033	0.480653367931211	-0.375466670571746	0.12467996453629	0.284863805430445	0.251899762358603	0.167943831415232	0.505328790870774	0.683394831815188	0.00176862714573612	0.876375013380153	1.84833756095649e-06	-0.749880850928677	0.000338927591039489
8671	Gm43699	108168162	0.327462792854463	0.18467596250898	black	0.369495005532608	0.131275602331281	-0.647465230155327	0.00367297868295838	0.0655203710169231	0.796175423751984	-0.110675309006931	0.661971373588071	0.689575949537157	0.00154416369580879	-0.0882041944580387	0.727815791389358	-0.11468954861906	0.650437622472523	0.28674100612973	0.248651301110122	0.339708313635333	0.167826954592138	0.68066159653132	0.00187614536070645	-0.522974105297685	0.0259498165819502
1580	Ap3d1	11789	-0.327261368502945	0.184962199562055	black	-0.282023736230338	0.256864970787788	0.420837013296873	0.0820162249058642	0.562622336979422	0.0150700489003931	0.671066155049497	0.00229729553537021	-0.0927456892469913	0.71434400506043	-0.757101629218424	0.00027489439076141	0.374808741164042	0.125394973665255	-0.230847435594882	0.356724307679885	0.612997805754254	0.00683028110372793	0.524717371249644	0.0253698449318422	-0.0916145660939362	0.717692008430176
4141	Dbpht2	13169	-0.327183461061905	0.185072990461746	black	-0.250959759438756	0.315143078139604	0.0273517030039603	0.914208309715726	0.507689198258915	0.0314886315239917	0.411624439256766	0.0896592571496778	0.0278445788192775	0.912667887834675	-0.544406674509229	0.0194963711971991	0.258359102193866	0.300602771424722	0.0828752683608069	0.743720497259855	0.475285714123957	0.0462201410495679	0.628802653653096	0.00518496494948217	-0.484455811658897	0.0416068630666073
10026	Il12rb2	16157	-0.326977778532217	0.18536570103587	black	-0.178618349898382	0.478235124054158	-0.246882662748416	0.323329845530354	0.360670930921535	0.141462435345537	0.208436013150891	0.406534686077483	0.353087017009437	0.150644942773699	-0.211653446360154	0.39916321115497	0.215873143418388	0.389606486696609	0.0303772151719242	0.904757232725452	0.338850026104768	0.168972666194084	0.714129117057898	0.000871198900285239	-0.358046651064518	0.144594805705616
13001	Nox3	14467	0.326868116376282	0.185521889445604	black	0.273050115829417	0.272953270216135	-0.286652144029494	0.248804476273524	0.0125711307611442	0.960514938834341	0.104064324312211	0.681123846899313	0.453424714150093	0.0587777351822301	0.123846806199	0.624411400797883	0.139539541820922	0.580791909428274	0.197465318470456	0.432213115750384	0.442199407805491	0.066141345450735	0.451124760406121	0.0602339387822424	-0.290456465021256	0.24230007258888
8369	Gm40536	105245005	-0.32669626531026	0.185766828163577	black	-0.162882691110671	0.51842430650271	-0.326511997775314	0.186029703584014	0.534590116333078	0.0222734343262503	0.189916268693117	0.450362301468646	0.362736696296033	0.139030035767137	-0.401722688239094	0.0984369579870168	-0.00318624618940493	0.989988765359843	0.287841067969394	0.246760009541962	0.426280479939862	0.07773052111721	0.834592349800308	1.65343232087444e-05	-0.706740463502921	0.00104104972941841
17274	Taf2	56790	-0.326678054677764	0.185792796347963	black	-0.270402635373792	0.277815876422365	0.296547782060583	0.232112347902586	0.521675383821201	0.0263885664889917	0.718550444671698	0.000781103694540726	0.170905349621413	0.497739685802151	-0.701241170244065	0.00118463053894001	0.553857407364405	0.0170876631074352	-0.296864092592613	0.231590935437965	0.722910058042761	0.00070001817032034	0.656091267885712	0.00310811840963449	-0.138433590079102	0.583823386166426
15758	Scrt1	58198	0.326333971384068	0.186283910919022	black	0.330641390226533	0.180198096672017	-0.665676680258211	0.0025661352697668	0.115640619698611	0.647715916012801	-0.232188673620801	0.353858510403692	0.464759585877792	0.0519830686380614	-0.0929170221510386	0.713837308898332	-0.360391271473357	0.141793981061422	0.655506584262015	0.00314400064380405	0.184882240208314	0.462677699096243	0.550119000536586	0.0180105997731393	-0.685056291264847	0.00170579794988358
2337	Bmt2	213895	-0.325665808609824	0.187240058910401	black	-0.270839009468157	0.27701075226168	0.016803523873794	0.947236585982109	0.720711817754907	0.000739976116184416	0.696202303694207	0.00133028139501458	0.218424359260533	0.383890049392615	-0.452795482669015	0.0591734827751954	0.510301865573999	0.0304823396711608	-0.0792700045372555	0.754537451941769	0.870395997889157	2.6445991820335e-06	0.910575553554129	1.54844103555133e-07	-0.6426489606727	0.00402323154543029
9209	Gpatch2l	53951	-0.32543379125123	0.187572841531439	black	-0.25979807171722	0.297822770066235	0.039290987209413	0.876987661898144	0.817273365707969	3.46076840510766e-05	0.662104470023246	0.00275819780714189	0.167690764701341	0.505979832455792	-0.621032020889144	0.00594801087346584	0.327178206532623	0.185080464436142	-0.0181251044239913	0.943092922963562	0.856770182495798	5.62580877370141e-06	0.933903039425038	1.48679673817389e-08	-0.73640578125769	0.000492153900773774
1744	Arid5a	65105	-0.325371096971377	0.187662831527132	black	-0.246689389218933	0.323721013276213	-0.0665557628703073	0.793020155385488	0.718379145730138	0.000784443236477167	0.612561746016448	0.00688103820048979	0.316675104786085	0.200424389679927	-0.485109310252946	0.0412920610362731	0.376277692918672	0.12380253344538	-0.148662382343236	0.55604386695756	0.840117226033039	1.28336258656284e-05	0.909096978469796	1.7571016361287e-07	-0.765596255142929	0.000212907487687862
6248	Gm13073	100126227	0.325098979260019	0.188053756529728	black	0.348170239226238	0.156812420181721	-0.408555524193359	0.0923165275503187	0.107309246202748	0.671699030802855	0.18923301914594	0.452023918430266	0.729155016644326	0.000596207392085784	-0.232323725689323	0.353570677030347	0.190916245509254	0.447936066929385	0.0631401044618433	0.80344042665096	0.625234483288955	0.00552479222329866	0.759699198563584	0.000254507789164382	-0.460124659509103	0.0546858103132386
12256	Mterf3	67154	-0.324662018369338	0.188682629189451	black	-0.273306679557322	0.272484852328086	0.121558160678761	0.630878017407543	0.222301693250259	0.375291592116094	0.652861285205657	0.00331061823186129	0.266340147314126	0.285380201878054	-0.284984937847119	0.251689342956547	0.88018793854971	1.45665506743744e-06	-0.21125422058432	0.400073910673925	0.61021818162574	0.0071590811272922	0.496897511314962	0.0359198741658075	-0.0233890417373834	0.926603243635761
17335	Tbc1d16	58867	0.324291402756027	0.189217113417242	black	0.410097490204957	0.0909743556588442	-0.474244120722246	0.0467677283588932	0.209559722441801	0.403951862494453	-0.139527390597955	0.580825180444484	0.379860112148919	0.119978768022712	-0.195125762482987	0.437796471833558	-0.401790484578278	0.0983748312472556	0.61604825427065	0.00648362020653054	0.199809350251308	0.426656636430103	0.563281225752725	0.0149263822448796	-0.510233986554224	0.0305081647703318
4500	Dnase2b	13421	-0.324014780359934	0.18961670070107	black	-0.154064649522117	0.541611805935428	0.268806562178911	0.280772914930561	0.372004251954457	0.128475106559599	0.404525192666773	0.0958922999690762	-0.0315524664518342	0.901089204140803	-0.382274765247201	0.1174489885768	0.202003520258861	0.421489667133827	-0.172272727131145	0.494254269348631	0.31214872019979	0.207287723419532	0.301836244647085	0.223493362858888	-0.00843922910993692	0.973487589960597
11118	LOC118568253	NA	0.323959131606546	0.189697154307364	black	0.256675020172145	0.303876059869547	-0.189549395239728	0.451254124502414	0.164808152793093	0.513423662301102	0.119462618685665	0.636821489748619	0.337533613655506	0.170740186303971	-0.120073413898658	0.635086924788198	-0.109124859285312	0.666445768066926	0.166175681013084	0.509885862377982	0.425728006987805	0.0781578244437862	0.364220945561312	0.137300399599836	-0.394457447958953	0.105259641398691
3930	Cul9	66515	-0.323953541703208	0.189705237106007	black	-0.29389897309719	0.236508195945209	0.146051872652135	0.563077878897434	0.859487849450969	4.8699655282134e-06	0.647459124538109	0.00367340634072859	0.0463717067062287	0.8550241715976	-0.690006237146051	0.00152946126034057	0.217726420320859	0.385449276345266	-0.0742812780346898	0.769576825335504	0.812309960281206	4.21730663750904e-05	0.86256354606033	4.12131423182509e-06	-0.715927819816129	0.000833553922582593
17417	Tchh	68971	0.323836729759094	0.189874195347735	black	0.361896252463547	0.140016110661027	-0.216220990408572	0.388824337771546	0.344093598728007	0.162055281391877	0.176125080329894	0.484498485817526	0.337081657846384	0.171349888331989	-0.395430321708016	0.104326940975674	-0.14312591504657	0.571007562617658	0.256348666162226	0.304512843714471	0.534812875427394	0.0222071603361313	0.621932659854762	0.00585516553363295	-0.563949953685985	0.0147816839685998
16642	Snn	75764	-0.323717988790928	0.190046046235861	black	-0.201533372388125	0.422594002196448	-0.0894235988485289	0.724190931626159	0.468579136031524	0.0498325502943709	0.36785312430056	0.133130998770124	0.35881557729409	0.143672085978486	-0.536732597371084	0.0216423987900837	0.212406733672033	0.397447909790491	-0.0847340710830362	0.738161138069706	0.455536113161167	0.0574642671297149	0.689068771268496	0.00156164356397224	-0.347384571819335	0.15781370015493
10589	Klhl24	224023	-0.32370450563365	0.190065566611285	black	-0.250877850299899	0.315306329598264	-0.149761528329458	0.553093851124471	0.750743441951862	0.000330674431751754	0.512819733904421	0.0295362950607777	0.230153672611105	0.358211819947981	-0.440522027521477	0.0672979393251481	0.253856632115957	0.309401640950065	0.0828686358734237	0.743740355675401	0.742686078016575	0.000414767358680997	0.923223786449998	4.76155971628221e-08	-0.825154241429967	2.49736318991881e-05
2090	B3galt4	26877	-0.323622907413432	0.190183729681193	black	-0.276694088991266	0.266346908939501	0.252044780613283	0.312985275813445	0.25899588887256	0.299370619912604	0.419926824117554	0.0827493533828652	-0.0266875051816366	0.916284636473128	-0.362374141594074	0.139454820044428	0.329950834078221	0.181164671883035	-0.149606018347653	0.553510805893102	0.340285709420798	0.167059168244448	0.239548055307943	0.338368973373832	-0.0892885576000969	0.724592088481252
19742	Zscan21	74149	-0.322993357217934	0.191097027831277	black	-0.221940048512239	0.376089007660752	-0.227720512427273	0.363456572667257	0.587068779441508	0.010424483900693	0.427893298283955	0.0764929229833469	0.37392535980864	0.126359520860566	-0.441063041523789	0.0669232699897914	0.262347590257514	0.292935467940839	0.0837630971575449	0.741063631090432	0.634629703163131	0.00466669279603777	0.885788426506047	1.01153304617493e-06	-0.654818032536038	0.00318669240572756
3515	Cnmd	16840	0.322804172901553	0.191372048447892	black	0.274853986573314	0.269670407762112	-0.53564105938205	0.0219621181138496	0.12116559995057	0.631989790669989	-0.038134442105372	0.880583675791011	0.598607537817171	0.00867369078910703	0.12908099720109	0.609720465797508	0.00828041007462004	0.973986369556885	0.0237033466990815	0.925619495634772	0.399678770600541	0.100323243159664	0.622302574360033	0.00581737411138492	-0.566880842651647	0.014160585647842
13361	Otog	18245	0.322547771471969	0.191745202940017	black	0.319385848312111	0.196386627933408	-0.336098094376272	0.17268182314673	0.263788420048334	0.290195091386881	0.214980108796052	0.39161846358525	0.523965759342182	0.0256186478169316	-0.185164770950682	0.461982052550949	0.00730062611829142	0.977063629375805	0.21172482493828	0.399000503655083	0.615183940754532	0.00658036227613962	0.645660013643154	0.0038012099137599	-0.622926572678757	0.00575407369571667
15978	Sgce	20355	-0.322321341987048	0.192075138895727	black	-0.256748640928465	0.30373252105975	-0.121039628755645	0.632346713732091	0.61531860172191	0.00656521336663855	0.54386115219545	0.01964315808926	0.251694120458633	0.313681677842186	-0.386500846489198	0.113112711448824	0.41829053861127	0.0840793568213741	0.151656061212632	0.548025409020505	0.739114317102466	0.000457414029752198	0.843850509172248	1.07560226572651e-05	-0.730266960559519	0.000579149572839601
16216	Slc22a2	319719	0.32217279573807	0.192291793744539	black	0.335590823922738	0.173371487945872	-0.676586400747152	0.00204644246337974	0.151634234744453	0.54808368313424	-0.0566038386127294	0.823467651315701	0.592791383677551	0.00952388242377479	0.034997363887105	0.890348715407336	-0.131130160070665	0.604007085012876	0.525252714615505	0.0251937846213359	0.427113605209138	0.0770893988408504	0.676133464034115	0.0020661332870402	-0.741949265059133	0.000423279991535213
283	2610206C17Rik	72495	-0.321973288467482	0.192583030247357	black	-0.192039281266908	0.445219268767614	-0.171465188254546	0.496311243014939	0.654948152933013	0.00317858841523816	0.287607688551523	0.247160487057909	0.253033636654619	0.311026386741417	-0.466803876224132	0.0508235423432596	-0.00614584430335934	0.980690906840981	0.124435836235884	0.62275127646405	0.475762342689353	0.0459711968399682	0.831236513983825	1.92001447979632e-05	-0.66369187723973	0.00267144094105776
506	4930549G23Rik	75286	-0.321639034989485	0.193071621658257	black	-0.253354859418899	0.310391630121274	0.198286362814784	0.430262557413825	0.290582981493353	0.242085635212923	0.388714726314423	0.110887101784239	-0.0633876574656766	0.802684124951247	0.081538259722446	0.747726747477167	0.396454810631666	0.10335117259713	-0.147953178527847	0.55795098018442	0.306199431010784	0.216539997812619	0.27535221075978	0.268768017883417	-0.017116459301469	0.94625529290734
9345	Grk3	24013	-0.321219519715401	0.193686005370021	black	-0.246751427772831	0.323595422670315	-0.120430957193131	0.634072394108823	0.781882789965096	0.000126538209502608	0.420614729072794	0.0821948276864836	0.208975443876935	0.405293707001554	-0.498436307859686	0.0352603187250406	0.0572667847285531	0.821431425395948	0.00397917254010114	0.987497544289426	0.656137299614795	0.00310530775828839	0.89925623364607	3.8732663754952e-07	-0.812929492984918	4.11579794811056e-05
5307	Fam184a	100504156	0.321206113255421	0.19370566057584	black	0.363922336076521	0.13764716825009	-0.346245341949183	0.159273318583089	0.451149465690097	0.060218154870104	0.192138290700821	0.444980157056655	0.40292493898373	0.0973394339035906	-0.200751316453424	0.424434365177374	-0.171058886972137	0.497347734810507	0.217892305433187	0.385078365561589	0.634976980151366	0.00463719149625361	0.729248336449205	0.000594759841282241	-0.791283577684368	9.18461920939089e-05
8487	Gm41308	105245922	-0.320888026150517	0.194172395594544	black	-0.308583370407649	0.212800883566614	-0.084511867933686	0.738825065256906	0.777255091026948	0.000147332311636012	0.494253721881382	0.0370751439585349	0.157655640127276	0.532113013838221	-0.430678692547058	0.0743897592941877	0.183975672389265	0.464913403967932	-0.0220088570946005	0.930924286136259	0.722639975846684	0.000704828131150194	0.886398419916915	9.71043160240161e-07	-0.793856892233294	8.38987163150414e-05
5485	Fbxw10	50753	-0.320508341098124	0.194730488637801	black	-0.15928513794207	0.527827999472585	-0.0592542538835186	0.81533350660091	0.369384502144095	0.131399905106215	-0.0572340647671225	0.821531898744759	-0.0890375301103706	0.725337978248875	-0.226812060281999	0.365425824369776	-0.319201814900832	0.19665903840912	0.161964482937345	0.520816969713831	-0.0597766679374384	0.813732304700263	0.293841980096242	0.236603358553268	-0.238971122204964	0.339568846862413
13787	Phc1	213019	-0.320244384968151	0.195119098547803	black	-0.14513688378175	0.565552444928923	0.0775771855171665	0.759631623315234	0.649823959971021	0.00351078596808761	0.478058291649971	0.0447862546660894	0.142075721484527	0.573865356515102	-0.592663152877444	0.0095433538709008	0.152754076424737	0.545097410101304	-0.0621326980166805	0.806519871920897	0.560367079417587	0.0155701188422352	0.735249686612962	0.000507641304658131	-0.39955092737039	0.10044208400385
7946	Gm36685	102640664	-0.320228661940469	0.195142262985584	black	-0.188839767230697	0.452981696767178	-0.2172456824242	0.386525294272681	0.538381449840842	0.0211663734323495	0.144404018782353	0.567537855071978	0.196294314654897	0.435003052188834	-0.315584522537482	0.202064163394247	-0.0849564680537865	0.737496808238518	0.181112404295669	0.472010017778471	0.296817554633377	0.231667602388383	0.675614894297714	0.00208886918869464	-0.578583540805535	0.0118842307244318
1250	Ago1	99542	-0.320132280653727	0.195284299465931	black	-0.23957626357953	0.338310370450093	0.103058892075169	0.684053325959574	0.820856725107942	2.98942687080745e-05	0.600100330837907	0.00846564376962919	0.0813599981061882	0.748261363032465	-0.716251507704062	0.000826925748011605	0.198002447113097	0.430936534753585	0.0192417238562516	0.93959297097857	0.756992976799759	0.000275776240012259	0.864497332156455	3.70313702209499e-06	-0.684677140514025	0.00171997056400308
3928	Cul5	72584	-0.319653042572072	0.195991564959759	black	-0.279359633014263	0.261577861741629	0.386479399647889	0.113134425972658	0.349129208403617	0.155596178708445	0.703115122309025	0.00113396334957485	-0.0113070130313699	0.964482945122019	-0.413638733767635	0.0879456159841294	0.740420821985764	0.000441406988001654	-0.311751415218095	0.207897405543589	0.6156401525612	0.00652915418213887	0.437389074425178	0.0694982842919807	0.0377222679743891	0.88186577852958
3350	Cib2	71722	-0.319521672285779	0.196185738205905	black	-0.336829542963135	0.171690637076801	0.0443259703404006	0.861360079450589	0.704120292642523	0.00110753716229623	0.700936529487296	0.0011930423767292	0.0810315615515615	0.749246646789822	-0.378261881851519	0.121674220553217	0.547933858340205	0.0185680100428821	-0.0668468303023992	0.792133700595299	0.842901881158424	1.12544929860021e-05	0.779932153343359	0.00013497779847086	-0.691566565605668	0.00147711596076055
11467	Mad2l2	56150	-0.319189938520568	0.196676626671336	black	-0.268643340144528	0.281076398399877	-0.0155756503802605	0.951087598492559	0.730792707978159	0.00057122773181631	0.648251857470823	0.00361822046780361	0.23375841857447	0.350521203106137	-0.443157354185819	0.0654874802067736	0.431662410994485	0.0736572651102614	-0.114131678134768	0.652036059070533	0.843974769168212	1.06921511926239e-05	0.855000263413	6.17041669412293e-06	-0.757075920976995	0.000275102830247021
8762	Gm46514	108168197	-0.31895930184328	0.197018392926267	black	-0.207098424380397	0.409620667604404	-0.132936132002469	0.598989844504371	0.337772069867472	0.170419093254003	0.17072218285035	0.498207468987586	0.0333460484430013	0.895495025948792	-0.321168012054449	0.193761527945762	0.0717683738903812	0.777182506744978	0.284440062748406	0.252636717392014	0.21691266532081	0.38727164311407	0.391517353355307	0.108114583119748	-0.412077133001749	0.0892720374628217
2305	Blcap	246229	-0.318745190434075	0.197336022344072	black	-0.265766904019149	0.28645759144071	-0.0931092075799536	0.713269079485786	0.772051886911164	0.000174095132846073	0.480559151957128	0.0435221379211235	0.210247472331375	0.402375467528865	-0.488825154666406	0.0395365071744495	0.141485987204029	0.575472821756686	-0.00851841592284648	0.973238903064357	0.695777325335585	0.00134321638044752	0.887233840975011	9.17861902844278e-07	-0.7482845740936	0.00035465779759721
7780	Gm35712	102639366	0.31817658775071	0.198181172312207	black	0.407495289469424	0.0932476697596957	-0.524372411954232	0.0254838002882897	0.145287003393414	0.565146126776501	0.0834689831601944	0.741943472907546	0.794368923552525	8.23890851150662e-05	-0.179700521630722	0.475529085463453	0.0377368382162912	0.88182045176792	0.0713397345751109	0.778481795001122	0.567509627527763	0.0140300805937644	0.753899654856418	0.000301901491646981	-0.636455463582137	0.00451329008716783
8038	Gm38631	102642652	-0.318149226057114	0.198221901856083	black	-0.194821766251568	0.438524696890686	-0.205294794590146	0.413801694556493	0.536677457308048	0.0216584616384244	0.0859123252025047	0.734643553916424	0.151874124531458	0.547443357299344	-0.235642680855087	0.346539114058299	-0.144874416584628	0.566263150534047	0.169822036336842	0.500509384988674	0.245299168566871	0.326542883532447	0.654565082761834	0.00320249479859597	-0.611138898340932	0.007048783228671
2375	Brd2	223770	-0.317966216151697	0.19849446524571	black	-0.230860669354568	0.356695967078926	0.458083745232246	0.0559088645590991	0.25438190013367	0.308367315648859	0.183241949594849	0.466726814011961	-0.522494284801151	0.026111248205597	-0.226377551647764	0.36636982966867	-0.0829035896017906	0.743635702000464	-0.0587648761593015	0.816834083923275	-0.118920027172302	0.638363875357123	-0.157547337918964	0.532398373498805	0.314672878251637	0.203441641314746
2586	Camk2a	66259	-0.317837507159025	0.198686304307438	black	-0.177618219663387	0.480742748541087	-0.438025030462254	0.0690473874389285	0.318882466250401	0.197132337908978	-0.0769102275344937	0.761641289100281	0.303345948524891	0.221071332109476	-0.175835960853805	0.485227371094388	-0.123460286417457	0.625501706078199	0.414476091430594	0.0872402984725841	0.0840000848362955	0.740354904862032	0.596846487699079	0.00892439485963572	-0.547746202173071	0.0186165063635368
11476	Mafg	16658	-0.317665545999876	0.198942800941203	black	-0.303713167606866	0.220484776948915	0.691876078232137	0.00146691118154609	0.26067281525088	0.296140422288788	0.191477752134542	0.446576633794352	-0.724029053318574	0.000680380908453202	-0.298531586902174	0.228854619813981	-0.178101645539505	0.479529849382479	-0.240071391600071	0.337282695656418	-0.200791846304534	0.424338885083095	-0.408064348742069	0.0927470571264254	0.409232516816989	0.0917254989708813
3836	Csk	78752	-0.317532009834984	0.199142133551916	black	-0.273089583964396	0.272881179455505	0.493350852924949	0.0374761373291301	0.284181786146521	0.253086565209101	0.0442674509824015	0.861541441780667	-0.489117141025555	0.0394010184476501	-0.391505822629427	0.108125887564143	-0.324965357138009	0.188245916731507	-0.174345420305295	0.488993586600225	-0.26182480367522	0.293933640395197	-0.239133524260446	0.33923084335171	0.277519112710838	0.264865090841733
6712	Gm29571	102639375	0.31751434843066	0.199168507006751	black	0.330913791652572	0.179817767476655	-0.553124786314943	0.0172655201535598	-0.0150265300427936	0.952810157939731	-0.121119405825985	0.632120666754216	0.542753058262044	0.0199439964590806	-0.0284850792995823	0.910666526768557	-0.0622995116796761	0.806009766692973	0.465005953673295	0.051842280773275	0.256382895431391	0.304446017865867	0.593912511597215	0.0093549980899747	-0.351835935292696	0.152198181443641
18818	Vit	22224	0.317349851668041	0.199414257651703	black	0.325407897745825	0.187610005017289	-0.341178379330853	0.165876842024082	0.118188115521004	0.64044666667584	0.339049128855794	0.168706417470822	0.709322283788201	0.000978818800979155	-0.181441178102918	0.471192424702449	0.372244829188851	0.128208824180782	-0.0403649107351671	0.873650590529624	0.760518686308434	0.000248346912215469	0.710455203729097	0.000952506902411702	-0.503842696192091	0.0330166593447368
729	9330159F19Rik	212448	-0.317342431182589	0.199425348227345	black	-0.192763812357184	0.443471026503895	-0.287224636847297	0.247818690991918	0.556907363984799	0.0163627366079991	0.218984084261769	0.382642120545267	0.401621073171323	0.0985301282102501	-0.386710559079649	0.112900537465246	0.0254974930061006	0.920005975287994	0.0970007547473087	0.701794301755483	0.45637095571501	0.056951041644622	0.857817738584014	5.32333290352376e-06	-0.677658849629403	0.00200043618021423
10477	Kdm5c	214899	0.317132832391274	0.199738780214423	black	0.324877675404025	0.188372081665293	-0.326838324355995	0.185564336459267	0.421003919751037	0.0818823042268599	0.232624654895733	0.35292979413058	0.45698892564603	0.0565733604495656	-0.377088527339417	0.122929660320936	-0.0897647192361787	0.723177895666705	0.202416281047365	0.420521390150302	0.673941641932528	0.00216364307149245	0.803227268317115	5.96915492774266e-05	-0.700233720035913	0.00121263808791054
8166	Gm39425	105243526	0.316996548339709	0.199942752121682	black	0.372658979151382	0.127751330263709	-0.550641565905298	0.0178792755825619	0.0642989523794155	0.799901460557706	0.0550048654107468	0.828383259446813	0.828526615046454	2.16130757270848e-05	0.0708656039441516	0.779919627429474	0.0963388421691432	0.703741795319649	-0.045710343415171	0.857071594172526	0.540906394251511	0.0204533913938489	0.7200926863262	0.000751567881000676	-0.562691947529978	0.0150548191125395
18168	Trim26	66169	-0.316595617283464	0.200543608157453	black	-0.192340069675972	0.444493057513868	0.23849715713404	0.340556412899089	0.595994200452029	0.00904780243825655	0.618479669904858	0.0062176364485949	0.180964781484484	0.472377354839865	-0.728977617294615	0.000598967292405879	0.316844475499718	0.200170516552446	-0.266101908087849	0.285827663046705	0.685432717793164	0.00169182290666647	0.707503421499617	0.00102232644074746	-0.344640814935547	0.161344677388982
10827	Lin7c	NA	-0.316543324084677	0.200622065012465	black	-0.212104619283802	0.39813536840543	0.0387232513753439	0.878752625205299	0.141101605285278	0.576521581285629	0.47047809247321	0.0487887522633751	0.174382017981137	0.488900943758841	-0.347752761181613	0.157343925197199	0.700346335016869	0.00120948029065439	0.0687353923693221	0.786387962968247	0.367423330512838	0.13361969237679	0.404617926703441	0.0958089180507266	0.104860227374638	0.678807934991625
10251	Itgbl1	16421	-0.316210475419391	0.201121920314893	black	-0.145085419761866	0.565691768108277	-0.314009768162691	0.204447454314134	0.557139550906864	0.0163085630159475	0.116415857139106	0.645500535987466	0.233250087289098	0.351599946680551	-0.304564844708488	0.219128281757748	-0.128966376855098	0.610040684058796	0.290124328772024	0.242863595926038	0.301581074051949	0.22390442017466	0.734457256265946	0.000518491197241743	-0.673605226564944	0.00217894009239633
18822	Vmac	59025	-0.316071285357384	0.201331191763699	black	-0.274661690035945	0.270019198710812	0.186409746882715	0.458922964072575	0.637722966483535	0.00440923147072249	0.817462419362804	3.43440847948976e-05	0.148087994814869	0.557588226029032	-0.560145647196636	0.0156199187088546	0.682496159149693	0.00180340090320997	-0.259023615685225	0.299317039056102	0.874617988431866	2.05736813027802e-06	0.750432356358351	0.00033363114637936	-0.411602024196326	0.0896784619077726
449	4930480K23Rik	75016	-0.315901969495376	0.20158595028946	black	-0.250741203209554	0.315578789736565	-0.118722028799139	0.638927063403066	0.762484519921505	0.000234078318501664	0.542614207063692	0.0199819474899421	0.249528354640602	0.318003196249152	-0.445816190123299	0.0636978210818604	0.271971405531508	0.274928145494303	-0.0515043425146927	0.839165635906794	0.785671771494719	0.000111416338415533	0.934688998401012	1.35450854455015e-08	-0.82006412054003	3.08866459493567e-05
6777	Gm30075	102631829	-0.315877501955967	0.20162278252987	black	-0.26940038989421	0.279670488627419	-0.0764103030456817	0.763148605506236	0.734490866893485	0.000518027089768571	0.55433087950593	0.0169734918234193	0.177522617762665	0.480982788970501	-0.27286037760512	0.273300001790375	0.322752811436448	0.191446758849938	-0.0891468160985323	0.725013222704426	0.760687679226516	0.000247092193565338	0.848768906790974	8.46340642367935e-06	-0.716591313473837	0.000820014896268922
6360	Gm15663	102640951	0.315539594152643	0.202131905285714	black	0.356312802948563	0.146690455982084	-0.501192358234253	0.0341023558618584	0.258005866398882	0.301287578643656	0.208290396916216	0.406870031701221	0.681281548929513	0.00185129647551513	-0.276336461812365	0.266990836169512	0.110305768325264	0.663036837800127	0.222967819230618	0.373825274931493	0.70359371849396	0.00112131629515883	0.869856090179751	2.72918544371737e-06	-0.695641625652259	0.00134736856507552
18713	Usp3	217379	-0.315488784261483	0.20220853315848	black	-0.106904824022338	0.672871163040941	-0.193078557851486	0.442712672473829	0.461702987029416	0.0537538507268129	0.0718191086265347	0.77702875715427	0.219238565709945	0.382075487171038	-0.459188997520171	0.0552439992494332	-0.206207585541694	0.411682895719794	0.383279496316171	0.116407563261914	0.190493755571014	0.448960331580891	0.640246433226458	0.00420788705621731	-0.476953699132947	0.0453534016901146
14773	Rab11fip2	69202	-0.314952080790143	0.203019117879335	black	-0.1836731820136	0.465660585922041	0.189135221830656	0.452262010515517	0.292477251144797	0.238889375706801	0.553558803568061	0.0171599788881616	0.30616060212535	0.21660125011239	-0.443106075628094	0.065522359171938	0.609244948053938	0.00727718284687312	-0.288210663572306	0.246126625667297	0.539294890885688	0.0209062230833273	0.557483292729061	0.0162286223677619	-0.0132750949786721	0.958305605197488
16271	Slc25a43	20494	-0.31482314739812	0.203214163939992	black	-0.101622622650676	0.688245561322269	-0.329025370792241	0.182465483811585	0.244789662177194	0.327580679417101	-0.0172737679541514	0.945762037096287	0.385819983141061	0.113803519508285	-0.31602554094543	0.201399999495164	-0.0918738768474916	0.716924041336599	0.421289565304392	0.0816534821382263	0.104306994699714	0.680417438002414	0.572385226528689	0.0130502843436989	-0.401927816500161	0.0982490705281699
9086	Gm8630	667171	0.314503572586381	0.203698136480512	black	0.409380857919831	0.0915963612611358	-0.538949870850037	0.0210041888825835	0.124606504356325	0.622270587677897	0.14159359535568	0.575179366200177	0.842359072101271	1.15485185874093e-05	-0.17025221321865	0.499408672752273	0.14470430232594	0.566723990429274	0.148693620264319	0.555959931426823	0.622280106815523	0.00581966379118528	0.820550755332226	3.02740840069856e-05	-0.581059305580312	0.0114424231191701
13101	Nsf	66181	-0.31400673336566	0.204452065017058	black	-0.24208354464439	0.333124990462839	0.476902942408765	0.0453795929603051	0.166890651805809	0.508040826963962	0.116800028749285	0.6444037465602	-0.343801436418832	0.162435548752582	-0.516543026919944	0.0281792340317658	-0.126800669430544	0.616103698809063	-0.16697986917552	0.507810817014628	-0.158522270946212	0.529832096851964	-0.0953863835900479	0.706547217729361	0.397782884469385	0.102096018954861
14156	Pogz	27276	-0.313514194609413	0.205201273167713	black	-0.201311420777899	0.423115877614004	-0.0203553028528995	0.936103597652199	0.750614864808777	0.00033189381039027	0.491869902501224	0.0381410696849105	0.254889770371084	0.307369214102361	-0.568689743697867	0.0137877288585454	0.124711022724098	0.621976282207669	-0.101742370526165	0.687895704302767	0.713512586606234	0.000884424008873837	0.899182339239774	3.89511873355681e-07	-0.707269511541632	0.00102803664072693
17554	Tgfb3	21473	-0.313233758963169	0.205628651484965	black	-0.229939898586654	0.358670886124843	0.314956587123278	0.203012303077204	0.194641478320229	0.438956874513808	0.582752855703946	0.011147842526173	0.258370575420362	0.300580544346847	-0.471233064814515	0.0483783971344691	0.628716358856132	0.00519297784292107	-0.543409432938123	0.0197653619017373	0.528699439978076	0.02408295435339	0.356364821020396	0.146627280082796	0.0693421955897787	0.784544044418693
12059	Moxd1	17454	0.313040591583348	0.205923373886644	black	0.291501635718111	0.240532188881662	-0.418787729933399	0.0836735914873972	0.265782662805145	0.286427940293198	0.317228414225816	0.199595807832579	0.658926252130442	0.00293886573512837	-0.181592012478418	0.470817566641304	0.239218337128384	0.339054401813138	0.0758101225604028	0.764959273480378	0.806749361826864	5.22792496759313e-05	0.835699678234296	1.57272499278478e-05	-0.681511304669662	0.00184215680498478
5811	Gabarapl1	210710	-0.312930505884012	0.206091459380964	black	-0.259296735122549	0.298789556256199	0.11380137542051	0.652983138950263	0.743014448476835	0.00041102016066693	0.730869484073354	0.000570078515755881	0.122937520322837	0.626977515367846	-0.56193456227642	0.0152211822089543	0.4509099907169	0.0603712829121643	-0.0706333331341058	0.780624252384637	0.832345117286971	1.82816005987018e-05	0.806255775352874	5.32682174251098e-05	-0.549423792857763	0.0181864888872117
958	Abhd18	71985	-0.312552421521481	0.206669425987361	black	-0.254498343703676	0.308138302001944	-0.169629227220353	0.501003110557572	0.574141691284184	0.0127109774119554	0.479856049486448	0.0438747567738131	0.316535408298944	0.200633943034075	-0.357322863515866	0.145467093942906	0.41720360263985	0.0849714212117962	0.00305794528980226	0.990391870803645	0.68573490989247	0.00168067254743807	0.861610260502061	4.3419673348496e-06	-0.69004009521537	0.00152830930918562
15280	Rnf13	19739	-0.312455214613785	0.206818194763377	black	-0.290944421803396	0.241473680791221	0.121244088199881	0.631767443514292	0.599372467193083	0.00856657637941936	0.791203944707122	9.21019745268625e-05	0.123529680351134	0.625305903272718	-0.356012681792497	0.147055319654828	0.728296450131591	0.000609664149438717	-0.114335218169687	0.651452698985836	0.880180328703909	1.45735910765677e-06	0.741739182794215	0.00042573383268514	-0.447005456155618	0.0629092274282571
15608	Ryk	20112	-0.311833803107184	0.207770881355475	black	-0.229576375326363	0.35945229539524	0.373441222274578	0.126890346283058	0.547878494505958	0.0185823074476391	0.685375476205889	0.00169394190217654	-0.205060098665377	0.414347417715467	-0.641333711260461	0.00412348123336898	0.479159351224424	0.044226304674677	0.0498152891508112	0.844378173182747	0.606093457094132	0.00767046329194463	0.495308925435842	0.0366106764469882	-0.157877035779717	0.531529888017232
19050	Wnt2b	27762	-0.311473399495474	0.208324730065181	black	-0.284627100036042	0.252311263242523	0.238177818272231	0.34122273094146	0.106675855651643	0.673535097913554	-0.148182500926159	0.557333997443269	-0.285012046534	0.251642267546643	-0.340059339931689	0.167359896502229	-0.395128986620015	0.104615197557147	0.0943223290002181	0.709685600887295	-0.337118769372265	0.171299768423291	-0.118442858122255	0.639721457941693	0.165436179417695	0.511797524470142
19406	Zfp423	22682	-0.31132395721179	0.208554667801347	black	-0.195345873040796	0.437269587684075	-0.0701696168823223	0.782031484500527	0.59303587927812	0.00948684495499581	0.179500468030737	0.476028760110398	0.156100455551781	0.536217378526288	-0.512602283149913	0.029617088769521	-0.24888395751893	0.319295771687383	-0.00767360503756105	0.975892155983934	0.329702942128095	0.181512492880337	0.616042771027965	0.00648423029021938	-0.582423818513245	0.0112045958869856
15106	Rexo5	224344	-0.310813153774537	0.209341862740234	black	-0.283441334021621	0.254379021043518	0.257657278543274	0.301964293349514	0.420646539304122	0.0821692511135421	0.742107469125811	0.000421439954080954	0.24575703225488	0.325611923616168	-0.49813752704586	0.0353876468330948	0.732037155121051	0.000552837507696465	-0.398396680947057	0.101519636735474	0.785749381067803	0.000111123372820682	0.641141140476337	0.00413832892428316	-0.190325047855387	0.44936967345162
16812	Speg	101113	-0.310702877899121	0.209512062458923	black	-0.173183267128799	0.491939877813202	-0.30919677523179	0.211845631579216	0.289414808585198	0.244070195551481	0.0459718450304722	0.856261943216219	0.293863455403576	0.236567497839671	-0.00198801012211414	0.993753551189426	0.127722200863062	0.613520901688806	0.119846135881462	0.635732149000515	0.130729454270631	0.605122605968816	0.513066831319618	0.0294446936495765	-0.37744745422258	0.122544659079166
9909	Ica1l	108837	-0.310678161597268	0.209550221983672	black	-0.284189795492508	0.25307260754056	0.0150919810449648	0.952604831256525	0.757366250339826	0.000272756593061586	0.538474088901868	0.0211398743864336	0.048306067265402	0.849040954364935	-0.45396752647051	0.0584379347658823	0.215509367035617	0.390425376634037	0.0975777623305422	0.700098058198729	0.707777976019495	0.00101565773578262	0.835644758867206	1.57664680758483e-05	-0.712124530450922	0.000914812634588989
14968	Rbbp6	19352	-0.310361579517445	0.21003939499482	black	-0.231140978194873	0.356095975833341	-0.13979846229309	0.580083156078152	0.676501369588028	0.00205012721969021	0.533660733268157	0.0225516128861942	0.323510378642543	0.190346763604674	-0.427338522645637	0.0769169843124923	0.343014287048414	0.163463093647841	-0.0394983453338889	0.876343169220567	0.766665482697378	0.000206016674425329	0.954170598114758	8.4718929637107e-10	-0.693847521528259	0.00140327423160716
9424	Gtpbp1	70239	-0.310104959228634	0.210436463696954	black	-0.156076606040955	0.53628043271584	0.528582622602947	0.0241199650341063	0.131290294885569	0.603561520581161	0.223588777764038	0.372461269388174	-0.398211951569709	0.101692859409528	-0.550418388002998	0.0179352688951274	0.0274767484661409	0.913817467969397	0.0566800418521771	0.823233539736603	-0.140103619375806	0.579248307612302	-0.157863486678938	0.531565566090981	0.522356912167115	0.0261576098329886
6433	Gm17501	102635566	-0.309964380940907	0.210654188173194	black	-0.205278883023764	0.413838680548518	0.0728719515929551	0.773839945662749	0.626386870414893	0.00541311869050745	0.652744326622799	0.00331814886483306	0.331545851688087	0.178937354282502	-0.4659408562818	0.0513106422505379	0.439732680432861	0.0678473764766775	-0.16005775697773	0.525801845297933	0.823484596784006	2.67961379676079e-05	0.807246195058592	5.12995960261555e-05	-0.57728612659657	0.01212113913622
11211	LOC118568684	NA	0.30993503920931	0.210699650525116	black	0.395451257334393	0.10430693515613	-0.241903827551147	0.333495119758426	0.243712812142138	0.329780424896755	0.0354929789862306	0.88880493939853	0.282604808029652	0.255844149068286	-0.132057332787878	0.601429141276418	-0.253857719199181	0.309399498199355	0.404276905462757	0.0961158055887995	0.305594493837208	0.21749555986154	0.443159680991509	0.0654858978732049	-0.402571315300099	0.0976613335632318
2590	Camk2n1	73582	0.309297373178559	0.211689238283189	black	0.262719149387275	0.292227288675647	-0.405200820119125	0.0952860069927603	0.313302728624905	0.205523489031611	0.251902927502565	0.313266881696602	0.461000894990355	0.0541669290861481	-0.158031156574756	0.5311241276624	0.135925515802973	0.590722670401631	0.280011556026979	0.260419637681397	0.706740380802264	0.00104105177428658	0.783805150917758	0.000118662428113573	-0.743489240820849	0.000405652360657704
269	2510009E07Rik	72190	-0.309213343934179	0.2118198680795	black	-0.20989315477163	0.403187184365797	-0.032298751396474	0.898760989618828	0.693491908077199	0.00141458072682868	0.581358054396047	0.0113900108458928	0.266740864214738	0.284628539552271	-0.579581545103705	0.0117045235889393	0.365440588677956	0.135890365763365	-0.0560047344983588	0.825308711497088	0.768297435379242	0.00019586260926294	0.926875877573613	3.26220868524994e-08	-0.644124780068842	0.00391312355322206
14824	Rab4a	108705	-0.309112517073883	0.211976680396974	black	-0.183304521095548	0.466572029331953	0.0667122068535819	0.792543670353103	0.779876906360778	0.000135223598474719	0.488233572607486	0.0398121081175938	0.0830006527207767	0.743345111302552	-0.523733846317386	0.0256957997350132	0.0631660123863017	0.80336126729095	0.0215718868994526	0.932292728595483	0.665169477627982	0.00259271465960066	0.806592973762288	5.25908893724468e-05	-0.698697178649077	0.00125641270757278
15242	Rmdn1	76438	-0.309043093285232	0.21208469665678	black	-0.200384750112899	0.425298435652949	-0.108077038785055	0.669475729793763	0.412640057338295	0.0887922263265381	0.477061527548164	0.0452977986502134	0.367680004826081	0.133327692551951	-0.362986526032503	0.138737848380187	0.516916542285587	0.0280458158709998	0.00295055565141402	0.990729277375819	0.619013818056089	0.00616040583951107	0.772609284489772	0.000171044900655062	-0.472987944234958	0.0474346571548789
14641	Ptgr2	208748	0.308586011178405	0.212796765104391	black	0.271052789906159	0.276616844707852	-0.317718439390296	0.198863882112839	0.12340605027784	0.625654756064575	0.325149843841458	0.187980643178446	0.525867702262332	0.0249927093438527	-0.249259712519568	0.318541680222127	0.388977344637773	0.110625176873716	0.218105045750647	0.384602977217015	0.69160920484939	0.0014757066392875	0.695610129260053	0.00134833382383327	-0.458683382310242	0.0555474110000506
1610	Aph1c	223672	-0.308302185289639	0.213239708125576	black	-0.226853044433726	0.365336853771418	-0.0657593205350698	0.795446976567418	0.686290465402419	0.00166033221479043	0.574852643835247	0.0125756547512443	0.320400823212416	0.194888720161529	-0.552174654435578	0.0174983573252071	0.336402815716627	0.172268427213287	0.0198797148095187	0.937593709489005	0.788052022350541	0.000102723218547303	0.957888412717264	4.35667706086599e-10	-0.675882007342631	0.00207713237520972
10300	Jhy	240185	0.308182071382747	0.213427340413249	black	0.38827395329256	0.111327703145436	-0.21051972830911	0.401752349456687	0.169540295434377	0.501230916312457	0.136023512339325	0.590452464202007	0.385098548568596	0.114538755525954	-0.073082710056857	0.773202020225866	-0.0626382467136644	0.804974166642798	0.164011077635636	0.515491004075496	0.490153198182976	0.038923128488997	0.512330413792121	0.0297183425325536	-0.397410408762721	0.102446933378173
4490	Dnajc7	66326	-0.308034740663131	0.213657635379715	black	-0.189901706627839	0.450397682825476	0.0958031343886067	0.705319252370889	0.602791423608301	0.00810075462356714	0.57460861998348	0.0126219720933191	0.0959361289850454	0.704927526519748	-0.53889535549579	0.0210197010210391	0.315188730905916	0.202661441815677	0.0164424225608838	0.948369005843425	0.672235494015432	0.00224214685911478	0.729144991415735	0.000596363075880227	-0.398750117098359	0.101188806729908
8933	Gm52005	115487955	-0.307740151588693	0.214118597168956	black	-0.264845817890985	0.288193922832728	-0.0643626099601927	0.799707165621349	0.587304275726655	0.0103861241665293	0.356596262860319	0.146346421794444	0.0956187955747657	0.705862325466262	-0.388595821494103	0.111005837777611	0.082706340592449	0.744226333976907	0.0725358732301353	0.774857475537789	0.502346599991594	0.0336261968967822	0.719757599987731	0.000757904559900356	-0.51933294501479	0.0271945026158698
97	1700020L24Rik	66330	0.30769413815624	0.214190655630679	black	0.231008153162817	0.356380211533432	-0.351222678575664	0.15296355197031	0.22578728119065	0.367654436599247	0.292020476348078	0.2396576350995	0.53756806280182	0.0214001608572682	-0.218306411241355	0.384153305587327	0.235670800952763	0.346479884376232	0.152110540169132	0.546812631840841	0.740023015231136	0.000446230261944524	0.766586772561275	0.000206517431963205	-0.600013730008552	0.00847760223285283
8190	Gm39530	105243704	-0.307581935526494	0.214366434576234	black	-0.297057071871204	0.231273193567827	0.0459734090603575	0.856257101138782	0.483099811624597	0.0422659135767185	0.572598851324725	0.013008635880824	0.135537238533483	0.591793773140556	-0.303136851874402	0.221405770493423	0.474204394854824	0.0467887100590555	-0.00343078908447392	0.989220448513792	0.660086277604086	0.00287182986550133	0.637918292331862	0.00439337126695221	-0.47076212565943	0.0486340618749277
9606	Hdhd2	15193	-0.307572972036193	0.214380481011472	black	-0.274316065239806	0.27064680077332	0.283444224994761	0.254373966820876	0.163716727109357	0.516255433865027	0.630674614142944	0.00501360476214663	0.00176366861940335	0.994458434963403	-0.318035524650125	0.198391212475697	0.841853203648664	1.18284307539865e-05	-0.213693213589458	0.394527778686044	0.452508429356566	0.0593546823699701	0.296195718564515	0.232693579725093	0.269383949066532	0.279700974823532
13163	Nudt16	18167	-0.307330970728826	0.214759940840261	black	-0.208186111348359	0.407110286729147	0.0287803419339215	0.909744096160841	0.401706734814234	0.0984515813822365	0.595981925401549	0.00904958978468618	0.377088038256104	0.122930185514537	-0.323853156593334	0.189850429329697	0.619910009719014	0.00606534454714467	-0.281019469720634	0.258635263618175	0.693314826868961	0.00142023902497207	0.628298542940859	0.00523191668931091	-0.367160925829351	0.133918672321569
10757	Lekr1	NA	-0.306883214110413	0.215463177717304	black	-0.21281183256534	0.396527125525162	0.0934294110738816	0.71232266157902	0.506835695357616	0.0318228697947607	0.682442327751963	0.00180550170361248	0.268605753178971	0.281146313389794	-0.467504668326601	0.0504305816907818	0.632916544611536	0.00481447381106728	-0.00757855057008124	0.976190704092187	0.748478266213488	0.000352716987307259	0.760893190163862	0.000245573544533657	-0.333461214010004	0.176287076250407
13160	Nudt13	20320	-0.306739640000916	0.215688988647291	black	-0.240680223761409	0.336021505182837	-0.0434885483513245	0.863956029636107	0.492870304646992	0.0376909165415046	0.643644807087125	0.00394865962481438	0.386240496879005	0.113376510876648	-0.415587379510545	0.0863106147652086	0.650002024570906	0.00349878391486804	-0.150407878690216	0.551362341834609	0.780389608902832	0.000132957016319813	0.836380665347738	1.52478417785282e-05	-0.427919953475526	0.0764725915735267
2839	Ccdc9	215707	-0.305724734317944	0.217289600577782	black	-0.174222912015893	0.489303764460495	0.415784949141266	0.0861460901408642	0.265552309431375	0.286861550847676	0.110048812290087	0.663778059592664	-0.432994327337116	0.0726739900753709	-0.521869577298768	0.0263225969706006	-0.267100067406098	0.283955776841633	0.0998245652803949	0.693505997325552	-0.160459152656104	0.524750624524135	-0.135584694923386	0.591662816637377	0.215432786843903	0.390597885001363
16977	St6gal2	20751	-0.305669311341738	0.21737722971433	black	-0.193919809278825	0.440689034235891	-0.420118383045268	0.0825946622954671	0.0905191613994967	0.720938961710248	-0.143742948979692	0.569331343752877	0.309938562272756	0.210694191519554	-0.0282015152024125	0.911552512299619	0.0413737062878204	0.870517741667796	0.301352270628132	0.224273416805175	-0.0541297233105656	0.831076228914372	0.431356407785641	0.0738845481585461	-0.303638187247781	0.220604460375172
15063	Rdx	74563	-0.305611879253386	0.217468059643664	black	-0.228837900585711	0.361042648273373	0.199667601549892	0.426991576689579	0.545155146283984	0.0192963820786812	0.757835393222448	0.000269000940169689	0.115436457513206	0.648299815836845	-0.490659043393423	0.0386914219558077	0.692143338378217	0.00145814657767236	-0.095107759180307	0.707368575612431	0.786243073422378	0.000109274990776682	0.711144655208973	0.000936784881349031	-0.240847560144232	0.335675349888494
780	A230057D06Rik	320845	-0.305551275467482	0.21756393237167	black	-0.234027590441364	0.349950754176189	-0.231204590057874	0.355959896867597	0.698759673099257	0.00125460705227607	0.311108555490133	0.208886385212501	0.243204701612813	0.33082136258689	-0.413341746445354	0.0881967658509821	0.0352795096160783	0.889469822121204	0.188568669322689	0.453642566568013	0.556124053369475	0.0165465494472353	0.867516639074965	3.12315176121312e-06	-0.834750541860301	1.64169018713147e-05
5777	Fxyd6	23879	0.305499304914264	0.217646169513604	black	0.354557443574677	0.148833360897746	-0.538474459979633	0.0211397682934662	0.082791750262264	0.743970571096954	0.0364010274402113	0.88597747888739	0.543603989189294	0.0197126553895098	-0.121511132358165	0.631011166862491	0.0799268603408618	0.752563367601302	0.539483815398947	0.0208527316645732	0.418860544820397	0.0836142864285889	0.625549380087742	0.00549409255327002	-0.584327097458465	0.0108794864526248
17199	Syna	74152	-0.305487840072633	0.21766431395951	black	-0.181002465928759	0.472283569287369	0.0532447929363266	0.833801140539313	0.318011507099723	0.198426988758865	0.164857984378349	0.513294545674247	-0.162321631915558	0.519885702654188	-0.223983881602082	0.371594830323775	0.0602940863257314	0.812147106872982	0.194776473866247	0.438633248867425	0.0870806925296239	0.731160441335269	0.239034145628216	0.339437654585239	-0.135575823257625	0.591687297197149
17326	Taz	627191	-0.30544194077822	0.217736964761941	black	-0.224538264695658	0.370381005744369	0.0156238494166117	0.950936410584411	0.285895525865301	0.250111100627611	0.546068071187528	0.0190546423274403	0.427914842957424	0.0764764893444146	-0.287762847382766	0.246894189812566	0.673355926910179	0.00219033336298342	-0.369512112096838	0.131256366895738	0.595476320377743	0.00912345703577889	0.591459341364731	0.00972771244163379	-0.165503903701337	0.511622312270368
10748	Ldhb	NA	-0.305152900061429	0.218194828625573	black	-0.34968489759251	0.154894373006638	-0.0318033148293364	0.900306535955692	0.596960139510001	0.00890804138886921	0.582996751637943	0.011105923208217	0.0375186147729978	0.882499362514256	-0.269056808895521	0.280308014006789	0.512221835176403	0.0297588559328358	0.042990070650512	0.865501907358085	0.69119308451523	0.00148950809492957	0.650840696611623	0.0034427060799737	-0.61227476857482	0.0069146083822321
2951	Cd72	12520	-0.305029559882415	0.218390399339934	black	-0.20347752606076	0.41803728428319	-0.199501813623857	0.427383495024504	0.561481365319739	0.0153214242174562	0.201190557044998	0.423400207978765	0.102322489560991	0.686201675341817	-0.262550638051085	0.292548336923816	-0.0588832370731998	0.816471098461468	0.184437809013328	0.463773042738585	0.394595670884154	0.105126763761466	0.674858910976098	0.00212238375201551	-0.640900904771409	0.00415691289283418
10990	LOC118567595	243914	-0.304820805389374	0.218721663612645	black	-0.110354666930723	0.662895817359542	0.26200627881146	0.293586911386651	0.330461421762103	0.180449665750202	0.279113550767089	0.262015891998263	-0.160844439034594	0.52374250733315	0.0556571961935256	0.826377102649255	0.149391707693259	0.554085645210094	-0.315743496194981	0.201824586794792	0.216470073618768	0.388264793963502	0.0551084348352873	0.828064677600393	-0.135857927269249	0.590909062425749
16707	Soat2	76479	0.304801661811911	0.21875205809338	black	0.282817798370241	0.255470607558396	-0.35784944615838	0.144832112188151	0.272495726509409	0.273967135452605	0.33581916582008	0.173060813901555	0.606114855250636	0.00766773631987404	-0.185914096049796	0.460139621444438	0.231053814871091	0.356282484316937	0.0267467111987618	0.916099533385936	0.798416817016333	7.12453041667131e-05	0.797800944836185	7.28531592533517e-05	-0.645398367822139	0.00382009570130918
6485	Gm20515	105243993	0.304636518807334	0.219014371227745	black	0.389185274431201	0.110418108918223	-0.447464641142545	0.06260670094269	0.246225735596362	0.324660539120687	0.190993740982125	0.447748320731406	0.688940953103269	0.00156607457416007	-0.297971653127176	0.229771130055023	0.0455797460272617	0.857475995526498	0.223604923178704	0.372425841336061	0.663105499534224	0.00270322303236315	0.807591728117469	5.06275228257967e-05	-0.67292238466947	0.00221026374038029
7357	Gm33319	100041426	-0.304471811020813	0.219276195988235	black	-0.321624198416792	0.193093327883945	-0.124535495097411	0.622470568450604	0.276196003722227	0.267244002625356	-0.0230552863932392	0.927647980565416	0.0200223007329355	0.937146938534282	-0.30259947951414	0.222266767526833	-0.124421470074338	0.622791745555823	0.233268242000616	0.351561387431495	0.00240814069207594	0.992433507974127	0.398841840357842	0.101103076923109	-0.279391996320943	0.261520288553512
2002	Atp8b5	72522	0.304234167778972	0.219654318468595	black	0.263345360371091	0.291036102285524	-0.313516914471048	0.205197131007816	0.140900146224911	0.577071573177104	-0.010025736797786	0.968505621190892	0.477325150509665	0.0451620763969065	-0.120606849300833	0.633573527054846	-0.21596641849229	0.389396668983741	-0.0779019388990055	0.758653611529814	0.349009492125072	0.155747658530905	0.46290059703105	0.0530547105380343	-0.404825308028465	0.0956226403350808
18063	Tox	21916	0.304210088204532	0.219692655867648	black	0.413861419147073	0.0877576417132513	-0.640850343712131	0.00416083282547288	0.120422990529482	0.634094992800016	0.0181323466664024	0.943070219486561	0.838130593745601	1.4072840868214e-05	-0.100118605785963	0.692644826019591	0.010191709220308	0.967984493852978	0.287717636669965	0.246971765687315	0.530827151762371	0.0234165733669705	0.821812684337757	2.87336629858262e-05	-0.681164362019343	0.00185597258015455
16371	Slc38a9	217593	-0.304017349146692	0.219999674336835	black	-0.187975441745176	0.455090419825533	-0.247276655596845	0.322533302010428	0.627096109100373	0.0053453061106495	0.319212449241053	0.196643290421485	0.335266353840658	0.173813597134676	-0.477789614034307	0.0449237066895537	0.0716237092683861	0.777620950343129	0.208426178639069	0.406557329690639	0.563984643106882	0.0147742084253437	0.896866099101949	4.63632260535537e-07	-0.777885911372035	0.000144338232748083
856	A930005G22Rik	330052	-0.303739571447291	0.22044264122295	black	-0.250327474375466	0.316404572674917	-0.127207249859123	0.614963635301222	0.632398068701893	0.00485994256705311	0.295984413737965	0.233042875997663	0.176973908240495	0.482361645598262	-0.451045876377329	0.0602843575526907	-0.0201897681500917	0.936622228085134	0.195663443874239	0.436509991387602	0.455474142050108	0.0575025020881462	0.741785509695272	0.000425191693099355	-0.64582840808052	0.00378909552577332
7000	Gm31323	102633487	-0.303114136706798	0.221442121820568	black	-0.145791509657166	0.563781544418589	-0.216954617921733	0.387177576451671	0.393312868566392	0.106364580598287	0.00342248464861666	0.989246539652749	0.150019972822416	0.552401215023919	-0.393529175316868	0.106155132374264	-0.215387589568055	0.390699718254139	0.338507518690462	0.169431346902853	0.102399446546031	0.685977056834903	0.589210846253117	0.0100797127393829	-0.406008176019675	0.0945651411298993
10879	Lnx1	NA	0.303067320946685	0.221517053757189	black	0.339992826648213	0.167448328035126	-0.496583763868333	0.0360555079219728	0.198365626478165	0.430074494910661	0.224117872172091	0.371301253448255	0.708829152531392	0.000990459295572707	-0.212166694614641	0.397994063789213	0.200882899980139	0.424124422461473	0.259917430772913	0.297592874325154	0.689088276633681	0.00156096829528392	0.810979689171822	4.4424930520138e-05	-0.686205287511482	0.00166343750463229
17193	Syf2	216021	-0.30254186017873	0.222359215492905	black	-0.237086393639771	0.343505728347247	-0.00881634270451883	0.972303282555168	0.361302117125872	0.140716118776703	0.478733820678076	0.0444420754579452	0.0151306540195551	0.952483511398553	-0.173726399783024	0.490561858685337	0.542643972328401	0.0199738072212477	0.132227095713224	0.600957612414105	0.446225108921474	0.063425844018371	0.464273049403446	0.0522619486395101	-0.175256248459784	0.486690469096239
13070	Nrbp2	67824	-0.302451297969734	0.222504569209117	black	-0.279814711381573	0.260769019179523	-0.011931542436266	0.962522471820302	0.829794529873856	2.04537075993954e-05	0.610195017398247	0.00716187398629511	0.172805115943085	0.492900416788427	-0.497220859119163	0.0357805008677458	0.258113240175911	0.301079317351351	-0.109247294165829	0.666092044824312	0.847858227264125	8.85304615469186e-06	0.910655614497537	1.53778279040035e-07	-0.825223520263923	2.49003566447625e-05
530	4930565D16Rik	75309	0.302340546275162	0.222682410764559	black	0.279648833300184	0.261063664856522	-0.198865309350059	0.428889930001386	0.254503368121508	0.308128422589305	0.1175853387631	0.642163903193869	0.186920180069771	0.457671723926038	-0.22813905909546	0.362551309610223	-0.0965620026771843	0.703085010911928	0.378951718134405	0.120940360644041	0.360451916957551	0.141722038113191	0.405936349156996	0.094629113116676	-0.49370145930041	0.0373200284850834
16828	Spink10	66616	-0.302278498717419	0.222782084875948	black	-0.271542516035898	0.275715784590621	0.0334598504670496	0.895140233213655	0.365353226756673	0.13599102843903	0.153892833347203	0.542068196051099	0.0888960024643105	0.725758609754668	-0.269752311873259	0.279018409140938	0.00969860935489601	0.969532785338993	-0.215442476331536	0.390576055667911	0.197934185827099	0.431098660154897	0.432046472282954	0.0733727347446789	-0.201419875593809	0.422860824980227
1642	Aptx	77038	-0.301947865286989	0.223313705087234	black	-0.307479507027987	0.214526983091391	0.187978569366568	0.455082780283789	0.427177320370015	0.0770405280267708	0.654658713251091	0.00319663799671912	0.0106473165902598	0.966554022315004	-0.337018441825798	0.171435285722683	0.667032473000336	0.00249618534888684	-0.0969831169729407	0.701846173138516	0.619675040369153	0.00609015246134809	0.458283334101875	0.0557883593976162	-0.136950740233704	0.58789836197181
10670	L1cam	229905	0.301551777508665	0.223951645515115	black	0.24323207438645	0.330765236679127	-0.486438175180554	0.0406575348977378	0.30038065231817	0.225844735632806	0.172385620319357	0.4939670346677	0.596702563760783	0.00894513886314409	-0.00143933055148062	0.995477515953664	0.0694844598646144	0.784111897527836	0.0557246736915163	0.826169642719386	0.679990064396803	0.00190337204334317	0.791415572282038	9.14235504254404e-05	-0.741761770812155	0.000425469424441068
8914	Gm51802	115487389	0.301448737830314	0.224117794103009	black	0.296761401229093	0.231760131535372	-0.423259974036795	0.0800877743015505	0.139236966449276	0.581620624441385	0.166761753255731	0.508373225470569	0.613540733899058	0.00676750844676518	0.0212644860333088	0.933255512337888	0.198751522123732	0.429159527117066	-0.0472822244970096	0.852206869806646	0.590474185001624	0.00988070269430176	0.645533573712033	0.0038103268816662	-0.569491499173676	0.0136249869186674
19429	Zfp503	104348	-0.301432330432333	0.224144257908022	black	-0.0863826928200829	0.733240706824684	-0.39098927103886	0.108633168272715	0.296197148827463	0.232691216579472	0.0076300465910259	0.976028964451746	0.408046017001655	0.0927631535200221	-0.0292090664242107	0.908404912898599	0.0064163978566163	0.979841038048462	0.159876791864076	0.526276094980662	0.16101384644762	0.523299530045354	0.609219887688096	0.00728024457843279	-0.475206004118	0.0462618734528932
5855	Galnt13	231050	0.301062922485609	0.224740616616426	black	0.447335080797341	0.0626919495555496	-0.725020026055568	0.000663376841802334	0.118275521617453	0.640197801456575	-0.0992141645284671	0.695294849270107	0.730816922492364	0.00057086506982892	0.098942236719418	0.696092259922708	-0.1221264922016	0.629269778620257	0.454718032784713	0.0579705439986825	0.38924769327706	0.110356002714481	0.701223543889834	0.00118511589612184	-0.744582267315318	0.000393518429485385
6338	Gm15246	100503248	-0.301057700183153	0.224749054636188	black	-0.212343651404643	0.397591399543424	0.0441265025166295	0.861978294221292	0.396716475782343	0.10310300390295	0.597728871971575	0.00879805962299706	0.380258549883919	0.119558705140472	-0.484668894622697	0.0415040165896193	0.629654514137381	0.00510640394505686	-0.19602474445064	0.435646633288469	0.682973115213002	0.00178487556852896	0.752689894009992	0.000312670203818932	-0.264595333767973	0.288667213325523
12890	Nkd1	382913	0.300991077610654	0.224856719059793	black	0.386918479351864	0.112690456285434	-0.631378353414428	0.00495038901310196	0.182198474275714	0.469311870599877	-0.235360332732007	0.347134149576458	0.541366704379758	0.0203254704840374	-0.149633725504763	0.553436507037882	-0.458616480697734	0.0555876511964559	0.473688373248887	0.0470619024340225	0.199328284038698	0.427793916931831	0.655000661159103	0.00317532295720583	-0.631791925253891	0.00491354234459195
9840	Hsdl2	101502	-0.300972144030433	0.224887322458125	black	-0.252135054832519	0.312806142366231	-0.190781872621286	0.448261704178221	0.681164811184318	0.0018559546385209	0.497380507470141	0.0357118407909189	0.220032738540618	0.380310155655303	-0.308038906018415	0.213651122226008	0.32352306229136	0.190328382639984	0.109849291182974	0.664353808096794	0.727115275924658	0.000628591883780046	0.868256426183429	2.99360443685984e-06	-0.783515272613144	0.000119822740648331
5532	Fermt2	631797	-0.300423474473227	0.225775333901017	black	-0.285252350832161	0.251225211015582	0.103615027490601	0.682432407643586	0.806046527369526	5.36922524996258e-05	0.751116593552956	0.000327156913746832	0.13698442816464	0.587805653531591	-0.55600508739011	0.016574608522466	0.450072741279698	0.0609089353274685	-0.14163011107834	0.575079799579378	0.936629125332317	1.07078172575398e-08	0.900938749463345	3.40355250351974e-07	-0.711360270753434	0.00093191267629517
6425	Gm17251	102632928	-0.300381247324328	0.225843771214078	black	-0.247251251082496	0.322584627971564	-0.171997461439837	0.494954967003391	0.704436452691632	0.00109933191878879	0.45979651010558	0.0548810897081618	0.226003788122738	0.367182958362161	-0.328662810863828	0.182976789415686	0.229608689251984	0.359382796128117	-0.0587157129318923	0.816984866565707	0.714308846719727	0.000867374738118931	0.876366208971066	1.84933756378067e-06	-0.80327683602042	5.95813486782248e-05
15799	Sec14l2	212712	-0.300221157400729	0.226103349428034	black	-0.23855288932185	0.340440201790643	0.243436561912988	0.33034612561479	0.483765307029649	0.0419414784258686	0.734579495228878	0.000516804947245742	0.257880556052552	0.301530739003174	-0.573217328531594	0.0128886539522623	0.594022321228331	0.00933858685214776	-0.420948540190749	0.0819267213620898	0.78595228632387	0.000110360515392668	0.660648587694375	0.00283979002154879	-0.211649659904018	0.399171843389811
4625	Dtx3	14357	-0.29982812216707	0.226741451928416	black	-0.268377074277814	0.281571905349585	0.0824958069615002	0.744856894584485	0.745132918310207	0.000387521956396027	0.731551497692944	0.000559954560659521	0.113879418969566	0.652759318379044	-0.633036425527642	0.00480401010716496	0.472272175340601	0.0478178832371279	-0.00700150186302172	0.978003168221378	0.871511908678567	2.47689238867994e-06	0.857899993852508	5.3001850888765e-06	-0.616724243321667	0.00640876282300643
5919	Gbp5	55932	0.299757054355105	0.226856955885069	black	0.28941004647692	0.244078306732266	-0.46390613797629	0.0524730051944116	-0.0339909983072336	0.893484561605236	0.133700780987548	0.596870697111054	0.638756621770999	0.00432582773904566	0.0965491974579748	0.703122692589407	0.35343262670016	0.150217791462927	0.0206260373563233	0.935255422595136	0.512219271329456	0.029759813085312	0.605244798018906	0.00777924889706209	-0.327920952784244	0.184025989480482
5845	Galc	545276	-0.299683942252812	0.226975821857639	black	-0.26843207118309	0.281469515166304	0.356347466363725	0.146648355209534	0.5624876500768	0.0150995511692391	0.805948387465745	5.38921172793381e-05	-0.0458170540340895	0.856741184533138	-0.545972369731309	0.0190798712622408	0.668935121873052	0.00240067523963139	-0.2306705119858	0.357103319307054	0.794525720906067	8.19314338949451e-05	0.608918553016098	0.00731714149525967	-0.191378836684304	0.446815958689296
204	1810010H24Rik	69066	0.299434410031543	0.227381814166912	black	0.263213882235903	0.291285956885166	-0.321303619304031	0.193562737136496	0.373491869479214	0.126834741706651	0.32755361832796	0.184546990431064	0.393901951494599	0.105794868439368	-0.229322730611022	0.359998087114483	0.142064797244202	0.57389511574321	0.264458075510581	0.288926763589604	0.757620789863696	0.000270713472611417	0.778246927345482	0.00014264801182477	-0.716203057721874	0.000827915053271415
17630	Tigit	104271	0.299319787481064	0.2275684630637	black	0.413867754345055	0.0877522982941531	-0.401730003360883	0.0984302532466919	0.138510400327475	0.583612630128366	0.124389723295884	0.622881179027347	0.697347825714137	0.0012959293173907	-0.193433214727753	0.441858957889096	0.0597735522039304	0.813741852364074	0.0547240362379245	0.829247224323344	0.534797930571297	0.0222116018007455	0.692655203207381	0.00144148153225135	-0.522687555049907	0.0260461302102247
4698	E130102H24Rik	545207	-0.299195651920031	0.227770713844543	black	-0.214463400866579	0.392785182732687	-0.159291555746671	0.527811154323754	0.709313829959141	0.000979017391542201	0.415591822200373	0.0863069126350422	0.255529363143034	0.306114992030979	-0.333223276839358	0.176614864153899	0.182203639229689	0.469299057616212	-0.0258432696998155	0.918924515635631	0.647842615276518	0.00364662435709832	0.850887135686275	7.61352792842654e-06	-0.806093648026997	5.35965141843105e-05
17604	Thra	210106	-0.298814794278377	0.228391956168333	black	-0.274955835712195	0.269485784991389	0.0939515010496469	0.710780390476498	0.822609747148985	2.77955727450044e-05	0.74100539162561	0.000434398702192757	0.136468315724899	0.589226652427131	-0.599834995375964	0.00850232620724006	0.408792944791909	0.0921089412754801	-0.137189456677539	0.587241551265321	0.921228741706	5.80889817122598e-08	0.889157933235736	8.04837289090097e-07	-0.725853389797979	0.000649353603097735
10173	Iqsec3	232227	-0.298715394777264	0.228554272321604	black	-0.18674084126809	0.458111145425688	-0.258476814043736	0.300374775247904	0.478387294586645	0.0446183767957536	0.0475280547700358	0.85144651816134	-0.00931676628870819	0.970731811471576	-0.0195183333666788	0.938726121544153	-0.0828923130603622	0.743669464212152	0.389734581483059	0.109872407257568	0.145686298661237	0.564065999533946	0.515361414405438	0.0286045498317384	-0.541463991551143	0.0202985149120997
8442	Gm41055	105245602	-0.298560965636927	0.22880659708004	black	-0.18117515999068	0.471853902763066	-0.3182108229517	0.198130218913192	0.183880870215277	0.465147510193396	-0.1139883307827	0.652447018082357	0.221521119764293	0.377013911568995	-0.209793689746506	0.403415210847457	-0.133433050421362	0.597612334927046	0.36721180664431	0.133860663040664	-0.0740865382575819	0.77016552912186	0.442097746196267	0.0662110202044418	-0.194638423690956	0.438964198827264
11492	Majin	67075	-0.298551578437346	0.228821940773872	black	-0.274240134550366	0.270784800135721	-0.0861950230288465	0.733800326123096	0.271459707041056	0.275868019963522	-0.156367868227178	0.535510614040849	-0.188063448795458	0.454875478308759	0.219444748202228	0.381616737997221	-0.259550242215271	0.29830045275977	0.163259615909232	0.51744360455968	-0.164296700978559	0.514749746203836	0.00636076188327171	0.980015801337323	-0.415463673311475	0.086413746624379
10564	Klf6	16600	-0.29851840034155	0.228876176785057	black	-0.234438709030571	0.349080508085957	-0.114812061799178	0.65008678598468	0.763450939008021	0.000227321288113394	0.560709496187172	0.0154933575771821	0.254005319969314	0.30910864435846	-0.459883755515131	0.0548291194973823	0.283601427104004	0.254099228869205	0.0174215924780538	0.945298536750483	0.813531889324977	4.019100052036e-05	0.949703976788683	1.75767986677406e-09	-0.831037008591459	1.93695650608922e-05
19290	Zfhx4	22635	-0.298501963617131	0.228903048846913	black	-0.128855918227217	0.610349339376274	-0.446449696744833	0.0632768364053907	0.257861195934431	0.301568317150238	-0.116002064566781	0.64668267062553	0.313816631831109	0.204741018287283	-0.146947770463155	0.560659523216324	-0.128395313265373	0.611637084785082	0.475410280794586	0.0461549810439115	0.0439169418167691	0.862627872270855	0.557743705307526	0.0161682675910078	-0.511278160093109	0.0301127698959819
14447	Prkn	54646	-0.29812868635565	0.229513857759685	black	-0.258703350706722	0.299936289006959	-0.0189299788765997	0.940570006691932	0.839767978494427	1.3044447440414e-05	0.531008855039247	0.0233603410123545	0.143344093232646	0.570414622940605	-0.467729602781813	0.0503049403622652	0.138000627306497	0.585011970381232	-0.0766656239441134	0.762378688843798	0.760083889445699	0.00025159984960687	0.8739855338833	2.13743358566987e-06	-0.827089377974073	2.2994711765861e-05
316	2810408A11Rik	70419	-0.297866526115847	0.229943466214533	black	-0.161733505197111	0.521419657535516	-0.0505537652160888	0.842098414508533	0.5855279988361	0.0106782706319665	0.469069592493794	0.0495613592489532	0.251271416143907	0.314522379703627	-0.555448842235072	0.0167063033365703	0.237296179225492	0.343066225466642	-0.0147431491285462	0.95369918616593	0.568207992926577	0.013886256889463	0.706932552568158	0.00103630912066029	-0.504639168558659	0.032695658291094
10546	Kiz	16590	0.297688297384141	0.230235828507588	black	0.390134464387507	0.109476359980491	-0.642173785400254	0.00405921746830677	0.100299208253367	0.692116064069754	0.0322844939725301	0.898805461754695	0.763812890632211	0.000224833302359585	-0.178951578938164	0.477401055432799	0.0650242521812352	0.797688373422862	0.443267733741528	0.0654124483990893	0.506135066375568	0.032099284935589	0.820170835763232	3.07514187985595e-05	-0.635056199829363	0.00463048310000453
219	2010109A12Rik	75610	-0.297608761842605	0.230366373695029	black	-0.351888410929908	0.152132811996243	-0.125876140084946	0.61869921705762	0.450541819944956	0.0606072706178354	0.144256302134808	0.567938399799751	0.0982510270718327	0.698120551373947	-0.406850438253138	0.0938173182909318	-0.0580396715336424	0.819058890159529	0.253593164387462	0.309921223365652	0.235259477280841	0.34734683988161	0.533411165714819	0.0226267737540934	-0.494171224410503	0.0371116464533185
216	2010001A14Rik	76516	-0.297388462726812	0.230728208196191	black	-0.326333399543939	0.186284727833605	0.0893509482436958	0.724406740810441	0.458638184437748	0.055574594362299	0.684732721103125	0.00171788689399644	0.130511123641679	0.605730765030667	-0.128394001131214	0.611640754760665	0.73767876393807	0.000475560809632525	-0.332799011034482	0.177200359112607	0.761002647599008	0.000244767911506862	0.575980316507739	0.0123633725143523	-0.431814342262762	0.0735446103025487
4068	D430019H16Rik	414115	-0.297316568707043	0.230846370737803	black	-0.131340838135628	0.603420915058934	-0.377014490218562	0.123009181788823	0.432121792746297	0.0733170290832389	0.012585067951701	0.960471195404222	0.238345705757169	0.340872330654913	-0.253541168308696	0.310023825783179	-0.142902423254899	0.571615217449117	0.396395511095852	0.103407472992236	0.168307277264127	0.50439448420549	0.636161570092967	0.00453770173410111	-0.624399245990914	0.00560689625862288
14070	Plp1	18768	-0.297245649085656	0.230962969802398	black	-0.172481710993978	0.493722614234978	-0.244819496745789	0.327519857229409	0.632995092137891	0.00480761576212964	0.393478730462449	0.106203951357548	0.365684680022672	0.135609386907976	-0.422681581981334	0.0805450705164125	0.216024270230567	0.389266565511251	0.103130057960725	0.68384583159003	0.639271225930979	0.00428478802049517	0.927828512119388	2.9463088819482e-08	-0.76155372999975	0.000240745575110651
13074	Nrep	56183	-0.297198006913867	0.231041319573624	black	-0.240373343928626	0.336656861272116	-0.120322993445525	0.634378676405481	0.730954515618295	0.000568807988583426	0.553015927537272	0.0172920719621785	0.241928696593706	0.333443887426375	-0.416922235943475	0.0852034634450534	0.307977146050421	0.213747706389971	0.0407311521132737	0.872513006290421	0.776907240715918	0.000149005676026197	0.875573809094541	1.94126763374895e-06	-0.814247617903045	3.90673174798851e-05
5662	Fndc8	384061	-0.296797590340275	0.231700496684534	black	-0.174248116431647	0.489239941768396	-0.0210535823631783	0.933916116598649	0.361211076856461	0.140823596166743	0.0552631742712644	0.827588743250123	-0.26761049522802	0.283001453496387	-0.261702841668144	0.294166801941774	-0.178283208425308	0.479074703904742	0.478008829576907	0.0448115347810904	-0.0118280574758471	0.962847309770294	0.238521039736639	0.340506610795027	-0.294186555000253	0.236028385924245
2331	Bmp8a	12162	0.296628114471165	0.231979855218983	black	0.290948580664403	0.241466645148955	-0.365324460372887	0.136024185835507	0.192081774715743	0.445116637305469	0.316884272725027	0.200110894451508	0.691821701465473	0.00146869976473844	-0.297947591576741	0.229810567168688	0.251759116179115	0.313552528603769	-0.0188805613674697	0.94072489288637	0.764983850217882	0.000216941097861357	0.776605729224768	0.00015046910213132	-0.563349321491936	0.0149115965902507
18769	Vamp9	22253	0.295749956482842	0.233430836769957	black	0.249547877776056	0.317964083783024	-0.293687147437658	0.236862009735315	0.217306208855264	0.386389729231661	0.28107496123257	0.258537246099283	0.582644060431436	0.0111665823639713	-0.208219913573546	0.407032404171564	0.223433491520977	0.372802111846346	0.0188187143027976	0.940918739106824	0.689263149885042	0.00155492504544305	0.733472516798044	0.000532244332018397	-0.50285078505733	0.0334198212992855
11734	Med12l	66172	-0.295484709736717	0.233870243330461	black	-0.181141948651457	0.471936518180034	0.0684254877258041	0.787330101312085	0.478415264037174	0.044604127136979	0.321229694069533	0.193671089635226	0.280169045979822	0.260140317784071	-0.595232654206817	0.00915922856084694	0.0180353475469677	0.943374302421286	-0.140107312288184	0.579238207664826	0.457912694476818	0.0560122948062899	0.643603327231326	0.00395174303892508	-0.387840437532567	0.111762264310764
7467	Gm34035	102637135	-0.295382959691947	0.234038942267257	black	-0.135677150304433	0.591407719368322	-0.307948838452712	0.213791985108619	0.282799070845442	0.255503438084391	-0.145165789891716	0.565474196955524	0.19620235103139	0.435222553590862	0.144073491801945	0.568434272657463	-0.241399216813229	0.334535650419329	0.0432738677443616	0.864621739253995	-0.0275350798637219	0.91363515394653	0.369638613547929	0.131114183823178	-0.39377334902933	0.105919055384342
14308	Ppp1r16b	20021	0.295028543482084	0.234627162542599	black	0.341213128572946	0.165830932387836	-0.562209766852596	0.015160564448639	0.27075537352982	0.277164951981874	0.0972568018654223	0.701041427583916	0.598671533558283	0.00866468823669152	-0.23065287992766	0.357141103824745	-0.0201094792028925	0.936873787063712	0.40993148623219	0.0911181664734999	0.586796554192793	0.0104689677755901	0.84308821044948	1.11550524936149e-05	-0.777948632358833	0.000144043372752308
14336	Ppp2r2b	217734	-0.294615408584397	0.235314028996807	black	-0.223817778922825	0.371958945995501	-0.213271921880768	0.39548275973384	0.709400030313891	0.000976994014593942	0.378876259976418	0.12102048181269	0.266455769480878	0.285163194333225	-0.419403647846988	0.0831729168665266	0.103693346538052	0.682204244096408	0.147155407341746	0.560099684293301	0.634838847298842	0.00464890766569952	0.875719920116777	1.92402684316194e-06	-0.864972595837647	3.60613523505753e-06
3574	Cog5	238123	-0.294081956175311	0.236202829700582	black	-0.148550532219657	0.556344451264709	0.123223241450945	0.62617073498779	0.474574766509866	0.0465933705981357	0.47516470397043	0.0462835075100115	0.210448806441684	0.401914619490237	-0.658558820638072	0.0029603649922293	0.242387556410691	0.332499419981822	0.173162423196196	0.491992799708961	0.538854683216536	0.0210312800225467	0.677780230272518	0.00199528340188414	-0.317343676530672	0.199423486915456
18028	Tob1	56374	0.294061215665997	0.236237429275746	black	0.382252155194637	0.117472500004541	-0.6194785940313	0.00611095624474493	0.0628327685878353	0.804379602759405	-0.0695994933466396	0.7837625117707	0.815995681416831	3.64348024084714e-05	0.000854624278503566	0.997314698310655	-0.105660778299208	0.676481257234711	0.0784178121194944	0.757100749291744	0.39082586291536	0.108793996608798	0.684553780698449	0.00172460269308469	-0.531422198634262	0.0232328155705159
6874	Gm30590	102632530	-0.29355068234383	0.237090126975114	black	-0.191169370911618	0.447322976268667	-0.293192863041557	0.237688928490649	0.404504018459824	0.0959113461264579	0.0982849299795507	0.698021020861266	0.299153400759278	0.227839578895609	-0.383699560511262	0.115974103630157	-0.0676348804188786	0.789734889818534	0.225156573571395	0.369029840814546	0.263058111627353	0.291582144084728	0.640684087624067	0.00417374373337617	-0.556134074091439	0.0165441876975024
13327	Orc4	231042	-0.293245898672588	0.237600113925053	black	-0.227265237546842	0.364442721770923	0.0471765365887064	0.852533800066681	0.667198435171755	0.00248773172361104	0.631560154950439	0.00493416401769623	0.171670487702422	0.495787911225069	-0.438431308226477	0.0687604706306343	0.418193369200466	0.0841588257323107	-0.0518252998251692	0.838175852198514	0.770689323811976	0.000181745548586175	0.82478294941234	2.53694872416046e-05	-0.478497545836809	0.0445622269112983
7808	Gm35907	102639620	0.293230445218175	0.237625990415688	black	0.325600946872526	0.187333050496954	-0.523129671216774	0.0258976450103189	0.254107744928598	0.308906907335638	0.0894415750824521	0.724137536137053	0.636567781134245	0.0045039890018422	0.00490202789055414	0.98459825153401	-0.0322745725905873	0.898836408962344	0.110449168724889	0.662623310813556	0.562441529822309	0.0151096640300427	0.779007505843326	0.000139141839461744	-0.659325182397731	0.00291566878447428
16711	Socs3	228608	0.293217656029557	0.237647407006509	black	0.358058650281276	0.144580375131158	-0.409880962972713	0.0911619679541007	0.0453872432844495	0.858072151466439	0.227350708899581	0.364257471402071	0.783810095462063	0.000118642719157841	-0.186492140096617	0.458720874100404	0.29843603427386	0.229010855737058	-0.0199298265682064	0.937436690009884	0.642986775522514	0.00399780708745469	0.684839154504879	0.0017139026237946	-0.46944596167583	0.0493540091605005
16921	Srr	67198	-0.292903831126532	0.2381733191346	black	-0.282282649088082	0.256409800340494	-0.0576125383155676	0.820369880021765	0.754126542090022	0.000299917029556289	0.623605566935079	0.00568583085527374	0.178148839617999	0.479411521843451	-0.452179400031173	0.0595628892074407	0.397096053562196	0.1027437644636	0.035557907329485	0.88860272421356	0.840299940977095	1.27244976738182e-05	0.909669857674301	1.67353854463193e-07	-0.784151736778574	0.000117287633818047
16043	Shd	55942	-0.292874901435947	0.238221837203899	black	-0.252710040743967	0.311666613610263	0.0216380462056248	0.932085528388362	0.673754928208826	0.00217212208429997	0.686182272193502	0.00166427738764145	0.256901850229552	0.303433938362234	-0.529601589915083	0.0237986230225674	0.491958318629615	0.0381011196845163	-0.104600920201863	0.679562165337657	0.848064241715337	8.76358226829915e-06	0.841715632216758	1.19055501561488e-05	-0.643835444443511	0.00393451383521764
5085	Erfe	13874	-0.292678543286078	0.238551316419781	black	-0.209810972436371	0.403375584771864	0.0404622047651881	0.873348361948178	0.518496712528202	0.0274868062482652	0.249327832314528	0.318405085447264	0.0556234095318649	0.826480984033802	-0.632034277182158	0.00489205429615283	-0.0786994624442063	0.756253309039984	0.134674985242558	0.59417526083648	0.303907753003285	0.220174376366408	0.617425291402791	0.00633187168579923	-0.338871160277478	0.168944391190311
6997	Gm31298	102633466	-0.29258615488105	0.238706439912711	black	-0.245601650563515	0.32592768156333	-0.199246315018044	0.427987857206208	0.295985394791497	0.233041253497663	-0.0296151793177561	0.907136576889995	0.0992973426103461	0.695050995649881	-0.352777958570668	0.151027625863512	-0.14467433129301	0.566805198836614	0.318577109244874	0.197585603772265	0.0151913884942385	0.952292985061052	0.42520831159728	0.078561348067588	-0.34124879659003	0.165783817863421
3888	Ctnna2	12385	0.292538131274749	0.23878709865911	black	0.39274045271143	0.106920272001021	-0.647489988494094	0.00367124494405325	0.142176932273233	0.57358967491259	-0.0133372895492481	0.958110426342203	0.705841485631751	0.00106347639837454	0.0100674345472362	0.968374695657087	-0.00964894416754437	0.969688735622354	0.318793178863853	0.197264803213535	0.453159446256249	0.0589443299050297	0.72769814590781	0.000619191168325394	-0.657072822022959	0.00304863608086679
9102	Gm9805	381260	-0.292271217828183	0.239235713237029	black	-0.28321291736599	0.254778555974415	-0.0724504958851694	0.775116024498505	0.459326256003641	0.0551618479512894	0.191400810406691	0.446762787808544	0.0364800728908307	0.885731410481864	-0.383411191543636	0.116271545058273	0.00159233813057736	0.994996760132613	0.0879826894890016	0.728474840507249	0.214289982198758	0.393177185308816	0.488567089100491	0.0396565523542611	-0.303431986144347	0.220933814692166
12413	Myom3	214384	0.292212871039281	0.23933385095325	black	0.327411614429195	0.184748662322338	-0.0972859743294675	0.700955666443093	0.273922836409248	0.271361940795559	0.226386289291089	0.366350832916256	0.184875696749789	0.462693816629709	-0.268588835192859	0.281177785775638	-0.0853763647241752	0.736243002951487	0.1849322853587	0.462554439627553	0.470997885884511	0.0485059441844197	0.424795105364423	0.0788832763443353	-0.403306910121664	0.0969925900301256
11101	LOC118568176	108167319	-0.291570929230899	0.240415271050472	black	-0.280150160780085	0.260173802183718	0.447349078215335	0.0626827353129518	0.23038466139791	0.357716161337809	0.0845826413569034	0.738613580205342	-0.349522248841357	0.155099564758515	-0.420328687566536	0.0824250769817511	-0.245519653300931	0.326094384185537	-0.0805163366062856	0.750793025138462	-0.110632597743516	0.662094487699924	-0.0769970535771921	0.761379583954664	0.188338796620094	0.454203323870245
17744	Tmem106c	24001	-0.291533462621014	0.240478483372186	black	-0.357047986044769	0.14579931876608	0.47443313791233	0.0466679943937889	0.336060487481071	0.17273288836759	0.811466296229745	4.35896198737655e-05	-0.180519757835757	0.473485588331218	-0.31678441190122	0.200260522819543	0.861568823612566	4.35178426396978e-06	-0.279524144586945	0.261285283456539	0.636979312207017	0.00447004334454017	0.235260657649956	0.347344350212507	0.0759274575394352	0.76460519729049
4798	Efcab9	230500	-0.291306705040965	0.240861286112118	black	-0.168694880963466	0.503398982196078	-0.195760329923722	0.436278386764856	0.399471755948495	0.100515731106593	-0.0824512401935039	0.744990394488602	0.0869559958598843	0.731531947412977	-0.304261237160717	0.219611226132124	-0.38950180785772	0.110103417846132	0.217042687903632	0.386980145721207	0.0258264494303777	0.918977120004118	0.445801670311092	0.063707494335642	-0.446023692986732	0.0635596999617092
9828	Hsd17b1	100900	0.290800097121365	0.241717918889579	black	0.176774262261384	0.482863818280316	-0.0123024553465091	0.961358227482542	0.327652657041001	0.184406424126754	0.504771924067996	0.0326423891031035	0.205498984348353	0.413327217912497	-0.211779291791735	0.398876370679587	0.319209133045469	0.196648201159258	-0.176545921122075	0.483438482408825	0.80870308412553	4.85164567222652e-05	0.498057104295889	0.0354219800371349	-0.497127684017246	0.0358206196194167
6961	Gm31092	102633200	-0.29047409185385	0.242270189002603	black	-0.249148767522341	0.318764222817514	-0.140670980566256	0.577697476418114	0.137582999204915	0.586159418097063	0.161462591527048	0.522126962303408	0.429885038647666	0.0749846289577284	-0.158201850150169	0.53067490103023	0.263202187403573	0.291308187471766	-0.129260810614095	0.609218251644636	0.264825788219166	0.288231751576954	0.435309317577762	0.0709880733945496	-0.259180862968069	0.299013274780412
5472	Fbxo41	106052	0.290370056572936	0.242446598679525	black	0.31721023354991	0.199622997495667	-0.573931379160215	0.0127512299349687	0.178965240876863	0.477366875089253	0.0798865134759892	0.752684582255245	0.778854391256085	0.000139841753494773	-0.0120011714084001	0.962303910536471	0.0601097903586777	0.812711649050834	-0.00522326327286715	0.983589082238845	0.599716846810843	0.00851870129623871	0.792131849486204	8.91587108623515e-05	-0.713919363736939	0.000875679653018416
13639	Pde8a	225929	-0.290358732852017	0.242465804910033	black	-0.181320614658662	0.47149215936996	0.499733412508133	0.0347116275944477	0.293029424034107	0.237962759888949	0.0231743166834911	0.927275373258551	-0.523610292430083	0.025736977039551	-0.397952130624597	0.101936855288072	-0.403919084647812	0.0964385733221231	0.125164596159524	0.620699731122217	-0.221978660906745	0.376003823538155	-0.217049684855394	0.386964462693695	0.132358308106853	0.600593263766411
8732	Gm46268	108167838	0.290237934392346	0.242670751985447	black	0.228036915093047	0.362772116413151	-0.393145335433023	0.106527004628814	0.0560692263550689	0.825110484760777	0.0365687469123323	0.88545538018433	0.409413559945	0.0915679103903769	-0.0208398850052419	0.934585513307782	0.0280404142035719	0.912055910696793	0.211779923572793	0.398874930938685	0.376525849329081	0.123534928098822	0.5013769469788	0.0340258606419402	-0.443782499608758	0.0650633740904939
8288	Gm40055	105244435	0.290099042296046	0.242906532586364	black	0.275680571686349	0.268174310667168	-0.402352356693043	0.0978610333228214	-0.0135027605421422	0.957591156728687	0.0210258583893192	0.934002958242953	0.600996604501912	0.00834267593634299	0.0727112640096925	0.77432640882727	0.0507089757882884	0.841619413331179	-0.103705183848762	0.682169761243681	0.412918639426024	0.0885554700877772	0.500104707088329	0.0345557821068363	-0.392108603853812	0.10753606568393
3217	Cfap53	381229	0.290031651716762	0.243020985903167	black	0.269104206926303	0.280220012538156	-0.47530343163238	0.0462108688802406	0.278574931220197	0.262976238164355	0.151730422608363	0.547826893554529	0.628908807341433	0.00517512186129516	-0.184337679007059	0.464020002601741	0.0279832042554775	0.912234684465895	0.29762413100559	0.230341143910484	0.627440557604988	0.00531262239002734	0.831085791234002	1.93280212281236e-05	-0.72654140960433	0.00063796373046081
658	5930403N24Rik	100040846	-0.289745552510586	0.24350726553017	black	-0.231064843524649	0.356258882588748	-0.19611364753664	0.435434328269474	0.680028569701946	0.00190180210592789	0.497923544591245	0.0354790544875318	0.314536669669347	0.203647978278063	-0.367665855982766	0.133343777057464	0.319404869332648	0.196358486810566	0.0372298539003992	0.883397840614296	0.737511198432738	0.000477717800280788	0.914729068602638	1.07268593222126e-07	-0.774263416945695	0.00016225753214116
7058	Gm31657	102633949	0.28942505945258	0.244052736083186	black	0.139392635984144	0.581194203288971	-0.181513558486201	0.471012524285969	0.03119187778947	0.902214423231782	0.0352073528951737	0.889694581064138	0.263989424519729	0.28981403421302	-0.0236058352465765	0.925924687329697	-0.000949436014420343	0.997016793016482	0.0351455273884727	0.889887165965757	0.284362044146827	0.252772551607966	0.340650810452329	0.166574909655311	-0.182533795087215	0.468480384367131
16618	Snapin	108115	-0.289338352775721	0.244200441476959	black	-0.333704852373248	0.175951858482611	0.235997232152142	0.345792744462351	0.444214823109851	0.0647712778596667	0.802811021515551	6.06238211328371e-05	0.00722169411565799	0.977311549299341	-0.344138921933479	0.16199634478738	0.861884985465244	4.27736129431359e-06	-0.182898869761144	0.467575955981073	0.787205664869754	0.000105745894063688	0.514846854876335	0.0287913130198575	-0.231094680732595	0.356195034314253
4224	Ddx19b	66942	-0.289264756283657	0.2443258580172	black	-0.22379525002263	0.372008347237627	-0.0870604179865038	0.731220840968956	0.442291238232505	0.0660784554314863	0.576314203302715	0.0123010707197165	0.400917722909749	0.0991767675216863	-0.415783668990406	0.086147155440883	0.62545573913629	0.00550320720378812	-0.171286039577381	0.49676813066673	0.74271379160525	0.000414450001046651	0.840443658978046	1.26392197598837e-05	-0.426910886757229	0.0772450395437349
6990	Gm31255	102633401	-0.289028096870327	0.244729428304842	black	-0.168043280688854	0.505073055871031	-0.377738294668981	0.122233314339551	0.242959176326771	0.331325043152014	0.212100292831385	0.39814521790297	0.513883967204791	0.0291433411230583	-0.169943026236139	0.500199685579849	0.354441222028336	0.148975998387715	0.176720378512724	0.482999396834177	0.417340189651097	0.0848589446625983	0.743265867520858	0.000408170344158276	-0.473709572340008	0.0470506554305276
8012	Gm38505	102637048	0.288942415110904	0.244875643621544	black	0.279942730956718	0.260541762728668	-0.126184940315049	0.617831813539364	0.386964778285524	0.11264371403018	0.115870575752754	0.647058480453675	0.0146496902326635	0.953992398722673	-0.304739259141791	0.218851154543863	-0.316724576779326	0.200350213213213	0.454552731856635	0.0580732466479515	0.393925437558241	0.105772200015483	0.411415801465233	0.0898381291806644	-0.558681565944701	0.0159523746577587
13751	Pgam2	18578	-0.288569269620525	0.245513058671708	black	-0.187207045407647	0.456969281793337	-0.0921245703142899	0.716181840487377	0.759078629330362	0.00025925845811353	0.490081958170236	0.0389558457272796	0.142917345272248	0.571574637129159	-0.360823137153015	0.141282215723641	0.16983812338403	0.50046820147682	0.130845153107674	0.604800427521293	0.701107701485386	0.0011883098328823	0.853841093052739	6.55109768684316e-06	-0.756035631142538	0.00028364980744452
14420	Prkaa2	17931	0.288441586879094	0.245731409931934	black	0.257446620940768	0.302373685749609	-0.339821077529049	0.167676820412778	0.378077925334604	0.121870445980576	0.281662080203607	0.257501611072843	0.529380808792527	0.0238679630060457	-0.0966596950867846	0.702797554976465	0.0821862535575916	0.745784305525192	-0.106408119015727	0.674311739613773	0.767594122113167	0.000200185569819289	0.761655552633435	0.000240008508539631	-0.771828190805936	0.00017533211666439
675	6430584L05Rik	330324	0.288269428932235	0.246026013057698	black	0.280263929473429	0.259972125356609	-0.224262136054041	0.370985312722785	0.359005334482715	0.143445003522457	0.388737499579576	0.110864371177935	0.466199839439778	0.0511641002472884	-0.369409919110252	0.131371306847267	0.22275290722282	0.374298002330661	0.0913245510911606	0.718551213482338	0.78432806654833	0.000116593384817923	0.755185658971946	0.000290798113272158	-0.64385108027681	0.00393335545635295
17679	Tll2	21812	-0.287559043311034	0.247244013659958	black	-0.192301387330186	0.444586416391377	-0.0964379101679468	0.70345020331793	0.742734249764996	0.000414215858591057	0.525222109688938	0.025203824015529	0.289249470973	0.24435191098932	-0.435434844506654	0.0708974910796328	0.215378879836198	0.390719343683117	0.0226992568636699	0.928762565312131	0.7839227805872	0.00011819430722582	0.930305097038572	2.24598814630017e-08	-0.798319005731487	7.14986274172964e-05
471	4930518C04Rik	102638761	-0.287491833516149	0.247359445983411	black	-0.293641848373992	0.236937716849526	-0.00438074435850618	0.986235923988408	0.343688877425897	0.162582213194551	0.29171591169609	0.240170761370607	0.140527238431527	0.578090215823261	-0.160798594498629	0.523862414379601	0.248627584166603	0.319810884173807	-0.174793055573944	0.487861035592638	0.339624140897498	0.167939081768416	0.451775051635852	0.0598195049590135	-0.156137999793482	0.536118124542738
6334	Gm15104	105246847	-0.287303919244467	0.247682368010046	black	-0.222197738688638	0.375520712122593	-0.150403030298021	0.551375321242367	0.510709482878786	0.0303276142919038	0.133383837184498	0.597748701148533	0.0858639841398316	0.734787774025019	-0.343577192763037	0.162727827436437	-0.107241366039649	0.671895716877879	0.166835371268363	0.508183369631247	0.296261150205314	0.232585486311762	0.635540325273299	0.00458965860045988	-0.529845260489184	0.0237222771421063
6593	Gm26176	115489258	-0.287203366796896	0.247855272071971	black	-0.243036519021317	0.331166330944051	-0.0494389988426954	0.845540277557119	0.379625022234111	0.120227105861651	0.19495791235189	0.43819848030895	-0.186972907601927	0.457542569924283	-0.29484976089969	0.234924243990192	0.0948678814320782	0.708075958479035	0.544899463576694	0.0193645171160853	0.17372630430151	0.490562100773301	0.363306589892018	0.13836414276518	-0.379887016030064	0.119950371163034
4729	Eaf2	320301	-0.28708876667148	0.24805242461398	black	-0.194687777863976	0.438845866388514	0.118345429414905	0.639998784200171	0.608605674763324	0.00735561159856871	0.691954222522979	0.00146434398965445	0.132210600650532	0.60100342203768	-0.507488587261055	0.0315669472122625	0.484001918948703	0.0418265869848126	-0.133689205866925	0.596902753418563	0.763838807201413	0.000224656041612089	0.715538013274011	0.000841594781419083	-0.41718828194342	0.0849840442639237
11906	Milr1	28010	0.28684240493082	0.248476588647152	black	0.229859913625013	0.358842734548241	-0.348842647306947	0.155958939561152	0.115678932049851	0.647606365229759	0.193578049876041	0.44151056182063	0.636478802374785	0.00451135609919851	-0.206504343430894	0.41099530581906	0.183990255068873	0.464877398481125	-0.00679717650269669	0.978644962954562	0.59844640064316	0.00869639198888079	0.709638901640971	0.000971405189230323	-0.435043671148417	0.0711800503698315
14989	Rbm18	19364	-0.286164855366314	0.24964549351054	black	-0.218501695815661	0.383717490792701	0.146981999478064	0.560567216730581	0.454788917465719	0.0579265445576926	0.745842932531529	0.000379903511094008	0.212565382127456	0.397087165490884	-0.589242890468098	0.0100746254817421	0.719667505208758	0.00075961589414925	-0.104128368138676	0.680937391985451	0.803552791650898	5.89709916646035e-05	0.693371625142539	0.00141842210143172	-0.270378761202123	0.277859966471493
13076	Nrg1	18115	-0.2858983891	0.250106147894647	black	-0.193757080430851	0.441080106170902	-0.21081090553612	0.401086504670936	0.720447550728777	0.000744905486038782	0.370227505553526	0.13045370845853	0.193984879299386	0.44053270740454	-0.383059470893288	0.116635062648011	0.0751806778258636	0.766859474491967	0.262616810693107	0.292422239152332	0.615425922848825	0.00655316033197779	0.864477149218587	3.70730552612252e-06	-0.84089212477671	1.23762511261539e-05
5511	Fchsd2	218503	-0.28588236572125	0.250133865424163	black	-0.175545701607923	0.485959668475058	-0.219762692533705	0.380909920664791	0.654297927214467	0.0032192543959683	0.367154120966539	0.133926431883796	0.392426701675346	0.107225734848467	-0.485362204314373	0.0411707267153492	0.0964110342808537	0.703529304626913	0.0544298372627625	0.830152521082552	0.638509378689668	0.00434565917877057	0.940771031392576	6.31825523569996e-09	-0.758079824078379	0.000267061510649484
6734	Gm29883	102631576	-0.285865792423568	0.250162536249997	black	-0.136776309353648	0.588378489473327	0.0850910817709132	0.737094784813791	0.570569255873115	0.0134086342707875	0.371563135411528	0.128964362249126	0.151411523176042	0.548678454863322	-0.580816946282346	0.0114850839753047	0.028752255382575	0.909831836705018	0.116750140061762	0.644546136685914	0.452700617509139	0.059233319619291	0.674668569593044	0.00213089159613799	-0.402923739358045	0.0973405246145556
15723	Scgn	192174	0.285730616117627	0.250396460605834	black	0.231919230179021	0.354433168145092	-0.196556893091736	0.434376640040335	0.226383463265685	0.36635697699571	0.0965300509778474	0.703179035804105	0.285149248432254	0.251404095506425	-0.232724045631905	0.352718269458531	-0.112585529241545	0.656473687255932	0.160664600528019	0.52421295036656	0.421628162451049	0.0813828485286754	0.513603277186256	0.0292465861439885	-0.398997446557634	0.100957757845746
8597	Gm41927	105246672	0.285579514939841	0.250658106239705	black	0.255290424631266	0.306583184482904	0.00817011651092728	0.974332757752187	0.422176183069128	0.0809462190738264	0.42361906624612	0.0798048228831115	0.123059996628031	0.626631634084084	-0.150115018401435	0.552146587766971	0.0918780993337511	0.716911538280925	-0.101690004079174	0.688048691411037	0.734674014848526	0.000515504230119983	0.461675052915013	0.0537702404291902	-0.565248957222164	0.0145037914679713
3410	Cldn15	114141	-0.284906299413675	0.25182593336128	black	-0.236036217673886	0.345710732096632	-0.0278922147794989	0.912519023195609	0.407683731811274	0.0930816772707861	0.117794374817766	0.641568189119213	0.0644465574175171	0.799450959268405	-0.531107255514369	0.0233299327937067	-0.160957968790873	0.523445623315134	0.142406944239119	0.572963370825798	0.202919197914657	0.419343215286907	0.529368152576567	0.0238719426815322	-0.336742411319227	0.171808507156748
13717	Pex1	18554	-0.284869771644186	0.25188939584398	black	-0.195345751323443	0.437269878950874	0.0184938201016007	0.941937101224679	0.573550065743121	0.012824470240277	0.519971861403727	0.0269728043486098	0.294959244704262	0.234742287204521	-0.628365645980262	0.00522564698432527	0.309436731129274	0.211472711679358	-0.0525174923964749	0.836042023613299	0.669314461800827	0.00238199772953007	0.858870832042665	5.03343690407433e-06	-0.439416859239147	0.0680681379410281
2887	Ccpg1os	12458	-0.284819373943492	0.251976972136193	black	-0.281670309600786	0.257487113501179	-0.105726795047535	0.676289513780098	0.534087823848998	0.0224234422114147	0.564155742962403	0.0147373804430725	0.144159614935265	0.568200640461166	-0.189742367263933	0.450784921491711	0.547392901283326	0.0187080814899479	0.0244298742411556	0.923345920924529	0.695462957819842	0.00135285174390314	0.702162155006581	0.00115949921666336	-0.579815616594423	0.0116626911855443
4826	Egfr	81701	-0.284671558586265	0.252233941972732	black	-0.226615634116645	0.365852406285912	-0.050515022052168	0.84221798947624	0.812832721610339	4.13151511984367e-05	0.538627829483837	0.0210959549677782	0.190719831826623	0.448412093850313	-0.544540969166874	0.0194603685360326	0.182603943704693	0.468306531834533	-0.0182860951286725	0.94258824816651	0.769358141774036	0.000189492110427876	0.919863054856255	6.63600199410009e-08	-0.803079988471079	6.0020009854463e-05
17526	Tfap2a	56070	0.284613010849357	0.252335769936792	black	0.261841557370158	0.293901620165478	-0.029027370492575	0.908972438060965	0.296822021553732	0.231660242847959	0.252084850522151	0.312905756544051	-0.0139510943298256	0.956184308884001	-0.172064667417574	0.49478384783498	0.0379838998116326	0.881051917826931	0.36244260914925	0.139374531648954	0.459294683972183	0.0551807361583301	0.322673252783171	0.191562523105701	-0.443240580723578	0.0654309000532444
[truncated: 18,928 more rows]
