# Supplementary material for: Sex differences in the transcriptome of extracellular vesicles secreted by fetal neural stem cells and effects of chronic alcohol exposure
Source: Biol Sex Differ. 2023 Apr 15;14:19. doi: 10.1186/s13293-023-00503-0 (PMC10105449; doi:10.1186/s13293-023-00503-0)
Supplement: Supplementary file 33 — Additional file 33: Table S27. Effects of Moderate Ethanol Exposure on EV RNA Expression Table of moderate ethanol exposure-sensitive RNA transcripts in EV samples with gene name, p-value (paired t-test) and effect size (Hedges’ g) of moderate (120 mg/dL) and heavy (320 mg/dL) ethanol-treated groups, EVs’ mean values of control, moderate, and heavy ethanol-treated groups, and total RNA expression level in EV samples; paired t-test; Hedges’ g with 95% confidence estimate. [file 13293_2023_503_MOESM33_ESM.csv]

	Gene_ID	pvalue_0vs120	effsize_0vs120	effsize_0vs120_lower_CI	effsize_0vs120_upper_CI	mean_ctrl	mean_ethanol_120	pvalue_0vs320	effsize_0vs320	effsize_0vs320_lower_CI	effsize_0vs320_upper_CI	mean_ethanol_320	Total_Normalized_rna_Expression_Level_EV
18	0610042G04Rik	0.0589580998491116	0.454383492860063	0.0178101171670487	0.890956868553077	4.05360334097605	6.23102768099968	0.84356876548058	0.125010779223218	-1.22051306916237	1.47053462760881	4.63553760984673	89.5210117909348
58	1500009L16Rik	0.0189402668783396	-0.874414413424619	-1.54517704475718	-0.203651782092062	50136.0854198697	17222.7822314456	0.0602799399117483	-0.593004969079092	-1.18558891598361	-0.000421022174569963	21678.9226894882	534226.74204482
109	1700007K13Rik	0.00763600223341886	0.77218946458643	0.317455835974075	1.22692309319879	3.74079794265719	6.48270378905074	0.283702908634918	0.640234259978786	-0.66411160495305	1.94458012491062	6.20387975062006	98.5642888939679
242	1700027I24Rik	0.000545600490974228	-1.163166118989	-1.5918265780582	-0.734505659919806	9.02627245650936	5.11207175179886	0.304499683116567	-0.294164876266305	-0.879474304244386	0.291144551711776	6.50969844848363	123.888255940751
283	1700034H15Rik	0.0169287883176563	-1.16522600414403	-2.12106586601039	-0.209386142277664	10.1801684388907	4.15650848613635	0.304975641443038	-0.487384323882158	-1.49273447469989	0.517965826935573	7.22840324760474	129.390481035791
533	1810064F22Rik	0.0381464053589509	-0.577451757731604	-1.07440092273302	-0.0805025927301873	3.08432123371872	0.3292247216099	0.144949027368476	-0.860123941434405	-2.15976816099553	0.439520278126716	0.635494685298313	24.2942438437616
536	2010001A14Rik	0.00210874667415211	2.74464224742217	0.452058067481454	5.03722642736289	11.5936292625608	20.8694446197744	0.0449725613887993	0.861505612828187	0.0159912436945139	1.70701998196186	18.6603549812847	306.74057318172
564	2210408F21Rik	0.040583103058267	0.876460925128406	0.0392740105218023	1.71364783973501	17.0419017223027	29.7918800146103	0.0600090811187276	0.313814524522377	0.0180303024732345	0.60959874657152	22.0233440377397	413.142754647916
629	2410003L11Rik	0.0176047081473192	0.831796324267567	0.214438703874947	1.44915394466019	2.3483278564701	9.36116301293585	0.988726550101706	-0.00944048926901478	-1.42599826410821	1.40711728557018	2.3101877876517	84.1180719423459
722	2810454H06Rik	0.0180272506331113	-1.55242458801736	-3.03659795589198	-0.0682512201427428	6.75660873646867	0.3292247216099	0.17285749420605	-0.545006449664207	-1.36385155081551	0.2738386514871	4.08140175696917	67.0034112902864
738	2900079G21Rik	0.0175175019092583	0.573704262642329	0.178155643710971	0.969252881573686	16.4202141240228	24.6831256370524	0.307320231616832	0.267361499250378	-0.266160326710473	0.800883325211228	21.2799978087371	374.300025418874
745	3100003L05Rik	0.0333855898066989	0.558654296265781	0.0987939469999615	1.0185146455316	9.87021865510332	16.856220124009	0.0372148647829036	0.448778790325605	0.0764433497632244	0.821114230887986	16.811191444506	261.22578134171
757	3110056K07Rik	0.0228346712351169	1.0114298543492	0.157479364932165	1.86538034376624	28.8812126584656	41.7531981826405	0.0243025935017897	0.996787130307162	0.144623095153339	1.84895116546099	49.5965639405921	721.385848690189
760	3110082I17Rik	0.0180760110896448	-0.505203696485596	-0.850849169208596	-0.159558223762596	93.682494179779	73.6744526207673	0.123558359660498	-0.943770713590408	-2.31035999178709	0.422818564606278	65.345765571304	1396.2162742311
819	4921515E04Rik	0.0446149625769984	0.581412117088268	0.0558319334038401	1.1069923007727	31.3349138644982	50.045205497995	0.457686787269875	0.123894431172173	-0.22059662994304	0.468385492287385	35.7372389442168	702.70414984026
831	4921531P14Rik	0.016131496380202	-0.821625033825341	-1.41554443682937	-0.227705630821313	5.41628009554643	2.22093559672086	0.0870362815092565	-0.724949411955446	-1.57944259220336	0.129543768292465	1.90648405589493	57.2621984889733
906	4930429D17Rik	0.0582698565008485	-0.332203526521919	-0.643139786996402	-0.0212672660474367	14.5990029780556	11.1804254670659	0.032224492720515	-1.0424735458541	-2.0236984722299	-0.0612486194782972	5.12703379657571	185.438773450184
1084	4930512M02Rik	0.0205133547654435	0.887545706738146	0.188877344821515	1.58621406865478	0.461841359061913	4.2774582192213	0.336038959233283	0.517962958231598	-0.637298879725624	1.67322479618882	3.85652392025591	51.5749409912347
1106	4930520E11Rik	0.063281113000099	0.416016924667491	0.00978984763660046	0.822244001698382	2.07958722088945	4.49473484001008	0.771870595531406	-0.104963412592918	-0.871129467116394	0.661202641930559	1.7961921063442	50.2230850034624
1158	4930539J05Rik	0.0434434332547594	-0.842700125653137	-1.65608243602792	-0.0293178152783551	4.20898682160896	1.64903639932373	0.268008986081686	-0.383828080783315	-1.09511173368975	0.327455572123122	2.99853028108438	53.1393210121024
1247	4930563M21Rik	0.0630624955370844	0.436475922395211	0.00906635060280725	0.863885494187615	32.2403583793426	53.9843593653369	0.687574929939463	-0.11158587527622	-0.696534617761264	0.473362867208825	28.4995617659228	688.345677063614
1341	4931422A03Rik	0.00818154215792778	1.59103360853345	0.332071708049411	2.84999550901748	5.27237072192837	14.7265428846845	0.0242230679711652	1.1792903138618	0.107294021552027	2.25128660617158	13.5691836611631	201.408583606656
1424	4933417A18Rik	0.0485457972309193	0.718924663360397	0.0264363059530449	1.41141302076775	4.25085191330898	10.9674520205002	0.69407623661976	0.208777451817111	-0.919256194057138	1.33681109769136	5.25981124857239	122.868691094289
1449	4933430H16Rik	0.0136730408237685	0.414923658981438	0.156116154680904	0.673731163281972	16.8359470888523	26.7068015812731	0.157754573834911	0.506389191199908	-0.215458274026916	1.22823665642673	35.6915345873382	475.405699544781
1550	5830444B04Rik	0.0108344243481645	1.71598222219173	0.194584176829363	3.2373802675541	5.02088172712319	14.0023580646526	0.10802727715839	0.682792508842574	-0.181508587155528	1.54709360484068	10.027646816139	174.305319647488
1557	6030407O03Rik	0.0446444902013931	-0.289214195320328	-0.53607391779833	-0.0423544728423265	68.7722057329443	51.4875739167675	0.584851413713705	-0.140280063098578	-0.678529143325181	0.397969017128026	62.7093034857076	1097.81449881252
1584	6430553K19Rik	0.042876516613975	0.94171761184473	0.0074192646271003	1.87601595906236	1.62623271018478	6.3094524909672	0.329325223805438	0.635295254070464	-0.801104862799406	2.07169537094033	3.87119246838984	70.8412660172509
1624	8430422H06Rik	0.0259758615958095	1.11927638875973	0.102946193490554	2.13560658402891	22.8556777497933	43.2495850532233	0.991661143602518	-0.00205974666833436	-0.419893384850338	0.41577389151367	22.8219848526596	533.563485934057
1628	8430430B14Rik	0.0511436934982855	-0.597341187681473	-1.16349954929659	-0.031182826066356	4.41990212299129	2.16485173620413	0.658946365453921	0.129852560553167	-0.489924777677436	0.749629898783771	5.46846772629315	72.3193295129314
1646	9130015A21Rik	0.0129990377517218	1.28093798579446	0.259982585507777	2.30189338608114	2.34100864731055	7.03354281637256	0.115998705758155	0.831755355290158	-0.300384561665164	1.96389527224548	10.1211206620567	116.974032754439
1659	9130227L01Rik	0.0381616577864426	-0.674256696844364	-1.26946247329704	-0.0790509203916933	12.6427061797729	4.10072623849602	0.579501011849432	-0.140022985548536	-0.669462808894914	0.389416837797843	10.7742560243466	165.106130655693
1696	9330179D12Rik	0.0355370571697513	0.7886005255852	0.0843888791385641	1.49281217203184	19.4526121524263	28.6141220499058	0.139075067377015	0.506333720580379	-0.175286119550487	1.18795356071124	26.2354259199409	445.812960733638
1710	9430041J12Rik	0.0368189160697245	0.750899522840778	0.0807349617648501	1.42106408391671	15.2966510334854	27.5698527993874	0.235369897472428	0.345157417291767	-0.241907423099926	0.93222225768346	22.6252557963196	392.950557775154
1769	a	0.00188225512915077	-1.93560139961011	-3.1593062633653	-0.711896535854921	35.7209764661212	19.5974338681192	0.245065886479014	-0.738746478203202	-2.14917444267219	0.671681486265786	29.3000955974695	507.711035590259
1791	A230072C01Rik	0.0215567846193181	-0.868615675087737	-1.55760634836621	-0.179625001809261	16.8856711475226	12.0798228795477	0.0285788169730304	0.995731873065141	0.104707230492968	1.88675651563731	24.7631965454206	322.372143434945
1794	A230077H06Rik	0.042471979170384	0.416087001348417	0.0589740820501479	0.773199920646687	33.6143742720301	63.7919241909823	0.577934522718133	0.19584270630202	-0.54491995287739	0.936605365481429	43.1863879938641	843.556118741259
2043	Abcc8	0.00270360194634325	0.772266267974118	0.416145168750804	1.12838736719743	11.4362955519685	21.8499886555061	0.644383694571135	-0.0859054238141617	-0.476661252601693	0.30485040497337	10.4172851163388	262.22141594288
2054	Abcg2	0.034376438184229	1.04963376228678	0.0401892982776559	2.05907822629591	101.093195404522	126.329676955068	0.313476383539766	-0.200937753388273	-0.604576713572074	0.202701206795529	95.1657304283053	1935.53161672738
2065	Abhd14a	0.0276552016775158	-0.654884557858151	-1.17797838342874	-0.131790732287565	52.6145310368479	32.5464765313726	0.0645255523743479	-0.465197858933709	-0.927005355859459	-0.00339036200795917	39.4953200952745	747.93796598097
2120	Acat3	0.0174428196182951	1.68586169567026	0.0118513476905788	3.35987204364995	8.92237383918856	20.9453612214345	0.0404893017097248	1.06734215622175	-0.0175805953935364	2.15226490783703	17.8446052123844	286.274041638045
2154	Acot3	0.0422466451343325	0.767888772658985	0.049626212368464	1.48615133294951	0.664269812087002	3.22107957449361	0.363217467649123	0	0	0	1.6105146174788	32.9751840243565
2171	Acpp	0.0309193884417747	1.11424365228514	0.0524097324135953	2.17607757215669	9.40146683902595	18.3203046121258	0.162525510645227	0.346210971867934	-0.138891301532528	0.831313245268396	13.7024864642345	248.545547492317
2190	Acss1	0.0452738812548143	0.804867837865253	0.0270263063794896	1.58270936935102	7.87407887427884	15.8183498028204	0.611353489851595	0.231398292493396	-0.733253608220326	1.19605019320712	9.96102792541795	201.920739615103
2227	Acvr1c	0.0293290562679295	0.696614498331397	0.12417860451452	1.26905039214827	14.8956220696958	23.5477542909897	0.194746401393105	-0.372605365488198	-0.946262660051087	0.20105192907469	11.8851207936391	301.970982925948
2236	Adad1	0.0253572064716994	0.402032416416789	0.106460297359769	0.697604535473808	5.11032622535874	9.34786205018414	0.207210387726184	0.207798581645222	-0.115331607030151	0.530928770320595	6.73754841405451	127.174420137584
2251	Adam22	0.0163230448529834	0.924575402722309	0.231982498546406	1.61716830689821	119.898809772115	152.781052208108	0.00527354876680036	1.73261884193137	0.437332796357809	3.02790488750493	163.459842884936	2616.83822919096
2272	Adam9	0.00568853776670534	0.217096577953919	0.111376146699495	0.322817009208342	183.572494941194	218.740950907648	0.029102946222824	0.720436304214211	0.125748001025007	1.31512460740341	245.97277649649	3889.71733407199
2280	Adamts16	0.0435167508604993	0.246184653530627	0.0388786780868725	0.453490628974381	25.0496403791207	32.4510011905363	0.263171917742132	0.133049384983066	-0.103209688942192	0.369308458908325	28.6719372176954	517.035472724115
2299	Adap2	0.0285116508424347	-0.805910336882408	-1.48414236652909	-0.127678307235726	25.0337994080775	15.7942738713805	0.00287655913220587	-0.735584429336566	-1.07593945606872	-0.395229402604416	14.4736233505829	331.810179780245
2308	Adck5	0.0293666970113678	-0.722421577027796	-1.32064351194413	-0.124199642111459	24.3843058713964	17.5006624086339	0.103555688916619	0.50872239374891	-0.0973143677121837	1.11475915521	35.9471626585329	466.992785631379
2326	Adgra2	0.0331951220935552	-0.713973767011535	-1.32525988518368	-0.102687648839389	23.437331853337	18.1022147989047	0.219865337710717	-0.458440166049222	-1.22439060483073	0.307510272732289	19.791406538456	367.985719144186
2328	Adgrb1	0.0680687214817947	0.24495203913745	0.00617777747978876	0.48372630079511	2833.52467152944	4081.76076068909	0.0411616780277484	0.362826881899287	0.057379095701216	0.668274668097358	7699.51076273452	87688.7771697183
2374	Adpgk	0.0305931516225823	0.644326149674713	0.115956560945188	1.17269573840424	22.5792746215637	31.3484899007854	0.930244112179121	0.0334129419830085	-0.775731905592819	0.842557789558836	22.9971577367663	461.549533554692
2384	Adra2c	0.0135082054326335	0.647879409638599	0.222696864908426	1.07306195436877	635.903204895814	1200.57594457391	0.686966099696555	-0.208091263285303	-1.30496730538395	0.888784778813345	521.564146895201	14148.2597781896
2416	Afg3l2	0.00991641691161092	0.812325958581607	0.295746207032268	1.32890571013095	101.322298020386	130.928667008304	0.0741194291727683	0.61469853960566	-0.0485448228781923	1.27794190208951	133.218531596257	2192.81697974968
2461	Ahcy	5.37279579333902e-05	-0.786126390172547	-0.943874755798858	-0.628378024546236	34.5376570275098	18.4460833842512	0.974982216640231	0.00485971261215526	-0.323671083505512	0.333390508729823	34.7001936839814	526.103604574454
2498	Aicda	0.0465715273552021	-0.410431738667473	-0.772591512833574	-0.048271964501372	5.55450014249744	2.16485173620413	0.0565408440585315	-1.20081412350101	-2.62194990475744	0.220321657755407	0	46.3161112722094
2514	Ajm1	0.0307700493827648	0.42881676643908	0.0938707912957373	0.763762741582423	162.519917215056	290.114373442869	0.0187691191173339	0.467152825618357	0.146944457195291	0.787361194041422	377.36045852881	4979.96849512041
2532	Akap17a	0.00559426822439343	0.84016545924053	0.371655869117021	1.30867504936404	339.853805202126	525.966532428008	0.068952160326978	0.941077672528665	-0.149506134232863	2.03166147929019	586.10555550718	8711.55535882389
2546	Aknad1	0.0520758554346483	-0.653314612664761	-1.28532845435181	-0.0213007709777125	17.8689988193047	9.21873602484629	0.508019898061654	0.244490787630506	-0.531436499888538	1.02041807514955	22.2440439389453	295.990672698577
2555	Akr1c13	0.0243443766265278	-1.04127220137629	-1.94528171264183	-0.137262690110745	9.88508857533632	5.44129647340876	0.475395793389304	0.406112565028034	-0.814527234929224	1.62675236498529	13.0022165494211	169.971609588997
2557	Akr1c18	0.0365787785076331	0.568813193124585	0.0864830387940618	1.05114334745511	0.461841359061913	2.70541504405141	0.0317289918496119	0.383223504076905	0.083766966291842	0.682680041861968	3.97754342996989	42.8687989984993
2575	Albfm1	0.0266786786730123	0.456039562536544	0.112276417834668	0.79980270723842	7.95547345247371	13.3535601377282	0.944221607749459	-0.035854592124742	-1.12241765760718	1.0507084733577	7.59833540871359	173.444213993493
2578	Aldh18a1	0.0117692380557679	0.31478753336356	0.12907806473712	0.50049700199	219.968154513766	239.007049791085	0.256900500848147	0.500002155762617	-0.423580292335549	1.42358460386078	277.249883663307	4417.35052780894
2607	Alg13	0.00210811372501698	-0.940469358229956	-1.37255780572932	-0.508380910730589	77.450804126115	56.9571896586705	0.849639872649898	0.0880736914065468	-0.896885199585328	1.07303258239842	79.2456613510075	1281.92193081476
2640	Alpk3	0.0572905506128304	0.34911832334972	0.0232958626817555	0.674940784017685	5.92120767665678	10.2563488973915	0.837705869614041	-0.132361965405309	-1.50527596986153	1.24055203905091	4.9235588514546	126.606692553017
2676	Ampd2	0.00652089938095527	-0.373000934849933	-0.564873539652916	-0.181128330046951	132.652800698824	110.106760110511	0.388173614829585	-0.131071143361528	-0.44152481809359	0.179382531370534	122.803777743993	2193.38003131997
2743	Ankrd16	0.0077672031389718	-0.235170234902269	-0.358904794294781	-0.111435675509757	24.8226431283066	15.8396295931081	0.950718293728264	0.0172788753048456	-0.575376012150003	0.609933762759694	25.1424920997635	394.828588927069
2801	Anp32b	0.0556060339144785	-0.227947500679145	-0.435101149887546	-0.0207938514707448	505.687299569844	447.471235013661	0.296199746700138	-0.131752706179103	-0.384610527552995	0.12110511519479	459.16620028506	8473.94840921139
2827	Aox3	0.0109021768231096	0.821533394064842	0.284958270168853	1.35810851796083	6.26022629414037	13.8442850422843	0.644467101792784	0.168992937004552	-0.603944628547789	0.941930502556893	7.95711916507519	168.369783008999
2828	Aox4	0.0311093249863436	0.905822679298587	0.0991752589743383	1.71247009962284	41.3251482017575	75.6863707053015	0.153535319890882	0.887521379957857	-0.501104557945014	2.27614731786073	78.329915028575	1172.0486036138
2834	Ap1m2	0.0593647257834505	-0.587181998535162	-1.17009813381123	-0.00426586325908829	6.86550313283136	3.46375405028085	0.160224323305244	-0.834036789562084	-2.14300206223564	0.474928483111475	2.64380476305711	77.8383716770159
2878	Apip	0.0154251413725955	-0.199188026056886	-0.323437859616781	-0.0749381924969904	63.5375184276807	57.7568236650396	0.380979163461596	-0.164726594975882	-0.549492957540204	0.22003976758844	57.6176612048432	1073.47201978538
2977	Arhgap20os	0.0515920730139953	-0.359573708059555	-0.684422291447181	-0.0347251246719282	5.89449044925073	2.82330117942393	0.161564157387775	-0.927438807115251	-2.43265377691401	0.577776162683504	1.54585663832738	61.5818896020123
2981	Arhgap24	0.0268940418792923	0.342511153191464	0.0891028304257513	0.595919475957176	125.254332350231	151.943480796416	0.534621057702377	0.138281606978291	-0.326220922549289	0.602784136505871	144.769047820465	2531.80116580267
3008	Arhgef1	0.00046228386332801	0.435996624014479	0.31064915835426	0.561344089674698	74.4872427863966	86.7463545183438	0.0287540048245795	1.0878882660304	0.081873121379356	2.09390341068144	104.074478651472	1591.84845573728
3039	Arid4a	0.0449183529509588	0.58044241645469	0.0547516276740936	1.10613320523529	872.111536056916	1376.46854790235	0.0476160258853481	0.449916582020053	0.0470011781582425	0.852831985881863	1662.00360003524	23463.502103967
3236	Atg4a	0.038377305442358	1.04407550563876	0.0081964918317694	2.07995451944576	52.2867716112011	78.1157879394958	0.0528998122287393	0.84359303194495	-0.0234589625737007	1.7106450264636	79.42329643862	1258.9551359359
3254	Atox1	0.0318438164676994	0.607037009699822	0.108278258657489	1.10579576074215	47.9768374305257	61.6227946277208	0.55065740505852	0.322565153699496	-0.830219274465066	1.47534958186406	54.7145274446444	985.884957017345
3335	Atp8b1	0.0307284616800885	-0.989509978112899	-1.89187472881297	-0.0871452274128286	49.7707069065377	27.5343233391878	0.0355664724632814	-0.776396849562865	-1.46735180744256	-0.0854418916831716	30.8493335612178	648.92618284166
3414	AW551984	0.0204302637727847	1.37939470118924	0.0960434581292517	2.66274594424923	1.48162959135802	6.70431809476266	0.79709846565939	0.168666252327248	-1.22703948215295	1.56437198680744	1.97990868363999	60.995138218564
3450	B230206L02Rik	0.0441984273618925	0.757886790960556	0.0410866055774886	1.47468697634362	4.41126108965255	8.91481466360825	0.680480396967024	0.276418559106976	-1.16031057952939	1.71314769774334	5.90407258246433	115.380890014351
3477	B3galt6	0.0375598824490551	-0.106508560941153	-0.191209713960008	-0.0218074079222988	66.0127370689197	54.163252389586	0.618790316700979	-0.131950044240587	-0.689075304043908	0.425175215562734	60.7344392517952	1085.46257226181
3693	Bcorl1	0.0363275786599782	0.782966539813524	0.0803535574058796	1.48557952222117	459.864235216377	663.535339718154	0.340771110967573	0.525781085948037	-0.661782553337417	1.71334472523349	877.049876775073	12002.6967102576
3711	Bend6	0.0472410430730193	-0.712693173093517	-1.39205926095793	-0.0333270852291064	52.1858718419745	36.898539264992	0.501780635955019	-0.311002119648664	-1.29164275186626	0.669638512568937	46.4487898542816	813.199205767488
3786	Bmp7	0.0176490828511667	-0.229653443102904	-0.37859789647096	-0.0807089897348487	196.265712908371	154.852215591455	0.270278562512816	-0.143874738240971	-0.403911714626406	0.116162238144465	176.052255536399	3163.02110421734
3857	Brf2	0.0268250043768789	-0.539253354993578	-0.953941542865765	-0.12456516712139	30.4718860318937	24.1465697003495	0.336522647333593	-0.337947787628191	-1.06645867614645	0.390563100890073	25.3222026674593	479.643950398215
3944	Btn1a1	0.00363730661867404	-1.45877490466486	-2.36680788183478	-0.550741927494936	13.6955008689401	5.65263505964613	0.544951829463414	-0.193795936152224	-0.865328324975245	0.477736452670797	11.0678500785456	182.495916042791
3986	C130046K22Rik	0.0421236977510394	-0.564681916922555	-1.06404289293919	-0.0653209409059187	25.7061561058776	14.5964407128975	0.461826638490242	-0.339919111351223	-1.31779881936903	0.637960596666582	20.0550335947827	362.145782481347
4081	C77080	0.0607768488205755	-0.197136194345199	-0.381069910464051	-0.0132024782263465	88.6277067709233	74.5104449166981	0.600532526575222	-0.0758374090221258	-0.378777973644145	0.227103155599893	82.9586512333492	1476.58081752582
4110	Cacna1b	0.0167059814945378	1.37363468997705	0.165568935508315	2.58170044444578	66.3348216416734	85.3039389401509	0.166497106868034	0.546619301585979	-0.260191388672705	1.35342999184466	90.6860082907808	1453.94861323563
4119	Cacna2d1	0.00548536787377931	0.369946086276992	0.187476930769793	0.552415241784191	201.127696437894	234.19617211668	0.28516558762483	0.298481232663031	-0.269637682974473	0.866600148300535	236.85668373878	4033.08331376012
4140	Cadm2	0.057295415947906	0.377547567301232	0.0234718291114592	0.731623305491005	505.412918929215	608.875096943327	0.0605380481083245	0.357756771563773	0.017192038023341	0.698321505104206	712.309572344608	10959.5855293029
4150	Calcb	0.0236663778565616	1.09295584880387	0.134855939446119	2.05105575816162	0.923682718123828	4.36415927148217	0.0871545297826084	0.776965072407239	-0.15336443551164	1.70729458032612	4.08384216281561	56.2301049145296
4167	Calml4	0.0110939236801518	-1.53785460316277	-2.82662859274988	-0.249080613575663	10.4345486002132	4.2773074127831	0.641430403721637	0.145867083555365	-0.513897693387167	0.805631860497898	12.0712777767814	160.698802738666
4187	Camkv	0.0444194233471522	0.603762393747028	0.0556481260221208	1.15187666147194	9.52321783596326	13.2123252441853	0.43465978410621	0.423889125490369	-0.737540807912452	1.58531905889319	12.9889708179092	214.347083388346
4256	Carns1	0.0102119514562909	-1.98501080990766	-3.88541683270877	-0.0846047871065589	9.66411003425493	1.62812703568662	0.0549244349243532	-0.976907941088729	-2.03787130196537	0.0840554197879071	4.5042467478417	94.7789029066995
4261	Casc3	0.0192118747429955	-0.419513344198934	-0.706117894690998	-0.13290879370687	99.557817862305	77.7892032101246	0.401053714490313	0.291302299810676	-0.431108996546165	1.01371359616752	112.685848274683	1740.19721608267
4294	Catspere2	0.0288293378735396	0.676500971117369	0.126423733748776	1.22657820848596	55.6316145975961	73.3010338126376	0.146270272260984	-0.645397249309097	-1.56500332736147	0.274208828743279	41.577751305027	1023.06239829156
4331	Cbx7	0.0196563774546579	-1.09802296440042	-2.01418744149596	-0.181858487304885	36.3217186670283	23.3728806345403	0.04056230742542	-1.34712951277284	-2.85744266440541	0.163183638859733	22.1557005961304	491.101799386194
4397	Ccdc175	0.0119641283320028	1.03378862261549	0.293273784133744	1.77430346109723	25.3940306664099	52.4811320887776	0.1364147058801	0.596798869724458	-0.217236326874652	1.41083406632357	46.0111779892574	743.318044466669
4398	Ccdc177	0.0264064351280995	-0.351463084947641	-0.610524617506927	-0.0924015523883553	29.0825961293356	18.5791899935093	0.712438460688328	0.0739195728668328	-0.348725461455158	0.496564607188824	32.6877132418889	482.096996188403
4427	Ccdc34	0.0455893312442346	-0.550165091172879	-1.04707709327558	-0.0532530890701815	65.6998169400204	46.4361998140527	0.964964895380794	-0.0223039802469679	-1.09890303371036	1.05429507321643	65.3262851135066	1064.77381120548
4439	Ccdc57	0.0220390203707641	1.1593217619027	0.139902483342774	2.17874104046263	75.475007263326	104.369034452709	0.671886511690253	0.16926539135733	-0.675760213018632	1.01429099573329	81.2549767006218	1566.59411049994
4440	Ccdc58	0.0116345152589433	0.892456298168378	0.286532767341312	1.49837982899544	49.1540541051181	66.9356334432038	0.0193492316703761	0.631820988852499	0.177697195021515	1.08594478268348	64.4484907930614	1083.2290700483
4454	Ccdc73	0.000716000474794033	-0.715543834994769	-0.957505398950241	-0.473582271039297	167.088729653769	117.99278226806	0.00426412433702089	-0.320850993297393	-0.46877688745347	-0.172925099141315	145.280411738103	2582.1715419596
4477	Ccdc91	0.0290007154566068	0.735494289327119	0.126358515412137	1.3446300632421	56.5467801555268	67.3648475062435	0.293813137817253	0.394525321655689	-0.383830505473181	1.17288114878456	64.7422777154608	1131.92343226339
4486	Cchcr1	0.0263101305180567	-0.614113073232718	-1.09254407892136	-0.135682067544075	59.7149283032452	41.6812859907566	0.0870173721501159	-0.614047964097286	-1.31616515678015	0.0880692285855825	43.7192950426547	870.693056019939
4522	Ccn6	0.0231536304191408	1.31770464192813	0.0760688643074932	2.55934041954876	8.87862398618374	18.0158153595202	0.328090074844845	0.494246383786533	-0.582524339802704	1.57101710737577	15.2066704842023	252.606658979438
4546	Ccnl2	0.0373500522311052	0.967542989598529	0.0394620579264464	1.89562392127061	83.3411936175445	106.93718488154	0.0782257119331398	0.978391693261122	-0.22175421857314	2.17853760509538	133.000948438211	1939.67596162377
4563	Ccr6	0.015107206448622	-1.33785324891095	-2.46919256681443	-0.206513931007479	5.98271381713787	1.36469400270048	0.182030269502772	-0.848346272283664	-2.27121843814754	0.574525893580215	3.22054974068077	63.4077453631147
4600	Cd200r4	0.0384152765465513	0.956439944711996	0.0345438691531126	1.87833602027088	0.299701606395057	1.45124424852314	0.0351938705462933	0.649989659121961	0.0936786555222249	1.2063006627217	3.72130606241279	32.8335115039859
4679	Cd93	0.0442190492968975	-0.312594718257394	-0.579510681239822	-0.0456787552749661	143.931838064154	113.254453781538	0.0277303825354497	-0.374054115064461	-0.654715402716754	-0.0933928274121684	108.139108891092	2191.9524044207
4746	Cdh5	0.00541671016715816	-1.25940998776582	-2.06171375630399	-0.457106219227638	5.94298805390522	0.92494607391837	0.629344395269547	0.181883340863956	-0.613509496858362	0.977276178586274	8.86253820711765	94.3828340096475
4764	Cdk13	0.00819720832593241	1.0570322268979	0.36296584649505	1.75109860730075	208.373734414324	260.330849140057	0.0488630978626141	1.19493379050263	-0.151105380542102	2.54097296154736	282.440733576796	4506.87190278706
4783	Cdk7	0.00593007192368133	-0.377115186404432	-0.566856663426185	-0.187373709382679	166.574430723606	144.323507791192	0.479893573838337	-0.175480173585804	-0.691852980473411	0.340892633301803	157.156897261954	2808.32901466051
4784	Cdk8	0.0276703406178064	1.25247981490485	0.0396315990542373	2.46532803075547	763228.541922439	1311682.37955445	0.0349990601928701	1.11872792621676	0.0112588286020483	2.22619702383147	1324672.44959597	20397500.2264372
4835	Ceacam20	0.0152403006478706	-0.568634384914865	-0.946001772555458	-0.191266997274272	14.193202885718	8.91874776556459	0.228616743726344	-0.692673481448203	-1.9458841699717	0.560537207075297	8.64689721900278	190.553087221712
4875	Cenpm	0.0347263938788977	-0.362524577052061	-0.652407533832524	-0.0726416202715974	240.816952437484	187.892449036502	0.0343417150646627	-0.693362057279991	-1.28952349416319	-0.0972006203967899	160.528138155835	3535.42523777893
4905	Cep295	0.0199636921228676	-0.627183138998179	-1.08126544579105	-0.173100832205307	152.933404959491	123.691476728556	0.228019648756152	-0.465421104194579	-1.26035226855655	0.329510060167395	134.806945194777	2468.59096129694
4983	Cfap54	0.0439586075264631	0.244819082672168	0.038047138088215	0.451591027256121	60.9848570534541	73.5505485208019	0.382971495620602	0.184570422887237	-0.249249023687563	0.618389869462037	75.1221735567807	1257.94547478622
5003	Cfhr2	0.0173421877981125	1.50370868992015	0.105175204484349	2.90224217535595	7.76941463255048	18.4493797810659	0.181941580537783	0.851372863061451	-0.577576075107194	2.2803218012301	14.9635807185859	247.094250793213
5048	Chek2	0.0644920401811457	0.285137335248207	0.0108895412925037	0.55938512920391	69.0801169429111	77.9870518574794	0.405565122256888	0.207047989948599	-0.306502448028856	0.720598427926053	75.2525773510632	1333.91847690872
5053	Chia1	0.0509313779848489	-0.617927278616918	-1.20590901212275	-0.0299455451110809	4.83510726180512	1.25417079552827	0.284327775868343	-0.495403424027146	-1.47106452956288	0.480257681508589	2.24600930277712	50.011724160663
5153	Cilp	0.0237103967130438	1.3377077085012	0.0598619517040491	2.61555346529835	2.5338243777272	12.7374381529088	0.129694602835513	0.999544701834287	-0.505341638401848	2.50443104207042	13.4334038456804	172.227998257899
5250	Clec1a	0.0508054856531217	0.627797396281621	0.0293608033137418	1.2262339892495	0.963971418482058	2.93382438659614	0.265034734155608	0.648981707954608	-0.619035989525648	1.91699940543487	3.84483737153901	46.4557990597032
5262	Clec4a1	0.0353202469144959	1.06267246500558	0.027849207706548	2.09749572230462	0.461841359061913	3.28687126311737	0.363217467649122	5.12284091226506e-09	-6.29155995689753e-09	1.65372417814277e-08	0.635494685298313	26.3052438448656
5291	Clk4	0.0125126028930323	0.844632645033842	0.269140591324109	1.42012469874358	35.9687026605106	53.5330806392543	0.188026408438229	0.40430638190083	-0.21050362106648	1.01911638486814	44.090539235707	801.553935212831
5314	Clstn2	0.0469840291200662	0.274882374103967	0.0369199122125802	0.512844835995353	100.474562444174	118.596647830072	0.236548940625223	0.166660866621296	-0.111438844793669	0.444760578036261	113.542977319179	1995.68512556054
5331	Cmc1	0.0273721581789444	-0.456825842208845	-0.803765242950204	-0.109886441467485	80.8088335982838	72.4457618445218	0.0050038792606279	-1.23838291278418	-2.00688975876758	-0.469876066800786	60.7940434422203	1284.29183331015
5370	Cnksr2	0.049826182734822	0.232253886810279	0.0284707486023512	0.436037025018206	30.618703994808	37.0332685869999	0.651930375933614	0.150924775197965	-0.554615551963184	0.856465102359115	34.3234852477433	611.852746977307
5382	Cnot11	0.0339735233593261	-0.785618183758952	-1.47721512536572	-0.09402124215218	71.9211297123649	51.8574302212117	0.188042383605031	-0.689660516718613	-1.81155686724401	0.432235833806784	55.4946963869144	1075.63953792295
5397	Cnr1	0.0363717126865475	-0.364919364880479	-0.660903017458326	-0.0689357123026309	64.8563572584786	47.8833949963818	0.024349659352843	-0.324423391172498	-0.557138489000065	-0.091708293344931	49.6437292569458	974.300889070838
5430	Cog1	0.0340909681612611	-0.882736773632007	-1.6843424023703	-0.081131144893713	61.9115596983258	41.4616644700611	0.0748306796538159	-0.432165595723375	-0.880849686085423	0.0165184946386728	51.5088412679635	929.292392618102
5434	Cog5	0.0396343011104393	1.00015218385905	0.0127406357093331	1.98756373200876	103.815627069944	133.078516784463	0.113799412857607	0.967500152548543	-0.397134026339204	2.33213433143629	132.81606510764	2218.26125377228
5442	Col12a1	0.0500508112623786	0.770499860557514	0.0097056980019794	1.53129402311305	62.5235244522071	81.4987393284968	0.621786096638068	0.0797545364815266	-0.259032645290293	0.418541718253346	70.8979205029262	1289.52110570178
5460	Col2a1	0.0384798485416843	0.408562193886637	0.0688409023140163	0.748283485459258	3833.45858199666	5719.17266801728	0.0421525247774965	0.549756423900305	0.0652387835892222	1.03427406421139	7312.33354745114	101189.788784791
5467	Col4a6	0.00509046608855019	0.415483666606116	0.212483567095307	0.618483766116925	54.2223707278536	67.6765692776701	0.994014145538064	0.00229309869800694	-0.645741017888273	0.650327215284287	54.286355780292	1057.11177471489
5492	Commd2	0.0188719689127534	-0.705075415566244	-1.21860749542732	-0.191543335705173	73.4447865338613	51.2656857807087	0.242823907680537	-0.363527287349026	-0.995227969119763	0.268173394421712	62.6208219055097	1123.98776532048
5513	Cops3	0.0416307083681936	-0.496820842890881	-0.92772451193404	-0.0659171738477214	199.258337936272	162.259563558861	0.466704561981197	-0.213116003392135	-0.822973452526152	0.396741445741882	183.689457546415	3271.24415424929
5551	Cox18	0.0612673255550715	-0.341188788182861	-0.6664027793826	-0.0159747969831225	177.366890978497	150.123266028907	0.0894943253074633	-0.473633085215341	-1.00302685505609	0.0557606846254027	141.41730258873	2813.44475757681
5565	Cox7a1	0.0462217761553011	-0.65675355992683	-1.26892887059615	-0.0445782492575121	2.92922274615043	0.63754007958269	0.999032749748242	-0.000679614828229994	-1.1892639665774	1.18790473692094	2.92654121383424	38.9598242374042
5580	Cpa6	0.065782369439948	0.422827843024382	0.00390547228648441	0.841750213762281	85.3664301041293	111.283186777448	0.850454155351111	-0.0284545456487768	-0.347877979950307	0.290968888652754	83.359512200522	1680.05477449259
5582	Cpb2	0.0330383545598404	-0.698976453584826	-1.29405888674782	-0.103894020421832	14.4191005273683	8.34894799538911	0.370885254953708	0.260051667149698	-0.339467410055372	0.859570744354768	47.2728725775742	420.24552660199
5628	Cpxm2	0.0432046317038093	-0.530143654770137	-0.998787365760809	-0.0614999437794658	25.1397854739851	16.4323693403682	0.613685607878917	-0.137467512005873	-0.709531717176943	0.434596693165197	22.9039276368259	386.856494707075
5630	Cr1l	0.0337436370595127	-0.915789279697237	-1.75371024022528	-0.0778683191691889	37.8552732041978	21.9728109981284	0.301184328964517	-0.644426220191891	-2.01343575073755	0.724583310353772	28.3360377702186	528.984731835269
5658	Creg1	0.0460793471820753	-0.863653146417569	-1.7183481584176	-0.0089581344175369	26.7171710830653	16.0122088516646	0.356562269154758	0.424709050663997	-0.54849912135424	1.39791722268223	31.9264483274645	447.934969573167
5659	Creg2	0.00111576743842473	-1.35973396618286	-1.98642757935897	-0.73304035300675	15.4288672849119	6.64782295911436	0.475476465695743	-0.418311880042942	-1.67877915989543	0.842155399809544	11.8731538433579	203.699064524305
5683	Crls1	0.0103559324396543	0.273316932503317	0.118129797934241	0.428504067072392	160.430425190958	181.087248859741	0.428472341762593	0.193895406989113	-0.312438398485608	0.700229212463835	181.794857172662	3139.87518734016
5704	Cryab	0.0201812134356074	-1.41828362505071	-2.75161121971391	-0.0849560303875003	16.5268457596484	6.29681936962343	0.724990101634431	-0.197961402410896	-1.39455531897726	0.998632514155465	14.2854544263743	222.654717333877
5735	Csf2ra	0.0379217337059691	0.931808435415667	0.044332198812982	1.81928467201835	15.0694555830137	25.9686857855125	0.0197894289725896	1.31506235655837	0.129388317922522	2.50073639519422	33.4564022449655	446.96726168095
5768	Csrnp2	0.0547052774195967	0.277242547405878	0.0251203545703246	0.529364740241431	92.5316289614981	107.559916994801	0.88739480646999	0.0514604063066324	-0.718709350681825	0.821630163295089	94.2987216029539	1766.34160535552
5834	Ctps2	0.0318937858388388	-0.999325041584213	-1.92361542662515	-0.0750346565432748	104.344895200484	81.227439735235	0.509591284516317	0.42267242682152	-0.962277537626587	1.80762239126963	111.445073965956	1782.10445341005
5835	Ctr9	0.0464997393125125	0.453798052969181	0.050123370414285	0.857472735524076	120.748704838695	139.065856666861	0.119490552428648	0.478894285358092	-0.121621695764627	1.07941026648081	155.711291492359	2493.15511798749
5921	Cyb561d2	0.0440742665003365	-0.675260083263098	-1.2985045137231	-0.0520156528030906	40.6024945224535	28.1116078473974	0.0291902293709983	-1.15704942206549	-2.2575676288769	-0.0565312152540909	20.6318639581047	536.075797967734
5932	Cybb	0.0622863599282357	-0.246477105451223	-0.479597366760829	-0.0133568441416176	24.0100988675848	11.9520529340846	0.130358740905157	-0.375435279470667	-0.854062411881288	0.103191852939954	7.82816545068552	262.741903514129
5973	Cyp2c29	0.055867289444407	-0.476010168516811	-0.927323878589052	-0.0246964584445692	8.89776038826401	5.84673940955516	0.0889120841661581	-1.341454477813	-3.29631093072145	0.613401975095444	3.22054974068077	107.790297231
6065	Cyth4	0.0221270268429179	-1.31716753397439	-2.54255756640818	-0.0917775015405939	4.29921870988036	0.748063286754895	0.618695513069909	-0.185814974220808	-0.973473639590752	0.601843691149135	3.57921624667872	51.7589894598838
6097	D17H6S56E-5	0.0133814739787763	-0.861713704754421	-1.46230068282016	-0.261126726688687	19.7181253870039	9.99718370424305	0.0157892967220265	-1.1079676064418	-1.98273095965108	-0.233204253232522	8.14947876866447	227.188727159468
6101	D230030E09Rik	0.0072336554871627	0.910809536115959	0.358218763716498	1.46340030851542	7.0771121794224	15.4185223109227	0.0786755213903692	0.673251472583547	-0.0804921106640696	1.42699505583116	18.4971629948652	245.956784911262
6125	D630013N20Rik	0.0240393024333632	0.360217444863784	0.101258933200493	0.619175956527074	25.3251032092519	30.8648053341269	0.257988478027474	0.227745468551075	-0.17503995043268	0.63053088753483	28.9519910976635	510.851397846254
6180	Dagla	0.0641288876913288	-0.493324986670796	-0.984989865288389	-0.00166010805320188	185.141972422673	124.631269030629	0.143438831626521	-0.364441562435037	-0.848021004436362	0.119137879566288	141.309966334436	2706.49924672643
6181	Daglb	0.0322250015579047	1.17885299429559	0.0160807412080779	2.3416252473831	40.3104621460614	55.1925077041012	0.0966515563167363	0.835366526208312	-0.223416687747617	1.89414974016424	53.9698147983494	896.836707891072
6186	Dao	0.0614130420331899	0.318302124593156	0.0157451630449812	0.620859086141331	14.0337119074934	22.7233995158158	0.0755390315000444	0.622533684163875	-0.0550818578741815	1.30014922620193	26.182982135671	377.640561353881
6188	Dap3	0.0380266929820897	0.643010149279726	0.0807702520904444	1.20525004646901	161.07099842007	200.129237006059	0.030149007164335	0.449372741732073	0.0990057423951738	0.799739741068973	193.162534731594	3326.17662094634
6190	Dapk2	0.0331120984929227	0.538595446796126	0.0984320835737234	0.978758810018528	53.4092592936814	65.7379766003912	0.10836651187539	0.582235107718722	-0.136418270368294	1.30088848580574	66.525194951517	1114.03458507354
6255	Dcps	0.0282730616028338	0.708757972636861	0.130485011574965	1.28703093369876	60.0045664195491	81.0428657913911	0.397570713075715	0.258165354780968	-0.374206001199067	0.890536710761004	71.5962260056107	1275.86194929931
6288	Ddit4l	0.0659207295608535	-0.395549857587823	-0.785714350358869	-0.00538536481677748	25.6422921461458	17.6574135074437	0.20419022339272	-0.370936231539007	-0.956293493285372	0.214421030207358	18.1112004724419	368.465436756188
6311	Ddx39a	0.0368188752734976	0.791635643782984	0.0765094713996046	1.50676181616636	76.4384055684908	103.242488079999	0.0598534966249351	1.26496866821695	-0.295345547527038	2.82528288396095	103.580428930106	1699.56793547158
6463	Dgkg	0.0366871350844065	0.72464575885502	0.0835084920554588	1.36578302565458	150.081007107637	241.444450569493	0.199895303805066	0.609290161299987	-0.392014751243206	1.61059507384318	206.52512750312	3588.3035110815
6464	Dgkh	0.0329761437470467	-0.430743143226934	-0.774218995364249	-0.0872672910896188	242.791181861454	211.535787985363	0.0437385796731216	-0.234545057948319	-0.432093635447259	-0.0369964804493784	223.623978308106	4067.70568892954
6481	Dhrs13	0.0352194883282083	0.949076447401262	0.0600169130521472	1.83813598175038	5.95565350382594	13.1832395882952	0.0344250185751752	1.44149606082765	-0.148723462312932	3.03171558396824	16.6297301277501	214.611739319228
6504	Dhx57	0.021254554683484	-0.772082009896036	-1.36433001465961	-0.179834005132466	92.6209652005133	76.4815539226796	0.493960972303212	0.231576063368049	-0.477396993481165	0.940549120217264	100.635894710653	1618.43048300308
6533	Disp1	0.0231547192723028	1.26137774245941	0.0961370647476674	2.42661842017115	66.4237906346499	81.8589001600387	0.686731270120676	0.140478885126801	-0.595127690678782	0.876085460932383	72.1064931627786	1322.3351037448
6618	Dnah17	0.0424811917156861	-0.765291212903738	-1.48179947269539	-0.0487829531120857	247.550099602786	165.964760972142	0.0124797052872222	-0.818715406187119	-1.37172541578273	-0.265705396591507	145.088617106071	3351.620866086
6633	Dnaja4	0.0627882074766136	0.388845823148042	0.0120659602295742	0.765625686066509	3968.49818637068	5054.14199154102	0.219091026819953	0.27723527577397	-0.170893389611458	0.725363941159398	5184.33289005729	85241.8384078139
6691	Dnm3	0.00424468151756183	1.10436937398979	0.475037673160161	1.73370107481941	175.548629399687	290.317909894002	0.0740748458595222	0.500665140740814	-0.0247812361300264	1.02611151761165	226.949321766796	4156.89516636291
6699	Dnpep	0.0221644011569624	-0.398099732163219	-0.679782879518247	-0.116416584808191	169.232865653332	129.937855202558	0.0238056381861034	-0.33267668655902	-0.570113219048901	-0.0952401540691388	143.721232408419	2657.35171958585
6701	Dntt	0.0513438786738778	0.56996333175682	0.0327526338925809	1.10717402962106	7.71583240330105	13.3440031160594	0.554889513570732	0.278951882795826	-0.722759712129183	1.28066347772084	9.75477998887835	184.887693049433
6739	Dpf1	0.0501788123327867	0.419537668057431	0.0397904391831511	0.79928489693171	65.5113289992911	79.0537826285524	0.840902299473763	0.0776347265747497	-0.741759842516051	0.897029295665551	68.1137475464146	1276.07315504555
6754	Dpp6	0.0505921086313607	0.442635781106128	0.039090360151145	0.846181202061111	232.599125848531	282.205804032415	0.0220125002060477	0.243221367224288	0.0754507146807678	0.410992019767808	290.93305448082	4834.42790617059
6765	Dpy19l2	0.0257114423565353	0.929346936271843	0.139844301628093	1.71884957091559	22.0248819073437	42.538762737185	0.31312964922073	0.422518105641227	-0.453788378842687	1.29882459012514	28.0544361590297	555.70848482135
6787	Drd1	0.0353038207669209	0.497817679083255	0.0870123601819477	0.908622997984563	1.7155819523231	4.60219444946986	0.153447475182166	0.607319051347295	-0.268377562103125	1.48301566479771	4.53705583131305	65.1289933986361
6855	Dusp23	0.058936645483304	-0.544851718073801	-1.07889870266642	-0.0108047334811838	12.5385294208075	8.04973474572477	0.197204318710556	0.981284992926623	-0.808554411362567	2.77112439721581	23.0502069327031	261.830826595412
6870	Dvl2	0.0473575376271829	0.760753985800891	0.0248338454600872	1.4966741261417	33.7908595847468	46.640504582937	0.149794496369373	0.88285891333631	-0.480905832348907	2.24662365902153	45.5352710535922	755.799811327656
6874	Dydc1	0.0126019413481096	0.701088477723461	0.242509571588499	1.15966738385842	2.24317255681499	5.53091031694385	0.961150349606459	0.0273743128409445	-1.16418583232282	1.21893445800471	2.3101877876517	60.5056239684632
6900	Dytn	0.0337859414860411	1.14875152084694	0.0116949456776685	2.28580809601622	6.4380768482268	13.1990804216249	0.313813187888001	0.294745600736215	-0.304505256433259	0.893996457905688	8.51263834971333	168.89877371739
6904	Dzip3	0.0246513955832122	0.432887519476265	0.115273622726435	0.750501416226094	180.589710973696	220.134853345446	0.287289226029793	0.348486741599561	-0.323258448353344	1.02023193155247	209.988885475574	3664.2806987683
6940	E230032D23Rik	0.0266923346758006	-0.573154310331885	-1.01689927016216	-0.129409350501613	14.7589388988696	9.46116519956874	0.0710069219565728	-0.644948179348785	-1.33586864326242	0.0459722845648468	9.17593131255348	200.376212465951
7014	Edem3	0.00347821317334288	0.989221708653598	0.471562977582978	1.50688043972422	280.487016443681	434.549835287784	0.00238825239784384	0.683709440826032	0.384886839936945	0.982532041715119	416.389448246574	6788.55779986823
7026	Eef1a2	0.0385419610851543	-0.722170567180559	-1.37024858812767	-0.0740925462334464	4.36352237205165	1.7357374515846	0.467901614801169	0.393162832012263	-0.764841418226792	1.55116708225132	9.25687217370381	92.1367919840403
7070	Efnb1	0.0537895534121847	-0.342956369807687	-0.656151614583665	-0.0297611250317087	26.5130486925796	19.5237171697254	0.561745157431945	0.238152062923506	-0.628216000453377	1.10452012630039	32.0181601580787	468.329556122302
7135	Eif3g	0.0119498271657572	-0.233383258436925	-0.370127795707778	-0.0966387211660726	148.676263687956	135.978296931676	0.623249500399035	-0.15710986439527	-0.830433670741158	0.516213941950618	141.200454246562	2555.13008919716
7197	Elob	0.031955288510656	-0.307667210786564	-0.54563700867588	-0.0696974128972472	205.772740454529	180.857950351503	0.726289940371208	0.0551242071314455	-0.276768330514367	0.387016744777258	209.807741943977	3578.63059650005
7233	Eml1	0.00222641877889399	0.545748486600014	0.319186980789077	0.772309992410951	114.274620511283	138.089135273987	0.23417240421343	0.239329772345877	-0.160563074509191	0.639222619200945	129.369950320269	2290.40223663323
7272	Enpp4	0.0500341119178668	-0.683438268319451	-1.34152385443465	-0.0253526822042495	19.9555318516119	13.2936119890293	0.57323176406773	-0.245655782689742	-1.16800902977827	0.676697464398781	17.6311573855157	305.281807356941
7315	Epha5	0.0211267098598308	0.39482496029394	0.119290029420858	0.670359891167021	267.811920380477	351.898532105529	0.15478528190796	0.349444834355584	-0.129377362558324	0.828267031269493	400.886481053552	6123.58160123734
7356	Erbb4	0.0654041932987808	0.433747217956875	0.00393458609407704	0.863559849819672	602.764291457968	842.39631381302	0.0623267730335594	0.503975865721357	0.00535346801204556	1.00259826343067	941.67470192355	14321.0118431672
7442	Etaa1	0.0221211323854187	-0.470786483930334	-0.80855636695018	-0.133016600910487	93.6205402892304	72.562168729353	0.0161999508467216	-0.59797267502219	-1.00421697724856	-0.191728372795819	66.997674274164	1399.08229975648
7465	Etv6	0.0449401554308721	-0.249121230497369	-0.461092718074627	-0.0371497429201119	313.353108024909	286.121053159118	0.533783485119942	0.130926610367366	-0.307716232517502	0.569569453252234	332.312606301865	5590.72060491535
7552	F830045P16Rik	0.0230013375216919	0.354056964223743	0.102900252810912	0.605213675636574	13.2470113291941	16.4300186306637	0.882205209307735	0.0364881159712607	-0.485153023839214	0.558129255781736	14.1064810463387	262.701066037179
7553	F830208F22Rik	0.0528091535432768	-0.538571362468719	-1.04698846149247	-0.0301542634449702	3.07583438536147	1.09819737200191	0.297269927644685	-0.662382573968981	-2.06357510576239	0.738809957824424	1.14949036660581	31.9411327438152
7573	Fadd	0.0578717303914405	-0.549699668208084	-1.08585959249903	-0.013539743917139	115.470977631456	85.0771850222951	0.0516175592885043	-0.447438693474618	-0.858407935397269	-0.0364694515519665	90.2764399940558	1744.94761588684
7588	Fam102b	0.040198431129643	-0.429581162666691	-0.793036087001473	-0.0661262383319094	143.750128935546	114.132693738866	0.607818205180939	-0.0646067098033319	-0.327989978744323	0.198776559137659	135.5771798721	2360.76001527907
7595	Fam111a	0.0219864205743485	1.49619377846039	0.0159737227484156	2.97641383417236	9.62249950971751	17.1869890550559	0.419838667532748	0.463806119849559	-0.774077951322143	1.70169019102126	13.1813686581002	239.945143337241
7616	Fam133b	0.0191920409495976	1.54633601828252	0.0460278650834509	3.04664417148159	47.902785111579	79.2941413202734	0.0873094435235337	0.890312593043843	-0.214478151390816	1.9951033374785	76.5431706543328	1222.44058251711
7751	Fam83e	0.0280143927271302	0.737677375971539	0.132397337985134	1.34295741395794	4.07981656014078	7.2069449208943	0.239542500598255	0.414016902710418	-0.306183981278305	1.13421778669914	6.53956726776264	106.957972492786
7883	Fbxw23	0.0172733134007617	0.416306935207078	0.140084340621854	0.692529529792301	2.14589940344502	5.82567923947985	0.473415142996885	0.113459487664827	-0.213814915401585	0.44073389073124	2.65561493407417	63.7631614619942
7923	Fdx1	0.0297827155889956	-1.20128495799441	-2.3683503906497	-0.0342195253391273	26.9904776183749	11.454397649588	0.516075825355746	0.459358314157273	-1.08155904687807	2.00027567519262	34.0064455033071	434.70792462762
7935	Fer1l4	0.0271182387966876	0.858014887378927	0.134664590009922	1.58136518474793	4.40595040087726	9.85847019789749	0.830411947716871	0.0756419987194368	-0.672360488516866	0.82364448595574	4.82372689812437	114.528884981395
7936	Fer1l5	0.00793578464486473	1.4747457467389	0.363018797189544	2.58647269628826	8.9120256064249	21.2493388944842	0.485296309183899	0.507603737471733	-1.0879339815325	2.10314145647597	12.6944827967858	257.135083786169
7940	Fermt2	0.0558550849209029	0.674435156843567	0.00306011926563798	1.3458101944215	245.713227181062	302.837310473703	0.0597519434343514	1.22526975067612	-0.264335064094799	2.71487456544704	376.214212023472	5548.58849806942
7942	Fes	0.00877969107793642	0.713091056682527	0.28587980155874	1.14030231180631	2.67050358532232	6.09832102297965	0.0928836777406249	1.28474421783313	-0.580875292336606	3.15036372800287	11.3353862581776	120.625265198878
7980	Fgf6	0.0546504250928644	0.423415650385919	0.0291144117358398	0.817716889035998	0.963971418482058	5.75947046592678	0.250026780721092	0.176210424270851	-0.127939087414917	0.480359935956619	6.15151143676253	77.2497199270282
7993	Fggy	0.0264499204182223	0.264660677494813	0.0719629370307206	0.457358417958905	121.336558477806	138.334774370075	0.252422401957092	0.133818751466658	-0.0977526499720248	0.365390152905341	140.529040874913	2401.20224233677
8092	Fnbp4	0.0605353959406249	0.298443801415795	0.0169560062599553	0.579931596571635	114.123300062731	135.47069839031	0.128689468203251	0.234002808944398	-0.0566414366939578	0.524647054582754	141.461958533104	2346.33574191687
8133	Foxg1	0.0469179795537813	0.367224280010295	0.0449570225770669	0.689491537443523	94.640484929243	115.900854030976	0.0192008857164664	0.996419831710224	0.19819281348648	1.79464684993397	144.47237325638	2130.08227329959
8140	Foxj3	0.0424783211926013	-0.507942953431832	-0.952345234397224	-0.06354067246644	408.27634708373	331.864531628501	0.447559251169964	-0.129195388655076	-0.480092309581999	0.221701532271846	389.061295519654	6775.21304539131
8151	Foxn4	0.0342915357198968	1.12769997389137	0.0146761614868418	2.24072378629589	142.462093011309	235.594395804404	0.122024164270291	0.903133003254081	-0.380777640508186	2.18704364701635	314.973201045898	4158.17813916966
8183	Frg1	0.0238786549854273	0.757425380118365	0.159971377930693	1.35487938230604	33.6235143247598	50.8874629374636	0.0375552859854308	0.936692254533109	0.0457654148801308	1.82761909418609	54.457358300065	833.810013373731
8190	Frmd6	0.0333694421772997	-0.76143762187495	-1.42341664434448	-0.0994585994054237	52.2454923851078	43.6002211774318	0.783496212397179	0.155239006330503	-1.04488183365384	1.35535984631485	55.174505070902	906.121311800649
8191	Frmd7	0.000208515116319432	-0.650543675361367	-0.816854501491641	-0.484232849231093	10.379389979622	5.0119750705394	0.254530094271028	-0.395718036671889	-1.10725937685354	0.315823303509766	7.5699990362241	137.768184518313
8251	Fus	0.016799193551657	0.668957566755571	0.201413717688102	1.13650141582304	169.311634136004	242.659717088002	0.0353849613389664	0.615609653250334	0.0926324285711032	1.13858687792957	242.856550429625	3928.96740992178
8268	Fxyd4	0.0160303390956263	-1.5624808696698	-3.0153798813664	-0.109581857973188	8.58042689193164	2.2858577811007	0.928039592090444	-0.0569970556653492	-1.39554888573561	1.28155477440491	8.21821535021929	114.50700013951
8282	Fzd4	0.025536183396504	-0.429031209953187	-0.746715491805075	-0.111346928101298	49.3987989949694	33.468125154489	0.139803210709133	-0.240266493464173	-0.549858232219439	0.069325245291092	39.9081438560653	736.650408033142
8300	G630055G22Rik	0.062490591237903	0.479449300557024	0.00721885888603019	0.951679742228019	55.5647722557779	78.2829202936138	0.711871032664091	-0.1989608824792	-1.34378345585938	0.945861690900983	50.6709545385929	1107.11188252791
8325	Gabra2	0.000386421922722313	1.70382685546876	0.998289002347087	2.40936470859043	68.923811566922	119.3148730631	0.0665078632623367	0.970709104910717	-0.151126127407874	2.09254433722931	105.514285186914	1762.51781890162
8404	Gars	0.00227752718463082	0.40758501354791	0.242458299494444	0.572711727601376	348.415581323451	393.033137153684	0.90649158226087	0.0307990934366951	-0.524815260974756	0.586413447848146	352.33289140396	6562.68965928657
8441	Gbp2b	0.0519669976102713	-0.760364070358768	-1.5180119862706	-0.00271615444693429	4.06438370278219	0.966764801192592	0.322879117186612	-0.628474483867867	-2.02611605664659	0.76916708891086	1.66348604791332	40.1678073113286
8474	Gcsam	0.0384461534832956	-0.740324311598221	-1.4076778412954	-0.0729707819010385	2.3968254611246	0.61663071594558	0.832715325753178	-0.0793747961859891	-0.875432239146706	0.716682646774728	2.17931901849028	31.1566511733628
8531	Gga2	0.0130813247175938	0.697972754193937	0.237420882731834	1.15852462565604	70.7386221507319	92.9274501837927	0.0912084367967122	1.05643790116551	-0.351173515431666	2.46404931776268	97.3924491157646	1566.35112870174
8533	Ggact	0.00412315931384011	1.41408486433188	0.522017252716176	2.30615247594757	11.5278800171309	21.2011650477292	0.288065993852602	0.653276036340325	-0.696005185338692	2.00255725801934	16.4202475780479	294.895755857448
8545	Ggt7	0.00773519891980986	0.690445993997505	0.292064918133345	1.08882706986166	13.2204249098712	19.7362235573311	0.0239629483653181	1.18673341224765	0.108436335961773	2.26503048853354	22.5314760561087	332.928747139866
8549	Ghitm	0.0114161348603521	1.07764860068357	0.303470737030872	1.85182646433628	232.29333166944	299.33807530824	0.195932161844775	0.555943935440053	-0.336207832190497	1.4480957030706	291.665180284814	4939.77952357497
8570	Gins1	0.00269571858827484	-1.43668394466983	-2.26500313660262	-0.608364752737039	36.2790405586644	20.6703153777867	0.00380048464788226	-1.55870518095932	-2.57404130450081	-0.543369057417829	19.604338097634	459.322164204511
8578	Gipr	0.0212592604255676	-1.1477751774717	-2.14308878363159	-0.152461571311816	5.7946458383709	1.27508015916538	0.182732258539566	-0.599769037114628	-1.53859904857935	0.339060974350099	3.15637125580619	61.3565835200548
8596	Gjc3	0.0219302695341286	-0.357439653931203	-0.607811377801908	-0.107067930060497	71.0021995113436	42.195123182266	0.0679345985886222	-0.474035833508082	-0.953906611933596	0.00583494491743186	47.6592115451728	965.139205432694
8607	Gkn3	0.0380344535296079	-0.596177468038921	-1.11119363175719	-0.0811613043206533	3.12260141369268	0.3292247216099	0.855272877503517	-0.111337317173776	-1.4071793801316	1.18450474578405	2.63850598009381	36.5419926923783
8627	Glipr2	0.0495504758091989	-0.640455561931931	-1.24810597981202	-0.0328051440518449	63.1101698471683	48.7629807940908	0.661039409328621	-0.0921860851581113	-0.534225803645493	0.34985363332927	60.927348495655	1036.80299482148
8795	Gm10658	0.0177496249939216	-0.916387022529162	-1.61649569822418	-0.216278346834147	4.94538895100167	1.38560336633759	0.0906688202472516	-0.723929737735828	-1.59011776335311	0.142258287881458	2.19459068320118	51.1534980032426
8803	Gm10685	0.0620184361448976	0.414929746215815	0.0126024865212427	0.817257005910388	2.13684961796217	3.35251214530293	0.344906049534208	-0.613446217136045	-2.0424937848033	0.815601350531213	0.923601312604552	38.4777784552179
8877	Gm11274	0.0194251343552203	-0.963206651078012	-1.7287962963131	-0.197617005842925	731.862166920927	455.586472406033	0.000460415333293511	-1.17987211970652	-1.60166164589716	-0.758082593515885	327.935406569352	9092.30427537788
8961	Gm11734	0.00932215715119775	1.00325455441533	0.335360317551582	1.67114879127909	2.62373655699112	7.7226094513365	0.862148560831008	0.0874625411603798	-0.980749425837388	1.15567450815815	2.94568247295001	79.7521708876658
9060	Gm12405	0.0486082891062636	-0.81854995884257	-1.6309705487676	-0.00612936891753912	3.9087222780883	0.61663071594558	0.744771702399607	0.193294259009675	-1.06998197057426	1.45657048859361	5.24311039530306	58.6107803360217
9072	Gm12496	0.069851100232048	-0.257862158743103	-0.51188594202783	-0.00383837545837618	10.9475542775368	8.15785674117863	0.348372863385892	-0.266956864153768	-0.85216196386731	0.318248235559773	7.72771638864576	160.998764444167
9109	Gm12718	0.042708556928816	0.515920562483501	0.0629653908755354	0.968875734091467	16.0704151447331	26.8392773538692	0.40393686300872	0.324541461771549	-0.489601645806877	1.13868456934997	19.7603494032824	376.020251411308
9246	Gm13483	0.0363327274925456	0.696438512760606	0.0869479413573255	1.30592908416389	56.5267069777032	69.6194611026731	0.0607125196935818	0.87291788361915	-0.0746943040178286	1.82053007125613	63.808338874425	1139.72704172881
9281	Gm13652	0.0358591754412613	-0.559811305566146	-1.03065518848132	-0.088967422650967	2.03225725543265	0.30831535797279	0.220221238684007	-0.381473169608654	-1.01000657337105	0.247060234153746	1.14949036660581	20.9403778800675
9337	Gm14061	0.00618587609408694	0.380305412062054	0.186898997479991	0.573711826644117	19.7182419678535	26.3867521894698	0.443019420046087	0.237016316228898	-0.40613029830619	0.880162930763987	23.9888174257135	420.562869498221
9372	Gm14232	0.05747949849151	0.380477657978084	0.0230897027589831	0.737865613197184	1.41732592918673	5.96304984484057	0.879952999488432	-0.097772074977511	-1.4718746511198	1.27633050116478	1.20233817474018	51.4962836926048
9614	Gm15762	0.0358958160794162	0.790648717173806	0.0820467638511205	1.49925067049649	0.664269812087002	3.24213974456893	0.978308032689394	-0.0152195701555368	-1.20198196658849	1.17154282627742	0.635494685298313	27.2514254517255
9627	Gm15860	0.0312350205079824	-0.528406441652445	-0.951901232777861	-0.104911650527029	16.2830027320139	11.5551567168416	0.70678813960288	-0.206067733173607	-1.37075665161444	0.958621185267231	14.6234727191957	254.769793008308
9654	Gm15984	0.0553815728122915	0.222484502494836	0.0206850336559889	0.424283971333683	1.27920113833293	3.36677727854543	0.475492295877905	0.37159335276685	-0.738602981977672	1.48178968751137	2.65561493407417	43.8095601057151
9825	Gm17094	0.000564592051181619	-0.450632356633845	-0.58623675196552	-0.31502796130217	6.55675174095346	2.86803269797238	0.0179850619280975	-1.38326261060686	-2.62824471075421	-0.138280510459517	1.44146658831693	65.1975061634566
10248	Gm21221	0.0347493711795696	-0.375858158016959	-0.677155577732194	-0.0745607383017251	4.62446990448376	2.34101582556189	0.112982035417744	-0.96552504672101	-2.32250232043128	0.39145222698926	1.03186095701988	47.9840801223932
10265	Gm21284	0.0104769996054055	-1.47446482233902	-2.6654237602457	-0.283505884432336	11.3327707732653	4.38421163283788	0.00705926587209897	-1.35326077029562	-2.30297040715829	-0.403551133432952	4.618343270168	122.011954057627
11212	Gm24105	0.0457919117090639	0.230211663013299	0.0336059252751109	0.426817400751487	40.5521874212806	50.4043993711706	0.719026700619656	0.195221373736169	-0.958032559968671	1.34847530744101	46.1175267445133	822.444681221787
12277	Gm26534	0.0308704475764683	-0.925246824209287	-1.75250914391281	-0.0979845045057601	4.19185893991297	0.373956240158345	0.0663388834817964	-0.830843646290409	-1.74820046228896	0.0865131697081424	1.1474580614704	34.2796394492503
12330	Gm26710	0.0158633479694562	-0.889619567823131	-1.54362010680068	-0.235619028845584	4.11115073111339	1.36163040498805	0.223556207101106	-0.880392770854418	-2.5441079071845	0.783322365475659	1.66145374277791	42.8054092732761
12337	Gm26740	0.0246219981812562	0.53393422314529	0.133662739415154	0.934205706875425	44.6612821025199	63.0695197539234	0.836783848124065	0.0569877195753331	-0.528628605401571	0.642604044552238	45.7459715782176	920.860640607966
12353	Gm26803	0.0322910272441434	-1.19617592924654	-2.38388707955201	-0.00846477894107833	60.1103857373203	40.686854089542	0.829318320545674	-0.154005786373138	-1.67373945027301	1.36572787752674	56.7140221884247	945.067572091723
12388	Gm27021	0.0247006656155143	-1.32752384079169	-2.60565343689398	-0.0493942446894011	14.6488461105975	7.68314143376673	0.022785264190677	-1.39795354086712	-2.74705176659126	-0.0488553151429778	7.58068835978557	179.476055424899
12397	Gm27198	0.0510742840047411	0.728411457959366	0.0133396666407407	1.44348324927799	2.21859465787633	6.15418526328403	0.266659663277362	0.447446817089939	-0.389187248732319	1.2840808829122	7.28776244379286	93.9632541897194
12620	Gm29824	0.0388501709299907	-0.626614109206584	-1.17570654508565	-0.0775216733275158	7.48099739620288	3.24213974456893	0.617061617287424	0.310895829313719	-1.02057048584774	1.64236214447518	11.3888854864966	132.67213576361
12633	Gm29857	0.0203557490516678	-1.21152209826752	-2.27296544603472	-0.150078750500309	5.02904886647296	0.61663071594558	0.0390209107620849	-1.59407547578312	-3.52103957528553	0.332888623719286	0.396366271721567	36.2522751248406
12711	Gm29987	0.0272911099870268	0.480446179719835	0.114054335020227	0.846838024419443	19.7627154827358	31.4685671682584	0.356475552457436	0.160715168356547	-0.1941970267927	0.515627363505793	29.2713667904775	483.01589664883
12848	Gm30230	0.0524494538240857	-0.696095609756538	-1.37903705591101	-0.0131541636020653	8.84263731965868	4.3881322328317	0.081624279699043	-1.35989275373096	-3.29257343275198	0.572787925290053	1.8472026252091	90.4678330661969
12851	Gm30234	0.004787748332341	1.45029346585379	0.490502070223268	2.4100848614843	8.89813902615577	20.4449312785192	0.103215548576471	0.70401083188189	-0.176402738695938	1.58442440245972	13.8670617824145	259.260792522537
12860	Gm30246	0.0144593975219854	-0.343331500452603	-0.557892642108754	-0.128770358796452	8.1700695601388	4.80390720026427	0.460696300242799	-0.307283726396869	-1.18450546718428	0.569938014390538	5.94082265390635	113.488796485857
12916	Gm30351	0.0486949611375187	0.681134832493965	0.0313445402259113	1.33092512476202	1.58795253021083	3.72661919189948	0.358251774390557	0.40586991360916	-0.524396620799593	1.33613644801791	4.72321281445527	60.2267072193935
12930	Gm30373	0.0332523684610808	-0.830312913863727	-1.56658487528633	-0.0940409524411209	86.6641913964958	50.8919278876343	0.375309801840277	-0.216330774271915	-0.717562530925386	0.284900982381555	74.5133497385271	1272.41681413594
13016	Gm30520	0.032939402279908	1.10175300396804	0.0367434921231895	2.16676251581289	2.03225725543265	8.58467662790534	0.00861049377367753	0.548728259103098	0.235383373975466	0.862073144230729	7.59445944237223	109.268359954261
13022	Gm30528	0.0119784727020211	-0.735961637807367	-1.21588149016162	-0.256041785453115	5.27871824181823	2.28657647890642	0.44792247496649	0.403131052967166	-0.73163968890623	1.53790179484056	8.04977680957088	93.6904291817732
13077	Gm30620	0.0626017455391022	0.40104097265406	0.0119672371209517	0.790114708187168	4.93322129636166	10.3165754721602	0.900053575745449	-0.0676827206832819	-1.21056456618189	1.07519912481533	4.39305096080724	117.857086375974
13086	Gm30639	0.00818573125502082	-2.04518620569067	-3.93577622111998	-0.154596190261358	13.4398270596108	3.82743457096465	0.47203673601914	-0.196631476806256	-0.765562759586366	0.372299805973854	11.8944905588097	174.970513136311
13143	Gm30754	0.0341603047701356	1.16401987832486	0.001949573554618	2.32609018309511	2.671949168581	6.8777201992844	0.546469763549843	0.358622407767973	-0.916523796735491	1.63376861227144	4.86867873818481	86.5100886363012
13183	Gm30821	0.0700125124705874	0.336137033237031	0.00102962038720872	0.671244446086853	6654.7564551068	8976.00399295968	0.364705256358913	0.410488912012852	-0.545117717278558	1.36609554130426	8822.98926643484	146722.498287008
13264	Gm30977	0.0460975744867307	0.491339055942418	0.0519733845623088	0.930704727322528	1.78133119775307	5.64879645231637	0.758000782917214	-0.177000058288776	-1.3981629046395	1.04416278806194	1.38658647504715	52.9002847506996
13286	Gm31015	0.0584348020968847	0.448423389294669	0.0193776332551755	0.877469145334163	9791.90685612336	17971.6471181587	0.132431495676013	0.773414069996555	-0.320183855910599	1.86701199590371	28099.2906367427	335177.067666149
13534	Gm31465	0.0693544991621539	0.19940738980721	0.00472687759449153	0.394087902019928	1.36855038047125	3.74682235969339	0.128666443005358	0.708378586752196	-0.262397159992203	1.6791543334966	3.22054974068077	50.0155348850725
13542	Gm31482	0.0646407398233739	0.398335887105997	0.00785006132581895	0.788821712886176	5.80639788944672	10.0463474023412	0.995698688423224	0.000601136865459435	-0.235814291648619	0.237016565379538	5.81198618988034	129.98838889001
13567	Gm31521	0.000524422046398046	1.83779741891474	0.987304920163081	2.6882899176664	3.23162661813848	10.4063964339451	0.37620424022892	0.470399870579649	-0.667321341770243	1.60812108292954	7.59297802507947	127.386006462978
13799	Gm31925	0.067742478539594	0.410259914237485	0.000649092807967655	0.819870735667001	1.83714801156712	3.33160278166582	0.407123804700627	-0.438180793016692	-1.56802444478406	0.691662858750672	0.910361953029068	36.474676477572
13839	Gm32005	0.016335674213869	0.719404006933092	0.213235480626573	1.22557253323961	13.4839501127738	22.5836485045428	0.818851033268075	0.0481096348556407	-0.396249182424261	0.492468452135542	14.1707767815769	301.430252393361
13907	Gm32130	0.0199313776974765	-0.629931460116449	-1.08613136230601	-0.173731557926892	9.30378493351188	5.28910534540054	0.577126092304123	-0.329878443994634	-1.59622205231849	0.936465164329222	7.18282150593977	130.654270709113
13920	Gm32168	0.016291419304369	-1.27257978799145	-2.34540359230402	-0.199755983678886	29.6924906868202	18.6081151894283	0.812637187470031	0.0918740536721241	-0.729147333738405	0.912895441082653	31.1070587180041	476.445987565516
13941	Gm32209	0.00253628618941596	-0.734892032661467	-1.06524823117515	-0.404535834147784	7.57827054957285	3.43993189536951	0.0876474507964345	-1.12256070750887	-2.6297974486346	0.384676033616856	2.37627495536155	80.3668644018235
14046	Gm32385	0.059020637648036	0.562858655147846	0.00850837065122867	1.11720893964446	13.5238066840896	21.2434828525968	0.288458067391007	0.368217387590312	-0.345871218992337	1.08230599417296	19.3584371039972	324.754359844102
14122	Gm32512	0.0395690166477207	-0.451537027480681	-0.833409973650978	-0.0696640813103841	4.43109123694152	1.52731165662144	0.336905652087273	0.246358207012921	-0.278408047277921	0.771124461303764	9.30788269256872	91.5977135167901
14163	Gm32575	0.0497152301487657	-0.346149006135316	-0.654477478152511	-0.0378205341181216	2.43711416148283	1.21899629864865	0.675705955911269	0.119156423533843	-0.481142159129242	0.719455006196929	2.94372156138041	39.5989921290713
14204	Gm32650	0.0282656738269324	-0.843487875693777	-1.55981396029508	-0.127161791092474	7.04037347726382	2.35236816753018	0.171905826946641	-0.704184615414172	-1.80406374321395	0.395694512385602	3.18277858139135	75.4531213571121
14229	Gm32687	0.0556503298001546	0.505278254420621	0.0237516309406577	0.986804877900584	2.32878270224574	5.58142906360551	0.775035592387797	-0.0593353090875375	-0.497948057730098	0.379277439555023	2.05782001449947	59.8081906821043
14278	Gm32758	0.0575286414401673	-0.435692384283082	-0.849338529053022	-0.0220462395131421	2.80285000637247	0.30831535797279	0.54908338848473	-0.28164743209133	-1.27817497427633	0.714880110093672	1.6105146174788	28.3300798909444
14292	Gm32786	0.0183413088530821	0.934216790910828	0.210001019714031	1.65843256210763	1.31948983869116	7.69561124670978	0.105054187279909	0.55274162059493	-0.116293471402725	1.22177671259258	3.68360629668917	76.1922442925406
14343	Gm32861	0.0566024515513203	-0.368258427531565	-0.711679846337595	-0.0248370087255353	2.62952113975537	0.3292247216099	0.436508780369774	-0.361029579635729	-1.34318147974945	0.62112232047799	1.55909599790286	27.1070511556088
14498	Gm33104	0.0109052915379622	-0.447157990801077	-0.712037885396357	-0.182278096205796	4.84242647096467	1.83562701459423	0.146691644845653	-0.807874859683025	-2.01548619741276	0.399736478046708	1.54585663832738	49.3434607433177
14546	Gm33185	0.0341766915939812	0.53540812360856	0.0940641461878477	0.976752101029271	0.664269812087002	2.53880797636248	0.363217467649123	-0.486189700370211	-1.63171806969953	0.659338668959106	0	19.2184667306969
14678	Gm33410	0.0415172425309104	0.95595032127507	0.0125452607230283	1.89935538182711	7.15788553006687	21.8063670672199	0.35410581323702	0.485659904893576	-0.635002106539783	1.60632191632694	13.8937558815005	257.148050872724
14885	Gm33752	0.0378331812926996	1.07659143925428	0.00126012343349413	2.15192275507506	3.82263823866857	12.9520119491029	0.178542607936148	0.361548967605678	-0.170031532203934	0.89312946741529	15.9396118680543	196.285572334955
14933	Gm33831	0.0112984376400924	-1.90085416574095	-3.71570137271127	-0.0860069587706349	2.99622867391471	0	0.0267544230374994	-0.845721682041233	-1.55324732944535	-0.138196034637114	1.14949036660581	24.8743142431232
15012	Gm33981	0.0558502252847631	-0.39140562972421	-0.756300734337508	-0.0265105251109122	3.52237369514791	0.61663071594558	0.091641709216266	-1.01302517920819	-2.34557439351148	0.31952403509509	0	24.8340264665609
15158	Gm34223	0.0114040708221159	-1.44050822920961	-2.61512180754671	-0.265894650872515	5.43277989827194	0.61663071594558	0.95210687747111	-0.0193294240603555	-0.701583945446916	0.662925097326205	5.28088155459248	67.98175301286
15194	Gm34286	0.0611694098540997	0.525074516523031	0.00637049301157289	1.04377854003449	1.27071428997568	4.49473484001008	0.292857039829351	0.396134856850149	-0.383888301829926	1.17615801553022	2.57771759534726	50.0590003519981
15268	Gm34403	0.0144259277454144	-0.95772395632424	-1.65974518422925	-0.255702728419231	15.0933397367437	7.42635263117518	0.028008643848924	-0.781919538235494	-1.43188468297328	-0.131954393497709	8.79686901067821	187.899368271582
15321	Gm34493	0.0534528272547113	0.505896578880264	0.030026297573288	0.981766860187241	0.963971418482058	2.64933118353468	0.797923939415528	0.138137221622629	-1.00709658014945	1.2833710233947	1.26508747105634	29.2703404384385
15408	Gm34636	0.0661050769320474	0.320170648194107	0.0080356620976631	0.63230563429055	1.42581277754397	4.94561549054812	0.557202455063033	0.253215237995251	-0.658600183587585	1.16503065957809	2.18135132362569	51.3166775503067
15552	Gm34871	0.0433723502687938	-0.35040631510275	-0.649584076937541	-0.0512285532679588	11.0941659167478	7.19037324218032	0.30453017284422	-0.198566072631655	-0.58920182280973	0.192069677546419	8.55875181438948	161.059745839906
15630	Gm35034	0.0550863903365617	-0.685907823158825	-1.36776032210225	-0.00405532421539578	2.38073441054319	0.748063286754895	0.251507586331241	0.505725414029534	-0.417517828854886	1.42896865691395	4.78208614443007	47.4653030503689
15636	Gm35049	0.0387218480055972	-0.569216151091294	-1.06031104397747	-0.0781212582051141	7.52977294491836	2.51789861272537	0.345066068350012	-0.620877141320193	-2.0705526626115	0.828798379971116	3.65855676609663	82.2373699424421
15657	Gm35090	0.0506439827001329	0.609036481946312	0.0318949298952396	1.18617803399739	41.1299126906834	67.2717401804231	0.0401892325023834	0.51903009772549	0.0714794010932029	0.966580794357776	110.308510062733	1312.26097760303
15730	Gm35196	0.025504250589297	-0.468297238585517	-0.817719184337505	-0.118875292833529	7.22885020817489	5.30929601123193	0.0549585908221581	-0.844297902460959	-1.72314235906546	0.0345465541435416	3.67036693711369	97.2510789391231
15954	Gm35574	0.0397202369006625	0.790935670252403	0.0599812179177034	1.5218901225871	2.14706704264271	6.23424208515029	0.206130367262939	0.584921856501096	-0.386177889386502	1.55602160238869	4.99420411584468	80.2530794618261
16026	Gm35696	0.0340311479933483	-0.90270199179313	-1.72724863231225	-0.0781553512740104	7.46462840156049	2.72632440768852	0.684393613036896	-0.191401963334927	-1.1898335654678	0.807029638797943	6.56450716818762	100.53275986462
16227	Gm36074	0.0351677183191575	0.666275851279766	0.0936353069252422	1.23891639563429	4.29179880689003	9.51335414094408	0.671930568395306	0.180761852472942	-0.722683604867511	1.08420730981339	5.46602732044671	115.627081609685
16231	Gm36084	0.0504488384699902	0.701174090944841	0.0208588196934267	1.38148936219626	1.78133119775307	4.98078998742774	0.180670713881308	0.638803467499221	-0.365591319758257	1.6431982547567	4.26368914570653	66.154861985324
16284	Gm36173	0.0291081454594657	-1.22069890208116	-2.40681581269731	-0.0345819914650198	3.69981549709025	0.30831535797279	0.613350865413963	-0.250990643670979	-1.3057978243956	0.803816537053647	2.71776111381334	40.3553518132583
16309	Gm36216	0.0286403190540998	0.561792619046828	0.119223137426668	1.00436210066699	1.12611117114891	3.24213974456893	0.183203590250113	-0.750754219502801	-1.97723526637148	0.475726827365878	0	26.2095054943071
16485	Gm36503	0.0258528661868271	0.428884120705247	0.110209681590544	0.747558559819951	20.0975910506418	26.0025202298369	0.531452805339843	0.133778950207909	-0.311853229830819	0.579411130246636	22.72165941292	412.930624160393
16530	Gm36574	0.0224884641589661	0.312701114730586	0.0936989746595628	0.531703254801609	63.7126669670079	79.1856966152807	0.423312615516329	0.327404202449311	-0.531735837458137	1.18654424235676	78.7068815464354	1329.63147077234
16621	Gm36741	0.0447183420560404	0.475781305124954	0.0557814493498317	0.895781160900075	1.52308593091394	3.14516297283352	0.716961411358053	0.217703759910429	-1.06132589478154	1.4967334146024	2.07105937407495	40.4358496669345
16663	Gm36802	0.0435937173207656	-0.223478339124876	-0.411279516544313	-0.0356771617054385	3.91073079847258	2.82330117942393	0.105973924335166	-1.17447095690613	-2.90151397569149	0.552572061879237	0.396366271721567	42.7823894977085
16740	Gm37004	0.0126994897116158	1.22879871412528	0.27292327604198	2.18467415220858	3.30441712866701	9.93633292629525	0.184154480393851	0.735457729296893	-0.463820439311297	1.93473589790508	8.61852898184802	131.155674220862
16841	Gm38505	0.0297348591707897	0.664863886737	0.121134843473901	1.2085929300001	20.6045641178088	34.2441652320022	0.0357390607735798	0.372658706230323	0.0715808469918393	0.673736565468808	26.9456687165018	490.766388397878
16851	Gm38523	0.0429323975257762	0.936409574214663	0.00860826016387695	1.86421088826545	1.67500825890026	6.28633653189906	0.453327772728574	0.454602924193249	-0.854556678772382	1.76376252715888	3.88586101652374	71.0832348439384
16940	Gm38653	0.0595014580129988	0.495151456410108	0.0137815934895237	0.976521319330692	1.82190489117592	4.27312053429816	0.120714397082615	0.949563697101392	-0.414658763287386	2.31378615749017	7.65512420481862	82.5008977817562
17045	Gm38836	0.0238862311820855	0.54595095299637	0.138983875299033	0.952918030693707	3.44109633626213	10.2295261487441	0.120038498223109	0.954224483437899	-0.415583772803197	2.324032739679	8.44988905339717	132.723069230421
17151	Gm38988	0.0596975028190271	0.401336190791164	0.0181269227704537	0.784545458811874	2.09008258963097	5.40699148077306	0.123407737623931	0.43457898831277	-0.112720052578895	0.981878029204435	4.19760197799667	70.1680562904042
17244	Gm39119	0.0152858649661521	-0.924983391343004	-1.60606244574185	-0.24390433694416	3.79535807413692	1.09819737200191	0.26273758598058	-0.605083056949767	-1.76741415834186	0.55724804444233	1.82072390605814	40.2856761131818
17249	Gm39127	0.022689775478805	0.732676323855683	0.167000026204617	1.29835262150675	22.3965804212708	34.5134743495507	0.859678920860098	-0.089138550366687	-1.15847889308982	0.980201792356444	21.3546907689299	469.588473238508
17442	Gm39380	0.0449038052648024	0.810636083848129	0.0278586985759595	1.5934134691203	14.3746988916849	23.4085417070508	0.378307131081506	0.188994066930441	-0.250704299284065	0.628692433144947	17.1111222349619	329.366177002185
17500	Gm39463	0.0222168252420572	0.795581362334051	0.173447092658927	1.41771563200918	3.86091841864252	6.83575066557198	0.826989178728881	0.0953737126394536	-0.829482513408998	1.02022993868791	4.32297057639235	90.1178379636411
17516	Gm39483	0.010658636909108	-0.824245756895158	-1.359971057839	-0.288520455951321	13.1273954999096	7.41506910298105	0.0707011954743828	-1.03032972933283	-2.27098778821087	0.210328329545217	6.1793619430387	160.330959275576
17585	Gm39590	0.0283604477185766	-0.983096436205457	-1.85720124859021	-0.108991623820702	5.5927803224714	1.85653637823134	0.199076328004268	-0.859213954002052	-2.37330637862123	0.65487847061713	2.69331469979778	60.8557884030032
17601	Gm39612	0.0399003757603925	0.699548231506669	0.0691731202034384	1.3299233428099	0.599403212790113	2.19930753527803	0.472174832058515	0.42343786556843	-0.843703924280557	1.69057965541742	2.02012024877585	28.912985981064
17650	Gm39685	0.0193274863560037	-1.47855756001231	-2.8818865798045	-0.0752285402201294	2.23468570845774	0.30831535797279	0.0431466080721437	-1.33363157483932	-2.8503331766626	0.183070026983956	0.396366271721567	17.6362040289126
17725	Gm39804	0.0423721904469067	0.203607760910364	0.0343584216866555	0.372857100134072	308.157125539336	428.477323065322	0.940432504265263	0.0298259538016918	-0.816333314059291	0.875985221662675	316.407740727299	6318.25313599174
17901	Gm40070	0.0384461534832956	-0.740324311598221	-1.4076778412954	-0.0729707819010385	2.3968254611246	0.61663071594558	0.349171638641661	-0.680559140400781	-2.31042406241937	0.949305781617808	0.923601312604552	23.6223449380484
17929	Gm40106	0.0352773563817466	0.527137171635646	0.0893369347735251	0.964937408497767	0.299701606395057	1.89099217730524	0.197620069084351	0.364099296017281	-0.199940526841979	0.928139118876542	0.910361953029068	18.6063344203762
17993	Gm40198	0.0408442041600554	0.58314142196388	0.0700038309434525	1.09627901298431	1.12611117114891	3.66097830971392	0.856358576512587	-0.112805102525891	-1.43590876195704	1.21029855690526	0.910361953029068	34.1847086033514
18044	Gm40281	0.00557533063829478	1.22031206063801	0.448201507913547	1.99242261336248	3.52237369514791	10.0472732183968	0.0915534777466165	0.454799360081375	-0.0558940623190324	0.965492782481782	9.20944677083289	136.674562106265
18074	Gm40320	0.0291927100067234	-0.819447264623131	-1.51665347958206	-0.122241049664198	6.4419419537434	2.99946526878169	0.0171359458952123	-1.50803980617244	-2.90826644309001	-0.107813169254876	0.819211262594102	61.5637109107152
18331	Gm40716	0.0542270376601419	0.66742482194476	0.0107012175768677	1.32414842631265	0.664269812087002	2.95473375023325	0.0987071826484816	0.127122377019137	-0.0132989800221387	0.267543734060413	5.17649150458203	52.7729704014137
18343	Gm40736	0.030322601203353	-1.0612649245592	-2.04885339389201	-0.0736764552263895	10.2331569783027	4.34324990784506	0.833047682511802	-0.11347290799345	-1.25568141690679	1.02873560091989	9.09666218670137	142.038414437095
18466	Gm40943	0.0101455378741617	1.49335312886107	0.28885573920155	2.69785051852059	1.61919144508622	6.58422536395911	0.0536987571649936	0.794435083427388	-0.0138090217888032	1.60267918864358	4.71546725370905	77.5133043765262
18509	Gm41014	0.0652752916732859	-0.413366762397373	-0.821089322309293	-0.00564420248545267	6.80063653353447	3.844505327272	0.744748368536744	0.0671092631714073	-0.367890963199508	0.502109489542322	7.93649648866666	111.489830096839
18540	Gm41056	0.0528017517504061	-0.658527122846972	-1.29934884154058	-0.01770540415336	76.0459293088729	55.148403054398	0.0293208135733913	-1.07141151874796	-2.06219894597958	-0.0806240915163358	37.3276901213329	1011.13213490762
18557	Gm41077	0.0324129780810666	-0.901434654395265	-1.71273881891211	-0.0901304898784213	8.41781945823641	4.35358193913123	0.520106003211473	-0.1646695478538	-0.698938219064053	0.369599123356453	7.30826149790126	120.477977371613
18795	Gm41429	0.0376424450403244	0.927398897223897	0.0473547077815321	1.80744308666626	3.0610952732116	8.03107561574749	0.424848124031906	-0.496277382666983	-1.84563179229405	0.853077026960087	1.55706369276745	75.8954074903592
18800	Gm41436	0.0590291300941591	0.151147536755402	0.012042453097812	0.290252620412991	9.41686414439865	16.4321622221184	0.414454262336656	-0.45578809925243	-1.65527625980909	0.743700061304229	5.90599525743218	190.530129743695
18824	Gm41474	0.00210426595201261	1.97667153834627	0.677572986497465	3.27577009019508	2.43655122435723	11.7501810730085	0.201367505758658	0.587029977974964	-0.375991764429396	1.55005172037932	7.04774643522825	127.406872395564
18937	Gm41662	0.0137904747220475	-0.744189703601327	-1.24862544007732	-0.239753967125331	9.16094314372021	5.17409364686699	0.113075434792094	-0.63880698024183	-1.45268589978927	0.175071939305607	5.91386444047855	121.493407386395
19090	Gm41907	0.00801079519830525	0.51668952123288	0.229005491803256	0.804373550662504	2.17742331138502	5.13227491959278	0.26554736835995	0.471039740667472	-0.411691307176356	1.3537707885113	4.31503637171666	69.7484076161667
19163	Gm42011	0.0376510769075116	-0.460726154350922	-0.845266179547797	-0.0761861291540475	3.84586419917569	2.04405280955739	0.67978011665873	-0.195251840583714	-1.19833421920556	0.807830538038136	3.05198120579573	53.6513892871729
19193	Gm42072	0.0490261711186158	-0.708890754023675	-1.39190876369595	-0.0258727443514026	6.53245883507942	2.82187628577502	0.00131159044040781	-1.0851434200457	-1.5559920637601	-0.614294776331311	2.60216400936282	71.7389947813035
19205	Gm42093	0.0257792174158904	-0.880873022088259	-1.6181903253226	-0.143555718853921	6.03853063095191	2.97855590514458	0.300832239443226	-0.612744569837119	-1.9026197102155	0.677130570541267	3.38959776984264	74.4401058356348
19264	Gm42187	0.0268602310409899	0.480152235701093	0.115664800952387	0.8446396704498	3.88046357286689	11.1877883952663	0.00561240043932743	0.938661106220223	0.398128469070846	1.4791937433696	11.0962578446009	156.987058876404
19299	Gm42234	0.0216056892124231	0.855769237718279	0.179281544465927	1.53225693097063	3.15836842658157	11.9140853161026	0.221875278019649	0.615511779320975	-0.456844406635998	1.68786796527795	21.6337800044193	220.237402482621
19582	Gm46017	0.0534528272547113	0.505896578880264	0.030026297573288	0.981766860187241	0.963971418482058	2.64933118353468	0.763142532730306	0.186419121130145	-1.12994016278821	1.5027784050485	1.38658647504715	29.9993344623833
19683	Gm46195	0.0384461534832956	-0.740324311598221	-1.4076778412954	-0.0729707819010385	2.3968254611246	0.61663071594558	0.149481679088326	-1.02527068043471	-2.68305489365476	0.632513532785339	0.40960563129705	20.5383708502034
19714	Gm46261	0.0252093511246783	0.403872786898141	0.107335117482622	0.700410456313661	7.93001290740197	12.7482817637509	0.4220054191089	0.196404039497145	-0.308990130036207	0.701798209030496	10.0736430304515	184.511626209626
19853	Gm46516	0.0489924305943544	-0.27699374578186	-0.520061658557051	-0.0339258330066696	10.8599356117217	5.84009517916056	0.20508856952164	-0.799182494812147	-2.20367607129827	0.605311081673976	3.92213159368894	123.732974307427
19899	Gm46592	0.0435768657075655	-0.680899481447665	-1.3081051972784	-0.0536937656169333	7.62811368211471	2.37312672472908	0.0962890350297476	-0.552888495597435	-1.19978177580032	0.0940047846054493	3.39489655280595	80.3768217578985
19997	Gm46773	0.0168713774066637	1.01422324594401	0.224789348968393	1.80365714291963	7.93476065905165	18.0884737471806	0.415329956643646	0.421505784824791	-0.682403075520678	1.52541464517026	10.6425710537631	219.994832759972
20469	Gm5165	0.0216806348623429	-1.31909196516836	-2.54021965757337	-0.0979642727633587	13.5920343806617	5.13676341095412	0.996975396201985	-0.00108562654925423	-0.608264729705807	0.606093476607298	13.5860975992775	193.88937234536
20600	Gm51859	0.0557042820038965	0.523490950094994	0.022380144135181	1.02460175605481	0.963971418482058	2.6911499108089	0.0353327954784319	0.461422993671459	0.0835269735198008	0.839319013823117	3.79920340113969	44.7259483825839
20692	Gm51997	0.0353202469144959	1.06267246500558	0.027849207706548	2.09749572230462	0.461841359061913	3.28687126311737	0.126304467617991	0.666942215799493	-0.229479310421571	1.56336374202056	1.90058215635465	33.8957686712036
20720	Gm52049	0.0361035700218198	-0.659284968514117	-1.2293003938447	-0.0892695431835324	240.938696583002	159.046095064042	0.00279304365312349	-0.788038727394375	-1.15587057716125	-0.4202068776275	124.529550562777	3147.08605325892
20955	Gm52418	0.0437234298667162	-0.757566996004184	-1.47158833727732	-0.0435456547310513	4.5262250618441	0.94585543755548	0.0934239211356109	-0.743293259886041	-1.64782660908133	0.161240089309252	1.27098937059662	40.4584192199773
20957	Gm52421	0.00135125934659492	-1.14889347395616	-1.66180920170272	-0.635977746209603	7.28639759831221	2.94737082203293	0.0815505579872276	-1.2243668892141	-2.88284328568431	0.434109507256119	2.1245102987863	74.1496723147887
21173	Gm52805	0.0238747794386879	-1.24159319006082	-2.39038880008931	-0.0927975800323202	4.54841419123665	1.64903639932373	0.865750301414522	0.0832312120171849	-0.96074742333676	1.12720984737113	4.92567654228837	66.7387627970925
21238	Gm52907	0.0416823422253547	-0.885707333424708	-1.74121365438402	-0.0302010124653972	3.6907657116074	1.01149631974104	0.754674162000796	0.0981701298364947	-0.565971594020659	0.762311853693649	4.1500529528256	53.1138899050442
21462	Gm6721	0.0481223684530357	0.663710968993828	0.0359284302448931	1.29149350774276	0.664269812087002	2.91291502295903	0.449726051572576	0.447035451674498	-0.82751244121553	1.72158334456453	2.42047973720243	35.9859874334908
21481	Gm6958	0.0315162314484648	-0.441425687656432	-0.789510844254984	-0.0933405310578798	17.7314367679929	14.2170701653223	0.037094582352914	-1.49313866992976	-3.20856225815167	0.222284918292157	7.12740966965882	234.455499617844
21494	Gm7073	0.0494776346348505	-0.475183147353729	-0.908234501138185	-0.0421317935692726	2.84043644113771	0.3292247216099	0.94168267305458	0.0380223769998404	-1.0640024878932	1.14004724189288	2.99710109252595	37.0005735316414
21513	Gm7276	0.0292688400251242	0.896137172554966	0.114544487633634	1.6777298574763	1.92794283696411	6.99851912593114	0.690737421396534	-0.244923272946568	-1.55818541683498	1.06833887094185	1.16069742104589	60.5229563036469
21535	Gm7694	0.029374845239017	-0.886970695754072	-1.65911560978022	-0.114825781727922	85.9388772920554	52.1834250166585	0.709073624149208	-0.0645599977826925	-0.429036705579909	0.299916710014524	83.1477722399905	1327.62044729223
21665	Gm9292	0.0500520158540269	0.647917902307616	0.0299725106746936	1.26586329394054	41.7806102545911	54.5853063901929	0.678772795803209	0.0933980975331365	-0.381338722053299	0.568134917119572	43.6531929247477	840.114657417191
21683	Gm9631	0.0324531979526536	-0.856581092747648	-1.61690972114907	-0.0962524643462217	17.3116502375984	10.1511013387766	0.723504346544457	-0.169336974117456	-1.18447011654838	0.845796168313464	15.2893488750139	256.512602708334
21685	Gm9640	0.0679103581519346	-0.391789707334134	-0.781954628928148	-0.00162478574011898	3.85290546427426	2.26566711526931	0.318452292385717	-0.425305764180059	-1.31874081248781	0.468129284127692	2.351828541346	50.8224067253374
21737	Gmds	0.0653172453783619	-0.43063967565064	-0.856916842361578	-0.00436250893970203	112.811559061212	94.5463315002256	0.763384237085647	-0.0494562403571084	-0.396265994116239	0.297353513402022	109.400580419828	1900.55082588759
21739	Gmeb2	0.00970156486469266	-0.676479235937504	-1.08772840295397	-0.265230068921033	86.0866470331734	64.2946939740154	0.270510740947661	-0.453910689210082	-1.31157152124659	0.403750142826422	73.3291706900275	1342.2630701833
21820	Gopc	0.000899329788616063	2.36149559385092	0.90454235143951	3.81844883626233	59.1314960335384	90.1859789910391	0.196538798696711	0.747488731684546	-0.517271114879865	2.01224857824896	73.212399354876	1335.17924627672
21840	Gpat2	0.0470469933976084	-0.717100868053512	-1.40063604370113	-0.033565692405894	4.3550355236944	2.1754853803667	0.927168096278662	-0.0423377862315017	-1.02432506597776	0.939649493514754	4.20147157240155	64.3919548587759
21843	Gpatch1	0.0207237766121211	1.46737854474821	0.0535382602968488	2.88121882919958	48.8924059760572	69.0948102316774	0.0720835103276514	0.970297220880879	-0.182725660774664	2.12332010253642	60.6717833878773	1071.95399757367
21859	Gpcpd1	0.0105476218949975	1.32476863805011	0.308132392520019	2.34140488358019	91.0709817061906	115.516905076757	0.0631523091055261	0.458021637498214	0.00732772302886037	0.908715551967568	106.909583356619	1880.9848208374
21992	Greb1l	0.00104822609339297	0.620575977394849	0.398471975461611	0.842679979328086	45.2900638185896	70.9954826261804	0.313634999083569	0.270534460874911	-0.277461087327669	0.818530009077492	56.3023221526986	1035.52721158481
22019	Grin3b	0.0187739077077261	0.607630702282847	0.177161479564323	1.03809992500137	5.90917146855936	10.6900326347251	0.936754055920319	-0.0357331330586268	-0.990460231044649	0.918993964927395	5.69387728601757	133.758488335812
22029	Grk4	0.0560563507705644	0.567220477724402	0.0174466561490616	1.11699429929974	25.0818648836895	33.6249302014439	0.150320879990669	0.702274419933135	-0.326806470818055	1.73135531068432	39.5896204886996	589.778493442998
22031	Grk6	0.0440121528741117	-0.533916955705623	-1.00904150620969	-0.0587924052015609	463.145282874183	352.689443876337	0.0069085611891858	-0.606875044899914	-0.939975862612026	-0.273774227187802	334.598387931951	6902.59868809483
22034	Grm3	0.0160128067709197	0.619408663777021	0.197578392446471	1.04123893510757	101.81850912849	128.372405963395	0.391543098872451	0.224359199514248	-0.315542331041815	0.764260730070311	112.260780226465	2054.7101719101
22074	Gss	0.0258835775511609	0.524268529240657	0.126561255726874	0.92197580275444	7.26624774201576	10.195832857325	0.27226142336492	0.481483008455499	-0.437384674593147	1.40035069150415	12.8272334637549	181.735884378574
22077	Gsta2	0.0614147172386097	0.503741032274705	0.00784963383780996	0.9996324307116	1.92794283696411	3.85805176270879	0.475858498534793	0.207099436582777	-0.398243898520997	0.812442771686551	2.82609215179447	51.6725205088043
22116	Gtf2h5	0.0209805391852916	-0.804134651233563	-1.42472852967087	-0.183540772796259	108.999379503907	83.5173715884339	0.881337598153599	0.0711822811810197	-0.939882239333181	1.08224680169522	110.958006839735	1820.84854759246
22133	Gtpbp8	0.024263790320222	-1.31756659468606	-2.57534900450094	-0.0597841848711695	30.2092496880847	12.7659205830461	0.407547024677049	-0.508840023729638	-1.84204751685908	0.824367469399806	24.1796904393111	402.929164262652
22247	H2ac7	0.0214790305175062	-0.26132770982843	-0.440769816913507	-0.0818856027433531	84.9510003342752	71.5968496276155	0.0741195915579749	-0.33564392983429	-0.677003219873623	0.00571536020504271	68.2787104159059	1348.95936226678
22338	Haghl	0.0276638538255615	0.323224305437959	0.0828837753277144	0.563564835548204	46.6510823777274	59.4861148789297	0.401433829605594	0.352724131369893	-0.531037744870565	1.23648600761035	53.7276770221044	959.189245672569
22371	Havcr1	0.00250763429029341	1.93617474936208	0.630157806319145	3.24219169240502	2.07254595579088	10.1884136173131	0.620133510104299	0.34936269161347	-1.16947449821194	1.86819988143888	3.7707956350844	96.1905312491303
22405	Hdac10	0.0246613944865444	-0.818743682026353	-1.48255089011987	-0.154936473932833	21.9165812008184	13.2683966027395	0.416379789541295	-0.346068254961476	-1.24244178329806	0.550305273375106	16.9417896826625	312.760604917322
22445	Heg1	0.0122497949217709	-0.552098871418191	-0.896910904404079	-0.207286838432303	128.585497919346	94.7762942796588	0.411905900040517	-0.192317390456026	-0.675627889944976	0.290993109032923	116.376423901511	2038.42929660309
22448	Helq	0.00503865894808382	-2.0673928719339	-3.77975718559107	-0.355028558276731	72.5298662292	46.2048896561922	0.0354550487370849	-0.977267521447946	-1.90310566105512	-0.0514293818407686	49.5252875753599	1009.56026076451
22461	Herc3	0.0323661242002502	0.735934945440192	0.106566275363044	1.36530361551734	67.2250145324625	84.8245063687741	0.318571987040765	0.696788302456292	-0.866264613052911	2.2598412179655	84.8414104801048	1421.34558828805
22471	Hes7	0.0209385685591653	0.999538197531082	0.178834047535282	1.82024234752688	8.18088067465674	15.2527465646627	0.0915142884248038	1.25050356789824	-0.533614724126599	3.03462185992308	16.9033632227883	242.021942772647
22479	Hey2	0.00925441883792799	1.04020908351285	0.340343745161471	1.74007442186423	2.78587630965797	7.05388428864216	0.666317536207877	0.244399252442114	-0.962795360113394	1.45159386499762	3.51252596239188	80.1137193641521
22501	Hif1a	0.0414728895008744	0.451259198244337	0.0641059984591481	0.838412398029526	112.881507994867	136.259400628991	0.165634733965073	0.400057673906393	-0.170909160699344	0.971024508512129	147.978596637975	2382.717031571
22544	Hmga1b	0.0069339666158672	-1.89164646646822	-3.48656051619895	-0.296732416737495	5.76387460452388	0.768972650392005	0.0561933759129209	-1.53777033231176	-3.58301460636832	0.507473941744806	1.30672822475063	47.0374528779991
22575	Hnrnpa0	0.0151482791288881	0.246684800668463	0.0927456766062652	0.40062392473066	13953.2301385214	17765.1557089138	0.569712084588773	-0.132470948076923	-0.620021819130991	0.355079922977144	12034.204740615	262515.543528301
22590	Hnrnpll	0.0566035470667433	0.460920066713945	0.02341998871356	0.898420144714329	182.208147279876	218.466989904134	0.0554258611906599	0.680894846702772	0.0036011233616855	1.35818857004386	243.941070751591	3867.69724761361
22670	Hps1	0.0553796437354986	-0.578768101607727	-1.13908906184895	-0.0184471413665046	56.9629624213438	43.2204712224351	0.107274590327246	-0.844375604943335	-1.96228808330867	0.273536873422003	41.9808455482703	852.985675152295
22687	Hrk	0.0113338503420652	-0.856004243673628	-1.42670056923614	-0.285307918111114	126.501428362441	82.1696451891867	0.0019201419599719	-1.36948867348792	-2.08368225867234	-0.655295088303506	53.4803387932093	1572.90847406902
22708	Hsd17b10	0.0138058965743372	-0.583575076396739	-0.962375047793494	-0.204775104999984	77.429467855413	60.8939075059129	0.495641720273843	-0.217039265622502	-0.883174304024261	0.449095772779257	72.0944416442594	1262.50690203351
22727	Hsf1	0.0374879648649524	-0.736849484949952	-1.39535246477133	-0.0783465051285762	115.18315364407	86.8722657851472	0.0743721532731847	-0.427990334063443	-0.871007228532718	0.0150265604058314	96.9932653027452	1794.29210839177
22803	Hypk	0.0244255477720228	1.13583072294857	0.116398586187932	2.15526285970921	68.9279990530641	93.7504262561674	0.0389120514416013	0.701273477160341	0.073852638107983	1.3286943162127	111.16686934446	1643.07176792215
22813	Iba57	0.0251976113767078	-0.59398469851941	-1.04877171060789	-0.13919768643093	77.721051850378	57.6191718982246	0.16558603169997	-0.369413743868027	-0.893685881313811	0.154858393577756	60.8121529346482	1176.9142600995
22866	Ifi35	0.0476842341731454	-0.37423611415182	-0.704747484326003	-0.0437247439776368	14.3279325018131	10.7006662788877	0.566723214595148	-0.0970099177798582	-0.450488504346392	0.256468668786676	13.2877399837493	229.898032586701
22931	Igdcc4	0.0439734409569515	-0.615802470116597	-1.17481710265118	-0.0567878375820121	370.513388394338	293.672619291311	0.355493780929789	-0.299528702045751	-0.969836355053183	0.37077895096168	333.725260495055	5987.46760908422
22935	Igf2	0.0300986738892801	0.324605685576768	0.0772489075873544	0.571962463566181	90.9694701298073	143.556322180667	0.197519748077527	0.455134925549198	-0.261963312965224	1.17223316406362	149.982241422748	2307.04820239933
22937	Igf2bp2	0.00307339101722286	1.15615936600528	0.533788763688204	1.77852996832235	127.296514802994	169.276435752928	0.0192848700085328	1.00580690887463	0.196577556384546	1.81503626136471	177.925870840927	2846.99292838109
23207	Igl	0.0198693464842838	1.01448703595393	0.189236876071723	1.83973719583614	36.3047790477972	60.4207564617562	0.0970813186780612	0.302363184801009	-0.0356342237551285	0.640360593357147	47.3928141742948	864.71009810309
23288	Il1rl1	0.0247964914581098	0.73415068322626	0.152862004294482	1.31543936215804	10.0318845137812	20.4571939732124	0.45749843426878	0.141710326461132	-0.252605289950603	0.536025942872868	13.5871802101314	264.45755218275
23343	Impa2	0.040898717449564	-0.398281724803947	-0.735029081997526	-0.0615343676103677	128.350717714138	87.1274841714452	0.124333049193179	-0.165100036902361	-0.365830918066508	0.0356308442617871	113.656645383738	1974.80908361593
23383	Inpp5f	0.0296750415485767	0.483683302055916	0.105573718782546	0.861792885329285	1202.95530172426	1747.75815699942	0.153806365871461	0.324343425891487	-0.117012612531784	0.765699464314757	1543.37749841097	26964.5457428079
23420	Ip6k2	0.0139330598770959	1.5364270395152	0.171925197035724	2.90092888199468	70.1157087595972	115.590058081902	0.417585508659396	0.406467821881188	-0.660537209271196	1.47347285303357	85.4110442509789	1626.70086655487
23462	Irak1bp1	0.0576828679116182	-0.632779752498513	-1.26232171092427	-0.00323779407275504	69.8809195334851	54.7912259655874	0.110864615010852	-0.653613210740219	-1.48300053165462	0.175774110174187	53.4035291449739	1068.45404786428
23495	Isca2	0.0349374170639502	-0.566599819575579	-1.04024265969969	-0.0929569794514681	25.9287871311228	17.550373772661	0.288070885392653	-0.309312191969937	-0.902996196988671	0.284371813048798	21.6327391287901	390.671400195444
23596	Jam2	0.010951371947077	-0.371060240773505	-0.587961366026233	-0.154159115520777	265.485225410642	232.663333310249	0.767023171991394	0.0864688340768299	-0.530519062646471	0.70345673080013	273.018073200742	4626.9997915298
23614	Jph1	0.0203194455230715	0.529272849989398	0.153446608660551	0.905099091318245	47.3219816169963	58.4354836451455	0.576727275397266	0.125213370403023	-0.344214724948169	0.594641465754215	54.8890914045293	963.879340000027
23679	Kcnab1	0.0474541777943471	0.511371875878052	0.0478205376574062	0.974923214098698	42.9290058112298	54.8508446601985	0.214691302962551	0.239025011965277	-0.141204520673379	0.619254544603934	63.9730576517089	970.517448738823
23706	Kcnh5	0.0389190188781747	0.353321214341236	0.0613955068558308	0.64524692182664	941.112461564141	1294.18262846401	0.591366187987301	0.116739102853136	-0.338644847219763	0.572123052926035	1050.23056988024	19713.1539594504
23731	Kcnk12	0.0549751818680983	0.221766351809376	0.0211192012995632	0.422413502319189	81.0276324943666	102.301652631847	0.135807353259619	-0.287914714239866	-0.656435347342577	0.0806059188628444	60.3310258816154	1461.96186604698
23745	Kcnmb2	0.0334823837115048	0.936174871724951	0.0759045156930537	1.79644522775685	64.8940538639909	91.0440206087852	0.866210067147789	0.0772427474326889	-0.894760826529764	1.04924632139514	67.4432154502445	1340.28773953812
23757	Kcnq3	0.0226554454740266	0.542248831253669	0.144299632055241	0.940198030452096	59.9567785611883	75.0450795231698	0.1861508985019	0.447433088550533	-0.235216826372125	1.13008300347319	94.0746209590145	1374.45887426024
23759	Kcnq5	0.00955512234107827	-0.595887921160059	-0.949159149833735	-0.242616692486383	225.957160341178	187.844176208485	0.981066325489331	0.00446803908292941	-0.394682113410728	0.403618191576587	226.321335331157	3840.73603128492
23779	Kctd17	0.0562618348900808	0.382995439158898	0.0256183826827742	0.740372495635021	138.396780409381	168.283511708576	0.778218721634449	0.0879830446459318	-0.572767155396089	0.748733244687952	143.325683968156	2700.03585651668
23793	Kdelr2	0.0441688631428852	-0.834807425705081	-1.64275786754423	-0.0268569838659359	99.7542589920339	69.2864970468465	0.57810379610566	0.312892828381147	-0.888319934189862	1.51410559095216	128.982128794799	1788.13730900208
23849	Kif20b	0.0214828803337904	0.651529214979458	0.167135510582032	1.13592291937688	50.9738473347659	64.5959736975167	0.178418951147614	0.500967781423465	-0.255837356737706	1.25777291958464	67.2045726617081	1096.64636216394
23850	Kif21a	0.0167932505559761	0.437990681209283	0.148329671750984	0.727651690667581	306.852702395757	354.848329067678	0.00963943861687293	0.812080871854521	0.299347081790467	1.32481466191858	476.513980185042	6829.29006989086
23853	Kif23	0.0293082804868734	0.804913478038203	0.122327529271131	1.48749942680527	81.900356734786	102.56826414804	0.199436558819427	0.485737803395997	-0.288475314021217	1.25995092081321	103.345514955904	1726.88481503238
23874	Kifc1	0.00167207402959099	-1.10131952647185	-1.60836789519467	-0.59427115774904	122.886514936108	85.1533127687038	0.00950763860605921	-0.515120903559596	-0.814262485175421	-0.215979321943771	104.907037470219	1877.68119105019
23910	Klf6	0.0512709174136066	-0.550938719069234	-1.06759405023768	-0.0342833879007893	202.06056813588	158.853776728985	0.00211132324585446	-0.268843431319455	-0.37357218360326	-0.164114679035651	179.995166775745	3245.45706984366
23941	Klhl28	0.0237641280758363	-1.04116617124835	-1.9389712450365	-0.143361097460204	63.3780359876563	43.9376429971006	0.925738511481157	-0.0330127794140242	-0.783787673583146	0.717762114755098	62.2262331775125	1017.25147297362
24002	Klrb1c	0.0602254469394886	-0.543543968663228	-1.08000821272217	-0.00707972460429018	19.7392711455114	7.55984099097733	0.11099798723734	-0.772458643571363	-1.78678816987873	0.241870882736009	8.92367316956881	217.336711836345
24041	Kras	0.00537274371872882	0.40451490853803	0.204738916174633	0.604290900901426	149.627603236602	183.216695568026	0.238172881505567	0.854872645739083	-0.80718359670308	2.51692888818125	193.216331936114	3156.36378444446
24165	Ktn1	0.0166844592254499	0.763070158044314	0.216260578137357	1.30987973795127	190.548161825209	232.672166076796	0.0417611467103654	0.855716177595989	0.0364895715848556	1.67494278360712	252.44567254744	4053.99600269667
24200	Lamp2	0.0482871702744976	-0.466831225129534	-0.888232449273594	-0.0454300009854732	2216.59666224493	1541.41898135957	0.00289778213206188	-0.235402830422361	-0.333528202179115	-0.137277458665607	1258.04742408222	30096.3784061203
24203	Lamtor1	0.0332220727417796	-0.267916708334363	-0.476376301310434	-0.0594571153582924	116.411411204654	98.9278217173849	0.0786464007546277	-0.59798777271489	-1.254196964257	0.0582214188272218	89.5690889616331	1829.44993130203
24243	Lca5l	0.0236741869476345	-0.958468442191527	-1.76164838973663	-0.155288494646426	29.0044326155599	16.8893073412457	0.478228497018139	-0.424907791398304	-1.71536619151221	0.865550608715608	23.5476253830414	416.648192039082
24282	Lcorl	0.0364902192668133	-0.863154027042908	-1.65811328846812	-0.068194765617699	179.420624530791	151.833883974523	0.957917792406131	-0.0213901497395548	-0.880807292659574	0.838026993180464	178.526044076691	3058.68331549203
24300	Ldlrad3	0.0197315795106623	0.387770763627677	0.122502268280981	0.653039258974373	1436.2696608513	2178.84628088153	0.0089407623236032	1.05718039317944	0.347910783358231	1.76645000300065	2541.56287605941	36940.0729067534
24314	Lenep	0.0193831669770873	-0.846642529924353	-1.49450488632964	-0.198780173519066	7.06630170336393	1.71482808794749	0.839878887056183	-0.0843389073235735	-0.968939958971682	0.800262144324535	6.56593635674605	92.0823968883448
24322	Leprotl1	0.01042272664007	-0.593020332125732	-0.952085286174024	-0.233955378077439	112.1482776054	86.0527570110846	0.0607534924990293	-0.570362915693419	-1.13860971237516	-0.00211611901167885	88.0295180343613	1717.38331590508
24344	Lgr4	0.0290553610760244	1.155003021731	0.0586755280483955	2.2513305154136	53.6536085792868	72.1019965836496	0.845112620651082	0.0660035753830258	-0.64960446243953	0.781611613205581	55.1220728802895	1085.26606825936
24357	Lhx1	0.00624155947205856	1.76280484970336	0.376348386599508	3.14926131280722	6.40401703476283	21.5177691499579	0.246710399588841	0.620099270064963	-0.530311933376453	1.77051047350638	14.6449980338504	255.400705311427
24383	Limk2	0.0425006989699326	-0.355206869165047	-0.656819919585279	-0.0535938187448156	219.189935638637	193.187330099508	0.26028381903623	-0.392372765606439	-1.10729808682713	0.322552555614256	190.017417972335	3614.36810226288
24419	Litaf	0.0518644682628904	-0.383332946039989	-0.731670789002915	-0.0349951030770637	259.697088712865	216.017546935827	0.0698937370959948	-0.293921517512034	-0.584920355464823	-0.00292267955924491	223.933143359059	4197.88667404651
24450	Lmo7	0.0103509383353965	0.780380288433232	0.283557733697607	1.27720284316886	71.2174164395044	101.948582875471	0.381172183042681	0.404047498615163	-0.571322352740497	1.37941734997082	110.528267840143	1702.16560293071
24491	LOC100862202	0.0361380349155734	-0.85786639834605	-1.64435297300407	-0.0713798236880248	2.59869097702409	0.30831535797279	0.0420998390512714	-1.31927733237098	-2.80076285752833	0.162208192786365	0	17.4420380099813
24499	LOC102631992	0.0650912572506199	0.393266833192626	0.00719392220036419	0.779339744184887	24.4730859634485	32.3964481889463	0.948619715819238	0.0324624983254281	-1.03562699002592	1.10055198667678	24.856495543095	490.356178172939
24828	LOC115488077	0.0410527587271914	0.592276814977748	0.069088177512373	1.11546545244312	0.461841359061913	2.75014656259986	0.925510899663998	-0.052355640859874	-1.23986225619833	1.13515097447858	0.396366271721567	21.6501251603
25072	LOC115490200	0.0376894339179558	0.936729701070407	0.0447961285884975	1.82866327355232	9.5312959321764	19.4590112898059	0.255282738787489	0.539504066369387	-0.462183939138944	1.54119207187772	14.0850102598036	258.451904890715
25136	LOC118567346	0.0275737434149664	0.290373802730468	0.0756968818258055	0.505050723635131	48.7516537355135	58.4842568739182	0.885593659419777	-0.0293793818462192	-0.461901433419264	0.403142669726825	47.866786934396	930.616185262966
25240	LOC118567468	0.0221488310313322	-0.599761618906512	-1.04338929427834	-0.156133943534683	5.80542620017703	1.89171087511096	0.168787465196099	-0.462176646301792	-1.13600568965872	0.211652397055134	3.23765869466113	65.6087746196947
25435	LOC118567689	0.0252891931022918	0.569094346750605	0.135610623086784	1.00257807041443	6.12844281021582	8.93189792187812	0.886154464446855	-0.0781895967601515	-1.23653279328146	1.08015359976116	5.74732821072892	124.846013656937
25458	LOC118567713	0.0469794464696462	0.801732349994696	0.018591334326571	1.58487336566282	0.963971418482058	5.13241322406845	0.766813276134783	-0.17271386480689	-1.41077534884635	1.06534761923257	0.635494685298313	40.3912759670929
25468	LOC118567723	0.0210280225309476	-1.0045292054001	-1.83167201974741	-0.17738639105278	5.90936036948372	2.067156266663	0.747824444010914	0.14099501021776	-0.788153996659415	1.07014401709494	7.06199701209174	90.2310818894308
25480	LOC118567738	0.0201034658828179	1.18017501989309	0.160907488880034	2.19944255090615	1.50611223419945	6.08768737881708	0.156804416140667	0.843979116168002	-0.471326265758293	2.1592844980943	4.30382931727659	71.3857735817587
25550	LOC118567819	0.0479436501818068	-0.586884949706234	-1.13032084455707	-0.043449054855395	4.06596009412398	0.92494607391837	0.128132456388341	-1.068326226036	-2.70595711081459	0.569304658742586	0.40960563129705	32.4030707960364
25570	LOC118567839	0.00918186936787354	1.11248683141101	0.346833826053781	1.87813983676824	9.17373202591061	22.0043480245101	0.521717819600257	0.278271060463173	-0.639415401626233	1.19595752255258	11.5646195555091	256.456197635579
25705	LOC118567984	0.0319467025411902	0.879510857525848	0.0967878287879945	1.6622338862637	3.87141378738404	8.62664616161775	0.27286605152275	0.215746202594769	-0.179090735570715	0.610583140760254	5.95598468844968	110.724267824709
25724	LOC118568007	0.0566706870043315	0.431874001519323	0.0241941219180769	0.839553881120569	4122.95433180666	6150.12180141628	0.176200506443222	0.184489940198853	-0.0788110219834368	0.447790902381143	4979.7292597953	91516.8323581094
25777	LOC118568064	0.0593192413218347	0.561749823950743	0.00770851950789087	1.1157911283936	9.6202107955427	17.9137133912818	0.335580591050769	0.372047574257218	-0.432817670259925	1.17691281877436	13.5029728711531	246.221382347866
25906	LOC118568203	0.0172362094890992	-1.45353912527418	-2.77949610198363	-0.127582148564733	4.8481157976317	1.38560336633759	0.00855114435594275	-2.16122104224208	-4.25892762117876	-0.0635144633053901	0.396366271721567	39.7805126141451
25911	LOC118568208	0.0318418769996865	0.555469926996548	0.104900864496584	1.00603898949651	1.91889305148127	6.21997695190779	0.105006004320844	0.979790498166638	-0.36372118445719	2.32330218079047	8.90511466296095	102.2639079981
26011	LOC118568316	0.000711579409872019	-0.911475502905808	-1.23822799890958	-0.584723006902038	93.3427883568572	58.5661573087174	0.00120601051583036	-0.98481791664665	-1.39038344405339	-0.579252389239914	60.3870361505448	1273.77589089672
26113	LOC118568428	0.0454503793227364	-0.515151776506736	-0.97621349543582	-0.0540900575776513	5.54815262260759	2.47316709417692	0.0992691372581215	-0.295571238959043	-0.628510762244735	0.0373682843266481	3.80510530067998	70.9585501047869
26155	LOC118568479	0.0667334535398537	0.186505839962175	0.00705077627231268	0.365960903652038	50.8344015633173	61.2708974215923	0.331541373104916	0.138390085711168	-0.149853300741226	0.426633472163563	57.5308985563906	1017.8171852478
26225	LOC118568556	0.0344979078221321	1.01395522249708	0.0494558190372489	1.97845462595692	0.91519586976658	9.32548943846287	0.415343206997599	0.502488678080154	-0.835971219581298	1.84094857574161	5.34553953374392	93.5173490518402
26270	LOC118568602	0.0610835946494905	0.481008308492195	0.0107093010227873	0.951307315961602	53.1133781396675	75.8928334474618	0.307208243241227	-0.141885630390017	-0.421415778426571	0.137644517646537	43.7284791309581	1036.40814430852
26312	LOC118568648	0.0362029289218354	0.721728008365731	0.0862463266959486	1.35720969003551	2.02521599033409	4.36415927148217	0.692284511345446	0.183570675895951	-0.799695437967793	1.1668367897597	2.59095695492274	53.881993300434
26342	LOC118568679	0.00286974672097059	-1.07623144102853	-1.63109388276026	-0.521368999296798	17.0907361999025	6.63662142358428	0.459095566081919	-0.18741788161932	-0.71283181956558	0.33799605632694	15.2157534758721	233.658666596153
26359	LOC118568696	0.0118100251638409	-0.484679703996603	-0.779984028005867	-0.189375379987339	5.2366989651367	2.63962335542765	0.17349016048027	-0.533856420700296	-1.3352765330446	0.26756369164401	2.84129242293956	64.3056884610235
26399	LOC118568741	0.0412397487175867	-0.810980527483345	-1.57375457335151	-0.0482064816151822	6.3490125991531	2.13366665309248	0.0978161238787677	-0.903161127627013	-2.07801660779072	0.271694352536697	1.6105146174788	60.5591632183463
26451	LOC432842	0.023048134575604	-0.164645467144843	-0.278772714734421	-0.0505182195552654	10.609043494758	7.93765867088823	0.374737086899449	-0.231012051270241	-0.766419126831216	0.304395024290733	6.59894045608335	150.873855730377
26526	Lrp1b	0.0416793368973299	0.469515676931316	0.0645468647802311	0.874484489082402	661.427318916631	815.632120428982	0.161360960458088	0.255774712176334	-0.0967772071097658	0.608326631462434	1062.36548396337	15236.5495398539
26528	Lrp2bp	0.0066039064971321	1.06226040461654	0.399427063222558	1.72509374601053	2.74385703297645	9.66196463627013	0.0321455927700304	1.0110724046333	0.0700738726768184	1.95207093658978	7.04073169020569	116.679320156714
26550	Lrrc23	0.0657872798800929	-0.339723930043831	-0.671387459121508	-0.00806040096615379	4.68028671829781	2.95764654150747	0.58853694156953	-0.320014653325055	-1.58559860108274	0.945569294432629	3.14069149038425	64.6717485011372
26557	Lrrc3	0.0602919454124479	0.456940685703986	0.0143816041326298	0.899499767275341	1.81341804281867	4.2833962537727	0.756912969576721	0.105307911474	-0.614232101971861	0.824847924919862	2.3101877876517	50.4420125054584
26755	Macc1	0.0600113879745513	-0.557383514074812	-1.10867192539482	-0.0060951027548003	14.5641419881982	5.03288443417651	0.451276652568646	-0.160543569405214	-0.601390157949145	0.280303019138718	11.4748980536325	186.431546856043
26778	Mafk	0.023124795910724	-1.0157933101786	-1.87770009730838	-0.153886523048814	29.4850081643284	14.5929725322183	0.24171132775656	-0.530663586129949	-1.48196806954249	0.420640897282593	20.1288803153713	385.241166071508
26843	Man2c1	0.00566715349357367	-0.726468379806648	-1.11922774342134	-0.333709016191958	56.6764906156816	42.5581353355377	0.570493598801731	-0.0904306871847171	-0.42317867192023	0.242317297550796	54.8790963908879	924.682334052643
26907	Mapk13	0.000733171859534921	-1.02081576683678	-1.40262914683049	-0.639002386843062	5.52791372317452	2.35221736109197	0.502938445158612	-0.36376883133256	-1.52378316948452	0.796245506819402	4.18375950184421	72.3833435166642
26910	Mapk1ip1	0.0080747167035978	1.09363054753834	0.369214142990588	1.8180469520861	24.4144141127465	37.9891104503524	0.0251744752434363	0.743185352377283	0.150681310502804	1.33568939425176	39.0515272214444	608.73031070726
26927	Mapre2	0.040404669940913	-0.740446406468394	-1.4181213693035	-0.0627714436332825	194.818196039196	151.744444652216	0.700604778857227	0.111395598410081	-0.499807704975901	0.722598901796063	202.498011485085	3294.36391305898
26934	Marchf3	0.0573513647475644	0.218719161181982	0.0181173936752781	0.419320928688685	57.4896099763159	64.3528849852298	0.472747479515436	-0.179590143040697	-0.699277266549582	0.340096980468189	52.958396589857	1048.80534930842
26984	Mbd5	0.0334178715021349	0.696749079277742	0.10193154305895	1.29156661549653	301.724141196812	394.311481207016	0.0998243493270921	0.502771149437583	-0.0868520065936162	1.09239430546878	349.232746924711	6271.61021597123
27008	Mcat	0.0234817304043213	-0.4334472958356	-0.747210526843434	-0.119684064827767	119.769824638382	97.5674203006233	0.129385179627844	-0.438213710774409	-1.00168468100157	0.125257259452747	96.5421215970737	1883.27619921648
27033	Mcoln1	0.0456940388215144	-0.869260454981715	-1.72875208526081	-0.00976882470262053	44.4906697287293	31.5217509110837	0.650326130690556	-0.157499387663898	-0.890443871850443	0.575445096522646	41.6842729932772	706.180161798541
27034	Mcoln2	0.0156017552166108	1.32740025642408	0.199513138581736	2.45528737426643	5.70325111017588	16.2313694775817	0.945587751526712	0.0338344587534103	-1.01727071997833	1.08493963748515	5.95753749930825	167.352948522395
27062	Mdm2	0.0216512777553486	0.675304129419599	0.16889138309749	1.18171687574171	3215.89377480964	6140.68305234497	0.0238533953216541	0.575389344718634	0.143574541141361	1.00720414829591	7170.86567396813	99164.6550067364
27064	Mdn1	0.0584657815681263	-0.295061876134264	-0.570012288164341	-0.0201114641041872	416.033103817031	374.742358968301	0.153324719925093	-0.326182832973973	-0.769525961512483	0.117160295564537	368.754512396316	6957.17985108989
27066	Mdrl	0.037257536696444	0.544093825360416	0.0829188525162874	1.00526879820454	0.664269812087002	2.55971733999959	0.379471926766853	0.561044969060582	-0.834526540487305	1.95661647860847	1.94222291004895	30.9972603728132
27096	Med26	0.0614983421661809	-0.565103222112096	-1.12969568802515	-0.000510756199038509	143.500496913033	99.2420889995459	0.0234939897859822	-0.313754856956452	-0.536217190608938	-0.0912925233039666	92.9752756104656	2014.30716913826
27175	Mettl7a3	0.068521126894618	0.348313602067771	0.00297701042875581	0.693650193706786	13.9171715439601	20.3394941502837	0.935771828680398	0.0315968457228688	-0.799611409285429	0.862805100731167	14.4517409647139	292.250439953746
27183	Mexis	0.008417460940766	-1.02291375860998	-1.69124522557514	-0.354582291644826	4.29073186152311	1.09819737200191	0.0631208034856982	-1.03813729303709	-2.24349872110967	0.167224135035494	1.027991362615	38.5015235768401
27212	Mfsd4b5	0.0512235906368927	0.71630957467844	0.0148919843213314	1.41772716503555	4.27599274937324	9.55823646593073	0.691463961018743	0.181489874566453	-0.787678266133529	1.15065801526643	5.68661759148465	117.125080840732
27244	Mia2	0.00358808369237724	0.60759307121369	0.32197725945713	0.89320888297025	105.154317943327	127.610180756806	0.0213951182170087	0.724308718325778	0.175416139279351	1.2732012973722	136.634878192375	2216.39626135504
27275	Miip	0.0220520749471031	-1.37647667438292	-2.68291883642584	-0.0700345123399893	50.3531338730688	33.4263773262876	0.459881712803864	0.423146058208005	-0.806628768141266	1.65292088455728	57.6745889076797	848.724600642216
27852	Mir5099	0.0242177347176847	-0.424524612658305	-0.733947611595414	-0.115101613721195	32.4861549131929	22.0836233162145	0.925120843952016	-0.0485264418654881	-1.14331961840921	1.04626673467824	31.3111456474705	515.285543261267
28064	Mir674	0.0262187814838552	-0.338564385158451	-0.587091435076824	-0.0900373352400781	38.6780295003819	27.0368498844574	0.5146002587583	-0.172655904742896	-0.725553867121088	0.380242057635296	33.1218355752785	593.020289760706
28478	Mirg	0.0344383477935815	-0.780163580657514	-1.46860773866332	-0.0917194226517037	6.27122630958269	0.63754007958269	0.645076698657934	-0.301319973690463	-1.70311520514804	1.10047525776711	4.31699728328627	67.3545820347099
28616	Mospd2	0.0364202301171976	-0.752656982707363	-1.42254060966623	-0.0827733557484976	73.0687303890882	55.6080125493076	0.391870315684317	-0.473342499244215	-1.66056105112132	0.713876052632889	62.8214476299982	1148.98914341036
28626	Mpeg1	0.0335983791122058	-1.1329508949278	-2.24642574389617	-0.0194760459594274	22.6027204332905	13.1008170607162	0.825092469708726	0.109369245012687	-0.940204023831154	1.15894251385653	23.9060637162094	357.657607261296
28642	Mpp5	0.0650166119900055	0.3780658744461	0.00807221191142793	0.748059536980772	142.522696791733	173.124971342449	0.578800151194476	0.120840190903524	-0.334630829476724	0.576311211283772	150.082022555976	2794.37814414095
28813	Msantd1	0.0039574332389935	-1.58806694374426	-2.64315122547021	-0.532982662018298	21.2934409702762	9.00208360723663	0.389205185252066	-0.438686699329568	-1.52450915896473	0.64713576030559	17.6395914485373	287.610696156301
28832	Msmb	0.0227685680605105	-0.778086748825093	-1.38747757579828	-0.168695921851902	6.0402612072752	2.13366665309248	0.170665094041199	-0.82309558690291	-2.14997374030534	0.503782566499517	2.69331469979778	65.2034553609928
28887	Mthfr	0.0327687549523377	-0.668388686893521	-1.23126708666475	-0.105510287122293	92.7950162318041	67.2150349291511	0.368691159461119	-0.334660418456072	-1.11053073059814	0.441209893685992	81.1125690194552	1446.73572108246
28894	Mtm1	0.0145462744285485	0.62842604851278	0.210146426116908	1.04670567090865	47.5948266842381	61.1568111847304	0.662239898667778	0.130566338820931	-0.499268894472175	0.760401572114037	50.9848081588049	958.418676166641
28916	Mtrf1l	0.0457864943184159	0.687961556555379	0.0431091904607187	1.33281392265004	43.0940218770217	55.6832269704799	0.795781762921366	-0.162516876702676	-1.49773708173398	1.17270332832863	40.4304296587517	835.24607103752
28928	Muc13	0.00624791078142339	-1.32407476797359	-2.21700356527543	-0.431145970671743	12.7900719067634	3.17634805594517	0.601988152243294	-0.150492623080853	-0.756671316268162	0.455686070106456	11.2402423510376	163.239973882477
28979	Mxd1	0.021928480067719	-0.480473539033475	-0.825074322871315	-0.135872755195634	129.33253878781	99.4282688545456	0.016959810611965	-0.368229444928472	-0.609242337211493	-0.127216552645451	89.868534082322	1911.77605034807
29095	Mzf1	0.014323261071727	-1.54268034215672	-2.9256749038129	-0.159685780500547	23.3673692904007	6.48490369231699	0.523246708037746	-0.335454251168348	-1.45531903903193	0.784410536695237	18.3115835915321	288.983139445498
29096	Mzt1	0.0418728663042303	-0.630705177787699	-1.19681918786108	-0.0645911677143201	145.060988194919	109.36207154112	0.0751256049044636	-0.576050000109028	-1.19450093130689	0.0424009310888357	112.720041038768	2202.85860464884
29301	n-TGtcc6	0.027739084956871	0.719883956528938	0.133881953009978	1.3058859600479	0.3555184202091	1.82520048868149	0.131981247707415	0.938530294547629	-0.456811256948469	2.33387184604373	3.74044732152855	35.5269973825148
29311	n-THgtg8	0.0428159053617422	-0.547050984643457	-1.03120768082169	-0.0628942884652198	7.57069710006049	3.01271009134207	0.672697552171858	-0.156833000846632	-0.94110792459053	0.627441922897266	6.36124123106503	101.667890534806
29324	n-TIaat7	0.0210604406935805	0.460128098266639	0.135169306288248	0.78508689024503	7.76838401439651	17.9402653407755	0.173777221164827	0.487299818371751	-0.237166103933672	1.21176574067717	16.4585300962794	253.003076708709
29443	n-TRacg5	0.0212983309465959	1.26673550426121	0.121117834090932	2.4123531744315	1.27920113833293	5.06734023325042	0.396205383187645	0.482830577468335	-0.742733834556567	1.70839498949324	4.37051960156341	64.3023658388805
29501	n-TTtgt3	0.0414173717567633	0.41044477582377	0.0612733049055595	0.75961624674198	1.88765413660589	4.89408893516688	0.0584365234234932	0.509050733777919	0.0156119523267842	1.00248951522905	5.9693476703253	76.5065444525884
29534	n-TYgta1	0.0127764633552702	0.706521162544954	0.242038624176349	1.17100370091356	3.84441861591701	8.73503158713307	0.522520171707005	0.19193605524602	-0.436082796591883	0.819954907083924	4.91031949187911	104.938618169575
29552	Naa15	0.00443433372850342	1.0412101047516	0.454509918883292	1.62791029061991	187.256169365657	259.575595444469	0.0507347121412281	0.958001699062215	-0.0496760275233763	1.96567942564781	262.398061033954	4255.37895506448
29554	Naa20	0.0459084463913237	-0.852220154720758	-1.69160050060819	-0.0128398088333291	43.6840485463179	31.3362930584982	0.0021331622600542	-1.19941275442532	-1.8026759804334	-0.596149528417236	29.4193555834162	626.638183129394
29577	Nadsyn1	0.0084744221556373	1.23893413308314	0.365506858180205	2.11236140798607	10.1430558981145	19.731060532397	0.0315785204587452	1.41464682941443	-0.0923771655658723	2.92167082439473	22.4374386225145	313.869330318156
29581	Nagk	0.0235141700980189	0.595884577522696	0.148185368469726	1.04358378657567	27.1813130045798	35.4676873451362	0.356298635470552	0.242515359966153	-0.297163598787097	0.782194318719403	32.2766743494823	569.55404819519
29597	Nans	0.00846269445566317	-0.93010504255027	-1.52022368742819	-0.33998639767235	96.7663946234999	69.9985731702936	0.0220087591935289	-0.7498643874775	-1.32682560943233	-0.172903165522667	76.2269941666666	1457.95177176276
29615	Nat14	0.0532782218984185	-0.556433876604283	-1.08546986057508	-0.027397892633483	46.0099756340322	28.168520067975	0.0429500976432996	-0.522384868521206	-0.982497858910267	-0.0622718781321445	29.9379373009425	624.698598017698
29627	Nat9	0.000826233502552043	2.38830949591778	0.929544465060786	3.84707452677477	8.34502894770788	18.4723449336958	0.794817729051337	0.173902265416212	-1.24928680907904	1.59709133991147	9.59554169026339	218.477493430002
29628	Natd1	0.0442757477344806	-0.425235227511498	-0.795602815545029	-0.0548676394779671	213.697695785216	169.089941208064	0.105601401670076	-0.224469852628771	-0.481220474142624	0.0322807688850821	184.190961275221	3401.871589611
29695	Ndel1	0.0288929661883264	-0.923149682701231	-1.73230748479953	-0.113991880602932	154.705629753422	109.111531215804	0.302924452251089	-0.353663508860101	-1.06124576751369	0.353918749793485	137.335490469571	2406.91590863278
29708	Ndst3	0.0433761276203692	0.359344199138727	0.0520688448556364	0.666619553421818	58.8534311072517	77.8857927759021	0.546548028421419	0.193291742643232	-0.479235673118105	0.865819158404569	65.7948482612393	1215.20443286636
29751	Ndufs3	0.0309689575042702	-0.690302686433463	-1.26556229353313	-0.115043079333799	239.161153497538	165.630234945878	0.470893298953493	0.259631408626643	-0.494800621136385	1.01406343838967	271.003056017748	4054.76666676699
29769	Nectin1	0.0357980092090231	0.845261183888175	0.0755598874350745	1.61496248034128	190.272453700834	287.509323884651	0.0578480545437206	0.657237320861432	-0.00154472649351789	1.31601936821638	295.500164274683	4639.69165116101
29784	Neil3	0.00556749136513291	1.08484157246949	0.430101344754934	1.73958180018405	36.1167254938473	51.858843849649	0.335981711288757	0.61185855346091	-0.784192803510358	2.00790991043218	47.8187125581502	814.765691409879
29811	Net1	0.0138376443981024	-0.641331661331779	-1.06411850709852	-0.218544815565035	188.954001581254	128.875174635738	0.0192505832225173	-0.739368798853571	-1.28612366388785	-0.192613933819289	119.282218575464	2622.66836875474
29824	Neurod2	0.0623886822537458	0.424731400530879	0.0112901682542577	0.8381726328075	3.31229927495216	6.39670893263307	0.0970708842099511	0.122114448338509	-0.0118657390304433	0.256094635707461	9.9545844323071	117.981555839354
29849	Nfil3	0.0300050136388428	0.526802458345414	0.109654601330558	0.943950315360269	47.9404344384596	63.6839526456038	0.183898746013288	-0.298198391334275	-0.738784184558995	0.142387401890445	41.8073478980848	920.59040989289
29869	Ngef	0.0306420145397724	-0.560092589573686	-1.00984634616851	-0.11033883297886	57.2668951551838	38.3487422254067	0.293111994766614	-0.323990676861095	-0.954600204689614	0.306618850967424	48.4744398391031	864.540463318162
29893	Nifk	0.0128759765442839	0.283284626427481	0.113031427015927	0.453537825839034	85.7649801726527	99.732335336506	0.456555264103104	0.332182718849288	-0.61045759397433	1.27482303167291	95.647025363323	1686.86604523489
29964	Nlrp4e	0.0232522175755235	-0.9352505618329	-1.70915949486755	-0.161341628798249	10.3377493408323	5.30986390259944	0.144700403730103	-0.645129544658942	-1.55983363531372	0.26957454599584	6.2651934864413	131.476840379238
29973	Nmb	0.0393263260122431	-0.928283637263197	-1.8211981035429	-0.035369170983489	7.91345481425165	2.15442521029139	0.50505991479334	-0.451863899918851	-1.92454497149999	1.02081717166229	5.6237969016027	94.1500615568745
29985	Nmi	0.00951866516618078	1.01644286545067	0.333229877454583	1.69965585344676	12.8718524986635	21.4825946530782	0.704703226745518	0.111978175314888	-0.511541996063356	0.735498346693132	13.8820734096301	289.419123368231
30005	Noc3l	0.0162475942280153	0.446449005628795	0.15327382711001	0.73962418414758	61.2013103847111	72.4980391143631	0.572931568180106	0.190011959566259	-0.518634164649644	0.898658083782161	64.7169604244792	1190.49785954132
30032	Nop58	0.0567770921413215	0.396523787107554	0.0244984335536586	0.768549140661448	246.738276809498	266.673623259042	0.964361997855928	0.014302130322208	-0.664314028436766	0.692918289081182	248.090853740421	4569.01652285377
30047	Nova1	0.0465146084096917	0.736583273791326	0.0330679100829782	1.44009863749967	144.500863724812	181.419469809667	0.0654393767234885	0.840591368673947	-0.0859859671484017	1.7671687044963	207.360903895363	3199.68742457905
30062	Npc1	0.0396715501052547	-0.655704552736847	-1.23845243724477	-0.0729566682289235	92.2157522582428	74.9945767678219	0.677955546517779	0.167700206006838	-0.686470542161629	1.02187095417531	96.379294532122	1581.53774134912
30106	Nqo1	0.0395426597472353	-0.967333553464364	-1.91134514437817	-0.0233219625505602	16.1065025050889	10.3547190721256	0.0444166749824288	-0.63428344680574	-1.21467719689421	-0.0538896967172736	11.8733106226221	230.00719319902
30111	Nr1d2	0.0238736631068667	-0.203046534699738	-0.345673679117373	-0.0604193902821029	217.454876086712	201.557986124259	0.776116976196957	0.0258991958249063	-0.166372120515775	0.218170512165588	221.018411450447	3840.18764196851
30132	Nr5a2	0.0036711713834718	1.21806250634322	0.520049133193589	1.91607587949285	22.9715599201038	37.4458796522957	0.407247807877387	0.327451868192464	-0.500625584401141	1.15552932078607	28.5006618675321	533.50860863959
30143	Nrd1	0.0357071363397583	-0.344892395470099	-0.622162372756641	-0.067622418183557	515.146720118945	440.62178212442	0.511675783679631	-0.183391726396936	-0.766965219342831	0.40018176654896	477.806287637429	8601.44873928476
30151	Nrg4	0.0475979874248733	0.532942343348692	0.0469717051634179	1.01891298153397	386.008677645778	851.824886742127	0.791427185712975	0.0853944093704337	-0.597856821295807	0.768645640036675	409.883114542524	9886.30007358257
30171	Nrxn3	0.0215548198500141	0.358479566150388	0.10852795515683	0.608431177143945	467.67211424913	554.191792032247	0.0118089401608673	0.298357736725284	0.122612865551291	0.474102607899276	567.05616126481	9533.52040527713
30260	Nudt6	0.0289711377590085	0.868062574453676	0.119884480859697	1.61624066804765	3.34499082208986	10.4923912903628	0.787284569240729	0.130609453056008	-0.895903189699559	1.15712209581157	3.91092453924886	106.489839910209
30297	Nusap1	0.0369699322903506	-0.972086723906113	-1.90304989740201	-0.0411235504102135	122.010939792894	87.4284803567035	0.393038336294516	-0.359225494079877	-1.24312047555665	0.524669487396894	107.913424038757	1904.11706513013
30403	Olfml2b	0.00645790542824223	-1.54056866958155	-2.67102711148968	-0.410110227673427	17.3951855579472	7.16568158302507	0.85469804141499	0.0856818565743911	-0.906307323328902	1.07767103647768	17.8915511209785	254.714509571705
30432	Olfr1033	0.0309710318923943	-0.776119087050583	-1.43913536613837	-0.113102807962791	6.22716154684447	2.49407645781403	0.0320078772970644	-1.12503160365032	-2.21207259564656	-0.037990611654088	1.3332069439016	60.3266696913606
31528	Oog1	0.0204754329772185	-0.872987502662525	-1.55668357787928	-0.189291427445773	3.13379052764291	0.748063286754895	0.860849775909417	-0.0911768663556227	-1.19440160048008	1.01204786776883	2.82215116382379	40.2240298693296
31535	Opa1	0.0525156560852061	-0.373010713178918	-0.712721206972223	-0.033300219385613	201.51494701269	181.562351147127	0.48084938196443	0.308828139431127	-0.6163977242698	1.23405400313205	218.280748930867	3608.14828254411
31567	Ormdl3	0.055262316388453	0.555219391305506	0.0211509657708826	1.08928781684013	561.224576300747	808.34206228585	0.344078206399755	0.485488374775756	-0.609435702206111	1.58041245175762	761.446487768932	12786.0787581332
31661	P3h3	0.0226305914937935	0.233808318573463	0.0714675685486283	0.396149068598298	29.36089280837	42.0822882718895	0.214395524497692	0.558422163639473	-0.382563425808322	1.49940775308727	43.552367195863	689.973289656734
31676	Pabpc5	0.0158614825317734	-1.37983487329677	-2.57940704468487	-0.18026270190868	6.75186098481899	2.23049261838969	0.185187379202771	-0.725719687032804	-1.90914178617045	0.457702412104843	3.78005577008744	76.5744562397767
31735	Papln	0.00116369879856309	-1.53705237000728	-2.29824169908372	-0.775863040930844	18.3845222654038	5.77052119501866	0.131422353661247	-0.668253184252005	-1.58214911171065	0.245642743206644	11.7997866170461	215.728980464811
31739	Pappa	0.054005079871343	0.26967740988152	0.0257085949540101	0.513646224809031	395.376742076984	608.447200818825	0.0448820543306802	0.211024521748888	0.0323059039317664	0.38974313956601	802.494640007358	10837.911497419
31747	Paqr7	0.0307415460439361	0.860859200358124	0.107739666721063	1.61397873399518	4.92216299049455	11.6533551077112	0.135025488125498	0.980996237000694	-0.512676813673095	2.47466928767448	8.22209131656064	148.785656488599
31927	Pcnx2	0.0339104607809704	0.634880204645881	0.099626633927844	1.17013377536392	19.7731218083407	30.518453544398	0.267463706044397	0.353948653145828	-0.297742832751914	1.00564013904357	28.4353333033647	472.361451936621
31933	Pcp4	0.0373413557229054	0.557681855399526	0.083129568757431	1.03223414204162	12.2350463142989	20.5847442984631	0.986614432625027	-0.0113193558709353	-1.44178668427357	1.4191479725317	12.0948365958091	269.487763251427
31993	Pde9a	0.0439021678110894	0.72806582650068	0.0468522364981234	1.40927941650324	47.1688940971254	71.9912369769577	0.336515910428462	0.493527720776715	-0.602413233772229	1.58946867532566	58.691863159602	1067.11196540211
32038	Pdzd11	0.0114632676006011	-1.09693762207055	-1.8910156825345	-0.302859561606607	77.1591198781952	41.9385518283845	0.0406054056954272	-0.506314329412732	-0.943020612285831	-0.0696080465396327	56.7949119753517	1055.35550209159
32044	Pdzd9	0.0282508430261936	-0.784798015652878	-1.4393333184556	-0.130262712850154	24.5911322528113	13.3420161408407	0.070317484227315	-0.569606821100005	-1.16611040820302	0.0268967660030122	16.1990605623694	324.793253736128
32068	Pelp1	0.0487176443102964	-0.593041740280739	-1.14583812637357	-0.0402453541879116	196.870891161405	152.029452852487	0.00234406420645748	-0.695952030638732	-0.999878192600643	-0.392025868676822	141.507944504029	2942.44973110753
32083	Pex11a	0.0285506468528571	-0.778239055419116	-1.42799838047925	-0.128479730358987	23.3123745825654	15.1769807694408	0.3715995084135	0.639554472937269	-0.954532943096165	2.2336418889707	29.7406666510319	409.380132018228
32258	Pigv	0.0344616750925723	-0.911651787155993	-1.74989368685372	-0.0734098874582685	149.566628641634	103.4198457515	0.0188189621940913	-0.619179849517335	-1.05942551658994	-0.178934182444727	116.006751832261	2213.95935735237
32259	Pigw	0.00811777565791223	-1.29237527744886	-2.21095388358312	-0.373796671314596	19.9281628415272	12.5302044524923	0.248398325727186	-0.656655094270776	-1.89181656323791	0.578506374696359	14.7881373034743	283.479027584963
32268	Pik3c2g	0.00767790314280255	0.702130925923806	0.296418866500073	1.10784298534754	60.8280451535003	95.6069701862547	0.961054123508098	-0.00521451103852788	-0.231591586085956	0.221162564008901	60.6166280904688	1302.30986058134
32300	Pip4p1	0.0302889043705012	-0.683191582322172	-1.24774225481154	-0.118640909832799	54.6358479809496	39.1672574760112	0.893639088076516	-0.0564773034936226	-0.95190510259921	0.838950495611965	53.6941335795598	884.983434219124
32435	Pld2	0.0342827845453488	1.09815850730657	0.0253201140170733	2.17099690059607	33.6831784945018	59.044878880902	0.0496626548760581	1.07115295750686	-0.0910429297762787	2.23334884478999	51.4458116148096	865.043213941281
32445	Plekha2	0.0253633155410732	-0.573972118121923	-1.0120568825821	-0.135887353661745	118.420103817781	86.1364681544536	0.414550917506534	-0.213547065578284	-0.754624652801508	0.32753052164494	105.687662767785	1861.46540844012
32533	Pm20d1	0.0424327435830986	0.87852554313814	0.0272103093905121	1.72984077688577	2.38978419602603	7.2830123289926	0.131266646168013	0.394656812464401	-0.111721249388708	0.901034874317511	4.14659145913177	82.9163279049024
32550	Pms2	0.00171831069168061	-1.89087507334006	-3.04466082401574	-0.737089322664384	67.4801346835573	48.1036438892506	0.103854336725111	-0.211000869083235	-0.450416259925818	0.0284145217593484	57.9505301192378	1041.20585215227
32583	Poc1a	0.0175606885033074	-0.477866306794649	-0.800343651336851	-0.155388962252447	106.225575797475	85.1559246578483	0.0125132487865513	-0.589236129731196	-0.962644732366136	-0.215827527096256	78.8064064605982	1621.12744149553
32608	Pole2	0.00816361885027037	-0.765717518996515	-1.22321952217463	-0.308215515818399	22.3118487611585	11.3394804456811	0.598242211827653	-0.310340153290537	-1.56953980058472	0.948859494003649	18.6881672509591	314.036978746792
32624	Polr1e	0.046446881702331	-0.445213028628424	-0.840415691547343	-0.050010365709506	141.779629192653	112.471134018255	0.0704369893045665	-0.651034417804269	-1.34764728075649	0.0455784451479567	101.804943260127	2136.33423882621
32627	Polr2c	0.00704046284138242	-0.682562896183544	-1.06660910696528	-0.298516685401808	34.7988005098699	21.9323913120304	0.562860462459165	-0.250323446179983	-1.1649867697476	0.664339877387636	29.7177526838059	518.693667034237
32745	Ppp1ca	0.0364390037116105	-0.40744491078533	-0.740640102032062	-0.0742497195385971	337.987408467373	295.204398956031	0.979633835440742	0.013344879897293	-1.0949832214282	1.12167298122279	339.83318277031	5838.14994116228
32795	Ppp2r2b	0.00662296170255329	0.652118135172549	0.293592395587402	1.0106438747577	530.237257940215	672.894593800041	0.0562443369280255	0.627215405487986	0.00930056785259825	1.24513024312337	714.474717440577	11505.639415085
32817	Ppp4r4	0.00690917223936037	1.56787092400241	0.38711903520066	2.74862281280415	10.1858571270983	25.4178496066204	0.22174205776529	0.562310135337043	-0.404042252538841	1.52866252321293	20.9548362675089	339.351258007366
32950	Prkcd	0.0215705339420315	-0.618547772150464	-1.07494184703324	-0.162153697267692	15.570394299528	9.80561905329165	0.266933412725819	-0.553528008625095	-1.61388391586623	0.506827898616042	11.4049412915178	220.685727866025
33092	Prrt2	0.0229099122478016	0.281365555990466	0.0841728663222721	0.47855824565866	31.0526495358474	40.4391774051547	0.344153429437962	-0.256177528856169	-0.811621118341167	0.299266060628829	23.0024384017284	566.965592056383
33104	Prss23	0.0291799542771033	1.27865473395473	0.00980158141996035	2.54750788648951	23.4514143835341	33.2957700954891	0.720003385016068	0.138722499404801	-0.67997994053392	0.957424939343523	25.5931863976747	494.042225260188
33141	Prx	0.0612983345928131	-0.402080632022477	-0.789477660561976	-0.0146836034829788	42.8842561535988	34.150492301234	0.522851346105417	-0.220417454280015	-0.944306551178676	0.503471642618645	38.4083828098813	692.658787588285
33217	Psmf1	0.0385369521035815	-0.672846704436612	-1.26834240791252	-0.0773510009607058	53.2375102309885	39.0758579657095	0.381436608222847	0.23148100596935	-0.313293014272797	0.776255026211497	62.4023278163622	928.294176078361
33224	Psph	0.019673463860958	0.360911228170377	0.115371032247028	0.606451424093726	163.568346194044	187.918488713027	0.498597531070138	0.260848789021735	-0.549659622707965	1.07135720075143	186.470773410039	3227.74564990266
33240	Ptchd1	0.00664281313781936	-1.40419932224298	-2.39286776887245	-0.415530875613519	26.6661301970734	12.6035098757546	0.788042654860132	0.108927485909646	-0.749232829235061	0.967087801054352	28.8178176140724	408.524746121403
33264	Ptgir	0.0479168055186263	-0.464289697977207	-0.882149305526108	-0.0464300904283053	3.24646098638558	0.63754007958269	0.127694507031995	-1.08203480344373	-2.74601309050212	0.581943483614655	0.396366271721567	25.682204026139
33353	Pvalb	0.0365111392135178	0.611555801231844	0.0876732979753578	1.13543830448833	4.71325620949649	9.35031940209381	0.674965277820496	-0.195682638749836	-1.18494913201869	0.793583854519013	3.8501425264388	107.482308828175
33449	Rab34	0.0176576250514992	1.27087770618374	0.17690536483555	2.36485004753192	35.4443708481931	58.3797853789079	0.0280700858846864	0.968955111926086	0.113970292906474	1.8239399309457	53.6830501474199	885.043238247126
33460	Rab3gap1	0.0386883147621667	0.458541131008345	0.0728362234601975	0.844246038556492	146.29381409071	169.088877123432	0.501176832150518	0.20357796483249	-0.428880801325437	0.836036730990417	157.080247602889	2834.77763290219
33483	Rabac1	0.0379975406467453	-0.747411498449702	-1.42014921917346	-0.0746737777259437	275.248415457455	190.701013789806	0.1323990418721	-0.266899750231868	-0.603821278392781	0.070021777929044	242.456522014842	4250.43570757262
33498	Rac3	0.0275192448713375	-1.17853592990659	-2.28892625114851	-0.0681456086646628	27.4841488080267	13.3998416755113	0.0138717705299877	-0.674038670429595	-1.12262065556935	-0.225456685289837	17.2661668871339	348.900944224032
33545	Ramp2	0.0249892387059278	1.17243026122051	0.0998723068393457	2.24498821560168	2.51685068101271	6.89847875648331	0.203500532422192	0.326131473447357	-0.183825837953139	0.836088784847853	7.88250104804915	103.786982913271
33579	Rarg	0.0475106053492118	0.570695286903942	0.0458798045794896	1.09551076922839	14.3213952449559	20.8407552430077	0.244536293192566	0.442406948085956	-0.34101646021479	1.2258303563867	19.9274365208747	330.537522053029
33583	Rars2	0.0306197134932276	-0.787204095034273	-1.45968726206417	-0.114720928004375	54.3951441472246	44.1248495117067	0.905634887216566	0.0272883324861682	-0.460470549281175	0.515047214253511	54.9423570461462	920.774104230465
33631	Rbbp8	0.0386043785999477	-0.728978597818675	-1.38476853787056	-0.0731886577667938	2232.27701840009	1591.8260521658	0.00165927397910365	-0.89314522179227	-1.27620639204512	-0.510084051539418	1199.20302067454	30139.8365474426
33710	Rcbtb2	0.0528950492976768	-0.512214496156693	-0.993071318877319	-0.0313576734360665	179.262639729695	145.829366280548	0.0994356326743062	-0.521137355515797	-1.1339155713663	0.0916408603347112	147.363179169839	2834.73111108049
33752	Reep3	0.0124414620557296	1.77034413971824	0.113549636850271	3.42713864258622	23.1334871973643	56.403433061588	0.103774461719733	0.312949365377295	-0.0466431616393487	0.672541892393939	34.1992549875587	682.417051479066
33767	Rell1	0.0237273620557919	1.27574973593323	0.0831722860237194	2.46832718584275	37.0389789566072	50.1021023681805	0.389485132220492	0.355890495410066	-0.512235250877131	1.22401624169726	42.0535422826273	775.167741644489
33776	Repin1	0.0240027621423076	-0.389512897790035	-0.670852207646548	-0.108173587933521	209.678689682268	160.449300480076	0.137853533898273	-0.0929334621110141	-0.210513716691883	0.0246467924698547	199.064278226387	3415.15361033239
33792	Retreg2	0.0269352506338501	-0.237758541435047	-0.411197412977298	-0.0643196698927954	98.1515360995628	86.4625635184462	0.706543179295842	0.0967198464126472	-0.445007174114317	0.638446866939612	102.238765929077	1721.11719328252
33805	Rfc3	0.0525748813489535	0.71939362673747	0.00837538356283052	1.43041186991211	28.8137562136107	40.2756864032547	0.0518536955624836	0.516124969512782	0.0342807115171955	0.997969227508368	35.0901302582783	625.077437250862
33821	Rfx2	0.0130729099487843	-0.914047119929497	-1.55791619328914	-0.270178046569852	49.7422551395773	32.9638463930196	0.295031579613247	-0.626067741393363	-1.93086774467484	0.678732261888115	40.5034706267014	739.25743295579
33834	Rgma	0.0712281762266809	0.303112877744849	0.000627705047434701	0.605598050442264	226.070711930602	247.855699098727	0.16845932171628	0.423736901873609	-0.188703258205584	1.0361770619528	281.098320272093	4530.14838780853
33988	Rmnd1	0.00988658783032295	-1.75294021157682	-3.29123426282285	-0.214646160330782	80.811951467441	38.2778343417479	0.0447014725510474	-0.997781405328858	-2.01934880244691	0.023785991789194	56.1139505483888	1051.22241814547
33998	Rnase1	0.00964474550823093	-1.51379405107052	-2.72810381461909	-0.29948428752194	5.47970111158464	0.30831535797279	0.122539222627716	-1.15790932955497	-2.95411730317192	0.638298644061986	1.43759699391205	43.3536807808169
34024	Rnf113a1	0.00248227365571317	-0.970382502176074	-1.43752925527371	-0.503235749078441	15.2312756266731	8.44654897030366	0.930079235432885	-0.047462739057391	-1.19445064145044	1.09952516333566	14.8488682867876	231.160157302586
34032	Rnf126	0.0557873717765469	-0.516310595134503	-1.00997788230564	-0.0226433079633672	127.770601261946	101.119513876926	0.324521083708366	-0.306056368511866	-0.944830475665978	0.332717738642246	112.573637586407	2048.78251635168
34110	Rnpepl1	0.0249385099463423	0.373376585891302	0.101564453343781	0.645188718438824	168.386187736054	230.358171893307	0.00998769703563325	0.732779709449363	0.276860510072782	1.18869890882594	237.650548204129	3818.36944700094
34133	Romo1	0.0413654046970492	0.921679290042648	0.0232093304492474	1.82014924963605	28.59260632361	41.1152410181284	0.0309857297851603	0.88872467443749	0.102533123715445	1.67491622515954	41.1216891299721	664.977218830263
34181	Rpl22l1	0.056544510476453	-0.435929511810626	-0.847465921927558	-0.0243931016936942	185.543572855404	140.710455084365	0.380378496811787	-0.12982085262868	-0.431871084909019	0.172229379651659	169.499651784129	2974.52207834339
34287	Rps6ka4	0.0128999633789627	-1.24243017811826	-2.21746304557576	-0.267397310660756	122.121387058925	77.8359801553652	0.0048634597728382	-1.0365802516669	-1.63258656034748	-0.440573942986329	80.3255955393988	1681.69777652213
34291	Rps6kb2	0.0649890728781748	0.453864101857909	0.00326801543814409	0.904460188277674	26.3556490649152	31.767184351657	0.155612416213263	0.926459020693353	-0.550494533086253	2.40341257447296	38.3405721046427	578.78043312729
34356	Rsrc2	0.0215217630684883	0.378878579000442	0.113883853975901	0.643873304024983	138.125528632308	160.496448221706	0.272103686685263	0.315319260732828	-0.26809944599112	0.898737967456776	165.129351139461	2782.50796796085
34374	Rtl8c	0.0387482895673767	0.558110631213064	0.0777962149282045	1.03842504749792	10.8049013886694	18.2262339394998	0.117001196133129	0.874589234695862	-0.336181734151349	2.08536020354307	19.1594969691517	289.143793783926
34392	Rubie	0.0130438694005432	0.625730953123897	0.221162037508179	1.03029986873961	1.12611117114891	2.97855590514458	0.52556055294258	-0.24564667872879	-1.06024262828262	0.568949270825041	0.635494685298313	28.4409705695509
34397	Rundc1	0.0323656777486558	-0.419742124627136	-0.751896991840014	-0.087587257414258	125.478510508062	105.382524013752	0.285711257667654	-0.144376009383105	-0.414996157877134	0.126244139110924	114.282465657832	2070.86100107788
34411	Rwdd2a	0.0301738149865454	-0.685139032896717	-1.25097896493335	-0.119299100860083	4.25044316116488	0.94585543755548	0.528423211739687	-0.354020819241452	-1.55502574904769	0.846984110564789	2.68944510539291	47.3144622246796
34464	Sag	0.00113425257711392	1.23244671040555	0.687355037098703	1.7775383837124	11.8030989806845	21.9043460094975	0.412365215057851	0.457049507296358	-0.740305385688621	1.65440440028134	17.8656232896702	309.438409679113
34473	Samd14	0.0558100485526076	0.506071607960598	0.0232484249783144	0.988894790942883	306.194559415467	413.139321981672	0.367213303685405	0.595665579924719	-0.857644366240356	2.04897552608979	1694.54096259111	14483.2490639295
34519	Satl1	0.0357714724590964	-0.818674058637853	-1.55790105443328	-0.0794470628424249	3.23797413802833	0.63754007958269	0.610965265294457	-0.309882276599906	-1.61355078419077	0.993786230990959	2.18135132362569	36.3411932474203
34535	Sbsn	0.0196454869287647	-0.593166790108543	-1.01702404698917	-0.169309533227913	12.8395829656341	7.12857096732453	0.74150031272353	0.119692956098156	-0.647806688846925	0.887192601043238	14.4465351429184	206.488134455262
34571	Scd4	0.0256408342624867	-0.902384886518854	-1.6617530613233	-0.143016711714412	5.66547557690272	2.70469634624569	0.000619811016166047	-1.74286883888614	-2.55196440786403	-0.933773269908257	1.3332069439016	58.2202732023001
34635	Scn3b	0.0149358641005586	1.24746993304322	0.22865545444607	2.26628441164037	8.50987096596771	15.6297100907219	0.202657303900517	0.4388423218207	-0.259712314180776	1.13739695782218	11.338659107942	212.869440987789
34659	Scrt2	0.0364502639781714	0.997554988548041	0.0381909854942903	1.95691899160179	24.1166305699125	34.4949720074297	0.850557896773851	0.0640464059288711	-0.65602082730957	0.784113639167312	25.4853017417329	504.581425914451
34683	Sdhaf2	0.0179501791901264	0.456061885000683	0.147901567978078	0.764222202023288	69.7606806220877	83.4875989308279	0.121664765701558	0.5482286513453	-0.155388064267539	1.25184536695814	85.607605561643	1433.13531068735
34735	Sel1l3	0.0487054651645073	-0.614623076199835	-1.19065627690835	-0.0385898754913181	81.3777455734338	60.5783654975987	0.371865519467285	-0.316646380515433	-1.05402083839623	0.420728077365365	68.2120436577177	1261.0089283725
34770	Sema6a	0.0664948806471348	0.299468933702592	0.00781962793088714	0.591118239474296	161.538581487347	207.148016205186	0.0597551275638951	0.399164207159899	0.0180592373967031	0.780269176923095	227.252856234042	3575.63672355945
34789	Septin14	0.0617289585121468	-0.357935920203336	-0.700921556579723	-0.0149502838269497	3.85290546427426	2.35236816753018	0.516044578590438	0.174299721324962	-0.385952992108419	0.734552434758342	5.3034129138363	69.0521192738444
34902	Sf3a2	0.00920406079242377	1.25180052973629	0.34696065774199	2.15664040173058	27.7598184862545	48.5673744329152	0.0267879159865537	0.965923032035885	0.125759402534751	1.80608666153702	47.1022820913393	740.576850063054
34937	Sgcd	0.0122067854467136	0.327494253233611	0.132097171305121	0.522891335162102	132.326375396911	165.961865011536	0.26701530632304	0.109636530175852	-0.0865646112982782	0.305837671649982	144.651877251579	2657.64070596016
34942	Sgip1	0.019659217163969	0.317668959560021	0.103083844080468	0.532254075039573	249.36252522004	301.048383180618	0.292965741397489	0.397760968070211	-0.385896912964057	1.18141884910448	382.698650692393	5598.65735455831
34967	Sh2d3c	0.0196429130975788	-0.296424338804875	-0.495991064712834	-0.0968576128969154	49.7815610700208	30.0196708148294	0.116421501854265	-0.232768039747224	-0.509955260131958	0.044419180637509	35.7420494678329	693.259688116098
34992	Sh3rf1	0.0323614584926263	-1.05863706656166	-2.06179116160791	-0.0554829715154144	111.17273145443	84.5205189835097	0.555662412971051	-0.251510569812606	-1.1533394553576	0.650318315732385	102.892090558247	1791.51204597712
35040	Shroom3	0.0226113250367062	0.919790805470307	0.168337388195179	1.67124422274544	1614.21985972942	2644.49793986941	0.847437527730796	-0.0506955480370975	-0.608603204789984	0.507212108715789	1539.81069629732	34791.1709753769
35045	Siah1b	0.0277327274742303	-0.723588183144082	-1.313191835238	-0.133984531050164	17.0589651006133	11.7371080343126	0.306196217139284	0.382217543041656	-0.392101280424186	1.1565363665075	19.6857109221873	290.890704342679
35072	Sipa1l2	0.0273475740882392	-0.639778325668788	-1.14712008299553	-0.132436568342048	1273.12991358738	913.888348565157	0.0176340069912231	-0.670276738297823	-1.14501855997715	-0.195534916618497	918.217188008884	18631.4127009685
35082	Sirt5	0.0445024592234479	-0.323444285181927	-0.60063079670249	-0.0462577736613633	76.6795185682409	66.2610050543391	0.492106445839023	0.376712171462484	-0.795825254240543	1.54924959716551	141.616496030222	1707.34211791681
35088	Six1	0.03837194873387	0.697832879228852	0.0767355154555335	1.31893024300217	1.86307623766723	7.60430623103467	0.852621048350742	-0.0580009157876625	-0.719249625545823	0.603247793970498	1.66348604791332	66.7852110996913
35097	Ska3	0.0500792874035649	-0.371186823572021	-0.703992309657134	-0.038381337486908	75.9381490605572	63.5532499475494	0.327530619763322	-0.253802950074213	-0.783442501116903	0.275836600968477	67.7095517239324	1243.20570439223
35099	Skap2	0.0407951276913431	0.961033421973792	0.0161394382799701	1.90592740566761	144.065682825749	181.725717996178	0.762963441479865	0.18259262895311	-1.10528547255248	1.47047073045871	154.099045829132	2879.34267990635
35120	Sla2	0.0712647690976515	0.290055634723078	0.00108502840905095	0.579026241037105	13.4256910382629	21.7235093145716	0.38812660668395	-0.489811125168525	-1.71221649328844	0.732594242951388	8.4875888191208	261.820735031732
35155	Slc14a2	0.0466745548521987	0.300505623399251	0.0399836459654175	0.561027600833085	110.660172182339	133.539714151901	0.393845732445066	0.14090371077144	-0.197414101551771	0.479221523094651	121.07203805139	2191.63154631378
35160	Slc15a5	0.0538823861865089	0.666341913876116	0.0122401515638958	1.32044367618834	11.6837604570015	22.5317131680757	0.0536360214528272	0.423797481690569	0.0315185391442102	0.816076424236927	23.3479857208501	345.380756075564
35183	Slc17a9	0.0304274729919144	-1.21288132231975	-2.40336759093496	-0.022395053704541	20.6494751994672	9.23682726345604	0.185873630419838	-0.655232113392923	-1.70489307596288	0.394428849177038	13.8896848992932	262.655924173299
35196	Slc1a6	0.0265742616800217	-0.924415357619351	-1.71584330005477	-0.132987415183927	11.2619949960817	5.29574957579514	0.11768803464685	-1.05622241058446	-2.612159030365	0.499714209196084	4.69041772311651	127.48897376996
35203	Slc22a14	0.00665973656406772	-0.68536563411452	-1.06611893655797	-0.304612331671068	7.17102487397657	3.65055178380118	0.481353721709747	-0.327795301173502	-1.31386613364475	0.658275531297749	4.7894172325288	93.6659633418393
35205	Slc22a16	0.0246588998790506	-0.90123048853718	-1.65105309064636	-0.151407886428002	10.9277241302478	5.06805893105613	0.0282308615060187	-0.542244506474095	-0.965663547967513	-0.118825464980677	6.79039622218887	136.717075700957
35236	Slc25a11	0.0280600163452382	-0.58054053094193	-1.03729628321007	-0.123784778673787	262.070490326382	202.537221639327	0.0200011001422618	-0.541033069501402	-0.92461376519615	-0.157452373806654	206.885016224603	4028.95636914187
35261	Slc25a34	0.0367125134550048	-0.721569152776244	-1.35955427996727	-0.0835840255852217	32.8478144003624	21.7020711771333	0.793762214145991	-0.109453756833618	-0.996465821685088	0.777558308017852	31.0488483088102	513.592403317835
35274	Slc25a46	0.0414082889486519	-0.756669250445715	-1.4577472712739	-0.0555912296175307	151.148453556425	118.832977876564	0.163793380780321	-0.523797457809276	-1.2868147148955	0.239219799276943	129.919758454933	2399.40713932753
35280	Slc25a54	0.0137681523097978	-0.500789948407051	-0.819332565406242	-0.182247331407861	9.75540886789325	6.50795083761098	0.232152747951307	-0.481748039572181	-1.31599650856018	0.352500429415816	7.05202413034415	139.89230301509
35320	Slc30a2	0.0528056296812288	-0.43614308369821	-0.838783230685016	-0.033502936711404	6.93722669799297	4.08795481267657	0.811751264888117	0.128336418716548	-1.01527222445839	1.27194506189148	7.86992982667997	113.370668024097
35398	Slc3a2	0.0546072683928606	0.521274544267192	0.0257821682099442	1.01676692032444	264.156101763536	330.814776766957	0.155225436492818	0.540540075792492	-0.230249085096232	1.31132923668122	345.848821042934	5644.91819744056
35457	Slc6a14	0.0594851132121918	-0.450577286522141	-0.884442055623699	-0.0167125174205823	4.5256621247185	2.02314344592028	0.869626571174779	0.0763618636293836	-0.910018790535317	1.06274251779408	5.07210145457158	69.7254421512622
35669	Smurf2	0.0364943690990328	-0.471559439200959	-0.862348080478745	-0.0807707979231723	303.637138499245	254.555118867055	0.904201138456632	-0.0186594305312552	-0.347127554620957	0.309808693558446	301.904475314278	5160.58039608347
35689	Snca	0.0202192431680223	1.49071302745417	0.0522238607251522	2.9292021941832	22.2712752653192	47.6445458022767	0.135229924059073	0.684008092339057	-0.267206304252412	1.63522248893052	32.9002661480642	616.89652329396
35691	Sncb	0.0401471613417789	-0.212144503224401	-0.385738507226333	-0.0385504992224693	3.69925255996465	2.35236816753018	0.884201023438735	-0.0947641775377402	-1.4757379080075	1.28620955293202	3.28520771983219	56.0209706839621
35702	Snhg16	0.0420057908774813	-0.536870760194346	-1.00808296698052	-0.0656585534081753	104.535426138594	67.0866607514865	0.00664716067269291	-0.582568750231889	-0.897413511350222	-0.267723989113555	55.6475494156074	1363.61781783413
35708	Snhg5	0.0270809410495659	-0.254688160040466	-0.441139305264396	-0.0682370148165348	162.845368808733	129.463162213305	0.147658231255636	-0.291304461227299	-0.678489353404654	0.0958804309500564	129.075075388555	2528.30163846355
35781	Snord13	0.0316967572852011	0.215625301191154	0.0511671010402494	0.380083501342059	85.9262219397041	105.513292911771	0.287745345076367	0.278937652346927	-0.253753589399255	0.811628894093109	114.176198353318	1833.69427922876
35805	Snord3a	0.0393631167701563	0.258355570511551	0.0471031832356248	0.469607957787478	2192.08212059779	2918.01783837292	0.0324946803589951	0.246836337301868	0.0565276712949484	0.437145003308787	3932.93033232868	54258.1817477963
35862	Snrnp48	0.0221257662713169	0.976432756908375	0.168658046706921	1.78420746710983	57.999933250597	78.9719779139874	0.113628163777492	0.830488154967027	-0.289988602397137	1.95096491233119	80.7704133718397	1306.45394721854
35863	Snrnp70	0.0244351706198134	1.12042855178937	0.120034577509082	2.12082252606967	334.556829886498	474.47492492909	0.0845501902124393	0.778921418191889	-0.143878425494974	1.70172126187875	494.232351749685	7819.58463939164
35872	Snrpe	0.0633177208700385	-0.502707736715997	-1.00259830339058	-0.00281717004140958	78.3510080570655	61.5388821758997	0.176066718224261	-0.359982704325097	-0.885475861009944	0.165510452359751	67.4005519339394	1243.74265300143
35880	Sntg2	0.00453631113719103	0.749716311286197	0.362614486591464	1.13681813598093	32.1213835793431	47.3178332816536	0.302094018130851	0.35110405504987	-0.349710502640224	1.05191861273996	47.348081791016	760.723791912076
35932	Sohlh2	0.0527509378725448	-0.487062627671459	-0.94135787529361	-0.0327673800493073	4.98750348378042	0.30831535797279	0.207782958489008	-0.574687617667019	-1.5304780181119	0.38110278277786	2.07309167921037	44.2134631257815
35971	Sox6	0.0306582325998455	0.653006035403344	0.115939763708067	1.19007230709862	766.50883974881	908.335337472889	0.067016081606105	0.816037006678938	-0.0840181947584351	1.71609220811631	940.767053223744	15693.6673826727
35997	Spaca9	0.0575593563969896	0.639677131397426	0.00256350155364859	1.2767907612412	2.38129734766878	6.06763501746136	0.0637958145139634	0.178164052402417	0.0094813682746567	0.346846736530178	6.32007997164756	88.6140740206662
36001	Spag16	0.013077355655452	0.376817154614366	0.146092946741745	0.607541362486987	153.803462136212	197.977164468172	0.0806276962799928	0.197916397582418	-0.00589686417335886	0.401729659338195	175.169710005869	3161.70201966152
36014	Spast	0.0620178042854375	-0.455829152004235	-0.901420587613144	-0.0102377163953257	277.723353878623	229.190888070428	0.188412501351049	-0.366922789755823	-0.921735925482265	0.187890345970618	239.111457493463	4476.15419665509
36036	Spata4	0.0508347003494695	0.722186785347593	0.0155621267681456	1.42881144392704	1.0197882322961	3.1099884759539	0.0770195579969721	0.623595468076872	-0.0600866447093636	1.30727758086311	3.67036693711369	46.8008618721821
36053	Spcs2	0.00653988595135883	-0.487720642187861	-0.744510755779655	-0.230930528596066	56.8203541247961	38.027359810156	0.731231618462482	-0.068925298765872	-0.492143832417636	0.354293234885892	54.4053951688783	895.518654622983
36116	Spint1	0.0611786844290609	0.417140930674628	0.0143531915760573	0.819928669773198	10.7727548394925	16.4851738266953	0.205704455075938	0.519344420213705	-0.328505956906648	1.36719479733406	16.5466053996257	262.827204394881
36143	Sppl3	0.00187256991289456	1.53078229988015	0.690395742464979	2.37116885729533	105.212962894775	136.545658280055	0.176947854212054	0.813585896933237	-0.517509576493426	2.1446813703599	130.660352012547	2234.51383912426
36148	Spring1	0.0637013103733038	-0.38918067599084	-0.768159783885723	-0.010201568095957	107.872986561792	83.6356886018124	0.0532032506903449	-0.380875535736919	-0.729699280714256	-0.0320517907595813	83.0393494443746	1647.28814764788
36187	Sptssb	0.0643849697490025	-0.345248593873533	-0.680131421227667	-0.0103657665194	8.3412590982885	5.17858213822834	0.480990287520726	-0.190082638707474	-0.751637939620155	0.371472662205207	6.79039622218887	121.861424752234
36200	Srd5a1	0.0395635915977893	-0.923872123247666	-1.81290259189146	-0.0348416546038772	59.2482510538503	35.9121266854105	0.288916631503985	-0.431373306874202	-1.27868150803857	0.415934894290169	48.4804678567753	861.845073576217
36235	Srrm2	0.0289347793932482	0.951593576364224	0.109392338750152	1.7937948139783	703.279260479557	862.046736015874	0.0320012022458662	0.726149227325924	0.108957058653243	1.34334139599861	963.971184660009	15175.7830869326
36242	Srsf11	0.0275527651753803	0.577084637381621	0.125799610846639	1.0283696639166	153.081650961666	207.734993170566	0.0840505321216254	0.502355742474191	-0.0496582116509349	1.05436969659932	222.927338910926	3502.46389825894
36265	Ssh1	0.0317090034601815	-0.565959887233026	-1.02564280690516	-0.106276967560897	256.715088998255	188.078197289137	0.0668888334616334	-0.407519447813697	-0.812408972532874	-0.0026299230945192	210.281006519342	3930.44575684041
36275	Ssr4	0.0245186991937235	-0.539169147145269	-0.943384304279073	-0.134953990011465	134.846986531137	105.931558534564	0.170584241291711	-0.138512462458618	-0.332375153884141	0.0553502289669041	123.096069877981	2183.24768966209
36388	Stk32a	0.0414527052598862	0.725844719877084	0.0591064874083838	1.39258295234578	21.2243370381152	34.6025386134786	0.482225357725517	-0.107751512584179	-0.425097488196854	0.209594463028496	19.1445990936769	449.828848471623
36406	Stn1	0.0435640335681773	0.56636360007822	0.0600598337076508	1.07266736644879	23.7683966429201	30.2852665995781	0.628600575741294	-0.29068019504665	-1.57496550081711	0.993605110723806	20.9754015865234	450.17438897413
36441	Stx17	0.0107878838311246	1.0007876289718	0.310216805992537	1.69135845195107	79.1691258340969	115.076217627025	0.607546807976632	0.125717041343228	-0.387881152848764	0.639315235535221	84.1185552101762	1670.18339202779
36447	Stx3	0.00772195470153567	0.872786198564887	0.341230222184166	1.40434217494561	25.8034531605393	40.5302716304651	0.381649226183356	0.293235440245103	-0.402633694913752	0.989104575403958	30.5711181250301	581.429057496207
36455	Stxbp3	0.0504411208154245	0.551222831618336	0.0369733022095203	1.06547236102715	42.7097764321034	56.7683335291731	0.0696372864645007	1.02101616269906	-0.198119991041203	2.24015231643933	63.9491613605025	980.563627930674
36487	Sult2a5	0.0464359725900366	0.827192739319993	0.0158529142359214	1.63853256440406	5.60340649929604	12.2370112300434	0.00413317584584413	0.999871124450765	0.453303033604501	1.54643921529703	12.471034148631	181.868711267823
36499	Sumf2	0.0355202291419703	0.774661744975074	0.0858753260545156	1.46344816389563	37.8806960083701	49.2957457770481	0.0350454723247395	0.707963794003249	0.0930423090653035	1.32288527894119	52.0399598953839	835.298410084812
36527	Suv39h1	0.0484699307288965	-0.497453504437937	-0.950020003071238	-0.0448870058046363	208.803633704796	167.422250987312	0.03699541714948	-0.332887731675525	-0.602848867311914	-0.0629265960391367	179.160829083069	3332.32028265106
36529	Suz12	0.030805739357494	0.22554557751689	0.0547650597349868	0.396326095298793	212.314375892949	227.148284704138	0.00849371073411178	1.27010879295975	0.364342929040343	2.17587465687916	272.63650306862	4272.59498199424
36532	Sv2c	0.0260858779568448	0.651439567213462	0.14015351634275	1.16272561808417	67.9190808033543	84.5444081937588	0.613403184462245	0.143327528162238	-0.452877700984518	0.739532757308995	71.2881678210965	1342.50994090926
36583	Syngap1	0.0431503967412778	-0.180161039484228	-0.33043504648868	-0.0298870324797766	161.733199672845	140.877181893924	0.559353161133919	-0.258750439314878	-1.19643945690873	0.67893857827897	147.19627619397	2698.83994656443
36591	Synm	0.0440159194334913	-0.907889266950993	-1.80610631037771	-0.00967222352427921	39.6812361258617	23.3610816830551	0.114551488908653	-0.505614195948213	-1.13237887577001	0.121150483873587	29.7396618056803	556.691877687583
36605	Syt13	0.0306676229431036	1.01855757304924	0.0811952073743631	1.95591993872412	94.3476910750054	206.54315366754	0.374736193549195	0.392958482867145	-0.539923770461754	1.32584073619604	147.973217832623	2693.18437545101
36643	Tab1	0.0335034063356884	-0.686481902197702	-1.27129923672262	-0.101664567672785	124.939469682687	85.6465455858654	0.00312164352740996	-0.718542285741122	-1.05564264114016	-0.381441930342083	83.8443304941742	1766.58207457636
36697	Tal2	0.0674242622847988	-0.291855661489837	-0.577144738633894	-0.00656658434577928	2.54343710033564	1.52731165662144	0.256911505441495	-0.19036553604356	-0.524888965054894	0.144157892967773	1.6105146174788	34.0875802466153
36708	Tap1	0.0153324258893249	0.989309845516	0.244730450744746	1.73388924028725	6.4443662752754	17.6684174066365	0.100578523745768	0.954058555580332	-0.321368608849537	2.2294857200102	13.7542580334515	227.202250292181
36768	Taz	0.0367504676935781	0.918245952291577	0.0557221313372178	1.78076977324594	20.4621962220061	30.5024115742366	0.108781616308833	0.727792779614487	-0.207853570713643	1.66343912994262	42.1000074493724	558.387691473691
36822	Tbx1	0.0459396474720306	-0.179738656766268	-0.332618667070927	-0.0268586464616101	20.2467326337159	13.7008169377066	0.120677234703344	-0.0893097066114868	-0.196033002234984	0.0174135890120108	10.9037908612073	269.108042595779
36824	Tbx15	0.000553316424094098	0.704725270575409	0.479944084306483	0.929506456844336	18.6713996352061	28.5971104538398	0.469578914382283	0.202792371523462	-0.380889589624937	0.78647433267186	26.0622331122353	439.984459207687
36870	Tcf7	0.0412897390985817	0.839534820842632	0.0426362714975821	1.63643337018768	16.0958111864194	24.4571050042635	0.0843630790688789	0.804768611821764	-0.15532612554713	1.76486334919066	25.5780064905986	396.785536087689
36893	Tcp11l2	0.0174569564968799	1.30721669340356	0.170957838780053	2.44347554802707	18.8631484202558	36.6457655570208	0.0681409909605265	1.04469329163448	-0.203257395305002	2.29264397857396	29.1053019599702	507.685295623481
36943	Tecrl	0.00275718629404838	-0.432829293181331	-0.616848300817533	-0.248810285545129	16.7691000312775	10.8369356122135	0.209511468414972	-0.545289820558533	-1.44980395587378	0.359224314756719	10.6446033588985	229.503834014337
36969	Tent5a	0.0527016756242293	-0.256414034152839	-0.486159463427322	-0.0266686048783559	600.921124328254	509.746023945155	0.152115188882014	-0.230674858572376	-0.539095196392991	0.0777454792482386	519.541690356001	9781.25303177646
37095	Thap4	0.037217916169125	-0.586641358901971	-1.08890098501957	-0.0843817327843771	82.0932204351024	51.9615066627063	0.093903468576243	-0.778684778871452	-1.73810059228949	0.180731034546589	52.3608871067577	1118.4936852274
37101	Thbs4	0.0596939938001857	0.55745382113324	0.00706389296300514	1.10784374930348	6.83467297010007	12.4495234274469	0.73334498130734	0.0707485094791711	-0.367319613578445	0.508816632536787	7.7106074346654	161.968822993274
37121	Thop1	0.0244462889287318	-0.372933035288966	-0.642885353691809	-0.102980716886124	140.144170609142	108.513309525422	0.903152078997709	0.027477908220078	-0.451000131236438	0.505955947676594	141.638917676296	2341.77838686516
37131	Thtpa	0.071742719108277	-0.272017337326877	-0.542991509751952	-0.00104316490180284	155.174535450397	129.099600378423	0.397319138459802	-0.135804914313779	-0.46436489437253	0.192755065744971	139.908591374388	2545.09636321925
37246	Tma16	0.00306172858991212	-1.07056268846783	-1.62966642074861	-0.511458956187048	32.9599196722499	22.6584914450772	0.429565920284626	-0.420097830276925	-1.55677901459714	0.716583354043287	28.087656841835	502.236407754972
37256	Tmc4	0.0193215735999703	-0.830757151342866	-1.46279298568695	-0.198721316998783	41.7744297332297	29.2358339697417	0.143752903270763	-0.704999901550101	-1.71818495628633	0.308185153186128	31.6418873312909	615.912906205574
37311	Tmem129	0.0393685766636235	-0.707761117492237	-1.34440348415643	-0.071118750828045	43.4740700206788	28.0985289989038	0.790610255292921	-0.0493011934188711	-0.441702622626851	0.343100235789108	42.3388120513967	683.468466425876
37313	Tmem131	0.00584902150188921	2.40052312132525	0.10896300125339	4.69208324139711	105.63297516254	144.506539024233	0.0686670207874464	0.963749619483915	-0.159817737269543	2.08731697623737	133.154519337326	2299.76420114459
37331	Tmem14a	0.000706072727746143	-0.624690370329056	-0.830127337366674	-0.419253403291439	7.14883574458402	3.38783744862074	0.608041736504776	0.338086332164507	-1.07846498472326	1.75463764905228	10.1117508968861	123.890544540545
37363	Tmem178	0.00231960296570175	0.57729065417636	0.333549251188035	0.821032057164686	19.8768315247372	31.9003337754588	0.121529076148718	0.382095996937997	-0.0913197831727182	0.855511777048712	26.9814139425923	472.55147545673
37364	Tmem178b	0.00993254168075266	0.647949831054596	0.254772753147758	1.04112690896143	115.566704488283	142.074703329712	0.144109470226692	0.487318903848421	-0.176367957271573	1.15100576496841	184.650682482953	2653.75254180569
37367	Tmem18	0.0333348109396796	-0.511753763931814	-0.928221840727089	-0.0952856871365393	91.6318469762988	58.3871750943323	0.0919158535996394	-0.219469658372317	-0.457241401504257	0.0183020847596221	71.360317072485	1328.2760348587
37389	Tmem201	0.0600501604561759	-0.46907376479969	-0.923925319072053	-0.0142222105273268	472.077438942118	352.017807763646	0.00245548879681845	-0.477416140292189	-0.676940030937935	-0.277892249646443	359.560958636023	7101.93723205072
37418	Tmem234	0.0648641331294991	-0.386575949559773	-0.765168134710953	-0.00798376440859305	92.7271856366817	75.0390973132421	0.558248891300801	0.279799815943004	-0.733988751352277	1.29358838323828	102.971249381959	1624.4251939913
37442	Tmem258	0.0461044663322274	-0.671878165580718	-1.30023109699701	-0.0435252341644263	38.6460451504593	30.1582718353526	0.0302612231637316	0.945818275606756	0.0994051768618721	1.79223137435164	47.0241056433468	694.970535774953
37462	Tmem35a	0.00888545493111069	1.25888767403471	0.354613401745862	2.16316194632356	11.6874412632842	19.6960368419556	0.87748164356519	-0.0733709857551459	-1.0824741141965	0.935732142686211	11.0530741506074	254.619313535083
37489	Tmem60	0.0128822830641918	-0.760601710230312	-1.26959428519306	-0.251609135267562	29.9107442238697	18.506995349057	0.0635400245139757	-0.99858067367626	-2.14531135783117	0.148150010478648	15.050030525209	380.806620588814
37514	Tmem88	0.0466070352051002	-0.486476979876739	-0.922541621109456	-0.0504123386440219	9.55320006850434	4.32975978421988	0.863873809510401	0.108370619610691	-1.23356408066833	1.45030531988971	10.3730089409321	145.535812761938
37579	Tnfaip8l3	0.0519479903267226	0.764029649933394	0.00199484655911908	1.52606445330767	4.32476829808871	8.5960164679111	0.20453055765478	0.185718299842952	-0.100454609336544	0.471891209022447	10.6566980083264	141.464896645958
37581	Tnfrsf11a	0.0366776494402196	-0.745066922021718	-1.40812651181925	-0.0820073322241812	19.1449627335079	7.09048367917069	0.806763459664213	0.117440195297126	-0.900686984025347	1.1355673746196	22.7040088653691	293.636731668286
37653	Togaram2	0.00618560166036176	0.709483078375561	0.319665375507217	1.0993007812439	9.88634525767062	15.6073758334358	0.0590295769843143	0.813387843797491	-0.0452909010098701	1.67206658860485	18.7402986172796	265.404118250316
37671	Top1	0.00228295663414411	0.435682710759443	0.258114488722456	0.61325093279643	383.183469187156	475.296187590752	0.0158204727416679	0.647639936547953	0.204703647685747	1.09057622541016	530.178308987641	8331.94779459329
37683	Tor1aip2	0.041425896598633	-0.471638064028343	-0.877856334164205	-0.0654197938924798	337.94619019603	289.34544062594	0.464726458994356	-0.148923267800769	-0.570672604417455	0.272826068815916	321.994584275783	5695.71729058652
37684	Tor1b	0.0287803752915624	-0.562706669023013	-1.00671751045089	-0.118695827595132	474.417445053276	351.099180726198	0.0274926147337421	-0.673224897036086	-1.21274764511202	-0.133702148960157	325.363574704342	6905.2812029029
37688	Tox	0.00447801554012623	0.55176959346389	0.28239693249996	0.821142254427821	50.9117656411958	74.3099821069015	0.0701944882118769	0.440626664404487	-0.00741294000940462	0.888666268818378	69.1827326052857	1166.4268821203
37692	Tpbg	0.0414561855733248	0.605305730378998	0.0672199759441037	1.14339148481389	10.0795931171297	17.0755400318281	0.203203533510294	0.18739718732345	-0.100405121012188	0.475199495659088	24.1694487453612	307.947491365915
37701	Tpgs1	0.00803252122543511	-0.886960600314697	-1.43486149543572	-0.339059705193676	47.1357770747817	32.0692533700372	0.942453267094679	-0.0137186200125572	-0.41654371029165	0.389106470266535	46.8520651212582	756.342573396463
37800	Trak1	0.037826114828804	-0.536770174049421	-0.993034625234219	-0.0805057228646233	1016.71650753541	801.056905290969	0.934311474353019	0.0419964584042507	-1.03836521250822	1.12235812931672	1035.97791936342	17122.5079931388
37804	Tram2	0.0366737871990608	-1.09885918469855	-2.19448505153223	-0.00323331786486292	31.5519278831512	15.4096278468682	0.0643775335236509	-1.03646949577911	-2.24730653113873	0.174367539580497	20.9434609332084	407.430099979367
37817	Trappc4	0.0485093222087104	-0.672852422849467	-1.31250031855839	-0.0332045271405487	124.739747587713	95.1126451755655	0.641183958002798	-0.14786696754607	-0.816268657683207	0.520534722591067	118.322360629492	2029.04852035662
37819	Trappc6a	0.0196856122912622	-0.443592208342327	-0.750109990931464	-0.137074425753191	45.446776164864	35.503774801725	0.537486374318756	0.204677332994697	-0.49180364011362	0.901158306103014	50.6842855180155	789.809018907626
38024	Trib3	0.0535832244742718	0.234921507746298	0.0238366716929845	0.446006343799612	71.4579060502269	89.9487382786788	0.471846906873475	0.157938403590288	-0.297292342641655	0.613169149822231	81.2625811506712	1456.01535287746
38084	Trim67	0.015370259676382	1.50687596446781	0.148029867610074	2.86572206132554	30.059839888724	43.9226633641714	0.0580787122061477	1.26448417618	-0.279398832962012	2.80836718532201	45.7882316909848	718.624409663281
38104	Triqk	0.0562651099479037	-0.485195012743776	-0.947206224033509	-0.0231838014540436	28.1793434004828	19.673488774255	0.46652792762457	-0.272418977601169	-1.05711765534748	0.512279700145138	23.8532426931025	430.236449207042
38109	Trmt10a	0.0487917425939583	0.768570819557139	0.0162690919661376	1.52087254714814	19.489951593426	32.5525215625131	0.240487191050574	0.469354657503038	-0.358169056429295	1.29687837143537	26.538383318352	471.485138845747
38119	Trmt44	0.0565036017239631	0.39520509059309	0.0250970085137772	0.765313172672402	50.1706907175834	60.8173055142156	0.681271757630341	0.221595497085158	-0.925647032888848	1.36883802705916	55.5842076325328	999.433223185991
38162	Trp53i11	0.0391753264121474	-0.857706991810162	-1.66341467705247	-0.0519993065678547	905.347472008017	657.68068462981	0.00799495231921321	-0.926023791628041	-1.50461098469046	-0.347436598565624	622.589419995114	13113.7054597976
38169	Trp63	0.0271276361863469	0.494614975040482	0.116899614506669	0.872330335574295	63.1365404620199	81.7303259236884	0.519681773087407	0.170771575772517	-0.38298599375513	0.724529145300164	75.2906921580213	1320.94535126238
38170	Trp73	0.0132741262490829	0.852655691827848	0.261300771216429	1.44401061243927	15.477175152599	26.4375222186143	0.0946293347419257	0.681938618573939	-0.137584481688821	1.5014617188367	30.4140230540169	433.972322551381
38187	Trpm6	0.0362755640296568	0.548307231851804	0.0868176576451553	1.00979680605845	42.0038233802371	56.2381688948839	0.00467425451669031	0.715266315735028	0.34702026346869	1.08351236800137	60.1157366018012	950.146373261534
38191	Trpt1	0.0476113269522019	0.722699337153352	0.0301140496136545	1.41528462469305	10.9127945059034	16.7270379584798	0.42641695920047	-0.318760619250509	-1.16012619987879	0.522604961377772	8.3416816377162	215.889084612597
38192	Trpv1	0.0289967841510058	0.773720156298827	0.125717446718358	1.42172286587929	4.31628144973146	8.77913890250239	0.317628531393159	-0.646947045382595	-2.07540971706443	0.781515626299245	1.59870444646175	88.1647487921736
38194	Trpv3	0.065023589302131	-0.353765681702156	-0.698551081657723	-0.00898028174658877	9.28769388293046	6.33193755469142	0.446828223085143	-0.458977042995065	-1.76190767569517	0.843953589705041	6.41257446494259	132.193235415387
38219	Tsga13	0.020812806220163	-1.0560910054415	-1.93841845453107	-0.173763556351934	4.87269369657036	1.69391872431038	0.730402075342724	-0.179664841411478	-1.28679901438581	0.927469331562859	4.14659145913177	64.279223280075
38256	Tspo	0.0157273471214427	-1.11171669344183	-1.989659157793	-0.233774229090661	11.8527224595902	4.7554058881602	0.310648330091096	-0.411109982159825	-1.25704345538115	0.4348234910615	8.759026457823	152.20292883344
38296	Ttc27	0.051612989406795	0.596388427510522	0.0296020212033646	1.16317483381768	151.83120224673	286.026578850291	0.535219777695456	0.321340911359803	-0.782022366889158	1.42470418960876	193.400090862141	3787.54723175497
38300	Ttc30a1	0.0494033734007864	-0.42925622820708	-0.816599191891932	-0.0419132645222273	7.00800247517663	4.60234525590806	0.144211481658488	-0.294602325708916	-0.682202369197993	0.0929977177801625	5.17194740003439	100.693770786714
38305	Ttc34	0.0297828571608638	0.895873811458456	0.110633703204558	1.68111391971235	2.95420939723319	6.18935976016365	0.658417832440389	-0.222170369285254	-1.28928001772543	0.844939279154925	2.23032953735519	68.2433921685122
38357	Tuba8	0.0188988893744458	-0.796941693820377	-1.39343426063331	-0.200449127007443	10.1095753496708	4.14254496577025	0.246082404168772	-0.824052632146043	-2.44202937524893	0.793924110956846	5.30871806873608	117.365030305063
38358	Tubal3	0.0288711523493701	0.89368016414337	0.117908822026236	1.6694515062605	0.664269812087002	3.50485407974936	0.363217467649123	-0.486189700370211	-1.63171806969953	0.659338668959106	0	25.0147433510181
38408	Txndc15	0.0144113209822552	-0.732725068476369	-1.23345181011273	-0.231998326840008	69.9611654989898	45.4913976405641	0.0427708454053571	-0.54950373845216	-1.0359567569437	-0.0630507199606201	53.1906640706131	1011.859363261
38410	Txndc17	0.00325429814246586	-0.597500800302962	-0.871405767623607	-0.323595832982316	179.580942563336	141.848989544571	0.834861130946389	-0.0569977548587044	-0.635767855868493	0.521772346151084	175.212644595361	2979.85546021961
38423	Tymp	0.0557965848065247	-0.320436085026846	-0.615549959905085	-0.0253222101486067	4.25990169879182	3.08907911231679	0.259881565330486	-0.812478053597696	-2.45604181984913	0.831085712653736	1.57030305234294	53.5157031807093
38425	Tyr	0.033370105609347	0.682759669446551	0.102397557693911	1.26312178119919	7.77482537669707	13.0780743767283	0.121649996865297	0.742343177275206	-0.260890972374176	1.74557732692459	20.9915608462221	251.066763597885
38438	Uaca	0.0300877504764163	-0.942796114456286	-1.78426727670665	-0.101324952205925	623.346855025889	465.162478305582	0.00599950052307311	-1.00245095302089	-1.6014802677774	-0.403421638264376	434.612981259867	9138.73388754803
38454	Ubap1l	0.0295865298241176	0.959569496149851	0.102590944934528	1.81654804736517	9.05751137138476	15.8997873541026	0.234729522082173	0.625169265494666	-0.502477416870802	1.75281594786013	18.6250956214075	261.494366081369
38483	Ube2k	0.0572855169172419	-0.433916180489278	-0.845153558031498	-0.0226788029470591	341.141486648764	290.154254970797	0.596064515794697	-0.136580711124278	-0.677075187110336	0.403913764861781	325.787643846316	5742.50031279527
38526	Ubr2	0.0163502888662284	1.04511117013187	0.229961767759061	1.86026057250469	201.005043616854	255.470235399593	0.28762374028264	0.158867481651636	-0.140576464230427	0.458311427533699	234.201503199507	4144.06069329573
38548	Uchl5	0.0529679118060178	-0.58414485576059	-1.14225385469477	-0.0260358568264145	75.598521002985	57.9864509546037	0.55676056950888	0.154707122697989	-0.396295075703674	0.705709321099651	82.0026558765714	1293.52576700496
38587	Ugt2b36	0.0215761797578847	0.464006200434241	0.133855229563374	0.794157171305108	2.29251104265606	7.46060131199927	0.852354647070112	-0.106722768622418	-1.32363383897175	1.11018830172692	1.78498505190413	69.2285844393567
38623	Unc5d	0.0416621955571657	0.787162830628965	0.0498011440737519	1.52452451718418	85.8838620152413	141.058360480983	0.145578156135564	0.275608722575239	-0.0875962029050893	0.638813648055567	113.701754040776	2043.863859222
38629	Uncx	0.00837265751634756	1.99661260218185	0.170323901010929	3.82290130335276	0.664269812087002	6.96718323638129	0.408919833217169	0.507640533175748	-0.826261601841866	1.84154266819336	2.07696127361524	58.2504859325012
38656	Uqcrfs1	0.0580926461913604	-0.375911826970363	-0.729970476415322	-0.0218531775254041	708.599589125122	571.093413755575	0.0702547308022602	-0.254889722935794	-0.506397457194791	-0.00338198867679806	611.326315112818	11346.1159079611
38672	Usf1	0.0543158335530357	0.449155097383763	0.0295779019076909	0.868732292859836	90.2850245382534	109.927738837241	0.113717661159039	0.516380448071426	-0.123380569626807	1.15614146576966	110.374773329663	1863.52522023094
38686	Usp15	0.0293947605856182	0.656598235904933	0.122610639911159	1.19058583189871	136.396443190969	156.53271197124	0.784234772707521	0.133388069588562	-0.899843652908812	1.16661979208594	140.284584748039	2599.28243946149
38725	Usp48	0.0355809532053413	0.912927984087763	0.0651299283121111	1.76072603986341	113.207257615203	145.923522615974	0.121730282234861	0.680149661855734	-0.223203568105371	1.58350289181684	142.003553932738	2406.80600498349
38728	Usp50	0.000715527074537071	-2.22608051619925	-3.478475001149	-0.973686031249495	6.62096014702753	1.09819737200191	0.996966718730082	0.00207498071870596	-1.15512007025773	1.15927003169514	6.62928876963918	86.0906777320117
38767	Vamp5	0.0231082204954277	0.597728960105719	0.150607652024377	1.04485026818706	18.3971222466698	27.3182833335416	0.785956215517224	0.0871239685628861	-0.591630836584211	0.765878773709983	20.6902008672078	398.433638684515
38778	Vash2	0.00455294808142382	0.970150135546443	0.432986201000818	1.50731407009207	37.8113029223297	52.0407568126847	0.356005620582776	0.277773549286301	-0.342700583361076	0.898247681933678	46.2215622735044	816.441732051113
38790	Vbp1	0.0289796415251362	-0.425858410488979	-0.752577132184289	-0.0991396887936699	278.880963065091	225.749286519472	0.0412589206019448	-0.273170477394046	-0.500208569686031	-0.0461323851020612	248.147978495986	4516.66936848329
38792	Vcan	0.00284964341931575	0.636254400586775	0.350476131743483	0.922032669430068	97.7434449140946	129.280946551121	0.147431546501107	0.59136975873249	-0.242498969310151	1.42523848677513	128.304453918289	2131.97307230103
38804	Vegfd	0.0150863626370935	-0.984556684227807	-1.72125112878956	-0.247862239666053	12.8319369984634	6.00256202664333	0.831676887792602	-0.12653713249482	-1.39065284828521	1.13757858329557	11.8806277185882	184.29076046217
38814	Vil1	0.0275401979606563	-0.405259039368105	-0.710455739496704	-0.100062339239507	11.9187914140276	8.54407282760054	0.876407749395549	0.0692544739718849	-0.874730305684882	1.01323925362865	12.6852621906833	198.888758593869
38829	Vmac	0.0219161339647088	-0.538096987486493	-0.929009086645268	-0.147184888327718	31.6815083712659	22.3926257097225	0.123208825820933	-0.319820375399005	-0.714281929772576	0.0746411789745655	26.3806277293286	482.728570861902
39174	Vmn2r90	0.0183569428814377	0.823968313315545	0.207002835686871	1.44093379094422	2.74586555336072	7.52553599834163	0.238448436744989	0.543743914425104	-0.426189404583359	1.51367723343357	5.87819697989034	96.8975911895562
39248	Vti1a	0.0269380173483478	-0.995815903341559	-1.87198913847459	-0.119642668208525	347.433894776893	266.288137011555	0.0297579704276691	-0.822334067352878	-1.52650971806608	-0.11815841663968	276.16410711958	5339.31683344817
39259	Vwa8	0.026323113721968	0.784972010293011	0.143329802610291	1.42661421797573	146.228776639892	178.184110988289	0.360293359473687	0.486571438143987	-0.652346220337205	1.62548909662518	164.696797001342	2934.65810777714
39329	Wdr55	0.0514126080176315	0.539225508693501	0.0345089957917972	1.04394202159521	23.0715311782521	31.9696929178748	0.0189082497933147	0.506470154563737	0.15562989815955	0.857310410967924	31.6979684602891	520.435155338496
39392	Wipf3	0.0132017013552423	0.425821677043535	0.162064930518075	0.689578423568994	25.2148917879842	47.29107421391	0.126603951049882	0.581581903995562	-0.183649909477004	1.34681371746813	39.7405024897952	673.478810950136
39428	Wscd2	0.0301124900194528	0.453813089994657	0.0997864805364106	0.807839699452902	18.1131677689073	28.14864419391	0.164396020164203	0.266575631156466	-0.104632458331382	0.637783720644315	27.7177785835365	443.877543278122
39498	Yars	0.00884346447939301	0.504048306643256	0.217283621571932	0.790812991714581	249.218023135038	289.042049403547	0.376501354420623	0.266635496977471	-0.356495311047159	0.8897663050021	298.914742706304	5023.04889146933
39570	Zbtb32	0.0486971336894921	0.64907602235218	0.0352424081072001	1.26290963659716	5.67348853127098	8.48406836708999	0.366554441753757	0.516061840265315	-0.717293322184435	1.74941700271506	8.83109329057541	137.931901133618
39613	Zc3h8	0.00433693553690916	1.9125768453891	0.460471893710053	3.36468179706815	5.22117085168089	16.1022876164769	0.429380657306095	0.42507610531066	-0.725692127833484	1.5758443384548	8.89548078344852	181.313635509638
39686	Zfp112	0.0261866384721296	-0.538282379538233	-0.949307696625265	-0.1272570624512	87.7351980695638	65.2832964489463	0.0292192182070327	-0.495630669697409	-0.882359103473652	-0.108902235921165	67.2630927629623	1321.68952368883
39695	Zfp131	0.018552802952825	0.887617414850372	0.207672728883015	1.56756210081773	115.377785703438	156.244826711684	0.394639892683306	0.294963688038501	-0.426244736849799	1.0161721129268	131.131223696384	2416.52301666903
39707	Zfp182	0.0476597417038476	-0.767490562497911	-1.51290925188551	-0.0220718731103103	51.2738662982074	35.4380176238013	0.325508065622293	-0.462416364584964	-1.45708626623786	0.532253537067932	42.1859510697523	773.387009950566
39764	Zfp346	0.0477552690483284	-0.702535174524558	-1.37259130875893	-0.0324790402901842	163.196819048023	117.698420776921	0.149291545917522	-0.661869636787722	-1.61796095966105	0.294221686085608	124.818387951444	2434.28176665833
39780	Zfp37	0.0154022097409699	1.47860894505446	0.157770856492176	2.79944703361675	32.6104428492808	50.1899830130255	0.114676805256189	1.18005661517978	-0.614712936112411	2.97482616647197	49.4967103749333	793.782817423437
39812	Zfp446	0.0446683024445181	-0.718210181760315	-1.39193578976093	-0.0444845737597042	17.0513608983891	10.0452737412155	0.730258839628963	-0.214175771936485	-1.53763875215841	1.10928720828544	14.7076660660414	250.825804233876
39819	Zfp458	0.0463071626377412	-0.843117966625636	-1.67343768060512	-0.0127982526461564	147.4532871693	102.999649289362	0.350895011389699	-0.283204168293136	-0.908948372014484	0.342540035428211	131.362404306046	2290.89204458824
39878	Zfp608	0.0230455332440045	0.946384522140982	0.162363571844863	1.7304054724371	168.4507280612	242.926015424108	0.0378371352756839	1.04955758752974	0.0107764549273308	2.08833872013216	281.485866638648	4157.17566074374
39906	Zfp653	0.00143242447830774	0.445082741754754	0.281304582797185	0.608860900712323	17.7675234898893	25.3349746597267	0.122117178230596	0.764394720738229	-0.277014388855094	1.80580383033155	26.9970258130714	420.597143776124
39927	Zfp703	0.018495073785728	0.443915651795241	0.142289749511123	0.745541554079359	22.1588486731542	34.1860187413837	0.0877334212445622	0.418894147175028	-0.0407196012836288	0.878507895633686	29.8117808671671	516.93988969023
39961	Zfp78	0.00439110190944676	0.866302911734413	0.406377070959066	1.32622875250976	4.94758177061978	12.463486947813	0.765561074371598	0.124980450189108	-0.762814898370234	1.01277579874845	5.90069647446887	139.87059115741
39977	Zfp81	0.0154417097173317	-1.22425116800871	-2.22472171120334	-0.223780624814075	71.490499867233	46.717736061607	0.585195517765599	0.195853733790027	-0.559811658114827	0.951519125694882	76.4163398621346	1167.74745474585
40025	Zfp940	0.0501735922664251	-0.330918378661065	-0.625828650843916	-0.0360081064782142	52.4162875959304	42.8254069758536	0.575447092678713	0.167204598483776	-0.459377992216622	0.793787189184174	56.8425846228229	912.505675167642
40038	Zfp953	0.012804934624154	0.790228132286449	0.257546536275972	1.32290972829693	3.07652813057019	6.72465956703226	0.406480788659159	0.513542492555528	-0.830126108087229	1.85721109319828	6.4303719211983	97.3893577128044
40049	Zfp964	0.006546045788844	-0.948650929645443	-1.51735880793469	-0.379943051356201	27.8817470450717	11.857091102861	0.167969910912889	-0.529463812000408	-1.31110968757128	0.252182063570464	19.9104651366004	357.895819707198
40066	Zfp981	0.00450353991916991	-0.568164690259816	-0.847016420180079	-0.289312960339553	18.6919526691455	8.30733638636472	0.165130460718426	-0.782832478877718	-2.00984226655856	0.444177308803122	10.1553907987518	222.928079125572
40095	Zfyve9	0.046620346598863	0.827028767186359	0.0148759965546699	1.63918153781805	225.990936943461	300.002264043409	0.320002004521351	0.545875697763418	-0.635417225798194	1.72716862132503	257.433952968022	4700.56292372935
40140	Zmynd12	0.0203683639925918	1.32478713088282	0.116785805646299	2.53278845611934	4.26838854714907	10.8888325942453	0.0422493842409564	1.1522325160564	-0.0695139594091139	2.37397899152192	10.8247870489346	155.892049141974
