# Supplementary material for: Sex differences in the transcriptome of extracellular vesicles secreted by fetal neural stem cells and effects of chronic alcohol exposure
Source: Biol Sex Differ. 2023 Apr 15;14:19. doi: 10.1186/s13293-023-00503-0 (PMC10105449; doi:10.1186/s13293-023-00503-0)
Supplement: Supplementary file 34 — Additional file 34: Table S28. Effects of Heavy Ethanol Exposure on EV RNA Expression Table of heavy ethanol exposure-sensitive RNA transcripts in EV samples with gene name, p-value (paired t-test) and effect size (Hedges’ g) of moderate (120 mg/dL) and heavy (320 mg/dL) ethanol-treated groups, EVs’ mean values of control, moderate, and heavy ethanol-treated groups, and total RNA expression level in EV samples; paired t-test; Hedges’ g with 95% confidence estimate. [file 13293_2023_503_MOESM34_ESM.csv]

	Gene_ID	pvalue_0vs120	effsize_0vs120	effsize_0vs120_lower_CI	effsize_0vs120_upper_CI	mean_ctrl	mean_ethanol_120	pvalue_0vs320	effsize_0vs320	effsize_0vs320_lower_CI	effsize_0vs320_upper_CI	mean_ethanol_320	Total_Normalized_rna_Expression_Level_EV
10	0610030E20Rik	0.210695542820048	-0.400454093754372	-1.04658634678149	0.245678159272747	437.895651933629	346.61465087555	0.00788369509503364	-0.393572278326013	-0.606383634909217	-0.180760921742809	327.774717702371	6673.7101230693
40	1110038B12Rik	0.949568550304599	0.014270169294263	-0.463998783415404	0.49253912200393	206.779095785837	208.514622595928	0.0125008375356602	-0.248225739266769	-0.395612991545293	-0.100838486988245	174.005907503846	3535.79775531367
58	1500009L16Rik	0.0189402668783396	-0.874414413424619	-1.54517704475718	-0.203651782092062	50136.0854198697	17222.7822314456	0.0602799399117483	-0.593004969079092	-1.18558891598361	-0.000421022174569963	21678.9226894882	534226.74204482
236	1700026J12Rik	0.622100038979998	0.336997996112141	-1.13363465027373	1.80763064249801	9.4083772960414	12.6605137425291	0.035827841337852	0.246747684025777	0.0509185857363455	0.442576782315208	21.6501900073413	262.314486275471
286	1700034K08Rik	0.0726443066014817	0.419972324101754	-0.0104772018635113	0.850421850067019	2.25222234229783	3.96914286124851	0.0161565010538219	0.557146743742018	0.18270958461501	0.931583902869026	4.6110772036986	64.9946544434696
355	1700063A18Rik	0.836517331329336	-0.0981925103719187	-1.10716712434977	0.910782103605936	2.23412277133214	1.91262023874807	0.013602828188443	0.703006113483929	0.23375140778255	1.17226081918531	5.55913892245128	58.235291595189
397	1700084E18Rik	0.317518117919455	0.400851908821548	-0.435507045103438	1.23721086274653	1.01073844681326	1.89099217730524	0.0423402566464132	0.923100851574881	0.0163373469032454	1.82986435624652	4.30729081097043	43.2541286105336
463	1700113H08Rik	0.971748735441546	-0.019169465969804	-1.16678866660444	1.12844973466484	53.7089205488165	53.3163869058412	0.0212408852683759	-0.720481981267797	-1.26479304193845	-0.176170920597142	35.391564553194	854.501232047111
494	1700126G02Rik	0.0852709787370943	0.918896773714149	-0.221841910320869	2.05963545774917	19.3477418458359	32.4243033958545	0.0395667704005171	0.47338905576144	0.0712108216946091	0.875567289828271	27.8765500877084	477.891571976392
536	2010001A14Rik	0.00210874667415211	2.74464224742217	0.452058067481454	5.03722642736289	11.5936292625608	20.8694446197744	0.0449725613887993	0.861505612828187	0.0159912436945139	1.70701998196186	18.6603549812847	306.74057318172
564	2210408F21Rik	0.040583103058267	0.876460925128406	0.0392740105218023	1.71364783973501	17.0419017223027	29.7918800146103	0.0600090811187276	0.313814524522377	0.0180303024732345	0.60959874657152	22.0233440377397	413.142754647916
591	2310016D03Rik	0.729324338727147	0.188500661143127	-0.969131895839085	1.34613321812534	6.50942177549666	7.47344155159286	0.0307489988804088	0.770754553101771	0.114748237235513	1.42676086896803	12.0066197976299	155.936898748317
596	2310022B05Rik	0.182900324640275	-0.224249341926059	-0.551598907854216	0.103100224002098	364.956694325941	291.013559561258	0.0160649655151954	-0.249054494907583	-0.406943914471753	-0.0911650753434126	282.528359244416	5630.99167878969
648	2510022D24Rik	0.0751956459362863	-0.472453724989855	-0.967892483193761	0.0229850332140508	852.166472690264	600.577824533655	0.0135228083784472	-0.720466134041415	-1.20302651452243	-0.237905753560404	430.318901506659	11298.3791923835
685	2700046G09Rik	0.639783723341768	0.287284685906477	-1.02502200415104	1.599591375964	2.42806437599998	3.63629915252119	0.0349254518087268	-1.02466108214032	-2.00644192380267	-0.0428802404779821	0.396366271721567	38.7643788014564
693	2700089I24Rik	0.315521639394359	-0.433769938918709	-1.34037631710296	0.472836439265544	12.6420124345641	8.03577122535867	0.0585635927762994	0.488760235498176	0.0167764456497076	0.960744025346645	19.1615194037277	239.035818381903
698	2810006K23Rik	0.14692907661446	0.399378944949625	-0.139662045006331	0.93841993490558	64.723329518141	78.5342747349701	0.00163731475077543	0.625070128255922	0.377982520704701	0.872157735807143	85.6569877545103	1373.48755204573
700	2810021J22Rik	0.357886071420438	-0.302212452742202	-0.982481935112717	0.378057029628314	249.840006361996	219.235353720203	0.0597650842553279	-0.441908008742017	-0.867344366786922	-0.0164716506971125	208.072558882694	4062.88751378936
735	2900060L22Rik	0.660642084357751	0.158734793718661	-0.604594293614903	0.922063881052226	15.7648399124372	18.5974790512199	0.031831706268988	0.564250644323088	0.105628426863878	1.0228728617823	22.1066701536666	338.813934703942
745	3100003L05Rik	0.0333855898066989	0.558654296265781	0.0987939469999615	1.0185146455316	9.87021865510332	16.856220124009	0.0372148647829036	0.448778790325605	0.0764433497632244	0.821114230887986	16.811191444506	261.22578134171
757	3110056K07Rik	0.0228346712351169	1.0114298543492	0.157479364932165	1.86538034376624	28.8812126584656	41.7531981826405	0.0243025935017897	0.996787130307162	0.144623095153339	1.84895116546099	49.5965639405921	721.385848690189
890	4930423B08Rik	0.665775533229662	-0.201754039414788	-1.19194495981564	0.788436880986067	12.8192070451573	11.0507315503606	0.00305046404250628	-0.513781340819292	-0.741207466344061	-0.286355215294524	3.62812306684241	164.988369974162
906	4930429D17Rik	0.0582698565008485	-0.332203526521919	-0.643139786996402	-0.0212672660474367	14.5990029780556	11.1804254670659	0.032224492720515	-1.0424735458541	-2.0236984722299	-0.0612486194782972	5.12703379657571	185.438773450184
1045	4930488N24Rik	0.326568193540351	-0.498148959568074	-1.58058015775391	0.58428223861776	2.84043644113771	1.38560336633759	0.0450050705838649	-0.489648205116134	-0.924055109855968	-0.0552413003763007	0.40960563129705	27.8138726326341
1139	4930528P14Rik	0.879463539406567	0.0170088901617686	-0.220506186116953	0.25452396644049	1.79038098323591	1.85653637823134	0.0114806490659755	0.461742180697846	0.183794960927449	0.739689400468243	3.56597688710323	43.2773654914229
1205	4930554H23Rik	0.787434304807649	-0.0700022976386173	-0.618917071550033	0.478912476272798	8.56666568201207	7.92872870082818	0.0539065442007972	0.590812393079345	0.0221472083529221	1.15947757780577	14.0227990584351	183.109160647652
1237	4930562C15Rik	0.742525712282243	0.137990970382937	-0.751576622402866	1.02755856316874	4.67972378117221	5.34431970167335	0.0314023967988521	0.818278433128514	0.107412048051045	1.52914481820598	8.34949222009174	110.241214217624
1243	4930563H07Rik	0.995687139062353	-0.00302552525458721	-1.18972191932291	1.18367086881374	0.664269812087002	0.658449443219802	0.0404136634159531	0.431151093504041	0.0656579371385978	0.796644249869484	3.15637125580619	26.8745430666779
1325	4930599N23Rik	0.236719979521525	-0.668008452555363	-1.89282671244295	0.556809807332222	10.9375265898236	5.79050474260023	0.0140252511673163	-0.523061475168636	-0.859064489793585	-0.187058460543688	6.96671031782015	142.168449901464
1341	4931422A03Rik	0.00818154215792778	1.59103360853345	0.332071708049411	2.84999550901748	5.27237072192837	14.7265428846845	0.0242230679711652	1.1792903138618	0.107294021552027	2.25128660617158	13.5691836611631	201.408583606656
1433	4933424G06Rik	0.944406026531356	-0.031674356296889	-0.994679703471894	0.931330990878116	1.58795253021083	1.49612657350979	0.0347800361125445	1.03674437244769	0.0405761923665446	2.03291255252884	4.72667430814912	46.8645204712185
1453	4933431E20Rik	0.138091576402994	0.559930078912569	-0.200942335829342	1.32080249365448	25.7464442285924	35.1264915337927	0.00939279864400505	0.890695364016481	0.318066444237049	1.46332428379591	43.9907148088242	629.181903427256
1481	5031425E22Rik	0.233809545801228	-0.408265766109466	-1.10770442898291	0.291172896763981	3016.73831700853	2467.48796779355	0.00377371651107214	-0.30548348747251	-0.442054268345015	-0.168912706600004	2451.93830456924	47616.987536228
1535	5730455P16Rik	0.19900065804087	-0.506356936217644	-1.3161838670118	0.303469994576507	345.648145535001	276.880743100796	0.00704127143937268	-0.811021461799566	-1.28477861970661	-0.337264303892522	254.324454993146	5261.12006177366
1563	6030458C11Rik	0.24704460506818	-0.45777947378134	-1.27596978301566	0.360410835452984	887.233422573246	698.023306926495	0.0061936321320001	-0.550597653154592	-0.840858921073466	-0.260336385235718	645.983310192545	13387.4402381537
1565	6030468B19Rik	0.129262513289047	0.259423204966766	-0.0643913912252455	0.583237801158777	28.5692557679804	45.8157051643088	0.0174924898727618	1.16086574622834	0.201691136134575	2.12004035632211	58.7690245582409	798.923912943181
1582	6430548M08Rik	0.334384435191659	-0.486094454884553	-1.55854234672777	0.586353436958668	574.530259218002	477.73675973889	0.0306444936422234	-0.364056283551274	-0.644721208760995	-0.0833913583415539	485.602911654883	9227.21958367065
1601	6720489N17Rik	0.233226705917589	-0.652826691027351	-1.83461614061005	0.528962758555345	92.3030032371432	67.0882247844396	0.0419721768654295	-0.295423763837401	-0.543009065705988	-0.0478384619688145	68.1511085020541	1365.25401914182
1641	9030624G23Rik	0.622588945666217	-0.157260935388526	-0.829926948814534	0.515405078037482	556.784533511712	496.243570533557	0.0595773930438952	-0.349243180302816	-0.679459436065493	-0.0190269245401382	411.798554745801	8788.95995274642
1672	9230112D13Rik	0.712265385464453	-0.111895072560403	-0.752385236637847	0.528595091517041	2.40531230948184	2.00208327584496	0.0329748871044511	0.757206189140722	0.102029943403514	1.41238243487793	6.98788388207133	68.3716768043888
1697	9330182O14Rik	0.877204791990581	-0.0655899983550169	-0.965379816577231	0.834199819867198	11.5945119086939	11.08974465457	0.00565857564412732	-0.794246772037031	-1.23215864820104	-0.356334895873022	5.26919500587558	167.720709414837
1727	9530020I12Rik	0.544866046320678	-0.236627508824518	-1.06009615299105	0.586841135342019	16.0240267542937	13.5301413120153	0.0183856063703306	-0.658404680782146	-1.12847291983571	-0.188336441728578	9.8576490926955	236.470902954027
1735	9530051G07Rik	0.085180204181744	-0.829171526867876	-1.82934698877591	0.171003935040163	39.6961540995119	25.261718684491	0.00493724249906453	-1.20697310574675	-1.94545596540851	-0.468490246084988	23.4332866957526	530.346956878533
1791	A230072C01Rik	0.0215567846193181	-0.868615675087737	-1.55760634836621	-0.179625001809261	16.8856711475226	12.0798228795477	0.0285788169730304	0.995731873065141	0.104707230492968	1.88675651563731	24.7631965454206	322.372143434945
1810	A330023F24Rik	0.990757902571782	0.0063815549425172	-1.16164744164993	1.17441055153497	6.76305009876923	6.81386213543578	0.0195076610838533	1.60024476459258	0.0109148122620897	3.18957471692307	17.0321996868143	183.654671526116
1819	A330069E16Rik	0.537804649630972	-0.408523797098404	-1.84174439441364	1.02469680021683	4.61271785340794	2.71135307860282	0.0206195632936844	-0.901965191904964	-1.61627085301947	-0.187659530790457	1.83783286003849	54.9714227522955
1825	A330093E20Rik	0.392815853215059	0.155201647553602	-0.216959939280137	0.527363234387341	54.6077052181183	61.1786242089277	0.0560453954283528	0.275653075998908	0.0230303524839706	0.528275799513845	69.66323357416	1112.69737800724
1871	A630023A22Rik	0.104794701783382	0.179716786468129	-0.0243157957496808	0.383749368685939	3.27201057459393	8.41892656249781	0.0195401582215886	0.439305821687264	0.13662185575613	0.741989787618397	7.0638343013612	112.528628630718
1917	A830019P07Rik	0.814065709961978	0.0601481799061385	-0.480941034860897	0.601237394673174	21.6466595348496	22.814634869169	0.043786314858359	0.434382072909707	0.0566778593946153	0.812086286424798	29.6865196485757	444.886884315566
1930	A930001A20Rik	0.946150850901396	0.0462880464763699	-1.4071317794578	1.49970787241054	4.97093853921003	5.17409364686699	0.026818372186591	-1.10076941699838	-2.10300218945117	-0.0985366445455811	1.54585663832738	70.1453329464264
1936	A930005G22Rik	0.216556907547869	0.851950579475998	-0.715551215276533	2.41945237422853	4.35447258656881	7.95777019248522	0.0292792378188187	-0.663262773983977	-1.20303108933813	-0.123494458629829	1.45470594789242	82.6016923616786
2005	Aatk	0.574619203629269	-0.190108758241098	-0.9023610213059	0.522143504823705	230.458569671842	208.470158107368	0.0326802639244277	-0.475617678637328	-0.857374524583627	-0.0938608326910289	161.268774698183	3601.18501486436
2039	Abcc3	0.595269385340976	0.230538807947419	-0.687491975154783	1.14856959104962	8.86101483468535	11.5799550182021	0.0548037530061369	0.128921626600326	0.0133261513849315	0.244517101815721	12.3045042908178	196.472844862232
2065	Abhd14a	0.0276552016775158	-0.654884557858151	-1.17797838342874	-0.131790732287565	52.6145310368479	32.5464765313726	0.0645255523743479	-0.465197858933709	-0.927005355859459	-0.00339036200795917	39.4953200952745	747.93796598097
2082	Abi3	0.212648211787945	-0.0901550729870955	-0.231109218589975	0.0507990726157841	501.941535532936	424.089440729756	0.0593522228641259	-0.336381645447292	-0.653374317897551	-0.0193889729970321	276.65762630604	7216.13161541239
2086	Abl2	0.302737051161011	-0.285521303469568	-0.850640321130675	0.279597714191539	2412.43695947486	2080.69706420354	0.0150408494031753	-0.251802192723148	-0.408738340571315	-0.0948660448749818	2092.99441345382	39516.7706227933
2100	Acaa1b	0.480503930336866	0.418815197279016	-0.858599760133606	1.69623015469164	1.12611117114891	4.41412262873882	0.0103411805531644	1.1406528173942	0.324000074076998	1.95730556071141	6.67276681260294	73.2780036749441
2102	Acaca	0.441507750852319	-0.358426724862285	-1.34448625948434	0.627632809759767	441.337802427448	394.623132669452	0.0643396906598704	-0.407499550929519	-0.807014617798386	-0.00798448406065266	376.283837383869	7273.46863488462
2107	Acad8	0.156704854591741	-0.461006086912427	-1.1097127999688	0.187700626143945	283.600455958276	235.093110734854	0.0128126271014565	-0.595798931303648	-0.976299568022691	-0.215298294584604	216.825191001397	4413.11254616716
2124	Acbd6	0.972533440951614	0.0109922212364911	-0.665848854034603	0.687833296507585	109.99882814294	110.490601341015	0.0315521369482009	0.871260440971482	0.100710589824285	1.64181029211868	138.447979733483	2153.62445530463
2126	Accs	0.199358003248465	-0.483688794877474	-1.2541334419369	0.286755852181948	171.118381677573	132.568520439869	0.0457889432376628	-0.610734529691967	-1.17148139148471	-0.0499876678992288	118.662653113332	2534.09733138465
2136	Acin1	0.131905599731182	0.415439885095163	-0.120803964576648	0.951683734766974	367.998040596833	444.98836154624	0.0278775028658974	0.945984957611156	0.119171408334273	1.77279850688804	544.218049118071	8143.22670756687
2162	Acox2	0.374419270368845	0.303489709832166	-0.405986298564772	1.0129657182291	6.98044372812454	9.22399952582497	0.0405605209129197	-0.558452791708322	-1.04585379937407	-0.0710517840425749	2.06372191403976	109.608991007936
2179	Acsf3	0.117520349486204	-0.322027336036324	-0.711605554193979	0.0675508821213296	112.702715477254	78.2958223004328	0.0314423560417029	-0.382265602316281	-0.680130810494752	-0.0844003941378105	73.4730199805067	1586.82934654916
2226	Acvr1b	0.193124667033196	-0.613024430513386	-1.60342781739768	0.377378956370904	422.275082050422	286.530070931868	0.0479845802710462	-0.318797606720351	-0.598365591984975	-0.0392296214557271	314.218068788025	6138.13933062189
2229	Acvr2b	0.217181437189491	-0.366132168724041	-0.963137443651175	0.230873106203092	1128.3330566847	937.576647324894	0.00189541002806066	-0.445865319103923	-0.62049972423236	-0.271230913975486	902.832319841072	17812.452143104
2234	Acyp2	0.144074963222086	-0.518388270758191	-1.22922524304381	0.192448701527432	1140.59990709933	901.36823787663	0.000687462944021696	-0.585517586308846	-0.775059455258577	-0.395975717359115	773.319572355826	16891.7263039907
2241	Adam12	0.230449279079721	-0.395705471539811	-1.06641074745892	0.274999804379302	446.47965182008	361.535112542159	0.0558993137684821	-0.138342976538959	-0.263272380506346	-0.0134135725715715	386.908379178956	7169.53886124717
2251	Adam22	0.0163230448529834	0.924575402722309	0.231982498546406	1.61716830689821	119.898809772115	152.781052208108	0.00527354876680036	1.73261884193137	0.437332796357809	3.02790488750493	163.459842884936	2616.83822919096
2272	Adam9	0.00568853776670534	0.217096577953919	0.111376146699495	0.322817009208342	183.572494941194	218.740950907648	0.029102946222824	0.720436304214211	0.125748001025007	1.31512460740341	245.97277649649	3889.71733407199
2299	Adap2	0.0285116508424347	-0.805910336882408	-1.48414236652909	-0.127678307235726	25.0337994080775	15.7942738713805	0.00287655913220587	-0.735584429336566	-1.07593945606872	-0.395229402604416	14.4736233505829	331.810179780245
2304	Adat2	0.476458651217705	0.429660810262734	-0.870918775385926	1.73024039591139	10.5019331658693	15.6384789238834	0.0502380599576509	0.769007114416767	0.00911366599937857	1.52890056283415	15.9870279766532	252.764640398435
2312	Adcy3	0.182075286842642	0.844864865308178	-0.570807310214709	2.26053704083106	20.7292117189971	29.9815396830071	0.0360745735444402	0.55848970143786	0.0880643807603836	1.02891502211534	25.8495741235375	459.36195315325
2328	Adgrb1	0.0680687214817947	0.24495203913745	0.00617777747978876	0.48372630079511	2833.52467152944	4081.76076068909	0.0411616780277484	0.362826881899287	0.057379095701216	0.668274668097358	7699.51076273452	87688.7771697183
2335	Adgrf1	0.182552439528714	0.503545527663963	-0.266347954212565	1.27343900954049	8.54494423364789	13.5348369216264	0.0249091176350945	0.669183004800967	0.148271374663564	1.19009463493837	17.220797075803	235.803469386464
2348	Adgrl2	0.0539410597672437	1.50446413166999	-0.446778340181216	3.4557066035212	122.103070900696	173.770974396659	0.0296316458758065	0.562342380750353	0.114909843555554	1.00977491794515	145.281044550928	2646.9305390897
2349	Adgrl3	0.0901313170492385	0.405652419631076	-0.0428158614533938	0.854120700715546	520.590544517249	591.513377017737	0.0646861388468423	0.477348736747739	0.0018531197563238	0.952844353739154	626.669989473672	10432.6434660519
2372	Adora2b	0.786052761203948	0.0940439638630404	-0.639192718869592	0.827280646595672	6.33823223734696	6.88226500245735	0.0121581074469077	1.2803330103488	0.277472656299961	2.28319336439764	10.591028811887	142.869156310148
2390	Adss	0.246782502442371	0.201083566210519	-0.144064446217928	0.546231578638966	502.51229141213	561.207215061826	0.0697740327374011	-0.343719744791573	-0.686396742182894	-0.00104274740025195	388.062428368719	8710.69160905604
2410	Aff1	0.276449137442302	-0.303621255757042	-0.870218900592511	0.262976389078427	1141.72016409565	968.605011676283	0.0432722221546035	-0.214352647124248	-0.393895672648407	-0.0348096216000884	1013.72624330006	18744.308514432
2411	Aff2	0.187706707631181	0.375773631269403	-0.192207578661895	0.943754841200701	311.660783341188	411.434294902682	0.0282596253482456	0.132824054539413	0.0355265928812282	0.230121516197597	352.624157302202	6454.31541327643
2415	Afg3l1	0.656923798492474	0.150520077427178	-0.564307695524426	0.865347850378783	658.764411721299	691.23947604975	0.0482839267704274	-0.616010252933225	-1.19195456671415	-0.0400659391523019	577.333024683086	11564.0214747248
2422	Agap1	0.17769696563795	-0.451364475054208	-1.12468632950542	0.221957379397005	3559.36206790229	2857.82407025181	0.0162698054997948	-0.457888960745581	-0.759392088548585	-0.156385832942576	2556.98341306728	53845.0173073283
2423	Agap2	0.166361160060014	0.784113851759044	-0.449751999871906	2.01797970338999	131.195317455005	177.745334456971	0.00113538004632726	1.10984877367296	0.639332633228125	1.58036491411779	197.625917250151	3039.39941497276
2431	Agfg1	0.311214144411694	-0.264770927115985	-0.797712941496847	0.268171087264877	387.323811293502	336.915675164169	0.0520581527111329	-0.181046944994239	-0.34132491666207	-0.0207689733264089	342.728696924883	6401.80910029533
2439	Ago2	0.144457060579531	-0.576166515032586	-1.37811975462176	0.225786724556588	3766.80429867497	2700.44818519603	0.0127115681605066	-0.430078499814661	-0.694104581286152	-0.166052418343169	2568.18486251905	54212.6240783403
2457	Agtrap	0.170990130163324	-0.466492932878325	-1.15151828108739	0.218532415330737	461.156370816477	365.637683273717	0.0244998979239216	-0.543786016072251	-0.951819276488884	-0.135752755655618	334.30054530066	6966.56759634512
2514	Ajm1	0.0307700493827648	0.42881676643908	0.0938707912957373	0.763762741582423	162.519917215056	290.114373442869	0.0187691191173339	0.467152825618357	0.146944457195291	0.787361194041422	377.36045852881	4979.96849512041
2515	Ajuba	0.384574169075512	-0.218224130988592	-0.73473449360585	0.298286231628666	259.451676859691	220.962166947998	0.0361266624763706	-0.142393999844889	-0.254563518911434	-0.0302244807783432	204.110775333101	4107.14771484474
2518	Ak3	0.0622953944202129	-0.762048966189914	-1.56866188814969	0.0445639557698664	51.8704001101085	33.5179961024177	0.0461793915202571	-0.607298101250232	-1.16588848899836	-0.0487077135021097	36.2409198192059	729.775896190393
2527	Akap10	0.247554905182354	-0.292949817354872	-0.802299970401945	0.2164003356922	576.22133100799	486.97693613787	0.0258920760641569	-0.360497890192808	-0.62514144109506	-0.0958543392905555	444.477062076321	9046.05197533308
2529	Akap12	0.324514666393422	-0.294447442360045	-0.907959426526163	0.319064541806074	837.843129855296	733.061299616404	0.00355537734150022	-0.625819122425979	-0.920769079866317	-0.330869164985642	636.030484825666	13241.6094857842
2549	Akr1a1	0.766094006904503	-0.0600835699360167	-0.486620574227083	0.366453434355049	1089.73033690502	1058.1789863652	0.06794310194928	-0.344439452443283	-0.684719551391559	-0.00415935349500751	916.249413885316	18384.9524229332
2557	Akr1c18	0.0365787785076331	0.568813193124585	0.0864830387940618	1.05114334745511	0.461841359061913	2.70541504405141	0.0317289918496119	0.383223504076905	0.083766966291842	0.682680041861968	3.97754342996989	42.8687989984993
2568	Akt2	0.225547284721239	-0.290867640794449	-0.769662894487474	0.187927612898576	956.502980364729	718.496311934871	0.0399077354463155	-0.180478730250306	-0.327442540476637	-0.0335149200239763	694.70012905164	14218.1965281074
2570	Aktip	0.126026839692962	-0.605396525950161	-1.40521198853146	0.194418936631143	525.499155398369	383.130120993926	0.0286845089831565	-0.645511229122442	-1.16524277823932	-0.125779680005561	368.882994333883	7665.07362435707
2571	Alad	0.394852084109282	-0.48886434076993	-1.72753410569265	0.749805424152791	134.970267700667	102.245273343286	0.0378467134898612	-0.398047844958567	-0.72672205696833	-0.0693736329488033	94.4470290340585	1989.97542046807
2576	Alcam	0.109784158415004	0.369711734296184	-0.0687216719379066	0.808145140530274	71.5281953174582	85.7257489893823	0.0224389431883353	0.279255983787701	0.0847212302149465	0.473790737360456	109.396758933272	1599.90421944067
2586	Aldh2	0.610717534912342	-0.124024182882226	-0.635290175291313	0.387241809526862	61.5726155095856	55.2918811936272	0.0524389845975848	0.411067128881894	0.0342741276076627	0.787860130156125	71.1027538193271	1127.80350313524
2614	Alg9	0.443408981742781	-0.353662736255856	-1.33016524387697	0.622839771365256	137.827928184051	116.882028745575	0.0373211473029017	-0.564341739067809	-1.04525839130428	-0.0834250868313357	105.132851053808	2159.0568479006
2641	Alpl	0.10556085547325	0.29033850015299	-0.0444371441931023	0.625114144499082	1108.3186017251	1555.50368903041	0.0430654733033908	0.595500143076337	0.0611955373605938	1.12980474879208	2143.73921793149	28845.369052122
2660	Amer2	0.232731284852339	-0.211734769590989	-0.563187193602349	0.139717654420371	2097.44674047201	1846.10229635596	0.0359825807725236	-0.235905045683246	-0.423132566053429	-0.0486775253130638	1807.95166519578	34509.0042121425
2662	Amfr	0.16909263683171	-0.468442861346188	-1.1529035754716	0.21601785277922	610.981159185066	495.892905526066	0.013804364007127	-0.456982155687633	-0.745134029554844	-0.168830281820422	481.154391292839	9528.17073602382
2672	Amot	0.288015579871926	-0.185321621163082	-0.535733314976068	0.165090072649904	735.980489806701	662.610462903932	0.035424156452475	-0.264025952436752	-0.473305752552203	-0.0547461523213006	629.133086256172	12166.3442338008
2673	Amotl1	0.261330286437518	-0.298737323613666	-0.836161121193606	0.238686473966275	21514.7904452322	15573.8299931568	0.055454299667943	-0.14634899331314	-0.278235782270199	-0.0144622043560816	15448.4267270927	315222.28299289
2678	Amph	0.877984530000103	0.0739042058397892	-0.946785902005014	1.09459431368459	248.337232015208	252.483576821298	0.0372911526706845	0.797826424466017	0.0729816218605783	1.52267122707146	310.854685799373	4870.05296781528
2694	Anapc15	0.138214709740557	-0.579444514909404	-1.37091958321888	0.212030553400072	170.003983255027	117.315248877501	0.0187522161784804	-0.591585456571125	-1.00885198299852	-0.174318930143731	117.279602206707	2427.59300603541
2699	Anapc7	0.364442136406321	-0.578989895672283	-1.97688169351424	0.818901902169674	174.949781637994	141.145372682993	0.033794277854913	-0.609938592996166	-1.12031266891127	-0.0995645170810665	142.407238543703	2751.01435718814
2709	Angpt4	0.0857295008666289	-0.288184037190184	-0.594949727818527	0.0185816534381588	70.8823413993152	60.2031855006233	0.0656355267427235	-0.466062156187947	-0.931517459840983	-0.000606852534910551	53.3309897681049	1106.49910000826
2717	Ank	0.316860572715319	-0.306784413334859	-0.935987393047598	0.322418566377879	1066.47107235382	881.498766880666	0.0513458334093082	-0.318689981708394	-0.604280959538161	-0.0330990038786275	839.131184529406	16722.6061425834
2731	Ankle2	0.294471850811599	-0.469030549268898	-1.40952583617134	0.471464737633544	95.266090348963	80.3657204754374	0.0293351470120452	-0.691621779415191	-1.25919594204327	-0.124047616787114	75.1433449714301	1504.65093477498
2736	Ankrd10	0.182232398181931	-0.523398774002592	-1.32655049966332	0.279752951658132	1034.23942511414	782.569084205318	0.0147380142498053	-0.648967543006782	-1.08477020319099	-0.213164882822576	666.057980300678	14897.1989377208
2739	Ankrd13a	0.156595798573629	-0.249752681788889	-0.588948749986507	0.0894433864087279	229.666757421534	207.237905946825	0.0131629473134468	-0.501815531800354	-0.817386096174296	-0.186244967426411	187.465737837777	3746.22240723681
2765	Ankrd44	0.28971264934164	0.522581775310253	-0.526054758490065	1.57121830911057	55.7315604799502	70.8552485286279	0.00651183420015697	0.575298953668524	0.266482554816717	0.884115352520331	73.7051580803399	1201.75180253351
2769	Ankrd50	0.452828122278308	-0.28031896477724	-1.06287927317685	0.502241343622371	1655.68078567077	1393.85573095144	0.0405769683569437	-0.256068143293179	-0.467343035273654	-0.0447932513127041	1333.01710130436	26295.3217075594
2770	Ankrd52	0.28280463932469	-0.335618466689009	-0.974466429736977	0.303229496358959	1081.40203933898	893.438279777088	0.00911186007664651	-0.340146558483436	-0.529028076143748	-0.151265040823123	797.525370079136	16634.1941351712
2773	Ankrd55	0.919610233820157	0.0410506326260032	-0.821195764034278	0.903297029286285	11.0075189402025	11.477758909721	0.0252010303653391	0.590611948649852	0.138774132756093	1.04244976454361	19.3070567210231	250.754007425679
2779	Ankrd66	0.138604289135143	-0.61332015451279	-1.45933001367078	0.232689704645198	4.63999801793958	1.96705958540355	0.0279232605580646	-0.728693484901381	-1.32449551498313	-0.13289145481963	1.27098937059662	47.2682818436385
2791	Ano10	0.0857210804249677	-0.266075601841856	-0.548462778184959	0.0163115745012464	204.811429042294	185.125958998461	0.0314080070062471	-0.578335241545253	-1.04818831095821	-0.108482172132291	164.444065153498	3326.28871916552
2793	Ano3	0.828933259587445	0.0563908366708248	-0.495972633488982	0.608754306830631	103.776824881748	106.705863950652	0.024638906642664	0.724819961532981	0.153484088632419	1.29615583443354	132.649183592484	2058.79123454931
2833	Ap1m1	0.0942646127255789	-0.65123400339131	-1.4261897251194	0.123721718336784	285.80721341676	213.633832414545	0.00946936723125353	-0.635334303429261	-1.01499913370755	-0.255669473150967	205.77236639048	4231.28047333071
2839	Ap2a2	0.225439613778965	-0.397879769320131	-1.06412422565945	0.268364687019186	1286.75408940649	1036.72461438823	0.0212166427315376	-0.443907239419449	-0.757003701631697	-0.1308107772072	956.575606045239	19680.3258590397
2840	Ap2b1	0.307217215856822	-0.371072586474907	-1.12311293729107	0.380967764341252	3904.68434916527	3229.08018113061	0.0199657297769639	-0.32680587796646	-0.548804413172094	-0.104807342760826	3185.54249996498	61915.8421815652
2849	Ap3s2	0.410576080829613	-0.28447088412123	-1.00483565070547	0.435893882463008	302.900035746968	269.413821339897	0.0370282203813601	-0.285902807951319	-0.516219849367925	-0.055585766534712	255.878550962363	4969.15444829537
2851	Ap4e1	0.775498294686124	0.16404616682103	-1.058264427186	1.38635676082806	93.6284146796423	98.1890293993131	0.0116133825594411	0.493234598346083	0.193443219500434	0.793025977191732	109.58903924402	1808.43889993785
2856	Ap5s1	0.167867915599642	-0.486278365253903	-1.19702345426204	0.224466723754239	189.477939176042	145.470088403683	0.0329046202409629	-0.497193002871576	-0.898952850136367	-0.0954331556067847	143.818592336705	2872.59971949858
2866	Apc	0.243510132197108	-0.29705072181577	-0.80875143677003	0.21464999313849	6568.46650058024	5650.35166807759	0.0549031411812893	-0.207057095831955	-0.39402688196682	-0.0200873096970887	5804.83155123821	108141.898319376
2874	Aph1a	0.509504531541948	-0.112385520754203	-0.46624869832236	0.241477656813954	187.34802712382	175.330973775565	0.00317553737272508	-0.389530544795888	-0.559186531756702	-0.219874557835075	132.473504976045	2970.91503525258
2921	App	0.234334235485102	0.230836280769196	-0.154645135227941	0.616317696766333	230.517274464338	258.235400101161	0.0313491359993202	0.382623864489948	0.0847190552898312	0.680528673690066	296.910940470398	4713.98169021538
2945	Arc	0.624090528846232	0.218974230978335	-0.72720766196898	1.16515612392565	47.8105428940697	53.243212740506	0.0119173426749977	0.511846282269223	0.197380839636287	0.826311724902159	61.4637276694369	975.104899824076
2948	Arel1	0.362978697023964	-0.381378355475876	-1.26102129373327	0.498264582781517	337.339826379246	283.435892942843	0.0513960983372693	-0.348562784921724	-0.662500885383856	-0.0346246844595918	280.299007585304	5406.44836144436
2955	Arfgap1	0.278123823659619	-0.553110125887926	-1.64101891756119	0.53479866578534	561.390164038761	436.658873204293	0.040406813245227	-0.441083348002548	-0.81571699033454	-0.0664497056705549	442.711326718301	8644.56218376813
2959	Arfgef2	0.237018376863812	-0.156439447313146	-0.417573296816741	0.104694402190449	916.629345894064	828.771905556232	0.00831962730075846	-0.415159627311363	-0.643556572240051	-0.186762682382675	752.393127085578	14986.7662712152
2975	Arhgap19	0.28257442695744	-0.434204475754363	-1.2749704475131	0.406561496004378	298.684122926383	242.486531042987	0.0151717939796507	-0.454994659937475	-0.74894199431863	-0.161047325556321	238.728219178342	4679.39323888627
3003	Arhgap8	0.770127703237215	0.174557484296023	-1.09567206227684	1.44478703086889	4.22017593555919	5.05706451377587	0.00656694432735398	0.813799580743837	0.345992814632895	1.28160634685478	10.6391095600692	119.498100056426
3008	Arhgef1	0.00046228386332801	0.435996624014479	0.31064915835426	0.561344089674698	74.4872427863966	86.7463545183438	0.0287540048245795	1.0878882660304	0.081873121379356	2.09390341068144	104.074478651472	1591.84845573728
3012	Arhgef12	0.296295929332314	-0.284202002241022	-0.838268154674722	0.269864150192678	2672.45035134623	2237.42397343566	0.036230743040083	-0.202071838499746	-0.362197883118973	-0.0419457938805186	2293.28435614083	43218.9520855363
3017	Arhgef19	0.261548671102482	-0.235544295411624	-0.656066915222799	0.18497832439955	29.5734434299783	24.1591253496917	0.0047469273238373	-0.502613185608651	-0.748566130376314	-0.256660240840989	14.612115257428	410.068104222588
3020	Arhgef26	0.395684764671745	0.386643317655964	-0.575071759308039	1.34835839461997	249.937331920028	275.031918984369	0.0115716859255518	0.644211654426898	0.238316757826599	1.0501065510272	304.277842095875	4975.48255800163
3027	Arhgef4	0.31782214043762	-0.242017453757227	-0.735243989263344	0.251209081748891	976.611784951346	845.195823843476	0.0550712937157981	-0.0912219838877853	-0.172976552091306	-0.0094674156842643	832.450828936757	15925.5506263895
3031	Arhgef7	0.35777791595562	-0.299404118997577	-0.972914016669764	0.37410577867461	1934.65724398983	1668.25787365325	0.0223955416120605	-0.387397535388074	-0.661759994799984	-0.113035075976165	1530.02069414853	30797.6148707496
3034	Arid1b	0.18332281877916	-0.64742076959066	-1.67519054190234	0.380349002721022	788.0824469014	642.250686747181	0.0279012717118599	-0.563025303922358	-1.00338160013871	-0.122669007706003	642.43815634775	12436.627739978
3039	Arid4a	0.0449183529509588	0.58044241645469	0.0547516276740936	1.10613320523529	872.111536056916	1376.46854790235	0.0476160258853481	0.449916582020053	0.0470011781582425	0.852831985881863	1662.00360003524	23463.502103967
3041	Arid5a	0.295608786194423	-0.438424068213605	-1.31434444479419	0.437496308366984	85.8528398168562	71.9441415903588	0.0622445644873109	-0.543191852375291	-1.08524539615626	-0.00113830859432473	66.4349463754677	1345.3915666961
3060	Arl4c	0.27974253539169	-0.20078371136346	-0.573681924952995	0.172114502226074	499.421912908221	444.894221422516	0.0528952238630834	-0.166455287698919	-0.314394535598013	-0.0185160397998255	456.588764625653	8405.42939373834
3070	Arl8a	0.671855880520492	0.11696097026043	-0.464727333147171	0.69864927366803	303.63866326154	315.600925223148	0.044131021792976	0.556478871493666	0.0581992662142908	1.05475847677304	367.319436107095	5919.3541475507
3083	Armc9	0.387468159044471	-0.214478232096073	-0.72528242729935	0.296325963107205	290.833928995727	258.151196439224	0.05267343031195	-0.294973698514677	-0.560578774232505	-0.0293686227968495	211.021508210953	4560.03980187542
3093	Armh4	0.184704112807604	0.638701927161164	-0.376712925130063	1.65411677945239	10.8241034569879	15.8038308930493	0.00626445967930787	1.20387914762107	0.425069086334788	1.98268920890735	24.7165937159082	308.067168395673
3103	Arpc4	0.0732877300145115	-0.544260076993854	-1.11903543491246	0.0305152809247557	416.024790692693	312.490987240151	0.00501455278037495	-0.41520389793661	-0.617335601698883	-0.213072194174337	329.052400286804	6345.40906931788
3110	Arrb1	0.637074103857655	-0.179400123470706	-0.982263453537676	0.623463206596265	697.831499243105	643.629334420676	0.019405162092242	-0.439324645833613	-0.741453791954038	-0.137195499713189	563.362729766751	11428.9413805832
3112	Arrdc1	0.252820215191397	-0.589866713739742	-1.69199733375933	0.512263906279847	37.3683495578959	22.2036213807712	0.0689545406070335	-0.346283611695992	-0.690244893920947	-0.00232232947103722	24.5783769441799	504.902087297082
3129	Arv1	0.128346616462182	-0.650942142357341	-1.52804317800914	0.226158893294459	193.780378351988	135.827192822832	0.0108005336857061	-0.539901360651854	-0.865508660157483	-0.214294061146226	143.684332126095	2839.7514198055
3140	Asb1	0.245197794776565	-0.551947607114395	-1.55491743269146	0.451022218462666	4525.10161394572	3397.8213255506	0.0247567454688654	-0.87099477824703	-1.58952307743622	-0.152466479057838	2852.82553147158	64654.4908258075
3145	Asb14	0.9112701023213	-0.0442158773984391	-0.885293177627879	0.796861422831	8.20834974011275	7.85853051350714	0.0382323969062675	-0.917514663977753	-1.78949269321858	-0.0455366347369229	4.59783784412311	123.988308586458
3172	Ash1l	0.735964315570069	0.0796807917876758	-0.419013427431549	0.578375011006901	419.166847735211	429.52056964211	0.0251333315965723	0.649154548845244	0.145297158137809	1.15301193955268	522.345918698205	8226.20001645315
3181	Asns	0.14532172056494	-0.30350694518226	-0.704711742789819	0.0976978524252978	948.628631563981	795.071450365994	0.0458817914269796	-0.486634377236057	-0.920704716507473	-0.0525640379646418	707.892956077711	14709.5582280461
3189	Aspm	0.13595724606625	-0.67207426347949	-1.60580828233701	0.261659755378026	958.679496877584	738.919026036919	0.00486019372168149	-1.01804396586523	-1.59966329766737	-0.436424634063096	629.557950424769	13962.9388400356
3195	Aste1	0.357751800867502	-0.525980886207181	-1.76091282645023	0.708951054035865	24.9387922304434	18.5454434103285	0.0472136619865217	-0.568062020017637	-1.08908337010122	-0.0470406699340549	16.2003801207603	358.107694569193
3201	Asxl1	0.248753832239613	-0.30164189270295	-0.828288602121946	0.225004816716046	762.721846986574	660.715617836113	0.0287852500503417	-0.242703345294346	-0.42325332091214	-0.0621533696765529	640.278987566608	12382.2987143358
3212	Atcay	0.773335213972181	0.156256957324517	-0.995786439250676	1.30830035389971	27.9033074570343	30.7786077291987	0.00474527971384374	1.00753143251869	0.437170864962031	1.57789200007535	37.3293669809954	576.067693003371
3224	Atf7ip	0.156645134831124	-0.454897156417472	-1.09408429426242	0.184289981427478	2679.68073266173	2148.11502191158	0.0261877228541721	-0.360245274910759	-0.625543898013723	-0.0949466518077953	2230.52432459753	42349.920475025
3226	Atg10	0.113639603443307	0.56595068910216	-0.143276073820451	1.27517745202477	51.6764859290875	68.7136913764654	0.0552893781906264	0.536268253484646	0.0226630047304667	1.04987350223883	88.7966790897032	1255.12113837154
3239	Atg4d	0.494992585076027	-0.214925734944638	-0.873383995970714	0.443532526081437	387.378275454968	344.60783380728	0.0116802060225612	-0.606793579319165	-0.986291405310858	-0.227295753327473	276.765452811735	6052.50937244389
3241	Atg7	0.909607294873279	0.0459638431196147	-0.812224246254299	0.904151932493528	214.590748253768	218.45613768271	0.0062517972607568	0.282950876920811	0.140875407856943	0.425026345984679	254.085295092386	4122.79308617318
3245	Atl1	0.0908143134678708	0.431880372948443	-0.0493656786588376	0.913126424555724	20.4000736532488	28.8246603000573	0.0348944705462292	0.437928059876567	0.0823164738079282	0.793539645945206	29.2867221668108	471.068736720701
3257	Atp11a	0.367739175458849	-0.262727262143126	-0.864295694274944	0.338841169988693	911.961651212295	804.772270346176	0.0448291692184688	-0.412662151286101	-0.772604730105939	-0.0527195724662625	728.044184723748	14668.6686376933
3271	Atp1b2	0.145965857137169	0.424092775717623	-0.149289715079651	0.997475266514897	217.139057339972	246.251532560306	0.0401006327917425	0.581613820431896	0.0728876026377817	1.09034003822601	267.485561421584	4385.25690793117
3286	Atp5a1	0.219078834527078	-0.337458995473747	-0.887757391892147	0.212839400944653	12085.603381222	10148.7576038943	0.0390520741037645	-0.396179726592902	-0.726324139697445	-0.0660353134883583	9704.94754886808	191635.851203906
3315	Atp6v0e2	0.175513714996837	-0.412378786385198	-1.01911000357741	0.194352430807016	1009.70887405153	814.489276209356	0.0114967510547732	-0.761027264952956	-1.25573243507746	-0.266322094828452	659.943640838903	14904.8507465987
3319	Atp6v1c1	0.360729755974361	-0.299319475809973	-0.977170004699607	0.378531053079661	497.277726918616	431.258807208994	0.0134542916019847	-0.749887119912965	-1.255781164537	-0.24399307528893	370.854552614384	7796.34652045197
3324	Atp6v1f	0.449754724416013	0.335762159372478	-0.602452418272513	1.27397673701747	26.8597665175508	32.7844995617817	0.0371738536328234	0.43960087153073	0.075677039870386	0.803524703191074	38.0941886943936	586.430728642357
3335	Atp8b1	0.0307284616800885	-0.989509978112899	-1.89187472881297	-0.0871452274128286	49.7707069065377	27.5343233391878	0.0355664724632814	-0.776396849562865	-1.46735180744256	-0.0854418916831716	30.8493335612178	648.92618284166
3355	Atxn1l	0.200913261369907	-0.454163738715843	-1.17603978519343	0.267712307761743	4847.63873695741	3735.36195210994	0.0168523645889363	-0.518685631463797	-0.868028725221681	-0.169342537705912	3325.00101097353	71448.0102002453
3362	Atxn7l2	0.435769095449283	-0.525742203019765	-2.00165820358669	0.950173797547155	28.3499410501074	21.9912445264753	0.00893187984959557	-1.41360445150088	-2.48736416793128	-0.339844735070485	15.710128403787	396.307883882218
3363	Atxn7l3	0.402919797377381	-0.320398662788661	-1.12176920326978	0.480971877692457	607.753192708629	497.757605617447	0.0589809236340845	-0.250898591840667	-0.484021450056735	-0.0177757336245987	459.106378714713	9387.70306224474
3425	AY358078	0.541861595156319	0.406689741514986	-1.03454616556711	1.84792564859709	4.06479245492628	6.51802909236856	0.0325467756838851	0.497656494837498	0.0967733581726328	0.898539631502363	8.28144414081227	113.185594128643
3460	B230307C23Rik	0.11900286525302	-0.476622993746743	-1.07298764166527	0.119741654171779	205.71379871496	163.753779748766	0.0430214087376897	-0.315585613375223	-0.582882255794121	-0.0482889709563243	175.552964530426	3270.12325796491
3479	B3gat2	0.0505422818693859	0.957881139768538	-0.048399767644719	1.96416204718179	36.9151822760296	49.2123240989769	0.0256868305731241	0.800425154446313	0.147634210037683	1.45321609885494	50.166391103527	817.763384871201
3500	B4galnt4	0.497728726133576	-0.45495092214611	-1.91218819679916	1.00228635250694	23.0333818063613	17.8138829885135	0.034974078609627	-1.0071391135711	-1.96688038924748	-0.047397837894723	11.6375583170408	314.908938671493
3501	B4galt1	0.0833979221116483	0.62539583956582	-0.0806491356764588	1.3314408148081	30.3040316375815	39.3718513558094	0.00795752858211264	0.68447713423472	0.287443307602313	1.08151096086713	43.3905792430113	678.398773418413
3505	B4galt5	0.0980733638828996	-0.846414041222861	-1.92896309115122	0.236135008705498	201.107855657494	127.836203398877	0.0143849003053984	-0.665459836460732	-1.1114961451393	-0.219423527782163	131.594037613841	2763.22858002127
3546	Banp	0.196973751986727	-0.525504712766783	-1.36510069522516	0.314091269691589	2224.12834107611	1612.68137203349	0.0577588655860814	-0.349580283012192	-0.676739915195809	-0.0224206508285745	1598.36463851723	32611.046109761
3581	Bbs9	0.55095208042321	-0.30568107639609	-1.39620572514513	0.784843572352952	346.803001897409	328.183881021236	0.0369269829867497	-0.557728680194836	-1.0307329526938	-0.0847244076958759	305.105684944304	5880.55540717769
3589	BC016548	0.733633983803574	0.200248827867209	-1.05190593802373	1.45240359375814	0.664269812087002	1.05637864472769	0.0150035312477856	0.780875573070932	0.233896374849243	1.32785477129262	4.07997256841074	34.8037261513525
3659	Bcdin3d	0.148437107258419	-0.439454193064263	-1.03995637012317	0.161047983994644	80.9420312667544	63.1718487527073	0.00522018984993021	-0.980101630831349	-1.54244786818257	-0.417755393480126	46.7096729545806	1144.94131784425
3676	Bcl2l13	0.216724514729508	-0.413745278591741	-1.09343783852563	0.26594728134215	1013.10473487515	808.356204360737	0.0400900318732817	-0.41926741748473	-0.772992321958857	-0.065542513010603	778.7960039496	15601.5416591129
3679	Bcl2l2	0.171969812126646	-0.459467871537614	-1.13506230813069	0.216126565055464	671.297118923342	542.9687928487	0.0604259440870769	-0.401589481515947	-0.786619203957544	-0.0165597590743488	544.210063938944	10550.8558542659
3689	Bclaf3	0.433731432271573	0.214908054159291	-0.354380838661082	0.784196946979664	47.0781706265339	52.2000299487778	0.0302339202763058	0.67926238998041	0.118863716340525	1.23966106362029	62.1892258882129	968.804558781148
3694	Bcr	0.271677591563908	-0.30269114972282	-0.861138544807917	0.255756245362278	427.027982614256	367.860256341472	0.0533808154639317	-0.277826655490939	-0.528486702315401	-0.0271666086664776	369.969467804155	6989.1462405593
3709	Bend4	0.60915676840979	-0.152629746538397	-0.780225585442747	0.474966092365953	367.994374198523	337.002892665545	0.0138559965207103	-0.314530764710656	-0.508050070122308	-0.121011459299004	306.098795118235	6066.57637189382
3712	Bend7	0.305972259075241	-0.485979152618859	-1.49043552232687	0.518477217089154	105.227323369033	93.3479642274451	0.0173837592921395	-1.13505207723757	-2.06301051811403	-0.207093636361107	77.9835704497244	1659.35314827722
3732	Bhlhb9	0.92690768148658	0.0445986336957188	-0.986178463168619	1.07537573056006	102.185830526686	103.719930358426	0.0207311444335541	1.36065437422228	0.0980564841526281	2.62325226429193	143.57775848819	2096.90111623982
3757	Blcap	0.0819750423140993	-0.436269378633957	-0.90470796303546	0.0321692057675463	359.04049633497	273.400614944801	0.0275776918618791	-0.56184205892282	-0.999682705482726	-0.124001412362915	239.406299475968	5231.08446453444
3760	Blmh	0.143536038201736	-0.472697707121907	-1.11330405422346	0.167908639979649	499.703201680736	413.725589825733	0.000613621640662935	-0.466707120456597	-0.610155417265189	-0.323258823648004	415.867711227313	7975.77901640269
3762	Bloc1s1	0.207717189861022	-0.395727821191346	-1.02877387240052	0.237318230017831	51.07224719843	43.8260828715593	0.0226457878450366	-0.337564688254037	-0.575348409629528	-0.0997809668785462	38.7175085172645	801.695031523523
3774	Bmf	0.353656494298975	-0.158655348960357	-0.506720765808543	0.189410067887828	273.268659844154	243.725646341205	0.0158393608381742	-0.361399345351689	-0.593419981230333	-0.129378709473045	194.496273275442	4268.9434767648
3781	Bmp2k	0.414813256455123	0.258967597699173	-0.401026278514929	0.918961473913275	53.6383956952215	61.2516415165815	0.0148170095427216	0.48803648916283	0.172490128089169	0.803582850236491	71.7078367994773	1119.58724406768
3789	Bmper	0.198860696663158	0.417392698221027	-0.237640072747715	1.07242546918977	55.295817031829	72.6012292723065	0.0417246716485442	0.452664197471426	0.0634684207256673	0.841859974217185	77.9057526002853	1234.81679342652
3791	Bmpr1b	0.389010625768087	0.330049054187885	-0.470811416713956	1.13090952508973	202.16058845452	222.801513885862	0.0445441048654129	0.772049307931942	0.0370015909465048	1.50709702491738	243.104821510044	4008.40154310255
3807	Bod1	0.21849125472297	-0.338899473645422	-0.890848259974619	0.213049312683775	482.714377009048	407.515421943086	0.0314313933905174	-0.488432023892319	-0.877093638734814	-0.0997704090498239	371.455876746901	7570.11405419421
3836	Bpifc	0.989170704831791	-0.00849859754852652	-1.33602554557912	1.31902835048207	7.02330388599264	6.94862458244863	0.00279252221556	0.244270396136403	0.143201205117998	0.345339587154808	10.2466842763184	145.311676468558
3848	Brd3	0.308509396011908	-0.492935210605909	-1.51931452211802	0.533444100906197	639.943619372133	513.818409666394	0.0363900052978905	-0.313466409894766	-0.565666248791599	-0.0612665709979333	487.081040707209	9845.05841847442
3851	Brd7	0.92114065048083	0.0400912729495724	-0.818403088606534	0.898585634505679	169.076975793951	171.444637643159	0.00986462584232896	0.370634186462382	0.159629772374861	0.581638600549902	199.26037497009	3238.6919304432
3858	Bri3	0.271262364375573	-0.474848073260189	-1.37762401323666	0.427927866716284	135.772419401833	111.670547704308	0.0100981529474454	-0.689293351541728	-1.1140688827812	-0.264517820302254	94.3015925274971	2050.46735780183
3875	Brsk2	0.461071643151511	-0.168091115753014	-0.640729563643131	0.304547332137104	683.736925015047	616.313141572816	0.000768224286504091	-0.411540494621531	-0.542844199368598	-0.280236789874464	568.638485710419	11212.1313137897
3876	Brwd1	0.442759256713454	-0.258627941312057	-0.961816229198359	0.444560346574245	1426.16581293192	1268.36610472192	0.0148066701349529	-0.237592052979516	-0.384814815553533	-0.0903692904054987	1257.76319393	23713.770669503
3881	Bsn	0.379629424098923	-0.244841371299784	-0.819578268701248	0.329895526101679	161.922609603869	149.402087772496	0.0535963712595988	-0.541690512403503	-1.05589636103806	-0.0274846637689427	135.096149579581	2678.52508173567
3884	Bsph2	0.916143710606377	-0.0612952563863212	-1.29593955333888	1.17334904056623	1.0197882322961	0.87949585756421	0.0454048937944355	0.339114258596224	0.0459454316546319	0.632283085537815	3.32684847352649	31.3567953803208
3890	Btbd1	0.443693471712661	-0.216542598598304	-0.803729023051688	0.37064382585508	317.041602130665	285.957136572665	0.0321703399852733	-0.275000335720439	-0.487151789660581	-0.0628488817802959	268.91690239642	5231.4938465985
3892	Btbd11	0.403235846746673	-0.180705901022245	-0.625416260925562	0.264004458881071	371.10512420191	345.847620147838	0.0315815621193421	-0.62697494032968	-1.14353192321888	-0.110417957440485	280.107512133006	5982.36153889653
3948	Btnl2	0.409408680982592	0.451797714611789	-0.722515328259782	1.62611075748336	1.12611117114891	2.57341458187458	0.0597234454515729	0.533974948496736	0.00961133495762057	1.05833856203585	3.51109677383346	43.2637351611417
3988	C130060C02Rik	0.66702495660106	-0.247120537308474	-1.47096985487735	0.976728780260405	11.7946121323272	9.96434195969151	0.0101505192651863	-1.18131600826191	-2.03508402694112	-0.327547989582704	5.63696486761239	164.375513757787
4108	Cachd1	0.115645631100798	0.725175450336742	-0.229791241515792	1.68014214218928	87.2821781896162	105.564613533797	0.0336080087143603	0.878081753872332	0.0852375390153117	1.67092596872935	122.607045086333	1892.72302085847
4136	Cacul1	0.470943131140365	-0.250730972652238	-0.978585898181177	0.477123952876701	761.161687790142	666.280450401822	0.0289925023697319	-0.110840653252004	-0.192526161356473	-0.029155145147536	714.06767196809	12849.0588609603
4138	Cad	0.300753147282812	-0.340492842306077	-1.01684719805912	0.335861513446964	429.799736498905	350.761254621005	0.0534109073691953	-0.167588035730736	-0.317018505550536	-0.0181575659109367	344.757510646243	6751.91101059692
4140	Cadm2	0.057295415947906	0.377547567301232	0.0234718291114592	0.731623305491005	505.412918929215	608.875096943327	0.0605380481083245	0.357756771563773	0.017192038023341	0.698321505104206	712.309572344608	10959.5855293029
4155	Cald1	0.274711515772728	0.398382397104215	-0.353685670578966	1.1504504647874	188.03565137447	219.724808140794	0.0347184760183529	0.744799378529365	0.0928223327608276	1.3967764242979	274.353299873368	4092.68255633179
4178	Camk2b	0.169419161185105	-0.188469043171871	-0.452438150231387	0.0755000638876463	76253.6087555494	54603.2699761561	0.00286111728475274	-0.176887538490138	-0.249974344147842	-0.103800732832434	61078.1635073453	1151610.2534343
4185	Camkk2	0.347535161867835	-0.261810523107972	-0.834263400781082	0.310642354565139	2788.60479318842	2172.39080727765	0.0634130713662353	-0.15131366791283	-0.293970639769281	-0.00865669605637978	2127.61359748571	42531.6551877107
4207	Capn15	0.236613302070346	-0.602093731922295	-1.68671372829743	0.482526264452838	401.826298411777	297.298265280186	0.0538150601230486	-0.499421629501402	-0.969556328535858	-0.0292869304669466	294.834179031601	5963.75245634139
4208	Capn2	0.265670714137966	-0.372588506995712	-1.05784831070489	0.312671296713466	229.528960197739	205.362690722696	0.0550500765062445	0.510395482221938	0.0251623366027339	0.995628627841142	263.789143516024	4192.08476661876
4232	Car2	0.247063896759676	-0.331073841089687	-0.909291401212683	0.247143719033309	277.879005913472	235.883300047476	0.0319795298970506	-0.330299785730552	-0.586711085727483	-0.0738884857336208	232.477096444269	4477.4364144313
4249	Carlr	0.645461491013877	-0.146373436473606	-0.816735929198251	0.523989056251039	3.28744343195252	2.49265156416512	0.0121034896947371	-1.86776583955324	-3.6623415696745	-0.0731901094319767	0	34.6805699767058
4252	Carmil2	0.0360199033740637	-1.59741479691279	-3.4845315243532	0.289701930527628	8.47363627205045	2.59432394551169	0.055507840068461	-0.621154675929006	-1.22948703719103	-0.0128223146669799	5.57624787643164	99.8652485639627
4260	Casc1	0.586055633512898	0.125553362792118	-0.357321151118939	0.608427876703174	381.72876207428	427.934373252151	0.0489071472935516	-0.161190108269117	-0.300821450437938	-0.0215587661002964	304.959549453276	6687.73610867824
4262	Casd1	0.500066396288435	0.300911241644949	-0.642539076460633	1.24436155975053	19.061931618984	23.651771572243	0.00462835499781332	0.993422108602695	0.436969277575238	1.54987493963015	32.2024568067199	449.496959987681
4273	Casp7	0.0553579496176409	-0.739992781302473	-1.48821005571206	0.00822449310711315	124.989776480218	88.6923718910486	0.0475989413938079	-0.720467587889073	-1.41041623310496	-0.0305189426731814	89.1375817349091	1816.91838063705
4275	Casp8ap2	0.846071868771994	-0.0373641580881556	-0.444730972279708	0.370002656103397	161.216066335564	158.4420787159	0.0530213023330643	-0.406822470995196	-0.780763828326846	-0.0328811136635457	132.650848297806	2713.85396009561
4283	Castor2	0.132953689210943	-0.306984981186075	-0.69735990359651	0.0833899412243603	524.937089356732	395.253375329793	0.0233471687525312	-0.225078403113704	-0.382563540774392	-0.0675932654530167	386.995481162399	7843.11567509355
4291	Catsperb	0.107960458489111	0.360668547130474	-0.0635217271750585	0.784858821436007	19.292487330688	35.3471993665207	0.0170797880507264	0.50135684360643	0.163799211943199	0.83891447526966	36.6346460160812	547.645996279739
4297	Catsperz	0.189443541681406	-0.781151968046432	-2.09092396110052	0.528620025007655	5.65824541087978	1.96690877896534	0.0360632912486724	-0.601255474780148	-1.11305873251149	-0.0894522170488055	2.05782001449947	58.0978452260675
4306	Cbfa2t2	0.307377925069346	-0.287647677409026	-0.863285208675277	0.287989853857224	2147.04853285192	1809.28374885065	0.0154637278054186	-0.335757037399893	-0.54905424688079	-0.122459827918997	1587.45874296701	33262.7461480175
4309	Cbl	0.237351494154926	-0.339768363848026	-0.920000555441068	0.240463827745016	2542.03262176874	2122.48344716626	0.0186133403831139	-0.340856825977957	-0.56854584103987	-0.113167810916044	2068.10144902134	40395.7051077381
4352	Ccdc115	0.3669397424527	-0.360853438195231	-1.19770663086153	0.475999754471063	24.5580974221842	19.6381168126584	0.0381224518057707	-1.04441377851925	-2.07865629107808	-0.0101712659604261	10.5204689331953	328.300099008227
4354	Ccdc117	0.377592594527914	-0.211290252194901	-0.703136210943485	0.280555706553684	302.06065402641	270.641205899232	0.0188824161702196	-0.320931001462429	-0.535470485338772	-0.106391517586086	249.123858811622	4930.95431242358
4366	Ccdc136	0.858336057114188	0.0453944282910213	-0.493149404525259	0.583938261107302	318.634326131341	325.152278791209	0.0697873837846219	0.356415659103589	0.000312728185394628	0.712518590021783	371.360248202101	6090.88111874791
4435	Ccdc47	0.407255258101107	0.320214021346651	-0.488672603449124	1.12910064614243	67.1702341545959	79.3899699183774	0.024970370965137	0.520833712906214	0.130025204367117	0.911642221445311	87.4007231845997	1403.76556354544
4440	Ccdc58	0.0116345152589433	0.892456298168378	0.286532767341312	1.49837982899544	49.1540541051181	66.9356334432038	0.0193492316703761	0.631820988852499	0.177697195021515	1.08594478268348	64.4484907930614	1083.2290700483
4448	Ccdc66	0.685698671391454	0.0907010446596532	-0.381220380992825	0.562622470312132	44.8289181813723	47.6999496151249	0.0185642764182543	0.479997342566985	0.151059168964983	0.808935516168988	60.4940104453465	918.137269451062
4454	Ccdc73	0.000716000474794033	-0.715543834994769	-0.957505398950241	-0.473582271039297	167.088729653769	117.99278226806	0.00426412433702089	-0.320850993297393	-0.46877688745347	-0.172925099141315	145.280411738103	2582.1715419596
4471	Ccdc88a	0.523739476153935	0.208933244875898	-0.477946003282598	0.895812493034395	349.595361088656	370.540179715059	0.0338429151380629	0.725284953162407	0.09873393095336	1.35183597537145	430.277914154574	6902.48072974974
4539	Ccng2	0.766566050238134	-0.102275522010286	-0.83110535447905	0.626554310458478	83.6464252395412	81.0187311671389	0.0384261239052418	-0.542363620448626	-1.00619593356459	-0.0785313073326609	68.5777208809136	1399.45726372556
4583	Cd109	0.98925765022384	-0.0034055856361897	-0.539674335316618	0.532863164044239	147.029927590617	146.818775289566	0.0526158685550666	0.409580802533044	0.0338457896176093	0.785315815448479	175.552379042392	2816.40649153545
4585	Cd151	0.401664017421898	-0.389077121131182	-1.37060755874301	0.592453316480642	83.4994643014636	71.6229222595044	0.0488204582231306	0.580421089193704	0.0407325746092941	1.12010960377811	102.709492575419	1546.99127481832
4596	Cd200	0.174516511769628	0.435217149887061	-0.206166636538948	1.07660093631307	12.4412562674376	18.5682863987408	0.0246286446725701	1.17969146622957	0.102175007135094	2.25720792532404	21.7866008789395	316.776861270707
4600	Cd200r4	0.0384152765465513	0.956439944711996	0.0345438691531126	1.87833602027088	0.299701606395057	1.45124424852314	0.0351938705462933	0.649989659121961	0.0936786555222249	1.2063006627217	3.72130606241279	32.8335115039859
4609	Cd22	0.447773679594035	0.527581247010589	-0.9962250479585	2.05138754197968	2.08103280414813	4.27383923210388	0.0141655459988808	1.72155477035637	0.0832830534975437	3.3598264872152	6.38812805092703	76.4580005230742
4619	Cd2ap	0.10123973686079	0.92771318699722	-0.305032966495698	2.16045934049014	123.377663307318	151.473296253596	0.012988993761674	1.41971555493387	0.231570036332908	2.60786107353483	155.763088223487	2583.6842867064
4679	Cd93	0.0442190492968975	-0.312594718257394	-0.579510681239822	-0.0456787552749661	143.931838064154	113.254453781538	0.0277303825354497	-0.374054115064461	-0.654715402716754	-0.0933928274121684	108.139108891092	2191.9524044207
4682	Cd99l2	0.176058678157402	-0.491659506208029	-1.22800884834273	0.244689835926671	156.867658438205	128.364740885171	0.0443307048724409	-0.631648831406748	-1.20888105460952	-0.0544166082039793	122.101690953001	2444.00454165826
4691	Cdc20b	0.42701260764738	-0.373548425499019	-1.36975571235328	0.622658861355242	20.345151211772	15.3253716445545	0.0669518721974005	-0.333075978818093	-0.659869808010214	-0.00628214962597129	13.1045679223597	292.650544672117
4694	Cdc25b	0.302822150360388	-0.270735124982312	-0.805634181124786	0.264163931160162	326.720115289201	278.949182286497	0.0418538331418668	-0.539506451827714	-1.01279571481037	-0.0662171888450606	227.848364528886	5001.1059726275
4698	Cdc34	0.802839979559877	-0.0641617939537165	-0.607721552645175	0.479397964737742	98.2522932732445	95.9382132660302	0.00804099644286911	0.875874475112651	0.336582470837667	1.41516647938764	131.383579500334	1953.44451623765
4705	Cdc42bpg	0.179884155133979	-0.754122737837217	-1.97607886272893	0.467833387054493	70.4639395852152	48.0214872857789	0.0322599472426825	-0.686677271929488	-1.26521031795486	-0.108144225904112	44.9444757910551	980.579415972295
4706	Cdc42ep1	0.126323904939877	-0.457236993060484	-1.04145556971792	0.126981583596956	2557.40942336756	1946.01217556158	0.00876398685551096	-0.453636023192397	-0.708370173326967	-0.198901873057828	1689.90250412458	37159.9446183224
4711	Cdc42se1	0.363802016275895	-0.247024620613431	-0.806507150796974	0.312457909570111	1285.0670333372	1126.63081233662	0.0282740787847045	-0.277464633908374	-0.483713193892818	-0.0712160739239312	1086.8117936181	20991.0578357515
4712	Cdc42se2	0.265282877298459	-0.383382567765139	-1.0891852187034	0.322420083173121	3457.77696319411	2869.83606304785	0.0174766756198628	-0.51557891215135	-0.865968524944559	-0.165189299358142	2682.77993730417	54062.3577812767
4722	Cdca7	0.263062608732033	-0.314244419127773	-0.883204066987472	0.254715228731925	352.838636539426	301.998758784569	0.0555332416486887	-0.395027090006024	-0.762853007103379	-0.0272011729086701	285.80552903336	5643.85754614413
4747	Cdh6	0.259826398499706	0.380651919061453	-0.310697966319422	1.07200180444233	45.684372503207	52.3811374428573	0.0426670254020568	0.704574543271555	0.0555201624179948	1.35362892412512	64.6915184593842	976.542170432691
4749	Cdh8	0.125436976744436	0.547564483394213	-0.164167299583962	1.25929626637239	55.1981522902527	77.0270644901271	0.00554356416067482	0.286559262274288	0.146689813988792	0.426428710559783	69.7705712673859	1211.97472828659
4757	Cdip1	0.241575765488102	-0.34766422379367	-0.948357377186975	0.253028929599636	993.592310886141	835.574983253273	0.0487923600247456	-0.314360829975485	-0.591321161852254	-0.0374004980987172	845.058467740041	16045.3545712767
4760	Cdk1	0.490881325441063	-0.169085575962913	-0.679740799704816	0.34156964777899	242.298576819241	219.85661112092	0.0175829816430676	-0.354395949763571	-0.588052057281129	-0.120739842246014	173.955635462774	3816.66494041761
4763	Cdk12	0.796566107953828	0.0834568531414373	-0.601627057578496	0.768540763861371	160.047991412043	164.304814225224	0.0500927204342828	0.455835111793583	0.0404604152596839	0.871209808327483	198.693594019691	3138.27839794175
4768	Cdk17	0.379601774070467	0.403036855779214	-0.566234825130902	1.37230853668933	289.61363620065	331.979715683945	0.0549141570759976	0.537662350146269	0.0237022578869093	1.05162244240563	335.312214337633	5741.43339733337
4780	Cdk5rap2	0.256569261362692	-0.268795950385627	-0.74490870885431	0.207316808083055	1757.65806162836	1461.59857487583	0.0137653746730284	-0.207062389841619	-0.332533498105358	-0.0815912815778806	1377.62319765228	27581.2790049388
4784	Cdk8	0.0276703406178064	1.25247981490485	0.0396315990542373	2.46532803075547	763228.541922439	1311682.37955445	0.0349990601928701	1.11872792621676	0.0112588286020483	2.22619702383147	1324672.44959597	20397500.2264372
4785	Cdk9	0.993159314189995	0.00317957110630678	-0.783085618145853	0.789444760358466	98.8584644087626	98.9831379373767	0.0496122136018779	-0.51262351223941	-0.984070377520921	-0.0411766469578984	74.4655029164563	1633.84263157557
4802	Cdnf	0.324050603239518	-0.64728164232559	-2.09783035291269	0.803267068261514	7.9412979159089	4.23170638999072	0.00909060841892993	-1.28340883503285	-2.21856734090742	-0.348250329158276	1.96666932406451	84.8380417797847
4814	Cds2	0.217538052524636	-0.549492824554728	-1.48090541020783	0.381919761098377	6315.71298176186	4547.42047147161	0.0395132803349723	-0.542223981968745	-1.00987331989905	-0.0745746440384354	4087.16371006165	89701.7829797706
4815	Cdsn	0.192566649610389	-0.224019643707687	-0.55972768776116	0.111688400345787	31.7456450957247	20.7008447670691	0.0391033423712214	-0.44509987027651	-0.819681773227011	-0.07051796732601	13.993321425399	398.638867729156
4843	Cebpg	0.295566688515334	-0.295295206689924	-0.870900055183723	0.280309641803875	389.548941019816	343.085498643882	0.0131519654603627	-0.548937480863411	-0.897840347662204	-0.200034614064619	294.998910405069	6165.8001004126
4844	Cebpz	0.648658830350992	0.271279416964164	-0.999631068653559	1.54218990258189	60.7130492780449	67.7109275620674	0.0640496438858299	0.438488599827023	0.00666299592283226	0.870314203731213	73.169766455664	1209.56245977466
4854	Celf3	0.297451294679919	0.710298216615624	-0.813022839599742	2.23361927283099	11.1052967402732	17.2480221300921	0.0157629918177037	1.52917677123288	0.130058107380344	2.92829543508541	19.1208997378808	284.845311649477
4861	Celsr3	0.14132784650406	0.260789107079082	-0.0777097525607301	0.599287966718894	103.124920114468	122.902179947004	0.0131611218013153	0.352724488035478	0.137284982779836	0.568163993291121	136.27499353576	2173.81256158339
4875	Cenpm	0.0347263938788977	-0.362524577052061	-0.652407533832524	-0.0726416202715974	240.816952437484	187.892449036502	0.0343417150646627	-0.693362057279991	-1.28952349416319	-0.0972006203967899	160.528138155835	3535.42523777893
4878	Cenpp	0.905721028241383	0.0327468204479745	-0.553164629398381	0.61865827029433	2981.04195160067	3054.4933909493	0.0566293675904641	0.340127892328384	0.0243735211768366	0.655882263479931	3800.18594648017	59014.3277341808
4885	Cenpx	0.43791654726116	-0.404400744821376	-1.51671729978324	0.707915810140486	34.8922976008598	27.682179447939	0.00340746555538712	-0.714041374950954	-1.05541741261382	-0.372665337288087	22.7742952907203	512.092634037114
4886	Cep104	0.354099582546538	-0.317219471521822	-1.02671200507911	0.392273062035462	96.8223351963933	83.9087560174027	0.011240447293843	-1.02095253322091	-1.73763370492577	-0.30427136151605	68.4180428133688	1494.89480416299
4895	Cep152	0.777785848066548	-0.119298947453582	-1.01486724281487	0.776269347907705	157.131978778957	150.511699018544	0.0322945085002802	-0.493842817989146	-0.890411229381478	-0.0972744065968146	123.865441299425	2589.05471458155
4908	Cep41	0.186724979862592	-0.647201455330731	-1.68416726292298	0.38976435226152	148.377341096252	116.422552052188	0.000498448918229831	-1.00300163168351	-1.34629871236988	-0.659704550997138	89.3840501000573	2125.10365949098
4937	Cers5	0.300363291857588	-0.346439695592905	-1.03464864495889	0.34176925377308	355.937935820778	297.023495468485	0.0228471598336757	-0.530984728584743	-0.920548946947338	-0.141420510222149	258.980877135773	5471.65385055022
4972	Cfap299	0.17685678005921	0.467930310705136	-0.230870507383352	1.16673112879362	143.04590780858	178.004141934929	0.0555619101988368	0.244976489295936	0.021968990654168	0.467983987937704	175.09815811876	2976.88924717362
5008	Cflar	0.240870433668361	-0.369923162876758	-1.01036702263439	0.270520696880878	785.77157331216	617.206738195088	0.0210196333800835	-0.356721945241616	-0.603662693782702	-0.10978119670053	547.841300831073	11704.9176740299
5016	Cgref1	0.5334917006177	-0.300621905395427	-1.3251517379212	0.723907927130343	19.6424476731891	17.364010146695	0.00321363089481892	-1.98160069935149	-3.41791127891007	-0.545290119792903	7.31702814649488	265.940915798274
5024	Chaf1b	0.631278317166796	-0.136932605351237	-0.737106970344564	0.46324175964209	116.528723180536	106.922960856581	0.0182282716140642	-0.522625989390688	-0.882418426015504	-0.162833552765872	79.9653157953882	1820.50199899503
5032	Chchd4	0.295170243052407	-0.393893098518609	-1.17336950029427	0.385583303257053	166.082189111675	136.306392227003	0.0698182880822141	-0.271836080053476	-0.540061039309116	-0.00361112079783588	140.03988012401	2654.57076877613
5045	Chd9	0.0955945360711818	-0.622928378289228	-1.36261576816539	0.116759011586935	2917.90945411033	2214.9105920995	0.00359904174281401	-0.793810941476364	-1.18725613700933	-0.400365745943399	1931.70964505717	42387.178147602
5055	Chic2	0.294253325426315	0.637494186724747	-0.692712680613755	1.96770105406325	114.207027574513	246.288818704629	0.0286885968087064	0.743673402966542	0.12822024119512	1.35912656473796	141.870731965264	3014.19946946644
5068	Chmp1a	0.370566975572625	-0.301386492816225	-0.999580533782088	0.396807548149638	480.273571630079	411.798726739723	0.00514485610804052	-0.316453207868601	-0.468850851212696	-0.164055564524506	398.336618157825	7742.45349916576
5070	Chmp2a	0.73276565892519	0.148251610577862	-0.77148178267734	1.06798500383306	75.6176258771264	80.9304759560995	0.0273842510503337	0.627296864067677	0.131298409746602	1.12329531838875	103.396426047916	1559.66716728685
5072	Chmp3	0.28293827067106	-0.314200479351036	-0.910493134414051	0.282092175711978	368.985583534025	322.708413677926	0.0117766585985694	-0.277154345393822	-0.439818292563135	-0.11449039822451	298.710709755555	5942.42824180504
5076	Chmp6	0.14314065704432	-0.728760970283498	-1.78120256897412	0.323680628407129	235.565076710345	178.846756333985	0.0034320869472311	-0.741959209008163	-1.10013832147054	-0.383780096545787	176.340833743295	3544.51600072575
5080	Chn2	0.118138253498435	0.290479025261048	-0.0600733840023082	0.641031434524404	157.700063286812	172.883580192467	0.0615401989487125	0.476505145987454	0.00989115505460547	0.943119136920302	181.772608375699	3074.13751112987
5122	Chst3	0.213417288669011	-0.639013373322726	-1.73528884819602	0.457262101550566	231.311205569564	195.776410243475	0.0170628771125498	-0.706106819897569	-1.20681137145669	-0.205402268338449	191.633816998599	3712.32859686983
5132	Chtop	0.218169775660023	-0.296187487950845	-0.775077501157399	0.182702525255709	536.223288771651	453.150734633564	0.017306690243305	-0.271777945263524	-0.448021311311619	-0.0955345792154281	460.446527629798	8698.92330621008
5145	Cibar1	0.401698188226746	-0.306828076937245	-1.07056135187631	0.456905198001822	134.420755871419	116.513270187809	0.00616226385897753	-0.502476133252507	-0.764118790054802	-0.240833476450212	101.208047338093	2112.85244038392
5147	Cic	0.202410512490275	-0.289391631890427	-0.738179290838676	0.159396027057822	5540.09123728744	3817.96513542667	0.0639333850891873	-0.1620951073284	-0.31546968980803	-0.00872052484876959	3558.05362782729	77496.6600032484
5148	Cidea	0.317864536563132	0.409856758891484	-0.447415881084528	1.2671293988675	455.99540627195	666.995403909917	0.0696553265623747	0.347134877895951	0.00106565871343078	0.693204097078471	582.224036386822	10231.2890794121
5157	Cipc	0.224610272597797	-0.430989383819728	-1.15573433381682	0.293755566177359	643.101191225193	511.824122752847	0.0377231857121519	-0.237658560909661	-0.429016616120307	-0.046300505699016	565.580269355466	10323.033500001
5169	Ciz1	0.253013043280282	0.253244250032286	-0.190616162277312	0.697104662341884	119.199667107199	131.356627250813	0.0224993423792313	0.707034090083664	0.166406310956629	1.2476618692107	147.702067031916	2389.55016833957
5174	Ckap4	0.0730686571491632	-0.571268943172866	-1.17787134776004	0.0353334614143116	145.497555211686	107.727586241821	0.0659400751665228	-0.330411322263797	-0.652763368782914	-0.00805927574468074	114.468148364123	2206.15973890578
5202	Clcn6	0.455193447232274	-0.3051406780242	-1.16473812157589	0.554456765527493	687.57433341787	589.331183983198	0.0236667682173293	-0.425458270423747	-0.733629035358599	-0.117287505488895	526.474884064534	10820.2824087936
5249	Clec18a	0.920999351635008	-0.0524040243114583	-1.17286029702738	1.06805224840447	4.87595889928894	4.606532134393	0.0556117092661888	0.271042791554428	0.0234294746384146	0.518656108470442	10.812027183636	121.767109303908
5266	Clec4b1	0.161396914465037	0.949749288105511	-0.602160128606502	2.50165870481752	0.299701606395057	2.63962335542765	0.0168505474885909	1.63834075649064	0.0529547674902218	3.22372674549107	5.53467851630315	50.8440208687552
5280	Clic4	0.320968349580405	-0.254257450717676	-0.776954937244268	0.268440035808916	1592.20031798076	1410.93609769878	0.0437608634400931	-0.274508270763437	-0.506894825687618	-0.0421217158392569	1365.51809227311	26211.9270477159
5284	Clip1	0.298926568497159	0.239397996234601	-0.227525814638159	0.706321807107361	148.821892108811	165.955271595236	0.00612918121624706	0.964490575717272	0.392419483929895	1.53656166750465	220.952575735839	3214.37843663932
5310	Clrn2	0.461006090089714	0.0537272206430688	-0.0963719456898248	0.203826386975962	4.23654493020158	5.62404848134951	0.0255997803464405	0.0853060651816703	0.0247074827891323	0.145904647574208	5.92758329433087	94.7290602352918
5331	Cmc1	0.0273721581789444	-0.456825842208845	-0.803765242950204	-0.109886441467485	80.8088335982838	72.4457618445218	0.0050038792606279	-1.23838291278418	-2.00688975876758	-0.469876066800786	60.7940434422203	1284.29183331015
5332	Cmc2	0.613740412789243	-0.22142273337562	-1.14986037598458	0.707014909233344	152.32468009335	136.269743709013	0.0179317531625037	-0.513526710744333	-0.86476983169899	-0.162283589789675	120.116888468327	2452.26787362414
5334	Cmip	0.191749567228013	-0.641366862941208	-1.68143573551671	0.398702009634296	2112.35235633169	1495.00265203227	0.0275670395443543	-0.564741847659745	-1.00510397562968	-0.124379719689812	1304.87146981077	29473.3588690484
5338	Cmss1	0.0867132700330905	-0.762074206097288	-1.66883738618592	0.144688973991339	38.4991718950821	29.4519709640604	0.0396644756689585	-0.831653416438096	-1.60951405115064	-0.0537927817255562	28.0993293984193	576.30283354537
5343	Cmtm4	0.179823904025392	-0.561422098191461	-1.42493240495127	0.302088208568347	5151.63488652715	3688.9371726794	0.0167474298734071	-0.574280739668885	-0.965561825116485	-0.182999654221285	3200.5589125495	72246.7858305363
5367	Cnih3	0.271221964272612	0.503879020131895	-0.460093816953582	1.46785185721737	25.5530339722953	32.7779936358628	0.0324845579953477	1.01903057412768	0.0651596357931484	1.9729015124622	37.1985364484358	573.177384339563
5368	Cnih4	0.236333672798633	-0.376634392616036	-1.02220028372414	0.268931498492064	242.164050931649	204.412211173642	0.00156484753890992	-0.593749290790662	-0.824246044033135	-0.363252537548189	182.921699033837	3776.98776683476
5397	Cnr1	0.0363717126865475	-0.364919364880479	-0.660903017458326	-0.0689357123026309	64.8563572584786	47.8833949963818	0.024349659352843	-0.324423391172498	-0.557138489000065	-0.091708293344931	49.6437292569458	974.300889070838
5405	Cntn1	0.225262585361297	0.3544906092582	-0.234330744438769	0.943311962955169	92.0656163572329	113.836011006267	0.0426425479357908	0.494824444561236	0.0626465188889636	0.927002370233508	142.412609912456	2089.88542365574
5424	Coa7	0.373186129619754	-0.330350977481222	-1.10358302315682	0.442881068194374	106.344353762989	88.6150290460501	0.0367954019263115	-0.56261805427949	-1.03982123474489	-0.0854148738140899	72.821452717802	1606.68501316105
5425	Coa8	0.301113828611829	-0.276964198492829	-0.82245771174987	0.268529314764213	342.309534223381	297.022753538466	0.0567918626999349	-0.349584133719424	-0.674924581279207	-0.0242436861596408	262.593472137965	5411.55455939887
5453	Col22a1	0.330472384139668	0.454387932656498	-0.532536612445757	1.44131247775875	33.1672487849872	45.6326395806556	0.0578188074449864	0.187596399015252	0.0156093991598887	0.359583398870615	47.4641721854295	757.584363306434
5460	Col2a1	0.0384798485416843	0.408562193886637	0.0688409023140163	0.748283485459258	3833.45858199666	5719.17266801728	0.0421525247774965	0.549756423900305	0.0652387835892222	1.03427406421139	7312.33354745114	101189.788784791
5482	Col9a3	0.178033121807329	0.231013021802144	-0.101947520694444	0.563973564298732	44.0911866011533	55.5375566513537	0.0371772562782921	0.422528993919563	0.0739041499730261	0.7711538378661	57.213854259582	941.055585072534
5519	Cops8	0.195485192378614	-0.422523528803371	-1.08033830525866	0.235291247651916	1337.30032780014	1068.21360498674	0.0284925869501663	-0.588134975882902	-1.05378413111162	-0.122485820654184	980.447763911445	20315.77018019
5525	Coq2	0.236006184625534	-0.421132443788089	-1.14833755487003	0.306072667293849	1253.33269993338	995.205169880398	0.0103672305045961	-0.614888134883939	-0.988775360508321	-0.241000909259557	854.249518132415	18616.7243276772
5531	Coq8a	0.501966340616592	0.376623392414982	-0.824189545082535	1.5774363299125	7.49749719892839	10.1997659592814	0.0532077675093744	0.636688521991985	0.0191944750897389	1.25418256889423	13.6661126288383	188.180254722288
5542	Cort	0.0943897611343907	-0.343732611906926	-0.726278111252071	0.0388128874382183	6.30101964119939	3.18683089366953	0.0398986775848219	-0.379824475055421	-0.697477911900377	-0.0621710382104663	1.21557753431567	64.2205684151075
5548	Cox15	0.0855953478167601	-0.257045587954024	-0.52938998369525	0.0152988077872026	245.88937975055	217.111612483861	0.0298881889376775	-0.460186783739416	-0.818880928558918	-0.101492638919913	193.688082997528	3940.13445139163
5554	Cox20	0.819983682263273	-0.115932952620083	-1.19661860288949	0.964752697649326	10.0961580617001	9.12380834993891	0.0544558069782927	0.688592793892192	0.00613748914530887	1.37104809863908	14.5818116014324	202.810668078429
5574	Cp	0.783295410146908	0.111470446454142	-0.746972813622634	0.969913706530918	12.1929969233651	13.3328637021386	0.00538625905628906	1.02510456847246	0.423578319099768	1.62663081784515	21.9396544296401	284.793090330863
5616	Cpsf4	0.168469205357092	-0.438952972405723	-1.07531102289614	0.19740507808469	369.870926675939	302.554680243575	0.0255248127746756	-0.576822443957377	-1.01818248342195	-0.135462404492807	277.626080095157	5700.31012208803
5623	Cpt2	0.656998613393102	-0.197497862342113	-1.13943279540888	0.744437070724652	31.8807127480595	28.9733582434613	0.0265078814384829	0.592623509654579	0.132482248943678	1.05276477036548	41.2138510376951	612.407532175295
5638	Cradd	0.760021173795893	0.218540844193811	-1.30859652066115	1.74567820904877	62.5519967348716	67.9045101735805	0.0115684039863515	0.467542011437177	0.185213991686034	0.749870031188319	86.6376959741207	1302.56521729544
5641	Crb1	0.665735762523086	-0.137367033569522	-0.807849076962492	0.533115009823448	78.8042764085292	73.1612849996016	0.0271950104824213	-0.548253216699703	-0.972414353234976	-0.124092080164431	55.6044403709581	1245.42001067453
5655	Crebl2	0.220381102855026	-0.640376212256591	-1.75910596524348	0.478353540730301	245.856168710419	167.556756136605	0.032806008481398	-0.518148976035358	-0.938448163858275	-0.0978497882124409	153.363602953359	3400.6591668023
5676	Crispld1	0.576522007510144	0.295238206508499	-0.830446869993203	1.4209232830102	5.1899319368055	6.97760976229403	0.0244996380552831	0.40793093193753	0.110582883387374	0.705278980487686	11.4167450905984	141.505720738187
5685	Crnde	0.885816446496139	0.0287656171329155	-0.395550695962348	0.453081930228179	28.3369325142808	29.2480938160053	0.0210014415667404	0.513182204013185	0.146830261205976	0.879534146820394	33.9162788633553	549.007831161848
5696	Crtc1	0.153676767633782	-0.505671028248233	-1.2176669007288	0.206324844232336	495.565597214711	372.4600249792	0.00287636308584375	-0.366514183549876	-0.521933561370836	-0.211094805728916	392.096544921899	7560.73300269486
5711	Crybg1	0.903693302193551	0.0241700065123121	-0.399069561927273	0.447409574951897	69.3627418482154	70.4614995134401	0.0575543026475385	0.313994107332548	0.0221212358717808	0.605866978793315	84.7132054986981	1347.22468116212
5733	Csf1r	0.391450077535796	-0.595846716358573	-2.13222749732591	0.940534064608767	14.2174610756492	10.2757388727531	0.00703679994163513	-0.940424220467888	-1.51262731215478	-0.368221128781	6.90068817173962	188.363328720851
5735	Csf2ra	0.0379217337059691	0.931808435415667	0.044332198812982	1.81928467201835	15.0694555830137	25.9686857855125	0.0197894289725896	1.31506235655837	0.129388317922522	2.50073639519422	33.4564022449655	446.96726168095
5744	Csmd1	0.722381218663011	0.0865714209078255	-0.427478613393753	0.600621455209404	309.101521619361	324.660550512156	0.0176747997592924	0.362484689647681	0.122835832954275	0.602133546341088	395.536694904403	6175.79260221552
5753	Csnk1d	0.380481078872931	-0.278600524090116	-0.936658075942305	0.379457027762073	2531.89309559382	2186.27179485021	0.0420549342116799	-0.29328385436417	-0.539151087487553	-0.0474166212407876	2121.3244399067	41036.9359821044
5762	Cspg4	0.171350134933693	-0.36879248060605	-0.900834511063427	0.163249549851327	237.001235375845	201.202633318639	0.0603837764631546	-0.376094391853597	-0.73493852976791	-0.0172502539392843	199.863753829337	3828.40573514293
5771	Csrp2	0.55663657000883	0.327648716431443	-0.862716825264864	1.51801425812775	37.4764691193702	43.6305959165408	0.000437020233140506	-0.332996251059979	-0.425867176407824	-0.240125325712135	29.6763093927872	664.700246572189
5774	Cst11	0.501601721092912	-0.248606714457209	-1.02560860660691	0.528395177692496	11.2557365193284	8.89006669264138	0.0639109978741964	-0.466253456124776	-0.927704776862064	-0.00480213538748886	6.82470588778445	161.823054598526
5803	Ctbp2	0.110037236027047	-0.790235171038043	-1.82979488311611	0.249324541040026	457.664967814937	328.531166414413	0.0173488559728961	-0.591778577120901	-1.00057087688102	-0.182986277360781	326.982745470157	6679.07327819704
5812	Ctdsp2	0.165569853536618	-0.435110532800738	-1.06018207489311	0.189961009291634	2547.72938412001	1956.30685107582	0.00777791232025536	-0.405661140861178	-0.624772841927816	-0.186549439794539	1752.44338960228	37538.8777487887
5816	Ctf2	0.345264240425862	-0.558959320530847	-1.84450544958245	0.726586808520753	7.99799737585602	6.06677801517997	0.0462942868931143	-0.802039007189535	-1.58192718503174	-0.0221508293473304	4.39448652130214	110.755571474029
5819	Ctif	0.578537175307469	0.172565124433227	-0.47984570961438	0.824975958480835	347.319331923372	368.091327764372	0.0581586984492738	0.371922912667124	0.0217332213085674	0.722112604025681	395.301789825927	6664.27469708202
5823	Ctnna1	0.381793411974643	0.200662388366636	-0.270431374748853	0.671756151482124	384.007327204467	414.540138236724	0.0317015592224542	0.346781362531076	0.0775536021366101	0.616009122925543	436.964167870497	7413.06979987013
5828	Ctnnbip1	0.27567041487557	-0.484616389653961	-1.41758401751167	0.448351238203749	330.206093002183	254.683135397719	0.0100055684112281	-0.21825466282213	-0.340305802996801	-0.0962035226474592	275.131349856865	5160.12346954061
5829	Ctnnbl1	0.222711269986524	-0.467778636168551	-1.25652642471232	0.32096915237522	1204.13549447417	933.48201181242	0.00750865109657138	-0.300352466796118	-0.458403395596517	-0.142301537995719	827.794013515442	17792.4691188122
5833	Ctps	0.327674176183243	-0.197744750980195	-0.607998348479977	0.212508846519587	151.75339131815	131.705710040035	0.0532510500343876	-0.376427573060115	-0.72100749167856	-0.0318476544416692	122.193870110307	2433.91782881095
5846	Ctsd	0.156250544000505	-0.503338939057577	-1.21715359712908	0.210475719013923	401.573810555515	322.291919217977	0.0469445806812652	-0.670420402492028	-1.30074065471671	-0.0401001502673481	292.958237000568	6100.94380064436
5862	Cttn	0.537069229141257	-0.173109230688698	-0.759819832131397	0.413601370754001	912.608309097664	839.746225115205	0.0239125321530004	-0.325322536495738	-0.557534513803892	-0.0931105591875834	761.321622155266	15082.0569382088
5876	Cul4a	0.44353879455574	-0.372527567422605	-1.40474108190415	0.659685947058937	423.488931364926	361.155224548735	0.0459172201936189	-0.389362477998943	-0.730071098622389	-0.0486538573754978	338.341381780443	6737.91322616463
5879	Cul7	0.162345302984613	-0.530903625045754	-1.3022873565786	0.240480106487093	292.798028556964	235.789620679004	0.0337639568285905	-0.381228715366511	-0.68452049321422	-0.0779369375188018	246.337261341235	4649.54946346321
5886	Cuzd1	0.257595035920979	0.39841975751843	-0.323650007918985	1.12048952295584	1.12611117114891	2.51498582145114	0.0536123223386492	0.212804844152643	0.0220200360502134	0.403589652255073	6.80220639320592	62.6598203148359
5921	Cyb561d2	0.0440742665003365	-0.675260083263098	-1.2985045137231	-0.0520156528030906	40.6024945224535	28.1116078473974	0.0291902293709983	-1.15704942206549	-2.2575676288769	-0.0565312152540909	20.6318639581047	536.075797967734
5936	Cycs	0.852370269883702	0.0884579312298738	-0.919401569223487	1.09631743168323	25.2631669918744	26.3352310895025	0.00459627945747585	0.917770451649905	0.417109934295114	1.4184309690047	44.541310203268	576.838249707869
5939	Cyfip2	0.129154655399487	0.664431579084444	-0.23653050537541	1.5653936635443	102.913036999237	118.308904028783	0.0100644943525451	0.98181308983598	0.320271350658068	1.64335482901389	136.600888030741	2146.93697435256
5945	Cym	0.275042530130944	-0.438435275716766	-1.27316884148097	0.396298290047433	3.30227780019962	1.80137833377015	0.0406805952078427	-0.685673726083434	-1.30481685624531	-0.0665305959215567	0.40960563129705	33.0795705916009
5974	Cyp2c37	0.142692609967544	0.845049879118325	-0.416913273696001	2.10701303193265	0	2.04696560083161	0.0145779827602771	1.77999438201835	0.0385475218385378	3.52144124219816	4.60904489856319	39.9360629963688
5978	Cyp2c50	0.433205538900696	0.414734692017023	-0.715784406777697	1.54525379081174	1.12611117114891	2.28657647890642	0.0602841056930359	0.55790552805829	0.00519244212792258	1.11061861398866	3.57921624667872	41.9514233804043
6019	Cyp3a59	0.9918299031586	-0.00597516573268418	-1.24312605987752	1.23117572841216	3.0125976685571	2.97191167474998	0.0263631112524153	0.286984380447656	0.0776077785952653	0.496360982300047	5.41358761302337	68.3885817379827
6020	Cyp46a1	0.168659224119116	0.784823538960312	-0.458598898218957	2.02824597613958	10.2480570127881	16.5523112647335	0.0280467215948403	0.834023879363488	0.129385239481473	1.5386625192455	16.7062122700511	261.039483285436
6085	D130017N08Rik	0.0899522819812449	-0.320853255979457	-0.670226528444804	0.0285200164858899	34.1643541436519	24.9107027984772	0.0224081631219011	-0.708995933994869	-1.25081535582073	-0.167176512169005	21.2730655270774	482.088734815239
6097	D17H6S56E-5	0.0133814739787763	-0.861713704754421	-1.46230068282016	-0.261126726688687	19.7181253870039	9.99718370424305	0.0157892967220265	-1.1079676064418	-1.98273095965108	-0.233204253232522	8.14947876866447	227.188727159468
6103	D330022H12Rik	0.169343761144114	-0.493302152623976	-1.21847758128535	0.231873276037396	70.7132716924482	49.7553340738897	0.0502694841040529	-0.692159921634946	-1.36126882961909	-0.023051013650804	40.0412971623304	963.05941757201
6113	D430019H16Rik	0.233797204453358	-0.182289696383671	-0.484807687665825	0.120228294898482	337.680365701728	287.046104047683	0.0459869652699554	-0.225734668999751	-0.41867890333475	-0.0327904346647512	248.539562957842	5239.59619624352
6120	D5Ertd579e	0.35776413547122	-0.384651532440646	-1.26188824034295	0.492585175461662	2620.33755368979	2142.11773706671	0.0537315533952263	-0.41136952522618	-0.791457421111003	-0.0312816293413563	2030.88035369561	40760.0138667127
6155	D830036C21Rik	0.417269781786515	0.38619010101074	-0.623080358175771	1.39546056019725	5.52791372317452	8.36448721584233	0.0625723952599898	0.511712565870091	0.00387885868826277	1.01954627305192	9.34121300554156	139.40168366735
6170	Dab1	0.189911133368495	0.167438136965877	-0.0803409474106753	0.415217221342429	567.837149204941	602.27721299975	0.0100703327977274	0.821285811816135	0.295544353609158	1.34702727002311	620.074941471565	10741.1358220575
6172	Dab2ip	0.184193374958302	-0.515136226319708	-1.30837896703983	0.27810651440041	1412.0044977882	1041.68098229377	0.0320491231362132	-0.317684281840823	-0.563980730583105	-0.0713878330985411	954.313726495088	20447.9952394624
6188	Dap3	0.0380266929820897	0.643010149279726	0.0807702520904444	1.20525004646901	161.07099842007	200.129237006059	0.030149007164335	0.449372741732073	0.0990057423951738	0.799739741068973	193.162534731594	3326.17662094634
6213	Dbt	0.143893468620533	1.11924864091733	-0.717408861812316	2.95590614364697	60.6165936289631	85.4149323523939	0.0310632847346648	0.519391014810089	0.104653032128998	0.93412899749118	71.49278101068	1305.14584195222
6216	Dcaf1	0.945052674914958	0.0398291988287955	-1.18557030876354	1.26522870642113	131.51949984968	133.217457298679	0.0210594635389369	0.87204818872556	0.184012459324727	1.56008391812639	156.616394926252	2528.12011244766
6228	Dcaf7	0.214885472477915	-0.50618301953107	-1.34987884037646	0.337512801314325	2239.10451554295	1724.44710450246	0.0268486256857446	-0.569888332804102	-1.01148378097913	-0.128292884629075	1575.58422303884	33234.8150585054
6249	Dcp1a	0.306392150694128	-0.437696539304214	-1.3341616816049	0.458768602996471	612.880209184407	487.820217739598	0.0603130291045042	-0.313098424424347	-0.608675967568024	-0.0175208812806697	508.813077786639	9657.08102826386
6251	Dcp2	0.174363249166994	-0.420536806361766	-1.03823901052471	0.197165397801181	863.325234573147	667.127570274305	0.011303474730637	-0.31936663342589	-0.505978304131668	-0.132754962720113	637.999823380043	13010.715769365
6261	Dctn1	0.246769589620994	0.389402468870819	-0.296933429427015	1.07573836716865	234.66074982336	261.990672448229	0.0220132816895732	0.590029878814484	0.155410193371739	1.02464956425723	327.460343719404	4944.67059594596
6262	Dctn2	0.209219190988581	-0.358784426530576	-0.931237577266188	0.213668724205036	523.038962223938	454.414491385917	0.00962296333143545	-0.667182504189193	-1.07092521722641	-0.263439791151973	389.63000106115	8202.50072802603
6273	Dcx	0.118226992638873	0.410509550412734	-0.0949535748128181	0.915972675638287	46.667308199623	59.5942037493787	0.00784849922183881	0.866621424456378	0.337741459430608	1.39550138948215	66.3569729900412	1035.71090963426
6281	Ddhd1	0.247524300829792	0.342073148053451	-0.257073757139534	0.941220053246436	213.310957525596	234.672353899538	0.0171706338979539	1.40153819702887	0.147583120581434	2.65549327347631	293.192687232189	4447.05599194394
6282	Ddhd2	0.516802539981492	-0.286831908571062	-1.22227196766237	0.64860815052025	225.836464099851	198.23424311633	0.0437347161266462	-0.544836000228215	-1.02996844280131	-0.0597035576551156	167.504099941632	3549.44884294688
6284	Ddi2	0.340510562404207	-0.398022812487494	-1.27288835927078	0.47684273429579	527.027730943242	415.826323042623	0.0475935660043121	-0.450607637237607	-0.854138537591674	-0.047076736883539	363.24517853913	7836.59539514997
6287	Ddit4	0.455993862175044	-0.163538258607212	-0.617727197639344	0.29065068042492	275.075814820973	252.522179163257	0.00318564274478823	0.507207404377747	0.280781087393172	0.733633721362322	334.788430111603	5174.318544575
6315	Ddx4	0.950184504935166	-0.0200046878796657	-0.698805742123624	0.658796366364293	17.0763167967601	16.8497830118643	0.0288002589771011	-0.726528067861625	-1.32548577575626	-0.127570359966994	6.16814089646605	240.565444230542
6317	Ddx42	0.334139202858539	0.383552520575796	-0.445153733378084	1.21225877452968	127.383606661313	143.316277444653	0.0104058146702802	0.986672484302423	0.315172793473945	1.6581721751309	167.070823644388	2626.62424650212
6336	Dedd	0.222102748686683	0.358906064641684	-0.23295305220197	0.950765181485339	46.3371824355127	52.770261445507	0.00594441518838334	1.4604950405157	0.439218306272859	2.48177177475854	70.8863036289724	1019.96248505995
6415	Denn2b	0.170978415188009	-0.330536883227003	-0.803893454158123	0.142819687704117	606.769281192373	492.171449628815	0.0101709739906713	-0.278613945645712	-0.436203633405764	-0.12102425788566	442.00498129583	9245.67427270211
6435	Depdc5	0.825827832576546	-0.0837908774823482	-0.89037545816814	0.722793703203444	220.351121190623	214.551961156355	0.0382029490877655	-0.377778951218154	-0.689461148108764	-0.0660967543275435	188.815194747886	3742.30966256918
6461	Dgke	0.761585618300349	-0.147730331676945	-1.18050774635647	0.88504708300258	97.8271048752746	91.7128751744102	0.0456797650640294	-0.565434159350458	-1.07834201124367	-0.0525263074572413	69.2010775067959	1552.44634533888
6464	Dgkh	0.0329761437470467	-0.430743143226934	-0.774218995364249	-0.0872672910896188	242.791181861454	211.535787985363	0.0437385796731216	-0.234545057948319	-0.432093635447259	-0.0369964804493784	223.623978308106	4067.70568892954
6466	Dgkk	0.967245728308069	-0.0138587179079034	-0.729376314390593	0.701658878574786	258.573470322323	256.695468559131	0.00985483225448581	0.456563677765394	0.192418142835183	0.720709212695606	349.371982990755	5187.84553123325
6468	Dgkz	0.340236794793642	-0.39590445771616	-1.26523160040034	0.473422684968015	1482.91837052675	1238.65510273594	0.0432792841481536	-0.517387308183495	-0.973657491568818	-0.0611171247981709	1124.28514195991	23075.1516913356
6497	Dhx33	0.407590719894177	-0.265559659525419	-0.931770658494913	0.400651339444074	236.153406778129	205.293479408017	0.0509437750905393	-0.163940921477828	-0.307855823421158	-0.0200260195344982	207.985783967924	3896.59602092442
6508	Diablo	0.336734178848746	-0.36026016591863	-1.14010218482316	0.419581852985896	596.187315010139	509.467253162442	0.0178816821970426	-0.663155325877646	-1.13369767012068	-0.192612981634609	433.503936290302	9234.95102677729
6519	Dip2a	0.216423349574949	-0.468949851505523	-1.24732923496589	0.309429531954848	432.448480883571	355.272063711952	0.0285722109007341	-0.502125086921064	-0.89196279938256	-0.112287374459569	336.336992806766	6744.34522441373
6531	Dis3l2	0.0959615272465722	1.00615983557541	-0.337679708795585	2.34999937994641	141.233427002223	172.622760790577	0.0328222120632487	0.786349626628363	0.100973571436529	1.4717256818202	179.240816833948	2958.58202776048
6532	Disc1	0.18661484987673	-0.606073667691186	-1.5664530326666	0.354305697284231	359.455620297475	286.458022116905	0.0393469871369575	-0.386170029155662	-0.708125242664756	-0.0642148156465671	297.427115288254	5660.04454621581
6543	Dlat	0.170255880476207	-0.48740892290803	-1.20486103006815	0.230043184252085	311.556537621481	250.98768355556	0.0153341732351682	-0.250518429968084	-0.407424528266424	-0.0936123316697441	276.433661717272	5033.86729736588
6557	Dlgap4	0.501166093175621	-0.154870763646619	-0.633935666233033	0.324194138939796	538.038076931531	499.674285331525	0.0308623850713726	-0.241098654355358	-0.424076416803735	-0.0581208919069801	465.08398799295	9016.77810153603
6561	Dll1	0.590725983794683	-0.100918528248195	-0.493552333317382	0.291715276820992	75.9539514820943	71.1394038365539	0.0513854658116295	0.272848254261243	0.0298600571703121	0.515836451352174	91.9997903189116	1434.55887382536
6576	Dmac2	0.642595988439545	-0.155429433671754	-0.861471754959388	0.550612887615881	13.3206851243152	11.9795162316087	0.0244653191109942	-1.29030183350547	-2.51311104858291	-0.0674926184280169	3.21851743554536	171.112312748816
6578	Dmap1	0.0735793628647098	-1.03629451058032	-2.30430493181403	0.231715910653402	101.041118964335	63.7292577412357	0.0442187241386789	-0.732966491629502	-1.4212755913827	-0.0446573918763001	72.2815672453416	1422.31166370547
6582	Dmd	0.237176256491101	0.229043110494267	-0.156067017980942	0.614153238969477	563.995461851068	628.655550445098	0.00508186690714871	0.213647683899191	0.112399079108838	0.314896288689544	628.165810520322	10924.9009368989
6584	Dmkn	0.448107555432693	-0.314023077262208	-1.18518355078331	0.557137396258899	7.19029208413995	5.24422302041388	0.00913313506159483	-0.480576519014736	-0.754769435850052	-0.206383602179419	3.34408104980699	94.6715769261649
6585	Dmp1	0.481878525349038	0.21278912424929	-0.418605481305332	0.844183729803912	190.925403316172	226.953446494778	0.0434329785410837	-0.536557736484286	-1.01236103698654	-0.0607544359820351	143.776241209694	3369.93054612386
6589	Dmrt2	0.125161746857322	-0.622224632180092	-1.44544945404189	0.201000189681704	4.94538895100167	2.63890465762194	0.0498786168187922	-0.777118458681173	-1.54511273604697	-0.00912418131537363	2.12593948734474	58.2613985758101
6618	Dnah17	0.0424811917156861	-0.765291212903738	-1.48179947269539	-0.0487829531120857	247.550099602786	165.964760972142	0.0124797052872222	-0.818715406187119	-1.37172541578273	-0.265705396591507	145.088617106071	3351.620866086
6622	Dnah6	0.631474866427965	0.126879101378683	-0.429193711678839	0.682951914436205	40.205831343357	44.8888229508725	0.0623029822494114	0.32879331133913	0.0142366085014199	0.643350014176841	52.9926760208241	828.523981890321
6638	Dnajb14	0.141252625843142	-0.640967393019323	-1.5390341708911	0.257099384852452	205.812043496784	164.121367372175	0.0160788151274741	-0.453866413283272	-0.751540256743439	-0.156192569823106	171.244883103824	3247.0697638367
6654	Dnajc16	0.136674178771699	-0.614358367929062	-1.45681914702159	0.228102411163465	121.205091465929	91.8936736865209	0.0622166004506787	-0.425120673676536	-0.838586061827468	-0.0116552855256045	98.8340812133262	1871.59707819466
6656	Dnajc18	0.387986839311333	-0.320584037510387	-1.09552841319806	0.454360338177283	759.451492927704	640.650847103114	0.0301152320279036	-0.332749467539222	-0.586674664971331	-0.0788242701071123	589.431198182605	11937.2012292805
6672	Dnajc7	0.533627179063562	0.0796710808825111	-0.186429437290696	0.345771599055718	208.687524927366	218.742628852573	0.0434905557304224	0.494708533840367	0.0599941364843015	0.929422931196433	276.586935220647	4224.10253400351
6687	Dnlz	0.189837183617734	-0.318045935491045	-0.797011617681309	0.16091974669922	609.62165255932	494.148784503294	0.00740212163761091	-0.31590014201493	-0.48193242960925	-0.149867854420611	490.09825108187	9563.2121288669
6699	Dnpep	0.0221644011569624	-0.398099732163219	-0.679782879518247	-0.116416584808191	169.232865653332	129.937855202558	0.0238056381861034	-0.33267668655902	-0.570113219048901	-0.0952401540691388	143.721232408419	2657.35171958585
6711	Dock3	0.0973410025845066	0.875044702172717	-0.250968309640399	2.00105771398583	174.773853498302	217.915474778502	0.0329079280051084	0.710794448929041	0.104335849611028	1.31725304824705	221.191797729239	3683.28675603626
6712	Dock4	0.425065802932758	0.365032711821347	-0.602664789332723	1.33273021297542	182.355381126989	204.479412467819	0.0331390672252935	0.530404346311461	0.0976606687725475	0.963148023850374	224.87390354116	3670.25218281581
6724	Dok6	0.350008029752635	0.224003795400621	-0.266359455719835	0.714367046521077	263.106516251087	276.183777079975	0.0626114165680271	0.401627639150578	0.0119219181000551	0.791333360201101	289.000575755141	4969.74521451722
6740	Dpf2	0.785111169664005	-0.106829395318296	-0.936509786208821	0.72285099557223	308.963900663349	294.975998409621	0.061076670801165	-0.225394722794544	-0.436658443583009	-0.01413100200608	276.766040118348	5284.23563514791
6754	Dpp6	0.0505921086313607	0.442635781106128	0.039090360151145	0.846181202061111	232.599125848531	282.205804032415	0.0220125002060477	0.243221367224288	0.0754507146807678	0.410992019767808	290.93305448082	4834.42790617059
6756	Dpp8	0.480077469053989	-0.139635245658436	-0.549566548453517	0.270296057136644	752.373032865542	712.604646970323	0.0620547732223716	0.227898161541971	0.0130819314186243	0.442714391665318	818.168699566688	13698.8782764153
6766	Dpy19l3	0.150376110549642	-0.52322336558569	-1.25553785904292	0.20909112787154	410.350878011651	314.518612183268	0.00571157142663373	-0.896268657692507	-1.40750943622142	-0.385027879163594	226.00511031323	5705.24760304889
6767	Dpy19l4	0.218853172399085	0.445252904353123	-0.294749632673307	1.18525544137955	84.5122402200608	100.645072386739	0.0588579248891038	0.541044888808426	0.0114426119414733	1.07064716567538	116.394036349457	1809.30809373754
6770	Dpys	0.270295243156427	0.613207761710244	-0.588641153492213	1.8150566769127	10.2076375043467	13.5589223349789	0.0223315884964844	0.53126793917258	0.143928308667552	0.918607569677608	13.7361930132531	225.016517115473
6771	Dpysl2	0.899150024962678	-0.026988445399707	-0.478166052569527	0.424189161770113	1132.44440561484	1118.88416541993	0.0471723417245411	0.310105199230444	0.0399799472699502	0.580230451190938	1333.94478768244	21511.6401523032
6801	Dscaml1	0.1562214626087	0.398153066816832	-0.15443524235489	0.950741375988555	93.2865454250844	132.60120010545	0.0501865247245901	0.550613775134492	0.0378409158250923	1.06338663444389	143.654973259454	2217.25631273993
6803	Dse	0.705498693480514	0.171303465356702	-0.789284749499234	1.13189168021264	23.4024772740237	25.455898540339	0.0178624235532702	0.403433600045429	0.133995434666073	0.672871765424785	28.3331526570963	463.149170828754
6825	Dtwd2	0.260278168760405	-0.446998323079528	-1.27006632505106	0.376069678892004	260.609920497611	220.257661374329	0.0399373582067063	-0.60369780347349	-1.1340258479227	-0.0733697590242792	194.088738901102	4049.73792463825
6826	Dtx1	0.774582096762077	-0.118178523239692	-0.992213716587114	0.75585667010773	40.8214243894742	38.8462682068955	0.0104727250556809	1.39041680530849	0.300331953144398	2.48050165747258	60.4755235287509	840.859296750723
6844	Dusp11	0.166787246352418	-0.393542264958633	-0.956404326465224	0.169319796547958	869.062910365493	711.894625602425	0.0331333699221277	-0.250567719222906	-0.44495135640276	-0.0561840820430534	761.457139643937	14054.4880536711
6867	Duxbl1	0.234580783415988	-0.130791745159503	-0.347405010971257	0.0858215206522513	168.554443051126	145.963873167733	0.0348345619773619	-0.73848282499117	-1.38438547530045	-0.0925801746818867	118.718450572201	2599.42060074636
6873	Dxo	0.172997087696194	-0.484823313477845	-1.20363538087192	0.233988753916233	38.5809826012345	30.1021754728734	0.00268313357688404	-1.47395735493199	-2.33411749600995	-0.613797213854037	18.4636283717544	522.880718675173
6886	Dynll2	0.156249176926218	-0.307040456320883	-0.72681989931851	0.112738986676744	492.314607702726	418.442672378523	0.00718002309536532	-0.566839487075383	-0.877763701332733	-0.255915272818032	330.433085112075	7447.14219115994
6895	Dyrk1b	0.204650209480877	-0.479373074989815	-1.25292282576121	0.294176675781582	3204.0892615365	2135.59400581399	0.0439157181649853	-0.237956813926526	-0.438710184699816	-0.0372034431532361	2144.02196817477	44902.2314131516
6903	Dzip1l	0.470008112645652	0.364077094995156	-0.708125746698667	1.43627993668898	61.5649013266322	69.2214462363863	0.0174446469416003	0.540812418699361	0.171299688438983	0.910325148959739	72.2850328606087	1218.42828254176
6937	E230016M11Rik	0.892376688912857	0.0806643734550243	-1.1841658370351	1.34549458394515	45.7198969264373	47.0319646329697	0.0452397344090162	0.864476330788946	0.0136755754867469	1.71527708609115	65.2845166606656	948.218269320436
6942	E2f2	0.179542077006416	-0.283270664880851	-0.69594112033558	0.129399790573877	245.842068078063	204.136866759843	0.00488644488396977	-0.245588349863872	-0.361311199798755	-0.12986549992899	174.909643553296	3749.33147034721
6947	E2f7	0.594471500819019	-0.0465882073411543	-0.229381288111199	0.136204873428891	136.865650295975	127.290853996598	0.0229663931112021	-0.650474257598139	-1.14295536929878	-0.157993145897493	90.4252615944623	2127.49059532221
6965	E4f1	0.395577367932102	0.253216812204459	-0.363834304840251	0.87026792924917	40.0266090005891	44.4761927141255	0.00872066563579859	0.942622132571786	0.33764190876306	1.54760235638051	58.3521643120486	857.129796160579
6967	Eaf1	0.433518391343648	-0.249438938602694	-0.91245548660867	0.413577609403283	546.589190264003	471.800613963179	0.0128457610018594	-0.338771077771738	-0.543929301159066	-0.133612854384411	422.259132407961	8643.89361981085
6975	Ears2	0.122219437279567	-0.746472247420117	-1.75847626861349	0.265531773773254	163.042818456117	116.978495641828	0.0498798979773032	-0.530659862825589	-1.02156443165169	-0.0397552939994902	125.461434853762	2432.89649371024
6997	Ecm1	0.461561409696349	0.313353671020514	-0.583834260509316	1.21054160255034	11.5053106385765	15.0509086882825	0.0184874934156485	0.876505515999252	0.208073298689086	1.54493773330942	19.5069627926461	276.379092717031
7014	Edem3	0.00347821317334288	0.989221708653598	0.471562977582978	1.50688043972422	280.487016443681	434.549835287784	0.00238825239784384	0.683709440826032	0.384886839936945	0.982532041715119	416.389448246574	6788.55779986823
7015	Edf1	0.840027594990177	0.10184800623153	-0.968278909638584	1.17197492210164	104.732909202743	108.758365266812	0.0530312098212608	0.587524770259846	0.0254939226176057	1.14955561790209	131.836297039166	2071.96542905232
7037	Eef2	0.225357495694227	-0.304981778610553	-0.807781726366222	0.197818169145115	10514.7836193123	8919.25231971391	0.0372298622153377	-0.210597820996391	-0.378995747744852	-0.0421998942479302	8970.66327317634	170428.195273215
7058	Efemp2	0.473075145922332	-0.34613992092197	-1.36992979044835	0.677649948604413	189.040609395619	152.078604666868	0.0656721248950585	-0.135854978749759	-0.265333745748356	-0.00637621175116249	151.350413644922	2954.81776624446
7062	Efhd1	0.222645097605975	0.653977856706562	-0.499273027094557	1.80722874050768	26.3325183605054	33.4272380006838	0.00151900829017445	1.413789137706	0.702934789251591	2.12464348616041	53.1565802784623	677.498019837908
7075	Efs	0.261833034121251	0.771297579918226	-0.776941628642546	2.319536788479	82.1833932120131	101.403963821005	0.0166483712057682	1.3732518753961	0.166794795188908	2.5797089556033	119.458707319284	1818.27638611382
7079	Egfl6	0.215683458477152	0.585392035688931	-0.410881759258974	1.58166583063683	7.48313672467027	12.5979889261325	0.0293836599595348	0.81262816754697	0.121365343826539	1.5038909912674	13.0894058878163	199.023189231715
7083	Egfr	0.946773716679865	-0.0183933709465073	-0.602444089771307	0.565657347878292	668.07487070081	663.365843603727	0.0281249679414034	0.427009747815725	0.102142260915994	0.751877234715456	791.338719173891	12736.6766008706
7085	Egln1	0.704715883036584	-0.0956009559104017	-0.627503514330666	0.436301602509863	862.285536422384	826.213545862585	0.0500746855824498	-0.267526929231881	-0.503640547900837	-0.0314133105629251	758.351444021351	14681.1031578379
7094	Ehd1	0.445843989772533	-0.32702914646164	-1.23126627948392	0.577207986560645	159.966436883881	137.77692272881	0.0196470786954002	-0.292937522843714	-0.490071037071145	-0.0958040086162833	124.876383507968	2535.71845872396
7102	Ei24	0.249790037005658	-0.47590609529093	-1.33546741647881	0.383655225896946	2535.28758643164	1878.60639065886	0.0402534065090267	-0.557824456087092	-1.0434710284719	-0.0721778837022877	1600.68211725048	36087.4565660459
7124	Eif2d	0.147470781774434	-0.424872129728147	-1.00206498146637	0.152320722010076	332.84239980765	271.129584974679	0.00808433134453732	-0.852939016278275	-1.3750229087207	-0.330855123835848	199.576787948787	4821.2926363867
7148	Eif4e	0.385143601365252	-0.192418654498193	-0.647260828979234	0.262423519982849	192.411089980174	177.294416583232	0.0677375267304819	0.291695204587143	0.00611266783711228	0.577277741337173	215.885249880887	3513.54453866576
7152	Eif4ebp1	0.106119433890043	-0.413490798910865	-0.901100162432801	0.0741185646110719	360.515649906344	266.874120689069	0.0100579170394178	-0.350722149036657	-0.550689905511362	-0.150754392561951	260.244290608319	5325.8043672224
7153	Eif4ebp2	0.173185086300801	-0.443525958809772	-1.09579146011284	0.208739542493299	4693.69899647646	3480.49732332963	0.0224491269938498	-0.381005928292403	-0.65071175100927	-0.111300105575537	2978.393370321	66915.5381407625
7163	Eif5b	0.0929969902203269	0.409312573074468	-0.0488983868877243	0.867523533036661	145.504830156166	198.22569515736	0.0375668464820893	0.663355764795722	0.0822823651069163	1.24442916448453	235.370228497322	3474.60452286508
7185	Elk4	0.235373466003903	-0.457123075529451	-1.25094071469015	0.336694563631251	557.702045976163	447.171476456399	0.0468977701892548	-0.508887311801072	-0.968210212076248	-0.0495644115258966	429.548057152637	8606.52947751119
7202	Elovl2	0.544727520765069	-0.107149782438331	-0.475842656057575	0.261543091180914	91.5558121469282	83.8527461889471	0.00494863348206457	-1.41424777170617	-2.34557908685376	-0.48291645655858	67.6816693977177	1458.54136640156
7227	Eme2	0.393824409638573	0.443177458081634	-0.666394054125311	1.55274897028858	18.4115538248997	24.8900195417776	0.000844254896486581	0.813440930316418	0.520034024304757	1.10684783632808	33.6017381254363	461.419868952682
7248	Enah	0.11898519483696	-0.624032240553898	-1.43273044665971	0.184665965551917	3959.40184800529	2907.49366718014	0.0147510185967918	-0.69563585448295	-1.1689019458645	-0.222369763101399	2514.29853606457	56287.1643075
7295	Epb41	0.435080441843098	-0.207265536775199	-0.757598686163806	0.343067612613409	610.009869394624	566.27111073022	0.0693191933613283	-0.365990053613782	-0.731396100160972	-0.000584007066590897	513.524679792921	10138.8339595066
7296	Epb41l1	0.619663021608905	-0.178525691290054	-0.93693853906447	0.579887156484362	343.259727716423	322.110351991336	0.0429688547911587	0.401724340101169	0.0566299774267946	0.746818702775544	394.072453420545	6356.65519876983
7302	Epb41l5	0.278600996770964	-0.413926384715618	-1.20484637356512	0.376993604133887	1943.34261362912	1541.8870502824	0.0521758569009343	-0.384434381867511	-0.734519129297009	-0.0343496344380139	1475.09916568348	29761.97297757
7330	Epn1	0.194723381180023	-0.403004627395667	-1.02683629120003	0.220827036408694	3476.29492197193	2720.41810018424	0.0217406075777476	-0.418499550217857	-0.714177789464028	-0.122821310971685	2507.61929269679	52225.9938891178
7356	Erbb4	0.0654041932987808	0.433747217956875	0.00393458609407704	0.863559849819672	602.764291457968	842.39631381302	0.0623267730335594	0.503975865721357	0.00535346801204556	1.00259826343067	941.67470192355	14321.0118431672
7365	Ercc6	0.149818072314994	-0.504213776562029	-1.20569275415887	0.197265201034813	265.241658293416	204.007343999097	0.0194302926556747	-0.690843685339086	-1.19597655068691	-0.185710819991261	176.225343498397	3872.84607474545
7394	Ermn	0.303868160277498	-0.196363989522743	-0.581994293072437	0.189266314026951	4.3423049319288	2.29628430701345	0.0392287463957532	0.119826989464265	0.0231972855052848	0.216456693423245	6.05111460345708	76.138223054396
7431	Esr2	0.321706692219291	-0.185794645108354	-0.56559347201239	0.194004181795682	11.7366553515864	7.51959796379022	0.00498207326625491	0.111869661022348	0.059531623607299	0.164207698437397	13.6328141805307	197.334404975444
7442	Etaa1	0.0221211323854187	-0.470786483930334	-0.80855636695018	-0.133016600910487	93.6205402892304	72.562168729353	0.0161999508467216	-0.59797267502219	-1.00421697724856	-0.191728372795819	66.997674274164	1399.08229975648
7463	Etv4	0.858420928339765	0.0453130238559318	-0.492590889769117	0.58321693748098	328.079094080598	334.002184413428	0.0694508046387348	-0.333650457036255	-0.665216428245047	-0.00208448582746362	282.594129690522	5668.05244910729
7497	Exoc7	0.270818296634809	-0.257107085669058	-0.727592389108603	0.213378217770487	280.459680164814	236.466703347344	0.0438827104110493	-0.475564653952597	-0.892888764618311	-0.0582405432868836	205.6468224269	4335.43923563435
7499	Exog	0.263341953781892	-0.424382672281656	-1.20802803169397	0.359262687130663	2168.33923189031	1706.48065206381	0.00943424890188031	-0.67509623971325	-1.08249321147152	-0.267699267954981	1463.10109241242	32027.5258581992
7515	Extl3	0.290016512639338	-0.199317858296863	-0.578460503136246	0.179824786542519	1176.66189930735	1043.28488584799	0.0260902414695396	-0.178272305999783	-0.306367536319847	-0.0501770756797197	962.075290635517	19092.1324547451
7516	Eya1	0.296149847029594	0.534999256880131	-0.557918523572762	1.62791703733302	96.3533386776953	111.221057321801	0.0322511340250704	1.01723837573128	0.067631173027755	1.96684557843481	149.163654374742	2140.42830224543
7573	Fadd	0.0578717303914405	-0.549699668208084	-1.08585959249903	-0.013539743917139	115.470977631456	85.0771850222951	0.0516175592885043	-0.447438693474618	-0.858407935397269	-0.0364694515519665	90.2764399940558	1744.94761588684
7574	Fads1	0.183974070883197	-0.461404192508813	-1.16320780157751	0.240399416559884	1073.36344958346	864.96744675615	0.0132088099558028	-0.431925866949835	-0.699821767395321	-0.164029966504349	855.174868090052	16761.034586578
7575	Fads2	0.107540911984448	0.397601516137349	-0.0723592471961302	0.867562279470829	229.327144564006	264.051943994885	0.0409912427813152	0.651218141632474	0.0673338788447154	1.23510240442023	292.31416364624	4714.15951323078
7580	Faf2	0.315102483838374	-0.299903124036	-0.911900492236681	0.312094244164681	1778.60260186253	1490.22865933046	0.0368208696032493	-0.403819241908241	-0.734860818754608	-0.0727776650618734	1299.682557136	27411.0829099739
7596	Fam114a1	0.0318778793428333	-1.54046161422874	-3.26081222153658	0.179888993079107	41.4060569621756	24.6273052065971	0.00434291090061848	-0.288477688282839	-0.421421909255928	-0.155533467309749	33.6394238990274	598.036716406801
7605	Fam120c	0.511303010217091	0.261304167459357	-0.576473927836542	1.09908226275526	307.725445160551	331.01103633698	0.0325611105077996	1.15129198628717	0.0230790782801367	2.27950489429421	412.232701864905	6305.81510017461
7624	Fam149b	0.172084746230966	-0.447440384631812	-1.10393870891253	0.209057939648904	325.006072374428	262.088838483758	0.0360077972931832	-0.312938634073383	-0.563898125380554	-0.0619791427662106	267.965754074403	5130.36398959553
7636	Fam163a	0.0899735532326456	1.12573267121263	-0.402310755834752	2.65377609826001	14.551014819376	27.4267909232745	0.00406443451796964	1.01036023117507	0.458287294971782	1.56243316737835	23.3448708048609	391.936059285069
7644	Fam168b	0.239518007534306	-0.515257319945694	-1.43072649843559	0.400211858544198	35270.4103628301	26419.5779840808	0.0305957668224404	-0.599731300779291	-1.08586228057829	-0.113600320980297	22981.0177131029	508026.036360082
7661	Fam181a	0.104747421240209	0.9802225687505	-0.362763764044899	2.3232089015459	18.5018823829549	28.0957165120539	0.0429730112385337	0.900777353190061	0.0182346916428959	1.78332001473723	30.8171223768979	464.48832763144
7688	Fam210a	0.232061176136649	-0.397919595922935	-1.07536879183007	0.279529599984201	691.364021098949	554.586212597375	0.0107632965625539	-0.284256354276258	-0.447473769461665	-0.121038939090851	581.368013066378	10963.9094805762
7706	Fam228a	0.74027330993321	0.133587016053734	-0.719501891933882	0.98667592404135	14.0913079895074	15.1908754760328	0.0293277164261377	0.993702130746314	0.0984450220149435	1.88895923947768	21.9508754762128	307.398353650517
7711	Fam234b	0.190469925547803	-0.48510270869454	-1.23990261730374	0.269697199914656	554.16868434693	446.762669973092	0.0348703613899346	-0.538676485070314	-0.985717386018406	-0.0916355841222221	421.695718256802	8535.76243546095
7720	Fam32a	0.204689915239453	-0.508291370105542	-1.33382776141499	0.317245021203905	22174.9214824658	16927.575407403	0.00654821863061602	-0.639368639479249	-0.988729497776101	-0.290007781182397	14743.1847458986	323074.089814605
7730	Fam53a	0.312709284551358	-0.437559092778106	-1.3468706284572	0.471752442900986	442.550218002101	351.361566986008	0.04848586808294	-0.470770882847311	-0.896638257396439	-0.0449035082981828	307.733817364313	6609.87361411453
7731	Fam53b	0.326259464981661	-0.288639069920056	-0.891967088127505	0.314688948287394	996.800832619079	854.357056246988	0.0701207464872512	-0.27383469560136	-0.544510269477247	-0.00315912172547356	847.246274155444	16190.4249781291
7782	Farp1	0.422280613600514	-0.26926650083618	-0.968339454242685	0.429806452570325	638.102840375825	575.89858672697	0.0640920101051744	-0.273500363061615	-0.53558821214228	-0.0114125139809493	567.620132377771	10689.7293568834
7784	Fars2	0.130602889496731	0.585825201805002	-0.196126600055115	1.36777700366512	186.964846415901	205.802109610457	0.0398593980791785	0.520187668540187	0.0726491504214476	0.967726186658927	201.366328588065	3564.79970768653
7789	Fasn	0.12759255611035	-0.365164739439417	-0.825626637544485	0.0952971586656505	875.484022942497	713.234266279386	0.0526218512905046	-0.22687515416432	-0.429350718306634	-0.024399590022006	760.162861186416	14093.2869024498
7802	Fbh1	0.545043545288081	0.345155091276237	-0.874855958624979	1.56516614117745	110.542330754036	122.526204981174	0.0403330151163459	0.775324837695191	0.0587948861139495	1.49185478927643	151.336113565901	2306.42789580666
7806	Fbln1	0.360909441360856	-0.507432989210241	-1.70234867992964	0.687482701509159	83.7106433804893	63.4826233762681	0.0593700266747414	-0.529168826563699	-1.0472031523966	-0.011134500730796	55.217244677946	1214.46306860822
7811	Fbn2	0.639086538874349	-0.0947054199891335	-0.518702430910673	0.329291590932407	360.725668821273	348.6136315445	0.0458799671186838	0.599004398533251	0.0503318891770259	1.14767690788948	446.899688201063	6937.43393140102
7817	Fbxl13	0.652502993793314	0.229727072048361	-0.85408114265226	1.31353528674898	15.2136493112369	18.3482669872433	0.0448304401506993	0.653913426414798	0.050669974187089	1.25715687864251	27.5453212894151	366.643425527372
7822	Fbxl18	0.291089661653444	-0.407353849014061	-1.20783779033795	0.393130092309825	1547.10001945849	1212.95203439092	0.0450444150508804	-0.25288106488116	-0.468306476244629	-0.03745565351769	1198.41612017074	23750.8090441208
7832	Fbxl7	0.175260960846711	0.431735034404511	-0.205409748706694	1.06887981751572	119.463474551744	140.526080186713	0.0588931151641535	0.569586457329648	0.00809339588851954	1.13107951877078	157.591148821141	2505.48422135759
7852	Fbxo36	0.133283787015519	0.309350195527635	-0.0845924445547143	0.703292835609984	35.5365099245586	44.3657418460844	0.0395154377533872	0.36178306146655	0.0610508714166757	0.662515251516425	52.9110250897964	796.879661162636
7858	Fbxo42	0.252554645327323	-0.420720452344358	-1.17716961274415	0.335728708055431	743.192603426723	603.115599777593	0.0108602993676987	-0.472030197008717	-0.752798535394647	-0.191261858622787	553.398870871303	11398.2424444537
7871	Fbxw11	0.554420053009683	-0.20384004578846	-0.928517820632063	0.520837729055143	780.006843196652	723.18119568132	0.00352266148412078	-0.462908924765398	-0.672384849704571	-0.253432999826226	609.397765320722	12675.5148251922
7918	Fcrlb	0.934060373840438	-0.0516867588862454	-1.37655378024137	1.27318026246888	2.45465079532291	2.22006609247694	0.0562274800686316	0.528227533044866	0.0204693145987307	1.035985751491	5.46655904345788	60.8476555875464
7921	Fdft1	0.220925039482463	-0.282800275528972	-0.742402690392215	0.17680213933427	1231.28498948733	949.152464612607	0.0616305412794212	-0.18484742980456	-0.357927099344597	-0.0117677602645229	1002.45310051278	19097.3433276763
7930	Fem1b	0.361869107847776	-0.27174377511634	-0.886413966770131	0.342926416537452	3177.67909240956	2752.47484994369	0.0366497083185993	-0.283792496779024	-0.511638012928155	-0.0559469806298926	2715.88838842872	51876.2539846918
8042	Fkbp9	0.554383349752515	-0.128619047542958	-0.583023492108351	0.325785397022434	162.645019021894	155.067786057218	0.0305688762863893	-0.362428343050743	-0.641560030161271	-0.0832966559402152	138.557363444898	2737.62101114406
8069	Flywch2	0.969332880697693	0.0172018708441974	-0.931433139768849	0.965836881457243	1.11706138566607	1.14292889055035	0.0185917300443348	1.10999441949213	0.193943266077461	2.0260455729068	3.61691601240233	35.2614377317125
8070	Fmc1	0.158819225119088	0.54472150395136	-0.241139509757083	1.3305825176598	27.1134173816788	35.0814709043304	0.0221949454089609	1.09169460856777	0.152017288935566	2.03137192819997	37.7794071328328	599.845772513052
8122	Foxc1	0.705619970619575	-0.171396779406296	-1.13293764177548	0.790144082962885	78.2917108589193	68.272467514873	0.0173207533874327	0.219388228057661	0.0779733966836896	0.360803059431632	97.5033926804675	1464.40542632556
8125	Foxd2	0.312655456236285	0.404036228101764	-0.430084228320029	1.23815668452356	1.12611117114891	2.42771687782276	0.0442145378507663	0.690924562886506	0.0498147049861964	1.33203442078681	5.53317793417891	54.5220358989035
8131	Foxf1	0.609799219346232	-0.219680659523199	-1.13021795406181	0.690856635015407	3.38402284011378	2.19873964391052	0.0430726109680417	-0.612574816989761	-1.16463006783027	-0.0605195661492548	0.923601312604552	39.0381827797731
8133	Foxg1	0.0469179795537813	0.367224280010295	0.0449570225770669	0.689491537443523	94.640484929243	115.900854030976	0.0192008857164664	0.996419831710224	0.19819281348648	1.79464684993397	144.47237325638	2130.08227329959
8141	Foxk1	0.195701475072302	-0.470751940167827	-1.21129036099816	0.269786480662508	1060.39520816258	826.619660741417	0.00950132127133109	-0.503311515494371	-0.794769817993718	-0.211853212995025	755.839599762328	15857.126811998
8142	Foxk2	0.329285878430872	-0.310435149306661	-0.965877470584971	0.345007171971649	2518.30397160863	2134.29884833337	0.0177455607064103	-0.361343614531622	-0.600447627895995	-0.122239601167249	1967.90610838948	39723.0535699889
8183	Frg1	0.0238786549854273	0.757425380118365	0.159971377930693	1.35487938230604	33.6235143247598	50.8874629374636	0.0375552859854308	0.936692254533109	0.0457654148801308	1.82761909418609	54.457358300065	833.810013373731
8192	Frmd8	0.243283106117633	-0.470273379313488	-1.30528760423889	0.364740845611916	482.947230721551	351.027614558907	0.0671431347868399	-0.232507874661531	-0.457757304601701	-0.00725844472136092	364.360460391137	7190.01183402956
8199	Frrs1	0.952053513921075	0.0238565142674128	-0.817289352722998	0.865002381257824	26.273452869451	26.7199413209227	0.0441581839145236	0.632101140375548	0.055089469850896	1.2091128109002	36.6870525665405	538.082680541485
8206	Frzb	0.933671348584347	-0.024929772343546	-0.659860631485102	0.61000108679801	9.22986854873215	9.10156858727949	0.0366568502916009	-0.621062425542512	-1.15503878137005	-0.0870860697149762	5.86495762031486	145.178368537959
8239	Fto	0.689651184859436	-0.0860238900184381	-0.539642994226605	0.367595214189729	718.680495932706	685.161274460996	0.0519616124413809	-0.415525347014924	-0.795601341181373	-0.0354493528484757	608.908520853223	12076.5017474815
8251	Fus	0.016799193551657	0.668957566755571	0.201413717688102	1.13650141582304	169.311634136004	242.659717088002	0.0353849613389664	0.615609653250334	0.0926324285711032	1.13858687792957	242.856550429625	3928.96740992178
8259	Fut9	0.193000110310632	0.209503216350467	-0.104333695497011	0.523340128197944	234.338541814317	255.887780647501	0.0205375011427627	0.794334838068497	0.186682096320448	1.40198757981655	295.151018336662	4712.26404479088
8260	Fuz	0.199795053419974	-0.62010179901341	-1.6417560854021	0.401552487375283	65.7679847348977	47.2361530949727	0.0121315024675985	-0.279868403640253	-0.445437182079645	-0.114299625200862	56.5322346133066	1017.21823465906
8281	Fzd3	0.501972008196986	-0.253006704533156	-1.04490289170782	0.538889482641508	725.441430334672	646.316079960862	0.0377180182436905	0.123901398340414	0.025145167721855	0.222657628958974	769.880843365251	12849.8301219647
8289	G0s2	0.960689308989644	0.0160684706349364	-0.675069847725605	0.707206788995478	10.8074193550286	10.9722631021642	0.0489136852205833	0.739073168194849	0.02130961122047	1.45683672516923	19.2698463201357	246.297172663971
8292	G3bp1	0.194809764967662	-0.475289106471599	-1.22190800358852	0.271329790645321	1870.58864741675	1418.09569024871	0.024823117981282	-0.410945561195494	-0.711767815250871	-0.110123307140118	1279.20901619484	27407.3601231618
8312	Gaa	0.744315234574962	0.162093310704418	-0.892405329888353	1.21659195129719	54.7420161571773	58.5965340744432	0.0488205501258065	0.786848473785913	0.012295864613324	1.5614010829585	73.5825276863618	1121.52646750789
8315	Gab3	0.160554112450257	0.313745533960261	-0.121124768099289	0.748615836019811	14.4564083796131	19.6400532858632	0.0270680933196024	0.47199325248044	0.113537615050815	0.830448889910065	27.7688273390031	371.191734026877
8319	Gabbr1	0.178800962347265	0.371127114738287	-0.175826668066439	0.918080897543013	183.376823626566	225.262913228737	0.0296870791250353	0.840166630790109	0.117246068876741	1.56308719270348	277.689369744391	4117.97463959817
8344	Gad1os	0.886009890301061	0.042935757842365	-0.59164736629083	0.67751888197556	10.467482539426	10.802699433352	0.0214071409817113	-0.57829131011574	-0.99976328461051	-0.15681933562097	5.48170708586863	160.51133435188
8367	Galnt11	0.0997116352768621	-0.656627775892108	-1.45624151155654	0.142985959772326	25048.9454095638	19330.9498178801	0.0145978646581532	-0.815573379335968	-1.38875713142442	-0.242389627247515	17514.4072349271	371365.814774226
8369	Galnt13	0.54917006636429	0.0370416368091296	-0.0915682415784349	0.165651515196694	117.49803881031	125.731149844081	0.0385365478403718	0.339169179151601	0.060420941280058	0.617917417023144	157.581620022048	2404.86485205863
8406	Gas1	0.996846940766551	-0.0013107878783279	-0.704553240668114	0.701931664911458	135.485878776216	135.388481048584	0.0651096928072775	0.412960791873713	0.00602379314305584	0.819897790604369	175.585420418788	2678.75868146153
8430	Gatc	0.199068391724935	-0.535059744486688	-1.3965955684575	0.32647607948412	359.003040914398	257.070971965249	0.0581230582672758	-0.584856241320035	-1.1610556527305	-0.00865682990956662	237.245324054236	5119.9160216033
8453	Gcat	0.153585708118504	-0.586882280756563	-1.42909024133423	0.255325679821104	46.8247864966487	32.620964567269	0.00635717638047423	-1.06899554835001	-1.7314408904902	-0.406550206209815	28.2820869871614	646.367028306474
8514	Gfer	0.0713625443117461	-0.386501795800002	-0.77772701553775	0.00472342393774677	232.077875881824	190.243848833444	0.0127862561272224	-0.400253387152347	-0.644942206076163	-0.155564568228531	191.207829727799	3681.1773266584
8529	Gfy	0.773125493068532	-0.134469406820522	-1.12337717716138	0.85443836352034	192.979754391432	163.461246570028	0.0078458135468686	-0.677464641377166	-1.0683105392236	-0.286618743530732	119.988277795899	2858.57567254416
8545	Ggt7	0.00773519891980986	0.690445993997505	0.292064918133345	1.08882706986166	13.2204249098712	19.7362235573311	0.0239629483653181	1.18673341224765	0.108436335961773	2.26503048853354	22.5314760561087	332.928747139866
8570	Gins1	0.00269571858827484	-1.43668394466983	-2.26500313660262	-0.608364752737039	36.2790405586644	20.6703153777867	0.00380048464788226	-1.55870518095932	-2.57404130450081	-0.543369057417829	19.604338097634	459.322164204511
8618	Gle1	0.216915619404777	-0.446168269889644	-1.18417584965342	0.291839309874136	561.150570560767	444.679237654855	0.0137158694130762	-0.607877005379804	-1.00421036588093	-0.211543644878677	361.958810507961	8206.7317123415
8620	Gli1	0.164400625790575	-0.325091169564819	-0.781556684790803	0.131374345661165	7.21370234388091	5.20240429313967	0.0377409629180488	-0.932176699872546	-1.81882770658493	-0.0455256931601585	3.39692885794136	94.8782129697716
8642	Glrb	0.208195854930954	0.744262877356407	-0.552989383759435	2.04151513847225	27.8747235295618	38.8559730149526	0.0247903658325981	1.04548916523086	0.131881083868277	1.95909724659344	45.1245423244763	671.131433213944
8647	Glrx5	0.819506644885076	0.0705920281911666	-0.584282476422209	0.725466532804542	180.999090712568	186.835464577602	0.0334352419842623	-0.318340551553056	-0.568266256432627	-0.0684148466734849	153.85371029107	3130.12959348744
8655	Gltp	0.17516191955016	-0.404510473546072	-0.998196597222019	0.189175650129876	79.4663245024071	64.1534884334397	0.0362706525925048	-0.345181314855929	-0.624001371107077	-0.0663612586047813	63.4319474602481	1242.31056237657
8659	Glyat	0.272059201882999	-0.567541534128672	-1.67180368315329	0.536720614895944	4.01331464061782	1.83562701459423	0.03446027051025	-0.888069566714133	-1.69847470036148	-0.0776644330667843	0.819211262594102	40.008917506837
8672	Gm10037	0.657122069191222	0.256305583166193	-0.974560629898464	1.48717179623085	7.34277734925187	8.13158938193627	0.00184597658467462	-3.29947250861647	-6.40961168057178	-0.189333336661162	1.03186095701988	99.0373661292481
8735	Gm10419	0.485190520255696	0.394916660956273	-0.817823216362239	1.60765653827478	12.0278473711852	17.2438611040799	0.0240730670404551	0.903719616776858	0.156280677365315	1.6511585561884	21.6054483297903	305.262940830332
8877	Gm11274	0.0194251343552203	-0.963206651078012	-1.7287962963131	-0.197617005842925	731.862166920927	455.586472406033	0.000460415333293511	-1.17987211970652	-1.60166164589716	-0.758082593515885	327.935406569352	9092.30427537788
8879	Gm11337	0.574714252875619	-0.360329931093749	-1.74139130256606	1.02073144037856	12.9060422841675	9.64805742771566	0.0587823956774376	-0.500092809612323	-0.984828707951358	-0.015356911273288	6.6866092887554	175.444254003832
8894	Gm11454	0.122056604994532	0.32589052651378	-0.0748508026439886	0.726631855671548	254.569280109698	324.497766915144	0.0533237289996029	-0.225588255416044	-0.427755042956738	-0.0234214678753509	215.335008362676	4766.41233232511
8906	Gm11525	0.218911562881163	0.737516215873341	-0.581276628510053	2.05630906025673	0.461841359061913	3.58021529200446	0.0388336328239367	0.464043213312083	0.0728168032547105	0.855269623369456	2.59095695492274	39.7980816359347
8936	Gm11639	0.3607402079818	0.469495067000038	-0.626548151436678	1.56553828543675	41.6579902002948	48.8255468133523	0.0172014705702142	0.154701492118651	0.0557565085836528	0.25364647565365	48.5412869516762	834.14894379194
9007	Gm12031	0.0469094562737604	-0.961880036818063	-1.94992219013385	0.0261621164977223	20.4606184169778	12.9154567228073	0.00889352280931172	-1.14784348600583	-1.94120246396774	-0.354484508043911	11.737057684799	270.678796947505
9042	Gm12290	0.260407396680935	-0.765100409310566	-2.29285150073038	0.762650682109243	3.62020978564348	1.03240568337815	0.0514018862679299	-0.297561865956934	-0.56348533404493	-0.0316383978689386	1.90648405589493	39.3545971494993
9128	Gm12830	0.0783523929223059	1.1057406679946	-0.311001506930539	2.52248284291974	4.22809984679084	9.79048441580522	0.0593781566417006	0.408403914579093	0.0186293174252635	0.798178511732923	7.44116257219809	128.758481008765
9229	Gm13375	0.336095309492753	0.343012228118945	-0.396297106143075	1.08232156238096	17.2203514039601	21.8369844305843	0.0370679523829342	0.853355707427509	0.0661211945790244	1.64059022027599	29.2845394543477	410.051251733352
9231	Gm13387	0.572688537612197	-0.132196200284715	-0.62263745367678	0.358245053107351	16.6563365661671	15.3829642085026	0.0186968244349572	-0.68435317142992	-1.17866443135761	-0.190041911502232	10.2170906411782	253.538348495087
9348	Gm14133	0.443207166142218	-0.431741067199143	-1.64033431576657	0.776852181368287	6.26823924850863	3.672179845244	0.0463691367186606	0.229718336320447	0.0327695129624156	0.426667159678479	12.0355389226274	131.85574809828
9482	Gm15104	0.11892960952379	-0.863313706279421	-2.06229898418384	0.335671571624999	12.6488646011548	6.62967558031327	0.030884378966075	-1.17512225613545	-2.31841494915794	-0.0318295631129473	4.59336513314126	143.231431887656
9622	Gm15825	0.112251552687294	0.704750336887091	-0.206803611079811	1.61630428485399	11.7321341049929	22.5031109168434	0.0372874254658399	0.333910090691028	0.0624336920515438	0.605386489330513	35.7339555562161	419.815203468314
9686	Gm16124	0.970917568992407	-0.0163294351317701	-0.965945401818365	0.933286531554824	11.9146736794283	11.731773225514	0.050993793898334	0.776429549129475	0.00380591386398654	1.54905318439496	20.2286397206248	263.250519753403
9754	Gm16497	0.224247022051225	0.762489076592537	-0.629644869555667	2.15462302274074	0.91519586976658	2.86803269797238	0.0452703524782175	0.518666384095187	0.0546651758856815	0.982667592304692	2.94568247295001	40.3734662441338
9825	Gm17094	0.000564592051181619	-0.450632356633845	-0.58623675196552	-0.31502796130217	6.55675174095346	2.86803269797238	0.0179850619280975	-1.38326261060686	-2.62824471075421	-0.138280510459517	1.44146658831693	65.1975061634566
9848	Gm17315	0.215461159609954	0.339671581803185	-0.20933937672311	0.88868254032948	0.299701606395057	0.768972650392005	0.0320925538030698	0.859192080505447	0.0984217710646353	1.61996238994626	2.8658242226535	23.6069908766434
9882	Gm17767	0.0789138756484504	0.861214265500183	-0.159179737172667	1.88160826817303	8.52046159080646	16.6802631529011	0.0181759604993354	0.585823725204032	0.176673165055407	0.994974285352658	16.2668474496426	248.805433160101
10028	Gm20506	0.188253746557756	-0.918901011119161	-2.52209451690793	0.684292494669607	3.35174709412381	1.4065127299747	0.00931730336204987	-1.30867425057538	-2.27668554651363	-0.34066295463713	0.635494685298313	32.3625270563809
10265	Gm21284	0.0104769996054055	-1.47446482233902	-2.6654237602457	-0.283505884432336	11.3327707732653	4.38421163283788	0.00705926587209897	-1.35326077029562	-2.30297040715829	-0.403551133432952	4.618343270168	122.011954057627
10377	Gm21992	0.255609607001599	-0.444538858154237	-1.25353597347932	0.364458257170843	736.900675103367	600.497003763044	0.00399924158929113	-0.62861960337067	-0.933320959410887	-0.323918247330453	521.412773271973	11152.8627128303
10678	Gm22741	0.253966734735384	-0.319937038890013	-0.887164599245034	0.247290521465007	12.1963038910301	8.84911746961107	0.00134908600881366	-0.322036390443735	-0.436441016069603	-0.207631764817867	6.22558503788242	163.626038391142
10945	Gm23405	0.165026108177022	-0.304105824617106	-0.730536299548163	0.122324650313951	76.8743904928406	56.2709030624789	0.0294049567094744	-0.280718993430613	-0.49184909127154	-0.0695888955896856	41.5983345903228	1048.46176887385
11059	Gm23680	0.205812067771549	-0.364302985442236	-0.940975136919668	0.212369166035197	87.2552694319379	59.4777685317481	0.0124930003274727	-0.247598549848785	-0.394578623731028	-0.100618475966542	66.4901678867305	1279.3392351025
11238	Gm24152	0.880481175206953	0.0900994266972815	-1.18136685840235	1.36156571179691	1.41732592918673	1.67300936067327	0.0560907096034386	0.674276004767221	0.00215820527090882	1.34639380426353	8.72345075486965	70.8827162683778
12271	Gm26510	0.147793131146373	-0.490715919379673	-1.16717990566248	0.185748066903134	31.330932178132	22.1032406352645	0.0508346987807018	-0.609366905464941	-1.18756920261057	-0.0311646083193162	21.1436694005017	447.467053283389
12272	Gm26511	0.697685275385139	-0.0594677541031454	-0.381676183463621	0.26274067525733	68.5905432918645	64.7446833210703	0.0696094771575501	-0.316385333668726	-0.630206384889081	-0.00256428244837137	47.8007258797413	1086.81571495606
12363	Gm26861	0.793799075273262	-0.0715903899188289	-0.650875674388839	0.507694894551181	39.4005100219129	36.8023893905829	0.0318442686154456	0.216451218445417	0.0511240640960093	0.381778372794825	47.6281380150961	742.986224565552
12388	Gm27021	0.0247006656155143	-1.32752384079169	-2.60565343689398	-0.0493942446894011	14.6488461105975	7.68314143376673	0.022785264190677	-1.39795354086712	-2.74705176659126	-0.0488553151429778	7.58068835978557	179.476055424899
12408	Gm27239	0.883542848156402	-0.029870996743018	-0.461817727936697	0.402075734450661	9.60502116630223	9.25062730380115	0.0271229110458343	0.272386938030026	0.072440756526425	0.472333119533626	12.9512060305562	190.841127003958
12409	Gm27242	0.733146774736882	0.185570879075326	-0.970964076057551	1.3421058342082	2.8431387067307	3.91776711230547	0.0487185073600396	0.536688300184345	0.0432362472154684	1.03014035315322	8.36130239110879	90.7332492608697
12579	Gm29676	0.318725856115841	0.269966298075549	-0.283275548607705	0.823208144758803	2.09008258963097	3.06525695740545	0.0336299585197441	0.482769450683577	0.0913819468112004	0.874156954555954	3.90746304555502	54.3768155555487
12598	Gm29729	0.477669753416359	0.30080889755722	-0.59249458327194	1.19411237838638	2.89839258341914	5.35075681381812	0.037006913173966	-0.916434618698334	-1.77855607347755	-0.054313163919114	0.635494685298313	53.3078644952135
12719	Gm30003	0.760854851928704	0.10372032914593	-0.61709591399661	0.824536572288469	36.4947972565236	39.2787730285724	0.0304156775334673	-0.862426298040401	-1.61495198179919	-0.109900614281617	23.9395699732779	598.278841550243
12772	Gm30094	0.529839556340541	0.16392673454795	-0.381107685889389	0.708961154985288	1.6852256835808	2.31039863381775	0.0551162813431115	0.380758576884632	0.0280035603664351	0.733513593402829	3.6360572715181	45.7900895334999
12784	Gm30117	0.834199404316051	-0.107140818009312	-1.19287374170072	0.978592105682096	21.6820824282061	20.5374579133285	0.0584348504081319	0.290969967820696	0.0200360607353845	0.561903874906008	26.7349416970439	413.726892231471
12789	Gm30125	0.921101936558934	0.0515384271254294	-1.05182464464191	1.15490149889277	2.5343873148528	2.79574758539222	0.00695735697715158	-2.14403790956881	-4.11148431593847	-0.176591503199158	0	31.9808094014701
12852	Gm30235	0.915866160708465	0.0504406652591426	-0.961889506466161	1.06277083698445	22.3953237389365	23.1166034115047	0.0461179110627921	-0.490577998764656	-0.929250903500791	-0.0519050940285207	15.137927530711	363.899128086913
13016	Gm30520	0.032939402279908	1.10175300396804	0.0367434921231895	2.16676251581289	2.03225725543265	8.58467662790534	0.00861049377367753	0.548728259103098	0.235383373975466	0.862073144230729	7.59445944237223	109.268359954261
13167	Gm30790	0.511023632061991	-0.382443451342733	-1.63064829529012	0.865761392604652	3.76509084853123	2.13366665309248	0.0253028595537704	0.812942024736312	0.150236321218598	1.47564772825403	9.54062971232834	92.6363232837123
13174	Gm30802	0.194347080534781	0.691096364965045	-0.452852680022853	1.83504540995294	40.6647520601086	69.8378921743201	0.0435848744020659	-0.706932456118039	-1.36291325515682	-0.0509516570792584	34.0304978087442	867.198852259037
13202	Gm30871	0.398182587449537	-0.394795489293182	-1.38387568704843	0.594284708462063	2.99622867391471	1.85653637823134	0.0100709342395192	-1.13364602551808	-1.93794509790329	-0.329346953132877	0.635494685298313	32.9295584246662
13210	Gm30886	0.560127094255031	0.27514935214112	-0.726123035833298	1.27642174011554	6.56001694367204	8.92831728919595	0.0209234029284131	0.383150314439085	0.117033326507164	0.649267302371007	11.2877199826429	160.656325293065
13222	Gm30905	0.123184592985959	0.679768136515734	-0.227486450681301	1.58702272371277	0.923682718123828	3.76915661697941	0.0142762897895546	0.777476474272254	0.240458346698644	1.31449460184586	4.77027597341302	56.7786918510976
13276	Gm30998	0.563755104181241	0.248930715257903	-0.662654386025647	1.16051581654145	3.52293663227351	4.54032336083993	0.0522602769042624	0.442797102166396	0.0348440471542091	0.850750157178582	5.92954420590048	83.9568251940835
13299	Gm31047	0.233930566553454	0.585597361541572	-0.457963797214426	1.62915852029757	2.08103280414813	3.87952901771341	0.0232843521209986	1.16152851726186	0.123689137628899	2.19936789689481	8.7022568265494	87.9769118904657
13307	Gm31065	0.432583268871113	0.465497250822657	-0.814529778222696	1.74552427986801	1.87860435112304	4.13176051516947	0.0258467879135658	0.451183462224681	0.114459427428029	0.787907497021333	5.45678117757624	68.8028762632125
13312	Gm31075	0.195790332908078	-0.675042744308301	-1.79175708576218	0.441671597145578	10.752349777574	6.81136061929312	0.0115406431061518	-0.975777986308067	-1.65505683851215	-0.296499134103982	5.52143915672766	138.510897321569
13344	Gm31126	0.858107295518377	-0.0991794019324693	-1.27616473069222	1.07780592682728	3.25447394075384	2.80096692213791	0.0603515943372915	0.391290156108663	0.0169990265016153	0.765581285715711	7.12992146907105	79.1121739917768
13352	Gm31137	0.709008615988727	0.234454737661183	-1.10552322972769	1.57443270505006	2.14589940344502	2.90248849704628	0.0235544733429179	0.939460738389293	0.158195144268294	1.72072633251029	5.99766367874574	66.2763094754223
13420	Gm31265	0.363217467649123	0.486189700370211	-0.659338668959106	1.63171806969953	0	0.61663071594558	0.00800415909498998	2.07184900030755	0.15032138080237	3.99337661981273	2.70655405937327	19.9391086519131
13466	Gm31340	0.561573167434303	0.276690628439291	-0.734258708477714	1.2876399653563	31.9594515028084	38.0174897387789	0.0387741302050642	0.558275717699664	0.0777027338665063	1.03884870153282	45.3757473185018	692.116131360535
13481	Gm31369	0.360360152076188	0.560850378620311	-0.774771243910571	1.89647200115119	0.817359779271013	3.01966843657561	0.0406626536746584	0.699997283131248	0.0654719773407123	1.33452258892178	2.351828541346	37.1331405431557
13516	Gm31430	0.440088355939541	0.372613651041089	-0.651573590669682	1.39680089275186	4.80213777060644	7.70240628354258	0.0442053328178171	0.838401002666518	0.0258593069290656	1.65094269840397	10.166754632456	136.02779211963
13554	Gm31502	0.546482152639498	-0.282930018431177	-1.27742892041386	0.711568883551503	15.3736852874223	13.5169528012665	0.0379921714948492	-0.993071588764413	-1.95868560293186	-0.0274575745969611	8.69247896066776	225.498702296139
13674	Gm31691	0.363217467649123	-0.486189700370211	-1.63171806969953	0.659338668959106	0.461841359061913	0	0.0261799852664089	1.16096902760632	0.0891120062523922	2.23282604896024	4.6110772036986	30.4375113765631
13688	Gm31718	0.441724798706857	0.351112636919521	-0.61413571777375	1.31636099161279	29.92005772618	37.3239449429139	0.0300384297520965	0.48296135758084	0.104141764230409	0.86178095093127	43.8410977346145	666.51060242225
13693	Gm31726	0.13475715938482	-0.926128378639867	-2.30993000634632	0.457673249066588	2.92922274615043	0.682271598131135	0.0208472156669627	-0.427597935328093	-0.726769018547991	-0.128426852108195	0.40960563129705	24.1265998534717
13703	Gm31740	0.0520349063849394	-1.02947958210248	-2.14747794125725	0.0885187770522848	856.758364035311	561.314616615009	0.00442910988204419	-0.901900036619888	-1.38715291272387	-0.416647160515903	498.82463855257	11501.3857152173
13741	Gm31815	0.389657421109339	0.315597073396511	-0.449628758765776	1.0808229055588	10.2575389273134	13.4880621160477	0.0156573795625586	0.473229717649015	0.163775328610414	0.782684106687615	17.7288908575702	248.846951405588
13930	Gm32186	0.87890724231887	0.0604278400262208	-0.780186325997706	0.901042006050147	7.10159482226384	7.57112451917147	0.0179787355944593	1.06039690584122	0.207701100151122	1.91309271153131	12.9130267705557	165.514476671946
13935	Gm32196	0.555287984230649	0.390124125065348	-1.03715198672413	1.81740023685483	2.07254595579088	3.69615280659354	0.0152088328039599	1.48253030874442	0.160754426585784	2.80430619090306	8.45001267569732	85.3122686284905
13938	Gm32200	0.169507698904021	-0.662114126717381	-1.67735705549762	0.353128802062862	18.6058399291599	11.8025981100599	0.0120771623583664	-1.40718060162031	-2.55789724856562	-0.256463954675001	7.77621510809841	229.10791888391
14002	Gm32313	0.606851754513374	-0.322732722055143	-1.66711549003437	1.02165004592409	1.36094617824708	0.703180961768245	0.0183896123200093	0.811083525377806	0.205868868229754	1.41629818252586	4.14415105328533	37.2496691598039
14089	Gm32468	0.285662185807327	-0.513180879002567	-1.53105836725882	0.50469660925369	4.50868842800401	2.93382438659614	0.00569663326945096	-2.24984311981452	-4.28543416759278	-0.214252072036265	0	44.6550768876009
14256	Gm32728	0.0389514601416297	1.36316439635678	-0.154904737194617	2.88123352990817	3.40052264283929	8.35278660271887	0.0559553988203618	0.476199576347996	0.0244538281215248	0.927945324574467	8.89392797258995	123.883423308889
14349	Gm32874	0.34183005644508	-0.430229118685282	-1.38457853767599	0.524120300305428	2.59869097702409	1.21899629864865	0.0486054756149327	-0.78283152716377	-1.55141956917353	-0.0142434851540121	0.635494685298313	26.7190917658263
14350	Gm32875	0.861551131940726	-0.0706265969791838	-0.92887330430865	0.787620110350283	7.31125344131186	6.87106346692728	0.0425834271154307	-0.366347602602744	-0.678195653459975	-0.0544995517455137	4.37194879012185	111.325594190166
14586	Gm33251	0.256863210448269	0.469003024209094	-0.391439618669531	1.32944566708772	13.8750464473639	19.5259052817758	0.0534636744172757	-0.644093974084538	-1.27097848313241	-0.0172094650366701	8.50530088967812	251.437515712907
14635	Gm33327	0.579942001007065	0.357161501180207	-1.03059137423415	1.74491437659456	6.04814335356035	9.27354579815232	0.0511778102575938	0.776349765908143	0.00292696600923292	1.54977256580705	11.0942255394655	158.495488147069
14748	Gm33532	0.857050442853601	0.115142752143978	-1.24219067015767	1.47247617444562	6.15855585084001	7.45761322022577	0.00619360949597862	-0.613085900264089	-0.941351644907181	-0.284820155620998	3.44590707167085	102.37245685642
14841	Gm33679	0.098986837974164	0.967844872020412	-0.323855995991319	2.25954574003214	1.42581277754397	5.0314595405276	0.0440226150967422	0.47184949808317	0.0577023305014208	0.88599666566492	3.56597688710323	60.1394952310488
14842	Gm33680	0.441212442781389	0.49744857104171	-0.907833488467213	1.90273063055063	5.39506265542358	9.68988865695239	0.0158589574673349	0.74821236295702	0.221517681687276	1.27490704422676	10.9615194810346	156.278824760463
14848	Gm33694	0.520273206139006	-0.34366139847019	-1.48389376026642	0.796570963326036	3.39106410521234	2.18576109984124	0.0182812499429773	-0.764376099654625	-1.32589362325085	-0.202858576058398	0.819211262594102	38.3762188058861
14933	Gm33831	0.0112984376400924	-1.90085416574095	-3.71570137271127	-0.0860069587706349	2.99622867391471	0	0.0267544230374994	-0.845721682041233	-1.55324732944535	-0.138196034637114	1.14949036660581	24.8743142431232
15053	Gm34044	0.247692639659635	0.490991162897445	-0.39418990782932	1.37617223362421	1.74104249739484	3.54002857662897	0.0357159785265451	1.04522726954906	0.0300157214831214	2.06043881761499	9.19567568824622	86.8604805736202
15079	Gm34080	0.741053792142236	0.229940532553091	-1.25583981387137	1.71572087897755	6.33879517447256	7.5526288692152	0.0314386971431442	0.718900059704865	0.112294422473664	1.32550569693607	13.8636002887207	166.530145994451
15089	Gm34098	0.779114631500481	-0.158383325406602	-1.35798220570165	1.04121555488845	19.1624412745068	17.8151695776867	0.0545702311276371	-0.46755753271244	-0.906665708103752	-0.0284493573211279	15.2952036254576	313.636886865906
15268	Gm34403	0.0144259277454144	-0.95772395632424	-1.65974518422925	-0.255702728419231	15.0933397367437	7.42635263117518	0.028008643848924	-0.781919538235494	-1.43188468297328	-0.131954393497709	8.79686901067821	187.899368271582
15431	Gm34664	0.210750321914003	0.599021186855912	-0.411061431549199	1.60910380526102	27.504672062065	37.8200933410974	0.0272136962352773	-0.592490374269004	-1.05596686662785	-0.129013881910158	20.0735055611812	512.389625786062
15466	Gm34730	0.100400258242249	-1.09100621084137	-2.61702402653378	0.435011604851035	4.01331464061782	0.81370416894045	0.0488342169947385	-0.831394338602622	-1.6610567044574	-0.00173197274784043	1.04510031659536	35.2327147569218
15507	Gm34790	0.383278236509632	0.368645628353157	-0.519875136911512	1.25716639361783	14.8738131894651	20.9071331347592	0.0417610877799478	0.670948682649812	0.0626715525141068	1.27922581278552	33.3170650565808	414.588068284831
15522	Gm34819	0.311432612697312	0.440614055240575	-0.472915995854664	1.35414410633581	18.0850701000874	24.3227033303684	0.0532378469086771	0.573871527157968	0.0260684410112563	1.12167461330468	27.8329994519412	421.444637294382
15533	Gm34837	0.535307968827631	0.268310177796646	-0.646297476132212	1.1829178317255	4.99271891645847	7.29278897087377	0.0326290349022125	-0.914100361540615	-1.74177542778512	-0.0864252952961142	1.96666932406451	85.5130632683805
15609	Gm34994	0.381261080926677	-0.499958521033736	-1.73105569285828	0.731138650790804	2.96325918271603	1.38560336633759	0.0530650343111953	0.728910563912465	0.00433725243361782	1.45348387539131	6.10205372875619	62.7054976668589
15632	Gm35037	0.788789672265996	0.156011359177998	-1.08139508390483	1.39341780226082	0.664269812087002	0.966764801192592	0.0543505780789055	0.581432065151788	0.0216095537503935	1.14125457655318	7.27993149734824	53.465796663767
15657	Gm35090	0.0506439827001329	0.609036481946312	0.0318949298952396	1.18617803399739	41.1299126906834	67.2717401804231	0.0401892325023834	0.51903009772549	0.0714794010932029	0.966580794357776	110.308510062733	1312.26097760303
15712	Gm35177	0.64681715368521	-0.241571567860736	-1.36269046454376	0.879547328822291	1.79038098323591	1.05637864472769	0.0510683477045439	0.740318587868879	0.0110781042726499	1.46955907146511	5.13831224458158	47.9104312352711
15713	Gm35179	0.297625493283448	-0.350739336498035	-1.04356693376828	0.342088260772211	5.02835512126425	3.35266295174113	0.0173546084240228	-0.502706075876225	-0.842719813191225	-0.162692338561226	2.42972588007291	64.8644637184697
15759	Gm35240	0.285509871263269	0.596565765305731	-0.610218683861425	1.80335021447289	14.0901095975979	23.9750516009561	0.019790024237968	0.35047358499358	0.112067821136351	0.588879348850809	22.082826856228	360.887928328692
15767	Gm35251	0.12575264583771	0.506102934102859	-0.14615198790127	1.15835785610699	3.39963999670621	11.6762255940943	0.0179471066779727	0.455820520116272	0.147852795300472	0.763788244932073	5.87413236961953	125.69998776252
15834	Gm35367	0.615490514353537	-0.110191901210578	-0.570387844159498	0.350004041738342	8.75142669311395	7.67193989823664	0.00728971592490622	-0.36131126965074	-0.551883584166748	-0.170738955134731	5.07210145457158	128.972808275533
15848	Gm35392	0.204300457613985	0.611762878544369	-0.405963800867887	1.62948955795662	0.461841359061913	2.16485173620413	0.0348454636378238	0.637875425410493	0.0953047292963618	1.18044612152462	2.94568247295001	33.4342534092963
15867	Gm35419	0.925504218839037	-0.0242695276093736	-0.574394441145369	0.525855385926622	7.91769791920054	7.77939950769642	0.0279828562286436	0.556018041855201	0.121515486973458	0.990520596736945	11.1584754179058	161.133437068817
15913	Gm35500	0.491293063062875	-0.389573872024897	-1.60253170419163	0.823383960141834	16.4396050932657	11.7166510899901	0.0671702333365935	0.139917010934245	0.00549184289009874	0.27434217897839	23.8036334232575	311.75933763908
15982	Gm35611	0.419564585147779	0.442967208916915	-0.733501138341954	1.61943555617578	1.57041589637074	2.79211609631228	0.0523698964148705	0.491404048570919	0.0337017191414447	0.949106378000394	4.63553760984673	53.9884176151785
16135	Gm35908	0.453155916376592	-0.416104811471409	-1.60478136091307	0.772571737970255	1.79038098323591	0.63754007958269	0.0371261903773143	0.682761592531341	0.083632961128962	1.28189022393372	4.43469808643801	41.1757148955397
16312	Gm36220	0.187097999242506	0.333074254773132	-0.165969419180022	0.832117928726285	82.4517102238379	112.765899568696	0.0595952190169387	0.363098230643211	0.0189498721397976	0.707246589146624	120.514681635684	1894.39374856931
16343	Gm36264	0.228858413887151	0.312919145402768	-0.208127473599681	0.833965764405218	29.9777776893469	38.8521164502464	0.0466828045465054	0.790639998970552	0.0224582636643991	1.5588217342767	52.7279905981128	729.347308426237
16430	Gm36419	0.147228033075599	0.759790427422463	-0.361540505244625	1.88112136008955	3.85588567392823	8.9239671023103	0.00939862264981639	0.737756551692459	0.285020136200569	1.19049296718435	9.42890220228268	133.252529871127
16595	Gm36685	0.802709476828806	-0.17898129630439	-1.70474419025715	1.34678159764837	5.77006793943224	4.78229164078396	0.0176263993002583	-1.22770989359211	-2.26814548725412	-0.18727429993011	1.30672822475063	71.154526829801
16658	Gm36795	0.892597797530136	0.0578641181282921	-0.850621633495387	0.966349869751971	5.45992925472046	5.90267246363368	0.0115866573714536	0.929393955493307	0.291515512500038	1.56727239848658	13.5636834903974	149.557711252509
16841	Gm38505	0.0297348591707897	0.664863886737	0.121134843473901	1.2085929300001	20.6045641178088	34.2441652320022	0.0357390607735798	0.372658706230323	0.0715808469918393	0.673736565468808	26.9456687165018	490.766388397878
16924	Gm38630	0.545027298854568	-0.303602730060634	-1.36984735508208	0.762641894960809	11.2045784140275	9.70321547217683	0.00153879815166424	-1.71526496549567	-2.67680044642761	-0.753729484563733	3.5145582675273	146.53411292239
17070	Gm38875	0.286169124587828	-0.340260772257112	-0.993558480813194	0.313036936298971	13.1997183294098	10.2524846092093	0.0610623251047993	0.462013024707297	0.0121559083988655	0.911870141015728	16.9183684780675	242.223428500119
17157	Gm38995	0.803301100694314	0.104511879550452	-0.784521215709129	0.993544974810033	9.43924301075859	10.2264625510317	0.00443268355984807	-0.602835167731904	-0.900167755977188	-0.305502579486619	6.21521042736027	155.285495934903
17326	Gm39224	0.662879621594041	0.246132110528231	-0.956399963115177	1.44866418417164	0.91519586976658	1.38545255989938	0.0440239059445418	0.655793240730298	0.0539321380106729	1.25765434344992	2.3101877876517	27.665017303906
17471	Gm39425	0.167582806517044	0.85763931426386	-0.527581700582627	2.24286032911035	6.00094419618666	12.019552140546	0.0327314924234959	0.988932444717107	0.0704436798788068	1.90742120955541	14.9768200781613	197.983898489364
17479	Gm39439	0.0980732434079023	1.07796891698153	-0.409523146064137	2.56546098002721	3.04299570224591	8.38325298802481	0.033570619300569	0.909520567019505	0.0802764069028343	1.73876472713618	7.71005654682276	114.817831422561
17505	Gm39469	0.197182418821595	-0.593680738060231	-1.55850328703729	0.37114181091683	103.771885094444	75.7338470281599	0.0450507076308218	-0.827820398547639	-1.63223808589655	-0.0234027111987286	65.2624314086771	1468.60898118769
17509	Gm39473	0.217140955777939	-0.667690847819858	-1.83310344517863	0.497721749538916	10.5876385673973	6.14275092865169	0.000905966181824073	-1.86501698259241	-2.84499930383743	-0.885034661347385	4.6620163289977	128.35443495028
17538	Gm39513	0.663062730824777	0.2676535577016	-1.04430535555316	1.57961247095636	3.73385193365584	5.24279812676498	0.0497553067300699	0.174402749155052	0.022327315733688	0.326478182576416	7.08297556047697	96.3577537253867
17559	Gm39543	0.110848967449061	0.992147403664694	-0.403769900540544	2.38806470786993	2.44560100984007	9.38678048814666	0.0720647810791364	0.140766887362362	0.00216564903621	0.279368125688514	6.20835246160191	108.244403757532
17613	Gm39631	0.304952165643677	0.473557010923092	-0.500313368677527	1.44742739052371	3.1980941898142	5.19949150186544	0.00842362609374056	1.35699458001307	0.361208253283917	2.35278090674222	8.03837473926485	98.6157625856669
17644	Gm39675	0.416102985364531	0.417155415525203	-0.67638867471547	1.51069950576588	2.8899057350619	4.82339167025247	0.0214897695685694	-1.41352564265845	-2.76317434509953	-0.063876940217374	0.513995681307502	49.3637585197312
17683	Gm39738	0.490108019264995	-0.328491086827549	-1.33787995940163	0.680897785746531	18.5113996518825	14.2828618539461	0.0385898436306941	-0.674427960213796	-1.27183097428531	-0.0770249461422857	5.34648922802551	228.844504403125
17687	Gm39745	0.153553308855339	-0.595987112170052	-1.45313978177825	0.261165557438144	3.79592101126252	1.52731165662144	0.0358277191265354	-0.851047501228939	-1.62761050609692	-0.0744844963609609	0.40960563129705	34.3970297950861
17743	Gm39830	0.248739405843524	0.70213231490668	-0.636360181228883	2.04062481104224	130.422075651795	242.420637181429	0.0474563056674768	-0.679645574204963	-1.32246361086918	-0.0368275375407429	106.075902393135	2873.51169135815
17809	Gm39920	0.70842562682417	0.149160904761796	-0.694724870412208	0.993046679935801	6.62548824504103	7.61969464504969	0.0580623764797186	0.540048620719456	0.0139325682965473	1.06616467314237	16.233140900624	182.869942744289
17811	Gm39923	0.672922466589695	-0.256846829002366	-1.55528409834568	1.04159044034095	3.51589536717494	2.41800904971573	0.0712816151806582	0.215721072098781	0.00273661835985148	0.42870552583771	6.44748087517865	74.288311752416
17828	Gm39951	0.0710425684515655	-1.32737726650479	-3.10211658718816	0.447362054178579	8.33808293870653	2.00151538447745	0.0483356783033993	-0.725409156932797	-1.4244765504333	-0.0263417634322903	4.48957819970779	88.9750591373506
17873	Gm40032	0.347409951233139	-0.492747843501133	-1.6142918801818	0.628796193179538	4.9902057493734	2.57326377543638	0.0509187837240323	-0.536961826818828	-1.03773226778196	-0.036191385855699	0.635494685298313	49.1937852606486
17875	Gm40034	0.376941297578617	0.515748511658518	-0.746265316591034	1.77776233990807	2.59925391414968	4.86869108016843	0.0652280155044614	0.117377204960831	0.00589798170138045	0.228856428220281	3.39346736424752	65.1684741513938
17931	Gm40108	0.444282301159092	-0.254483490205061	-0.948512345199371	0.439545364789248	2.7050139158769	1.80444193148258	0.0451358496047303	-0.44953237042332	-0.845340401254867	-0.0537243395917721	0.635494685298313	30.8697031959468
17974	Gm40171	0.692596798367741	0.244134732074017	-1.07326733799816	1.5615368021462	1.328539624174	2.15457601672959	0.0433970750557519	0.572419185195665	0.0605539204495948	1.08428444994173	3.69481335112924	43.067573952197
17997	Gm40204	0.231985503642124	-0.358978521038742	-0.965829756720406	0.247872714642921	6.34471056531993	4.02537752820344	0.0542655950902013	-0.503942827889913	-0.98010556590361	-0.0277800898762146	3.09558287105963	80.794025787498
18008	Gm40223	0.675240221791121	0.15401746980813	-0.622534405042409	0.930569344658668	3.060532336086	4.00047875079836	0.0523455309142013	0.750660683680346	0.00305724492073145	1.49826412243996	9.10452499781125	96.9932165081737
18053	Gm40293	0.469436817898202	0.364805298023533	-0.70821506503978	1.43782566108685	6.15487504455726	9.46928518001001	0.02017526949276	0.771740213581068	0.188197647192295	1.35528277996984	13.4823106658441	174.638825342468
18061	Gm40302	0.301587923481433	-0.602190633071549	-1.86863855237048	0.664257286227381	9.10858043354913	5.62809420692908	0.0481947009567096	-0.532675831409811	-1.02029835980062	-0.045053303019001	6.04664189247524	124.699899197721
18074	Gm40320	0.0291927100067234	-0.819447264623131	-1.51665347958206	-0.122241049664198	6.4419419537434	2.99946526878169	0.0171359458952123	-1.50803980617244	-2.90826644309001	-0.107813169254876	0.819211262594102	61.5637109107152
18076	Gm40323	0.153833493819574	-0.86880413701601	-2.22131680356437	0.483708529532347	47.2606285864547	22.9679863956341	0.0482333212795013	-0.289687557988244	-0.543070846632808	-0.0363042693436796	34.8555802607242	630.505171456878
18097	Gm40352	0.705081599539571	0.139344908325278	-0.638946849227182	0.917636665877739	5.76456834973259	6.51772747949216	0.0390765843579281	0.998669880311735	0.0174557042264053	1.97988405639706	11.9835235584109	145.594916325814
18214	Gm40543	0.82109779521576	-0.141831876104931	-1.47456554631229	1.19090179410243	0.91519586976658	0.703180961768245	0.0373832982809256	0.598625835109447	0.083867163777658	1.11338450644124	2.19255837806577	22.8656112576036
18220	Gm40551	0.964426472758797	-0.0149565932957888	-0.725916879233439	0.696003692641862	4.49539489911281	4.3947764632263	0.0382503509808919	0.517730731458574	0.0781032618920107	0.957358201025137	11.9786265042222	125.212787199368
18272	Gm40638	0.661448480369936	0.234181045380269	-0.903111184379807	1.37147327514035	14.3920182508446	19.7821432680092	0.0569664896232393	-0.557250620254136	-1.09892587383307	-0.0155753666752022	6.6457563704408	244.919507335767
18288	Gm40655	0.768266837545111	0.189819866123131	-1.18182532810746	1.56146506035372	4.46984531090446	5.40541578068594	0.0421488093047572	-0.68410976277319	-1.30835006612824	-0.059869459418138	0.635494685298313	63.0645346613323
18302	Gm40672	0.199382577617783	0.503484262669164	-0.302043989027977	1.3090125143663	1.94347095041993	4.79036076482748	0.0475837405374738	0.536151094112131	0.0469339441494407	1.02536824407482	4.49344779411266	67.3636770561604
18366	Gm40767	0.925315665577874	-0.0481740988584862	-1.13785509539997	1.041506897683	9.78413461568358	9.24271479599357	0.0161025768463925	0.58622998202965	0.189773064147956	0.982686899911343	17.80284083639	220.978141488403
18418	Gm40860	0.358372105363296	0.169882187274704	-0.207178684787868	0.546943059337277	3.21619376077988	4.35061283604537	0.0516507820043782	0.174878527258817	0.0205374210931837	0.329219633424449	10.1977060625889	106.587075956485
18532	Gm41046	0.285028781246241	0.558100577885788	-0.558920875597867	1.67512203136944	1.26367302487712	3.4190225317324	0.0477393911979212	0.535652840608243	0.0464409199997989	1.02486476121669	5.333852985027	60.0992912498191
18540	Gm41056	0.0528017517504061	-0.658527122846972	-1.29934884154058	-0.01770540415336	76.0459293088729	55.148403054398	0.0293208135733913	-1.07141151874796	-2.06219894597958	-0.0806240915163358	37.3276901213329	1011.13213490762
18760	Gm41372	0.749517237251189	0.187008704981896	-1.05871316241221	1.432730572376	0.664269812087002	1.03240568337815	0.0451469684258615	0.393176054294384	0.050716095812477	0.73563601277629	3.05198120579573	28.4919402075653
18843	Gm41501	0.103954891037289	-0.51700034287431	-1.13499107128884	0.100990385540222	58.8577824181708	44.4552163538326	0.00545758373881575	-0.664709088820266	-1.01475696800306	-0.31466120963747	39.1414553872076	854.726724955265
18875	Gm41550	0.185286800238132	-0.662354734233083	-1.72377086146792	0.399061393001753	5.51998981194287	3.37342150894004	0.0147939560664622	-1.46180245618559	-2.74623311926195	-0.177371793109227	1.1474580614704	60.2452162941199
18891	Gm41577	0.256394487753951	0.342351936657131	-0.270333101991139	0.955036975305401	1.12611117114891	2.27522413693813	0.0612746949183202	0.344126972926329	0.015943079604282	0.672310866248376	4.44059998597829	47.051611764392
18911	Gm41610	0.267040749944271	0.73972779296652	-0.749837754432011	2.22929334036505	0.664269812087002	2.50747208681262	0.0381607998623533	0.868977299793084	0.0562863847839559	1.68166821480221	4.62431656327408	46.7763507730422
18919	Gm41625	0.526156776172108	0.250616418698133	-0.582208926820307	1.08344176421657	19.9077924955515	22.8512092557726	0.0141671936714707	-0.520434724514373	-0.855426372688533	-0.185443076340214	14.1198376562778	341.273036445611
19166	Gm42015	0.0214760964733588	1.84683344534196	-0.204209965306605	3.89787685599053	2.08103280414813	12.8540148666853	0.00355854837822916	0.658544065576853	0.345390799263025	0.971697331890681	10.3392641553117	151.645870956871
19193	Gm42072	0.0490261711186158	-0.708890754023675	-1.39190876369595	-0.0258727443514026	6.53245883507942	2.82187628577502	0.00131159044040781	-1.0851434200457	-1.5559920637601	-0.614294776331311	2.60216400936282	71.7389947813035
19214	Gm42110	0.71044317468744	0.200581957117052	-0.947703743397719	1.34886765763182	2.96442682191372	4.26334389241699	0.0670057168275908	0.247679192026123	0.00747656621117765	0.487881817841069	4.59979875569272	70.9654168201406
19264	Gm42187	0.0268602310409899	0.480152235701093	0.115664800952387	0.8446396704498	3.88046357286689	11.1877883952663	0.00561240043932743	0.938661106220223	0.398128469070846	1.4791937433696	11.0962578446009	156.987058876404
19281	Gm4221	0.406585014149971	0.354839158576996	-0.54509711475478	1.25477543190877	15.83768935185	20.0092111179403	0.0494130714055561	0.665096991168076	0.0304337389719862	1.29976024336417	24.8778821921913	364.348695971889
19308	Gm42252	0.354768646786831	-0.43105331436731	-1.41599804609447	0.553891417359855	65.5794073101559	53.883508995127	0.0101502217332798	-1.21855119461162	-2.11073663030938	-0.32636575891386	36.3755752886102	935.030949563358
19352	Gm42316	0.0909730332472452	-1.23855222651232	-2.99429532261539	0.517190869590743	4.66205633924901	0.30831535797279	0.0587874495510344	-0.579081024626712	-1.15092915502491	-0.00723289422851425	1.6105146174788	39.4853178882036
19420	Gm4285	0.878983796173474	-0.0789902870421122	-1.17923955798121	1.02125898389698	7.12281226238669	6.68325792468735	0.0253676158090184	-1.12461395455232	-2.14084124787045	-0.108386661234188	2.57181569580697	98.2673152972861
19502	Gm45470	0.363217467649123	0.486189700370211	-0.659338668959106	1.63171806969953	0	1.21899629864865	0.00787238548538245	2.08031571004389	0.153427985226439	4.00720343486135	3.11615969067032	26.0109359359138
19755	Gm46329	0.248881248226879	0.211241482844642	-0.153573225264504	0.576056190953787	15.7419570378359	19.468289885405	0.0215806562765646	0.561201924569044	0.152988871339477	0.969414977798612	25.2234329609139	362.602079304929
19795	Gm46404	0.968478004398832	0.0227597841871827	-1.19838448564103	1.24390405401539	10.9422743414733	11.1261932386603	0.0229447563427207	1.02460720961065	0.154539448006843	1.89467497121446	17.9183665472747	239.921004764449
19887	Gm46570	0.513194770052718	0.407823327545652	-0.936646319642265	1.75229297473357	0.664269812087002	1.47215361216025	0.0362926088969471	0.530076182636094	0.0857787339688341	0.974373631303353	3.406706723823	33.2587808884215
19992	Gm46768	0.199419962580065	-0.703455984874427	-1.8877745835553	0.480862613806451	9.06185037089033	4.93156997751796	0.0161952764913018	-0.919759960794968	-1.60624186773654	-0.233278053853401	3.55213441095077	105.273328556154
20120	Gm46972	0.70980495824088	-0.0950186627162456	-0.633540889331831	0.44350356389934	5.08206815859679	4.58128508583275	0.0461420229094822	-0.244426403119175	-0.454016309282782	-0.0348364969555688	2.07105937407495	70.406475711027
20134	Gm4718	0.331473316974662	-0.322320025149691	-1.00749443610034	0.362854385800955	15.6549118729639	9.01343013940719	0.0534512289743772	-0.303394002901694	-0.578216625744727	-0.0285713800586611	9.15527140233434	202.941680488233
20153	Gm47814	0.190954877601072	-0.453973375192305	-1.15662177016269	0.248675019778083	202.433975927192	156.426979390098	0.0395935489326615	-0.583175567287435	-1.09148604987594	-0.0748650846989266	135.975910326229	2969.02119386111
20160	Gm47922	0.120330774689956	-0.698563347219776	-1.62665651697102	0.229529822531473	11.3487076388652	6.62809988022615	0.0152552345493677	-1.42525992766453	-2.6715135032201	-0.179006352108963	3.10292033109483	126.478367101117
20210	Gm49566	0.1625818489605	-0.594723436963526	-1.47293723491751	0.283490360990456	2.78461962732366	0.94585543755548	0.0493299556930174	-0.469417310850104	-0.896282193238335	-0.042552428461873	0.40960563129705	24.8404841770572
20341	Gm51472	0.115875435809493	-0.769317358501731	-1.79639363724311	0.257758920239652	6.68470087207322	3.39724366385137	0.00893462362140816	-2.01630927767243	-3.90285103570382	-0.129767519641045	0	60.4916672155476
20600	Gm51859	0.0557042820038965	0.523490950094994	0.022380144135181	1.02460175605481	0.963971418482058	2.6911499108089	0.0353327954784319	0.461422993671459	0.0835269735198008	0.839319013823117	3.79920340113969	44.7259483825839
20616	Gm51879	0.081057241117432	1.0601585790907	-0.293733622590282	2.41405078077169	0	1.07728800836479	0.00763687307821799	2.09586429286947	0.159115141727626	4.03261344401132	5.47776609789796	39.3303246375765
20631	Gm51898	0.543144073330857	0.399650161850648	-1.0194655813651	1.81876590506639	3.10082103644423	5.2435168245707	0.0186263486327136	1.1788944083617	0.182028586097277	2.17576023062612	9.95207263289485	109.778462963459
20720	Gm52049	0.0361035700218198	-0.659284968514117	-1.2293003938447	-0.0892695431835324	240.938696583002	159.046095064042	0.00279304365312349	-0.788038727394375	-1.15587057716125	-0.4202068776275	124.529550562777	3147.08605325892
20735	Gm52066	0.0409703788078252	-1.17605119135596	-2.42154574162281	0.0694433589108876	9.79192835729159	1.58267681933245	0.023143231654136	-0.970782957587167	-1.78244044748938	-0.159125467684955	0.923601312604552	73.7892389353715
20817	Gm52201	0.213314726112432	-0.868431037713393	-2.46125375343618	0.724391678009396	9.23574217463302	5.63781453699864	0.0467271022673824	-0.631241620950471	-1.21765488631317	-0.0448283555877749	5.78693665928781	123.962960225517
20856	Gm52261	0.438569279778536	-0.193752439710167	-0.711710216925942	0.324205337505607	61.1167937765444	55.8143540846777	0.0630996038323021	-0.448170271081978	-0.888154137913391	-0.0081864042505651	48.5237124508249	992.729161872282
20887	Gm52310	0.742077018290777	-0.145091388740002	-1.07919002537148	0.789007247891476	5.7771092045308	5.1358939067102	0.00974229760288504	-1.42542168002529	-2.53649490794802	-0.314348452102565	1.31996758432612	73.3978241734027
20943	Gm52395	0.835462321324923	-0.0867993459383308	-0.972411112358183	0.798812420481522	17.9584780334831	16.6466207178798	0.0285905684367974	0.440738690474132	0.102923055079609	0.778554325868654	30.7757139176068	392.284876013818
21076	Gm52666	0.676654690185818	-0.253958182131778	-1.55335732196996	1.0454409577064	6.86918393911412	5.29574957579514	0.0172345254196459	-0.747425236771605	-1.28519524690107	-0.209655226642145	1.61194380603723	82.6612639256789
21153	Gm52778	0.891049394339547	-0.0582132043670677	-0.959093727535399	0.842667318801264	0.76154296545697	0.682271598131135	0.0465962076279167	0.773981223772699	0.0261660963333011	1.5217963512121	3.3288093850961	28.6357436921052
21204	Gm52861	0.147367586337068	0.245282615835664	-0.078507032779069	0.569072264450398	207.629519392377	269.525425937404	0.0278471435254829	0.745158085382469	0.133458749989978	1.35685742077496	329.309724658689	4838.78801993082
21286	Gm5486	0.836987275269064	-0.0535018163514505	-0.603942522017345	0.496938889314443	7.89591754195209	7.42941622888761	0.0635231032458003	-0.382707046420261	-0.754594998451426	-0.0108190943890963	4.03099435468124	116.137968753126
21366	Gm5977	0.146730795281821	-0.492486766309311	-1.16944129586894	0.184467763250321	73.6331402196624	52.8385686398329	0.0508159995591127	-0.616931887826149	-1.20338676816917	-0.030477007483127	45.4986001923585	1031.82185431112
21390	Gm6225	0.20834068798197	0.741437210968869	-0.550312867423257	2.033187289361	6.28511768912591	12.7268733225204	0.025504957286071	0.811226841991692	0.148780331486234	1.47367335249715	15.820985233313	208.997857469756
21399	Gm6297	0.68641580884931	0.184771052188976	-0.785162521430034	1.15470462580798	2.29050252227178	3.13004083730961	0.03469812720928	-0.974576766340209	-1.89112937431113	-0.0580241583692909	0.396366271721567	34.9014577878177
21479	Gm6936	0.475835238682398	-0.397911417054092	-1.59333504031043	0.797512206202241	1.79038098323591	0.682271598131135	0.0473355110513299	0.425455702953139	0.0470117596925431	0.803899646213734	3.7918659411045	37.5871111348293
21611	Gm8369	0.994192071949208	-0.00428366109634541	-1.2519454949189	1.24337817272621	1.6840580443831	1.66994576296084	0.0277742546846378	1.28555798084558	0.024769029376857	2.54634693231429	6.73164651451422	60.513901931149
21620	Gm8630	0.743770225815111	0.0981066265249248	-0.53608168208331	0.732294935133159	6.8591556129415	7.51959796379022	0.0573943496697508	-0.279631661102728	-0.538058264821842	-0.0212050573836141	4.42145872686252	112.801273821565
21657	Gm9222	0.250918944392611	0.522017674252941	-0.433134885199274	1.47717023370516	126.933636647041	147.077174955009	0.0517390169394347	-0.20793863632892	-0.392129873191107	-0.0237473994667325	118.217729947991	2353.37124930025
21687	Gm973	0.169332128518981	0.497647504166928	-0.234593225049747	1.2298882333836	49.645475681931	60.5163792912998	0.0560056011725215	0.490894505739522	0.0235868786639118	0.958202132815132	61.2023307633861	1028.1851144197
21743	Gmip	0.0259671617069324	-1.4699415465023	-2.97937409497653	0.0394910019719426	60.3572568157483	24.8603156641265	0.00192782821938729	-1.14141013915065	-1.69141446233983	-0.591405815961465	28.4289072072607	681.878878122813
21753	Gna11	0.251871183241686	-0.448037055715025	-1.25664069182588	0.360566580395833	379.99023181582	299.026491624813	0.050589298790299	-0.31599682478585	-0.597709590526092	-0.0342840590456084	311.242036421192	5941.55255917095
21754	Gna12	0.351481542025612	-0.244982490468747	-0.784362305729585	0.294397324792092	1916.37203549383	1636.30786188985	0.0698220947605541	-0.249715222024146	-0.495431530649984	-0.00399891339830796	1614.37147309106	31002.3082228484
21755	Gna13	0.323646985286172	-0.314603430892076	-0.970731814763667	0.341524952979514	1720.6331425655	1477.08580523976	0.0260284059748933	-0.282763638441031	-0.488196186609082	-0.0773310902729809	1479.54841242023	28063.6041613529
21768	Gnat3	0.348348657200639	0.492957776431781	-0.631518240539916	1.61743379340348	3.14918783301561	5.68340305782847	0.0263651309359042	0.558578971258657	0.129160324518855	0.987997617998459	5.77177462474449	87.6261930935314
21789	Gnl1	0.323078851632027	-0.265571930333736	-0.814959528045121	0.283815667377649	1458.87990317178	1257.28408391776	0.0224800689481794	-0.365857014433092	-0.624253920070059	-0.107460108796124	1127.741353812	23063.4320454092
21794	Gnpat	0.294739079300193	-0.443899286739952	-1.32994094759539	0.442142374115486	11572.0586589918	9119.18275408076	0.0370166240081456	-0.675828387110944	-1.2672126715659	-0.0844441026559929	7901.34486954143	171555.517695684
21806	Golga4	0.241770264811063	-0.368310505390442	-1.00719503867722	0.270574027896335	946.343383279744	808.906616980494	0.0573719097080257	-0.38260164783278	-0.741897468149236	-0.0233058275163243	788.999217579489	15265.4953070384
21811	Golim4	0.699401122212522	-0.0731466302307517	-0.472068662505838	0.325775402044334	126.702291273312	122.047547385595	0.0053891771920523	0.918339230831834	0.398042851743588	1.43863560992008	173.514910253139	2533.58849347227
21823	Gorasp2	0.38499695224805	-0.355953661743483	-1.21539653955434	0.503489216067378	325.473543431502	271.927660876532	0.0691690308901537	-0.370672971214223	-0.740774423531682	-0.000571518896763767	255.607054629241	5118.04955362365
21829	Gp1ba	0.129248861388576	0.552953091405674	-0.175935641682786	1.28184182449413	15.361892307443	22.4111338616413	0.0395775905999113	0.644279942425459	0.0738509818384686	1.21470890301245	25.14761623093	377.523854400085
21842	Gpat4	0.173311674454812	-0.462001340338798	-1.14426353298384	0.220260852306245	610.9318002633	494.550221477998	0.032509864995024	-0.485116585280015	-0.874695488795215	-0.0955376817648143	484.213828328888	9538.17510042112
21859	Gpcpd1	0.0105476218949975	1.32476863805011	0.308132392520019	2.34140488358019	91.0709817061906	115.516905076757	0.0631523091055261	0.458021637498214	0.00732772302886037	0.908715551967568	106.909583356619	1880.9848208374
21887	Gpr137c	0.656591433006142	0.223642334509389	-0.844476424364032	1.29176109338281	33.1180369464147	35.734933981527	0.0376882423659516	0.503311051951049	0.0792217382173755	0.927400365684723	40.0735622054215	653.559198800179
21905	Gpr161	0.120985699840744	-0.599560477585789	-1.37703087951705	0.177909924345475	478.417132418338	366.34290457229	0.000975969692045829	-0.498178188241209	-0.668607242942211	-0.327749133540206	356.301761495029	7206.37079091394
21910	Gpr173	0.867433541593649	-0.0996312809853562	-1.36633135552436	1.16706879355365	29.3496138152401	27.730617789886	0.0559846433285707	-0.475947585048775	-0.927507600730874	-0.0243875693666765	23.4031270261262	482.900151787513
21930	Gpr37	0.832320602147886	0.0888730010035806	-0.800656855214406	0.978402857221567	5.35294812264484	5.94541119716571	0.0206420005558401	0.784201960551102	0.18529634489403	1.38310757620817	10.8248584425004	132.739306573866
21931	Gpr37l1	0.142031090801843	-0.197793218725091	-0.45328898324104	0.0577025457908578	93.2403619297993	62.9386750205966	0.0708394350926436	-0.289428641876336	-0.577145964386995	-0.0017113193656777	59.9731338557469	1296.91302483686
21934	Gpr45	0.143306786772049	0.824390862967608	-0.401223763838491	2.05000548977371	23.0829441066531	32.1235459367532	0.0345701211913403	0.570961824732414	0.0946631746652832	1.04726047479955	32.8474066428872	528.323380117761
21965	Gpsm2	0.153402107401454	-0.658253076626373	-1.62008783774141	0.303581684488667	110.547783057538	91.317762657871	0.044925164771338	-0.435689402659699	-0.817679641442993	-0.0536991638764056	91.3485802147081	1759.2847555807
21977	Gramd1a	0.282585309545276	-0.370231789226917	-1.07866443296366	0.338200854509826	646.152076669847	513.59301629893	0.0334575426631926	-0.357121755327307	-0.639291901127949	-0.0749516095266647	468.456833312919	9769.21155769018
22014	Grin2a	0.223216122735818	0.789503100752177	-0.659836130086394	2.23884233159075	109.178662698479	157.64857420673	0.0495849573336276	0.487349919614417	0.0417349143383322	0.932964924890502	127.650840981267	2366.86846731886
22017	Grin2d	0.485950636271665	0.280621675663151	-0.567115601589928	1.12835895291623	9.08432385488803	11.9503239335135	0.0102562038154903	1.44828643531587	0.295447134415634	2.6011257362161	26.2298222944976	283.586820497395
22031	Grk6	0.0440121528741117	-0.533916955705623	-1.00904150620969	-0.0587924052015609	463.145282874183	352.689443876337	0.0069085611891858	-0.606875044899914	-0.939975862612026	-0.273774227187802	334.598387931951	6902.59868809483
22050	Grxcr2	0.709240733775512	-0.24319617461897	-1.63572677122336	1.14933442198542	1.41732592918673	0.94585543755548	0.0242342159811689	0.728114104950281	0.156300100983732	1.29992810891683	4.94869376774551	43.8712508069263
22069	Gskip	0.240873183142049	-0.369898412561317	-1.01030100548531	0.270504180362679	2359.89165231289	1919.00695006286	0.0294447423958704	-0.4758347495003	-0.846345605995083	-0.105323893005518	1746.64331239815	36153.2514886434
22087	Gstm6	0.625640922322298	-0.251195229409833	-1.34562845572592	0.843237996906253	6.33804333642259	5.02537069953799	0.0282003599613065	1.29664378229161	0.0144270250416594	2.57886053954156	12.9408250480976	145.825434504349
22105	Gtf2a1l	0.48271867741375	0.474183629021267	-0.996267145530614	1.94463440357315	11.114624469817	15.533659135042	0.022341458070772	0.804745284467774	0.172717622062824	1.43677294687272	22.2453634973361	293.361882613171
22119	Gtf2ird2	0.765694392079838	-0.187985958123389	-1.53064934095645	1.15467742470968	62.2090857858081	58.4822452718344	0.0257296787594221	-0.918694499891969	-1.69661634147933	-0.140772658304609	47.7761599202722	1010.80494586749
22130	Gtpbp3	0.51388637355664	-0.267257432984364	-1.13029354872057	0.595778682751842	250.366343453002	218.679859845548	0.0258849964902465	-0.155972485925984	-0.267588820668717	-0.0443561511832508	178.583983524081	3885.78112093579
22199	H2-Eb1	0.378861896558182	0.534004229813873	-0.783948294037204	1.85195675366495	1.12611117114891	2.50747208681262	0.0622344596235562	0.340689588528596	0.0142580170278476	0.667121160029344	4.42736062640281	48.3656633061861
22217	H2-Q1	0.270328206462145	-0.618387074359053	-1.83210789576836	0.59533374705025	30.0127515401153	21.9164197149375	0.0125820744547166	-1.78421337708373	-3.46683812900332	-0.101588625164133	13.015508137731	389.668076356703
22225	H2-T22	0.217060895970822	-0.345101297605852	-0.905666165088712	0.215463569877009	225.234411424736	176.657721401572	0.0643817784099445	-0.493948140602617	-0.986962200666013	-0.000934080539220006	151.072276737334	3317.78645738185
22246	H2ac6	0.90597777408267	-0.0250138405044055	-0.473745178475206	0.423717497466395	81.5614773800683	80.3830072136617	0.0568868039646283	-0.559531191596244	-1.10347128484838	-0.015591098344103	56.6355523047999	1311.48022139118
22280	H2bc21	0.883175669590271	-0.0784092785819655	-1.21012503802543	1.0533064808615	51.1234732196988	49.2953400160123	0.0427611055462739	-0.847547816072185	-1.66282844448209	-0.0322671876622806	31.1448960534339	789.38225573487
22328	Hacd1	0.0868562464414682	-0.91938942613458	-2.06873458724192	0.229955734972761	70.8426216514597	45.2766042241577	0.0249565514463966	-0.599137955639577	-1.05722794931759	-0.141047961961568	49.3063814017159	992.553643663999
22337	Hagh	0.151778445830535	-0.613929008344828	-1.49621311596357	0.268355099273917	95.5584147825835	68.6015139320739	0.0315968355547038	-0.54134347313222	-0.977989192095894	-0.104697754168545	66.2247396274468	1382.30801005262
22386	Hbs1l	0.355739470822705	-0.442947003492119	-1.45971713979337	0.573823132809129	1418.71622343809	1103.74556577333	0.0522476647483627	-0.475889232034004	-0.917320218407723	-0.0344582456602854	1036.73823862648	21355.2001670274
22394	Hck	0.844245389479592	-0.0354965866404636	-0.41787400701285	0.346880833731923	6.91641801001423	6.59393319206614	0.000914564384993044	0.595513222089528	0.389944272548247	0.801082171630808	19.3169199726031	196.963627048101
22397	Hcn2	0.414173474190537	0.463310515421478	-0.757093272467553	1.68371430331051	9.27556403000589	13.7803858342526	0.00731051098712737	0.843355308002165	0.341209550147	1.34550106585733	19.7787371384935	257.008122016512
22420	Hdgfl2	0.923271126513659	-0.0366069939045158	-0.842295684934304	0.769081697125272	406.107387384539	401.194028441455	0.0363014147929011	-0.364201594379174	-0.659395395577977	-0.069007793180372	339.73746278354	6882.2332716572
22422	Hdhd2	0.791367364890265	0.123735119851267	-0.867966862926526	1.11543710262906	239.790787209947	249.536498538976	0.0420001910642128	-0.355969761494078	-0.657164059114035	-0.0547754638741215	207.64800390451	4181.8517379206
22448	Helq	0.00503865894808382	-2.0673928719339	-3.77975718559107	-0.355028558276731	72.5298662292	46.2048896561922	0.0354550487370849	-0.977267521447946	-1.90310566105512	-0.0514293818407686	49.5252875753599	1009.56026076451
22466	Hes1	0.106348121855663	0.854726311657773	-0.276639144582278	1.98609176789782	29.3778073786166	67.8141060038552	0.0440834123491618	0.835661987319855	0.0271590295713257	1.64416494506838	57.0607702330798	925.51610169331
22477	Hexim2	0.564890917353683	-0.287671270558611	-1.34962596010713	0.774283418989903	42.2895110108623	36.9416550835199	0.0259541802047636	1.28533123758603	0.0489497874315767	2.52171268774049	59.0584319608837	829.737588331596
22492	Hhip	0.60749562246928	-0.100295537461445	-0.509393631830191	0.308802556907301	22.1884626415787	20.2792320695094	0.0201267875556344	-0.714016368834535	-1.24456898706343	-0.183463750605641	9.33440726851754	310.812611877634
22496	Hibadh	0.4795830651352	-0.284496577235243	-1.13130505669438	0.562311902223898	80.9368430719744	73.8353549790112	0.00726481832451739	0.923921611930568	0.360407724389613	1.48743549947152	106.792731621658	1569.38957803586
22502	Hif1an	0.167954173719922	-0.47396638844594	-1.16505374603409	0.217120969142211	1996.78295104124	1575.83577973176	0.0127937250990222	-0.643274536230764	-1.05903614198929	-0.227512930472237	1373.16015498763	29674.6733145638
22510	Hinfp	0.474967835779902	-0.26588233352387	-1.04665066661135	0.514885999563607	145.642835007136	124.03025892812	0.0260918550619507	0.175719369509822	0.0494843892299295	0.301954349789715	166.176248081979	2615.09605210341
22519	Hipk4	0.655942366218643	-0.289584327788863	-1.68114054317683	1.1019718875991	8.39021958469728	6.49695642033072	0.0262092570482821	-0.791263890768905	-1.43847764728533	-0.144050134252483	1.95342996448902	101.043635817102
22522	Hivep1	0.123514572692413	-0.32726896774122	-0.731801038840035	0.077263103357595	826.839795301212	713.682489019037	0.0453260278734256	-0.292453621154156	-0.543379193564266	-0.0415280487440454	727.110795869645	13605.7984811394
22524	Hivep3	0.100742215960916	-0.347793907377549	-0.744967829585347	0.0493800148302502	561.298714555841	446.080729658586	0.0463380885637453	-0.280940013684403	-0.52328222782358	-0.0385977995452256	471.466767544926	8873.07727055612
22525	Hjurp	0.130011121262875	-0.584118975398303	-1.36194228441428	0.193704333617675	1339.16102901095	987.442170865253	0.0177599437429165	-0.582253019692606	-0.986029997892907	-0.178476041492305	925.063700009557	19510.0013993146
22536	Hmbox1	0.392366618857477	-0.275137098827247	-0.942568128471007	0.392293930816514	2048.23981612947	1799.20217285769	0.0639159236147782	-0.332259874595344	-0.653074300776004	-0.0114454484146844	1712.73016354583	33361.0329151979
22541	Hmg20a	0.0885957774948695	0.519451609990322	-0.0648522104820023	1.10375543046265	184.148805687431	225.536189513592	0.0196129120351165	0.889286135041236	0.197374424504173	1.5811978455783	237.799195740241	3884.90514564758
22559	Hmgn5	0.139256630202241	0.406506138346402	-0.129871802638282	0.942884079331086	29.7089432113556	47.1405719356163	0.0440675528477096	0.76547850257127	0.0405447914279971	1.49041221371454	52.0957885484243	773.671822172377
22564	Hmox2	0.0462379850240576	-1.15764751422378	-2.42255570627673	0.107260677829157	125.709552402909	70.248164813312	0.0646848430148428	-0.481350306183082	-0.961241324897931	-0.00145928746823248	95.0696848893183	1746.16441263324
22590	Hnrnpll	0.0566035470667433	0.460920066713945	0.02341998871356	0.898420144714329	182.208147279876	218.466989904134	0.0554258611906599	0.680894846702772	0.0036011233616855	1.35818857004386	243.941070751591	3867.69724761361
22603	Hook2	0.226796560274164	0.522948829276577	-0.378851442225194	1.42474910077835	23.8084483281209	31.987392924028	0.0472425034418846	0.707856695806057	0.0340192048415928	1.38169418677052	35.2173512339284	546.079154916463
22604	Hook3	0.34442126504358	0.272416056471402	-0.319823302885254	0.864655415828058	425.672528054939	463.921697681659	0.0154942727891539	0.794343848583088	0.230925468823681	1.3577622283425	537.482842519848	8562.46240953868
22645	Hoxc6	0.715402506795794	0.223703637378203	-1.08378878773795	1.53119606249436	12.9609229606978	16.0629892450887	0.0386355062479047	-0.726471059665569	-1.37969378265855	-0.0732483366725862	7.48770038008114	219.069675515206
22687	Hrk	0.0113338503420652	-0.856004243673628	-1.42670056923614	-0.285307918111114	126.501428362441	82.1696451891867	0.0019201419599719	-1.36948867348792	-2.08368225867234	-0.655295088303506	53.4803387932093	1572.90847406902
22722	Hsd3b5	0.451081690074435	0.509686905497371	-0.967844991589003	1.98721880258374	1.21489747616164	2.64641839226046	0.0404916197021679	0.472637482081945	0.0683153082035557	0.876959655960333	2.3101877876517	37.0290219364428
22788	Hus1	0.441636362005645	-0.201747890070093	-0.745371314746867	0.341875534606682	570.807047524915	514.108680390956	0.0232318255905436	-0.295571703509401	-0.503935302781476	-0.0872081042373267	483.736740562719	9411.91481087154
22803	Hypk	0.0244255477720228	1.13583072294857	0.116398586187932	2.15526285970921	68.9279990530641	93.7504262561674	0.0389120514416013	0.701273477160341	0.073852638107983	1.3286943162127	111.16686934446	1643.07176792215
22822	Ice1	0.306251972262377	-0.273255122003771	-0.817612116970048	0.271101872962506	1609.04317751034	1424.93483443841	0.0286097242725262	-0.303442036920442	-0.530587308922867	-0.076296764918017	1399.28997279856	26599.6079084838
22850	Iffo2	0.283546446926612	-0.246118201067279	-0.709600135461126	0.217363733326568	674.114818895598	568.494345959009	0.0566856002524336	-0.285918928919614	-0.549297750923491	-0.0225401069157368	505.662149243636	10489.6278845895
22898	Ifnar1	0.470004228877387	-0.31909691348866	-1.2520298119436	0.613835984966277	376.248540705094	327.563515420038	0.0327897704389622	-0.27000305158667	-0.4793329614105	-0.0606731417628404	322.416414745255	6157.37082522232
22912	Ifrd2	0.954668413179783	-0.0310361976067741	-1.18866226941665	1.1265898742031	40.8005630463877	39.9019774190804	0.0147725616088303	0.481734336840275	0.170932993349395	0.792535680331155	58.6660856418727	836.211756644045
22936	Igf2bp1	0.610219721752259	0.226697204322871	-0.714779310106785	1.16817371875253	44.462012645139	50.5967728766554	0.0143170402339451	-0.511062868540543	-0.840223164883397	-0.181902572197689	28.9424872614097	744.007636699225
22937	Igf2bp2	0.00307339101722286	1.15615936600528	0.533788763688204	1.77852996832235	127.296514802994	169.276435752928	0.0192848700085328	1.00580690887463	0.196577556384546	1.81503626136471	177.925870840927	2846.99292838109
22946	Igfbp5	0.355379388279046	0.364266174225921	-0.459040319234919	1.18757266768676	105.106166434399	130.025019773915	0.0196365776953611	0.920494996749887	0.196853200121413	1.64413679337836	199.566855238136	2608.1882486787
22947	Igfbp6	0.680910379305984	-0.243084871744433	-1.50310499329712	1.01693524980825	1.35880684977969	0.682271598131135	0.0412705458618868	0.530492814515789	0.0680953031793702	0.992890325852207	3.58064543523715	33.7303432988879
23232	Iho1	0.111656404077376	-0.440809783242831	-0.974183949548367	0.0925643830627046	10.5527188462391	4.29836758285841	0.0628130586073868	-0.473812300999967	-0.940740709098114	-0.00688389290181868	4.07060280324013	113.530135394026
23332	Ilk	0.0748745869953489	-0.519862575851043	-1.06991714518827	0.030191993486182	475.210080254108	373.57240033949	0.0257017664526405	-0.375180453956523	-0.65072451778349	-0.0996363901295569	397.931682254409	7480.28497708804
23333	Ilkap	0.177428092208831	-0.479436555248608	-1.19832308129564	0.239449970798424	387.982678093928	296.858397413542	0.029266862010392	-0.472009141181188	-0.838599520934103	-0.105418761428273	295.975032358402	5884.89664719523
23344	Impact	0.217417421444126	-0.393631333822107	-1.03899875231511	0.251736084670896	1686.72673159809	1377.6109956301	0.00242044634857038	-0.294773803532899	-0.413616399531222	-0.175931207534576	1368.72892477366	26598.3999120111
23360	Ing5	0.566256713648896	-0.209615014497895	-0.978972205093222	0.559742176097432	259.407704707688	231.548127120892	0.0429002611676677	-0.500883791187955	-0.939760245895617	-0.0620073364802936	194.390638740265	4112.07882341307
23379	Inpp5a	0.0778137123508903	-0.372088971961821	-0.759479660400781	0.0153017164771382	245.884696026874	205.316519255916	0.038093178125874	-0.486011901334035	-0.895287880645936	-0.0767359220221343	193.387344385105	3867.53135800737
23385	Inpp5k	0.718591680965184	0.233668833685251	-1.15001410173152	1.61735176910202	25.084371837814	27.7894389856976	0.0374919851392638	0.492825826399113	0.0791876946953131	0.906463958102913	31.5340880163209	506.447393038995
23386	Inppl1	0.251931401389246	-0.512014786968227	-1.44902664753346	0.424997073597009	939.581032742714	729.040317674639	0.00611689362707791	-0.459060142186552	-0.695449981009502	-0.222670303363601	696.442958308953	14190.3858523578
23419	Ip6k1	0.231442361783225	-0.485518486974022	-1.32549549545881	0.35445852151077	6679.73332317713	5033.99319329759	0.0254267038342326	-0.500245469329809	-0.875775938946747	-0.12471499971287	4543.19140766747	97541.5075448532
23426	Ipo13	0.277376827035549	-0.471478577258233	-1.38025171429538	0.437294559778911	383.446858108266	303.812032491848	0.00752613676130336	-0.418855274299656	-0.643841138025958	-0.193869410573353	305.258221545808	5955.10267287553
23427	Ipo4	0.217802644749721	-0.374829750073682	-0.987909924168077	0.238250424020713	363.170595974734	309.08312621728	0.00262866919279416	-0.652189853129301	-0.941010501088081	-0.363369205170521	256.738974087367	5573.95617767629
23431	Ipo9	0.224081799224201	-0.478386268065756	-1.28964458498795	0.332872048856441	666.492063865906	562.650854534209	0.00380928531652996	-0.734727457499986	-1.09732684286571	-0.372128072134264	491.894771822796	10326.2261413375
23439	Iqcc	0.653081999793728	0.22306207556376	-0.830448239017834	1.27657239014535	21.9682439528202	25.646397425261	0.0137813567824554	0.78742151010679	0.246899750357863	1.32794326985572	33.7961236622246	488.464590241835
23441	Iqce	0.325696280611924	-0.298154847891913	-0.921403440916361	0.325093745132535	1326.23756714169	1037.35058616823	0.0637073860059288	-0.146515316378631	-0.284817045063554	-0.00821358769370861	1041.80868065535	20432.3810037916
23464	Irak3	0.477702598295417	-0.2441462391111	-0.963862267743792	0.475569789521592	7.38516982609159	5.0464308696133	0.034057848706368	0.762626738662629	0.0953606732666253	1.42989280405863	15.3678161733538	166.796501214352
23470	Irf2bp2	0.317772735082025	-0.330581448266234	-1.01246998409129	0.351307087558825	1192.25238241119	1012.12599112528	0.0587188473828919	-0.402659835009352	-0.785112439593786	-0.0202072304249179	952.373180752213	18940.5093257321
23488	Irx2	0.0522341508844036	-1.31295144031901	-2.88786360806432	0.261960727426295	5.07512214959545	1.75955960649593	0.00878995538671642	-1.64306379435706	-2.9907976670798	-0.295329921634328	0.805971903018617	45.84392195466
23535	Itgb1bp1	0.137032072070818	-0.541745601640424	-1.27223699168279	0.188745788401939	140.064773071226	117.919906765377	0.0026899103552583	-1.83051026819769	-3.04089457327245	-0.62012596312293	104.320466323106	2173.83087695825
23578	Iyd	0.393828874854209	-0.570695149075839	-2.04099563239242	0.89960533424074	4.57396377944499	2.39709968607862	0.0210341178010211	-0.421866760221057	-0.717420922628579	-0.126312597813534	2.52087657050787	56.9516402161889
23584	Jade1	0.180074730327215	-0.635529913528762	-1.63226600059932	0.361206173541792	337.158940527064	256.341977263909	0.0631621302080274	-0.301125173717347	-0.589351853374567	-0.0128984940601268	254.248549407469	5086.49680319065
23601	Jcad	0.281235208401434	-0.287693003722717	-0.82942890669465	0.254042899249215	577.259970125624	500.468099545233	0.0357854968960259	-0.305521323134588	-0.549811144197621	-0.0612315020715542	480.536285029047	9349.58612819942
23638	Kansl2	0.371862961867232	-0.273744448683349	-0.907353931739654	0.359865034372957	736.556172556532	642.041584320721	0.029332223484638	-0.546890441663819	-0.97914461072058	-0.114636272607058	543.440281055596	11532.2282275971
23684	Kcnc1	0.133544985537825	-0.278341464395803	-0.631551325246694	0.0748683964550873	1997.24109297061	1578.2832236034	0.0435018099254408	-0.205144641165728	-0.377095320511545	-0.0331939618199105	1687.49354875875	31578.1071919966
23749	Kcnmb4os2	0.373541587602764	-0.450123699744751	-1.52766697846219	0.627419578972686	8.19627798002944	5.34155771683732	0.00906360133086224	0.839700503939026	0.313151802739669	1.36624920513838	13.5895590929714	162.764368739029
23756	Kcnq2	0.716947688629256	-0.0765496639129412	-0.521677891807069	0.368578563981187	12.2578100315112	11.413599232996	0.00994028433050639	1.18066477390564	0.332033480214846	2.02929606759643	31.9110633375167	333.494835612143
23771	Kctd10	0.212023287931488	-0.311652169933933	-0.808788593631997	0.185484253764131	1131.95869385469	907.01289418825	0.0269429640181954	-0.33895412270448	-0.589716914109155	-0.0881913312998054	817.737844149633	17140.2565931554
23773	Kctd12	0.436385165230375	0.139925826800378	-0.230596705542059	0.510448359142816	78.0808842819241	84.6021814863364	0.0313753473654968	0.281699471244218	0.0657727528691674	0.497626189619268	101.113358298983	1582.77854440346
23775	Kctd13	0.549734386405807	-0.301609106177439	-1.37356362893701	0.770345416582129	26.2208909458379	23.5954674145865	0.0247153110063165	0.838065375125379	0.154112743180551	1.52201800707021	37.2266393720111	522.257986394613
23778	Kctd16	0.148829606650387	0.440609552180453	-0.162334291623237	1.04355339598414	31.0209406293981	42.0679863415272	0.000167035173573248	0.678311345053649	0.511495629203756	0.845127060903542	49.1449047570293	733.402990367727
23783	Kctd20	0.347092405261796	-0.362813819216615	-1.1673066382944	0.441678999861168	1299.58424176028	1070.85560120893	0.0327060362930311	-0.529498627706596	-0.959741531677606	-0.0992557237355868	968.418904106538	20033.1524824545
23798	Kdm2a	0.579136262441938	-0.257327779075405	-1.24049394807347	0.725838389922662	341.692259495577	321.114006796899	0.0382386587614362	0.499417253398165	0.0771247426185206	0.921709764177809	391.268492148271	6324.44855064448
23814	Kdr	0.259423573890476	0.199612054319597	-0.153597291891506	0.5528214005307	10.4862758556004	14.8673253589129	0.0496073185355953	0.457406553065526	0.0417630309534736	0.873050075177579	16.5304222772349	251.304140950489
23816	Keap1	0.138777752657567	-0.360391850347665	-0.83130679968445	0.11052309898912	619.248660548699	502.064708457412	0.0254883105920152	-0.463765420584545	-0.809415457843446	-0.118115383325644	454.60465359789	9455.50813562401
23831	Kidins220	0.47040628479574	-0.245097335881962	-0.95520724181402	0.465012570050095	357.507269937027	330.32341239514	0.0544779523870518	0.18950394703117	0.0191103318112607	0.35989756225108	394.751717962993	6495.49440177096
23835	Kif13b	0.226712796135143	-0.275538968329762	-0.729483947143473	0.178406010483949	645.378380847502	565.638521742829	0.00274595880678147	-0.281251621613889	-0.397722328469066	-0.164780914758712	551.629593233972	10575.8789749458
23847	Kif1c	0.16360467240115	-0.47358905985812	-1.15545651390226	0.208278394186022	8497.03614687963	6355.49451302793	0.00573442290178888	-0.425346407430989	-0.639551583069014	-0.211141231792964	5208.67090207108	120367.209371872
23850	Kif21a	0.0167932505559761	0.437990681209283	0.148329671750984	0.727651690667581	306.852702395757	354.848329067678	0.00963943861687293	0.812080871854521	0.299347081790467	1.32481466191858	476.513980185042	6829.29006989086
23869	Kif6	0.377994473417186	0.543891074698044	-0.798932814001628	1.88671496339772	68.3310023514014	98.4392845024131	0.0561323050949369	0.670025624424491	0.00275951030355925	1.33729173854542	98.0621965407513	1588.99490036739
23874	Kifc1	0.00167207402959099	-1.10131952647185	-1.60836789519467	-0.59427115774904	122.886514936108	85.1533127687038	0.00950763860605921	-0.515120903559596	-0.814262485175421	-0.215979321943771	104.907037470219	1877.68119105019
23890	Kiz	0.130694791056479	-0.411882397132751	-0.941067033343546	0.117302239078043	588.285556187116	511.971142307629	0.0337921765379625	-0.359803874020817	-0.645060221524687	-0.0745475265169468	517.51140045839	9706.60859371881
23893	Klc1	0.19916611414325	-0.568518342025251	-1.49152918127873	0.354492497228226	1958.23605158578	1482.34196015395	0.0389034941263324	-0.336566438804994	-0.613857748207138	-0.0592751294028496	1426.84333673685	29204.5280908595
23904	Klf16	0.731520924279316	-0.0868726872830914	-0.621270567348831	0.447525192782648	198.862234992387	188.007868963382	0.0547582167240765	-0.184903468253144	-0.351369442480047	-0.0184374940262406	156.621633335737	3260.95042374904
23910	Klf6	0.0512709174136066	-0.550938719069234	-1.06759405023768	-0.0342833879007893	202.06056813588	158.853776728985	0.00211132324585446	-0.268843431319455	-0.37357218360326	-0.164114679035651	179.995166775745	3245.45706984366
23914	Klhdc1	0.822763854264098	0.102317066136823	-0.866035545007242	1.07066967728089	20.8341774792684	22.4970479283265	0.00706425894033972	1.5013194678044	0.390918214264276	2.61172072134453	39.3318847893815	495.978661181858
23940	Klhl26	0.14319695778167	-0.606857913042748	-1.45474586513059	0.241030039045092	174.915271421506	132.604936479322	0.0557365783812518	-0.549206908160544	-1.07821414065202	-0.0201996756690692	136.079958878172	2661.601000674
24021	Kmt5a	0.31952576027713	-0.288289021241296	-0.881624278060359	0.305046235577767	857.844026973506	734.602751661157	0.0665839856321979	-0.182776010384957	-0.358447157495904	-0.00710486327401039	771.593117933511	14184.239379409
24034	Kpna3	0.937054212531386	-0.028549553494992	-0.794902972486815	0.737803865496831	189.681392543935	188.037902297201	0.051661882285267	0.724632575878602	0.0114159959931727	1.43784915576403	233.46103001638	3667.0819491451
24036	Kpna6	0.346517527766959	-0.348791767355433	-1.11937011581661	0.421786581105746	2120.89294445334	1712.30256563875	0.0682597975791287	-0.335752463156484	-0.66752098383997	-0.00398394247299755	1631.09512240873	32785.7437950049
24038	Kpnb1	0.238479705394723	-0.371369978312261	-1.01070646355707	0.267966506932543	4175.1430915338	3432.59730767297	0.0108797986247521	-0.466981287542316	-0.744576151449775	-0.189386423634857	3132.08934415116	64438.9784601476
24044	Kremen1	0.146775883117329	-0.557041270039409	-1.33431845688725	0.220235916808433	690.337531952054	546.16901818577	0.0107586417048593	-0.532451545395398	-0.85269074975697	-0.212212341033826	537.613988747872	10644.7232333142
24162	Ksr1	0.271386890381211	-0.4567593218305	-1.32210661391949	0.40858797025849	300.281490029188	255.651246291567	0.052083531904799	-0.708192036345628	-1.40379362216821	-0.01259045052305	238.257454433873	4765.14114452777
24165	Ktn1	0.0166844592254499	0.763070158044314	0.216260578137357	1.30987973795127	190.548161825209	232.672166076796	0.0417611467103654	0.855716177595989	0.0364895715848556	1.67494278360712	252.44567254744	4053.99600269667
24180	Lactb	0.346526217594173	0.635749981594464	-0.859422832752523	2.13092279594145	16.0280226678934	21.3282657434131	0.0345923801029076	1.06373079595718	0.0339131377133379	2.09354845420103	28.485428439423	395.050301104377
24188	Lama1	0.8398370593294	-0.0416004496970737	-0.477231575291302	0.394030675897154	41.3602197973516	40.0559906133712	0.0581676358258399	-0.342462377204858	-0.66333867005282	-0.0215860843568951	29.5253013666209	665.649070664062
24195	Lamb3	0.546168605655355	0.264302168830601	-0.661687823594716	1.19029216125592	11.7260112355969	15.235852295646	0.0525425170292395	0.432036078793265	0.0341575299630878	0.829914627623442	16.814193807992	262.65634403541
24200	Lamp2	0.0482871702744976	-0.466831225129534	-0.888232449273594	-0.0454300009854732	2216.59666224493	1541.41898135957	0.00289778213206188	-0.235402830422361	-0.333528202179115	-0.137277458665607	1258.04742408222	30096.3784061203
24215	Laptm4b	0.270928890084156	-0.331736943776204	-0.945371797430157	0.281897909877749	378.03810293417	303.934493572738	0.0413574283417428	-0.41715455150171	-0.772329824298448	-0.0619792787049713	300.153800612729	5892.75838271783
24222	Larp4b	0.275695807086467	-0.403552573534205	-1.16788771601417	0.360782568945762	1586.17833477124	1288.85935467825	0.055406638305571	-0.398982073239697	-0.770482533614683	-0.0274816128647111	1252.39972102529	24764.6244628487
24281	Lcor	0.991009410670561	-0.0056725311157707	-1.07297163210256	1.06162656987102	2552.2697333978	2544.6134743042	0.0236710172898554	-0.511480318555227	-0.888761300356296	-0.134199336754158	2046.05797531916	42857.647098127
24300	Ldlrad3	0.0197315795106623	0.387770763627677	0.122502268280981	0.653039258974373	1436.2696608513	2178.84628088153	0.0089407623236032	1.05718039317944	0.347910783358231	1.76645000300065	2541.56287605941	36940.0729067534
24302	Ldlrap1	0.0951160855001351	-1.09626376595737	-2.60067669507506	0.408149163160325	109.410337797939	63.6924357104449	0.00711440597978059	-1.10364426510828	-1.81482778586557	-0.392460744350981	55.0696877993881	1369.03476784663
24321	Leprot	0.21254447708741	0.687341658542219	-0.504754948277838	1.87943826536228	23.1853760135465	29.6499139212991	0.0290701987066512	0.837755061499765	0.12180521585167	1.55370490714786	33.3124380578711	516.8863679563
24322	Leprotl1	0.01042272664007	-0.593020332125732	-0.952085286174024	-0.233955378077439	112.1482776054	86.0527570110846	0.0607534924990293	-0.570362915693419	-1.13860971237516	-0.00211611901167885	88.0295180343613	1717.38331590508
24327	Lexm	0.0729557718392913	0.694111088001849	-0.0667420595334146	1.45496423553711	10.3177885830437	18.9970110964018	0.0463435751401644	0.568975970227501	0.0500574989508347	1.08789444150417	18.1067126148166	284.529073765573
24331	Lgals2	0.230828348767683	-0.249124179471297	-0.662413482387537	0.164165123444943	93.3255722680676	82.7463694440882	0.0241303841056465	-0.419598850815181	-0.72483087518963	-0.114366826440731	75.4139258279966	1508.91520524091
24346	Lgr6	0.891883660699299	-0.0580159187469566	-0.962823600320273	0.84679176282636	36.0279364147116	34.862374313701	0.0514849989117494	-0.542676034587264	-1.05126681362833	-0.0340852555462003	25.7317153866106	579.732156690139
24367	Lif	0.625592410435517	-0.32222596518424	-1.73971956753904	1.09526763717056	20.5500936679252	17.0995063010129	0.0284681594010597	-0.593381632423788	-1.0636891341289	-0.123074130718679	15.0197536052189	316.016121444942
24378	Limch1	0.239797748233043	-0.385219227823598	-1.05218330238293	0.28174484673573	1219.28850292024	1047.67795198994	0.0127298765208456	-0.280889166069704	-0.449152386764084	-0.112625945375323	1030.96770926945	19787.6049850777
24380	Limd2	0.367722846930212	-0.478060276551419	-1.6140485717482	0.657928018645362	176.773566681243	130.870803040523	0.0249316024871961	-0.496306530001255	-0.866498258613365	-0.126114801389146	127.306039148986	2609.70245322452
24391	Lin7a	0.542413346662953	0.395829966461222	-1.00608691191777	1.79774684484021	25.2636923248681	32.0428392308553	0.0385880183737676	0.685095290612777	0.0764620747309299	1.29372850649462	39.1148251552399	578.52814026578
24394	Lin9	0.547650157976115	0.210979040837796	-0.52648125710696	0.948439338782552	42.3954880896864	45.4021590987259	0.0336433314980272	1.11809337797836	0.0243987703124124	2.21178798564431	56.4407692098323	865.430498389468
24402	Lins1	0.696940853456089	-0.110958184250148	-0.711884965159821	0.489968596659526	116.382427028702	109.302888427941	0.0188739928081975	-0.761375814479615	-1.32502255447744	-0.197729074481793	77.7739829229885	1820.75579027779
24407	Lipg	0.75965482367897	0.119041534363675	-0.704645367755843	0.942728436483192	5.25693786456978	6.06472222618714	0.0136679886956042	0.63817465238173	0.219166372567399	1.05718293219606	10.4911114728584	130.876629381692
24419	Litaf	0.0518644682628904	-0.383332946039989	-0.731670789002915	-0.0349951030770637	259.697088712865	216.017546935827	0.0698937370959948	-0.293921517512034	-0.584920355464823	-0.00292267955924491	223.933143359059	4197.88667404651
24424	Llgl1	0.383453005665229	-0.286831971835538	-0.969701096493515	0.396037152822439	488.486642651576	414.846462694988	0.0300359778793288	-0.222282051587518	-0.389298669272865	-0.055265433902171	425.391526014494	7972.34778816635
24432	Lman2l	0.401479313424668	-0.310834474617114	-1.08460923249608	0.46294028326185	117.589533271384	97.3392550223925	0.0507185297696093	-0.311166891962077	-0.588601065838426	-0.0337327180857274	93.3589249513509	1849.72627947077
24436	Lmbrd2	0.439250371201326	0.356224982464586	-0.618272446442318	1.33072241137149	55.5360245447757	62.4971169582704	0.00740075787026541	-1.76943433064056	-3.22310521908437	-0.315763442196746	42.6263462722803	963.956926651958
24437	Lmcd1	0.0925795348133921	-0.627660861499378	-1.36483371946866	0.109511996469905	30.1908501215939	19.586633895506	0.0410807468957797	-0.280404628398336	-0.513369745130906	-0.0474395116657658	24.8050119018897	447.494975513938
24441	Lmna	0.64693245433463	-0.162389616781098	-0.91041930584835	0.585640072286153	81.1084160472899	76.0448854113034	0.00979122897732572	-0.75298063023554	-1.22188944137214	-0.28407181909894	62.0323855882475	1315.11412228104
24449	Lmo4	0.176344700332857	0.538077561462603	-0.276989756096347	1.35314487902155	94.9255610676334	115.701582286393	0.0126006567951147	1.08628652922373	0.283580656402853	1.8889924020446	156.906759343541	2205.2034161854
24468	Lnpk	0.896874182590232	0.0569454083017062	-0.87446026951902	0.988351086122432	160.748080116899	164.740933659327	0.00278606224874059	-0.592648150515077	-0.854505335740744	-0.330790965289411	123.209243294607	2692.189542425
24469	Lnx1	0.0775846478010784	0.362975610379584	-0.0139353865242948	0.739886607283462	35.2265500258371	47.0131056029116	0.0168370588901611	0.520366924623949	0.169841363981238	0.870892485266659	52.0912043386888	805.985159804625
24655	LOC115486436	0.787083904826032	0.18036258529298	-1.24122131759811	1.60194648818407	3.95026766078084	4.81439003798863	0.0434381357542496	0.879834977369649	0.0206788677087452	1.73899108703055	10.7159242879423	116.883491920271
24913	LOC115488798	0.0576377668153225	-0.88462941198739	-1.83195905246974	0.062700228494958	11.3725616783429	4.53670437372251	0.00918941175867343	-1.07501434831479	-1.80560074014781	-0.344427956481764	1.62518316561272	105.206695306068
25090	LOC115490344	0.048865855851621	-1.34984475999637	-2.95546734490712	0.255777824914386	6.12844281021582	1.4065127299747	0.0305095994211291	-0.89402813494918	-1.68268639067215	-0.10536987922621	2.00688088920037	57.2510185763453
25162	LOC118567381	0.568154447576501	-0.220571407221769	-1.03519639447584	0.594053580032304	4.50177797098856	3.58476009517742	0.0342576141191095	1.14201351931745	0.00961277230879776	2.27441426632611	9.65622044484238	106.45655106605
25217	LOC118567442	0.394683796965787	-0.517974116743132	-1.83845541187851	0.802507178392242	1.58795253021083	0.439747928782105	0.0438879147777654	0.557673451787738	0.0590398835309909	1.05630702004449	4.21471093197703	37.4544683458198
25230	LOC118567456	0.562485667095363	0.228422593406823	-0.603264887388719	1.06011007420237	2.24317255681499	3.51528060566209	0.0461449725229591	-0.660333526732275	-1.27611969063287	-0.0445473628316765	0.635494685298313	38.3636870866524
25252	LOC118567480	0.361686270284693	-0.254971490235551	-0.830234506050343	0.320291525579241	6.12219054642319	4.30807541096543	0.0463492457381374	0.583317528741606	0.049410297745503	1.11722475973771	10.5235124556187	125.722670478044
25305	LOC118567542	0.932956980399004	0.035444700627322	-0.857781625918017	0.928671027172661	4.80782709727347	5.00099315522166	0.0196896326879794	-0.57897234703347	-0.991472270081178	-0.166472423985762	2.60419631449823	74.4780994019602
25324	LOC118567561	0.161403842361125	-0.417633827179544	-1.00835550010385	0.173087845744764	13.3387257663967	10.2796594727469	0.0143892821579965	-1.16356025510283	-2.07745846765149	-0.249662042554174	5.98389259615909	177.613667011816
25374	LOC118567621	0.316723604015868	-0.373672039363215	-1.14809877840847	0.400754699682045	203.019333658923	159.433287308056	0.00536586726499411	-0.353549335684833	-0.526536494579485	-0.180562176790182	144.872312537464	3043.94960102665
25590	LOC118567859	0.319950918332414	0.588178180413134	-0.697725332029929	1.8740816928562	9.58585464996962	14.537149140395	0.0375654738076649	1.02065961761574	0.0224458556077841	2.0188733796237	21.0986728581543	271.330059891114
25685	LOC118567961	0.581511299465929	0.323303726316049	-0.931441339603857	1.57804879223595	3.87141378738404	5.83851947907345	0.0427918612635157	0.476909019782057	0.0615470005781225	0.892271038985991	8.24367298152286	107.721637487882
25764	LOC118568051	0.355340983948812	-0.422517276111246	-1.38760369797289	0.542569145750393	27.4730487372131	21.2548561719914	0.035033285141152	-0.79343082934833	-1.4999706138242	-0.0868910448724588	15.6258484720054	386.12252028726
25906	LOC118568203	0.0172362094890992	-1.45353912527418	-2.77949610198363	-0.127582148564733	4.8481157976317	1.38560336633759	0.00855114435594275	-2.16122104224208	-4.25892762117876	-0.0635144633053901	0.396366271721567	39.7805126141451
25908	LOC118568205	0.852119481671227	0.123931140617844	-1.28830859174907	1.53617087298476	4.45057810074108	5.00027445741595	0.0106908858564911	-0.882494411080005	-1.46706919996277	-0.297919622197242	1.31996758432612	64.6249208548989
26011	LOC118568316	0.000711579409872019	-0.911475502905808	-1.23822799890958	-0.584723006902038	93.3427883568572	58.5661573087174	0.00120601051583036	-0.98481791664665	-1.39038344405339	-0.579252389239914	60.3870361505448	1273.77589089672
26230	LOC118568561	0.607701756807345	-0.304092679102933	-1.57038431234486	0.962198954138996	0.76154296545697	0.373956240158345	0.0429711286305657	0.673957531940572	0.0570214015323478	1.2908936623488	1.95546226962443	18.5457688514385
26256	LOC118568588	0.194856822363121	-0.469808517952766	-1.20705159636722	0.267434560461685	20.7340712522223	13.2931827565213	0.0228985450461215	-0.297724509726521	-0.506828224856204	-0.0886207945968376	11.7409986727697	274.60951608908
26262	LOC118568594	0.351942116857562	-0.448343653033709	-1.46975826556726	0.573070959499845	19.2101799921077	15.4115173074104	0.0171409691595462	-0.399174485858931	-0.66263540300739	-0.135713568710472	10.4249529115828	270.279901266605
26344	LOC118568681	0.0549370679436205	0.976825525134327	-0.0840993558754569	2.03775040614411	7.51437563954566	13.2643042188811	0.056191070677939	0.598500293645558	0.0134089220873912	1.18359166520372	16.4658356916493	223.467093300457
26404	LOC118568746	0.752206138422833	0.176992997257529	-1.01432357421223	1.36830956872728	6.51095640189195	8.21030911261542	0.0417534730022314	0.6367985488398	0.0647994765907399	1.20879762108886	20.6205884324345	212.051123681651
26490	Lpin2	0.437214963342735	-0.341892908374088	-1.27056859932265	0.586782782574471	406.397467479099	350.918768204793	0.0384925500308551	-0.222728979893595	-0.402864138712895	-0.0425938210742952	364.400046274286	6730.29769174907
26496	Lpxn	0.316015936862089	0.475581127202137	-0.528152048713485	1.47931430311776	5.68197537962822	12.967482355782	0.0176487740172948	1.05772187088423	0.212159131955103	1.90328460981336	11.4372122800415	180.52002009271
26516	Lrig3	0.558310435335247	-0.341732736992584	-1.59153744205783	0.908071968072658	30.7314872003954	25.5546144921825	0.0485672345485031	0.493994115318738	0.04463104003249	0.943357190604987	40.8200679589516	582.637017909177
26528	Lrp2bp	0.0066039064971321	1.06226040461654	0.399427063222558	1.72509374601053	2.74385703297645	9.66196463627013	0.0321455927700304	1.0110724046333	0.0700738726768184	1.95207093658978	7.04073169020569	116.679320156714
26561	Lrrc34	0.985462210149197	0.0105602677634761	-1.21818796059136	1.23930849611832	2.3483278564701	2.39694887964042	0.0288850016515342	0.4833133832016	0.1084552478449	0.8581715185583	6.6008491389186	68.0767552501747
26577	Lrrc4b	0.901898474730319	0.0635384962924262	-1.02953306254005	1.1566100551249	109.964859819925	113.339095370008	0.0378748181435337	1.00342764976087	0.0252880519450586	1.98156724757669	166.219535317579	2337.14094304507
26585	Lrrc59	0.345936272958719	-0.35425567845857	-1.13657654928153	0.42806519236439	1233.7420563399	1064.37438011174	0.0341392636105545	-0.389512427059691	-0.700873481158873	-0.0781513729605096	1045.3368130157	20060.719496804
26616	Lrrn1	0.188473659421455	0.441266971706978	-0.235397192938843	1.1179311363528	83.7538469785096	98.9158675959131	0.0086723928940184	1.31181024039169	0.357566501696039	2.26605397908735	127.605457950537	1861.65103514976
26624	Lrrtm4	0.455459185570818	-0.192027274272719	-0.725995877887186	0.341941329341748	204.353549268024	185.549176336476	0.0615390635022404	-0.401679598986326	-0.789172502781277	-0.0141866951913748	170.940068710802	3365.05676589181
26625	Lrsam1	0.17707082478887	-0.593642119111646	-1.50699503613936	0.319710797916069	330.004396760797	243.362123309463	0.0151501636273165	-0.502471871920768	-0.830294779423986	-0.17464896441755	240.124297895986	4880.94490779748
26628	Lrwd1	0.125155550548189	-0.546727335411959	-1.25655502242597	0.163100351602057	45.3698803456573	36.5542745721425	0.00771535430441678	1.04912800086788	0.372244837411546	1.72601116432422	64.3855668449484	877.858330576489
26633	Lsm11	0.23983043023765	-0.498601481052998	-1.38184908020922	0.384646118103225	1467.24932211531	1106.17167924989	0.0115236353923656	-0.536836511120904	-0.865728770990579	-0.207944251251229	966.02055860087	21236.6493597964
26637	Lsm2	0.699591873371144	0.0893241333556267	-0.398475452369448	0.577123719080701	110.071292792316	115.215843441015	0.0475890590995711	-0.429216742569993	-0.811934703222089	-0.0464987819178961	89.5356717853324	1888.93684811198
26639	Lsm4	0.391084333799966	-0.254815932485819	-0.869543133992177	0.359911269020539	393.120878326491	342.076287838527	0.0290125458404782	-0.516127006717511	-0.919875834508222	-0.112378178926801	303.881276080654	6234.47065347403
26642	Lsm7	0.246273267638449	0.715845340848137	-0.645896249505996	2.07758693120227	19.0467252666817	27.13093868608	0.0467864607710831	0.817824159099099	0.0160788530593511	1.61956946513885	30.5135513641048	460.147291901199
26662	Ltk	0.111764387461621	0.497901263075089	-0.112103957217597	1.10790648336778	1.12611117114891	7.00879484540568	0.0602841056930359	0.55790552805829	0.00519244212792258	1.11061861398866	3.57921624667872	70.2847335793999
26666	Luc7l	0.126506213357146	-0.540204073806836	-1.24367084978556	0.163262702171893	952.257516723422	728.73367724184	0.00558714846763909	-0.470986308596557	-0.708906358854625	-0.23306625833849	698.878430071354	14279.2177442197
26721	Lypla2	0.266702639635195	-0.317472429515103	-0.897573754151399	0.262628895121193	656.7326073678	572.027248940815	0.0339236930904688	-0.453356528257826	-0.81956727640005	-0.0871457801156024	529.226819562507	10547.9200552267
26728	Lyrm9	0.11065178742919	-0.693934926452193	-1.58359928137719	0.195729428472808	294.826938622698	216.259680284795	0.0112814563627534	-0.690424946428736	-1.12811852589359	-0.252731366963885	212.299698248908	4340.3179029384
26741	Lzic	0.427918970659075	-0.36925477589328	-1.35534385036136	0.616834298574801	1012.30226899832	853.509858482601	0.0219083483468178	-0.86960315969835	-1.56267506886856	-0.176531250528142	643.441314511478	15055.5206519544
26764	Mad1l1	0.239834142446979	-0.414591475386603	-1.13638889335877	0.307205942585561	435.651806954658	364.135279299874	0.0454258981768581	-0.494827350554056	-0.935613063555102	-0.0540416375530099	329.374759841065	6774.97107657358
26777	Mafg	0.227652862720557	-0.442255962510027	-1.19333958052256	0.308827655502506	27248.2973625592	20938.09054273	0.0220270994284664	-0.489303334781815	-0.841345608195027	-0.137261061368603	18236.8237742857	398539.270077449
26811	Magi2	0.113894659719192	0.645520755001783	-0.180807016095623	1.47184852609919	495.891752486538	599.250448661693	0.0698347748073479	0.21726934507398	0.00425263773282542	0.430286052415134	662.056683786598	10543.193309609
26837	Man1b1	0.194655684154521	-0.518333449953021	-1.34001660298779	0.303349703081751	600.324322352798	461.803061272833	0.0180960732156515	-0.61993053141638	-1.0561680717565	-0.183692991076259	429.379322152802	8949.0402346706
26864	Map2k2	0.343484063444091	-0.231884133901913	-0.732445353033784	0.268677085229959	383.912309626116	348.836973550505	0.0402543363739725	-0.132857871206942	-0.240931669441257	-0.0247840729726271	363.270562086068	6576.11907157613
26868	Map2k5	0.623100727064939	0.0764289129547488	-0.249450600460021	0.402308426369519	1011.72499347708	1050.26569043101	0.0174834771515795	-0.290492573151899	-0.479863158866812	-0.101121987436986	861.397141788475	17540.3269541794
26872	Map3k10	0.98246738470777	0.00728124285284587	-0.695183199760824	0.709745685466516	201.798783046592	202.502473017962	0.0328009030042092	0.41789176025711	0.0860175329416956	0.749765987572525	248.558075696084	3917.15599056383
26873	Map3k11	0.567776640458536	0.279130026811286	-0.758053707921719	1.31631376154429	78.1625663004967	89.9006837478186	0.0555013378399931	0.221878254199665	0.0204991027249279	0.423257405674403	88.9556577893224	1542.11344702583
26892	Map4k2	0.928597822044557	-0.0415819802904419	-1.02540601526404	0.942242054683158	59.5498322422161	58.3482356789435	0.0648858737242629	0.339164412940944	0.00963623158366361	0.668692594298225	72.4519771420474	1142.10027037924
26896	Map6	0.135290083898342	-0.523690256710052	-1.22294320065117	0.17556268723107	576.371236597404	445.983698092941	0.0402808485141811	-0.308209098184188	-0.563734658024734	-0.0526835383436427	459.873126314564	8893.36836602945
26899	Map7d1	0.331308389201417	0.201172734274375	-0.219818274822806	0.622163743371556	275.455124862776	306.346175020441	0.0438080654289633	0.609351809467854	0.0577604631273007	1.16094315580841	385.633410123578	5804.60826004077
26905	Mapk11	0.216764411987585	-0.501291500375742	-1.33994325538332	0.337360254631834	245.859642592409	186.985545421924	0.0362849216691122	-0.628593097961639	-1.16845316446792	-0.0887330314553575	163.314671885777	3576.95915940066
26910	Mapk1ip1	0.0080747167035978	1.09363054753834	0.369214142990588	1.8180469520861	24.4144141127465	37.9891104503524	0.0251744752434363	0.743185352377283	0.150681310502804	1.33568939425176	39.0515272214444	608.73031070726
26912	Mapk3	0.0775772438693186	-0.7654570913836	-1.640858010171	0.1099438274038	154.085509308567	106.412532295328	0.0488558749285476	-0.215372053394877	-0.402812990940561	-0.0279311158491921	136.697699130443	2383.17444440602
26920	Mapk9	0.294618128172489	-0.398396557942817	-1.18642439627037	0.38963128038474	418.930676904857	342.684241001384	0.0208440403720562	-0.491283392780319	-0.839574809042544	-0.142991976518093	308.040011537485	6417.92957666235
26922	Mapkapk2	0.216281343555099	-0.439026158000707	-1.16300116015902	0.284948844157604	808.619206334263	647.215870351031	0.0633046074848948	-0.281367450100591	-0.55014582254251	-0.0125890776586714	690.390455480654	12877.3531929957
26925	Mapkbp1	0.099767028446179	-0.39448694886324	-0.846932880466249	0.0579589827397693	500.536114889181	400.080431210932	0.00389728213087045	-0.516784040213681	-0.759024769986368	-0.274543310440995	348.910974367392	7497.16512280503
26926	Mapre1	0.225942376579046	-0.442492787627295	-1.19079443672453	0.305808861469938	4747.3526838656	3589.43184899344	0.018817999918227	-0.382472078774301	-0.640530904509885	-0.124413253038718	3193.58233929487	69182.2012329234
26950	Mars2	0.741896161404885	-0.105398939210438	-0.781788754287907	0.570990875867031	32.020332452508	30.3291782335295	0.0233491150972373	0.634588482029256	0.153958165360269	1.11521879869824	47.6941711862469	660.262091233706
26957	Masp2	0.0733417778499605	-0.761841347892655	-1.61495384386328	0.0912711480779704	150.590944189617	101.510332037947	0.0125015983487988	-1.0790397495809	-1.87280872205205	-0.285270777109748	83.4151459867925	2013.09853328614
26974	Max	0.626184639029202	-0.202675522518394	-1.08240739484667	0.677056349809878	219.922968056137	204.371100359406	0.0403589247651671	-0.433595893055204	-0.8011865921832	-0.066005193927207	186.568651230562	3665.17631787663
26992	Mbnl2	0.562714706914103	0.160306064316047	-0.419943723644075	0.74055585227617	149.129343727974	162.269689020081	0.00713084887012035	0.682978821888575	0.297459833977484	1.06849780979966	213.459135373778	3149.149008731
27030	Mcm9	0.0697963953621302	-1.14925091474764	-2.58403330241613	0.285531472920853	95.9377884126644	68.3984683468932	0.0293814530189974	-0.446626778362445	-0.792069184859524	-0.101184371865365	83.6785210523236	1488.08866687129
27038	Mcpt2	0.84967394775356	0.115205206897273	-1.17524039955631	1.40565081335086	1.328539624174	1.69376791787217	0.0604446646761182	0.550517040448185	0.00560505235646469	1.09542902853991	3.67036693711369	40.1560468749592
27051	Mcur1	0.36513837627266	-0.314027132697901	-1.0339059337336	0.405851668337796	265.925325341422	226.598222530394	0.0414815210158823	-0.274723372810482	-0.503477506257988	-0.0459692393629756	219.397332100887	4271.52527983622
27062	Mdm2	0.0216512777553486	0.675304129419599	0.16889138309749	1.18171687574171	3215.89377480964	6140.68305234497	0.0238533953216541	0.575389344718634	0.143574541141361	1.00720414829591	7170.86567396813	99164.6550067364
27075	Mecp2	0.265473168590014	-0.402693910397178	-1.1470025514883	0.341614730693945	975.262366313007	796.323219806491	0.0544536881334923	-0.38198176124189	-0.734547987192226	-0.0294155352915537	754.391072402869	15155.8599511342
27077	Med1	0.235715577606666	-0.501911757792745	-1.38268651914858	0.378863003563088	1042.96923488887	803.544419560318	0.0486388196558734	-0.33861885642612	-0.637774163708441	-0.0394635491437987	866.092240388567	16275.6353690265
27092	Med22	0.296081498760377	-0.397363742755093	-1.18587807645037	0.391150590940187	3879.15390499515	2898.20677956499	0.0611954796562911	-0.329777772368367	-0.643422068201474	-0.016133476535261	2684.68576213984	56772.2786801999
27095	Med25	0.374268374750229	-0.339821589561163	-1.13838234348857	0.458739164366248	385.877858440686	332.97616216223	0.0230644099201889	-0.546700951719172	-0.950341229053318	-0.143060674385026	281.905104979921	6004.55475349702
27096	Med26	0.0614983421661809	-0.565103222112096	-1.12969568802515	-0.000510756199038509	143.500496913033	99.2420889995459	0.0234939897859822	-0.313754856956452	-0.536217190608938	-0.0912925233039666	92.9752756104656	2014.30716913826
27106	Med9	0.2858768448124	-0.412036085809766	-1.21262493624647	0.388552764626934	356.52311181826	288.440606877203	0.0109516120466963	-0.423837158926622	-0.674009376488838	-0.173664941364407	251.708172695559	5380.03134834614
27112	Mef2d	0.537786976215361	-0.174105175763897	-0.765327131198364	0.41711677967057	281.217392155047	253.297057786093	0.0456816254689307	-0.316785683730789	-0.590222623430534	-0.0433487440310433	229.265291646791	4582.67844952759
27117	Megf6	0.0891062801300691	-0.590909153595434	-1.26856407428162	0.0867457670907485	319.820257814678	224.406519717589	0.0267811294676122	-0.580280834868947	-1.03076090487329	-0.129800764864601	202.273280029546	4479.00034537088
27118	Megf8	0.343606086544344	-0.245162229310958	-0.775349440331692	0.285024981709776	2283.333492772	1839.29380987189	0.0429110583999016	-0.176425467221115	-0.323281668476666	-0.0295692659655649	1768.87992240291	35349.0433502808
27123	Meikin	0.0805650493549148	0.536860491990418	-0.0486188540979783	1.12233983807881	7.44111744798875	14.5700607300319	0.0202059658250735	0.673198231696585	0.178120825764068	1.1682756376291	12.3745846752327	206.31457711952
27130	Melk	0.190802759219467	-0.637149992955978	-1.6665962165549	0.392296230642942	118.964724995725	102.71985857084	0.0546483266006802	-0.528291720882267	-1.03139126836805	-0.0251921733964789	101.961162325515	1941.87447535248
27144	Mest	0.219978133991843	-0.33354642640809	-0.878370506640335	0.211277653824156	199.606748372804	174.375177096613	0.0372517705861186	-0.629267899645509	-1.17409552474572	-0.0844402745452926	151.364569822374	3152.07897175075
27150	Metrn	0.281464433488683	-0.373303612421719	-1.08611657998421	0.33950935514077	27840.0237667591	21822.4612932343	0.0571508101442931	-0.352794222091909	-0.681981313544523	-0.0236071306392949	19969.0984940891	417789.501324495
27152	Mettl1	0.21017450909898	-0.58523851513449	-1.56719777261121	0.396720742342228	103.571984973546	76.6472424130259	0.0121408997081594	-0.692150821916222	-1.13945115111253	-0.244850492719912	69.836220396964	1500.33268670122
27159	Mettl2	0.482119625126868	-0.289084204578396	-1.15535869633969	0.577190287182894	97.9749270277665	85.8128318465505	0.0431308777277511	-0.74886165487595	-1.4498972728568	-0.0478260368950991	66.4687691720587	1501.53916827825
27188	Mfap3l	0.981139300955384	-0.00691376263730852	-0.626946129681504	0.613118604406887	80.5692594314524	80.3169997485607	0.0159597664763772	-0.463083463825316	-0.766786001736847	-0.159380925913785	63.0150451460759	1343.40782595653
27195	Mfn2	0.270060092677788	-0.41908281437539	-1.20462011218934	0.366454483438557	889.107435813928	730.289830207352	0.022663690589474	-0.380552356353095	-0.650626354295429	-0.110478358410761	716.163775446432	14013.3662488063
27198	Mfsd1	0.185306132695367	-0.769510601028882	-2.0409098532237	0.50188865116594	153.452819282068	115.702230637972	0.0246314940953618	-0.763992448654865	-1.37306841864459	-0.154916478665135	123.582137718309	2356.42312583009
27200	Mfsd11	0.214420999753522	-0.379054933373592	-0.994164751947437	0.236054885200254	165.314436171765	141.942021389315	0.0331530143446305	-0.601875622029189	-1.10162666683847	-0.102124577219911	127.294875794042	2607.30800013073
27206	Mfsd2a	0.0985621529522039	0.991331192193041	-0.339821082492714	2.3224834668788	3.51589536717494	8.46111571642256	0.010786766930602	0.757047778656427	0.27339500710958	1.24070055020327	8.75563635769494	124.395884647755
27209	Mfsd4a	0.257282081886979	-0.444046350766712	-1.25532882206893	0.36723612053551	2888.86823970433	2249.08016660106	0.0195599049420738	-0.389934969920729	-0.656155513874295	-0.123714425967162	2221.44536714265	44156.3626406882
27213	Mfsd5	0.180914403820742	-0.296562415922624	-0.731043994429793	0.137919162584545	87.5664825784493	73.1339207924269	0.0658749714249896	-0.340157994004586	-0.672420169391837	-0.00789581861733507	66.6856517075938	1364.31633047082
27217	Mfsd8	0.912442812533449	0.0551621979315202	-1.00855636811821	1.11888076398125	15.8977499090724	16.4590097919272	0.0411789185238298	0.692638533425596	0.0636443669694161	1.32163269988178	22.0468238430055	326.42150126403
27219	Mga	0.797443075605524	-0.123850719501046	-1.14718232813887	0.89948088913678	470.677825871824	455.856528014564	0.0486399637513695	0.269317661405672	0.0337673244969632	0.504867998314382	522.732786356439	8695.60284145697
27244	Mia2	0.00358808369237724	0.60759307121369	0.32197725945713	0.89320888297025	105.154317943327	127.610180756806	0.0213951182170087	0.724308718325778	0.175416139279351	1.2732012973722	136.634878192375	2216.39626135504
27250	Mical2	0.590951675135404	0.0973899683004567	-0.281687337802977	0.476467274403891	260.654428447609	278.449626256336	0.0658586963516031	0.20656689038078	0.00832500500061215	0.404808775760948	309.975329500497	5094.47630522666
27253	Micall1	0.327997753028395	-0.25149302784566	-0.77672511149238	0.273739055801059	732.693072011923	565.31405258232	0.0584730751970896	-0.167768787684884	-0.321886475343573	-0.0136511000261947	495.842753963286	10763.0992713452
27269	Mier2	0.618504717806473	-0.162225476337773	-0.848117626747302	0.523666674071755	306.727786079093	277.736809728346	0.0569426188561212	-0.269028784467027	-0.516660184080608	-0.0213973848534457	241.405778075655	4955.22224329856
27271	Mif	0.319756481492619	0.492161251532253	-0.55929865232982	1.54362115539433	63.7478503787381	81.2935408145747	0.0338461932602133	0.565727839014486	0.0973500354685891	1.03410564256038	83.5897173800636	1371.78665144026
27273	Miga1	0.175668495776373	-0.444352963757221	-1.10252674772559	0.213820820211146	165.208989225209	140.723115236251	0.0445115472325173	-0.761402070470798	-1.48386457576213	-0.0389395651794672	130.908993174873	2621.04658581799
27286	Mink1	0.402001040473942	-0.413979817708152	-1.46398548194738	0.63602584653108	98.964357630884	84.2527787498019	0.024479762635615	0.468004107484974	0.122828163200322	0.813180051769626	117.20405249799	1802.52713327205
28492	Mis12	0.238452217497422	-0.409151552861428	-1.11832458896074	0.300021483237888	207.58778894989	171.815013970782	0.00139017041752341	-0.448330153950188	-0.612324068425966	-0.28433623947441	163.46907054196	3257.23124077579
28499	Mixl1	0.956502903063491	-0.0290632889480427	-1.15885122167023	1.10072464377414	2.09008258963097	1.98117391220785	0.0239067111553744	0.496126111198849	0.130413976110426	0.861838246287271	4.20147157240155	49.6363684454422
28505	Mknk2	0.0724246270925192	-0.426449271991249	-0.863621117137878	0.01072257315538	336.546981458196	259.489603066742	0.0412640231683209	-0.240344916075314	-0.439295349556128	-0.0413944825944997	294.849252175591	5345.31502020317
28507	Mkrn2	0.112426566521435	-0.500471048149437	-1.11544432903273	0.114502232733853	492.51017152865	382.442188439756	0.0225043825470337	-0.721535997266737	-1.27556827222541	-0.167503722308064	328.623358861044	7221.4543129767
28513	Mlc1	0.174140568064573	-0.443616057815989	-1.09778598836817	0.210553872736192	950.13399580977	743.916348996633	0.0553063609720673	-0.400569478478249	-0.773435837596944	-0.0277031193595548	748.740959140799	14656.7478236832
28514	Mlec	0.225063809675781	-0.502074597859755	-1.36004895103842	0.355899755318908	9693.65694727167	7135.01609419424	0.0420364833691545	-0.555317117079713	-1.0449711324888	-0.0656631016706265	6287.62076648586	138697.762847711
28529	Mlxip	0.28429641054786	-0.505792884898768	-1.50414645511791	0.49256068532037	392.367115630985	308.545378077151	0.0233255449550441	-0.291446535419011	-0.497013159341283	-0.08587991149674	333.308596392449	6205.32654060351
28551	Mmp19	0.250578354497612	-0.573211571230227	-1.63401840580161	0.487595263341152	20.6929596706583	10.8221714013776	0.0579559768432524	-0.481808932024786	-0.944770993936313	-0.0188468701132583	8.90640743632426	242.529231050161
28557	Mmp23	0.137999692085899	-0.523180457509466	-1.22776617497946	0.181405259960524	3.27625431800229	1.42742209361181	0.0434836444537372	-0.674747932438952	-1.29482113909589	-0.0546747257820145	0.40960563129705	30.6796922574669
28570	Mmut	0.921882700536032	0.0315945028177691	-0.651304782814631	0.71449378845017	32.5321217987572	33.1964839298526	0.0523945347054028	0.632537818044472	0.0227975497011595	1.24227808638778	41.04084802843	640.616722542239
28579	Mob1a	0.324026807063702	-0.372779621944947	-1.15829329907357	0.41273405518368	2319.11405804697	1876.1829375996	0.0436831010352763	-0.385571138126851	-0.717509748071854	-0.0536325281818486	1763.52751180735	35752.9470447236
28582	Mob3a	0.160758860477842	-0.446216705223718	-1.0797426276866	0.187309217239169	308.001942868168	248.91146338608	0.00899724377232467	-0.164594714126578	-0.253777685090821	-0.0754117431623347	262.514059700434	4916.56479572809
28585	Mob4	0.925792474029811	0.0493748897421379	-1.07470436576712	1.1734541452514	122.257096515331	124.121318897191	0.0192156006311048	0.581336825342827	0.169640302516998	0.993033348168656	149.331678451692	2374.26056318529
28590	Mocs3	0.244084304740871	-0.713889735689819	-2.06391640999116	0.63613693861152	27.449544832645	19.3630298248275	0.0168986680856302	-0.379297286000895	-0.627795503748466	-0.130799068253323	22.036850961258	413.096553712383
28620	Moxd1	0.0804168287292183	0.159847932758063	-0.00405616664662076	0.323752032162747	60.3075334794964	77.0574801886765	0.0414014271166185	0.270982965546213	0.0455885253007522	0.496377405791673	83.2670837359428	1323.79258442469
28625	Mpdz	0.189998408499496	-0.395733886541691	-0.99977078816026	0.208303015076879	426.469600018596	362.845992694577	0.0301208931585688	-0.406439840576373	-0.720592823401061	-0.0922868577516845	339.272058554732	6771.52590760743
28627	Mpg	0.255596803362663	-0.651672526200116	-1.89734657014231	0.594001517742076	35.9287384071764	23.6107783566	0.0239837389841472	-0.863413350612365	-1.56769678748655	-0.159129913738179	18.0586190737393	465.588815025094
28633	Mpig6b	0.127565963513507	-0.90942987887631	-2.22942605946378	0.410566301711159	5.91627082649918	1.5168851307087	0.0326148933867786	-0.394762456008943	-0.706388347086095	-0.083136564931792	0.40960563129705	47.0565695310296
28644	Mpp7	0.497680901964538	0.233927928225485	-0.488965657721488	0.956821514172458	82.8049834412338	90.5054272535317	0.0192389881972167	0.81251622616964	0.198524671445081	1.4265077808942	116.463164882288	1738.64145346232
28648	Mprip	0.341695820960586	-0.276571360338408	-0.874448009934784	0.321305289257967	1306.75128767733	1174.44940859648	0.0645855262571604	-0.346953066180578	-0.683940072922567	-0.00996605943858964	1122.08282359197	21619.7011191947
28652	Mpv17	0.743594160034404	-0.112878185850548	-0.842593779485669	0.616837407784572	278.832672619741	264.361618238178	0.0700128257783433	-0.266553852039791	-0.529641330699455	-0.0034663733801274	239.676046352328	4697.22202326149
28666	Mreg	0.969312147521956	0.015009770079667	-0.812162817645554	0.842182357804888	61.0817586103947	61.3715325845491	0.0380918657822083	-0.768275445240698	-1.46457532589358	-0.071975564587812	45.0386927120945	1004.95190344223
28669	Mrgpra1	0.865058454876143	-0.102818452883475	-1.38694997536199	1.18131306959504	3.57171218098898	2.9987590729385	0.0270334988905114	0.238621012228649	0.0643549464416474	0.41288707801565	6.72234814290941	79.7569163810214
28699	Mroh3	0.484917154126271	-0.490510584125831	-2.02507809349685	1.04405692524519	8.80369414718781	5.40034725037846	0.0163538277520604	0.100786620448133	0.0374025958400979	0.164170645056168	11.0877205233482	151.750571525487
28704	Mroh8	0.566146007982358	-0.216981062263297	-1.01375064599898	0.579788521472386	25.9549997118281	21.9826361532848	0.00467273413253446	-1.97071551344784	-3.52350009253666	-0.417930934359018	14.8399780158938	376.66568328604
28711	Mrpl14	0.410902881139097	0.150320370547149	-0.225244586184743	0.525885327279042	116.532605586758	141.673578527898	0.0173068444189047	-0.483487177957631	-0.808883578766023	-0.15809077714924	94.5002394678835	2116.23854149523
28761	Mrps17	0.178737530508541	-0.582942863070235	-1.48159544377939	0.315709717638918	102.294622481181	74.260942297638	0.0619676231858259	-0.418619619976524	-0.824699582924416	-0.0125396570286319	81.3226951726995	1547.26955970911
28781	Mrps6	0.166977829752997	-0.120010963350098	-0.28605819958238	0.0460362728821845	235.859676955847	191.995243518415	0.0527824603298371	-0.229476740516781	-0.43453601153411	-0.0244174694994524	162.725140542247	3543.48036609906
28850	mt-Rnr1	0.216449199615365	0.308244507722489	-0.188821911066396	0.805310926511374	177275.034496297	234106.827075284	0.0345857069498507	0.384443430988553	0.0762276257225954	0.69265923625451	266606.393658849	4067929.53138258
28868	Mtdh	0.297998249481299	0.556482114359342	-0.591053430114676	1.70401765883336	116.96430080143	138.081461488017	0.0250683526788672	1.30063881704311	0.0550430225374359	2.54623461154878	189.454543537075	2667.00183495914
28875	Mtf2	0.145456002706854	-0.233247372994104	-0.538911748738881	0.0724170027506721	90.6820283634841	83.9741716392195	0.0247610075342139	0.564075411430982	0.137482824061043	0.990667998800921	113.86227798008	1731.1108678967
28879	Mtfr1l	0.370651543816141	-0.329164558275915	-1.09504425832551	0.436715141773683	1348.77526515917	1136.15905902104	0.025468557740119	-0.456915331224571	-0.796900357985257	-0.116930304463884	1009.96966462353	20969.4239328224
28883	Mthfd1	0.785642369029833	0.173155299458049	-1.18129224305878	1.52760284197488	97.2101382204497	101.845202437161	0.0574548116259569	0.539211492860223	0.0158434822425252	1.06257950347792	115.00574685267	1884.36652506168
28885	Mthfd2	0.250205013309548	0.40874344777351	-0.320328695046345	1.13781559059336	209.988935451954	233.168256685079	0.0168402390438673	0.499113647366696	0.164495594128719	0.833731700604672	258.1075174233	4207.588257362
28886	Mthfd2l	0.461334839244827	0.178897687259739	-0.324904963381418	0.682700337900896	135.37126375742	146.399788938032	0.0109363095418437	0.499781193769596	0.200179632118007	0.799382755421185	172.069842071979	2723.04536860459
28897	Mtmr11	0.311120355417956	-0.38760333188776	-1.18257262194954	0.407365958174024	398.072816982204	306.292122603958	0.0421182919098536	-0.512300000445456	-0.959775930084073	-0.0648240708068379	244.335829135813	5692.20461233184
28899	Mtmr14	0.119207816364867	-0.778923458090908	-1.83406843840831	0.276221522226498	152.075620994136	100.571984879616	0.0292592381636804	-0.671886702408485	-1.21985377442751	-0.123919630389458	97.3567200831482	2100.0259557414
28921	Mturn	0.077504210009483	-0.550936298373919	-1.14540615338853	0.0435335566406926	293.29958289961	185.536510350167	0.0359332436963201	-0.475159822760467	-0.867406970624987	-0.0829126748959473	176.703521503939	3933.23768852229
28926	Mtx3	0.501972085497453	-0.300840286220245	-1.24847669886891	0.646796126428423	139.348680508655	119.401447570261	0.0411323903371905	-0.568002921847435	-1.06703163638631	-0.0689742073085642	95.564569742585	2125.88818692901
28942	Mug1	0.0890014092718537	1.04791424472027	-0.331561418506771	2.4273899079473	2.58964119154124	7.2762172921598	0.0227206372702849	1.02200707264998	0.157264236344109	1.88674990895584	7.99476670206447	107.163751114593
28944	Mul1	0.29913274762969	-0.349582861903502	-1.04241396092453	0.343248237117522	270.227793640096	222.056555605361	0.0507408950036769	-0.221137171035767	-0.416062997409436	-0.026211344662099	235.190740382026	4364.8505377649
28962	Mup22	0.335315502434593	0.636465209063633	-0.822871383173593	2.09580180130086	2.78461962732366	5.40541578068594	0.0493299556930174	-0.469417310850104	-0.896282193238335	-0.042552428461873	0.40960563129705	51.59784623584
28979	Mxd1	0.021928480067719	-0.480473539033475	-0.825074322871315	-0.135872755195634	129.33253878781	99.4282688545456	0.016959810611965	-0.368229444928472	-0.609242337211493	-0.127216552645451	89.868534082322	1911.77605034807
29038	Mylk2	0.070689303895376	0.706945095560947	-0.0622090860588943	1.47609927718079	79.7420521371501	125.088711837693	0.0140000451941476	0.695105448655902	0.228677312011641	1.16153358530016	129.300243106435	2004.78604248767
29046	Myo15	0.626937347436633	-0.245351671197476	-1.31769807961033	0.826994737215378	7.78214458585661	5.74296760098695	0.0530829861805903	0.467614769966933	0.0323865408415202	0.902842999092346	11.6234928854839	150.891630433964
29062	Myo5a	0.186573717312651	-0.338962540874336	-0.846579289844061	0.168654208095388	3083.05217292461	2590.52640068355	0.017162475598018	-0.289776949397189	-0.477729329962885	-0.101824568831493	2515.30389218568	49133.294794763
29130	n-R5s136	0.0890282564745071	0.101195263598754	-0.00612261987755414	0.208513147075062	8.69238022856722	23.328993787931	0.0396381892226436	0.504717085875426	0.0727420638271827	0.93669210792367	23.8927756712491	335.484898126484
29253	n-TEctc13	0.432798898361639	0.373158454846166	-0.635376407400933	1.38169331709326	2.47800756391316	3.74752855553659	0.0310199490895743	0.758799284608228	0.113601447899588	1.40399712131687	6.85660701219888	78.4928587898917
29256	n-TEctc6	0.208278157621541	0.618052567501032	-0.422542819459657	1.65864795446172	5.47306859863017	10.6986488443301	0.00972540166374201	0.925335536911712	0.318520043461214	1.53215103036221	17.1145837286557	199.717807029696
29259	n-TEctc9	0.979192561870723	0.0119632274550141	-0.960528995057711	0.984455449967739	53.1861865893608	53.8829621509043	0.0628701319834981	0.421807800043074	0.0103765232814355	0.833239076804713	87.5301622783685	1167.5958661118
29271	n-TFgaa4	0.83868510114606	-0.114202379396646	-1.30475903946322	1.07635428066993	0.923682718123828	0.658449443219802	0.022997519590931	1.39041077429129	0.0487145414325629	2.73210700715001	5.99379408434087	45.455557474107
29281	n-TGccc7	0.524740724713699	0.27922966095761	-0.64876452335529	1.20722384527051	1.06124457185203	1.86717002239391	0.0380070415698038	0.604416113642889	0.0813019021348936	1.12753032515089	3.45967815425752	38.3285564910207
29323	n-TIaat6	0.0708442728974415	0.957631281423696	-0.168738337040137	2.08400089988753	14.5898223844897	32.8944677339328	0.0518823704613646	0.533433296851174	0.0333490803558706	1.03351751334648	34.2599952651441	490.465712301399
29325	n-TIaat8	0.201499476550486	0.403195118898232	-0.232270284836443	1.03866052263291	12.0856419526718	19.1085271162853	0.048175037684637	0.46103370530467	0.0456779957700181	0.876389414839322	18.4669319316731	297.966606003781
29330	n-TKctt12	0.398351415333942	-0.461111414004255	-1.63189356812989	0.709670740121384	2.03225725543265	0.87949585756421	0.0298113530475616	-0.591093918671159	-1.06558753342024	-0.116600303922078	0.635494685298313	21.2834867897711
29497	n-TTcgt4	0.618657106628571	-0.268543618901998	-1.41722241231055	0.880135174506552	28.0824215448751	24.2295060057214	0.031734516274803	-1.09185120832791	-2.13226540629085	-0.05143701036496	18.6137237857299	425.553908017959
29501	n-TTtgt3	0.0414173717567633	0.41044477582377	0.0612733049055595	0.75961624674198	1.88765413660589	4.89408893516688	0.0584365234234932	0.509050733777919	0.0156119523267842	1.00248951522905	5.9693476703253	76.5065444525884
29532	n-TWcca7	0.411878472163208	0.409313398909708	-0.651711416639783	1.4703382144592	4.02567139376575	7.10081571045684	0.0402360039043456	0.439067322831697	0.0667800606825565	0.811354584980838	9.74157249396813	125.208357589144
29544	N4bp1	0.185843060065954	-0.423604912493033	-1.06630449193905	0.21909466695298	1920.42390233538	1442.64321008464	0.0263559593919449	-0.29316288611241	-0.507214692009837	-0.0791110802149828	1424.96596733934	28728.1984785562
29554	Naa20	0.0459084463913237	-0.852220154720758	-1.69160050060819	-0.0128398088333291	43.6840485463179	31.3362930584982	0.0021331622600542	-1.19941275442532	-1.8026759804334	-0.596149528417236	29.4193555834162	626.638183129394
29559	Naa40	0.279799159643634	-0.291662520093029	-0.839323521094009	0.25599848090795	1771.88020675402	1507.84996178706	0.00597947037297287	-0.42643873050097	-0.643403844724784	-0.209473616277156	1373.87705501313	27921.6433413252
29567	Nab1	0.298357658006523	0.141248876108827	-0.131371016398891	0.413868768616545	153.089373314205	162.722702681111	0.0650320225740986	0.2541815847262	0.00999572005860871	0.498367449393791	171.123497469796	2921.61344079068
29574	Nacc2	0.229502197615744	-0.295715101079454	-0.787676016327805	0.196245814168897	1232.51252767823	857.463242035102	0.0473069043159072	-0.116659778662743	-0.216347980282269	-0.0169715770432175	865.891240096321	17735.2020588579
29587	Naip2	0.179358930317421	0.605138769421218	-0.334593515802436	1.54487105464487	4.0808835055077	9.27696347681763	0.0549834690775149	0.483318119983896	0.0267515199522716	0.939884720015521	10.8821789616167	145.440155663652
29593	Nanos1	0.0389250369318766	1.53180789535669	-0.278411740164529	3.3420275308779	553.655324294374	1435.63864857642	0.00987098757375706	1.02889455690992	0.328068311469068	1.72972080235077	1060.39352081174	18298.1249620952
29597	Nans	0.00846269445566317	-0.93010504255027	-1.52022368742819	-0.33998639767235	96.7663946234999	69.9985731702936	0.0220087591935289	-0.7498643874775	-1.32682560943233	-0.172903165522667	76.2269941666666	1457.95177176276
29603	Napa	0.86933161235054	0.0808983666629344	-0.961879418243925	1.12367615156979	140.600956553408	143.760722827006	0.036911213388055	-0.504918986408038	-0.927850474320571	-0.0819874984955055	105.462858716293	2338.94722858024
29611	Nars2	0.79942717075674	0.0567777624904629	-0.415706032576923	0.529261557557849	62.3529102771042	64.168632406081	0.0530248340621713	0.20131596287588	0.0216863547313295	0.380945571020431	74.7434689024071	1207.59006951355
29615	Nat14	0.0532782218984185	-0.556433876604283	-1.08546986057508	-0.027397892633483	46.0099756340322	28.168520067975	0.0429500976432996	-0.522384868521206	-0.982497858910267	-0.0622718781321445	29.9379373009425	624.698598017698
29626	Nat8l	0.26627553385112	-0.446035743970413	-1.27902961245764	0.386958124516812	3007.86610152899	2416.27130076772	0.0381250090801205	-0.485823532663986	-0.895027637327333	-0.0766194280006388	2338.33236780425	46574.8186206057
29631	Nav3	0.248670624089307	0.836622928302236	-0.822852165515562	2.49609802212003	325.936985022799	522.637270903635	0.0521023914542559	0.588814581228286	0.028586838398161	1.14904232405841	382.088760670514	7383.97809958168
29645	Ncan	0.783589320544866	-0.0478181239565665	-0.415656499120527	0.320020251207394	1318.13684062666	1279.10291541949	0.0708190959388792	0.305170670825123	0.00115434006936532	0.609187001580881	1523.76929358846	24726.0542978077
29672	Ncoa1	0.131186050525149	0.798344372574793	-0.334356479927323	1.93104522507691	280.277487381558	330.65334119709	0.0282922680470043	0.978593237966908	0.110389136918837	1.84679733901498	346.309404059508	5743.44139582894
29677	Ncoa6	0.19038889633463	0.616375664372963	-0.372995907856898	1.60574723660282	145.745193335749	169.099344143441	0.0190855094625975	0.377253953082157	0.121978667554304	0.632529238610011	179.350172375766	2965.16825912974
29679	Ncor1	0.780366913551632	0.143702360688155	-0.949927986739478	1.23733270811579	788.400388186019	818.102608874079	0.063247052081001	0.310473635667768	0.0127571863461194	0.608190084989417	893.789569730608	15001.7554007442
29682	Ncs1	0.352988454557444	-0.282583721844293	-0.909887856058109	0.344720412369523	3519.2797355295	2844.73570560956	0.0516449161631578	-0.233684268886837	-0.441133998622857	-0.0262345391508174	2781.42311206713	54872.6313192371
29694	Nde1	0.654033571450604	-0.289813431135643	-1.67412159600805	1.09449473373677	188.446632366019	169.441845144443	0.0322523808748353	-0.498749193301523	-0.899538282857279	-0.0979601037457669	150.197221767325	3048.51419566672
29706	Ndst1	0.350806016706996	-0.264029423734296	-0.845815574029575	0.317756726560983	1920.93794876301	1587.16657809563	0.0481937858261616	-0.150572565854367	-0.280291411248294	-0.0208537204604406	1620.84659259944	30773.7067167485
29710	Ndufa1	0.12802473785996	0.385468532913468	-0.103032487278495	0.873969553105432	33.8023126668242	41.8072771105621	0.0195746912941297	0.702145968420282	0.186084160688468	1.2182077761521	49.4501645650769	750.358526054779
29712	Ndufa11	0.330221831915521	-0.318434827261663	-0.993016350964959	0.356146696441632	47.119667446576	39.5100849448695	0.0262597583038595	0.564706609600117	0.130425194275401	0.998988024924834	64.6690822633369	907.793007928695
29732	Ndufaf7	0.455627261078243	-0.241500472771342	-0.916832407418886	0.433831461876203	29.0796821635634	26.7364310069726	0.028985853628544	0.769370537352589	0.125913311929829	1.41282776277535	38.2632495164504	564.476176121918
29768	Necap2	0.218428444823889	-0.226475638553804	-0.589682048192541	0.136730771084934	621.237200078202	531.348299517116	0.0703477544693476	-0.235415632568388	-0.467277045305064	-0.00355421983171164	522.322925558249	10049.4505509214
29782	Neil1	0.0331380561046843	-1.55221283825967	-3.31283064641547	0.208404969896131	63.7056865156233	33.1331841038387	0.00295105147331167	-1.30687791509522	-2.04161268449795	-0.572143145692492	36.3201634523292	798.954204430747
29788	Nek2	0.126772798601316	-0.638112284985629	-1.49049705130307	0.214272481331817	886.704493171483	658.021918305719	0.0109661572043298	-0.912545643295935	-1.52680509489477	-0.298286191697104	546.524709321272	12547.5067247908
29795	Nek9	0.290791655023956	-0.38954088674446	-1.15197814894483	0.37289637545591	2742.40523252771	2264.77202770218	0.0200274422255168	-0.549090470977613	-0.93926854333812	-0.158912398617107	2032.36607481831	42237.2600102892
29811	Net1	0.0138376443981024	-0.641331661331779	-1.06411850709852	-0.218544815565035	188.954001581254	128.875174635738	0.0192505832225173	-0.739368798853571	-1.28612366388785	-0.192613933819289	119.282218575464	2622.66836875474
29818	Neurl1a	0.287963706162881	-0.184295447990948	-0.532692082018613	0.164101186036717	346.493467204977	301.310691125121	0.0165483398357632	-0.219480000447399	-0.359246444403444	-0.0797135564913539	284.546739026245	5594.10538413806
29819	Neurl1b	0.156755631071603	-0.36740815836082	-0.875344878172504	0.140528561450864	805.735627591718	563.025478253762	0.0382889477360663	-0.355840914306466	-0.64851812096269	-0.0631637076502419	553.41998492839	11533.0865446432
29832	Nf1	0.860308501892562	0.0803003725233436	-0.887054715601202	1.04765546064789	640.252965082979	654.248479825394	0.00586437323763582	0.625601655060008	0.29392194650231	0.957281363617706	754.116907862915	12291.7101166277
29833	Nf2	0.217579598208004	-0.362228857450714	-0.953075830090774	0.228618115189345	1093.0321587484	923.613182795523	0.0183844693120503	-0.367632896405136	-0.613485236092691	-0.121780556717582	892.275008345706	17453.5220993378
29875	Nhej1	0.247306795804558	-0.579174771787909	-1.64409403110808	0.485744487532261	35.1020205257097	22.6722987035912	0.0576613278415772	-0.12642139904772	-0.241671033718155	-0.0111717643772856	23.5373336666813	487.869917375894
29876	Nhlh1	0.219782837600003	0.698422680480781	-0.539347382789694	1.93619274375126	1.17287819948011	2.97855590514458	0.0332660202032826	0.650651004127235	0.102909432363355	1.19839257589112	3.79329512966293	47.6683754057257
29879	Nhlrc2	0.314519197345652	-0.419720058924257	-1.29253933237315	0.453099214524631	2269.44829812544	1769.90745125836	0.052724889773622	-0.435231748610984	-0.836758264387146	-0.0337052328348212	1611.36372908892	33904.3168708363
29880	Nhlrc3	0.0915062887035912	-0.59002205610526	-1.27330274779305	0.0932586355825328	28.6516881425591	19.1492901984921	0.0356362369796047	-0.562120700802241	-1.03428984722433	-0.0899515543801548	19.2771263787376	402.468628318733
29897	Ninj2	0.575123573771855	0.35209661148276	-0.9970420229409	1.70123524590642	39.2096260578976	47.3518146526752	0.0623164903020366	0.413241505545186	0.0120309378700762	0.814452073220296	55.798629491901	854.160421214843
29899	Nip7	0.258948814963229	-0.29728498541186	-0.828939194088593	0.234369223264873	336.582328616089	283.205259318437	0.0101186331836214	-0.563965134175199	-0.900470680826162	-0.227459587524237	232.858634181836	5115.87733269817
29918	Nkap	0.336374236488953	0.275428143700796	-0.312701077449419	0.863557364851011	59.0207227620218	64.6756259364162	0.0376337325494445	0.686084853182945	0.0810112186496238	1.29115848771627	76.7000184807459	1202.3782030751
29945	Nlgn1	0.264148115103926	0.418467098060038	-0.354859005465935	1.19179320158601	914.040081705672	1021.16504320996	0.0372276382237629	0.907373564871248	0.0547369799456564	1.76001014979684	1180.14638231858	18692.1090434053
29949	Nlk	0.689778408553128	0.209003069990204	-0.903511601915076	1.32151774189548	143.779762956539	152.947737241963	0.00178825930272148	1.01473871366912	0.554226974252045	1.4752504530862	182.717342323675	2876.66905513306
30006	Noc4l	0.272622314662327	-0.570241631842474	-1.68197317022909	0.541489906544139	34.5408030728394	24.5687609741208	0.0261316725162693	-0.604846102286748	-1.07403028873781	-0.135661915835687	21.1614830545266	481.626282608921
30027	Nop14	0.217450961298698	0.330717230167139	-0.205783082830567	0.867217543164845	59.6855735724727	73.1577046626214	0.0381532055650996	0.801044537685489	0.0675167906786289	1.53457228469235	98.938512074108	1390.69074185521
30033	Nop9	0.434076368458697	-0.312381417522178	-1.15087581197697	0.52611297693261	105.473947126886	93.2554460680994	0.0136368021660754	-0.29839211111475	-0.48079173765529	-0.115992484574211	91.1086994764642	1739.0285560287
30037	Nos2	0.480668821620941	0.239495700344829	-0.471168102614206	0.950159503303864	5.05507234867029	6.66029277205741	0.0492526574172091	0.529905214277469	0.0417651273560418	1.0180453011989	14.2888856854397	156.025504837004
30043	Notch3	0.176451961364067	-0.456328117294464	-1.13538463594741	0.222728401358485	1074.80980501182	786.371617752626	0.0270288091080535	-0.407389730749883	-0.712676368650386	-0.10210309284938	681.445516243703	15255.7616340489
30049	Nox1	0.142968959214886	-0.606701259377669	-1.45373284283057	0.240330324075235	13.826833835774	8.99089457366908	0.0260809372828453	-0.818818363852957	-1.49326506830896	-0.144371659396957	6.74679455692497	177.387137798208
30068	Npepps	0.329301992262037	0.343512311373962	-0.385527076364387	1.07255169911231	496.661792714933	544.021418777372	0.0311663246834441	0.716668590016662	0.113864750658406	1.31947242937492	579.168009845536	9719.10732802705
30079	Nploc4	0.423636055478088	-0.286433045305216	-1.0341204505585	0.461254359948073	672.43138959982	571.047010339125	0.0722374363714173	-0.130565856412128	-0.259143000680422	-0.00198871214383348	573.458969655693	10901.6242175678
30106	Nqo1	0.0395426597472353	-0.967333553464364	-1.91134514437817	-0.0233219625505602	16.1065025050889	10.3547190721256	0.0444166749824288	-0.63428344680574	-1.21467719689421	-0.0538896967172736	11.8733106226221	230.00719319902
30112	Nr1h2	0.912723152589612	-0.0461597820964849	-0.938951617095799	0.846632052902829	67.2648600915435	65.9888641655511	0.0357156585290686	0.524269438093052	0.0875308895666477	0.961007986619457	92.1620707048805	1352.49476977185
30119	Nr2c2	0.0815491427301867	-0.487328694416332	-1.01519124939798	0.0405338605653128	642.989441010109	500.532800466478	0.0238991671278525	-0.419918335458551	-0.724579998612424	-0.115256672304678	499.473000962006	9857.97145463156
30138	Nras	0.478800170539315	-0.204722738662888	-0.807208554360628	0.397763077034852	2007.84592798351	1822.4153389902	0.0671341861173241	-0.334987027306821	-0.664063409537438	-0.00591064507620376	1688.02447640418	33109.7144602673
30140	Nrbp1	0.273378993855644	-0.29714680619707	-0.847141248148015	0.252847635753876	249.663368035158	222.25741394516	0.0122988713785012	-0.533255241655274	-0.86515775386638	-0.201352729444168	199.665687145627	4029.51881475567
30163	Nrp1	0.677543027215375	0.128473122319834	-0.523118822417814	0.780065067057483	34.7071201501508	36.858623703154	0.00194540638214424	1.43276554975935	0.666430691632342	2.19910040788636	55.3689812108141	761.608350384714
30164	Nrp2	0.197196555987913	0.704343288193142	-0.474796500568972	1.88348307695526	81.6536452790731	103.159864268831	0.0338588519870086	0.784647364340948	0.0947976483073293	1.47449708037457	102.447649577524	1723.56695475257
30168	Nrtn	0.902073606674834	0.0568275605392431	-0.922356534399163	1.03601165547765	8.8951170515553	9.4180093811074	0.0230580993561688	0.54479693226137	0.142774870710684	0.946818993812056	25.3614196886023	262.04727672759
30171	Nrxn3	0.0215548198500141	0.358479566150388	0.10852795515683	0.608431177143945	467.67211424913	554.191792032247	0.0118089401608673	0.298357736725284	0.122612865551291	0.474102607899276	567.05616126481	9533.52040527713
30174	Nsd1	0.351161854910778	-0.340654818859481	-1.10025518503026	0.418945547311294	3710.57123425286	3188.51504753997	0.039424561154738	-0.34272267080043	-0.626512535149068	-0.0589328064517928	3137.88366821943	60221.8197000735
30187	Nsmce4a	0.878259170400673	0.0592913270769716	-0.761048763542659	0.879631417696602	117.363200992563	118.992295533253	0.00801114442370503	-1.00878446204871	-1.6568226364426	-0.360746287654816	85.2304246276863	1929.51552692101
30188	Nsmf	0.373966148441367	-0.193166824040492	-0.638325902365139	0.251992254284155	333.003733876649	286.672937893805	0.0432638745113527	-0.206496767258245	-0.379309497552495	-0.0336840369639942	238.779793383973	5150.73879092656
30208	Ntan1	0.696845715325107	-0.0641987965274252	-0.411061579183492	0.282663986128642	74.6612775653025	72.0861070067427	0.0142414874818787	-0.383537814448028	-0.623918730475	-0.143156898421057	61.5046799208558	1249.51238695741
30222	Ntrk2	0.681049622366307	0.130572890841296	-0.539616326656692	0.800762108339284	510.313079791627	529.823754552688	0.0335956429641377	0.667741990076609	0.101357415860046	1.23412656429317	623.602253441584	9982.43452671539
30230	Nubp1	0.833500945287359	0.0631678265718758	-0.573030400872385	0.699366054016137	68.7853662163236	71.0055299706553	0.0206725163057125	-0.241795980916044	-0.405701382798546	-0.0778905790335427	51.8271151850921	1149.70806823243
30239	Nudcd3	0.144439610178805	-0.470350769360451	-1.10925360069066	0.168552061969755	858.835560364854	678.241532060652	0.0384982018805011	-0.322306801299349	-0.586417386791415	-0.0581962158072832	705.909882887541	13457.9218518783
30248	Nudt16	0.596504875319336	0.31777100639675	-0.966724510867734	1.60226652366123	10.6429814872223	12.5584767443297	0.023925631504838	0.964162294710571	0.152304848650611	1.77601974077053	20.408823410661	261.661689853278
30253	Nudt19	0.301530430799052	-0.356162720684657	-1.06674503746063	0.354419596091316	634.138167919469	525.596036426368	0.0235204571262402	-0.470817385643731	-0.81441175392308	-0.127223017364383	492.806541703829	9915.244476298
30257	Nudt3	0.175005787449907	-0.465011019005421	-1.15543600843196	0.225413970421122	5289.82923543335	4093.60004622462	0.0121116727119961	-0.506436750797837	-0.818488433283765	-0.194385068311908	3564.1501917903	77685.4768406896
30265	Nufip1	0.499652176154222	0.307699500315123	-0.657007690609062	1.27240669123931	28.2072226925854	32.3591742648451	0.0124567967909098	1.23467589285937	0.277013359782743	2.192338425936	44.8777511952933	632.664888916343
30278	Nup210	0.168933862163351	-0.161290936106455	-0.38635414599411	0.0637722737811995	328.465446837009	281.51335196315	0.00563212355467044	-0.131989659926504	-0.195645335214003	-0.0683339846390051	231.347714575924	5047.9590802565
30280	Nup214	0.326172116417154	-0.326145177006002	-1.01149554809999	0.35920519408799	312.793289659901	269.341617543053	0.0234867077191032	-0.302540134792691	-0.516678805754243	-0.0884014638311382	267.715049941514	5099.09974286681
30288	Nup85	0.43510349071022	-0.298536135288195	-1.10016069820062	0.503088427624226	193.810116391142	176.874841008521	0.00729528125599053	-0.60257305675491	-0.937356459729082	-0.267789653780738	147.726775552755	3110.4703977145
30298	Nutf2	0.560362525674794	-0.142165661799635	-0.652863672555944	0.368532348956673	76.6136759025621	70.5243117573745	0.0607446826488511	-0.570604521790653	-1.13909803714109	-0.00211100644022033	52.363370736574	1197.00815037906
30323	Nynrin	0.360568139178101	-0.190720073195247	-0.616939885248597	0.235499738858103	133.161497981466	118.943086012408	0.0246459530489094	-0.321393540775537	-0.552611384499744	-0.0901756970513313	104.757499332121	2141.17249995597
30325	Oacyl	0.158223532599238	-0.873143421730877	-2.25219355350312	0.505906710041366	18.6849711081583	9.72953914323084	0.00339374411591564	-0.665708561696045	-0.979428173276204	-0.351988950115886	10.4304008536142	233.069466630019
30363	Ocrl	0.87733123102906	0.0544614238127493	-0.693191106935818	0.802113954561317	98.375920630054	99.6602696973803	0.00938520919201993	0.931965936742835	0.324912703993939	1.53901916949173	122.699813711953	1924.41602423632
30370	Odf2l	0.616812120584876	-0.119768929618415	-0.622165456884563	0.382627597647733	60.84186920702	58.0201525498663	0.00284266476692344	-0.710176279122797	-1.03550889017988	-0.384843668065711	42.7575616191463	969.717500256196
30379	Oga	0.189094677905585	0.295709441213001	-0.147272441782008	0.738691324208011	408.291430471725	472.399447416961	0.0539813479411195	0.43526317641996	0.0306161379088554	0.839910214931065	537.583456633448	8509.6460071328
30390	Oip5	0.512374499995541	-0.192416891730299	-0.806283507440728	0.42144972398013	57.6948955453697	50.6304742891544	0.0445955842598436	0.613162500815074	0.05447900630039	1.17184599532976	80.7831809600324	1134.65130476734
30432	Olfr1033	0.0309710318923943	-0.776119087050583	-1.43913536613837	-0.113102807962791	6.22716154684447	2.49407645781403	0.0320078772970644	-1.12503160365032	-2.21207259564656	-0.037990611654088	1.3332069439016	60.3266696913606
30933	Olfr287	0.0628530177539867	-0.582155704217043	-1.17054799285703	0.00623658442294894	78.0236471998298	49.2662191973574	0.00147920641804576	-0.697210593742074	-0.97200097829626	-0.422420209187888	33.5820102377079	965.23125980937
31414	Olfr872	0.425899820324133	0.384601398840373	-0.640447048370049	1.40964984605079	1.61919144508622	2.57326377543638	0.031018950025148	0.744367331074074	0.11411767253437	1.37461698961378	4.42145872686252	51.6834836843107
31536	Opa3	0.476006694853227	-0.179298959632221	-0.702188379192786	0.343590459928343	168.510256459381	155.714069794417	0.0583416305017887	-0.338612994521872	-0.656000933320357	-0.0212250557233869	143.210525395491	2804.60910989573
31538	Opcml	0.128123976944775	0.715857467571679	-0.265481747656202	1.69719668279956	328.200724360615	426.688794636952	0.0622164039575604	0.349427027696154	0.0141798718185461	0.684674183573762	391.907197796657	6880.78030076534
31539	Ophn1	0.512845542398617	0.341987160216174	-0.771554390913966	1.45552871134631	116.531071294714	127.523966781317	0.0333972859743543	0.72971546718476	0.101003209987768	1.35842772438175	145.190896406459	2335.47560689494
31554	Orai3	0.809647919722106	-0.0910445852387487	-0.891522342188644	0.709433171711146	101.237063324402	95.1362765372275	0.03180230179559	-0.17476986358872	-0.307676317194423	-0.0418634099830174	85.5469378761735	1691.52166642682
31573	Osbpl1a	0.120665889179021	-0.264379585104099	-0.585129471070906	0.0563703008627083	381.316252109371	341.402592196438	0.0316897919999411	-0.453137553482773	-0.811885824496661	-0.0943892824688838	300.232858596822	6137.71021741579
31593	Ostc	0.0825157649519989	-0.264803901807939	-0.541885710057376	0.0122779064414976	93.5382952043062	82.3084743503488	0.00329635756002408	-0.523082622815501	-0.759290333316058	-0.286874912314944	67.9204581861089	1462.60336644458
31613	Otud3	0.205293828869266	-0.613313811292035	-1.63668279702987	0.410055174445796	4380.47547634579	3126.38274287702	0.0253450278458247	-0.650215780211008	-1.15623545764103	-0.144196102780989	2696.3700179667	61219.369423137
31617	Otud6b	0.475772874405112	0.15776858127469	-0.30125253813036	0.61678970067974	135.428573417523	146.490132390201	0.0216953749793855	0.203621112281419	0.0643295770392096	0.342912647523628	149.413333883447	2587.99223814702
31622	Otx1	0.41371172042514	-0.247532155820098	-0.875903221217946	0.38083890957775	21.1291393482866	16.4122854883623	0.0641679998134908	0.313321128781604	0.0112662388096629	0.615376018753544	27.4956988001712	390.222741820921
31632	Oxct1	0.113516926978753	-0.521485783388828	-1.16786159145033	0.124890024672676	1414.08695051955	1110.41788381619	0.0234704338990407	-0.392209385856815	-0.673865771526115	-0.110553000187515	1180.4461915704	22229.7061554369
31684	Pacs2	0.231184987979651	-0.244626272444164	-0.650595951018234	0.161343406129907	742.6660678568	587.446911178127	0.0464952940404852	-0.152355030977925	-0.282143814373622	-0.0225662475822284	511.394309668273	11049.0437322192
31689	Padi2	0.707795731508856	0.126298503329097	-0.585492212370556	0.838089219028749	14.5910193627126	16.4501501362538	0.0236756314635918	0.584331567139794	0.14574863159203	1.02291450268756	26.6486816398392	346.139106832834
31713	Palb2	0.631139938535173	0.234149679491328	-0.80082527430294	1.2691246332856	44.2385404798661	50.9254280028246	0.0177242190693625	-1.32646639682188	-2.49204254582556	-0.160890247818194	32.3783042009693	765.25363610196
31726	Pank2	0.149920386863127	-0.486234627889106	-1.16023314748738	0.187763891709171	312.671572554697	243.827498306435	0.0503236267692059	-0.442863496865055	-0.845945500923226	-0.0397814928068846	233.397099793621	4739.37702392852
31739	Pappa	0.054005079871343	0.26967740988152	0.0257085949540101	0.513646224809031	395.376742076984	608.447200818825	0.0448820543306802	0.211024521748888	0.0323059039317664	0.38974313956601	802.494640007358	10837.911497419
31775	Pars2	0.531857710112255	-0.271032513744378	-1.18715864182225	0.645093614333493	13.9743944258158	11.3281281037128	0.0146239681259195	0.650853272488104	0.21445137655595	1.08725516842026	22.4564052298334	286.553566556172
31815	Pbdc1	0.454375186513839	-0.310722073681153	-1.18507526858642	0.563631121224112	312.970385932893	269.822611967711	0.00669533874752851	-0.469451926310474	-0.717058837659035	-0.221845014961913	244.77015487049	4965.37891662656
31847	Pcdh9	0.780584667250832	0.142511577508355	-0.943078896784598	1.22810205180131	939.113622586343	965.319758631325	0.0490927591804548	0.668855006013891	0.0312771416401442	1.30643287038764	1112.07405570102	18099.0446215121
31914	Pcif1	0.604367223051045	-0.0988509098713072	-0.498441348697364	0.300739528954749	263.437547327669	247.729748710146	0.0254129809729721	-0.362253702772392	-0.626865174933124	-0.097642230611661	207.198151218117	4310.19268353559
31929	Pcnx4	0.0588219087041967	-0.770404915091326	-1.57229662483928	0.0314867946566323	167.514002245905	118.748126113292	0.000680023929537788	-0.506684907229043	-0.667288538403966	-0.346081276054121	120.185718540251	2438.68708139669
31931	Pcolce2	0.194232411969634	0.632496495018716	-0.397620300353748	1.66261329039118	13.844879915589	21.3068735011225	0.0174519591896711	0.981192735916165	0.218973573773417	1.74341189805891	20.7440505983582	335.374824090418
31934	Pcp4l1	0.335090423222461	-0.277138575438297	-0.867321963804238	0.313044812927645	99.6713734673025	85.4296517220693	0.050777942635594	-0.576459089322067	-1.11872238695432	-0.0341957916898151	66.8576961100826	1511.75232779673
31976	Pde3b	0.111614700091381	0.875818791393734	-0.31402308337903	2.0656606661665	113.29741646943	138.148693271738	0.0335469923172161	0.746392107057708	0.0993387672777345	1.39344544683768	136.36578972915	2326.87139682191
31980	Pde4d	0.252089065792519	0.578276313961652	-0.49717363321358	1.65372626113688	507.59701825264	562.543210100987	0.00832232524290909	0.614704685903952	0.260866988058432	0.968542383749472	573.329219824392	9860.81668906811
32030	Pds5b	0.509114873122603	0.261872303258675	-0.573249225775189	1.09699383229254	257.304259070376	270.967591173169	0.0568463212152728	0.245207270037683	0.0202966033182538	0.470117936757113	288.672914922541	4901.66859099652
32035	Pdxk	0.376254127107409	-0.317904467767254	-1.06578622207942	0.42997728654491	4246.85394113576	3507.50169852768	0.0570030949653084	-0.368928850175654	-0.713817799528015	-0.0240399008232931	3122.61992349081	65261.8533789254
32038	Pdzd11	0.0114632676006011	-1.09693762207055	-1.8910156825345	-0.302859561606607	77.1591198781952	41.9385518283845	0.0406054056954272	-0.506314329412732	-0.943020612285831	-0.0696080465396327	56.7949119753517	1055.35550209159
32055	Pebp4	0.094471699816176	0.88327459235318	-0.243298261250008	2.00984744595637	52.020779105717	101.636490882834	0.0257349122187789	0.862181301230072	0.145105960447191	1.57925664201295	75.3000961416058	1373.74419678094
32060	Peg12	0.440957231542021	-0.185210931391577	-0.682702481411127	0.312280618627972	601.000779098349	539.655841153285	0.0726879290785367	-0.190333098427394	-0.379068658250677	-0.00159753860411124	513.446508577269	9924.61877297342
32062	Peg3	0.386263573985326	0.178158328301707	-0.243504236505156	0.59982089310857	300.63940868768	329.668105867467	0.0464500907684282	0.539570140774408	0.0505803977496435	1.02855988379917	384.538901084885	6089.07849384019
32064	Peli1	0.855358651685025	0.099388389713192	-1.0573532905103	1.25613006993668	185.719958955619	192.41292113702	0.0261015230043872	0.660333035084524	0.14073316518746	1.17993290498159	239.506743355672	3705.83774068986
32068	Pelp1	0.0487176443102964	-0.593041740280739	-1.14583812637357	-0.0402453541879116	196.870891161405	152.029452852487	0.00234406420645748	-0.695952030638732	-0.999878192600643	-0.392025868676822	141.507944504029	2942.44973110753
32074	Per3	0.0802829107505459	-0.740550512999549	-1.59176390231184	0.110662876312739	623.53548655484	456.842761886332	0.0217428396243871	-0.640944048106529	-1.11769811580249	-0.164189980410565	462.036695127835	9254.48966141404
32075	Percc1	0.631414231554859	0.28474093589435	-0.982912704703436	1.55239457649214	0.664269812087002	1.27508015916538	0.0369924003561714	0.525656244238349	0.0829804828015684	0.96833200567513	3.39346736424752	31.9969040129994
32078	Pes1	0.608999857028693	-0.315060588965606	-1.63405487524614	1.00393369731493	83.7367958964524	74.8975369921101	0.0492896656402187	0.13426979507823	0.0178976844684699	0.250641905687991	89.1075806220081	1486.45148106342
32094	Pex5	0.273140375913873	-0.299023078854484	-0.85232595489386	0.254279797184891	669.038355330821	577.201122753125	0.0413243445547242	-0.408966088801329	-0.756541732753993	-0.0613904448486648	517.416805196788	10581.9376996844
32097	Pex7	0.061099891290507	-1.41896363867185	-3.27978792533808	0.441860647994374	93.2428249837555	59.6012409955288	0.0291797393435269	-0.817820927330598	-1.51320736574489	-0.122434488916308	68.8504908218797	1330.16734080698
32152	Pgs1	0.238658220823957	-0.489672931006163	-1.35290445529098	0.373558593278654	2089.15330518069	1531.36878641692	0.0167738827234792	-0.379950165898665	-0.628414181750696	-0.131486150046634	1344.03279618538	29787.329326698
32173	Phf13	0.217157555845948	-0.210924720719786	-0.547537910942051	0.125688469502478	265.518712163103	219.730548075049	0.0404397607910242	-0.221133861812271	-0.402659107351341	-0.0396086162732018	193.627979811401	4073.26344029732
32178	Phf20l1	0.656665556060266	0.0695967984446088	-0.259193333543756	0.398386930432974	195.421859377447	202.791753533428	0.0176954388049615	0.806364341642813	0.211713485649809	1.40101519763582	256.077084421138	3925.74418399208
32180	Phf21b	0.104226047897907	-0.417338906878064	-0.906351064925519	0.0716732511693916	355.741071987825	284.648835387588	0.0288865298248231	-0.349463073901036	-0.613661087964452	-0.0852650598376193	256.467876455628	5381.14670298624
32197	Phlda1	0.346983272420913	0.572230351618275	-0.753285390673963	1.89774609391051	40.9284176966373	49.9459656362534	0.0227844265438835	1.03756714731625	0.154363393910101	1.9207709007224	58.9429852147389	898.904211285777
32219	Phykpl	0.182002356685181	-0.460334819043681	-1.15657145350949	0.235901815422125	625.085395593309	484.501464654575	0.0110319496443102	-0.401315451060631	-0.637619487128588	-0.165011414992674	463.179985619948	9436.601075207
32223	Pi4k2b	0.919579246861952	-0.0617697513521079	-1.35939785586398	1.23585835315976	32.841662191941	31.9097813064927	0.0273500393922237	0.565207461647886	0.125426288236718	1.00498863505905	42.7125017299331	644.783671370201
32235	Pidd1	0.22735038659223	-0.454247411755419	-1.22699614296552	0.31850131945468	34.2963203155402	27.2682714630097	0.0145028555176786	-0.553100897836845	-0.914056872487234	-0.192144923186455	26.4029832375379	527.805450096527
32247	Pigk	0.163937935042895	0.944887687764622	-0.608084362123227	2.49785973765247	38.2245569951411	67.3307526857269	0.00504650337736512	0.722267706269657	0.342865892390724	1.10166952014859	51.740687372575	943.775982320658
32249	Pigm	0.666089995655799	-0.111666339537096	-0.656466933314193	0.433134254240001	235.151382079896	220.767691828198	0.0424691415633591	-0.250329005598718	-0.459641533642135	-0.0410164775553004	197.191811796139	3918.6653142254
32250	Pign	0.329073745240784	-0.334446117067969	-1.04284353585147	0.373951301715531	386.284937417569	344.736199692244	0.00829605681646371	-0.706927505587953	-1.1238241917029	-0.290030819473006	299.949460487455	6185.82358558361
32258	Pigv	0.0344616750925723	-0.911651787155993	-1.74989368685372	-0.0734098874582685	149.566628641634	103.4198457515	0.0188189621940913	-0.619179849517335	-1.05942551658994	-0.178934182444727	116.006751832261	2213.95935735237
32269	Pik3c3	0.208356927817611	-0.273110231100732	-0.702329712332734	0.156109250131269	4889.71746196479	4063.45803607393	0.00254543539902315	-0.440454694358767	-0.624621352421662	-0.256288036295872	3134.81744458488	72527.9576557416
32277	Pik3r3	0.995632560369922	-0.00154948978660198	-0.601707073411289	0.598608093838085	177.805029097917	177.713589798075	0.0516819034041122	0.341849954097609	0.0337433350415715	0.649956573153647	237.119053445528	3555.82603404912
32290	Pin1rt1	0.363217467649123	0	0	0	0.461841359061913	0.30831535797279	0.0407345288546169	0.875265215111793	0.0385814754924272	1.71194895473116	1.95546226962443	16.3537139199548
32314	Pithd1	0.415198447036283	-0.42432912794934	-1.53590489237719	0.687246636478515	221.494542019879	188.110966525123	0.0225695396262023	-0.23644205367139	-0.400538048187938	-0.0723460591548417	199.0918696393	3652.18426910581
32318	Pitpnm1	0.786854212213453	0.180506527907264	-1.24064657497559	1.60165963079012	6.55744548616217	7.52716801024036	0.0329655568119392	1.19457078336957	0.00188433378138697	2.38725723295776	13.8780738209887	167.776123904347
32333	Pkd1	0.282899113253582	-0.341071404923438	-0.99100984465802	0.308867034811144	1163.96758462852	976.26021217638	0.0219966166717435	-0.354012253569657	-0.602047821198887	-0.105976685940427	945.178268160356	18512.4363897915
32337	Pkd2	0.863970789403937	0.0440313329572407	-0.500263527725185	0.588326193639666	93.2466831015261	95.5552532539459	0.0416210721994014	0.640136371867065	0.0651932114419226	1.21507953229221	134.202570126411	1938.0270388913
32348	Pkm	0.392469763399899	-0.226054590625271	-0.771289989783908	0.319180808533366	2427.57752042103	2182.89883397263	0.0703318618192008	-0.206395260340893	-0.409023448934974	-0.00376707174681212	2177.00939218267	40724.914479458
32353	Pknox1	0.21979861889029	-0.557172493223493	-1.50880429972881	0.394459313281829	1051.33364719357	782.305193015513	0.0237819212019645	-0.70507245795979	-1.25227459167563	-0.157870324243952	672.379144993626	15036.1079112163
32358	Pkp4	0.0854876582037613	-0.381905181351985	-0.794086994376887	0.0302766316729172	585.246599943509	471.743045134717	0.0392450615106939	-0.360196561662678	-0.65890372423618	-0.0614893990891764	475.632745767761	9195.73434507592
32375	Pla2g4e	0.282492624391588	0.375259499300461	-0.343266613700196	1.09378561230112	10.8070407171368	14.0403890409948	0.0109321970893004	0.567746165979391	0.221990466819191	0.913501865139591	14.6597943258577	237.043344503936
32379	Pla2g7	0.393817208918227	0.332064998577256	-0.482838111415665	1.14696810857018	31.3653717923406	35.2563800667854	0.0196816666049677	1.16000198160188	0.170876365784521	2.14912759741923	52.5140476995245	714.814797351903
32387	Plac8l1	0.699606972104217	-0.226534863699087	-1.47698944167758	1.02391971427941	2.64802946286516	1.60721767204951	0.056999362133469	0.394813672881438	0.0240306301738367	0.76559671558904	6.15347234833213	62.4523168994807
32392	Plat	0.252069372924228	0.316052316001897	-0.24139429373693	0.873498925740725	126.077312052186	152.639943004034	0.0439307232276729	0.769243844281735	0.0406374705077062	1.49785021805576	220.518807213232	2995.41637361671
32424	Plcg1	0.225176261644523	-0.248577891832751	-0.655135422203192	0.15797963853769	1037.63017775453	921.572623634583	0.0671158061311345	-0.168406353637341	-0.330508815613165	-0.00630389166151724	956.776967473792	17495.8786131775
32434	Pld1	0.132663543870853	0.589284484627647	-0.203300879982976	1.38186984923827	170.962450189572	185.716893239847	0.017490308058681	0.837189443723293	0.215876090211367	1.45850279723522	207.579173256299	3385.5511001143
32441	Plec	0.224132024518671	-0.439413822010979	-1.17867193878718	0.299844294765224	1528.02503659181	1231.43253685569	0.0093732215372862	-0.492809677556068	-0.776560211577197	-0.209059143534939	1133.24864237041	23356.2372949075
32446	Plekha3	0.444664086175261	-0.201773328681798	-0.749325100318446	0.345778442954851	428.454501699721	383.263586760565	0.023866069617636	-0.227325705874688	-0.387401361724607	-0.0672500500247692	366.477779712089	7069.17520903425
32460	Plekhg3	0.971799239534062	-0.0156530998173546	-0.954408299947652	0.923102100312943	22.5175841818487	22.3792684351592	0.00122887007873724	-1.8008311169985	-2.79027162305853	-0.811390610938472	7.64546996123714	315.25393546947
32469	Plekhm1	0.239577250787925	-0.385906962562277	-1.05378164113819	0.281967716013633	128.5837704018	114.102257837762	0.00533616006269276	-0.563114850051985	-0.850444349988291	-0.27578535011568	101.768428932689	2066.72674303351
32474	Plekho2	0.127510694483123	-0.479403169529037	-1.09726606940911	0.138459730351035	523.829074968942	403.313838167471	0.00581663523073852	-0.286014415247633	-0.427220893204873	-0.144807937290392	387.119830929772	7885.57646439712
32494	Plod3	0.158276081493908	-0.34011852415645	-0.810310940181954	0.130073891869054	135.866412514252	108.362734591598	0.0646295404674811	-0.49481533961907	-0.989436795145911	-0.000193884092228092	101.742298372258	2075.82867286865
32544	Pmm2	0.505242910440297	-0.288971802186549	-1.2050359663553	0.627092361982204	96.2289827842242	86.7934142367175	0.00643985763738039	-0.624891919325319	-0.963674687224553	-0.286109151426084	73.115499525977	1536.82737928151
32549	Pms1	0.157467840081795	-0.4737616083353	-1.14372686174022	0.196203645069619	166.375123380992	145.210111265996	0.0522807456576456	-0.188684818521239	-0.356071486841641	-0.0212981502008371	140.452971783665	2712.22923858392
32554	Pnkd	0.77100620310481	0.133692097800869	-0.840007133591385	1.10739132919312	72.9316504436218	76.8029182501745	0.0550441771854262	0.647076903369057	0.0107600148893883	1.28339379184873	105.724157778672	1532.75235883481
32556	Pnldc1	0.878820806931617	0.0382850358835485	-0.493625500006468	0.570195571773565	25.7211363939996	26.1740325194327	0.0300010435161547	-0.544356155176859	-0.977162947431996	-0.111549362921723	18.5559266946725	422.706573648629
32567	Pnn	0.119016498836359	0.243776133713362	-0.0495462784251045	0.537098545851828	158.31514059419	185.948501805791	0.0354976579174814	0.884736677209833	0.0710696574714285	1.69840369694824	225.470502473686	3418.404869242
32583	Poc1a	0.0175606885033074	-0.477866306794649	-0.800343651336851	-0.155388962252447	106.225575797475	85.1559246578483	0.0125132487865513	-0.589236129731196	-0.962644732366136	-0.215827527096256	78.8064064605982	1621.12744149553
32588	Podxl	0.174292089086618	0.872971311575922	-0.571110515841077	2.31705313899292	26.6927188661259	39.1182416229831	0.00204980390895094	1.50938884130536	0.67013941392419	2.34863826868654	41.3478626623843	642.95293890896
32594	Poglut1	0.297503418712062	-0.419667538368349	-1.2587171027324	0.419382025995702	1692.03829980498	1332.46265993525	0.0400409143727773	-0.743305003651774	-1.42228004370696	-0.0643299635965855	1053.03075136864	24465.1902666533
32605	Poldip2	0.596513490712706	-0.188528050454152	-0.938653896895918	0.561597795987614	676.488254789323	624.64222870246	0.0475606111248022	-0.532178324805488	-1.01724499934865	-0.0471116502623289	521.86510061703	10937.9735046529
32616	Poll	0.541911020862138	0.207457672478273	-0.506752819535329	0.921668164491875	38.1180457938233	44.2232767089992	0.010724299336272	-0.256024644180146	-0.402357491934886	-0.109691796425407	27.2862162057424	657.76523225139
32635	Polr2k	0.607861097229446	0.281190198702829	-0.886508390876355	1.44888878828201	3.75459547978971	5.04209318469017	0.0084032928854967	1.0201456923964	0.354518704287604	1.6857726805052	7.18086059437016	95.8652955531002
32637	Polr2m	0.564480509687569	-0.156585130019182	-0.725866995216851	0.412696735178487	1548.38374662051	1432.70319426217	0.0586973240843678	-0.333929873056525	-0.647328187491486	-0.0205315586215641	1260.54088346299	25449.766946074
32643	Polr3f	0.850125708992972	-0.0859119729672431	-1.04976961977547	0.877945673840985	174.298185928561	165.934469494732	0.00209015721224111	0.214984771412065	0.131953345003508	0.298016197820621	196.764457042989	3221.98267479769
32653	Pomgnt1	0.223209736708519	-0.535122652316199	-1.4522069489709	0.381961644338502	1273.43200462683	959.753654472129	0.0158582082216766	-0.768255005188581	-1.31225279911136	-0.224257211265799	822.708895436354	18335.3673272119
32684	Pou4f1	0.47633364977157	0.354183792758438	-0.702994217919961	1.41136180343684	16.9841351194051	24.8827940695052	0.0231800830866975	0.952370439073538	0.160562755815242	1.74417812233183	33.910744336388	454.66604115179
32722	Ppih	0.159725610232072	-0.680262536578844	-1.69923951294228	0.338714439784589	274.223298071865	190.123045708678	0.00785775867233808	-0.43032441009486	-0.664447906149829	-0.196200914039891	199.730081647319	3984.45855256717
32749	Ppp1r10	0.0660978370259036	0.693253623876792	-0.0408311568771131	1.4273384046307	80.5692770518147	101.844728363492	0.0111205532224652	0.903367365985018	0.294924158042755	1.51181057392728	118.976768445803	1808.34464316666
32751	Ppp1r12a	0.657702290892449	0.105547248946195	-0.395513774383731	0.60660827227612	361.993435478046	375.825698730918	0.0434991714555181	0.703247480426584	0.051763722204149	1.35473123864902	448.354662026177	7117.04277741085
32752	Ppp1r12b	0.277081158122306	-0.330928548869976	-0.951962738840284	0.290105641100333	1830.68413810136	1506.05975218238	0.0118588152798233	-0.208711062693129	-0.330436432919355	-0.0869856924669025	1365.8988729907	28215.8565796466
32753	Ppp1r12c	0.325628266357508	-0.374089387903208	-1.16544157950668	0.41726280370026	1125.90788715014	938.602903414569	0.0305945146306315	-0.564913843913655	-1.01886551423298	-0.11096217359433	801.906457554225	17198.5034887136
32762	Ppp1r15b	0.354752693583684	-0.261077039403076	-0.841333615256949	0.319179536450797	1399.60167373492	1238.27984457963	0.00566819055771573	-0.290900344355446	-0.433730272753725	-0.148070415957166	1205.35752675701	23059.4342704293
32763	Ppp1r16a	0.498765854475184	-0.212693911496192	-0.870192615098363	0.44480479210598	809.23338346032	717.175134074106	0.0224021730578244	-0.391488559054195	-0.668976476264949	-0.114000641843442	619.112204062222	12873.1243295799
32769	Ppp1r1c	0.344425943779315	0.310459164033097	-0.368092275561245	0.98901060362744	22.3976473666378	28.0338016135749	0.00888173993140561	0.444246298005557	0.194436385073838	0.694056210937275	31.3008452597886	490.393765440007
32780	Ppp1r3c	0.171678204754788	-0.31294228393423	-0.760786253990475	0.134901686122015	386.626049043278	304.97200054892	0.036505522078136	-0.27713349637798	-0.499169805683854	-0.0550971870721052	319.500653711045	6066.59221981945
32795	Ppp2r2b	0.00662296170255329	0.652118135172549	0.293592395587402	1.0106438747577	530.237257940215	672.894593800041	0.0562443369280255	0.627215405487986	0.00930056785259825	1.24513024312337	714.474717440577	11505.639415085
32804	Ppp2r5c	0.597907658464399	-0.124654112387826	-0.620129337649922	0.37082111287427	3981.46212741794	3720.77276807374	0.0242227636726035	-0.347357754079172	-0.597068339901195	-0.0976471682571482	3217.6463188754	65519.2872862025
32813	Ppp4r1	0.149002985466005	-0.433440801025333	-1.02604100292945	0.159159400878785	516.783378742323	427.735518740083	0.0468144543291367	-0.190191248232552	-0.353081621065276	-0.0273008753998291	456.94444570021	8408.7800590957
32837	Pramel12	0.250921947652752	-0.560215545893999	-1.59454876875161	0.474117676963614	52.0571424990487	38.018691809402	0.0241764393386994	-0.437504190146274	-0.757052052066433	-0.117956328226115	38.8444683595669	773.521816008106
32914	Prelid3a	0.503032738130874	-0.127810585563369	-0.524234413617266	0.268613242490528	198.447741872049	174.624689585529	0.0476956560357605	-0.191320318346882	-0.356165329118954	-0.0264753075748094	150.838908767417	3143.46804134997
32926	Prickle1	0.107701852228913	0.736491146839559	-0.208938936740025	1.68192123041914	45.5493641678239	61.4458859880846	0.0352359441539692	0.741843095076654	0.0901461783415786	1.39354001181173	61.8849832385906	1013.28140036699
32937	Prkab2	0.138736421655187	-0.60356778438277	-1.43439259883878	0.227257030073238	295.01965715093	215.867499022213	0.0388785934956684	-0.658894813379689	-1.24138923667967	-0.076400390079707	198.167598138868	4254.32852587207
32964	Prkn	0.176940477497985	0.589293687938256	-0.316047379107292	1.4946347549838	259.555094829958	318.685879054328	0.0372780993521336	0.458428403474789	0.0771364072861077	0.83972039966347	318.510938214021	5380.51147258984
33001	Prmt2	0.389231027384221	-0.505657904699961	-1.77524358568923	0.763927776289309	178.498340490201	144.874280108603	0.0629873075827888	-0.502088336958155	-1.00040893814288	-0.00376773577342626	143.400157668014	2800.63666960091
33043	Prpf4	0.322395564960131	-0.483140788437594	-1.51955901871041	0.553277441835227	357.593257556613	271.442973751128	0.0171609686249161	-0.398341406959097	-0.661293836428294	-0.1353889774899	229.263086885859	5149.7959091616
33046	Prpf4b	0.0723980281196431	0.630562115269452	-0.0469738434410776	1.30809807397998	218.647512227914	258.746950997292	0.0599994320394986	0.454056362148358	0.0152679127615464	0.892844811535169	276.649576148987	4524.26423624516
33056	Prpsap1	0.148131355214894	-0.572507221715959	-1.37772551461355	0.23271107118163	628.344493937137	491.205035711205	0.0283180088500445	-0.77399073876676	-1.41786945567948	-0.130112021854044	430.237601410964	9298.72278635583
33062	Prr14l	0.271085758351797	-0.347688259457116	-0.992718797241038	0.297342278326806	1896.11597151097	1576.37527535917	0.0207567532115212	-0.23891342072716	-0.400990614847864	-0.0768362266064554	1652.82654046069	30751.906723985
33080	Prr5l	0.171971511153273	-0.36325798354263	-0.887741790891871	0.161225823806611	645.222176019306	490.393885476865	0.036893416253697	-0.200645666222826	-0.36048728799509	-0.0408040444505615	515.217417559919	9905.00087433654
33132	Prss55	0.725398672013256	-0.194140311472634	-1.36904977222343	0.980769149278157	1.72551438393903	1.27508015916538	0.031861632875272	0.946758689828292	0.0864083014623467	1.80710907819424	9.6719002102643	76.0349685202123
33145	Psap	0.171795707581906	-0.535509025009041	-1.33587645316187	0.264858403143788	1987.882624318	1422.65114389379	0.0418533796866744	-0.404615001953437	-0.749561294129815	-0.0596687097770586	1364.76377831633	28651.7852791687
33153	Psen1	0.40603870841448	0.308842311778213	-0.467819708882507	1.08550433243893	73.3001579859902	81.6790179820709	0.018653468857391	0.991790109456235	0.204673148675957	1.77890707023651	98.2163293534663	1519.17303192916
33180	Psmb10	0.945845203759791	0.0209832110802743	-0.633873683421286	0.675840105581835	46.4044012795592	46.9635454429266	0.0337210660531028	-0.794557789173333	-1.49436195950475	-0.0947536188419124	24.9192013853839	709.722888647218
33194	Psmc4	0.18387266375843	0.40893825613348	-0.206441596274956	1.02431810854192	121.247398346477	137.244484297148	0.00860541968472032	0.588856345694037	0.249327352889646	0.928385338498427	147.940650978609	2438.5952017334
33204	Psmd3	0.208706259773214	0.339398615773146	-0.199682243792934	0.878479475339225	177.745659048204	196.886053077413	0.0440437875167426	0.473012456543418	0.0576796679151232	0.888345245171712	227.791398611943	3614.53866442535
33245	Ptdss2	0.115839386461664	-0.847717575274181	-2.00666231457409	0.311227164025729	88.2395431093976	66.877816383997	0.0264883261419788	-0.976086991647367	-1.82522404569909	-0.12694993759564	62.8423799398084	1307.75843659922
33246	Pten	0.926543087665815	0.0282099646004902	-0.620345706881362	0.676765636082342	545.540373090617	551.286560285255	0.0638490178220879	0.380497306685593	0.010258445138107	0.750736168233079	631.682742587428	10371.0580557798
33275	Pth2r	0.32144773122484	0.2615569985984	-0.277229080724567	0.800343077921367	17.495219267335	23.4979359303735	0.0356204323685406	0.364412472713817	0.0707077091953459	0.658117236232288	30.0531331521444	426.277730099117
33287	Ptp4a3	0.287472328492301	-0.27845072971236	-0.809837979528341	0.252936520103621	455.824110453703	397.932910094499	0.0137647444905912	-0.300677975897993	-0.484981456298162	-0.116374495497825	390.544184891005	7465.80723263524
33288	Ptpa	0.25813287716087	-0.301317700276959	-0.839438992886904	0.236803592332986	2738.98623617159	2266.40784677876	0.0300233894478743	-0.251698936827499	-0.441437768608195	-0.0619601050468032	2062.03931695835	42404.6003994522
33292	Ptpn11	0.329686221880643	-0.294662581756081	-0.915954191811155	0.326629028298994	2491.09529991778	2139.6810020117	0.0474307789679029	-0.229999351687525	-0.428611220836249	-0.0313874825388018	2175.1485850112	40835.5493216441
33301	Ptpn23	0.686206277342815	0.206741304546167	-0.880034028510658	1.29351663760299	74.3308862028075	79.9751462526703	0.0225276170817713	0.758020521351109	0.169605899558517	1.3464351431437	105.337153745674	1557.85911720691
33320	Ptprn	0.38797625790396	-0.311617307096169	-1.0638522988517	0.440617684659365	125.393056151289	95.2623974481669	0.0735784963154465	-0.17314515143047	-0.345311646021792	-0.000978656839147496	96.9485679882639	1905.62412952632
33335	Pttg1ip	0.229411743246012	-0.434107981133062	-1.17340199643198	0.305186034165857	496.943268416226	373.661057415446	0.0530713252764388	-0.270899607025007	-0.514624910015326	-0.0271743040346881	410.968432295632	7689.43654876383
33385	Pzp	0.39094977120374	0.52631373515428	-0.806582754764835	1.8592102250734	5.76387460452388	8.62727036479689	0.0109758821043237	1.96190625535597	0.063831221254409	3.85998128945754	15.9036878685938	181.768997027487
33388	Qk	0.748837212934241	0.114575927177053	-0.642391338219982	0.871543192574089	3070.58863059765	3157.87685624932	0.0205713583670146	0.4284667746758	0.12972789127841	0.727205658073189	3446.67008519978	58050.8134322805
33404	R3hcc1l	0.160141797674097	-0.442320505251211	-1.06868462222149	0.184043611719066	172.799921125145	149.862469327187	0.0117775009325114	-0.461459103624394	-0.741033353233128	-0.18188485401566	142.072179209362	2788.40741797017
33410	Rab10	0.3366621893742	0.205572628179199	-0.230111455426239	0.641256711784638	228.808494471252	262.441397080126	0.0548529182446192	0.435729410616635	0.02848461981899	0.842974201414279	335.389758898998	4959.83790270225
33417	Rab11fip4	0.0511172400696517	-1.01651977414301	-2.10935475788289	0.0763152095968838	315.859257272318	217.256649508285	0.0272655528422645	-0.628897776425411	-1.12575443487439	-0.132041117976438	249.896257568836	4698.07298609664
33431	Rab21	0.948570418098179	-0.0225535301026447	-0.763801991931638	0.718694931726349	133.43696287057	132.182039488173	0.0218001328188417	0.825609709026674	0.17744967709607	1.47376974095728	169.567736941204	2611.12043579968
33432	Rab22a	0.255118145889125	-0.268281011954226	-0.741790610746627	0.205228586838175	423.420007293355	373.056375518613	0.00644044798963189	-0.56203861587933	-0.861959999201967	-0.262117232556693	318.057932391686	6687.20589122193
33438	Rab27a	0.790583568935283	-0.1639110588869	-1.476286741827	1.1484646240532	27.750874071803	25.351942617564	0.0361615667790584	0.696166308407209	0.0878227120194323	1.30450990479499	36.9539856295956	540.340813913775
33439	Rab27b	0.809444495666217	0.122020823730746	-0.951389111742205	1.1954307592037	19.6584081132709	21.1311864806205	0.00142147423066484	0.712683832346351	0.433037673000677	0.992329991692025	29.3541496387578	420.862465395895
33449	Rab34	0.0176576250514992	1.27087770618374	0.17690536483555	2.36485004753192	35.4443708481931	58.3797853789079	0.0280700858846864	0.968955111926086	0.113970292906474	1.8239399309457	53.6830501474199	885.043238247126
33450	Rab35	0.373763030286302	-0.367508599564088	-1.23412261335814	0.499105414229965	442.28054233928	373.733043294278	0.0269564457665283	-0.473049635223504	-0.831965288290845	-0.114133982156164	343.003738614353	6954.10394548747
33470	Rab4b	0.412328884201357	-0.204159098695899	-0.718319457908476	0.310001260516679	52.5578303607978	45.123454940896	0.0372516539119748	-0.185729895772262	-0.333910684698917	-0.0375491068456077	40.7726322099954	830.723505070135
33475	Rab6a	0.668661735151761	0.139176485182695	-0.546736255978167	0.825089226343557	317.90839245999	331.254755984468	0.0368410299349115	0.499159679218946	0.0818278767307204	0.916491481707171	369.91369001496	6114.46103075651
33480	Rab8b	0.245250513699535	-0.254991584293009	-0.693655457200178	0.18367228861416	449.049322382191	380.229203025775	0.0170300839759168	-0.192294205063516	-0.315349530635897	-0.0692388794911355	401.0471597765	7381.95411110679
33487	Rabgap1	0.92116870250157	-0.0347954092020354	-0.780079252901874	0.710488434497804	252.142984001305	249.673585172484	0.0144051442916224	0.88123308313185	0.251283379416923	1.51118278684678	317.995235593547	4918.87082860401
33490	Rabggta	0.883675095443174	-0.0806442713255694	-1.2497674268532	1.08847888420206	58.848573124039	56.7548247394038	0.0581541030455867	-0.552214834292878	-1.0920236779501	-0.0124059906356518	43.2282923423351	952.990141234668
33498	Rac3	0.0275192448713375	-1.17853592990659	-2.28892625114851	-0.0681456086646628	27.4841488080267	13.3998416755113	0.0138717705299877	-0.674038670429595	-1.12262065556935	-0.225456685289837	17.2661668871339	348.900944224032
33518	Rad54l2	0.37454676115056	-0.257323048781089	-0.855313775431095	0.340667677868916	1276.16432775057	1126.28043302701	0.0122548826391941	-0.303632944946731	-0.484326928547454	-0.122938961346007	1073.71679963662	20856.9693624852
33550	Ranbp17	0.0344391883330821	-1.42546340313981	-2.98929965022099	0.138372843941365	213.046343713022	165.07274564619	0.00501948092046704	-1.71678885639473	-2.97835065643484	-0.455227056354613	154.77666866781	3197.37454816213
33564	Rap2a	0.945830381949307	-0.0155095245688683	-0.499383390183701	0.468364341045965	367.262102826413	363.713439051597	0.0643469056000139	0.213210669132669	0.0100722367579889	0.416349101507349	416.201235171865	6883.06066229925
33566	Rap2c	0.755879716150873	0.0466602203494473	-0.270044124858146	0.363364565557041	142.411889795356	145.987983047863	0.0246984574725303	-0.149918397913633	-0.25574391169935	-0.0440928841279168	130.762593612547	2514.9747987346
33567	Rapgef1	0.210273087197754	-0.503896593108573	-1.33344353994378	0.325650353726631	2587.67854880473	1984.01854377546	0.0351369979458452	-0.44276242954144	-0.803392358230176	-0.0821325008527038	1920.41338718493	38952.6628785908
33584	Rasa1	0.515843223560863	0.217018987402969	-0.483060772118207	0.917098746924146	154.252062326435	163.06791708559	0.0397043111515279	0.691471565512426	0.0707168323065567	1.31222629871829	183.833818244859	3006.9227859413
33613	Rassf3	0.684927410765286	0.161147061358248	-0.678786621400449	1.00108074411695	1224.74885988098	1399.53225494679	0.0248186518585577	-0.257985226876352	-0.44231894270205	-0.0736515110506545	938.168154590923	21374.6956165121
33629	Rbbp6	0.158020303806469	0.264917357187608	-0.0970807616039157	0.626915475979132	140.487960173139	160.37988761031	0.0357099685256012	0.730596617441142	0.0883076354807608	1.37288559940152	194.434262957793	2971.81266444745
33631	Rbbp8	0.0386043785999477	-0.728978597818675	-1.38476853787056	-0.0731886577667938	2232.27701840009	1591.8260521658	0.00165927397910365	-0.89314522179227	-1.27620639204512	-0.510084051539418	1199.20302067454	30139.8365474426
33638	Rbfox2	0.168785479347093	-0.512024162871755	-1.26666783182189	0.242619506078376	1642.58383888313	1278.10631489086	0.0209270426458496	-0.559356099010973	-0.962623170950173	-0.156089027071772	1157.37866240414	24468.4128970687
33647	Rbm12b1	0.530139210811209	-0.294653129258171	-1.28947338945502	0.700167130938681	300.347484485564	248.432184635802	0.0250585342601656	-0.35811496996769	-0.618487412148288	-0.0977425277870921	215.121818503772	4583.40892575083
33651	Rbm15b	0.283238529943417	-0.420294831859882	-1.23318022694436	0.392590563224593	2826.14355249074	2170.97514973711	0.0380085140127411	-0.321202945530591	-0.583345530725145	-0.0590603603360366	1970.10548200503	41803.3451053973
33667	Rbm38	0.459978425784712	-0.282403941413212	-1.08440920325453	0.519601320428103	169.104720503874	144.568048689659	0.0489304938477776	-0.290002578956802	-0.544834670762943	-0.035170487150661	139.959401414493	2721.79302364815
33687	Rbms3	0.214146043002234	0.28076429308583	-0.167583545683728	0.729112131855389	462.584178524835	493.405411613918	0.064940525494609	0.441311116617335	0.00440652745355563	0.878215705781115	540.644718341996	8979.8058508845
33703	Rbx1	0.4536386410253	-0.271582400262084	-1.03031780953168	0.487153009007514	199.975833147447	173.395739207963	0.069552691949745	-0.23332562310246	-0.462165488019908	-0.00448575818501226	155.581559114485	3173.71878881937
33708	Rcan3	0.213481019820225	-0.454041881659566	-1.19969353204493	0.291609768725795	1186.51830094227	869.607454991356	0.0505244553368401	-0.335565955246311	-0.635507926392758	-0.0356239840998651	842.823834757137	17393.6975441445
33712	Rcc1l	0.815793305263036	-0.0805524204722024	-0.812684465992049	0.651579625047644	258.742906728134	248.012647806986	0.048283586373255	-0.298508643135744	-0.560018994088694	-0.0369982921827943	196.246054058401	4218.00965156113
33713	Rcc2	0.161600242905479	-0.49225885710669	-1.19972793409988	0.215210219886498	115224.190310712	88946.202138611	0.00630376284772488	-0.678541193887636	-1.04983404832894	-0.307248339446334	72286.9142760591	1658743.84035229
33729	Rdh10	0.193718693600347	-0.480662925201728	-1.23439132335952	0.273065472956065	4775.16727642103	3777.84944367734	0.0251983866340393	-0.705704580154976	-1.26245840792417	-0.14895075238578	3265.71195990037	70912.3720799925
33741	Rdm1	0.184955173416852	-0.386595545726041	-0.967683589913413	0.194492498461331	174.547503307334	140.160479159979	0.0574255962063007	-0.349875130180012	-0.67669925201315	-0.0230510083468737	142.405906676434	2742.68333486249
33764	Rela	0.333643281898093	-0.387384118490722	-1.22399602011426	0.449227783132816	89.3790828924015	75.577820116389	0.055326121134675	-0.687195156881086	-1.37154585525451	-0.00284445850766546	70.4125943559675	1412.21698418855
33779	Rer1	0.179067164073777	-0.562281719101135	-1.4254799710997	0.30091653289743	267.911925459938	202.916736682401	0.00266125572438663	-0.491193584863184	-0.700886654838261	-0.281500514888106	205.312599558273	4056.84757020367
33805	Rfc3	0.0525748813489535	0.71939362673747	0.00837538356283052	1.43041186991211	28.8137562136107	40.2756864032547	0.0518536955624836	0.516124969512782	0.0342807115171955	0.997969227508368	35.0901302582783	625.077437250862
33807	Rfc5	0.297991604448992	-0.388213620339011	-1.16070692820763	0.384279687529608	221.95125651426	183.544203838413	0.0386084971624269	-0.522844734323284	-0.968593642910617	-0.0770958257359513	165.450051436005	3425.67307073207
33813	Rfng	0.297402081775977	-0.292652742515358	-0.865331902419717	0.280026417389	48.38269145489	42.5836714950118	0.0339008384672001	-0.354872336068088	-0.636253404224108	-0.0734912679120682	40.1888569142018	786.931319184622
33832	Rgl2	0.424973875850835	-0.245348143113636	-0.884393651857382	0.393697365630109	1561.45762839892	1367.46862190414	0.0542169400047554	-0.357234398609859	-0.685083407531816	-0.0293853896879016	1238.23558608379	25002.9710183211
33858	Rgs7bp	0.763739135744966	0.047119695639429	-0.283803135178547	0.378042526457405	264.327479331369	274.013518459603	0.0180000150292182	0.191131314910917	0.0670075950285843	0.31525503479325	317.874544075289	5137.29325119756
33863	Rhag	0.342363300313004	-0.574768023019228	-1.89303789026298	0.743501844224519	8.89976890864828	4.25292986846677	0.04952019904308	-0.274765739386805	-0.516633729763743	-0.0328977490098678	6.16671170790761	115.916462910136
33892	Rhot2	0.427485128131928	-0.404203392726472	-1.48933927278847	0.680932487335526	86.8414100228882	75.7236314753753	0.0414466199343575	-0.430534879632322	-0.798301313196321	-0.0627684460683226	71.519442001824	1404.50690100053
33934	Ric1	0.490283355048537	0.301204518119048	-0.620950233650847	1.22335926988894	212.266849944155	237.107394175036	0.0643898960464222	0.310740905490896	0.0109360046146376	0.610545806367154	243.049813373822	4154.54434495808
33936	Ric8a	0.0833137764137284	-0.729154027913817	-1.57587124620398	0.117563190376346	174.360413997964	131.63815349045	0.0354038663088094	-0.627369798870348	-1.16205776845494	-0.0926818292857573	130.907956327068	2621.43914289289
33943	Rilpl1	0.542287037673583	0.211244575897474	-0.516990395919287	0.939479547714235	120.258957390508	132.690672116812	0.0628668770288869	-0.395246543440316	-0.778837654831632	-0.0116554320490003	101.144017527811	2124.56188221079
33944	Rilpl2	0.057855696338964	1.10400516534283	-0.169146750768968	2.37715708145464	21.8693402784982	27.806867666693	0.00794275598864541	2.06822816054563	0.155967544951745	3.98048877613952	39.2235473794639	533.398531947931
33951	Rims3	0.171368893053872	-0.398364684761864	-0.976144009391191	0.179414639867464	3013.59489612106	1842.89887299601	0.0469665875830099	-0.238666106186529	-0.444324637086624	-0.0330075752864343	1453.41723408002	37859.4660191825
33973	Ripply3	0.967458419574317	0.0268098732729842	-1.36660550389705	1.42022525044302	1.26367302487712	1.31981167771383	0.000698862325234821	1.37776532631627	0.800411269787314	1.95511938284524	5.24066998945663	46.9449281522854
33982	Rmc1	0.132449679800288	-0.684349937211848	-1.62758066146817	0.258880787044473	34.0774032696079	20.4084707184705	0.0403511193197379	-0.92537798897413	-1.82167585562434	-0.0290801223239242	17.3108791475168	430.780518813571
33987	Rmi2	0.330448684664165	-0.456528092650503	-1.44848522176322	0.535429036462211	385.536658550424	287.456375277707	0.0236940995069103	-0.604076534139229	-1.05984492905038	-0.148308139228079	208.335370936148	5287.97042858568
33989	Rmnd5a	0.658170290059383	-0.113974309802288	-0.656098121370878	0.428149501766302	388.886238608434	370.490202867855	0.0636935416179344	-0.362486597300131	-0.713806923790685	-0.0111662708095775	325.9234758079	6511.79950370513
33996	Rn7s2	0.282248542529902	0.304089883621248	-0.271222282199552	0.879402049442048	77.2193416921043	93.7209852868925	0.0513283808704655	0.727392309212539	0.0123876233971123	1.44239699502797	110.522986894852	1688.77988324309
34009	Rnaseh2a	0.94860599521479	0.027502605609229	-0.877085957799734	0.932091169018192	44.9815826956103	45.6782212265571	0.0435837322965669	0.525492851480507	0.0601986588783209	0.990787044082694	59.5701133501813	901.379503634092
34019	Rnf10	0.353440191018628	-0.264403148038313	-0.850546177052719	0.321739880976093	3569.76974917861	3138.42007267134	0.0493617395733229	-0.28591807020143	-0.537723772762554	-0.0341123676403063	3086.58303622395	58768.6371484434
34027	Rnf115	0.74324651750914	-0.0979555462925888	-0.729808360874633	0.533897268289455	123.08534292474	120.096466445812	0.0448768587696293	0.431553088876947	0.0536267151676095	0.809479462586284	137.111513838201	2281.75993925252
34034	Rnf13	0.575956020434932	-0.261662563211478	-1.2533284206335	0.730003294210547	68.204326679394	61.1388343530429	0.0287487225653804	0.947755153318077	0.111559153054332	1.78395115358182	90.153108052426	1316.97761450918
34041	Rnf14	0.451377132383675	-0.328485557344487	-1.24881451545757	0.591843400768599	936.618383588598	813.691464858204	0.0330204216198854	-0.510166591642183	-0.924035178613854	-0.0962980046705132	724.542626593374	14849.1148502411
34042	Rnf141	0.265682700491017	-0.390368349771852	-1.11062238524917	0.329885685705467	6739.2146564972	5080.78973694936	0.0663136227615765	-0.348100221419764	-0.689335667654299	-0.00686477518522927	4773.35486257081	99560.1555361042
34043	Rnf144a	0.341040604159543	-0.371787628532294	-1.18613930557499	0.442564048510401	1227.255581542	1062.29257068372	0.0471260345982712	-0.487051272638702	-0.925215926704837	-0.0488866185725678	988.120039116934	19666.0091480559
34052	Rnf157	0.439015630251924	-0.251906363300867	-0.93030111814923	0.426488391547496	461.721232629836	414.714469969303	0.0549395497145777	-0.342842838858267	-0.658100760995936	-0.0275849167205987	392.712931739398	7614.89180603122
34054	Rnf166	0.167170434416948	-0.554513431013956	-1.3761118356823	0.26708497365439	186.069472941402	124.0059994216	0.0109871985782568	-0.394659761847585	-0.62652070521824	-0.162798818476931	121.799025417365	2591.24698668221
34061	Rnf181	0.128795354038089	-0.401846277748991	-0.913939085941474	0.110246530443491	320.95338038015	261.100037269481	0.0052376016856613	-0.546028692640888	-0.822271366938102	-0.269786018343674	229.132067754097	4867.11291242237
34073	Rnf212	0.0837214239381904	0.656103933820729	-0.0917411865221801	1.40394905416364	5.40037334419885	10.9014532136266	0.0200519756879234	0.588592205620517	0.166139991993468	1.01104441924757	11.8586280823556	168.962727841086
34089	Rnf31	0.155572251364288	-0.458856035036952	-1.10207550944223	0.184363439368324	197.140256516648	145.313610631892	0.0277466297200127	-0.368303993329198	-0.644421347696624	-0.092186638961772	134.367773388057	2860.92984321958
34094	Rnf4	0.231909430416049	-0.42586962282592	-1.15448481580212	0.302745570150277	448.307633005785	361.125329049984	0.0119902098523532	-0.3463953824146	-0.552745317105036	-0.140045447724163	353.874318515203	6979.84368342583
34096	Rnf41	0.453707085089589	-0.233885698612155	-0.884401511536421	0.416630114312111	563.201539806281	513.033271871116	0.0508991529135155	-0.50578252716556	-0.974054199170148	-0.0375108551609718	456.344344150336	9195.4749349664
34100	Rnf6	0.565578411180388	-0.306090944346535	-1.44108300379009	0.828901115097024	48.3840770072276	42.6086705768412	0.00811657951681353	0.524668640299032	0.23106101862449	0.818276261973574	60.858150533529	911.105388705587
34110	Rnpepl1	0.0249385099463423	0.373376585891302	0.101564453343781	0.645188718438824	168.386187736054	230.358171893307	0.00998769703563325	0.732779709449363	0.276860510072782	1.18869890882594	237.650548204129	3818.36944700094
34129	Rock1	0.214509684068125	-0.423800326992523	-1.11741681360666	0.26981615962161	516.290472052922	409.822442345007	0.0112303524299641	0.370182037032168	0.152442006619561	0.587922067444774	634.319006092642	9362.59152294343
34133	Romo1	0.0413654046970492	0.921679290042648	0.0232093304492474	1.82014924963605	28.59260632361	41.1152410181284	0.0309857297851603	0.88872467443749	0.102533123715445	1.67491622515954	41.1216891299721	664.977218830263
34171	Rpl13a	0.211416779668728	-0.318417644269438	-0.826067593569962	0.189232305031087	5040.59357341991	4155.3173958082	0.0600726512453728	-0.213337055640878	-0.411933259789149	-0.0147408514926071	4301.45018284889	80984.166912462
34180	Rpl22	0.282933678777117	-0.363446390560022	-1.05865308449416	0.331760303374116	1114.09559215647	943.103293098117	0.0292738230711545	-0.281738714956031	-0.493391563231137	-0.0700858666809247	916.944425804855	17844.8598663566
34211	Rpl4	0.119786031101571	-0.274918622615703	-0.607897015786019	0.0580597705546118	7375.912494854	6325.0016690321	0.0243490092163964	-0.346538230651569	-0.595989334712474	-0.0970871265906633	5965.35305772564	117997.60332967
34219	Rpl8	0.174569268898093	-0.32660280976784	-0.798807817144982	0.145602197609301	5365.56310500659	4437.67036713653	0.0182481630285246	-0.200509060039619	-0.331320681020267	-0.0696974390589708	4537.2484469143	86042.8915143445
34223	Rplp2	0.70838952788018	-0.103041351873349	-0.684247797580581	0.478165093833882	428.523917993669	407.251535240079	0.0472235859683829	0.483197015777517	0.0485788947107476	0.917815136844286	531.055032776438	8200.98291606112
34233	Rpph1	0.508558715115231	0.219845661322945	-0.476853044290295	0.916544366936186	38944.2146027505	43855.6955936813	0.0379165937549632	0.659810404953677	0.0807787174606912	1.23884209244666	54457.041094071	823541.707743017
34273	Rps27	0.607372815412322	-0.0941570126401902	-0.477967442392169	0.289653417111789	289.746621781421	271.057622881249	0.0443888980431502	0.354216740631735	0.0494019863640891	0.659031494899381	363.288138574759	5544.55429942458
34286	Rps6ka3	0.650830528850345	-0.202855474152637	-1.15217272532209	0.746461777016817	176.325892294266	166.026639211302	0.014062203285981	0.573455556485939	0.200375320053873	0.946535792918004	214.85832958449	3343.26516654035
34287	Rps6ka4	0.0128999633789627	-1.24243017811826	-2.21746304557576	-0.267397310660756	122.121387058925	77.8359801553652	0.0048634597728382	-1.0365802516669	-1.63258656034748	-0.440573942986329	80.3255955393988	1681.69777652213
34292	Rps6kc1	0.194326018828161	-0.506717113329896	-1.30716902177813	0.293734795118337	3950.84659848127	3124.62023083851	0.00147805487114684	-0.440434012771967	-0.603476420177554	-0.277391605366379	3062.49009330572	60827.741535753
34318	Rrn3	0.204790858883687	-0.449984591917387	-1.17191566795163	0.271946484116855	514.259532972365	418.524251902285	0.0100439646837207	-0.375831122700266	-0.590958690998718	-0.160703554401813	429.191727356635	8171.85307338771
34324	Rrp36	0.273708499100287	-0.454243154937264	-1.31911970347187	0.410633393597342	280.692252491147	227.719722903219	0.0659736558176174	-0.227330501854781	-0.446110610657129	-0.00855039305243308	212.33621759303	4324.48915792437
34335	Rsf1	0.5370184658664	0.366604251638417	-0.90730381357544	1.64051231685227	19.0122142976676	22.8119816642212	0.00607604066501144	1.22332458563006	0.432370460978743	2.01427871028138	27.7333254323861	417.34512836565
34346	Rsph3b	0.118687346060307	-0.537799126923992	-1.21927012975092	0.143671875902933	4013.64263174838	3164.35515259101	0.0169638745909153	-0.838317873337155	-1.45562895366515	-0.221006793009156	2669.16178208255	59082.9573985317
34351	Rspo2	0.90943045091971	0.0639493815692728	-1.12828905505824	1.25618781819678	35.9474125051459	37.0315417260907	0.0194264543718913	-0.688999822360944	-1.19249873218937	-0.185500912532523	19.7676664992486	556.479724382911
34355	Rsrc1	0.205182591486337	-0.408984816258391	-1.06053760832464	0.242567975807863	2897.05522679475	2436.58779287773	0.0114639475711389	-0.619763551678281	-1.00682489115616	-0.232702212200405	2179.61154789779	45079.5274054217
34371	Rtl6	0.273406815229369	-0.257135245399238	-0.73056876690024	0.216298276101764	125.58854462585	102.786380750465	0.00424093435830385	-0.293988591173318	-0.428824226820139	-0.159152955526497	96.5137063099122	1949.33179011736
34378	Rtn3	0.193522651403283	-0.264427313465192	-0.663614042539683	0.1347594156093	1027.24791161187	889.705869899458	0.0206737120961102	-0.396013640212242	-0.670801201117245	-0.121226079307238	806.473327108797	16340.5626517207
34401	Runx1t1	0.0520790971449819	1.02609661864686	-0.0872666763315462	2.13945991362526	44.115319359919	65.3848602331684	0.0421134661544822	0.553214230459981	0.0653851856473256	1.04104327527264	66.0150549172084	1053.09140706177
34404	Runx3	0.110091500411933	0.61650182803402	-0.155979419509737	1.38898307557778	5.89462125733385	11.5307103587511	0.0106622092263775	0.980016568630249	0.310415766265343	1.64961737099515	21.1700244973525	231.572136680625
34412	Rwdd2b	0.327042148057168	-0.639722592028159	-2.08028362519319	0.800838441136868	11.9785322622425	8.34378497045504	0.00678689312597145	-0.636087239059528	-0.98637517897724	-0.285799299141816	7.68112342969277	168.020643974342
34423	Rybp	0.830673753367181	0.0966475799196997	-0.861444358168792	1.05473951800819	47.127605531325	48.4821954345959	0.0150707359820159	0.687985172560474	0.218288807950171	1.15768153717078	62.2532360932271	947.178222354888
34425	Ryk	0.245767148943614	-0.362291551848934	-0.996260019809232	0.271676916111364	2821.37724176576	2258.18897720721	0.0263051757351433	-0.399354438186332	-0.695874692772469	-0.102834183600195	2054.38373081052	42803.6996987009
34465	Sall1	0.286320262282973	-0.256269680539428	-0.742616475412631	0.230077114333775	659.789344455779	586.055017803122	0.0102809602868093	-0.372565336566572	-0.586955394522633	-0.158175278610512	547.468423510673	10759.8767146174
34467	Sall3	0.223250063064178	-0.261289708421354	-0.687235528221233	0.164656111378526	3071.09125200761	2597.69831407891	0.0492520745355857	-0.23139873673306	-0.433660699119573	-0.0291367743465468	2641.12890324632	49859.510815997
34471	Samd11	0.243979354464109	0.622114421856827	-0.524963645374166	1.76919248908782	0.753056117099723	2.84655544296775	0.0123112973218349	1.27297497240502	0.275257477970262	2.27069246683978	3.63015537197782	43.3786015922718
34478	Samd5	0.262580167637888	0.424090034832558	-0.357545022905245	1.20572509257036	77.7064909342741	98.3391645461643	0.0338761067681375	0.433252917850598	0.0848433341772912	0.781662501523905	99.6906477652067	1654.41781947387
34497	Sap30	0.0989225883583923	0.64774998678651	-0.13674971611716	1.43224968969018	37.4080867134232	49.853019422469	0.0249904610947579	0.670746999601732	0.147915074448793	1.19357892475467	62.2183091224756	896.876491550206
34498	Sap30bp	0.260581846877946	-0.35269935413387	-0.991368971766373	0.285970263498633	669.813320429231	556.186258746382	0.0426231144956944	-0.182994541798851	-0.335089624420012	-0.0308994591776902	578.194459572147	10825.1642324866
34507	Sarnp	0.899333489215971	0.0674544250526556	-1.06335887124969	1.198267721355	54.6176595644308	56.0326263666074	0.010401799265841	0.697469823680507	0.263448112936458	1.13149153442456	72.9011377946189	1101.30854235394
34527	Sbf2	0.519933435294822	0.119044087158059	-0.265791665025823	0.503879839341941	532.805344283452	548.652179472097	0.0215264266139703	0.578974107320059	0.156287414456152	1.00166080018397	640.351581655944	10330.854632469
34531	Sbno1	0.260262554489049	-0.399412383484694	-1.12806812538287	0.329243358413484	1756.60331758542	1419.42529993789	0.0456695080427596	-0.412069310284118	-0.773553662813771	-0.0505849577544664	1330.49627391258	27039.1493486154
34553	Scarb1	0.249636274962727	-0.537986737696174	-1.52294674204508	0.446973266652736	314.301716908144	236.558875648926	0.0163298726457781	-0.476163072665599	-0.791215346608123	-0.161110798723075	195.330192889855	4477.14471268154
34561	Scarna2	0.122247765629448	0.572200709356916	-0.167935715121647	1.31233713383548	54.7342565463029	80.6016642453817	0.00716459591547999	0.73188605479779	0.312523722919731	1.15124838667585	85.9565081395285	1327.75457358728
34571	Scd4	0.0256408342624867	-0.902384886518854	-1.6617530613233	-0.143016711714412	5.66547557690272	2.70469634624569	0.000619811016166047	-1.74286883888614	-2.55196440786403	-0.933773269908257	1.3332069439016	58.2202732023001
34576	Scg3	0.526507085399316	0.387756001201997	-0.929022088076422	1.70453409048042	32.8480979189245	39.6784310210463	0.0441183816355436	0.769539714634282	0.0396195825282033	1.49945984674036	57.601663276781	780.769153300511
34629	Scn11a	0.125678399129017	-0.569849155738587	-1.31515215264396	0.175453841166782	13.8787855440715	7.79729613001888	0.0432429252308186	-0.70385750364536	-1.35482197302483	-0.0528930342658936	5.40380974714173	162.479348527392
34638	Scn5a	0.594430366810105	0.128121469588016	-0.376301843201991	0.632544782378022	4224.63957555615	5000.77851052851	0.0364514414943204	0.563319382033231	0.0867869279407552	1.03985183612571	7419.57472639132	99869.9568748559
34649	Scp2	0.179522900594687	0.680851360871307	-0.398481668714817	1.76018439045743	74.7061131468895	94.2122258518663	0.028136670483014	0.768322838193465	0.131410314049904	1.40523536233703	100.544502051702	1616.77704630275
34654	Scrib	0.156566023163448	-0.673237255353338	-1.67037954671172	0.323905036005044	2419.77744401358	1779.34062822585	0.0121247270259841	-1.01822415432719	-1.74626484623578	-0.290183462418596	1401.03255466549	33600.9037614296
34666	Scyl1	0.347485602438438	-0.393950024556945	-1.27308533465664	0.485185285542754	535.789787606898	450.29174193601	0.0176339108142335	-0.6095578772498	-1.03438905181589	-0.184726702683706	379.680480955119	8194.57206298816
34669	Sdad1	0.8348677753725	0.0816459042309489	-0.748148816413254	0.911440624875152	100.038637475235	102.004884467385	0.0411452210987962	0.780502230364589	0.0536379465100699	1.50736651421911	116.4451898519	1910.93227076711
34671	Sdc2	0.879354560560733	0.0731477905037762	-0.948658752089534	1.09495433309709	45.6578404110778	46.9908797711298	0.0227800809251594	0.600623585319727	0.15278935178602	1.04845781885343	59.4068108230727	912.333186031682
34681	Sdha	0.253668304390523	0.493894336536024	-0.410098417502104	1.39788709057415	289.846761405529	334.745661142852	0.0359001820627728	0.940518332063884	0.0568938798844748	1.82414278424329	390.736407418614	6091.97297980197
34685	Sdhaf4	0.649602450212914	0.263318327476537	-0.972667166727499	1.49930382168057	7.25572162056243	9.18960003856267	0.020336618967449	0.951317725892182	0.18866482787457	1.71397062390979	12.981146243401	176.558807415157
34708	Sec16a	0.317953073179778	-0.266711396432378	-0.81208370142559	0.278660908560833	1683.01831970164	1443.52970690833	0.0542405869861684	-0.311820039132806	-0.595980094273804	-0.0276599839918088	1389.68468872206	27097.3962919922
34712	Sec22c	0.154298743774884	-0.695546675076575	-1.72513146451342	0.334038114360271	1212.85974881794	852.58693492086	0.0224560031643335	-0.709185800889922	-1.25149960287388	-0.166871998905959	782.524416064164	17087.8265988178
34742	Selenok	0.811102403902029	0.109561251854466	-0.862224461476435	1.08134696518537	30.1814958271477	31.8112413366327	0.0030109264851924	1.1326333939799	0.530707320925371	1.73455946703444	52.2111819209605	685.223514508445
34753	Selplg	0.141759333151793	0.173403211547035	-0.0498988761140901	0.396705299208161	4.48634511362997	5.39947774613453	0.0565047445087082	0.348912813446977	0.0247757192905578	0.673049907603396	12.1815697263321	132.40435551658
34770	Sema6a	0.0664948806471348	0.299468933702592	0.00781962793088714	0.591118239474296	161.538581487347	207.148016205186	0.0597551275638951	0.399164207159899	0.0180592373967031	0.780269176923095	227.252856234042	3575.63672355945
34782	Sephs1	0.122557332411507	-0.474614392680138	-1.07553608915992	0.126307303799644	1054.72631434072	807.039527743482	0.00634572867125707	-0.241032242448728	-0.361852130479365	-0.120212354418091	738.728640274892	15602.9668941545
34796	Septin8	0.172137611935424	-0.288811506070354	-0.701226249847951	0.123603237707243	979.433179185192	829.188194762496	0.0527855869623087	-0.303528007169427	-0.577359660167276	-0.0296963541715772	843.329372187748	15911.7044768126
34812	Serpina11	0.669725594066027	-0.241109411799471	-1.44492628994328	0.96270746634434	0.664269812087002	0.30831535797279	0.0534338789917654	0.651296510144268	0.0162937670637776	1.28629925322476	3.80510530067998	28.6661428244386
34835	Serpinb10	0.153098200486806	0.559049441801302	-0.236573870561699	1.3546727541643	1.79038098323591	4.73883420944623	0.0220602908820672	0.553441889328614	0.149183161605115	0.957700617052112	3.90746304555502	62.620069429423
34836	Serpinb11	0.137803768082159	0.721169977832069	-0.300681931658981	1.74302188732312	3.44254191952081	6.41706290686519	0.027220254605218	0.727589373618505	0.137198360773067	1.31798038646394	6.91739539694542	100.662001339988
34839	Serpinb1a	0.844741323225639	-0.0488516990254805	-0.576951867097933	0.479248469046972	14.9251422565257	14.1598480280248	0.0400705916676651	0.281028887152736	0.0493012046450056	0.512756569660467	19.3582048543207	290.659170833227
34853	Serpinb7	0.101848886248888	-0.541667646703532	-1.1876479343906	0.104312640983533	6.22716154684447	3.61609598472727	0.0558025151295828	-0.645772823980869	-1.28344429544395	-0.00810135251778987	2.83933151136995	76.0955342576502
34880	Sesn2	0.378370460807327	-0.306235342554462	-1.0288908155454	0.416420130436479	763.975709492087	676.605089847082	0.0625737873195	-0.352594441108499	-0.691713778536083	-0.0134751036809149	662.895794862585	12620.8595652105
34885	Setd1a	0.10107961260915	0.724781020667548	-0.179540655708478	1.62910269704357	93.2446975096229	117.037614286216	0.0453750389940525	0.669829184790523	0.0468746402189643	1.29278372936208	127.582361618257	2027.18804048457
34902	Sf3a2	0.00920406079242377	1.25180052973629	0.34696065774199	2.15664040173058	27.7598184862545	48.5673744329152	0.0267879159865537	0.965923032035885	0.125759402534751	1.80608666153702	47.1022820913393	740.576850063054
34922	Sft2d2	0.218547438385366	-0.538942775662426	-1.45253812776758	0.374652576442731	11603.1121528751	7910.51490668474	0.0388522905799724	-0.467093118434678	-0.861200716186246	-0.0729855206831091	6741.31948754271	157529.679282615
34934	Sfxn5	0.318220533477139	-0.331435432016869	-1.01588083209327	0.353009968059537	2258.25176176424	1869.75440330036	0.0697691824392401	-0.284633011218534	-0.565897733421515	-0.00336828901555414	1784.49416716139	35475.0019933559
34958	Sgta	0.370472074091991	-0.333535892428429	-1.10980228054193	0.442730495685073	343.360358657457	294.008533946742	0.0639191073806672	-0.331287895533514	-0.651120362700438	-0.0114554283665907	287.529119418761	5549.38807213776
34962	Sh2b3	0.076707147343901	-0.302040576062427	-0.61141835937349	0.00733720724863512	107.226111046842	89.9454027395419	0.0491220382208926	-0.280291047551218	-0.526568810639113	-0.0340132844633237	88.2436532186309	1712.49100203009
34990	Sh3pxd2a	0.0763217250569409	-0.6369417024944	-1.33543308499667	0.0615496800078729	408.964757731298	329.538987201667	0.0147343634816577	-0.706233471082105	-1.18800168923689	-0.224465252927319	316.343525601981	6329.08362320967
34991	Sh3pxd2b	0.251768213810085	-0.313712029810806	-0.866433359406753	0.23900929978514	2311.31066490432	1803.49858180699	0.0254309395463448	-0.221771061067908	-0.380648657167735	-0.0628934649680822	1872.91701083975	35926.3575453063
35005	Shc2	0.575483564326067	0.303129276080656	-0.850697510522017	1.45695606268333	22.2343761652185	27.8137476575579	0.0217185326361701	1.42084969469555	0.0567187297020986	2.78498065968901	36.9029849812901	521.706652824399
35017	Shisa4	0.260653927984427	-0.426894937902795	-1.21050682858275	0.356716952777158	153.902272800918	127.136627344404	0.0180486218970003	-0.456100615664452	-0.76474250444535	-0.147458726883553	121.985396384758	2418.14577918049
35030	Shmt1	0.296544656767084	-0.288189958982723	-0.850663976428094	0.274284058462647	370.788802615227	307.93825284549	0.0694344551720112	-0.231158413380798	-0.457683060963063	-0.00463376579853203	287.891367204392	5799.71053599065
35044	Siah1a	0.12294738214213	-0.445735628025255	-1.00746074108789	0.115989485037376	332.54231156403	255.039068340336	0.0414906116622345	-0.293850693169542	-0.539188361360668	-0.0485130249784156	273.124817377627	5164.23718369196
35049	Sidt2	0.203704254593133	-0.529320958985703	-1.39092992611978	0.332288008148377	768.655739241589	568.702416760113	0.0304987741814778	-0.803509760002493	-1.49251850655762	-0.114501013447369	472.29438105769	10857.9152223563
35072	Sipa1l2	0.0273475740882392	-0.639778325668788	-1.14712008299553	-0.132436568342048	1273.12991358738	913.888348565157	0.0176340069912231	-0.670276738297823	-1.14501855997715	-0.195534916618497	918.217188008884	18631.4127009685
35100	Ski	0.17896294913778	-0.41777908786126	-1.03904400804451	0.203485832321989	1841.08883781148	1366.83020399915	0.0279206804387882	-0.263516626576913	-0.45833708885524	-0.068696164298585	1218.3302709706	26557.4958766873
35146	Slc12a8	0.121689509369813	0.661470716594013	-0.212469778021933	1.53541121120996	22.2451558885652	35.161999134199	0.0010188938003179	0.620622040285221	0.399870327026551	0.841373753543891	37.3153015494385	568.334739433216
35159	Slc15a4	0.0954793464977406	-0.714731087366592	-1.58457437331656	0.155112198583376	164.707567639456	107.592699603974	0.021803903761332	-0.535323950239205	-0.923418653755177	-0.147229246723232	110.545630237325	2297.07538488453
35160	Slc15a5	0.0538823861865089	0.666341913876116	0.0122401515638958	1.32044367618834	11.6837604570015	22.5317131680757	0.0536360214528272	0.423797481690569	0.0315185391442102	0.816076424236927	23.3479857208501	345.380756075564
35197	Slc1a7	0.947174692102471	-0.0421240352705458	-1.39035895654398	1.30611088600289	15.4644383478728	14.8676137928993	0.0151725137405252	0.633987485362848	0.206693020548889	1.06128195017681	28.0740569124223	350.436654319166
35205	Slc22a16	0.0246588998790506	-0.90123048853718	-1.65105309064636	-0.151407886428002	10.9277241302478	5.06805893105613	0.0282308615060187	-0.542244506474095	-0.965663547967513	-0.118825464980677	6.79039622218887	136.717075700957
35236	Slc25a11	0.0280600163452382	-0.58054053094193	-1.03729628321007	-0.123784778673787	262.070490326382	202.537221639327	0.0200011001422618	-0.541033069501402	-0.92461376519615	-0.157452373806654	206.885016224603	4028.95636914187
35266	Slc25a39	0.350160765908988	-0.302181074300332	-0.970516830554918	0.366154681954253	1748.74442362154	1480.88965120448	0.0236726191062375	-0.331895077817173	-0.568374333775163	-0.0954158218591837	1381.07219973415	27664.2376473611
35268	Slc25a40	0.161022273112524	-0.414917277793848	-1.00083622456838	0.171001668980689	146.743965917904	125.583764031159	0.0361780251832237	-0.707419616321596	-1.32764328308051	-0.0871959495626854	103.528183381246	2255.13547998185
35278	Slc25a51	0.621495151959453	-0.142260946630139	-0.74813443536581	0.463612542105532	761.283289146763	709.637638382617	0.0124733059198825	-0.273547219397448	-0.436396763523416	-0.110697675271481	654.762579163933	12754.1010401599
35288	Slc26a6	0.127755930130913	-0.617446423155867	-1.44046929825107	0.205576451939336	393.481350494307	285.712448532791	0.0158182347397225	-0.821927831572763	-1.41304786557145	-0.230807797574078	240.522347936641	5518.29688178243
35295	Slc27a4	0.382128381414324	-0.419513661662207	-1.43741192644964	0.598384603125228	223.70295214145	184.106218837776	0.0505064240316275	-0.496594946368297	-0.954279484966808	-0.038910407769787	176.173586117758	3503.8965425819
35304	Slc29a3	0.871488128189154	0.0678508522115384	-0.821166000707763	0.95686770513084	5362.03090353288	5710.35447488586	0.0592851125492908	0.497427871990764	0.0141898289813118	0.980665915000216	7645.97521565303	112310.163564431
35322	Slc30a4	0.266556555703981	-0.435186555859452	-1.24669356135805	0.376320449639143	390.195676153897	320.550378014663	0.0372424060961157	-0.411239139093256	-0.749993731957001	-0.0724845462295105	318.768437479714	6177.08694988964
35338	Slc35a4	0.424380075469348	-0.30968697153877	-1.12215729164802	0.502783348570482	263.17652685569	216.658880086141	0.0680082796023559	-0.258462426164687	-0.510744371723821	-0.00618048060555254	215.233095080094	4170.41101213155
35347	Slc35d2	0.0372069234001857	-1.41730208898573	-3.00398830144579	0.169384123474337	11.7154803148695	3.40568321454543	0.0106592741050699	-1.50715139322711	-2.74401585213287	-0.270286934321347	3.32493979069122	110.676619920637
35349	Slc35e1	0.279332547807024	-0.354702632215833	-1.02647361970676	0.317068355275097	655.100137132548	532.818206316948	0.0366868689053291	-0.474914971846197	-0.869388639105921	-0.0804413045864723	464.975058688764	9917.36041282956
35357	Slc35f5	0.138080996511316	-0.605251322279671	-1.43701496499781	0.226512320438464	79.3649360276564	60.922659004289	0.00611897979247225	-0.988097116542365	-1.57852513228977	-0.397669100794959	49.9940482304948	1141.68985957464
35371	Slc37a4	0.847839524944332	-0.0564772679097397	-0.679778630095334	0.566824094275854	118.846651168649	115.764777314162	0.0369980521084999	-0.45540227386917	-0.833081079608021	-0.0777234681303194	92.9010000433196	1965.07457115678
35372	Slc38a1	0.127015960067288	-0.437384157385318	-0.995278225528626	0.12050991075799	3046.59468176385	2346.14103811228	0.00911420369227133	-0.370527236602324	-0.577339395944304	-0.163715077260343	2227.92542754017	45723.9668844978
35390	Slc39a3	0.546936449012451	-0.121855888137617	-0.543909699136836	0.300197922861603	169.08580044626	158.975100436754	0.0391590122816252	-0.387680275427601	-0.710511210276307	-0.0648493405788943	136.552567286013	2787.68080901416
35393	Slc39a6	0.353699849592122	0.588240518790373	-0.800878807164029	1.97735984474477	51.2370844174158	63.3725228922027	0.0143817901889646	1.33103689146841	0.222543950970367	2.43952983196645	72.230879486216	1121.04292077501
35420	Slc48a1	0.0908987914005316	-0.461841797425627	-0.97979701263593	0.0561134177846773	738.176933382035	559.755861250932	0.0319161083329144	-0.417504803844177	-0.746394310077149	-0.0886152976112056	558.736118225456	11140.0134771505
35421	Slc49a4	0.988869479187235	0.00470109071161897	-0.709750782843293	0.719152964266531	65.8521722330922	65.9497245480818	0.0513436562727978	0.281419837408284	0.0305771554355404	0.532262519381028	69.3383496638803	1206.84147867033
35425	Slc4a1ap	0.442650741864186	0.506802847147793	-0.932717934390346	1.94632362868593	80.4547671718776	88.3879465021103	0.0221875474603889	1.13317484051101	0.143883859177579	2.12246582184444	104.935759177267	1642.67083710753
35427	Slc4a3	0.339728374547336	-0.304585706731173	-0.962638414116024	0.353467000653679	171.951821389132	144.121362090813	0.00789664218703194	-0.365519232879751	-0.562262093624807	-0.168776372134694	143.800151076166	2759.24000733667
35448	Slc5a7	0.157642461649899	0.461491482908408	-0.189773499004085	1.1127564648209	2.60774076250693	5.72942116555016	0.0390241264134291	0.796668229580659	0.0631047960022504	1.53023166315907	8.51263197777686	101.098763435004
35488	Slc7a7	0.781002608353202	-0.11848501663838	-1.0214297167093	0.78445968343254	26.4178662513104	24.1745854259106	0.0173439887332158	-0.302675515636659	-0.499906989493403	-0.105444041779914	19.7891512779162	422.289617730823
35497	Slc9a3	0.628623908956373	0.153801715267272	-0.515782686378702	0.823386116913245	9.67627705043548	11.1389646644798	0.0461036751748602	0.421522361769463	0.0499703264674219	0.793074397071504	13.6455740458293	206.764894564467
35504	Slc9a8	0.302488704835474	-0.3691605257269	-1.1089454032885	0.370624351834697	487.860014923778	414.909374583494	0.0467173292592872	-0.431317250417111	-0.813823055924694	-0.0488114449095286	391.090814182918	7763.16122214114
35507	Slc9b2	0.751188577250069	0.109223482321025	-0.61929947192402	0.83774643656607	3.82995744782812	4.54089125220744	0.0109855007364606	0.22818654228014	0.0973967286581221	0.358976355902158	5.96922404802516	86.0404364883643
35511	Slco1a5	0.241662493146946	0.191465464337879	-0.132782821589292	0.515713750265049	8.59315684523777	12.3643980752732	0.0111467430847776	0.75312067374529	0.268517051846823	1.23772429564376	16.7123155573938	226.019222867429
35557	Slx4	0.478850570301724	-0.174108403103578	-0.685102797543084	0.336885991335928	227.719276479349	209.591032812094	0.0390898921798568	-0.341689211902565	-0.623842398778232	-0.0595360250268981	185.598492656526	3737.45281168782
35561	Smad1	0.132754586201849	-0.741480398943292	-1.78121357189881	0.298252774012226	513.572724198156	380.19018014801	0.0355094595121554	-0.632358521298296	-1.17248555323988	-0.0922314893567164	377.217124294104	7625.88017184162
35565	Smad5	0.321726612192034	-0.338576545912263	-1.0442175504282	0.367064458603674	5036.78586599918	4181.98737935108	0.0326951946551529	-0.226178813442014	-0.400461926924524	-0.0518956999595045	4396.39980023221	81691.0382734948
35580	Smarcc2	0.171260440332189	0.34945600856881	-0.152920477721541	0.85183249485916	415.795351431992	456.032198515715	0.0438607788815324	0.508708474629082	0.0591105898388196	0.958306359419344	482.920728564233	8128.48967107163
35620	Smim20	0.297631405900843	-0.226972328417388	-0.667710060360289	0.213765403525513	23.7785850553852	20.9298536632517	0.0336476711569386	-1.15581346569126	-2.30126992712977	-0.0103570042527548	13.1305671472338	347.034035195225
35636	Smim7	0.261182705952637	-0.333892430409286	-0.93753484348405	0.269749982665478	2587.14960375202	2176.44254164807	0.00593144836870143	-0.733295608198987	-1.13488474267647	-0.331706473721505	1714.39646788571	38867.9316797148
35644	Smoc1	0.0735171845751662	0.472056725960331	-0.018978446275445	0.963091898196107	370.345176752703	434.432009268904	0.0371196528550634	0.944077876807425	0.0471239256430321	1.84103182797182	518.60299362518	7940.28107788072
35652	Smpd1	0.273061667318172	-0.613593841265232	-1.82423274404885	0.597045061518384	79.1144352061837	54.4500056763231	0.0435936323304395	-0.58206764061519	-1.10453843396819	-0.0595968472621889	52.5712636233842	1116.81422703535
35662	Sms	0.16097355249468	-0.329992107038569	-0.789083858603949	0.129099644526811	124.571727833137	106.907010681561	0.0093850662715532	-0.591727859484932	-0.940596662693792	-0.242859056276073	92.1275556229704	1941.63776482601
35671	Smyd2	0.373438849951006	-0.276972963011399	-0.920635202847756	0.366689276824958	424.146589199384	375.520159923496	0.0251614247574697	-0.656159063054522	-1.166574412865	-0.145743713244045	301.169959277181	6605.02025040037
35678	Snap23	0.271766699528513	0.611883681992464	-0.591152395141567	1.8149197591265	62.9706411239362	76.1368459491876	0.00395287537535195	1.41934299347405	0.531076052198857	2.30760993474924	90.4244971574632	1377.19190538352
35683	Snapc1	0.333535668552157	-0.284032941360099	-0.887314848201709	0.319248965481512	180.748308336868	155.929737761734	0.0346941492025109	-0.418457176965666	-0.756383114926145	-0.0805312390051868	141.571262227966	2869.4958499594
35702	Snhg16	0.0420057908774813	-0.536870760194346	-1.00808296698052	-0.0656585534081753	104.535426138594	67.0866607514865	0.00664716067269291	-0.582568750231889	-0.897413511350222	-0.267723989113555	55.6475494156074	1363.61781783413
35805	Snord3a	0.0393631167701563	0.258355570511551	0.0471031832356248	0.469607957787478	2192.08212059779	2918.01783837292	0.0324946803589951	0.246836337301868	0.0565276712949484	0.437145003308787	3932.93033232868	54258.1817477963
35858	Snrnp25	0.430383267287442	-0.316532134707847	-1.15944132840504	0.526377058989343	35.4832139652927	31.4549742461631	0.0100201321024342	-0.637241896621338	-1.02367092041665	-0.250812872826022	24.2917505349289	547.379632478308
35878	Sntb2	0.0852579576126058	0.637958543432488	-0.0905447363429335	1.36646182320791	116.513392058229	131.527525554751	0.00331003992673318	1.93849762896548	0.544146032321718	3.33284922560924	161.746346992914	2458.72358763537
35889	Snx12	0.147567623746651	-0.545215357151225	-1.30569103187552	0.215260317573074	386.711676782571	321.650354776205	0.00522133737722977	-0.279860567619071	-0.414404360023238	-0.145316775214905	336.39209213781	6268.52474217952
35894	Snx17	0.13203833023377	-0.397611374622794	-0.909349638564508	0.114126889318919	980.656785841236	813.43924966843	0.00679703527861622	-0.538016410018124	-0.82722145712815	-0.248811362908098	765.061896618304	15354.9475927678
35895	Snx18	0.0862720660154819	-0.236467762216306	-0.487122622475013	0.0141870980424006	309.741556007967	267.479653138791	0.000985230781012936	-0.268547510822414	-0.356929741800869	-0.180165279843958	266.091131520273	5059.87404400219
35903	Snx27	0.280380180279951	-0.377812975830043	-1.09796920241065	0.342343250750569	1717.08470224267	1420.09469084779	0.0660150317856284	-0.353406365181958	-0.699610326379886	-0.00720240398402894	1399.91621815827	27222.5736674924
35904	Snx29	0.139871339607787	-0.80025019474116	-1.96855586062491	0.368055471142588	1527.54393780331	1227.98207908042	0.00422838803142232	-1.56478440899546	-2.611997313846	-0.517571504144919	1071.39198405783	22961.5080056494
35906	Snx30	0.248248152206002	-0.429271825503005	-1.1943463318612	0.335802680855191	577.687956528483	484.649698911474	0.059252763739392	-0.465169071516586	-0.91385405295246	-0.0164840900807117	475.739070678194	9228.46035670891
35909	Snx33	0.317609999400891	-0.486109347893654	-1.51816761540552	0.545948919618213	639.774452954509	517.560363671126	0.0215499468264006	-0.438111497683353	-0.748086057253103	-0.128136938113603	493.264445862864	9903.59557493099
35915	Snx9	0.163629215440772	-0.332157117959949	-0.79801396240432	0.133699726484422	681.88226190403	506.382863555771	0.0322643061226835	-0.250749026841411	-0.443761726064659	-0.057736327618162	473.274512405359	9969.23782719096
35916	Soat1	0.192862205166242	-0.585352914599013	-1.52376606766677	0.353060238468748	240.493533288262	184.502515501274	0.0653744363434927	-0.3402479529032	-0.67173550267535	-0.00876040313104914	191.155748962799	3696.91078651401
35925	Socs7	0.253171475168504	-0.438971404358648	-1.2322575419451	0.354314733227808	882.217445116855	716.640538752473	0.00590877775606331	-0.304651556292295	-0.456025329162013	-0.153277783422577	660.008185248852	13553.1970147091
35956	Sox13	0.824413649566496	-0.0652856616681101	-0.688135935162987	0.557564611826767	35.2629954133018	34.1860534237041	0.0445364749520325	0.415775199197778	0.0536446022684139	0.777905796127141	42.7328679605305	673.091500785218
35974	Sox8	0.262655973111858	0.285743117792177	-0.229000215374879	0.800486450959233	325.346642912301	362.832769759974	0.00624728057579115	2.10652723547327	0.246074369648046	3.96698010129849	467.703782884366	6935.29917333984
35997	Spaca9	0.0575593563969896	0.639677131397426	0.00256350155364859	1.2767907612412	2.38129734766878	6.06763501746136	0.0637958145139634	0.178164052402417	0.0094813682746567	0.346846736530178	6.32007997164756	88.6140740206662
36013	Sparcl1	0.480968243406536	0.181223262178276	-0.353698047705546	0.716144572062099	359.5891286494	396.909211084573	0.0260256912512528	0.695938991098438	0.143376031559506	1.24850195063737	525.746659063544	7693.46999278511
36021	Spata2	0.220436978742945	-0.279205668137634	-0.732184677959795	0.173773341684527	463.688331875042	367.2988917114	0.0448067250588074	-0.234343089709271	-0.433209248853425	-0.035476930565118	361.186715790553	7153.04363626197
36061	Specc1	0.371687937656444	-0.276297119477157	-0.9157764838061	0.363182244851785	11638.5091866879	9803.30468783633	0.0308324145565014	-0.199824886338193	-0.350763916946853	-0.0488858557295327	9638.33317541357	186480.882299627
36079	Spen	0.142905574965758	-0.441425582901195	-1.03462465991217	0.151773494109781	1957.98775755606	1586.31636132648	0.0395969768060022	-0.468833951510742	-0.866850458644752	-0.0708174443767332	1535.41575089346	30478.319218656
36084	Spg21	0.0703300043492924	-0.923795178619021	-1.99571280567575	0.148122448437703	122.837454591912	95.9886548950741	0.00186362547359863	-0.981354107809882	-1.42586948197324	-0.53683873364652	92.4143299437174	1867.44263658422
36085	Spg7	0.102809505680258	-0.754299610892887	-1.70988105320603	0.201281831420253	430.745563659192	303.379393444578	0.0144243467383589	-0.719262863054873	-1.20900811567462	-0.22951761043513	281.663554791832	6094.73107137362
36094	Spin1	0.289219513170133	-0.252307882995001	-0.734157942761544	0.229542176771542	1395.19399819806	1208.21909056361	0.0332875179173701	-0.205045187811258	-0.363528938285748	-0.0465614373367672	1151.83964038257	22531.5163748655
36131	Spock3	0.19778386709503	0.353875722741247	-0.193620079171518	0.901371524654012	50.8085607690837	62.9673419572026	0.0523101991500683	0.404908769417742	0.0344860617150213	0.775331477120462	69.0101097124665	1096.71607463252
36144	Spr	0.20209689481625	-0.379297040417811	-0.975443189453103	0.216849108617481	91.7022803135774	73.7562607703203	0.059762962583228	-0.4195583025109	-0.821698070528928	-0.0174185344928733	72.1728665396978	1425.78844574157
36146	Spred2	0.142446482399447	-0.555549549933304	-1.32011832142505	0.209019221558437	370.258154743042	280.88264382452	0.0409980001728874	-0.180049750884269	-0.327874577743722	-0.0322249240248152	337.858457661895	5933.99553737674
36147	Spred3	0.163592490459007	-0.269361560218697	-0.643710211753773	0.10498709131638	546.218527717245	463.656213369886	0.0510441388844754	-0.345047605130403	-0.654953900357394	-0.0351413099034117	394.129789569635	8424.02718394059
36148	Spring1	0.0637013103733038	-0.38918067599084	-0.768159783885723	-0.010201568095957	107.872986561792	83.6356886018124	0.0532032506903449	-0.380875535736919	-0.729699280714256	-0.0320517907595813	83.0393494443746	1647.28814764788
36165	Spry1	0.702483244324198	-0.069061372806538	-0.449815128874086	0.31169238326101	687.299538132311	659.563379097977	0.066387237903402	-0.180714144457356	-0.354194989783829	-0.00723329913088289	610.299046957559	11742.9717851271
36170	Spryd4	0.780921392418896	-0.086642277708595	-0.745596980770293	0.572312425353103	70.8720533195462	67.981514367244	0.00648544818096633	-0.697281527351039	-1.08346078472178	-0.311102269980297	46.7838232253504	1113.82434547284
36175	Spsb4	0.417888491434433	-0.233417901326893	-0.830698466181154	0.363862663527367	266.002113234852	240.69996201844	0.0098293366999858	-0.428846362847049	-0.675413454570964	-0.182279271123135	217.055210368908	4342.5437137332
36197	Src	0.205157817194406	-0.5916859031693	-1.57318889360222	0.389817087263616	675.369311041182	493.194522603861	0.0191820437991895	-0.457536159862625	-0.772370837958561	-0.142701481766689	477.643330423069	9877.24298440867
36201	Srd5a2	0.742253996074684	0.191425539953208	-1.04660841408872	1.42945949399513	4.17167833090469	5.61096713881012	0.0555399481514757	0.212210266479165	0.0197592563255942	0.404661276632735	8.92468438685683	112.24397913943
36203	Srebf1	0.182900168982512	-0.294480442532056	-0.728152469857452	0.139191584793341	844.77513900254	601.559025234163	0.0655545697064312	-0.127649344989421	-0.249167816065205	-0.00613087391363612	597.477290399972	12262.86872782
36207	Srf	0.582083284718946	-0.217861793789879	-1.05315052525129	0.617426937671532	283.528596177846	255.703350096147	0.0186672818443075	-0.402547842732168	-0.674556241839058	-0.130539443625279	219.287727550252	4551.11804294547
36211	Srgap3	0.414992733899851	-0.112314968271763	-0.394877661377962	0.170247724834435	513.15247454745	474.051725422604	0.0600480328643756	0.298182579566761	0.0177126054220468	0.578652553711475	584.028547830539	9427.39648680356
36235	Srrm2	0.0289347793932482	0.951593576364224	0.109392338750152	1.7937948139783	703.279260479557	862.046736015874	0.0320012022458662	0.726149227325924	0.108957058653243	1.34334139599861	963.971184660009	15175.7830869326
36247	Srsf5	0.23747649820799	0.386141142025175	-0.278714296224618	1.05099658027497	115.714743859841	132.873320823162	0.0282381885576738	0.58436876688348	0.123326263524906	1.04541127024205	157.177785045859	2434.59509837317
36253	Srxn1	0.788910652882476	0.118666865400817	-0.820708906533778	1.05804263733541	229.028653645059	242.458041380962	0.0248321400802818	0.597912930918001	0.141543617161601	1.0542822446744	307.438458233704	4673.55091955834
36260	Ssbp2	0.617158291313499	0.194909843647329	-0.628297011202929	1.01811669849759	186.879249859245	196.743184057172	0.0216334331538217	0.851103850739062	0.179047824673401	1.52315987680472	256.146044585343	3838.61087101056
36265	Ssh1	0.0317090034601815	-0.565959887233026	-1.02564280690516	-0.106276967560897	256.715088998255	188.078197289137	0.0668888334616334	-0.407519447813697	-0.812408972532874	-0.0026299230945192	210.281006519342	3930.44575684041
36269	Ssna1	0.0778871383206034	-0.536508148739504	-1.11445673549311	0.0414404380140971	178.918733789973	140.288886439973	0.0488411842317969	-0.482282407703891	-0.920657919089712	-0.0439068963180698	141.733066854112	2765.64412250435
36274	Ssr3	0.110116474209596	-0.361060877053567	-0.789121599911561	0.0669998458044278	873.684398873639	731.935710454542	0.00555519635723533	-0.315045083211414	-0.469527214341871	-0.160562952080958	746.21766663714	14111.0266557919
36312	St6galnac3	0.138522342261553	-0.167791274129064	-0.381566225618269	0.0459836773601413	326.023220992789	310.319749444293	3.22118778434185e-05	-0.513131186088582	-0.599347581111794	-0.426914791065371	270.233555232041	5439.45915401474
36313	St6galnac4	0.15163932470546	-0.375838742674599	-0.888271667715455	0.136594182366257	53.538509060554	42.555633819395	0.0423907264011551	-0.747239702481222	-1.4426846626196	-0.0517947423428429	32.10160079848	769.174462070574
36315	St6galnac6	0.186569408518807	-0.334390364518689	-0.83478950864401	0.166008779606633	875.115486094614	697.6615201382	0.0106063245350487	-0.330534213724177	-0.520908891434541	-0.140159536013814	630.773599335062	13221.3036334073
36343	Stard3	0.254783938246472	-0.395520137578576	-1.10711575018857	0.31607547503142	350.849225630598	292.004828563377	0.0218690796876943	-0.521016219809955	-0.897797835822015	-0.144234603797895	273.582754869847	5498.62085438293
36349	Stard8	0.288428276796898	-0.771289770548339	-2.41996879886039	0.877389257763716	38.6659910425549	23.5615203466388	0.0200384091410034	-0.541025927468773	-0.92479568911894	-0.157256165818607	21.6460731683361	503.241507345179
36350	Stard9	0.0908179413029924	-0.590855381910276	-1.27329830478123	0.0915875409606755	1016.91506934271	792.661553021184	0.0291064345237046	-0.431053936334821	-0.762512965659817	-0.0995949070098244	836.676126993842	15877.5164961464
36383	Stk24	0.876838916534182	-0.0519933176072121	-0.762833347774449	0.658846712560025	398.943195950734	391.102582588218	0.0403646364562185	-0.228727383836508	-0.416535469187532	-0.0409192984854838	362.945837688907	6917.94969736715
36395	Stk38	0.750926020480515	0.138645124396548	-0.786774247014188	1.06406449580728	125.55251458355	130.681534879741	0.0182394533953129	1.01562501771147	0.208052504606796	1.82319753081614	160.487314123816	2500.32818152264
36399	Stk40	0.341769812898348	-0.27624069070416	-0.87347700820787	0.320995626799551	1300.4872911551	1135.90080262424	0.0294626690898737	-0.352415466147371	-0.620498963919298	-0.0843319683754438	1052.08934741786	20930.8646471832
36419	Stra6	0.933749059952694	-0.0373371770744716	-0.989572137144563	0.91489778299562	3.66898533435896	3.51911921299186	0.0496096842442615	0.375077657895853	0.0395694841367777	0.710585831654928	5.86495762031486	78.3183730059941
36423	Stradb	0.277944350326241	-0.386391213715791	-1.11980592140576	0.34702349397418	9353.06657385541	7764.00063105743	0.0204054350280322	-0.648098100442389	-1.12275490475373	-0.17344129613105	6710.8595910596	142967.560775835
36432	Strn4	0.216352697852928	-0.35539068031253	-0.932604857245908	0.221823496620849	586.730697624016	505.04631546747	0.055716883287935	-0.429623268779411	-0.832738268245919	-0.0265082693129033	482.030877408065	9442.84734299731
36448	Stx4a	0.671275295089287	0.197966601305055	-0.790913401034981	1.18684660364509	79.5723329195939	84.9730958528545	0.0410274681561881	0.854195797296171	0.0412619915759952	1.66712960301635	112.064754573576	1659.66110007614
36487	Sult2a5	0.0464359725900366	0.827192739319993	0.0158529142359214	1.63853256440406	5.60340649929604	12.2370112300434	0.00413317584584413	0.999871124450765	0.453303033604501	1.54643921529703	12.471034148631	181.868711267823
36492	Sult3a1	0.340753017109114	0.281756875220985	-0.326444689223152	0.889958439665122	2.396262523999	4.53148503697682	0.0649771505621519	0.41839291927907	0.00596169340137487	0.830824145156766	4.4782997517019	68.4362838760664
36499	Sumf2	0.0355202291419703	0.774661744975074	0.0858753260545156	1.46344816389563	37.8806960083701	49.2957457770481	0.0350454723247395	0.707963794003249	0.0930423090653035	1.32288527894119	52.0399598953839	835.298410084812
36514	Supt6	0.961666331922324	-0.0171022254584287	-0.771479375809734	0.737274924892877	208.122997182059	207.015490760559	0.018033613367158	0.5278821935492	0.165078549621516	0.890685837476885	247.176852726485	3973.89204401461
36520	Surf6	0.363874264063394	-0.221310263576038	-0.721168331760301	0.278547804608225	266.621429851784	239.157846375054	0.060070087481232	-0.385928582474378	-0.754156342988231	-0.0177008219605255	218.531170812421	4345.86268223556
36527	Suv39h1	0.0484699307288965	-0.497453504437937	-0.950020003071238	-0.0448870058046363	208.803633704796	167.422250987312	0.03699541714948	-0.332887731675525	-0.602848867311914	-0.0629265960391367	179.160829083069	3332.32028265106
36529	Suz12	0.030805739357494	0.22554557751689	0.0547650597349868	0.396326095298793	212.314375892949	227.148284704138	0.00849371073411178	1.27010879295975	0.364342929040343	2.17587465687916	272.63650306862	4272.59498199424
36538	Svep1	0.511842384467105	-0.214006372306784	-0.897315558994826	0.469302814381258	204.112560024106	189.959078644371	0.0046739072651297	-0.493289688747246	-0.73330340024261	-0.253275977251881	169.658849305584	3382.38292784436
36550	Swap70	0.138560212271058	-0.330835650397606	-0.760754475239185	0.099083174443973	550.262639884675	471.694844505584	0.0540088393742944	-0.235382899532336	-0.447439746741221	-0.0233260523234503	493.007965299881	9089.79269814084
36572	Syn3	0.422988958582365	0.317950121167035	-0.514550155328299	1.15045039766237	82.8803639868966	93.2232587600825	0.00296932848641029	0.330319870275831	0.190061707933315	0.470578032618347	94.927512654948	1626.18681241156
36573	Syna	0.415901031743566	0.46174157497967	-0.75897454117095	1.68245769113029	8.05208361334677	11.2058479716055	0.0313803834621632	1.10587773345522	0.0504915899252674	2.16126387698518	13.3583712560068	195.697817045755
36595	Synpr	0.463365493949996	0.335833332075915	-0.633186026910955	1.30485269106279	87.261291159086	104.594635736825	0.034157120658327	0.479175808879958	0.0892097999065826	0.869141817853334	115.104730971449	1841.76394720416
36601	Syt1	0.713294474886938	0.121772253816129	-0.57831319510194	0.821857702734197	122.96058575241	131.274967544032	0.0432517222597659	0.29758269945843	0.045780659543398	0.549384739373462	151.317556295557	2433.31865755199
36624	Szrd1	0.438433870146179	-0.198297578263932	-0.728470386292432	0.331875229764568	1839.8980088941	1620.5521221446	0.0621384899470867	-0.149387340652453	-0.289243078366049	-0.00953160293885724	1653.22137196965	30682.0290180501
36643	Tab1	0.0335034063356884	-0.686481902197702	-1.27129923672262	-0.101664567672785	124.939469682687	85.6465455858654	0.00312164352740996	-0.718542285741122	-1.05564264114016	-0.381441930342083	83.8443304941742	1766.58207457636
36657	Tacstd2	0.460430172954215	0.36326536462897	-0.682364698238479	1.40889542749642	75.5602347241166	108.722128351395	0.0650055120492175	-0.365075580140496	-0.721529850507377	-0.00862130977361558	58.69652672015	1457.87333877397
36662	Taf1	0.299031259761006	0.249560616579005	-0.237890316652912	0.737011549810922	98.7247692448264	111.795531724161	0.0553796136170341	0.244017480902031	0.0221478555110923	0.46588710629297	130.78689761226	2047.84319148748
36677	Taf5l	0.176878261148455	-0.511016964672563	-1.28142812438106	0.259394195035933	109.850901401302	79.777109328788	0.0637183738754391	-0.201396475816676	-0.39240966308143	-0.0103832885519225	95.8609447411538	1712.93373282746
36690	Tafa5	0.165119834460662	-0.461392968660766	-1.12691247162748	0.204126534305944	530.497704632211	443.035067242379	0.0135190709220243	-0.354319847184725	-0.572300077745681	-0.13633961662377	448.286961504668	8530.91840027555
36764	Tatdn2	0.193604452412065	-0.520068589903499	-1.34251313895285	0.302375959145853	648.184464945207	475.52506725012	0.010789229668133	-0.376173046790018	-0.59542964829335	-0.156916445286686	413.315004024384	9222.14721731826
36774	Tbc1d12	0.725914784635731	0.175005298829328	-0.884367092673942	1.2343776903326	91.196467198145	94.8737818202805	0.00414702738959906	1.18276531792626	0.494005546537759	1.87152508931475	120.166489542376	1837.42043136481
36775	Tbc1d13	0.236684484884128	-0.372145875374898	-1.01007077438293	0.265779023633132	632.947371559353	531.030442855222	0.0418845450870229	-0.560850054600633	-1.05549059593645	-0.0662095132648114	476.646198344688	9843.74407655558
36777	Tbc1d15	0.496562533367228	0.290874206329452	-0.612040806319057	1.19378921897796	48.8666007338095	53.9411222518359	0.0362332570447816	0.801732768209057	0.0787611488723555	1.52470438754576	68.8275552870515	1029.81166963618
36778	Tbc1d16	0.270188578176325	-0.363999236083982	-1.03969532421643	0.311696852048462	983.185037597268	825.395602490932	0.0569577207022501	-0.469423243130975	-0.916710788217841	-0.0221356980441093	776.906427658406	15512.9224064796
36784	Tbc1d22a	0.0737433741799319	-0.693707193189606	-1.45692043945298	0.0695060530737639	558.936629434161	390.23805127236	0.0399484148166069	-0.613193974659525	-1.15322449421522	-0.0731634551038292	373.662680375053	7937.02416648944
36785	Tbc1d22b	0.0686282574483673	-0.7042293949799	-1.46199545748186	0.0535366675220599	158.657070186584	114.488831848871	0.0334253647873781	-0.758109589359507	-1.41687479972651	-0.0993443789925065	109.086616359688	2293.39511037086
36790	Tbc1d2b	0.342451979917448	-0.437770070407861	-1.41168077627419	0.536140635458463	177.164831693989	135.504398626719	0.0352165744101085	-0.353516758143796	-0.636950072254685	-0.0700834440329066	132.828637586217	2672.98720744155
36794	Tbc1d4	0.651815786261035	-0.203451187708125	-1.15856291440068	0.751660538984427	187.349409890147	179.053058683706	0.0589108882111083	0.601681184680285	0.0037123780861491	1.19964999127442	228.000470288646	3566.417633175
36806	Tbce	0.311221230232639	-0.312588505094229	-0.945971793175301	0.320794782986844	762.70826979674	658.570143511478	0.0561247181688482	-0.575857625189638	-1.13541293098	-0.0163023193992766	576.61175475209	11987.3410083618
36807	Tbcel	0.0884567941365816	-0.557372917131429	-1.18957590140254	0.0748300671396817	192.026289809987	152.628946616479	0.0255464109544341	-0.595929000872777	-1.0542027540204	-0.137655247725153	147.897620623915	2955.31714230228
36812	Tbl1xr1	0.280120322476902	-0.420151050258886	-1.22680421498335	0.386502114465576	3319.03725031659	2590.54878171045	0.0148204895108998	-0.36722991305025	-0.599136276871033	-0.135323549229468	2376.28999523276	49715.2561635587
36813	Tbl2	0.128245130967373	-0.635767345665852	-1.48867574067182	0.217141049340115	692.542534512188	512.41570083727	0.017956066374047	-0.859034628163323	-1.50545501377418	-0.212614242552463	436.773731684606	9850.39180220439
36821	Tbrg4	0.471082519536523	-0.189375594902789	-0.735691607685894	0.356940417880316	336.556352439518	304.06737335689	0.06248805991205	-0.250320176970309	-0.487443956830303	-0.0131963971103147	290.226029110887	5585.09852944377
36830	Tbx22	0.813168700434334	0.146272212119116	-1.16890496814245	1.46144939238068	7.33004675748626	8.5186749726021	0.010665564646628	0.532769694451785	0.213018493236804	0.852520895666765	18.4218296842849	205.62330848624
36838	Tbxas1	0.297994300258582	0.468521652779204	-0.478574854857568	1.41561816041598	35.7242644072787	47.5135010351268	0.0144587932226981	0.303015137634378	0.114819890743805	0.491210384524951	52.3704589317031	813.649346244651
36867	Tcf25	0.171765885588074	-0.4254582213385	-1.04641429065086	0.19549784797386	1676.06728813239	1395.34748555457	0.0174668820237777	-0.480828861508941	-0.805047168169389	-0.156610554848492	1325.62206503507	26382.2210323321
36885	Tcn2	0.323171917954731	-0.321030974992794	-0.990486305849104	0.348424355863515	12.828802603828	10.3308969172143	0.052700645116198	-0.474530323350406	-0.915806107221848	-0.033254539478964	9.13828377556421	193.787899779639
36887	Tcp1	0.145700059202243	-0.397664229142165	-0.932190464743676	0.136862006459345	1443.95447482937	1252.5524419073	0.0601958127829398	-0.446118678366063	-0.877008944690559	-0.0152284120415673	1217.61180404297	23484.7123246778
36892	Tcp11l1	0.213502857959698	-0.389333015343824	-1.02079400640314	0.242127975715495	628.435606183309	509.256227013368	0.00882477837114793	-0.353260580188583	-0.548288110531501	-0.158233049845666	509.549934759049	9883.45060773435
36911	Tdg	0.314832612723976	-0.22901546431918	-0.69185745272523	0.233826524086871	1431.55343343396	1218.64051469641	0.036277797638165	-0.305749152118547	-0.551232176367939	-0.0602661278691553	1156.94860779426	22842.8553355478
36936	Tead2	0.204216234670527	-0.395813808041021	-1.02325263143289	0.23162501535085	2050.95322553025	1624.98827417884	0.0196529702213217	-0.364280843889068	-0.612185389268194	-0.116376298509943	1475.45351516879	30908.3700892673
36946	Tedc1	0.269861722470531	-0.511820019552584	-1.48957387318787	0.465933834082697	464.998307153852	340.56144238467	0.022768641248778	-0.403317967513843	-0.691105336029141	-0.115530598998545	272.437120296185	6467.98121900824
36952	Tef	0.263773609556751	-0.346293426084418	-0.977505937484766	0.28491908531593	2522.33739747407	2033.1844236617	0.0466088473038359	-0.335200789568316	-0.627200817587939	-0.0432007615486933	1954.38824741382	39059.4604112976
36967	Tent4a	0.215809964494565	-0.530132424632498	-1.42069922551271	0.360434376247713	1092.21811139789	815.733192192879	0.0129080032813344	-0.27562061901359	-0.441203177766161	-0.110038060261019	755.213790724446	15978.9905658913
36968	Tent4b	0.245327621842395	0.463392185804877	-0.362331881374425	1.28911625298418	141.774252845181	156.486458990261	0.0344482878717754	0.846553997509701	0.0841524882319978	1.6089555067874	168.118623401534	2798.27601142185
36993	Tet3	0.212031742831802	-0.381466298266979	-0.996961433963787	0.234028837429829	4724.38850869764	3901.71230905205	0.0104872034320729	-0.453573929404162	-0.719961869885421	-0.187185988922903	3654.61093855826	73684.2705378477
37013	Tex261	0.170310765345913	-0.473569350436825	-1.16868389935633	0.221545198482679	1531.48342628459	1183.98079650368	0.00298709683769317	-0.405824474069175	-0.580637400109745	-0.231011548028604	1071.16640354203	22719.7837579818
37019	Tex35	0.477317580627324	0.422028495600201	-0.856173754533746	1.70023074573415	1.78133119775307	2.79196528987408	0.0336450438867762	0.999366021990699	0.0603620690150544	1.93836997496634	6.44353988720798	66.1010182490108
37033	Tfam	0.0779500540146877	-0.226413300504093	-0.457427452699356	0.00460085169117	173.922584344354	156.36612996184	0.0568402541254684	-0.429394191769341	-0.834935073993694	-0.0238533095449888	144.834377551139	2850.738551144
37044	Tfdp1	0.342393552700088	-0.420492302583059	-1.35267068726096	0.511686082094843	318.042319755384	254.452485689499	0.0437234468890792	-0.245707075363889	-0.452904421649525	-0.0385097290782533	248.977717708402	4928.83513891971
37045	Tfdp2	0.225019883863057	-0.489901829865571	-1.32473494487245	0.34493128514131	905.730750966272	692.269018525449	0.0253424052000985	-0.42406357657386	-0.737091053326793	-0.111036099820928	619.494605471588	13304.9662497799
37059	Tg	0.603629873598103	0.209001858541105	-0.641169720648138	1.05917343773035	14.6133634523137	16.9192061895679	0.0510609028512279	0.210822844863318	0.0248149287085746	0.39683076101806	18.6264151797984	300.95390893008
37065	Tgfb3	0.0472907940393312	-1.04863310701119	-2.16027969388189	0.0630134798594981	22.1027530792361	13.2077804410123	0.029327392074303	-1.09128270972517	-2.10737702297046	-0.0751883964798863	11.5601787091925	281.224273376645
37071	Tgfbrap1	0.234220605460109	-0.436446857882995	-1.1890289509196	0.316135235153613	557.092298980372	440.379425550611	0.0481777361989576	-0.348712293290984	-0.656355641353041	-0.0410689452289258	434.676566551942	8592.88974649755
37104	Them4	0.161440302404274	0.379375327312816	-0.153512739301291	0.912263393926924	30.2022974661228	35.9942956080812	0.0185982670744907	0.937760615197484	0.207225406821346	1.66829582357362	41.6089728396609	646.833395483189
37115	Thoc2	0.130370580912012	0.270072100054361	-0.0687320543244481	0.608876254433171	156.991557206846	178.434214836087	0.0241527529663088	0.459371600788368	0.122446471794726	0.79629672978201	217.016319482677	3314.65254915366
37117	Thoc3	0.13657939207966	-0.514435379477817	-1.20272662167775	0.17385586272212	366.806729926055	274.021449699658	0.0309416999300561	-0.420353050621013	-0.748679050733438	-0.0920270505085882	257.589148324729	5390.50396770265
37128	Thsd4	0.361590119828392	0.575309980040741	-0.803454188779358	1.95407414886084	121.780300911904	6234.08754599398	0.00587892934163708	0.149349719867503	0.0764908053928844	0.222208634342121	139.777459676289	38973.871839493
37137	Tia1	0.538365177190712	0.331349675500784	-0.81735236359867	1.48005171460024	154.76551465985	168.603527945874	0.0115983613694046	0.905073612975272	0.288586263035475	1.52156096291507	232.472102877301	3335.04687289814
37167	Timm8a1	0.708741877130176	-0.108505409495623	-0.721495795194091	0.504484976202844	5.1134023295694	4.44013218495388	0.000495850859222999	1.41529703834432	0.856913137371505	1.97368093931713	10.6022358663271	120.934622285102
37170	Timm9	0.188672156604936	-0.445313632492637	-1.12910897169875	0.238481706713479	260.790424894962	215.273754657904	0.040228359930265	-0.699580040171753	-1.33156985672476	-0.0675902236187423	195.7105593666	4030.64843351679
37184	Tjap1	0.199378063009152	-0.507471313168015	-1.32009456283062	0.30515193649459	445.625818400039	325.649292384558	0.0382816398693353	-0.166762352285008	-0.300691243077308	-0.0328334614927069	346.92673157652	6709.2110541667
37197	Tlcd3b	0.449103631132763	0.356812075035834	-0.642129449382443	1.35575359945411	5.53966577425035	7.44353055569192	0.0246530277790956	1.31886684606759	0.0536303363361523	2.58410335579902	11.1716433839155	144.929038283147
37201	Tle1	0.277550624371907	0.476215610724072	-0.44299143356262	1.39542265501076	142.686385180991	165.954463830696	0.0138819421876379	0.949396742378267	0.262294146190454	1.63649933856608	241.185701822528	3298.95930500529
37243	Tm9sf2	0.072480302549317	-0.818388723932186	-1.74668087091611	0.109903423051742	288.673311600201	185.762530211655	0.0052889458058349	-0.622073055843811	-0.943556397023358	-0.300589714664264	194.370053101221	4012.83536947846
37250	Tmbim4	0.235492543911224	-0.339889760603786	-0.917678107866412	0.23789858665884	210.768514313493	174.578209207202	0.0233112086729993	-0.477992914704744	-0.826489092114732	-0.129496737294757	156.634398090001	3251.88672966418
37281	Tmed8	0.174936094762013	-0.555869557814668	-1.39812593403041	0.286386818401079	1605.49769803158	1181.57178381629	0.0166162679873515	-0.579443772079548	-0.973921457549652	-0.184966086609444	1083.02342610071	23220.5574476915
37291	Tmem106c	0.124819986517521	-0.468031125628569	-1.06436183833245	0.128299587075311	179.688363724661	142.816250245406	0.0056322803486679	-1.02898268623435	-1.64004542042892	-0.417919952039779	98.2977962446764	2524.81446128846
37292	Tmem107	0.0961916953945765	-0.874739352436987	-1.99512076000236	0.245642055128382	25.7276153604321	16.7821015083144	0.0496297513096425	-0.305405289175861	-0.575584132580206	-0.0352264457715151	20.6101383067733	378.719131053119
37296	Tmem114	0.41999671480386	0.353649759086837	-0.571183313603278	1.27848283177695	2.69652706751965	3.72646838546127	0.0119283205406869	-0.971301714818401	-1.65218297283919	-0.290420456797614	0.635494685298313	42.3509408296754
37309	Tmem127	0.26502709848692	-0.222069625942281	-0.621246308379363	0.177107056494802	288.598438699474	251.626577782774	0.0320081164336717	-0.258591806954018	-0.457368553710642	-0.0598150601973935	243.271449798244	4700.97879768295
37315	Tmem132a	0.257544358934097	0.296813578578785	-0.232172909722358	0.825800066879928	48.1526769146834	58.6176031081855	0.0471397578758155	0.814336457110108	0.0149631995524119	1.6137097146678	73.350692124282	1080.72583288291
37332	Tmem14c	0.176935807660597	-0.617231577853255	-1.57226605884062	0.337802903134115	132.460376556613	98.6402916176313	0.0135889657471793	-0.42278756316033	-0.686477362890623	-0.159097763430037	106.679923947568	2026.68355273088
37347	Tmem164	0.22542549510883	-0.471542354917594	-1.27273459323623	0.329649883401042	7638.59631562951	5832.75651284899	0.0294650347258042	-0.498246807513794	-0.88818399396371	-0.108309621063877	4985.33709059962	110740.139514469
37361	Tmem176b	0.0693431195985959	-0.375238341070048	-0.750524206292381	4.75241522857051e-05	210.776565730738	174.979086830072	0.0569725172114769	-0.300422523341213	-0.578189089316347	-0.0226559573660795	180.355206028412	3396.66515153533
37370	Tmem183a	0.379782207300232	-0.247120761002017	-0.827568175895126	0.333326653891092	805.001032404458	700.470737114548	0.0716891252044085	-0.168153112993342	-0.333761417087643	-0.00254480889904113	681.914154781486	13124.3155458029
37374	Tmem185a	0.247815091931039	-0.403419345861729	-1.11811244382751	0.311273752104052	199.481037093783	158.521707871974	0.0216938396055335	-0.651861959617963	-1.13785220584958	-0.165871713386348	136.332341164694	2966.0105167827
37376	Tmem186	0.0868077210460418	0.36027722902555	-0.0293100467373804	0.749864504788481	37.7275431490707	46.3250920492508	0.0138219585026523	0.723025402684811	0.235635442334954	1.21041536303467	54.6090066766189	831.969851249643
37389	Tmem201	0.0600501604561759	-0.46907376479969	-0.923925319072053	-0.0142222105273268	472.077438942118	352.017807763646	0.00245548879681845	-0.477416140292189	-0.676940030937935	-0.277892249646443	359.560958636023	7101.93723205072
37409	Tmem222	0.142104796344775	-0.60230718203506	-1.4399911512565	0.235376787186385	268.875846047326	193.267812942111	0.0449176463602431	-0.554867351713166	-1.05426138803788	-0.0554733153884502	208.314943418377	4022.75161444688
37415	Tmem231	0.838269814696229	0.113482483165794	-1.06642717749044	1.29339214382203	15.005436913907	15.867732766747	0.056776694788977	0.298458589556346	0.0228991375716445	0.574018041541048	22.2301463117229	318.619895954262
37427	Tmem242	0.1941386435174	-0.332169188670432	-0.839328353861983	0.17498997652112	155.574807108136	127.556039782335	0.0549659129707493	-0.38521349472489	-0.742059843259924	-0.0283671461898547	124.145358764198	2443.65723392801
37431	Tmem248	0.173710505217416	-0.506538473249501	-1.26267498105019	0.249598034551185	2087.25097427294	1590.89646607023	0.0138269121569762	-0.707085695618635	-1.18161657045709	-0.232554820780181	1365.09394032157	30259.4482839885
37438	Tmem254a	0.189677501608608	-0.452405216418456	-1.14999106604655	0.245180633209635	104.538632731178	86.0109048044215	0.0594816916796394	-0.595480270605602	-1.18825978099318	-0.00270076021802912	76.676121764972	1603.35395580343
37441	Tmem256	0.477692041658509	0.31213232951726	-0.616385104380874	1.24064976341539	82.7431841081325	92.1384355025054	0.048728646290241	0.708714870843073	0.0272247176634327	1.39020502402271	104.224218389918	1674.63502800333
37442	Tmem258	0.0461044663322274	-0.671878165580718	-1.30023109699701	-0.0435252341644263	38.6460451504593	30.1582718353526	0.0302612231637316	0.945818275606756	0.0994051768618721	1.79223137435164	47.0241056433468	694.970535774953
37456	Tmem28	0.317335170173489	0.119742022291217	-0.121383681669212	0.360867726251645	6488.98965567309	7464.18085951188	0.0655363219809203	-0.164063653858611	-0.320643434677589	-0.00748387303963219	5426.39392701399	116277.386653194
37458	Tmem30a	0.20107223186181	-0.432585288979812	-1.11746191097282	0.2522913330132	130.389547968432	106.794821626738	0.0602566049585482	0.215035069159315	0.0146174100826772	0.415452728235953	145.238902264124	2294.53963115576
37466	Tmem38b	0.862889147788958	0.0641778336168289	-0.723246542695763	0.851602209929421	20.0114487207973	20.8512255787695	0.0289559744780197	1.29634481969469	0.0047751351027403	2.58791450428664	26.2365706300884	402.595469577931
37474	Tmem44	0.298571420425651	-0.458115545439633	-1.38340145255395	0.46717036167468	389.082535174217	311.384504358393	0.0574021080167773	-0.141208534113114	-0.269872652722003	-0.0125444155042261	332.735855555839	6199.2173705307
37491	Tmem62	0.951979545145058	-0.0228861754757243	-0.828565224076069	0.78279287312462	15.2748123658122	14.9980014034854	0.0278266602239855	1.28746851607024	0.0232744639362508	2.55166256820422	34.8874511952368	390.961589787206
37495	Tmem64	0.384745515936258	-0.339054737484828	-1.15496388221402	0.476854407244369	217.7466009971	173.573277690935	0.057292184705963	-0.330199716613269	-0.637434203292499	-0.0229652299340402	162.783836498832	3324.6222911212
37496	Tmem65	0.374902416061733	0.308889262884996	-0.41457540962173	1.03235393539172	147.322128822906	161.425538380217	0.0227644179354859	0.761382720863391	0.168054419310974	1.35471102241581	181.832955453749	2943.48373594123
37529	Tmigd3	0.298746316537511	0.671379869459129	-0.757223750621847	2.0999834895401	9.20651178014191	15.0889139837723	0.00502579691741402	0.686456467032006	0.329838700053079	1.04307423401093	19.0565976307061	260.112140367722
37551	Tmprss6	0.942199040803192	-0.0406472710553319	-1.22936175183501	1.14806720972435	11.6308726114202	11.2880921947755	0.0129596273895595	0.976552921305821	0.276040971886858	1.67706487072478	19.9320671656317	257.106191830964
37560	Tmtc1	0.733871899211678	0.158720564524965	-0.831055958102154	1.14849708715208	74.2232593789404	76.855374352408	0.0322281577995208	0.888442581592807	0.0934802411983442	1.68340492198727	85.0133691151179	1416.5520170788
37575	Tnfaip6	0.287911966517758	0.287674735416267	-0.262570243004513	0.837919713837047	5.2388382936041	33.8735506387192	0.010740574502228	1.1367935113546	0.316177252714645	1.95740976999455	12.017418751359	306.778846102094
37608	Tnfsf18	0.58542105033167	-0.22827805420727	-1.11256161680465	0.656005508390107	2.59869097702409	1.95735175729652	0.0486054756149327	-0.78283152716377	-1.55141956917353	-0.0142434851540121	0.635494685298313	31.1492245177135
37638	Tnpo3	0.19699036446389	-0.318493742564209	-0.807451343880063	0.170463858751645	326.449538515263	287.303128985229	0.0654446689513524	-0.160903793259055	-0.314355400245545	-0.00745218627256564	304.509565120175	5509.57339572401
37642	Tnrc6b	0.252215308079604	-0.370631990458888	-1.03038617452951	0.289122193611737	2206.67470122781	1884.17869652906	0.0357047342671094	-0.262532379629978	-0.471079943697347	-0.0539848155626086	1966.14436915804	36341.9866014895
37657	Tom1l2	0.333143428516538	-0.296571718296964	-0.927021513504209	0.333878076910281	881.318353616484	767.767996683568	0.0274934975153405	-0.304844040230498	-0.530496117722783	-0.0791919627382134	751.118244391062	14401.2275681467
37671	Top1	0.00228295663414411	0.435682710759443	0.258114488722456	0.61325093279643	383.183469187156	475.296187590752	0.0158204727416679	0.647639936547953	0.204703647685747	1.09057622541016	530.178308987641	8331.94779459329
37684	Tor1b	0.0287803752915624	-0.562706669023013	-1.00671751045089	-0.118695827595132	474.417445053276	351.099180726198	0.0274926147337421	-0.673224897036086	-1.21274764511202	-0.133702148960157	325.363574704342	6905.2812029029
37687	Tor4a	0.155474475456724	0.448143649885946	-0.178494342274284	1.07478164204618	9.20207977426865	14.2505181556766	0.0180575847240208	0.94972257494832	0.212848451613573	1.68659669828307	18.8526431913081	253.83144672752
37703	Tph1	0.674660913092003	0.210727540189823	-0.855115465081592	1.27657054546124	2.30920679530957	3.41830383392669	0.000678279045865	1.00265740459538	0.636105436497981	1.36920937269278	8.93010679212028	87.9457045281392
37733	Trabd	0.139432250258719	-0.562330494484461	-1.33017454295781	0.205513553988886	3023.07646572496	2289.63812835274	0.0165696636631241	-0.697054539646821	-1.18624801095957	-0.207861068334072	2028.11491497687	44044.9770543275
37739	Traf3	0.252873487007399	-0.372958676853635	-1.0381820119465	0.292264658239231	1939.64396686653	1592.30821427418	0.0533827505290516	-0.333199556487604	-0.636259997927768	-0.0301391150474397	1610.79517353907	30856.4841280787
37743	Traf4	0.173967883333378	-0.296231738762694	-0.721877658965263	0.129414181439875	730.843867814982	627.505445161822	0.0279498142617918	-0.312060648213411	-0.544391849817337	-0.0797294466094843	606.846383765074	11791.1741804513
37746	Traf7	0.332025532341095	-0.327938980870629	-1.02654439494885	0.370666433207593	513.403759133931	433.196226845186	0.0567751692605873	-0.343126091955814	-0.662088646809661	-0.024163537101967	422.213658139849	8212.88186471379
37801	Trak2	0.0981878440955426	-0.439931600588289	-0.945779836663781	0.0659166354872034	3669.49052150367	2730.97473898233	0.00880978838110171	-0.261762490110039	-0.404289287972539	-0.11923569224754	2564.94118225855	53792.4386564673
37802	Tram1	0.190614831544315	-0.384904877220553	-0.972236703506359	0.202426949065253	708.928611314774	548.779105398732	0.0273470944171004	-0.29731125543697	-0.516813804762571	-0.0778087061113692	508.794778504263	10599.0149713066
37805	Trank1	0.074223129309182	1.008310115493	-0.21769600849883	2.23431623948483	26.2361340662291	40.402781815145	0.0563947012342693	0.351574201443663	0.0250312423747204	0.678117160512606	36.7812120414201	620.520767536765
37822	Trappc9	0.131551938315929	-0.425665251154067	-0.975556925256077	0.124226422947943	994.542392417506	732.201766802719	0.0662692298797222	-0.251523708496516	-0.494642293793697	-0.00840512319933498	737.213008399961	14783.7430057211
37978	Trcg1	0.184901676461535	-0.472576523827291	-1.19489913556688	0.2497460879123	182.673358919972	147.331946436089	0.0479401170438142	-0.703305497295725	-1.37506530617746	-0.0315456884139927	126.429615036588	2738.60952235589
38001	Trf	0.113654213396299	-0.316487630479209	-0.693834331205794	0.0608590702473757	107.285809814915	71.8179315004269	0.0411365877962624	-0.378477458738546	-0.697906777219781	-0.0590481402573101	74.945793099871	1524.29720649127
38023	Trib2	0.461899218659073	-0.195215186430345	-0.746531201457378	0.356100828596688	1575.78758890207	1436.90797012308	0.00385509645293557	-0.211986344077621	-0.306121996841322	-0.11785069131392	1423.34135836346	26616.2215043317
38039	Trim25	0.821473457926778	-0.0553793405165842	-0.574670077909991	0.463911396876822	33.2353121816438	31.1977692390303	0.0394576371067465	0.262403194200503	0.0475747443390962	0.477231644061909	41.7268600363788	636.959648742318
38041	Trim27	0.564857273837581	-0.136976442947507	-0.63475939770589	0.360806511810875	251.211108121595	238.34033541411	0.0536616425306865	-0.436841261244736	-0.842296943778492	-0.0313855787109803	210.096827879179	4197.8896284893
38042	Trim28	0.118125980786997	-0.317900323775875	-0.703060653595165	0.0672600060434153	1827.41583896158	1466.80313137947	0.00451569583342265	-0.292852456689405	-0.429137631914893	-0.156567281463917	1347.96161824916	27853.0835315412
38054	Trim35	0.444424839078117	-0.269753414999051	-1.00709683553473	0.467590005536628	1309.50509695637	1163.17821116487	0.0716435073005145	-0.20538214072031	-0.408302963347998	-0.00246131809262162	1172.8048536238	21872.9289704702
38058	Trim39	0.47908316948187	0.0479690073161664	-0.0919197153768886	0.187857730009221	346.806727250438	375.027076478186	0.0626983023474058	-0.278599288633975	-0.543767731862471	-0.0134308454054787	234.405886739297	5737.43814280753
38060	Trim41	0.117223006335846	-0.576711707454367	-1.31060845535806	0.157185040449326	215.907424549842	169.299969000233	0.0533577881426121	-0.512545397767048	-0.995113326891373	-0.0299774686427243	167.854379960209	3318.3706410617
38083	Trim66	0.102917798798442	-0.67570335009826	-1.51312686297811	0.161720162781594	907.502363199737	665.543808621763	0.00497912683161648	-0.818856428514311	-1.26010256299103	-0.377610294037589	560.880386502881	12803.5593499463
38105	Trir	0.237890339359417	0.602716098086112	-0.486628214534967	1.69206041070719	123.884104501721	161.193658042382	0.0027624867656165	1.0216151029746	0.509029948891749	1.53420025705745	164.395351210126	2696.83868252538
38145	TrnP	0.897277981395133	-0.0322280224415846	-0.561149591362702	0.496693546479533	155.800565227247	152.286557322525	0.00899329931158377	0.696767508787594	0.278768241410746	1.11476677616444	234.728386111587	3256.89305196816
38162	Trp53i11	0.0391753264121474	-0.857706991810162	-1.66341467705247	-0.0519993065678547	905.347472008017	657.68068462981	0.00799495231921321	-0.926023791628041	-1.50461098469046	-0.347436598565624	622.589419995114	13113.7054597976
38165	Trp53inp2	0.162607418631987	-0.432067937919194	-1.04708521873661	0.18294934289822	855.931568652519	621.717981089458	0.0366421599986628	-0.238841745232537	-0.429500615666598	-0.0481828747984752	594.601249127527	12433.504793217
38177	Trpc5	0.663806399286618	-0.174105110954926	-1.02099488211299	0.672784660203135	48.0858840129741	42.5290857228008	0.0271090900030872	-0.597780456840879	-1.06550691153344	-0.130054002148315	28.9848384667586	717.598849215201
38187	Trpm6	0.0362755640296568	0.548307231851804	0.0868176576451553	1.00979680605845	42.0038233802371	56.2381688948839	0.00467425451669031	0.715266315735028	0.34702026346869	1.08351236800137	60.1157366018012	950.146373261534
38195	Trpv4	0.306493543985124	0.231054439435196	-0.22712243036612	0.689231309236513	17.8583485436047	23.1275654557677	0.0284948021492255	0.251361909107831	0.0647218617441415	0.43800195647152	33.1273188358714	444.679397011463
38218	Tsga10ip	0.776569606759259	-0.100553770860783	-0.850378336406275	0.649270794684708	150.807275462746	135.411142565726	0.0363392159628307	-0.335333344588426	-0.605923358399855	-0.0647433307769975	59.8985750870777	2076.7019586933
38255	Tspear	0.352889482875583	0.525393598544095	-0.694413978813557	1.74520117590175	25.6694318770513	293.171477436784	0.0325477824963729	0.402774980348548	0.084545976747021	0.721003983950075	36.4234777389482	2131.5863223167
38291	Ttc23	0.272697554157527	-0.507812048859231	-1.48357266987519	0.467948572156727	216.064413711861	171.989607740406	0.0330775822919879	-0.147512773085403	-0.260749219411501	-0.0342763267593059	179.933114894199	3407.9228180788
38307	Ttc37	0.526860383442245	-0.263479422001099	-1.14201163251561	0.615052788513412	180.327205754379	165.351318536928	0.0468715156588847	-0.3944751249591	-0.742227033240875	-0.0467232166773257	154.788499065108	3002.80214013849
38319	Ttc7b	0.263824957426734	-0.476431371321132	-1.36662435199805	0.413761609355787	1057.3256130994	849.6463649566	0.0170540163322389	-0.76394052348386	-1.31471825341804	-0.213162793549676	701.100113419699	15648.4325488542
38337	Ttll4	0.474253842052142	-0.22277395769549	-0.872507585524293	0.426959670133313	916.938488220057	814.200557902775	0.0277353985764588	-0.310611816995527	-0.541305364056962	-0.0799182699340929	776.340090062248	15044.8748171105
38343	Ttn	0.895696362727243	-0.0408843989526621	-0.701727217017571	0.619958419112247	110.155941670767	108.489215169283	0.0437579636850513	-0.846603624400335	-1.66658578394265	-0.0266214648580249	76.5167686978931	1770.97155322766
38349	Ttyh3	0.209054606777017	-0.361087589232405	-0.937194078671235	0.215018900206425	4085.35195751479	2991.51146236617	0.0484971125797288	-0.226910958308373	-0.424176606062709	-0.0296453105540367	2724.70798985934	58809.4284584417
38373	Tubgcp4	0.260388089148636	-0.46743590878355	-1.33201237541342	0.397140557846324	167.81937213887	136.571604511729	0.023659001595281	-0.760214057310438	-1.35881370064419	-0.161614413976691	111.702243779883	2496.55932258289
38382	Tulp4	0.270680095591058	-0.401290238231036	-1.15205329410298	0.349472817640909	1962.6436248078	1694.02746238059	0.00640063295246503	-0.576946953301152	-0.885488490362255	-0.268405416240049	1538.97106107377	31173.852889573
38400	Txk	0.212668086188595	0.539481442012412	-0.361481808295197	1.44044469232002	4.68877356665506	9.24812329361271	0.00520407936405974	0.796924007179602	0.365863177093913	1.22798483726529	11.4260052256014	152.177412515215
38401	Txlna	0.430515113650571	0.392217587424705	-0.665815907117285	1.45025108196669	62.868182568623	74.2246031498193	0.0247782522973394	1.14518666856233	0.10987053273395	2.18050280439071	93.1809690578418	1381.64252865771
38405	Txn2	0.300148121841583	-0.283168990198154	-0.840101577541261	0.273763597144952	620.235970903382	528.390856505137	0.0668217164162973	-0.384161959705842	-0.764080701739575	-0.00424321767210828	502.954142943986	9909.48582211503
38408	Txndc15	0.0144113209822552	-0.732725068476369	-1.23345181011273	-0.231998326840008	69.9611654989898	45.4913976405641	0.0427708454053571	-0.54950373845216	-1.0359567569437	-0.0630507199606201	53.1906640706131	1011.859363261
38412	Txndc5	0.414408081326947	-0.291587060862409	-1.03723921353589	0.454065091811074	1835.38556990269	1553.88214426524	0.0234814887557461	-0.69954453183554	-1.23969224216764	-0.159396821503437	1253.71912071282	27857.9210092845
38416	Txnl1	0.274074224059265	0.350086731125648	-0.304265027568158	1.00443848981945	210.816859610377	233.446816579691	0.0614120008331021	-0.398662116468003	-0.782761687582772	-0.0145625453532348	180.006428403031	3745.6206275586
38432	Tyw5	0.850594293050706	0.0974261876134523	-0.999669914696182	1.19452228992309	17.5304958607566	18.926652916432	0.0352701989676441	0.942020669937627	0.0612245949108204	1.82281674496443	30.0362343606735	398.960298827172
38438	Uaca	0.0300877504764163	-0.942796114456286	-1.78426727670665	-0.101324952205925	623.346855025889	465.162478305582	0.00599950052307311	-1.00245095302089	-1.6014802677774	-0.403421638264376	434.612981259867	9138.73388754803
38455	Ubap2	0.206661525994221	-0.441309460868187	-1.15153678527863	0.268917863542256	1490.75470657092	1079.23382211438	0.0337567142663117	-0.270501998273691	-0.482039773440317	-0.0589642231070652	977.75389373486	21286.454534521
38458	Ubash3b	0.202198431831959	-0.411031979939776	-1.06099772924225	0.238933769362694	568.583244727841	452.480091315463	0.0385820688218215	-0.305341975627285	-0.555081854700456	-0.0556020965541147	474.69578684026	8974.55473730138
38466	Ube2d-ps	0.232728747876027	0.769224131224468	-0.66821212345285	2.20666038590179	17.7725199073906	23.3388294184332	0.0503089697607171	-0.6233271899339	-1.21493802284129	-0.0317163570265144	11.9468588726673	318.349249190947
38468	Ube2d2a	0.687750527143174	0.105133879333366	-0.446133941892869	0.656401700559601	156.390455033483	162.347933074921	0.0287189253984469	0.438006702986556	0.102036082754207	0.773977323218905	181.053258053492	2998.74987697137
38476	Ube2f	0.184130338528173	-0.352766919167309	-0.878724108886218	0.173190270551601	203.162071096255	171.32109949438	0.0352844460068619	-0.369352628089979	-0.666449606388944	-0.0722556497910143	163.604992327114	3228.52897750649
38480	Ube2i	0.307232269704923	-0.310765285881526	-0.934517671587538	0.312987099824486	550.216451076148	449.415435668259	0.061794166423171	-0.283656516765878	-0.55250028418344	-0.0148127493483164	436.496807475424	8616.77216531899
38500	Ube2z	0.351881016871573	-0.282325086094984	-0.90745458990437	0.342804417714403	698.294348948703	605.412393941417	0.0668785725180808	-0.282759636446894	-0.558038573766703	-0.00748069912708549	598.331388618798	11412.2287890535
38501	Ube3a	0.206280996296196	0.531001136318051	-0.339522063256572	1.40152433589267	84.0659253631846	97.9351436757812	0.00299178091374405	0.893584806293831	0.455769513079697	1.33140009950796	109.410589388575	1748.46995056525
38502	Ube3b	0.286255197758034	-0.417987732097453	-1.23178525033063	0.395809786135722	910.9517453041	731.582196422815	0.0428586982094591	-0.332565152028826	-0.614648737834357	-0.0504815662232958	724.625572234454	14202.9570837682
38508	Ubiad1	0.401720371227843	-0.311955560219829	-1.08907926358982	0.465168143150165	198.763850819066	171.619566424186	0.0547894062315053	-0.545845022914558	-1.06824728006185	-0.0234427657672702	153.526566860697	3143.4599046237
38531	Ubtd1	0.233500888596369	-0.274601100468461	-0.734677631598151	0.185475430661229	227.957242904147	169.870910082234	0.0454136992992339	-0.182393740782643	-0.337008279216056	-0.0277792023492286	189.361123849431	3523.13566101487
38550	Uck2	0.244824040923631	-0.347425974618463	-0.9524792801385	0.257627330901573	1292.008006595	1077.07782121004	0.0479650155850367	-0.372740152106419	-0.702458257457825	-0.0430220467550132	1056.37697428308	20552.7768125288
38564	Ufm1	0.136456650860616	-0.27283999851109	-0.62208411469527	0.0764041176730897	161.759564854256	137.687360493661	0.023639984631371	-0.254491864130388	-0.433790614811937	-0.0751931134488392	131.078414473018	2583.15203892561
38567	Ugcg	0.0535892965298861	-1.0453657733221	-2.19767213670215	0.106940590057953	65.8449466687598	49.4094127196004	0.00405783533995163	-0.89140267453923	-1.35970485370966	-0.423100495368799	48.8007866264659	984.330876088957
38594	Uhmk1	0.262387749666039	-0.347373956528416	-0.978572707120862	0.283824794064029	1704.24528189078	1397.00425879271	0.018759698263615	-0.230066091683948	-0.381754045512201	-0.0783781378556945	1476.15063840709	27464.4010745434
38596	Uhrf1bp1	0.233982823376282	-0.496614122459825	-1.36333731819372	0.370109073274067	896.402049174644	713.673309111285	0.00155208683418554	-0.497330575277127	-0.685688570556516	-0.308972579997738	691.838084972228	13811.4806595489
38601	Ulk1	0.303622890154978	-0.441220970145277	-1.3397716651162	0.457329724825644	249.968009523325	194.300942369365	0.0691182664951858	-0.241335924377013	-0.477735476639741	-0.00493637211428508	205.675389419029	3899.66604787032
38608	Umps	0.322319840734044	-0.349872627379687	-1.08139047810546	0.381645223346088	463.222116615004	388.744451469764	0.00693977268065733	-0.464051761563824	-0.710667414329664	-0.217436108797984	338.466178650714	7142.59648041289
38609	Unc119	0.103091852189614	-0.683712368325682	-1.53350147306976	0.166076736418401	75.1120654177714	57.1262949267501	0.0408045716551207	-0.36609460541777	-0.673641026555551	-0.0585481842799884	60.021740809683	1153.56060692523
38610	Unc119b	0.315780574412313	-0.369778630528568	-1.13395923967082	0.394401978613685	24276.7046594424	19983.4658230775	0.0238448077648636	-0.379119290530563	-0.651938634422411	-0.106299946638716	18732.1966833587	377954.202995272
38611	Unc13a	0.688566380244299	0.0900483904385092	-0.383100745354441	0.563197526231459	35.7914968400992	38.9899567215514	0.0158504636792631	0.755925886194682	0.222672306375648	1.28917946601372	49.223305452725	744.028554086253
38614	Unc13d	0.915624294019259	-0.0513909810649273	-1.07984737738376	0.97706541525391	13.1341218552748	12.3906775820942	0.0225160241848585	-0.588324386075765	-1.02421605646107	-0.152432715690458	4.83833042462897	182.178779171988
38631	Unk	0.206382598961095	-0.516670983493687	-1.36113393329944	0.327791966312064	1009.7226908088	753.065975662759	0.0420539531704894	-0.413317158259304	-0.766782683525163	-0.0598516329934456	720.141366751834	14897.5801993403
38636	Upf2	0.79999817260903	-0.094896264409502	-0.88805018749367	0.698257658674666	107.127779125401	104.024918688625	0.00963532014372125	1.4760723625123	0.30796933093177	2.64417539409283	140.579864480647	2110.39537376804
38656	Uqcrfs1	0.0580926461913604	-0.375911826970363	-0.729970476415322	-0.0218531775254041	708.599589125122	571.093413755575	0.0702547308022602	-0.254889722935794	-0.506397457194791	-0.00338198867679806	611.326315112818	11346.1159079611
38661	Urb1	0.253777194551256	-0.636816975096872	-1.84396612967653	0.570332179482782	113.990254131487	86.5266906167143	0.0535778548882809	-0.704070960501302	-1.40119217096013	-0.00694975004247245	83.7747294566118	1705.75004522888
38670	Usb1	0.130931870544586	-0.801313644679306	-1.93830077370511	0.335673484346496	98.4859640799827	70.7561079648617	0.00964454941729453	-0.784175704207323	-1.27519188550086	-0.293159522913786	75.0631028648917	1465.83104945842
38673	Usf2	0.331927602728967	-0.395890849709339	-1.24884692708156	0.45706522766288	676.51050440144	551.911356157582	0.0558115344973175	-0.263055121822058	-0.503407123548986	-0.022703120095131	577.103539711671	10833.1524016242
38674	Usf3	0.334397192731338	-0.38127233282723	-1.20520285586023	0.44265819020577	2138.35369199139	1745.92589544621	0.0727497449118386	-0.225956502616712	-0.450898244719842	-0.00101476051358157	1853.48001977888	34426.5576432989
38681	Usp10	0.168110437640208	-0.571389372349221	-1.42376696753933	0.280988222840885	590.117995978872	444.64753351005	0.0472720170195864	-0.440314736143758	-0.832962298508601	-0.047667173778916	461.671376544608	8978.62143620118
38700	Usp25	0.165743337824822	-0.724106204787243	-1.84165951499393	0.393447105419445	234.724629780623	208.083350511243	0.0375492301418553	-0.866770626897509	-1.67288542382999	-0.0606558299650287	192.364979114941	3811.03775644084
38724	Usp47	0.337274643987258	-0.423299182381573	-1.35130848539298	0.504710120629831	458.886461885244	400.529464625337	0.045495461137101	-0.314888960587263	-0.586262859440425	-0.043515061734101	401.69706318558	7566.67793817697
38744	Utp18	0.160347912082496	0.37242808169037	-0.148393606486116	0.893249769866855	56.6003804460145	69.7290897748348	0.0330122821187893	0.723010797453767	0.103398323536379	1.34262327137115	80.8968759879369	1243.35807725272
38758	Uxs1	0.730589973957241	0.126424116633728	-0.650069585001047	0.902917818268502	132.335343879994	136.261784648443	0.056791147184404	-0.665494823783285	-1.32998184690684	-0.0010078006597275	117.972068382312	2319.4151814645
38773	Vapa	0.825558281754283	0.0919788172590705	-0.792343314377163	0.976300948895304	284.526822478876	291.417430165661	0.0286875030820853	-0.270362599434335	-0.471983075282946	-0.0687421235857242	258.634557213172	5007.47285914626
38774	Vapb	0.314580102584811	-0.335063678777849	-1.02162824409654	0.35150088654084	456.767273647731	401.786662641844	0.00585345375048711	-0.529631114291579	-0.803720640881827	-0.255541587701331	352.037516854744	7263.54871886592
38784	Vav1	0.154039147765599	-0.519175350793705	-1.25322270382103	0.214872002233617	14.923056419209	10.2662638437483	0.00945773781182539	-1.04521129848959	-1.75346005743366	-0.33696253954551	4.48957819970779	178.073390775991
38790	Vbp1	0.0289796415251362	-0.425858410488979	-0.752577132184289	-0.0991396887936699	278.880963065091	225.749286519472	0.0412589206019448	-0.273170477394046	-0.500208569686031	-0.0461323851020612	248.147978495986	4516.66936848329
38813	Vhl	0.256992568669689	-0.322369337011405	-0.898309198234686	0.253570524211875	590.712139765825	510.189948026544	0.0416732289496468	-0.384225341311795	-0.710135199383512	-0.0583154832400781	474.106872519274	9450.05376186986
39132	Vmn2r51	0.747467317530842	0.191894317271719	-1.0760911062344	1.45987974077783	7.3212749160644	8.96650452739023	0.011212091148449	0.325800021924729	0.13563399734293	0.515966046506528	11.6023907147985	167.341020949519
39159	Vmn2r77	0.185647113548205	-0.630741007073019	-1.63397623565203	0.372494221505991	3.48716961938462	1.53794530078401	0.0134463273675305	-0.756824625575945	-1.26836077766458	-0.245288473487311	0.40960563129705	32.6083233087941
39211	Vps37b	0.119499692319322	-0.464450296009104	-1.04508992646892	0.116189334450708	1263.91213594558	978.94304812114	0.0231327473616101	-0.479256792138936	-0.828022564545674	-0.130491019732197	931.317435048553	19045.0357146916
39213	Vps37d	0.888197062472774	0.0904922870583938	-1.27552881762846	1.45651339174524	27.6569448517706	28.5915549935175	0.0101794404848672	1.88008126545841	0.144055971578746	3.61610655933808	40.3175226515577	579.396134981075
39226	Vps9d1	0.258654617324047	-0.266827375634314	-0.741709468364085	0.208054717095458	251.150234593417	219.343206636275	0.0198898031697355	-0.488783200619281	-0.830709422202083	-0.146856979036479	194.277023156921	3988.62278631968
39229	Vrk3	0.181314568557007	-0.55273221775236	-1.40460351653926	0.299139081034543	279.95651326718	210.049336709043	0.0230963735113858	-0.359530754427586	-0.615097413298566	-0.103964095556606	220.189564589538	4261.17248739456
39248	Vti1a	0.0269380173483478	-0.995815903341559	-1.87198913847459	-0.119642668208525	347.433894776893	266.288137011555	0.0297579704276691	-0.822334067352878	-1.52650971806608	-0.11815841663968	276.16410711958	5339.31683344817
39249	Vti1b	0.337399543833389	-0.390810670635192	-1.24262207839331	0.461000737122923	396.526318716068	334.613872420145	0.0442701065231062	-0.326514338473784	-0.606007089848003	-0.0470215870995662	335.457683958462	6399.58725056805
39269	Wars	0.233451457207426	-0.381131021371631	-1.0302694551076	0.268007412364338	3350.07005643676	2764.0284765396	0.0358328567914521	-0.655018389584734	-1.21941858490037	-0.0906181942691	2383.85648986923	50987.7301370735
39273	Wasf2	0.384229491285979	-0.258473817925143	-0.872627055058631	0.355679419208345	1209.48087160125	995.926514894847	0.0752478243764781	-0.126578363130972	-0.253009628445352	-0.00014709781659189	1063.43784488755	19613.0713883019
39274	Wasf3	0.206422324636942	-0.233285927211134	-0.596300465423295	0.129728611001026	966.171586515789	819.007964055724	0.0408164195787621	-0.38112819397431	-0.702174138477768	-0.0600822494708525	731.0930652016	15097.6356946387
39288	Wdcp	0.288348935693879	-0.484690989152005	-1.44602689879318	0.476644920489166	69.3416124299033	54.1937637876727	0.0162930675537942	-0.487400569171482	-0.810477901701092	-0.164323236641871	51.1195218023761	1047.92938811971
39296	Wdr11	0.0719983035665891	-0.872993125928971	-1.87784443400075	0.131858182142812	143.973206317509	111.976000303719	0.0188160778614458	-0.639001132347558	-1.09569192776891	-0.182310336926206	116.778755556635	2236.36777306718
39305	Wdr25	0.229734609348481	-0.557210559904389	-1.53303646231885	0.418615342510074	184.093713089529	130.84338511912	0.0531047259202733	-0.544207907920367	-1.05956355655009	-0.0288522592906434	121.596529628421	2619.20176702242
39311	Wdr34	0.119730953559281	-0.331377451729329	-0.735956976183437	0.0732020727247791	231.028604633521	173.585776705922	0.0171106063516793	-0.142908501317769	-0.234102584820217	-0.0517144178153213	163.560979879977	3409.05216731651
39316	Wdr4	0.234910155195478	-0.431205829350234	-1.17524969884572	0.312838040145256	845.357557519802	687.414109737434	0.0161159858483741	-0.456586012370098	-0.756394748356465	-0.15677727638373	638.077637565894	13025.0958289388
39317	Wdr41	0.411317114285324	-0.334294848035849	-1.18852960719809	0.519939911126394	192.697299387344	163.246081568759	0.0667304816344836	-0.373826455909194	-0.742675439577263	-0.0049774722411241	160.323631009031	3097.6020717908
39327	Wdr53	0.368172415499957	-0.614484232107033	-2.12423255839383	0.895264094179768	22.6155093154809	15.5378333399441	0.0495279215762094	-0.286076794905519	-0.538298702480179	-0.0338548873308603	13.604162619476	310.545031649406
39329	Wdr55	0.0514126080176315	0.539225508693501	0.0345089957917972	1.04394202159521	23.0715311782521	31.9696929178748	0.0189082497933147	0.506470154563737	0.15562989815955	0.857310410967924	31.6979684602891	520.435155338496
39338	Wdr66	0.877248817758824	-0.0843434502421178	-1.24263161697028	1.07394471648605	22.8992734178166	21.8654017190622	0.0414285953291739	0.308978907323841	0.0505664781896816	0.567391336458001	32.2719955975642	462.220024406658
39344	Wdr75	0.409124923940168	-0.540139017099671	-1.97077236943056	0.890494335231222	134.388679841005	111.936845051299	0.0469771349428743	-0.742434489608848	-1.45496733074902	-0.0299016484686788	100.555742021933	2081.28760148542
39349	Wdr82	0.192858846240012	-0.405956907887975	-1.03157416304731	0.21966034727136	1614.31228554456	1334.86560648461	0.0330291221103028	-0.333250104312594	-0.594540930936094	-0.0719592776890943	1386.83580417561	26016.0821772287
39351	Wdr83os	0.753975828325876	-0.175439692294065	-1.36501672056484	1.0141373359767	55.2650407597089	49.491549774561	0.00550245488950218	0.735374027846686	0.339573493937782	1.13117456175559	82.3967059429705	1122.91977886344
39355	Wdr90	0.23963854739272	-0.413234772214105	-1.13213796758729	0.305668423159078	339.775018228514	246.075929785175	0.061432251260606	-0.237884793999242	-0.461606487436633	-0.014163100561852	221.980798495481	4846.99047905502
39394	Wipi2	0.244781408144984	-0.322045797347252	-0.880589191020969	0.236497596326465	2529.99415789471	2102.0669080822	0.0251337804833323	-0.313094421811837	-0.539303109684421	-0.0868857339392543	1909.32203339216	39248.2985962144
39411	Wnt4	0.481207433218294	-0.283912931153643	-1.13222201802513	0.564396155717839	68.5506701409125	52.0807143672534	0.0282744388434444	0.212968817698957	0.0558716076822717	0.370066027715642	94.8948177077122	1293.15721329527
39416	Wnt7b	0.437993119082457	-0.115270247359789	-0.42117168103575	0.190631186316171	594.180998833131	518.415367335461	0.0349998628031964	-0.0719918140115027	-0.127957888515234	-0.0160257395077718	488.589355965851	9607.11433280666
39424	Wrnip1	0.711798188130686	0.153398443761762	-0.725540694490399	1.03233758201392	52.2483918167317	56.2532298435498	0.0526711413160877	0.547371777325123	0.0300094617997116	1.06473409285053	69.0568331972166	1065.35072914499
39426	Wsb2	0.320278291066981	-0.364997184421004	-1.12650390316471	0.396509534322696	29274.7396292829	23893.2633501337	0.0280156148902256	-0.489116298667351	-0.865633116875317	-0.112599480459384	21013.8106438681	445090.881739709
39427	Wscd1	0.254956658901074	0.567074838008073	-0.491957025770621	1.62610670178677	167.812661903109	200.220187037717	0.0151117179681174	0.82268895198953	0.237962969429771	1.40741493454929	225.78421959607	3562.90241122138
39433	Wwc1	0.310287773485907	-0.276554377342907	-0.832882410749595	0.279773656063781	737.016450513593	637.785664263434	0.0702923959838304	-0.308617536957161	-0.6154218708701	-0.00181320304422317	613.580209909863	11930.2939481213
39438	Wwtr1	0.482399009031605	-0.14801514764573	-0.585241326688953	0.289211031397494	508.060843077239	466.093765092297	0.0384745461951014	-0.20209056968062	-0.365161021715997	-0.0390201176452434	447.660667594697	8530.8916545854
39455	Xkr9	0.202054649803689	-0.775086213377617	-2.11669609541004	0.566523668654805	14.3325488069202	6.92771521881151	0.00213195020386525	-0.449678780150943	-0.630656141654163	-0.268701418647724	8.04475613308198	175.830120952882
39471	Xpc	0.150563114492093	-0.423149859179068	-1.00326343645059	0.156963718092453	308.956077742491	247.784487780862	0.00571545562458601	-0.572550056919644	-0.87020344930346	-0.274896664535827	208.047287305739	4588.72711697455
39481	Xpr1	0.184781932766384	-0.264632988143418	-0.654797089665113	0.125531113378277	245.428140456205	226.087728010774	0.0250912602637928	0.597080533898187	0.140109886268114	1.05405118152826	292.138688607636	4581.92734244769
39513	Yipf4	0.305675552344405	0.704881141510737	-0.833540759225609	2.24330304224708	26.2940490820235	36.1168083676705	0.0244761723969048	0.726564459183964	0.154631196089906	1.29849772227802	32.5618779911335	569.836412644965
39525	Ypel3	0.442766660738139	-0.480398497552136	-1.83738477237516	0.876587777270889	32.120752175601	25.1229298776462	0.00588519031493047	0.488170422979635	0.237561047828396	0.738779798130873	43.0774052125797	601.926523594961
39534	Ywhab	0.22297041583381	-0.318982829997064	-0.84279945814118	0.204833798147053	996.416177500032	874.999074630049	0.045426490828977	-0.336740688343732	-0.627790545973871	-0.0456908307135936	863.749265248085	16410.987104269
39540	Yy1	0.275993493529199	-0.385973671824989	-1.11517720091125	0.343229857261269	1087.22272735941	915.217182503726	0.0249819135575655	-0.390573708630752	-0.675916328530105	-0.1052310887314	887.922404840671	17342.1738882229
39565	Zbtb22	0.175188201694741	-0.431813939365728	-1.0689549456685	0.205327066937041	150.97800671376	121.283231374112	0.00368420224549672	-0.511526024996459	-0.747907501053057	-0.275144548939861	109.855239147239	2292.69886341067
39568	Zbtb26	0.84714671237729	-0.0368721337174965	-0.441745056937108	0.368000789502115	75.8096725442977	74.4579163285757	0.0510633691430063	-0.531309219343356	-1.02660585769062	-0.0360125809960952	56.7781356069434	1242.2743468789
39573	Zbtb37	0.417091098109989	-0.308064243099244	-1.1026089632977	0.486480477099213	1654.03517770216	1434.16453674505	0.0522259495365831	-0.329776624840884	-0.627438139926594	-0.0321151097551731	1402.42043979762	26943.720925469
39575	Zbtb39	0.316574205795281	-0.321328953896957	-0.981363584342336	0.338705676548422	1440.88352264303	1218.88014310735	0.0186724327466901	-0.429590889102916	-0.721401238953252	-0.13778053925258	1087.33384291792	22482.5850520098
39580	Zbtb43	0.347724916598697	-0.222481561041469	-0.706905647202272	0.261942525119334	531.367283703273	472.68794394734	0.0226641718916653	-0.302472768571703	-0.514450204576707	-0.0904953325666989	445.911514259816	8699.80045146258
39583	Zbtb46	0.203190897043769	-0.606868532187801	-1.61225734909578	0.398520284720181	182.388700631048	147.222604539293	0.0506818010487304	-0.418382951246872	-0.79821565473371	-0.0385502477600351	163.745320172271	2960.13975205567
39586	Zbtb5	0.367418137420726	-0.218378702442028	-0.715453688132221	0.278696283248165	1080.70130053377	956.459414880959	0.00585790646931639	-0.285614690594047	-0.426855047588838	-0.144374333599255	895.853741230519	17598.0867398715
39625	Zcchc24	0.139098265062317	-0.338838542681558	-0.780470473188212	0.102793387825095	1626.89535731203	1316.45581442169	0.0668826158437281	-0.252894031151118	-0.498153949361536	-0.00763411294069927	1386.73702935012	25980.5292065031
39628	Zcchc7	0.0241143443776997	1.59415159789777	-0.0807907575607856	3.26909395335632	88.0383109353201	123.98713825188	0.00996571132730141	1.69151579335496	0.235500809329069	3.14753077738085	124.641741073794	2020.00314156597
39648	Zdhhc22	0.78558914741281	0.147034649535131	-1.00042702941366	1.29449632848392	10.1278057287196	11.2059987780437	0.0536043617563339	-0.464724708117457	-0.898377221944769	-0.0310721942901445	6.0868534576111	164.523947786247
39652	Zdhhc3	0.143566799903953	-0.52039509185873	-1.23318259373841	0.192392410020953	788.718983996312	599.70543387034	0.0518927019685642	-0.305437888025575	-0.579550105503957	-0.0313256705471928	667.949336548408	12338.2425264904
39653	Zdhhc4	0.128615391480642	-0.200475116406953	-0.448530891229676	0.0475806584157705	189.116185655978	168.469301416794	0.0309277025936406	-0.437937935682984	-0.781137587649755	-0.0947382837162127	148.512015252583	3036.58501395213
[truncated: 55 more rows]
