# Supplementary material for: Sex differences in the transcriptome of extracellular vesicles secreted by fetal neural stem cells and effects of chronic alcohol exposure
Source: Biol Sex Differ. 2023 Apr 15;14:19. doi: 10.1186/s13293-023-00503-0 (PMC10105449; doi:10.1186/s13293-023-00503-0)
Supplement: Supplementary file 35 — Additional file 35: Table S29. Effects of Moderate Ethanol Exposure on Cell RNA Expression Table of moderate ethanol exposure-sensitive RNA transcripts in cell samples with gene name, p-value (paired t-test) and effect size (Hedges’ g) of moderate (120 mg/dL) and heavy (320 mg/dL) ethanol-treated groups, cells’ mean values of control, moderate, and heavy ethanol-treated groups, and total RNA expression level in cell samples; paired t-test; Hedges’ g with 95% confidence estimate. [file 13293_2023_503_MOESM35_ESM.csv]

	Gene_ID	pvalue_0vs120	effsize_0vs120	effsize_0vs120_lower_CI	effsize_0vs120_upper_CI	mean_ctrl	mean_ethanol_120	pvalue_0vs320	effsize_0vs320	effsize_0vs320_lower_CI	effsize_0vs320_upper_CI	mean_ethanol_320	Total_Normalized_rna_Expression_Level_Cell
28	1110015O18Rik	0.0372019129316858	0.700647878678708	0.0823676348607975	1.31892812249662	18.8802897702342	25.9528714826043	0.127706531459129	0.467133428871703	-0.133738759073482	1.06800561681689	25.1790938595522	420.073530674345
34	1110025M09Rik	0.0463703197318259	0.441273869256132	0.0500826910551468	0.832465047457117	22.6788357646689	25.4743404677459	0.838554014143915	-0.079450678313949	-0.905652345952686	0.746750989324788	22.1016678663959	421.529064592864
38	1110032F04Rik	0.0530692723280942	0.653002034398252	0.0174612627977671	1.28854280599874	6.19976790615302	8.55736037076326	0.0586487578194673	0.767726293414216	-0.0299588685307751	1.56541145535921	8.01277086374193	136.619394843949
52	1300002E11Rik	0.0118961340055926	0.950944487636814	0.289236805707016	1.61265216956661	56.8032885062329	61.9725022311353	0.0254306361493231	1.20806365692728	0.0835691410004196	2.33255817285414	65.2552816062684	1104.18643406182
142	1700012I11Rik	0.0372432906686904	0.754208819832601	0.0781076650217112	1.43030997464349	3.97661185042447	4.98221391704741	0.250103414574291	0.205487248874632	-0.150236349456825	0.56121084720609	4.312541163136	79.6282015836473
150	1700014D04Rik	0.0410784204601727	-0.67296545821518	-1.28031827244973	-0.0656126439806251	2.08840094007806	1.28153205819332	0.234400083065173	-0.676158223683171	-1.9115746155369	0.559258168170556	1.28947331610197	27.9564378862401
164	1700016K19Rik	0.0393627780714601	-0.452741040362846	-0.835117000624273	-0.0703650801014188	0.253388910539156	0.102039306352257	0.876544821348678	0.0782719073028297	-0.990178132594942	1.1467219472006	0.281995316281742	3.82454119903894
172	1700017M07Rik	0.017575749518156	0.800247369849012	0.212272283866935	1.38822245583109	1.06727627458056	2.04909726863321	0.782693788248713	0.12297892761067	-0.822013598129983	1.06797145335132	1.19666124063557	25.878208703096
192	1700020G03Rik	0.0463364274996606	0.401029582944848	0.0483526174064319	0.753706548483265	0.133744822554744	0.26392331741053	0.6409337261221	0.149785333278565	-0.526863851224702	0.826434517781832	0.164437109683887	3.37263149789497
219	1700024I08Rik	0.0103654743695013	-1.08602417354928	-1.84955655361155	-0.322491793487016	2.74726993675156	1.4185164073826	0.692991691357856	-0.14631713943037	-0.929598243342618	0.636963964481878	2.5504584572255	40.2974688081579
225	1700025F24Rik	0.00420441087351468	-0.547062161178372	-0.809922885037481	-0.284201437319264	9.0037712336034	6.66628958356487	0.0514013063639881	-0.867595280767059	-1.75772729065523	0.0225367291211122	6.10336012326306	130.640525642588
246	1700028I16Rik	0.004176503342883	0.715055267958165	0.356541224146649	1.07356931176968	0.643908975265998	0.981242250847844	0.980779227320341	-0.00650086203914039	-0.57857869499284	0.565576970914559	0.639259885542938	13.5864666699407
256	1700029J03Rik	0.0415646985173837	0.73807422429464	0.0571391447862899	1.41900930380299	2.32082393417599	3.03614231237254	0.578861437875527	0.205767162201379	-0.575262008628465	0.986796333031222	2.52433699388914	47.287819442626
272	1700030M09Rik	0.0560444576635245	0.515455638704757	0.0219557224045948	1.00895555500492	0.234784228728392	0.461126901298966	0.628571368170413	0.307790762454155	-1.05530979789143	1.67089132279974	0.374456928369981	6.42220835038404
296	1700040D17Rik	0.0242243649259761	-0.282567176969231	-0.483740251998486	-0.0813941019399768	35.0189164911776	30.9695793711296	0.268774210930408	-0.167482596995697	-0.469656326681421	0.134691132690028	31.8735369495337	587.172196871046
392	1700081B01Rik	0.0481153569218416	-0.709151860526876	-1.38840289322829	-0.0299008278254613	0.840938791498392	0.405813477258693	0.62232831824599	-0.227769379830519	-1.20778341487568	0.752244655214645	0.691900637488159	11.6319174374715
446	1700109G15Rik	0.0123887945175629	-1.11660651889896	-1.94671246185116	-0.286500575946763	0.217649265042604	0.0684791653026477	0.0243942765167619	-1.35393183810217	-2.66509593775649	-0.0427677384478418	0.041432966599491	1.96536838166846
452	1700110I07Rik	0.0434425626078494	0.839424908773269	0.030032862476312	1.64881695507023	0.581172251445303	0.934146588013049	0.103249161233295	0.725870683470322	-0.187664046701105	1.63940541364175	0.898856021579234	14.4850491662255
461	1700113A16Rik	0.0517241029497586	-0.297762125392013	-0.564409530551372	-0.0311147202326541	15.144257282918	12.7455274785763	0.00225677963913784	-0.632398454982112	-0.90152109775093	-0.363275812213294	11.5530662067541	236.657105809491
530	1810062G17Rik	0.0658530383338351	-0.437038906150882	-0.871413491810612	-0.00266432049115145	3.51889001065995	2.88934117439326	0.96850056116351	0.0199870223448708	-1.05312527055802	1.09309931524776	3.54573765939733	59.7238130667033
594	2310020H05Rik	0.0263973111893102	-0.931434402527344	-1.72917386966648	-0.133694935388206	0.446385971790174	0.218114666888999	0.227734684912229	-0.883861894301522	-2.57363914074559	0.805915352142542	0.225151809510627	5.3379146891388
599	2310030G06Rik	0.000924144940252393	-1.215854988194	-1.72712848245285	-0.704581493935148	0.626484440409272	0.194316942436746	0.0940350746232621	-0.814288083122051	-1.82896892946703	0.200392763222923	0.301010503456383	6.7308713178144
668	2610206C17Rik	0.0391306557547858	-0.392673973413613	-0.719887270083076	-0.0654606767441496	9.82433539558256	7.85590232177941	0.155494250812028	-0.409368952104995	-0.977481462603448	0.158743558393458	8.06726109623365	154.484992881574
673	2610316D01Rik	0.0414161627869777	0.159714378776776	0.0283991821779356	0.291029575375616	139.362896353032	164.640731219104	0.114346464853681	0.142348805524138	-0.0245257041913787	0.309223315239655	184.235596089484	2929.43534196972
685	2700046G09Rik	0.0460361248068993	0.719530835352854	0.0378910599110853	1.40117061079462	9.80710104334218	11.5640634168373	0.594147637378078	0.173984734210644	-0.512811777524515	0.860781245945803	10.3038066240627	190.049826505453
748	3110009E18Rik	0.0642692927224448	-0.399701069552616	-0.790854674549447	-0.00854746455578492	69.6833002154294	63.3880444793763	0.148303203728681	-0.124943699554986	-0.288553555302957	0.0386661561929848	65.6692569935732	1192.44361013027
885	4930417O22Rik	0.041121854908835	0.664274049064365	0.0659929254349843	1.26255517269375	0.152403614874656	0.443460086650883	0.796947683280622	-0.134961060111897	-1.24808529388832	0.978163173664523	0.1165235378132	4.27432343603243
898	4930426I24Rik	0.00189559921760074	-0.629623742423142	-0.887081789003632	-0.372165695842651	9.97084679033178	7.84219010251779	0.22921241722318	-0.602127654221881	-1.66704153551981	0.462786227076052	8.36199708537911	157.050203869372
916	4930431F12Rik	0.0153804602511642	-0.454079551225794	-0.74843600453435	-0.159723097917239	0.368888152338744	0.196660690587082	0.922868794934191	0.0611108789853828	-1.27764288542575	1.39986464339652	0.389588919194513	5.73082657272203
996	4930467D21Rik	0.0282384944299422	-1.02610288829667	-1.95049395852346	-0.101711818069873	14.3955533943207	5.33244003404176	0.0657562504067102	-1.08202358777723	-2.3750972652479	0.211050089693448	6.27085464618934	155.993088447311
997	4930467E23Rik	0.0202560437020985	-1.35879513443478	-2.61088132655512	-0.106708942314439	12.5498525449189	9.19487272954498	0.287153734029874	-0.560029804482895	-1.68702842432229	0.566968815356501	11.1720941251393	197.500916397619
1050	4930500H12Rik	0.0390234451306757	0.775459940100114	0.0659611163004372	1.48495876389979	10.9695623864972	13.1393232368771	0.0311295534968268	0.613483310265972	0.111929224275577	1.11503739625637	13.2232315667648	223.992703140835
1152	4930534H03Rik	0.00178473073740443	-1.56820495385267	-2.4312435246787	-0.705166383026628	1.77428426432336	0.676637289553051	0.541294929506387	-0.213725536836998	-0.948822415431169	0.521371341757172	1.58517288527705	24.2165666349208
1169	4930543E12Rik	0.0512313516780755	-0.373450806408485	-0.710876630927161	-0.0360249818898098	3.85387234399812	2.86038609369227	0.958116667639946	0.02334998171769	-0.919290435218531	0.965990398653911	3.90287351990972	63.7027917456007
1183	4930547E08Rik	0.0164778633494516	0.838512792469004	0.225776447211866	1.45124913772614	1.50540454458456	2.63098274230752	0.391536919375329	0.364591489738873	-0.530250668429466	1.25943364790721	1.99613544448735	36.7951363882766
1201	4930553J12Rik	0.0225050554180942	1.31260721539117	0.0876945024050877	2.53751992837726	0.585882063636335	1.36378185873564	0.663341935978267	0.212254455510661	-0.822389305281	1.24689821630232	0.782103769674142	16.3906061522767
1205	4930554H23Rik	0.0294752768679086	-0.928968710993932	-1.74947502920358	-0.108462392784283	2.86885999533142	1.92221387815667	0.727073839776753	-0.139925343120215	-0.98842589245248	0.70857520621205	2.62663223287105	44.5062366381549
1246	4930563M20Rik	0.0157189852660321	1.38947992803265	0.180282557505381	2.59867729855992	0.517351648848935	0.995488796958938	0.282477631006227	-0.757292083871377	-2.34704743732433	0.832463269581579	0.264991433499796	10.666991275846
1255	4930567J20Rik	0.0403789788334225	0.957694030757615	0.0200683813343125	1.89531968018092	0.146683587983843	0.42146321704761	0.78552363045858	0.151491523529101	-1.03076738144768	1.33375042850588	0.18674621690908	4.5293581316432
1273	4930573H18Rik	0.0479095129387271	0.29130935113961	0.0369948600075979	0.545623842271622	1.01946483784879	1.42219646007458	0.301176422115882	0.293368219857368	-0.285817814153604	0.872554253868341	1.28068751196177	22.3340928593108
1279	4930578L24Rik	0.0252528488602547	-1.21967393079215	-2.35733797412541	-0.0820098874588973	5.37023607400817	3.53742481714193	0.0262641439568248	-0.966696373138089	-1.80304206234392	-0.130350683932256	3.6093969720763	75.1023471793584
1281	4930578N18Rik	0.0136699517580743	1.20935379078941	0.257023321733947	2.16168425984488	0.422586056297623	0.975316851216296	0.743195617265682	0.171637725159687	-0.940722008016914	1.28399745833629	0.499601249262628	11.3850249406593
1328	4931403E22Rik	0.0629454334132495	0.396798275684886	0.0114284313756253	0.782168119994147	6.53105992270181	8.0907613959587	0.293589122667503	0.283955593785791	-0.266136715148087	0.834047902719668	8.0104093533618	135.793384032134
1339	4931419H13Rik	0.064289157343482	0.339603128886634	0.0106638837700152	0.668542374003254	1.54062684560511	1.97650365873656	0.992470093375359	0.00292339349331854	-0.653820696714274	0.659667483700911	1.54319164610989	30.3619329027093
1411	4933411E08Rik	0.00248939946834969	0.334189529368587	0.197792497348606	0.470586561388568	1.65015048383014	2.42986189561527	0.399644419792547	0.316764837955532	-0.469163874598352	1.10269355050942	2.32598961821938	38.4360119859888
1482	5031425F14Rik	0.0178945280395992	1.26686458313093	0.173986269219615	2.35974289704225	0.0733417939919217	0.289789552336022	0.197142664059076	0.529333648871276	-0.317509912232613	1.37617720997517	0.483791346488035	5.08153615689587
1575	6330415G19Rik	0.0593219724853014	-0.428091974412554	-0.838076695794274	-0.0181072530308334	5.45515251752872	4.25040913534846	0.19913000230909	-0.469456487808599	-1.21450786379384	0.275594888176645	4.23187015456986	83.6245908446822
1584	6430553K19Rik	0.00517795817603256	1.00480328291942	0.424649842392441	1.5849567234464	0.594271701712429	1.05897831859456	0.117266369005672	0.670867189392237	-0.204212751688129	1.5459471304726	0.922498383485326	15.4544904227539
1596	6530411M01Rik	0.000867942956511444	-0.904341412191687	-1.2419872132678	-0.566695611115571	5.85097114776969	4.16909480931438	0.000516200996632908	-1.35575020139788	-1.88401599925941	-0.827484403536348	3.83718954456153	83.1435330098736
1615	8030443G20Rik	0.0411483679302132	-0.359077276586022	-0.6611464022452	-0.0570081509268434	4.45519487695118	2.68047423963323	0.134997678930939	-0.597665081138811	-1.40934945126339	0.214019288985765	2.76867320171573	59.4260539098009
1666	9230020A06Rik	0.0257587968992315	1.08447690107292	0.113730728495808	2.05522307365003	3.40547295650986	5.08121320715361	0.614748953156972	0.162480533728246	-0.517022694632591	0.841983762089084	3.71063953210936	73.183954174637
1700	9330198N18Rik	0.0361346424097886	-0.767389161236001	-1.45173983604188	-0.083038486430121	1.62501090118942	1.08015631088979	0.0327724651196255	-1.41504166353431	-2.9392071708284	0.109123843759779	1.01893356737241	22.3446046767097
1816	A330041J22Rik	0.00716590006331659	0.584688670679872	0.262711451478357	0.906665889881387	6.8946572758578	8.61079804975942	0.133404929446826	0.409370424818663	-0.121017771715308	0.939758621352635	7.95691899563863	140.774245927535
1826	A330094K24Rik	0.0335196989949521	-0.885725320754493	-1.68679072354385	-0.0846599179651412	0.172007332110517	0.0383392927900275	0.362779167888283	-0.453084757044912	-1.51210899149454	0.60593947740472	0.0798385592010372	1.74111110460949
1862	A530065N20Rik	0.0309390474705539	0.570145802409444	0.109905275744003	1.03038632907488	10.4967426751999	13.1569037063301	0.590572406695298	0.102753814990775	-0.296886987980376	0.502394617961927	11.0859739028493	208.437721706276
1888	A730009L09Rik	0.0439385622974363	0.565484778099256	0.0587258994906187	1.07224365670789	0.484180047524175	1.14356418963131	0.123634951348316	0.492427307988427	-0.13576093730056	1.12061555327741	0.760689285196416	14.3306011341114
1934	A930003O13Rik	0.011324953631719	0.207310208882935	0.0878301278037882	0.326790289962081	11.0552565781861	12.7112628651585	0.689442197108822	-0.0806416403819448	-0.505477117519785	0.344193836755896	10.4532749348298	205.318766269046
1951	A930018P22Rik	0.0306952780138957	0.552093505386531	0.109392448133212	0.99479456263985	0.040785373614994	0.20122935040089	0.363217467649123	-0.486189700370211	-1.63171806969953	0.659338668959106	0	1.4520883440953
1996	Aar2	0.0476489880473936	-0.317654372400245	-0.595551844039765	-0.0397569007607239	220.71013894581	205.955368227131	0.0492199146725692	-0.659796391864466	-1.28770930977536	-0.0318834739535743	191.811770829996	3710.86366801763
2029	Abcb4	0.0484890059088043	0.391732370182787	0.0428366753301587	0.740628065035416	29.2827349675682	32.2457663984945	0.858378652951895	0.0273049025078096	-0.296623409396967	0.351233214412586	29.5200567886853	546.291348928488
2050	Abcf1	0.0272278281676999	-0.45863746526255	-0.806558082214748	-0.110716848310351	689.224302180839	622.238361078006	0.0125080620753693	-0.586159477751848	-0.957292550034117	-0.215026405469579	600.758826108582	11473.3289362046
2068	Abhd16a	0.0299517821297305	-0.186276702462206	-0.325623218530227	-0.0469301863941844	232.624890753774	220.575130574125	0.089425198550685	-0.391562196929495	-0.82205578978558	0.0389313959265892	210.409647924993	3981.65801551736
2094	Abraxas1	0.0462825974874465	0.223142504685899	0.0320828178084375	0.414202191563362	99.1081525750488	108.866332783227	0.953178583505455	0.0111572566343986	-0.391654201737567	0.413968715006364	99.6061407226102	1845.48375648532
2103	Acacb	0.0202180855054635	-0.243991552919893	-0.408426496090246	-0.0795566097495408	22.3103488172947	18.4573984340608	0.0525878682253857	-0.224691165676438	-0.425127417030684	-0.024254914322193	19.3004646038434	360.409271131193
2109	Acadl	0.000558532948659646	-0.431154685580963	-0.560093014595718	-0.302216356566208	1632.62739568073	1457.33565952591	0.00321644221303702	-0.575617089595507	-0.837343535840914	-0.3138906433501	1402.30016533764	26953.5793232657
2156	Acot5	0.0288672514889971	-1.02780803398831	-1.96015091277236	-0.0954651552042651	0.579979039903465	0.265139855889729	0.0618756797515092	-0.992579077160351	-2.11996689311059	0.134808738789886	0.254080796680562	6.59519815484254
2175	Acsbg1	0.056115759558643	-0.532826261627434	-1.04521721306186	-0.0204353101930084	1458.72497364685	1316.34491337534	0.0683304793970228	-0.915487435057857	-1.96434661883439	0.133371748718676	1209.71432709509	23908.7052847037
2252	Adam23	0.0393685946556848	0.346339598454072	0.059510263490383	0.633168933417761	44.1162433683932	52.9156256328886	0.0730751443865538	0.212494232234365	0.00092627737257045	0.424062187096159	49.1132636808974	876.870796093075
2253	Adam24	0.0273939835729448	-1.04384428373852	-1.98166980600668	-0.106018761470359	0.370713240977664	0.09383988607485	0.0271174696204943	-1.06104816158345	-2.01712884029889	-0.104967482868023	0.0798385592010372	3.26635011752131
2322	Add2	0.0237615848377926	0.515696810050188	0.134535425990828	0.896858194109548	153.288241991285	181.927483293241	0.0571000191570547	0.550236678041636	0.0158656914975919	1.08460766458568	186.388020693116	3129.62247586585
2328	Adgrb1	0.0619492766291463	0.422667780390721	0.0123810868282526	0.832954473953189	384.308296508206	471.506109424782	0.160862701142104	0.317427521332038	-0.123188413367109	0.758043456031186	482.660680208112	8030.8505168466
2356	Adh6b	0.0144060926344258	0.689237263775336	0.224049092730264	1.15442543482041	1.31749439701683	2.03838140586977	0.7413295751514	0.115314505641197	-0.623408563908038	0.854037575190432	1.46175830692878	28.9058046588923
2362	Adipor1	0.00431321134360401	-0.268319718498897	-0.39144243966848	-0.145196997329315	527.980775670408	495.219889189969	0.0276915814745052	-0.540641217925135	-0.960322781780993	-0.120959654069278	463.257427604756	8918.7485547908
2386	Adrb2	0.073106158745924	-0.208482313389708	-0.416001175302073	-0.000963451477342891	7.53752052324978	6.24710286827665	0.67999771490787	-0.0606370291684381	-0.369735141559489	0.248461083222612	7.1490546346097	125.602068156817
2412	Aff3	0.0297317233667771	0.771200184414666	0.121108443585929	1.4212919252434	56.3106309827375	71.2714560425084	0.0262981350443776	0.367464108616025	0.096192227480119	0.63873598975193	63.4314300406378	1146.0811023953
2462	Ahcyl1	0.0434437200837719	-0.309278992972552	-0.571783384297187	-0.0467746016479174	1185.26327301512	1113.72305426528	0.0573962497378896	-0.516587552308813	-1.01520693212012	-0.0179681724975079	1071.92444455652	20225.4646310215
2467	Ahnak2	0.0309249018746738	-0.316938104141106	-0.560076742063002	-0.0737994662192095	49.0476386466029	39.8453096303965	0.475929226563419	-0.157714027838738	-0.616746236867448	0.301318181189972	44.5584896267173	800.7086274223
2503	Aifm2	0.0583271407601303	-0.463879835878479	-0.908860597808061	-0.0188990739488969	33.8499728848381	29.7561417771922	0.156540705661671	-0.38013427981237	-0.906497828548571	0.146229268923832	29.6047806628907	559.265371949526
2506	Aim2	0.027285533467224	0.614136551809706	0.130702629143131	1.09757047447628	6.69445296588166	9.81100888166576	0.327482218538837	0.352384844058197	-0.393461558239857	1.09823124635625	14.3810943883524	185.319337415399
2515	Ajuba	0.0434938557437269	-0.134182580992437	-0.24598197242695	-0.0223831895579237	91.1891153089386	79.510924657759	0.0873051167357231	-0.230716160953481	-0.476196975252496	0.0147646533455337	77.6583110843138	1490.15010630607
2535	Akap4	0.0107401562083263	-1.25132068807147	-2.19137276470981	-0.311268611433137	0.390330895925493	0.0383392927900275	0.161351060353865	-0.545730040231528	-1.33911619151538	0.247656111052326	0.225520569639705	3.92514455013135
2539	Akap8	0.0368852207600423	-0.115872144464895	-0.207564970227528	-0.0241793187022617	694.737835452512	651.68746800082	0.0146853875784772	-0.444117580760562	-0.727965203744832	-0.160269957776291	592.983665751304	11636.4538152278
2561	Akr1c6	0.0371041980592637	0.654406019451216	0.0846928400301052	1.22411919887233	0.20774697760707	0.48466269821054	0.499213916978552	0.382938147972141	-0.831156157584573	1.59703245352886	0.374477129585881	6.40132083242095
2572	Alas1	0.0420534666655311	-0.5567681171441	-1.04793439040044	-0.0656018438877592	257.322872540047	231.148443732107	0.11461486977798	-0.797658324094282	-1.86685807464209	0.271541426453524	228.086019024011	4299.34401177699
2585	Aldh1l2	0.0378431748775891	-0.209639983595015	-0.378084550655429	-0.041195416534601	1402.04357533006	1270.35199992383	0.00711982772850431	-0.495524272368724	-0.762310708286251	-0.228737836451196	1098.79696776986	22627.1552581425
2604	Alg10b	0.0693341829756065	-0.229692586482996	-0.45463069114605	-0.00475448181994198	576.446507707242	546.518945477043	0.0387174853681861	-0.665535906758198	-1.2542200491709	-0.0768517643454917	500.611351023805	9741.46082524854
2610	Alg3	0.0362708216843864	-0.354297512755824	-0.640911818997832	-0.0676832065138167	73.9540159329981	66.5731330387175	0.0327455869767651	-0.56254337889535	-1.0234031466765	-0.101683611114196	62.7020288985047	1219.37506722132
2625	Alkbh7	0.056536625086482	-0.605625044613933	-1.19995751282262	-0.0112925764052481	50.0904549461932	42.8286338673353	0.442627333505002	-0.431946273823372	-1.63952671583455	0.775634168187808	44.6722724199569	825.548167400913
2645	Alx1	0.0348569332394698	0.913252927409761	0.070250722117305	1.75625513270222	0.631628322019195	1.1736307009039	0.431028669933595	0.52491015719628	-0.932257988514452	1.98207830290701	1.04743181810185	17.1161450461496
2663	Amh	0.0162980821392842	-0.661743364776432	-1.11963902658465	-0.203847702968218	4.26771065478247	3.06064626495202	0.0428063617517049	-1.1869743063447	-2.46600978648114	0.0920611737917347	2.74901785227272	60.4642486320432
2681	Amy1	0.046627208298472	-0.177339334837412	-0.328854460606912	-0.0258242090679122	26.9439101330972	21.3620986521018	0.0246933899319635	-0.329372981678372	-0.566751913795047	-0.0919940495616963	14.8050712773107	378.666480375058
2753	Ankrd31	0.0162817154678027	1.03441585877109	0.231410513088592	1.83742120445359	4.24971320242626	6.43082034163066	0.104902829556478	0.452928232939422	-0.0829204146561124	0.988776880534957	5.23993174775661	95.5227917508812
2754	Ankrd33	0.0577722555647742	0.608059931338836	0.00668016731274168	1.20943969536493	0.0758646580511425	0.179550825706357	0.176193719310593	-0.765492393121205	-1.99730734593668	0.466322559694266	0	1.532492902545
2773	Ankrd55	0.0585737127666185	-0.230407576880734	-0.443486574959914	-0.0173285788015544	9.70363436128175	8.18119506302325	0.320673048983926	-0.160954156727171	-0.488499493180865	0.166591179726524	8.91087747263155	160.774241381619
2815	Anxa5	0.0591299578111496	-0.170947591736302	-0.328612710827944	-0.0132824726446603	511.037995987355	468.269124580668	0.0109009144345694	-0.214689769719716	-0.337323886702497	-0.0920556527369344	444.859910147086	8545.00218429065
2833	Ap1m1	0.036033678241354	-0.447468674077201	-0.815037673609213	-0.0798996745451894	397.02106300817	366.091751271701	0.146092507251728	-0.785962160390592	-1.95090403207576	0.378979711294577	344.917518973635	6648.18199952103
2895	Apoc1	0.0565100184585532	0.457763191569878	0.023781315282307	0.891745067857449	1.20415377126197	1.59056124253897	0.290472805993376	-0.392756357257243	-1.16136433208305	0.375851617568566	0.930793012204069	22.3530481560301
2930	Aqp12	0.0467355304889742	-0.596988661127134	-1.14672732872869	-0.0472499935255785	1.99778506138348	1.39991937104022	0.186781024983633	-0.511029980753031	-1.30279483497051	0.280734873464447	1.41972223865799	28.9045600264901
2932	Aqp3	0.0461557938994491	-0.597311755746794	-1.14523171175792	-0.049391799735664	0.461847601278494	0.281814680451229	0.0556948279023007	-1.00059876918983	-2.1008917037483	0.0996941653686423	0.204276733673056	5.68763409241668
3022	Arhgef3	0.0376051805856193	0.197946614500423	0.0393857927894597	0.356507436211387	60.9481374213066	67.969549002257	0.232321924001895	0.25465084258055	-0.169668066706397	0.678969751867498	66.8473755874771	1174.59037206624
3060	Arl4c	0.032804843126515	-0.118198688172598	-0.208536860087953	-0.027860516257242	1306.28027347928	1176.56502813693	0.051133063762437	-0.253792076075727	-0.478904555928338	-0.0286795962231158	1116.33839830062	21595.102199501
3071	Arl8b	0.0535025076201952	-0.446694015885377	-0.861715787951707	-0.0316722438190477	100.031125591472	90.3199011184253	0.0095108310878532	-0.5515683967453	-0.874639783092563	-0.228497010398036	84.2094136235386	1647.36264200062
3081	Armc7	0.0268828274157834	-0.523922167288674	-0.925630810605212	-0.122213523972135	43.0245418929712	37.8950375649761	0.225794386753632	-0.315884260404644	-0.838073263549775	0.206304742740487	37.9210780487686	713.043945040295
3119	Arsg	0.000464124876129544	0.14653320715295	0.106025411142973	0.187041003162926	109.357856925411	118.231973362784	0.00380131345205838	0.144612674268031	0.0809818380904578	0.208243510445604	128.073500107114	2133.97998237185
3129	Arv1	0.0647869683241557	-0.356016882904882	-0.702694763211725	-0.00933900259804044	164.880536213788	146.859933966071	0.00500237434289451	-0.825711232440811	-1.27208118478439	-0.379341280097232	131.280904687842	2658.1282492062
3155	Asb6	0.0316565602107283	-0.164562807454552	-0.289432337906497	-0.0396932770026063	176.753635867584	167.648678401583	0.0799183665991391	-0.462362738444389	-0.956881287298369	0.0321558104095901	150.601859743467	2970.0250440758
3188	Asphd2	0.0676010579787452	0.170909499315321	0.0059537136754616	0.335865284955181	68.8771030619792	76.1094175211968	0.372705939574933	0.220252936320718	-0.287261546637017	0.727767419278453	75.163918768414	1320.90263610954
3221	Atf6	0.0665167388049597	-0.285399372079319	-0.562830046059922	-0.00796869809871675	744.340999735703	684.731725590441	0.0760011600861152	-0.286997607636055	-0.5793761905837	0.0053809753115896	675.962211417408	12630.2096204613
3222	Atf6b	0.0547460691592782	-0.298913740239522	-0.571625967510231	-0.0262015129688126	175.302257792929	162.664930999703	0.0305216472532874	-0.906525139459646	-1.70950729979974	-0.103542979119555	139.9438926109	2867.46648842119
3269	Atp1a4	0.0568055034401837	-0.458166176639055	-0.893314830110739	-0.02301752316737	3.63422369994961	2.92991008175168	0.749088492938828	0.140361701330435	-0.789450296268841	1.07017369892971	3.84585461389837	62.4599303735979
3277	Atp2a3	0.00869532437108273	-0.64151963509917	-1.01745169173304	-0.265587578465303	16.5802174575813	11.8256203557908	0.0223832818850736	-1.06692217136745	-1.97968211588098	-0.154162226853918	10.0247345885722	230.583434411666
3284	Atp4a	0.0193202126558451	-0.228545273960054	-0.380409696842665	-0.0766808510774428	7.47253590681471	5.61342471947188	0.0448508045315741	-0.45065982657907	-0.846765146369386	-0.054554506788754	6.05625234141838	114.85327780623
3355	Atxn1l	0.0655537430334162	-0.329850437195064	-0.650979608578286	-0.00872126581184141	433.656518480272	410.721431728975	0.0599232620852481	-0.642481401383906	-1.29150603633885	0.00654323357104314	377.76020694971	7332.82894295374
3369	AU018091	0.0307338590397752	-0.5538640301096	-0.998335916117724	-0.109392144101476	0.471227344383109	0.247262549315036	0.134031889011708	-0.972860689583631	-2.44542509744088	0.499703718273617	0.162843767073565	5.28800196463026
3370	AU019990	0.0376430698727751	-1.00802368258169	-1.99032855552113	-0.0257188096422575	3.02605325843229	2.00396812805368	0.329232043266706	-0.35417279471395	-1.10703516588962	0.398689576461723	2.32896475115779	44.1539168258626
3371	AU020206	0.0616083628068989	0.276628261220555	0.0149597716100115	0.538296750831099	105.203396952573	120.422118679559	0.26989920879301	0.192348374424699	-0.156384029483005	0.541080778332402	120.457436820217	2076.49771471409
3374	AU022252	0.0391989579385558	-0.304749547616684	-0.555188326296112	-0.0543107689372556	171.437589338018	160.964113935132	0.457071180218167	-0.317435121787013	-1.21727271555285	0.582402471978819	163.01145934526	2972.47897571046
3398	Avl9	0.0754202060550487	-0.104181220023035	-0.20819255715531	-0.000169882890758907	618.522234031884	595.534929002266	0.119078354622819	-0.17607645205547	-0.38651773799755	0.0343648338866097	575.565954185443	10737.7387033176
3458	B230219D22Rik	0.0649980524356421	-0.306333459339383	-0.602643425084866	-0.0100234935938996	797.383644718866	733.423765821481	0.0475923026452505	-0.401288386874905	-0.757206356573844	-0.0453704171759661	683.592370279878	13286.3986849214
3467	B230369F24Rik	0.045742277605016	0.279716941609393	0.0394503566619004	0.519983526556887	20.2101182334729	23.5389492996129	0.821134011401382	-0.0195612392493335	-0.202507769711236	0.163385291212569	19.8255577683242	381.44775180846
3485	B3gnt5	0.0271947900200985	0.617548210663805	0.131461458988197	1.10363496233941	515.154773132037	662.307371010708	0.0182684503945454	0.999448919060491	0.208685042079976	1.79021279604101	769.503563518539	11681.7942459677
3523	Bace2	0.0307161242252354	-0.19732662990951	-0.346178443794527	-0.0484748160244924	85.248461646168	74.6006680414679	0.501934157074111	-0.0777006207597392	-0.31743687774898	0.162035636229502	79.4438271400854	1435.75774096633
3547	Bap1	0.0161906424995406	-0.45079699320967	-0.746814324639242	-0.154779661780098	532.129300028547	502.634309573049	0.0656247456313247	-0.971532595468044	-2.08948420176513	0.146419010829038	455.261689921428	8940.15179713814
3554	Batf	0.0167344641728557	0.426509632365747	0.145343332205819	0.707675932525675	1.8240727891099	2.4039716407158	0.919072077210171	0.051529347217057	-1.02384730342925	1.12690599786337	1.88208187954943	36.6607578562508
3617	BC048644	0.0462686731766383	-0.546445758334962	-1.04186133644495	-0.051030180224975	4.62279872401629	3.71955627625926	0.90608375037271	0.0680866508056819	-1.15595339789956	1.29212669951093	4.72587178357358	78.4093607030948
3657	Bcat2	0.0537502938670928	-0.380816037058325	-0.730745078078472	-0.0308869960381785	73.6127148249966	65.8025355001647	0.055076854740377	-0.593414028551634	-1.16898607189885	-0.0178419852044223	62.5663887185534	1211.88983426229
3737	Bhmt	0.0282795459859769	0.568400586044179	0.121534833204121	1.01526633888424	1.91775876201805	2.43565496537754	0.409623953625642	-0.497603473713568	-1.8043176887287	0.809110741301562	1.54255794196469	35.3758300161617
3813	Boll	0.0427883966451034	-0.330548014827473	-0.610689185857027	-0.0504068437979183	128.608586232368	116.851220721305	0.0215595110838784	-0.845604287126055	-1.51154531115137	-0.179663263100742	101.72954432303	2083.13610766022
3847	Brd2	0.0264643220136029	-1.22480514835842	-2.384582430929	-0.0650278657878267	1730.82761822488	1518.941702045	0.000467635097051881	-3.12342478758982	-5.20898338780272	-1.03786618737692	1386.21747383135	27815.9207646074
3851	Brd7	0.0492474320476328	-0.410832780499896	-0.779862376988689	-0.0418031840111028	558.627289203573	524.28093707914	0.069761622790876	-0.942570707642291	-2.03986086172353	0.154719446438945	492.303558590263	9451.27070923786
3887	Bst2	0.0554516222711654	-0.294468123553986	-0.564084391821864	-0.0248518552861072	9.92116834176964	7.02454071992265	0.127260422895962	-0.250598268507813	-0.560982040877649	0.059785503862023	7.73798742951661	148.102178947253
3947	Btnl10	0.00185845723093999	2.16116998170703	0.693275942785135	3.62906402062892	0.0733417939919217	0.618194381468756	0.0211180279408097	1.35130140249556	0.0951682263759441	2.60743457861518	0.302870392119312	5.96643940547994
3956	Bud13	0.0274419510134984	-0.359615683979699	-0.627971421374668	-0.091259946584731	85.4296771789221	77.7379374670298	0.022895623375543	-0.520213736283948	-0.901151699171677	-0.139275773396218	74.2880125322879	1424.73376306944
3964	C030004G16Rik	0.00524765939386514	-0.567886341584344	-0.856836618211034	-0.278936064957655	3.28665001340409	2.58849162808473	0.959053948909446	-0.0267976543259053	-1.13346215578171	1.0798668471299	3.24686501033258	54.7320399109284
3975	C030034I22Rik	0.0415701748821453	-0.679313099517654	-1.29571982621325	-0.0629063728220591	14.9773084167437	12.3176889311313	0.00375195716327942	-0.998049751637112	-1.53113850328109	-0.464960999993137	10.6698012092516	227.78879134276
3986	C130046K22Rik	0.0196500232739462	-0.332168760933383	-0.557022503414519	-0.107315018452246	34.3650925255867	29.2666188865856	0.0156215535587746	-0.468882159653094	-0.775026085217308	-0.16273823408888	27.1000748108445	544.390717338101
3989	C130064B19Rik	0.0440264134673953	0.458430707179379	0.0571820799513488	0.85967933440741	0.237817948284673	0.456310370410484	0.826870836922202	-0.101488986758485	-1.0852536614261	0.882275687909135	0.205501316154299	5.39777780909673
4001	C1qbp	0.0262629081688988	-0.229707146141452	-0.395920879481879	-0.0634934128010247	438.914254390972	395.2979163274	0.0883934428407503	-0.358485191995857	-0.74863846614285	0.0316680821511359	377.261767306468	7268.84362814904
4028	C230037L18Rik	0.0114862034587849	0.50999275961671	0.199727965805816	0.820257553427605	3.00514535019901	4.49534855765055	0.146048354904358	0.258325298436078	-0.0818395703261156	0.598490167198271	3.49145719828705	65.9517066368197
4033	C230079O03Rik	0.0370734895278249	-0.71690569305287	-1.35179040536088	-0.082020980744857	0.435298530085208	0.247248492849031	0.592505346637546	-0.221489647972589	-1.09582843473052	0.652849138785347	0.370973094622841	6.32112070534248
4087	C8g	0.0360195406118993	0.3926739657849	0.0735453782451256	0.711802553324673	5.01971980827509	6.1461205126929	0.492584856730594	0.105648084869904	-0.213363430868434	0.424659600608242	5.37624537753637	99.2525141910261
4151	Calcoco1	0.0453380764601446	-0.245790296244784	-0.455422435744409	-0.0361581567451592	244.324612178911	220.389386079961	0.0238242778203481	-0.410088845696169	-0.706800416691407	-0.11337727470093	206.658207966822	4028.23323735417
4169	Calr	0.00913823038504965	-0.151307633127485	-0.233523582908258	-0.0690916833467119	3094.11031170608	2818.1261237358	0.0318712063619859	-0.252446141853402	-0.446107820131022	-0.0587844635757827	2623.05854960482	51211.7699102802
4177	Camk2a	0.0011290165968213	0.216071840974149	0.14326363436377	0.288880047584528	57.8008337462337	67.9511460050144	0.0829833564077027	0.184993367030925	-0.00728879331361384	0.377275527375463	70.0193459016214	1174.62795391722
4197	Cant1	0.0179773056957018	-0.292182095464039	-0.484126472901804	-0.100237718026273	199.979589979778	185.861610796188	0.0893838490095918	-0.507311567968095	-1.07827978469369	0.0636566487574958	175.217309691718	3366.3510628061
4206	Capn13	0.0312346114817387	1.15261355413081	0.0362773872705413	2.26894972099109	1.48541549120788	2.51008531661207	0.0968946831457541	0.421459843199022	-0.0589256320265069	0.901845318424551	2.17345014981656	37.0137057458191
4210	Capn5	0.0618635687058992	0.107795908709954	0.00729566712865846	0.20829615029125	54.6743253292878	61.6586584409685	0.0404957691151477	0.0423287552523919	0.00796896294853763	0.0766885475562461	62.0565278046949	1070.33706944971
4230	Car14	0.0436763088760185	-0.438269140082912	-0.819349828873784	-0.0571884512920401	16.743490963568	14.4861872860007	0.0485378026841579	-0.349708925985244	-0.659014073624677	-0.0404037783458107	15.1272867659829	278.141790093309
4261	Casc3	0.0641673616820161	-0.468760634370274	-0.93357144000397	-0.00394982873657862	359.261290632995	322.324226966621	0.1164550942994	-0.448233648081714	-1.00080443518643	0.104337139023001	315.52480000177	5982.66190560832
4282	Castor1	0.00420046294976429	-0.478832390555088	-0.705330097433847	-0.252334683676329	2.78272466070963	1.60394463933795	0.972540320630139	-0.00967397991802113	-0.605490197626574	0.586142237790532	2.76644455292373	42.9186831178278
4285	Cat	0.0342164946289893	-0.202329492166417	-0.359950929627165	-0.0447080547056696	819.907084459913	737.822051627942	0.0185169008696517	-0.510451345387238	-0.862374293220261	-0.158528397554215	677.965615888768	13414.1685118597
4322	Cbs	0.0701770690866445	-0.179436006876582	-0.355012842575599	-0.00385917117756407	403.67891733831	378.136807572094	0.0125925407584728	-0.691730788574209	-1.14291727419468	-0.240544302953741	308.993142643259	6544.85320532198
4343	Ccdc102a	0.00408075733218325	-0.287056734912319	-0.417407489513722	-0.156705980310917	76.5002348730185	63.3865041504147	0.0032645447762569	-0.463062795591875	-0.668967310743193	-0.257158280440557	59.2048286574481	1194.54940608529
4354	Ccdc117	0.064921363371105	-0.245456149341256	-0.480873584580682	-0.0100387141018295	165.815288148053	152.073897396216	0.00788779427432563	-0.643603880539962	-1.01200408836225	-0.275203672717676	135.364568715379	2719.52252555789
4365	Ccdc134	0.00479458479379283	-0.252617637742126	-0.371221002909898	-0.134014272574353	142.444215099714	123.804576327258	0.00864925715560642	-0.510107798261199	-0.799120232604055	-0.221095363918343	114.406690111608	2283.93288923148
4377	Ccdc150	0.0216795680470498	-0.743279431956654	-1.31170821581745	-0.174850648095855	15.6169295816754	12.3891994917107	0.0573250552365898	-0.547568274064726	-1.07970151560112	-0.0154350325283295	12.8838133120594	245.339654312673
4426	Ccdc33	0.00100269205677898	2.2328693200318	0.878404795567871	3.58733384449573	0.333300261283643	0.896869759143671	0.311494661153509	0.432883695783516	-0.463364948483092	1.32913234005012	0.791040966465598	12.1272659213575
4531	Ccnd1	0.0738135371322945	-0.142690190873059	-0.284397049332148	-0.000983332413970583	5446.42310103113	4912.5519356631	0.191466624996039	-0.282725290293361	-0.708210039887112	0.142759459300391	4440.71865159644	88798.162129744
4590	Cd164l2	0.0651319798498377	0.246036631592912	0.00978474602464124	0.482288517161183	0.592206092200297	0.85362940516509	0.297912926732586	-0.662751516293518	-2.0669602656496	0.74145723306256	0.261836788122789	10.2460337129291
4642	Cd3eap	0.0271984813258669	-0.21194677982836	-0.366547606270655	-0.0573459533860654	156.440807325689	140.027590211595	0.0153010018644842	-0.389855760841172	-0.639115557780304	-0.140595963902041	127.9316542922	2546.4003109769
4649	Cd47	0.0514337184251582	0.442757945023788	0.0369408214246693	0.848575068622906	250.14405051965	278.421194718657	0.000359666834632988	0.892290370010074	0.617468313495648	1.1671124265245	308.224975009603	5020.74132148746
4679	Cd93	0.0180104913844178	-0.399094917727606	-0.666011534271374	-0.132178301183838	389.267557481645	321.886692105846	0.097800590735232	-0.471990637255705	-1.0174727889516	0.0734915144401896	310.335823266269	6128.94043712256
4706	Cdc42ep1	0.031451179892271	-0.226221537346522	-0.398566225773873	-0.0538768489191716	276.475397545092	241.903423228382	0.0601251595486304	-0.422298171079924	-0.828098362032461	-0.0164979801273869	203.762673656557	4332.84896658018
4750	Cdh9	0.0282669197246856	0.563778346050761	0.121102778401939	1.00645391369958	3.47769582425621	4.73388192344774	0.359132756635668	0.494022399429037	-0.661167087106732	1.64921188596481	78.5027132137808	520.285745768909
4783	Cdk7	0.0490945090883119	-0.37673896515477	-0.712708613333859	-0.0407693169756809	611.350786142179	567.248546716308	0.00051748584085994	-0.811722935321928	-1.07511695349945	-0.548328917144402	513.631595973035	10153.3855729891
4785	Cdk9	0.0231936798346815	-0.399416692253855	-0.685681290862557	-0.113152093645154	167.114552550336	152.694732794213	0.00159857595166896	-0.590731095633784	-0.820968839467642	-0.360493351799927	144.627564479599	2786.62109894489
4792	Cdkn1a	0.0451335738452796	-0.425736031818054	-0.798808784326851	-0.0526632793092572	670.937663070011	573.033363053683	0.00585521818085153	-0.520653472472025	-0.789558788610522	-0.251748156333528	516.925754202059	10565.3806819545
4806	Cdr1	0.0172907445270141	0.36742329879353	0.125728564275675	0.609118033311386	5.02960488987172	7.9475519256177	0.0098958979965815	0.581961278699904	0.235120366532761	0.928802190867047	8.34426860042529	127.928552495488
4821	Cdx4	0.0390665031243855	0.840635905129745	0.0558248133934065	1.62544699686608	0.128038733375898	0.34159389307717	0.177132502168754	-0.763485662185317	-1.99456962771029	0.467598303339655	0	2.81779575871841
4828	Ceacam13	0.0117604021221468	1.31997220369619	0.280403418922395	2.35954098846998	0.0382625095557732	0.234775434984494	0.817148262835641	0.129791888097073	-1.06188905133205	1.3214728275262	0.0563354719684905	1.97624049905255
4837	Ceacam5	0.0440875049885891	0.886715063581182	0.01492659540776	1.7585035317546	0.598981513903462	1.1984704540007	0.316506230286369	0.324800979174961	-0.342616876711848	0.992218835061771	0.774557121780761	15.4320545381096
4861	Celsr3	0.0590364561366661	0.450999621025997	0.0177866541932907	0.884212587858704	43.9320397967211	49.5795259681952	0.260258549183652	0.538517441594647	-0.473142748746305	1.5501776319356	54.5281374117832	888.238219060198
4908	Cep41	0.0141414646772825	-0.420237998091141	-0.684936905986007	-0.155539090196274	118.984963240204	106.579479915568	0.00211651346836903	-0.992125978780793	-1.4561831717698	-0.528068785791791	90.409367429274	1895.84286351028
4914	Cep63	0.0223005496008354	-0.77191903874781	-1.37190670033747	-0.171931377158153	257.219192474817	240.022012131962	0.274965857748677	-0.66357631845259	-1.99628908132954	0.669136444424361	238.786562799849	4416.16660443977
4945	Ces1f	0.0166031246020759	0.760279374208789	0.216624969668468	1.30393377874911	1.12523416588473	1.52290518996877	0.4568761562133	0.512396013577268	-0.994299601531622	2.01909162868616	1.45090134853883	24.5942442263539
4968	Cfap206	0.0178497734829573	-1.13176561594526	-2.06255847518089	-0.200972756709626	4.99099957811072	3.34374079179722	0.279216416666426	-0.535538783798309	-1.58721161466466	0.516134047068042	4.25194970387767	75.5201404427137
4978	Cfap45	0.0340164599673399	-1.01028746234066	-1.96612346307978	-0.0544514616015355	3.47151211320364	2.07909061016981	0.0186257983339227	-0.574615100906405	-0.977465515766474	-0.171764686046336	2.4120207034109	47.7757405607061
4990	Cfap73	0.0326724091496247	-1.05465072760584	-2.0554878403195	-0.0538136148921868	2.76943819153905	2.08887424684316	0.869498058516775	-0.0927389565950881	-1.29029767568309	1.10481976249291	2.65571711254674	45.0841773055737
5008	Cflar	0.0348039140887661	-0.452065060837176	-0.819923734571409	-0.0842063871029434	289.612611417396	250.033664521083	0.00469639246174346	-0.657755994605623	-0.991399111571142	-0.324112877640105	230.053831430909	4618.20064421633
5037	Chd1l	0.0690601632119487	-0.161586073240182	-0.318580750806532	-0.00459139567383235	125.983775986786	117.956470783822	0.051951216748194	-0.595871170508258	-1.16328823199065	-0.0284541090258689	102.91736859147	2081.14569217247
5099	Chrna1os	0.0105194089695252	-0.673352885081547	-1.0907539984828	-0.255951771680289	3.38700931241107	2.43346933570612	0.169635043299062	-0.78793618196076	-2.04094597610823	0.465073612186705	2.31871820091687	48.8351810942044
5220	Cldn23	0.0441645712444506	0.815064942104465	0.0310238159283223	1.59910606828061	2.50556392179061	3.63676419206457	0.313817423154093	0.550979648336225	-0.625960622721096	1.72791991939355	3.30764075583716	56.699813218154
5290	Clk3	0.00716949313534321	-0.381159184425984	-0.582078436673589	-0.18023993217838	294.93921681333	274.37453775997	0.00782963044609034	-1.11538976832983	-1.85413838578694	-0.376641150872709	239.633432356997	4853.68312158178
5356	Cndp2	0.0285579379692653	-0.344242292691954	-0.603416384048135	-0.0850682013357727	230.85419906992	213.364268712572	0.0115311838575218	-0.882399173970208	-1.4782231895735	-0.286575158366916	190.479316192049	3808.18670384725
5362	Cnga4	0.0260632312391832	1.06746189209717	0.114305714183358	2.02061807001098	3.19514382351119	4.36568517084309	0.964459907570726	-0.0256192656625319	-1.24470720102111	1.19346866969605	3.16904631702327	64.3792518682653
5366	Cnih2	0.0565282908130076	0.392865862881987	0.0250527702878266	0.760678955476147	49.5412872768501	55.2749520909563	0.615259358927068	0.14714610307642	-0.468418685976808	0.762710892129648	51.8174447312261	939.802104594195
5393	Cnpy1	0.0323104830633526	-0.242600230703263	-0.429236757938459	-0.0559637034680676	81.8439319219396	73.2268369273695	0.00603166499135587	-0.573391224027309	-0.875415491972388	-0.271366956082231	61.1373861689366	1297.24893010947
5395	Cnpy3	0.0167516038865378	-0.213921261838907	-0.350510274202528	-0.0773322494752855	226.02506021221	212.020743747224	0.0274983672270801	-0.400923694197638	-0.702480563389151	-0.0993668250061251	199.852863515496	3827.39200484958
5408	Cntn4	0.0183199220236775	0.515323497542169	0.160672047118345	0.869974947965994	57.4029240102298	66.0769977366639	0.908131404689085	0.0345024209905599	-0.599135462634578	0.668140304615698	58.2068408579977	1090.12057562935
5430	Cog1	0.0411416468921521	-0.584232501714722	-1.09961783654906	-0.0688471668803791	204.630129532896	185.76357814337	0.016231744100012	-0.874258751017831	-1.51773708379632	-0.230780418239339	175.656837631444	3396.30327184626
5448	Col18a1	0.0737449335173322	-0.0696196172283489	-0.138470847304021	-0.00076838715267688	168.282599482908	157.765948038836	0.771771151750648	0.031022837615195	-0.194755149025826	0.256800824256216	172.351504580985	2990.40031261638
5449	Col19a1	0.0237905238776422	0.375469292585559	0.105622030100726	0.645316555070392	27.203156599082	32.3070663195192	0.0986836749985934	0.305912407955071	-0.0383984528754691	0.65022326878561	30.929893151977	542.640696423469
5450	Col1a1	0.0445684665517519	0.347657620942666	0.0484341199957129	0.64688112188962	6.0648165885198	8.97400276453628	0.42591255074988	0.122461018768854	-0.193673912245826	0.438595949783535	8.13192689950264	139.024477515352
5453	Col22a1	0.0379558658690034	0.584286076592724	0.0813636822355671	1.08720847094988	18.2345367378843	22.1599555091592	0.0194945462238771	0.681958724555907	0.184105671876828	1.17981177723499	22.0642625419688	374.752528734074
5457	Col26a1	0.0207862708169203	-0.220928697241227	-0.370561813921555	-0.0712955805608987	37.7324281052257	32.6458778229946	0.143743356240417	-0.180149998049416	-0.413721575681045	0.0534215795822136	32.0005821312512	614.27332835683
5460	Col2a1	0.0623610837663359	0.314028224223024	0.0141799014153704	0.613876547030677	114.459565015464	137.821701333994	0.375191415531409	0.380546012211152	-0.521788780415434	1.28288080483774	217.851163905351	2820.79458152885
5464	Col4a3	0.00715072062031156	-1.31857882044265	-2.23555742247672	-0.401600218408573	4.81609036375364	3.36024823166375	0.467891466672242	-0.220250173018932	-0.852780751845607	0.412280405807743	4.52560701430866	76.2116736583562
5482	Col9a3	0.0216599454490988	-0.19563772808786	-0.329303335284252	-0.0619721208914681	395.398255958278	346.11588038579	0.00895047392968654	-0.345630678352761	-0.536876517718986	-0.154384838986535	291.919649747632	6200.6027165502
5504	Copa	0.0285293331715943	-0.783540276808274	-1.43862347152427	-0.128457082092282	2503.97821105494	2322.95073592465	0.0121579661852645	-1.57134593732175	-2.93527986325002	-0.207412011393488	2066.23869512753	41359.0058526427
5529	Coq6	0.0128306873453433	-0.995994096936629	-1.71322319848671	-0.278764995386548	146.565808810469	130.361310983375	0.0117899936476639	-1.63609204681918	-3.07747125186085	-0.194712841777521	119.485603374262	2378.47633900864
5543	Cotl1	0.0282277932415346	-0.22284182470047	-0.38731674061633	-0.0583669087846101	453.105815439163	421.967500372372	0.0119492704296054	-0.707151736109017	-1.16421212788359	-0.25009134433444	373.229434602819	7489.81650248613
5620	Cpt1a	0.0374994449346205	-0.369894647716364	-0.672943513323163	-0.0668457821095655	1173.08697304936	1077.27794817349	0.0890468508253466	-0.577793679729821	-1.23807755996327	0.082490200503627	1008.68870648515	19554.321766248
5673	Crisp2	0.0227320960726692	0.696754711030161	0.164009121779329	1.22950030028099	0.96730245135789	1.58845056266772	0.0799591882507917	0.59249423347292	-0.0606782861998523	1.24566675314569	1.28746040967278	23.0592805421903
5681	Crlf2	0.032017704107327	0.196448478444618	0.0464640290623321	0.346432927826903	71.4986930589314	74.9809547882218	0.462137688413888	-0.287065268852239	-1.10700478678112	0.532874249076643	65.3809891085162	1271.16382173402
5760	Csnk2b	0.0473290505497409	-0.4773113496918	-0.906394797409224	-0.048227901974375	185.456046779573	169.517360926004	0.176613450777702	-0.749697684006411	-1.951911928235	0.452516560222182	159.286965757142	3085.56224077631
5769	Csrnp3	0.00753891792208766	0.309119861350118	0.146087292111463	0.472152430588772	125.316200982447	166.459378887315	0.287084471548997	0.15585783412654	-0.137474395086466	0.449190063339546	148.606181719286	2642.29056953429
5779	Cst7	0.0324828335306006	-0.673340908143285	-1.23969703372641	-0.106984782560162	6.00035266587627	4.29189232966071	0.0741246570006037	-0.427608372247935	-0.869674256278479	0.0144575117826092	4.62099625967923	89.4794475312973
5788	Cstdc2	0.0410334494949557	0.350687678203773	0.0563422205637114	0.645033135843835	0.2012148352144	0.311954552963849	0.351700915706257	-0.58294821665002	-1.95150644230903	0.785610009008985	0.0563354719684905	3.41702916088044
5798	Ct55	0.0359045473802818	-0.680873172827349	-1.27206124225477	-0.0896851033999284	1.80229126582755	0.978257022630081	0.771315441717806	-0.131244392422132	-1.08830472279566	0.825815937951394	1.63088286565832	26.4685869246957
5824	Ctnna2	0.037135023178358	0.691254325004826	0.0831962816726864	1.29931236833697	176.96436216009	211.205960015985	0.574020600191236	0.159692841310235	-0.436074705649263	0.755460388269733	187.545858791764	3454.29708580704
5835	Ctr9	0.0460583878886461	-0.539925544750074	-1.02797424881362	-0.0518768406865315	860.028056594092	785.46917191111	0.0241477134769438	-1.21629442965162	-2.3353109296021	-0.0972779297011399	712.273755714116	14146.6259053159
5845	Ctsc	0.0615947568788158	-0.218094532238552	-0.422935967717908	-0.0132530967591949	462.123823468176	420.493832570139	0.0217114190231452	-0.504635971556762	-0.867495280800392	-0.141776662313132	373.547492305387	7536.99089006222
5866	Ctu2	0.0715373372787889	-0.217510007659974	-0.432571141753699	-0.00244887356624879	186.98867501231	171.339220041437	0.00559892016311736	-0.594337855059008	-0.903475579959701	-0.285200130158315	154.002729575106	3073.98374777312
5874	Cul2	0.0686581152294762	-0.203523449573366	-0.40160788110464	-0.00543901804209293	642.778950619199	619.777278845164	0.101542227365243	-0.855792009047927	-1.96847782659427	0.256893808498421	588.329744369786	11105.3158430049
5877	Cul4b	0.0661781215789028	-0.292573500396773	-0.576762359896261	-0.0083846408972858	521.220303950487	490.112836215083	0.0342676081905848	-0.797776930216744	-1.50446011674526	-0.0910937436882261	439.694331228078	8706.16482836189
5901	Cxcl14	0.0375175321251719	0.162165191959455	0.0327685764731385	0.291561807445772	8.80795846008458	10.9718944038337	0.0915914922480675	0.306457802339884	-0.0287956025167526	0.641711207196521	12.1829067759808	191.776557839394
5954	Cyp20a1	0.00785122387258365	-0.162773355856419	-0.24803877241836	-0.0775079392944793	351.642176965939	327.472287353887	0.00160792587767397	-0.80568788263486	-1.13959807620311	-0.471777689066608	291.80302690596	5825.50494735472
5956	Cyp24a1	0.0538944815698599	0.321757239753312	0.0287146112908178	0.614799868215807	8.26130889194951	9.33012433753387	0.77026626615476	-0.167360325168666	-1.38524133024027	1.05052067990294	7.77922463874862	152.223947209392
6020	Cyp46a1	0.0666287781519544	0.298706873978727	0.00763017801174298	0.589783569945711	29.3764519176494	33.7288534110638	0.712843995987048	0.0538825330623717	-0.254463050132954	0.362228116257697	30.1453858596657	559.504147130273
6027	Cyp4a31	0.0216668366372485	0.310142250294784	0.0952355792374566	0.525048921352111	0.28528496985568	0.532244836978629	0.690370234414828	0.270474009407805	-1.18256679147897	1.72351481029458	0.384840931207185	7.21422442824897
6063	Cyth2	0.0285955549959169	-0.646220963242627	-1.16615786650231	-0.126284059982947	631.569894450423	584.209185086771	0.0195296367560523	-1.65361329814266	-3.32743344544826	0.0202068491629399	514.477612408001	10381.5401516712
6085	D130017N08Rik	0.0486975548683527	-0.338759650003317	-0.638161203683743	-0.0393580963228909	8.42767324045452	7.39090740564892	0.0659574479669232	-0.619035477424033	-1.26106504152429	0.0229940866762218	6.449510651739	133.608547787055
6115	D430036J16Rik	0.041969342309148	-0.432931456639785	-0.804352674292708	-0.0615102389868625	8.99370473565761	6.96444314659812	0.0202846796622656	-0.615924245621851	-1.06248683863446	-0.169361652609241	6.14817910969661	132.637961951714
6174	Dach2	0.070182792894182	0.164241532823842	0.00373442817992256	0.324748637467762	111.865428900219	121.566480123297	0.562774392906157	-0.0808065845382225	-0.371956077033276	0.210342907956831	106.305538583131	2038.42468563988
6191	Dapk3	0.0256512642407318	-0.535433040586223	-0.941627583070228	-0.129238498102219	180.637269792803	165.145963584697	0.0620958493272089	-0.907989392548648	-1.91234741363861	0.096368628541318	154.229128147938	3000.07416915263
6200	Dazl	0.0491003327087541	0.668396377094878	0.0313041576670733	1.30548859652268	1.35297096408303	2.19896583849864	0.167016134764633	-0.548308794522834	-1.35914887753096	0.262531288485288	0.921673163607052	26.8416597971324
6235	Dcdc2a	0.0302401236504964	1.01792012150817	0.0851585316358522	1.95068171138049	9.05899072966861	11.4386130148244	0.184343588532538	-0.49229187939966	-1.24680736296292	0.262223604163604	7.85961063984448	170.143286306025
6299	Ddx17	0.0365667525400614	-0.37479851045227	-0.679804807051078	-0.0697922138534634	3864.13632079757	3614.19061830479	0.0289329761316568	-1.08978191350036	-2.10000444129618	-0.0795593857045414	3242.77357912887	64326.6031093874
6306	Ddx24	0.0656032969691276	-0.194845622012872	-0.381374579043874	-0.00831666498187073	712.59537202544	666.741168527638	0.01039045398673	-0.604807465577145	-0.971820011948634	-0.237794919205657	626.928833765149	12037.5922459094
6312	Ddx39b	0.0265774831121764	-0.391512570701209	-0.682642604571601	-0.100382536830817	1537.36317031163	1426.72960699192	0.00795395816356208	-1.16656744321361	-1.95604474619729	-0.377090140229924	1262.8290945703	25361.5312312431
6319	Ddx46	0.0304675693643048	-0.609588705102851	-1.10435194892809	-0.11482546127761	856.920893265656	765.337914202426	0.00994354271135878	-1.1157235644459	-1.89992454679588	-0.33152258209592	705.712284853131	13967.8265539273
6328	Ddx56	0.0189064262048881	-0.230049163170754	-0.382045234289575	-0.0780530920519343	371.457122419823	336.813025504726	0.0493345064253602	-0.52267279356498	-1.00360140779359	-0.0417441793363708	298.407437519063	6040.06551266168
6332	Ddx60	0.0205079180303916	-0.392416590761128	-0.663930595555686	-0.12090258596657	12.0417027937384	10.3695661292685	0.0624197677030689	-0.628281367007072	-1.26932551027624	0.0127627762620939	9.12238507104967	189.20192396434
6338	Def6	0.0303559183545499	-0.856254519474771	-1.60152329132218	-0.110985747627359	6.85946913683267	3.42701787445199	0.0389656580298694	-0.848572173639918	-1.64212770834837	-0.0550166389314669	3.27547980184959	81.3718008788055
6422	Dennd2c	0.0256570396871346	-0.589166239595685	-1.04202028033025	-0.136312198861121	43.3660892382852	34.5838694533347	0.0490637461956652	-0.60638151176729	-1.17481400082551	-0.0379490227090695	32.8607724516754	664.864386859772
6450	Dffa	0.0543374481967161	-0.356229691562931	-0.683338749244768	-0.0291206338810933	69.7080339656884	64.3603704233289	0.447795328061265	-0.194053057894458	-0.724130069668062	0.336023953879146	66.8364618605825	1205.4291974976
6478	Dhps	0.0485239171548127	-0.324831123559731	-0.610968559051244	-0.0386936880682187	140.1843663172	125.074477596408	0.030483563164121	-0.953188435115161	-1.81007748630704	-0.0962993839232779	105.414104301905	2224.03768929308
6493	Dhx16	0.00896931086347742	-0.124106487164283	-0.191105625924296	-0.05710734840427	245.709280991582	230.193782386195	0.024965032209099	-0.568037498534522	-0.999035312742711	-0.137039684326334	203.154164712728	4074.34336854303
6503	Dhx40	0.0487276372355191	-0.405160994779647	-0.767478531025506	-0.0428434585337875	314.40375171971	297.38607344152	0.0437800576726101	-0.770673991796007	-1.5001638036906	-0.0411841799014135	278.255007092271	5340.268993521
6529	Dis3	0.00101272825166508	-0.305417829689296	-0.40705445961228	-0.203781199766311	573.656207819568	531.89026308189	0.00157194797109906	-0.788802741236169	-1.11241998072781	-0.465185501744533	468.105378494823	9441.91109637769
6591	Dmrta1	0.0529832508111999	0.249201056504307	0.0257293294235573	0.472672783585058	8.2810353455421	10.3777285779754	0.0546127668699033	0.239355023608137	0.0228354946437917	0.455874552572482	10.6161019826488	175.649195436998
6602	Dmwd	0.0375126747807442	-0.326795222484895	-0.592673917989337	-0.060916526980452	439.611336443372	406.379260028565	0.193560127790443	-0.597557806201635	-1.560284635328	0.365169022924728	384.398755835504	7382.33611384465
6606	Dnaaf1	0.0228657199672495	-1.14379482456928	-2.15442149129549	-0.133168157843059	4.82626606963438	3.03347677939126	0.514486738239812	0.303226374067231	-0.682270768890762	1.28872351702522	5.31304881963332	79.0367500119538
6612	Dnaaf6b	0.0428947176902021	0.895528437554312	0.0200962703055544	1.77096060480307	1.42222088526904	2.03071509863174	0.268965545546733	-0.433697954362039	-1.24683831936833	0.379442410644248	1.10100077536545	27.3236205555974
6617	Dnah14	0.0138820095642368	-0.57243899079383	-0.943517214105857	-0.201360767481803	35.6708499464423	30.328630735916	0.0340992459155798	-0.217134337117517	-0.386373969178959	-0.0478947050560743	32.0194757438667	588.11373855735
6635	Dnajb11	0.0508187771323534	-0.392692112104086	-0.747797499432087	-0.037586724776085	738.728356885464	645.842148543385	0.000330543713770406	-0.656041342637603	-0.841086896627055	-0.47099578864815	582.181749942487	11800.513532228
6655	Dnajc17	0.00881892045587122	-1.19820331309906	-2.03922746934135	-0.357179156856767	103.530878167104	93.9357016261201	0.00625133252426546	-1.4055834644295	-2.38130018603301	-0.429866742825993	91.69349006502	1734.96041914946
6662	Dnajc25	0.0540696105971171	-0.315158745153174	-0.602208564853456	-0.0281089254528917	170.037281734741	154.426393965761	0.0851927831578536	-0.510150616909779	-1.07451058879685	0.0542093549772978	151.67364397567	2856.82391805703
6669	Dnajc5b	0.045922835875365	0.853338877602846	0.0124796995453357	1.69419805566036	5.17295445229698	7.59417417940332	0.0735404897444669	0.824042080569077	-0.117094420282904	1.76517858142106	8.25986777647464	126.16197844905
6737	Dpep2	0.0330007796226596	0.351122483425814	0.0750919697048146	0.627152997146813	3.56349677058077	4.35869749053688	0.905991115547197	-0.0402207046371364	-0.762034794724577	0.681593385450305	3.46271385774221	68.3094487131592
6758	Dppa1	0.0469947164559606	-0.469119238083551	-0.88916051456028	-0.0490779616068214	1.30400574042373	0.818646518171738	0.658573703009854	-0.260445126896935	-1.51764348704038	0.996753233246509	1.06481646430736	19.1248123374169
6765	Dpy19l2	0.0294960052345448	0.559888178688477	0.115263657990174	1.00451269938678	8.8417343362473	11.2122189145447	0.590838266866038	0.149665285196163	-0.434571486025991	0.733902056418317	9.9486932227743	180.015878841398
6773	Dpysl4	0.0537716292112958	0.34532151728267	0.0298794546914905	0.66076357987385	84.8046132755004	98.1785808114768	0.366672800079448	0.127513985049385	-0.160009865573305	0.415037835672076	91.7260532133173	1648.25548380177
6817	Dtd1	0.0501725374982507	0.308101653051858	0.0344777475793044	0.581725558524412	164.870082981729	172.836951063127	0.999623270281027	-0.000156140820780021	-0.701276635285897	0.700964353644338	164.865031611682	3015.43239393922
6833	Duox1	0.0558197294795407	-0.24502972068269	-0.468426791133023	-0.0216326502323565	14.7074008572051	12.1569254509584	0.416865492204728	-0.210363504467459	-0.746045508804607	0.32531849986969	13.0799632112829	239.665737116679
6838	Dus1l	0.0409106100759921	-0.118949187199596	-0.216105478090243	-0.0217928963089494	219.773967239932	206.971527320166	0.141035826362158	-0.354037447606469	-0.819469035571496	0.111394140358557	193.493543925912	3721.43423091606
6840	Dus3l	0.0483640427704631	-0.176335458606202	-0.328735929896713	-0.0239349873156909	166.566924684258	156.077239435399	0.0981904623477221	-0.630902826451646	-1.38940588127732	0.127600228374023	136.486860414672	2754.78614720597
6844	Dusp11	0.0297842688459654	-0.438048424340958	-0.777605640438245	-0.0984912082436706	1751.02145493539	1619.71195414934	0.0103658534087551	-0.707531873693821	-1.14867986980238	-0.266383877585264	1518.50315077567	29335.4193591624
6879	Dync1i1	0.0296219319174709	0.907249310987372	0.110384432103702	1.70411418987104	18.7949516314781	21.5055896281465	0.258114576824459	0.476063743831502	-0.401281971119737	1.35340945878274	20.9018188732277	367.214160797114
6882	Dync1li2	0.0641044628099313	-0.27134048502578	-0.531302028277292	-0.0113789417742681	1052.56253002523	1005.72135976664	0.0865183234816092	-0.508757506765767	-1.07462320071299	0.057108187181461	958.549465426635	18101.000131311
6898	Dyrk4	0.0428775664638764	0.61235621027832	0.0613055307405884	1.16340688981605	4.53810385045954	5.68884300630528	0.810776608597198	0.100458730396679	-0.788593373780471	0.989510834573829	4.78031315794306	90.0435600882472
6912	E030042O20Rik	0.0411730979451853	-0.433945452116138	-0.804120151698109	-0.0637707525341674	2.57109250182607	1.82525907854972	0.966696974257752	-0.014654223977151	-0.758771414320545	0.729462966366243	2.54648458115825	41.6570169692043
6923	E130120K24Rik	0.00281003526845735	1.23707089350243	0.565994226468456	1.90814756053641	0.31049938121619	0.712815765703581	0.933118982671036	0.0554024840501023	-1.34479747753749	1.45560244563769	0.327280876757452	8.10357614206334
6951	E330013P04Rik	0.0377228840138803	-0.560117773189906	-1.03848971092396	-0.0817458354558519	26.1322822680959	22.2673770435478	0.47416530818402	-0.34996068799152	-1.38840154837374	0.688480172390702	23.2260818846105	429.754447177525
6965	E4f1	0.0509671424464366	-0.354893305964514	-0.674005288481807	-0.0357813234472203	123.209962205831	113.851273459911	0.17825833183604	-0.826705063516179	-2.18969307560741	0.536282948575051	106.266744125282	2059.96787874614
6988	Ecel1	0.0611671797442849	0.274370627300205	0.0155425289724144	0.533198725627996	2.94109948776047	4.33248937409338	0.180444351371488	0.375178993918276	-0.180665197978614	0.931023185815167	4.07054737561571	68.0648174248173
7002	Ecsit	0.0574781365042296	-0.223805384611483	-0.429335060199389	-0.0182757090235764	0.350568034383524	0.192248431963508	0.535132630110689	-0.382409176600476	-1.70850992735232	0.943691574151372	0.208655961531306	4.50883456727003
7014	Edem3	0.0506592206081747	-0.352153534778316	-0.668041179506463	-0.0362658900501687	941.126869478775	891.263087127177	0.0469277975486941	-0.919492407404844	-1.85114571822458	0.0121609034148898	839.330580166086	16030.3232206322
7037	Eef2	0.028516770092124	-0.807037676928552	-1.48648653002598	-0.127588823831128	10613.5284362664	9865.70497568894	0.0409229012948153	-1.1745233120804	-2.41729662406075	0.0682499998999424	9089.30913976533	177411.255310324
7041	Eepd1	0.06571092235602	0.214024445836269	0.00862614806378076	0.419422743608758	206.100922544965	241.980247959624	0.0741439831758111	0.269355804508405	-0.00200566315570316	0.540717272172513	262.612601555213	4264.16263235881
7047	Efcab14	0.0447300991155995	-0.493032923784285	-0.929928320321305	-0.0561375272472658	357.971177790654	334.993884959308	0.0635934731101951	-0.335571121292347	-0.659195453969986	-0.0119467886147079	336.647387174588	6177.6746995473
7086	Egln2	0.0617618640219113	-0.283684955973125	-0.552509310222137	-0.0148606017241142	270.537341694823	254.750753359451	0.087050008665326	-0.86286082737998	-1.92314645475111	0.197424799991146	227.360646123125	4515.8924470644
7088	Egr1	0.0579946835228415	0.072016281777396	0.00641472178149186	0.1376178417733	1329.5445140668	1744.5068885301	0.145044702329526	0.0911227385449635	-0.0267933919961365	0.209038869086063	1663.26673685351	28423.9088367025
7093	Ehbp1l1	0.0666588220338043	-0.316116860294977	-0.624994829415527	-0.00723889117442672	68.6859119816905	56.2800298601974	0.061118440851814	-0.529496998046953	-1.05295876688249	-0.00603522921141308	48.683834529944	1041.89865823099
7097	Ehd4	0.0695501861237485	-0.345953994290319	-0.690598143487234	-0.00130984509340354	197.17761062733	151.382867479778	0.0711552835804735	-0.501936858533601	-1.02145822108217	0.0175845040149674	133.919464155955	2894.87965357838
7110	Eif1ad	0.0472815806134287	-0.153356226338121	-0.284702065488326	-0.0220103871879164	304.212588577366	284.546240474056	0.0336888248639448	-0.286387443934439	-0.510691576590958	-0.062083311277921	265.942419670302	5128.20749233034
7119	Eif2b2	0.041524572935727	-0.316121783653267	-0.580978330621335	-0.0512652366851989	169.952008744469	157.106741721815	0.0670831640677387	-1.08934696611711	-2.40342445431291	0.224730522078695	144.678930016573	2830.42608289714
7130	Eif3b	0.0461973242037797	-0.334368799125845	-0.624792356641985	-0.0439452416097053	764.032052557662	704.615599953657	0.0256953303863362	-0.874595562079226	-1.60453097123129	-0.144660152927161	615.294282500338	12503.6516100699
7132	Eif3d	0.0732480599458171	-0.206619403818414	-0.412385819391125	-0.00085298824570304	1279.84586572027	1190.0357102315	0.0331297904697463	-0.584444123788081	-1.06749277291746	-0.101395474658697	1037.51661011118	21044.3891163777
7135	Eif3g	0.0532251425951167	-0.158748448782713	-0.30003612422079	-0.0174607733446365	626.757660860531	585.826066458192	0.0423153988489842	-0.353102102870048	-0.652417909663247	-0.0537862960768493	534.394253642047	10481.8678857646
7160	Eif5	0.0580472355692445	-0.37850952905065	-0.735085361380485	-0.0219336967208144	2684.89149487612	2482.99547386586	0.445135047239481	-0.134795088487708	-0.498963005272197	0.22937282829678	2548.84436187947	46300.3879837287
7178	Elf3	3.29635324123923e-05	-3.04196113476451	-4.18703845089545	-1.89688381863358	0.512535262329022	0.0468146970741202	0.0796849767651775	-1.44784730241831	-3.55205960550786	0.656365000671246	0.227779820905603	4.72277868185247
7196	Eloa	0.0101684681495195	-0.675668884157216	-1.09120539973993	-0.260132368574506	722.877281772691	642.755273944155	0.00639518932964677	-1.73426063289832	-3.09280971094654	-0.375711554850113	591.665805192936	11743.7901654587
7202	Elovl2	0.00191926723039453	0.319153701060374	0.196593050917594	0.441714351203154	145.857194272652	157.156974580317	0.884666112868435	-0.053259016157442	-0.831355521865179	0.724837489550295	144.193264575003	2683.24460056783
7203	Elovl3	0.0481816954636566	0.303494654129128	0.0376040214849725	0.569385286773282	1.00763332886308	1.71321628712323	0.228257770954083	0.346980359706298	-0.232996275905925	0.926956995318522	1.38176505104277	24.6156880021745
7272	Enpp4	0.0217568791946779	-0.217675896345603	-0.366914094416925	-0.0684376982742813	134.895274208224	125.560667532585	0.0211897892433124	-0.322742113239813	-0.545436785999238	-0.100047440480387	120.035972654348	2282.95148637094
7313	Epha3	0.0380162666200866	0.24800346772781	0.047603536023765	0.448403399431856	86.9755625761254	99.2241967931693	0.0475051217007853	0.246609855904436	0.0331381386590033	0.460081573149869	107.634606681751	1763.00619630627
7324	Ephx1	0.0280565434170536	-0.551254383706364	-0.98186654382721	-0.120642223585518	1102.76437852776	980.829263695065	0.0218457438469717	-0.712709541737394	-1.25412500671938	-0.17129407675541	940.931932056014	18147.153445673
7336	Epp13	0.00655381196278562	-0.988295874088231	-1.58873568019814	-0.387856067978319	1.45370134449921	0.975106359289684	0.186943863220301	0.314731310140746	-0.155302903571825	0.784765523853318	1.87784038363744	25.839888524558
7362	Ercc3	0.0369878176796852	-0.279630532184548	-0.504628779530813	-0.0546322848382835	253.879837069524	234.515317702209	0.00865318703017637	-0.397364831469272	-0.617370557326231	-0.177359105612314	218.788324949797	4243.10087832918
7368	Ercc8	0.0553630827444729	-0.474553358321176	-0.92300789284143	-0.0260988238009222	272.550090075367	248.902214814636	0.00301481878508198	-1.11021569825638	-1.69586580401416	-0.524565592498607	224.027657401691	4472.87977375016
7372	Erfl	0.0239654432109435	-0.685361455610921	-1.21547664872311	-0.15524626249873	2.63978211343725	1.89608930038838	0.103956642145615	-0.822086714584465	-1.88963406821904	0.245460639050107	1.73186859192084	37.6064400344788
7404	Erv3	0.0394951658521764	-0.558034302041332	-1.04107327670476	-0.0749953273779057	0.391878201207545	0.085935488024122	0.0364998416932761	-0.653714105471136	-1.21991478234688	-0.0875134285953896	0.120376131689419	3.58913892552652
7436	Esrrg	0.00496264684804401	0.984919092011589	0.425654147107207	1.54418403691597	154.338352198177	175.069221945433	0.967268588005236	-0.0158602094169887	-0.835298155140037	0.80357773630606	153.328844814318	2896.41851374758
7437	Ess2	0.0187100313513093	-0.612036481143657	-1.04571914654915	-0.178353815738163	131.705630592012	118.496953292113	0.0096091889239487	-0.982213712183331	-1.63647743896554	-0.327949985401118	111.524048815395	2170.35979619712
7454	Etnk2	0.0481114235278064	-0.836238411133657	-1.66802823786771	-0.00444858439960283	2.94969581043659	1.80478321911438	0.602669646245058	-0.312339817879687	-1.59599710871835	0.971317472958973	2.44685558792123	43.2080077048332
7482	Ewsr1	0.0445222340338771	-0.727265901041318	-1.41055871896964	-0.0439730831130005	2363.57556159865	2145.38993340667	0.000519477470014484	-0.778557638408898	-1.02887702731108	-0.528238249506715	1936.49617322211	38672.7700093645
7497	Exoc7	0.0234874490791252	-0.592006379825207	-1.03621574517169	-0.147797014478727	329.654852617612	303.758189980053	0.118817562218169	-0.944134274958568	-2.28927275818228	0.401004208265142	282.37084694186	5494.70333723715
7505	Exosc5	0.0662179800126348	-0.245196824114449	-0.481956466986887	-0.00843718124201118	128.849123370578	114.782944616354	0.0880103046041208	-0.457064891124268	-0.962992896331574	0.0488631140830378	105.714159802709	2096.07736673785
7548	F730311O21Rik	0.00668048402091297	0.472562018331136	0.223284425101353	0.721839611560918	0.593221314215469	1.33706150843043	0.380750952559327	0.381159039509852	-0.534248779800099	1.2965668588198	0.95409561981529	17.3062706547671
7636	Fam163a	0.00548947227057021	1.40527989198005	0.459779927036357	2.35077985692375	3.23573189900717	4.56063646820758	0.665217480995361	0.182610112473952	-0.710386865945102	1.07560709089301	3.50315884604847	67.7971632795793
7718	Fam24b	0.0290722239220575	-0.813214812438474	-1.50297585721259	-0.123453767664361	2.72125357639621	1.8463132502948	0.0165246253835964	-1.0713522007151	-1.91681579698045	-0.225888604449748	1.59938784340483	37.0017280205751
7785	Farsa	0.030845028506445	-0.242880893604355	-0.427219665331593	-0.0585421218771165	367.36269944162	341.178715513779	0.0188241032976226	-0.69393322399041	-1.1974245000556	-0.190441947925218	294.853158165645	6020.36743872627
7826	Fbxl21	0.0651379719884857	0.310075317679705	0.00976012001858878	0.610390515340822	8.83586294057278	10.9620493992828	0.875741783719031	-0.0266202919721012	-0.387138899661114	0.333898315716912	8.71200975643619	171.059532577751
7857	Fbxo41	0.0594062771898748	0.132673457046748	0.010469481850877	0.25487743224262	13.661521827644	14.5011542901505	0.366851400119781	0.137865584370772	-0.173337670365784	0.449068839107328	14.5118510957742	256.047163281413
7874	Fbxw15	0.00604256888248866	1.33324934962115	0.438437213931892	2.2280614853104	0.240490317907238	0.637496063326954	0.100003562897497	0.993572514483074	-0.349126041894041	2.33627107086019	0.52416960775372	8.41293593392747
7927	Fech	0.0645256338557528	-0.407148503946488	-0.80668596189049	-0.00761104600248724	350.511993034494	333.608258954483	0.0536248533464029	-0.616926371469631	-1.21367951173477	-0.020173231204495	315.252627647155	5996.2372778168
8011	Fibcd1	0.0619432593655459	0.51588974859336	0.00517195081206789	1.02660754637465	21.0596664426025	27.1711416614928	0.514859574013065	0.373006866125637	-0.854014336706813	1.60002806895809	28.072849757254	457.821947168096
8025	Fitm1	0.0541031464019185	-0.58697412719522	-1.15207194597405	-0.0218763084163938	0.271373404086697	0.09383988607485	0.77993308822325	-0.163017829994902	-1.40292864712305	1.07689298713324	0.218144570257401	3.50014716251369
8046	Flacc1	0.0357565503999015	-0.856499515173217	-1.63890590131862	-0.0740931290278151	1.59806679624419	1.01536073872091	0.273672944866439	0.371893227176891	-0.325128534955157	1.06891498930894	2.64753526922602	31.5657768251467
8051	Fli1	0.0240116036986762	0.435354087506212	0.118120768632105	0.752587406380318	11.2823836281636	13.2047212753088	0.194642280740457	-0.157808903619632	-0.39414369067041	0.0785258834311458	10.6052849783604	210.554339290996
8053	Flii	0.033666337773481	-0.46126694701677	-0.833637626101772	-0.0888962679317683	483.904811241076	436.49449433875	0.0676941535876511	-0.62837098119401	-1.28754419475257	0.0308022323645516	416.718796806452	8022.70861431767
8057	Flot1	0.00485361787249471	-0.307679795221254	-0.45363156899848	-0.161728021444028	271.430106667787	246.289650944556	0.00628341794346615	-0.635720446596946	-0.979313034240011	-0.292127858953881	216.158069607952	4403.26696332177
8080	Fmo5	0.0302094446637311	0.234382093208381	0.0577416985644451	0.411022487852318	14.8103444096454	15.6042169029775	0.527904321327613	0.193103397294289	-0.447440303364376	0.833647097952953	15.7184374062456	276.797992313211
8084	Fmr1	0.0598398437102887	-0.254597270264134	-0.492409358604688	-0.0167851819235807	1191.61947685598	1132.51438568543	0.0151181435518023	-0.690246233160802	-1.16217213113639	-0.218320335185217	1052.69403645829	20260.9673939982
8099	Fndc3c1	0.0229542616943161	-0.125073642553479	-0.211427390600396	-0.038719894506563	175.297057154142	152.664842863797	0.0322442295649686	-0.0931874165172865	-0.163956547491689	-0.0224182855428837	149.017019214283	2861.87351539334
8198	Frmpd4	0.0669281177337061	0.355733985606409	0.00546444657983219	0.706003524632985	33.7084396635344	37.5186843458588	0.452523628658397	-0.0993523442564802	-0.371894363756309	0.173189675243349	31.5970755981312	616.945197645146
8206	Frzb	0.0604840666845267	0.44453609655214	0.0146240411284183	0.874448151975861	9.83519661769129	12.715573458106	0.0270705697133074	0.421116139887338	0.104576697488133	0.737655582286542	15.6108502754722	228.969722107617
8216	Fshr	0.0384063079169984	0.609693364730506	0.0796217671654478	1.13976496229556	17.3779911516628	21.1193322660397	0.942522562964766	0.0151194168527863	-0.429378771834256	0.459617605539829	17.5092464696469	336.039419324097
8220	Fst	0.0534485431452821	0.293216525046092	0.0280030054913787	0.558430044600806	12.1833755284018	14.1411718581972	0.634720298560297	0.101281198549282	-0.346319587678269	0.548881984776833	12.7912396971087	234.694722502246
8269	Fxyd5	0.0133740400975136	-0.793185350386834	-1.33438174292771	-0.251988957845958	0.695079007850265	0.322018370597974	0.997177359550882	-0.00182177061615991	-1.09362254108294	1.08997899985062	0.694122828156982	10.2673212396313
8320	Gabbr2	0.0408232785867229	0.274322560760013	0.0470349748646233	0.501610146655403	143.39996289248	164.781378656279	0.1491993441871	0.18875129217947	-0.0603182126508748	0.437820797009815	163.454335122942	2829.81406003021
8356	Gal3st2c	0.0314387718673381	0.920644588239054	0.0943349030988524	1.74695427337926	5.26166613921942	7.19137233122823	0.932629592099521	0.0299843599132202	-0.721887701295556	0.781856421121996	5.33617934136372	106.735306870868
8357	Gal3st3	0.063948606128646	-0.402559964916663	-0.796049686597296	-0.00907024323602895	18.1626314115396	14.9011814822691	0.530092922152517	-0.16020477695338	-0.693047899715423	0.372638345808663	16.9041889642251	299.808011148203
8359	Galc	0.0578589940390948	-0.493606048542858	-0.96886052995039	-0.0183515671353264	341.188433787169	315.77521472827	0.00715785904880699	-0.947702687852904	-1.52811019199182	-0.367295183713991	292.177575724136	5694.84734543746
8465	Gclm	0.0545944720613911	-0.331586677722687	-0.635319833400247	-0.027853522045126	356.116122137991	313.363257205842	0.0397573760256262	-0.612337257114912	-1.15070505965341	-0.073969454576417	284.976746417411	5726.73675456747
8479	Gdap1l1	0.0567352877839792	0.270040022497385	0.0217444942672319	0.518335550727538	42.9692551066092	48.3469548594167	0.492128566819296	-0.143338066143111	-0.576684752003643	0.290008619717421	39.9076611189979	787.343226510143
8489	Gdf6	0.0244516846812954	0.272122187526766	0.0781482924354422	0.466096082618089	2.03668906149993	2.84305746245668	0.116894134620189	-0.133251252448725	-0.290779932013997	0.0242774271165475	1.55719414440036	38.6216440101418
8521	Gfpt1	0.0235677756102834	-1.20349671005622	-2.29833827300134	-0.1086551471111	696.596252366372	619.530604868063	0.00115314843695531	-1.54468265530168	-2.31018025310925	-0.77918505749411	581.104298161158	11383.3869323736
8554	Ghsr	0.0210150991146829	0.637517603832966	0.168157044261941	1.10687816340399	0.94281654825911	1.46509803386832	0.65576109354789	-0.216767518091921	-1.24856289558595	0.815027859402107	0.782979793242205	19.1453662522178
8574	Gip	0.0102772978601076	0.780458244117069	0.284467076935073	1.27644941129907	0.152389677162689	0.446599389427198	0.0562618839638122	1.04013156145742	-0.122774591876639	2.20303771479147	0.494364597015721	6.56012198163365
8618	Gle1	0.0209539940143793	-0.348465280092048	-0.58915348037036	-0.107777079813736	291.51921084974	256.249553450354	0.117937331685421	-0.696666643973882	-1.61407542295253	0.220742135004769	233.794655824924	4689.38052075011
8640	Glra3	0.0523160453397171	0.283109750392319	0.0291676609727505	0.537051839811887	8.74905500630291	9.78604136970558	0.701120592860874	0.170844592933901	-0.772176445786269	1.11386563165407	9.53085626236935	168.395715830267
8650	Glt1d1	0.0179167363301886	0.55412420272445	0.171587823156345	0.936660582292555	17.400700998188	22.6656741988084	0.320486291585209	-0.0901188496281752	-0.272627747876716	0.0923900486203653	16.5352345656749	339.609658576028
8654	Glt8d2	0.0544484049030558	-0.717760032936996	-1.43496337599355	-0.000556689880441663	15.6088192276514	13.017070731222	0.158388235808596	-0.87881825156119	-2.27000402426046	0.512367521138084	12.7723443774555	248.389406017973
8663	Glyr1	0.0667386877690638	-0.4097316218472	-0.816673985435207	-0.00278925825919218	1439.98441164601	1341.56886637935	0.0579040732127296	-0.767813374741008	-1.56222846294275	0.0266017134607308	1273.25027879345	24328.8213409129
8673	Gm10044	0.0501869321195992	0.665937149453091	0.027155366995119	1.30471893191106	7.6889555030968	10.432642817965	0.21917456373819	-0.252666979082894	-0.659887374889638	0.154553416723849	6.55357685209848	148.051051038962
8717	Gm10353	0.0396145021206203	-0.768222520079374	-1.47280858807389	-0.0636364520848578	4.57005779737221	3.25966420763921	0.00673709575971012	-0.596498438613559	-0.921055384809391	-0.271941492417727	3.36179838270343	67.1491223262891
8754	Gm10494	0.0198541685022802	0.565221449454343	0.162968262092316	0.967474636816371	0.114787528667319	0.298475448546724	0.794031033694481	0.108004667253161	-0.768372749985859	0.984382084492181	0.145313250309589	3.3514573651418
8805	Gm1070	0.0165484965477942	0.732075440663448	0.21333423287867	1.25081664844822	2.58040311927429	3.76338211138006	0.342184229322514	0.566413612273496	-0.729505365398777	1.86233258994577	3.51063471301212	59.1265196619988
8875	Gm11267	0.0441237129877716	0.541667201045971	0.0583859962927953	1.02494840579915	1.0213250919695	1.33605760526353	0.875188301893065	-0.0745540935427191	-1.08093141759537	0.931823230509927	0.95617458727895	19.8813437070718
8908	Gm11532	0.0362533232820504	-0.741635185191515	-1.39868146552163	-0.0845889048614022	1.50774293013817	1.04996290841508	0.0600055264982719	-0.624471549715686	-1.25260132551117	0.00365822607979394	1.12805050332941	22.114538051296
8978	Gm11810	0.0540961617828116	-0.575288730692746	-1.12750688626757	-0.0230705751179171	0.428614633251087	0.0769545695867403	0.0851000650325933	-1.02318039717043	-2.33684903297244	0.290488238631576	0.0436922178653888	3.2955685242193
8980	Gm11820	0.0349939101946424	0.718268488273227	0.0928408622498446	1.34369611429661	0.446729653470258	0.856390084990241	0.899391890440651	0.0399559450850812	-0.629767481044637	0.7096793712148	0.469954112377581	10.6384431050285
9017	Gm12111	0.00705940939225228	-1.95889516578177	-3.65578513217262	-0.26200519939091	2.251156667234	1.31593281067289	0.00669550382997993	-1.68448881128299	-2.99589977803181	-0.373077844534172	1.35386822149562	29.525746196415
9062	Gm12408	0.0366083196719665	-0.920121218103284	-1.78392334346176	-0.0563190927448114	0.180910584120955	0.0383392927900275	0.0980368913988757	-0.659849925032341	-1.45882753548073	0.139127685416048	0.0628160772396862	1.69239572490401
9086	Gm12569	0.0368564658345139	0.561989637682628	0.0851543596090742	1.03882491575618	0.464479798103879	0.666803002065529	0.133348670396349	1.14103881560934	-0.683263895136018	2.9653415263547	0.85237648109617	11.9019556875935
9099	Gm12678	0.0251959738021134	-0.448769262402301	-0.781124608890961	-0.116413915913641	2.009307585275	1.15304913187211	0.883079647610284	-0.0734527732931906	-1.13255132695119	0.985645780364805	1.87345903089514	30.2148944882535
9101	Gm12693	0.0569008675789929	-0.336120244175512	-0.648447154945381	-0.0237933334056423	4.1656415793225	3.50379991977448	0.488074440986982	-0.364204531281733	-1.48434901890598	0.755939956342514	3.77307385452107	68.6550921217084
9141	Gm12897	0.0211397953409091	0.669714647931007	0.171548366991983	1.16788092887003	12.8088297506878	16.7721827721975	0.717531389420836	-0.034113654107861	-0.232682561089015	0.164455252873293	12.4952998560256	252.457874273466
9145	Gm12915	0.0682822044239931	0.27010873466347	0.00569908271293723	0.534518386614003	1.47849949433795	2.16585818742811	0.688639144601189	-0.140918066333084	-0.883705484927259	0.601869352261091	1.36771745890056	30.0724508439997
9153	Gm12972	0.0316159276501521	0.43317321739938	0.0918424330188924	0.774504001779867	1.11653462892699	1.40398749845473	0.610093706247144	0.172225883556721	-0.538974089476239	0.883425856589682	1.34549036453594	23.1960749515059
9159	Gm12996	0.001993309971955	0.928380995963279	0.508829182402172	1.34793280952439	1.87444790555004	3.03691822722462	0.284391855370873	0.416382658915881	-0.390510287208644	1.22327560504041	2.54080254182305	44.7130120475863
9229	Gm13375	0.0605048425989892	0.23087934669475	0.0150259281972421	0.446732765192257	42.7516181477964	47.3216993811261	0.0446034865477995	0.541499932827677	0.056752552901187	1.02624731275417	56.1042663970762	877.065503555992
9314	Gm13869	0.0307867846112792	0.868097087481844	0.1065879017796	1.62960627318409	0.0350792844361485	0.179550825706357	0.363217467649123	-0.486189700370211	-1.63171806969953	0.659338668959106	0	1.28778066085503
9321	Gm13974	0.0186814802684751	-0.891689969597333	-1.57691778018832	-0.206462159006342	4.13984424218243	3.1003273115182	0.503826323006985	-0.265903997506789	-1.10332303960123	0.571515044587657	3.70714883245302	65.6839223169219
9371	Gm14230	0.0307625620781604	-0.64706945161198	-1.17893181933498	-0.115207083888978	13.5505506686779	10.1614914667215	0.0232386524920195	-0.976200171709967	-1.7947850516814	-0.157615291738532	9.11813054922656	196.981036107756
9584	Gm15624	0.00812450931464667	0.676910883488252	0.283079515782455	1.07074225119405	0.647932191311413	1.31701645388991	0.36733827978718	0.309188376446015	-0.402644018150711	1.02102077104274	1.027242687469	17.9531479960219
9626	Gm15850	0.0414439925014687	-0.243281336267705	-0.445001961867539	-0.0415607106678713	5.81527046341244	4.91546698412175	0.702564907167985	-0.0683842084007977	-0.445506247342294	0.308737830540698	5.4275750322987	96.9498748789973
9638	Gm15908	0.0472676114465287	0.472983398989599	0.0483579485567973	0.8976088494224	3.48265268016375	4.67449455857576	0.412981211304469	0.331718275016916	-0.518835350566223	1.18227190060005	3.986243160069	72.8603423928511
9672	Gm16062	0.0483614931016362	0.667474008147899	0.0344875097726491	1.30046050652315	2.83971237726663	4.10571663206502	0.295903028843454	0.498081778947237	-0.510318093964602	1.50648165185908	3.99787939230443	65.6598504098165
9681	Gm16090	0.044790080170206	-0.607877727351816	-1.16174680371349	-0.0540086509901407	6.04644741529419	4.5775637320714	0.680717112216135	0.159376739829855	-0.659425179787561	0.978178659447272	7.28251937751762	107.439183149299
9827	Gm17115	0.03302097517831	0.646859680329899	0.104048163985456	1.18967119667434	1.58374090716258	2.29160678300208	0.4470334651858	0.235696737983452	-0.409802840425076	0.88119631639198	1.81932320188445	34.1680253522947
9849	Gm17330	0.0168598313919407	-0.659993949787762	-1.12059064063163	-0.199397258943898	0.974560853134181	0.56630551042754	0.0333317839793404	-1.13828269253559	-2.25642284637412	-0.0201425386970695	0.383108313923318	11.5438480649102
9871	Gm17660	0.0392853315730883	0.178060375490415	0.0337903969661419	0.322330354014688	7.3486013191654	9.01093308406351	0.321334516798217	0.111060624288829	-0.11453407143749	0.336655320015149	8.90577626536096	151.591864011539
9885	Gm17778	0.0335551074535806	0.528930151849366	0.0959442888672735	0.961916014831459	0.0929594489397502	0.209414714212292	0.251175709088727	0.780084199012871	-0.750105413463844	2.31027381148959	0.542745194560341	5.0707161462743
9955	Gm19782	0.0298520926291009	0.566979063932307	0.114377504030377	1.01958062383424	4.97741845840855	9.45912888529251	0.244841788215617	0.679871195362752	-0.595981623042988	1.95572401376849	6.73187665558462	127.010543995714
10021	Gm2046	0.023524970466835	1.37425409498335	0.0473505838109538	2.70115760615575	0.0350792844361485	0.290065536342707	0.363217467649123	0	0	0	0.0798385592010372	2.42990027987936
10042	Gm20605	0.0141829055999337	-0.619211378836653	-1.02766073798407	-0.210762019689235	2.24634659866756	1.28636055119978	0.298411811482684	-0.334266926034712	-0.99400225255308	0.325468400483656	1.74909483602902	31.6908119153782
10055	Gm2065	0.0260401965578615	-0.626619769474206	-1.1149552674581	-0.13828427149031	8.46755052928667	6.48985614541327	0.25777512018528	-0.155623681337061	-0.428855227075532	0.11760786440141	7.79319712368908	136.503622790334
10069	Gm20740	0.00891462374431079	-1.53988147324408	-2.76231022613403	-0.317452720354137	3.81673345098366	2.66899266011866	0.0154360283532966	-1.74598642336552	-3.4597597861129	-0.0322130606181468	2.2334604430209	52.3151193247394
10079	Gm20754	0.0640675600012537	0.370939649828736	0.0101863747310219	0.731692924926451	16.7743125241088	18.1685899805877	0.532442129496614	0.158291862451401	-0.371260343238987	0.687844068141789	18.1055302580738	318.290596576621
10085	Gm20760	0.0182178253291243	-1.14880859019613	-2.10442207474935	-0.1931951056429	0.682171484821771	0.259354657596722	0.551761763859803	-0.135156067874608	-0.609593883372539	0.339281747623323	0.605391394652592	9.28150522242651
10364	Gm21859	0.0428645581664021	0.571533242712751	0.0625264118771731	1.08054007354833	0.514380777658857	0.962876888037757	0.567972999745304	-0.3395518355662	-1.6132166582559	0.934112987123501	0.322920248078608	10.8010674826513
10984	Gm23494	0.00792196732528369	-1.02570610755385	-1.68654216283616	-0.364870052271546	0.417026714244838	0.0391207909500018	0.0165461321052924	-0.788216256123278	-1.35603786185084	-0.220394650395714	0.162843767073565	3.71394763361043
11101	Gm23793	0.00633378329619713	0.92478169539614	0.379033556337027	1.47052983445525	0.209609480605886	0.536532531031763	0.0649751763352287	0.375619661559633	0.00825818630843589	0.742981136810829	0.369539063235218	6.6940864492372
11170	Gm23975	0.00751742348930982	1.47746060179446	0.377318404449619	2.5776027991393	0.564709337653778	1.14118445938901	0.379530806512868	0.533734747134416	-0.785478849565289	1.85294834383412	0.76560715033118	14.8290056842438
11378	Gm2446	0.0276552888001378	-0.760494778771512	-1.38635900434037	-0.134630553202652	0.238638994183104	0.0391207909500018	0.0913655139675195	-0.972916854989534	-2.23431354876919	0.28847983879012	0.041432966599491	1.91515651039558
11387	Gm2447	0.0289896691327491	1.10979825192753	0.0733557130546159	2.14624079080045	1.34859677629968	2.0797947416397	0.807891065728626	-0.0669543186085085	-0.649549852271598	0.515641215054581	1.29189673467725	28.3217295156998
11424	Gm24540	0.0148141723566398	-1.6237437121215	-3.13471523489588	-0.112772189347113	0.39202770677089	0.0684791653026477	0.134666862820807	-1.10179462007642	-2.84716175264851	0.643572512495667	0.123530777066426	3.50422589483978
11531	Gm24803	0.0537812542448426	-0.686950520468961	-1.364703623813	-0.00919741712492372	0.479791922028854	0.225532589006433	0.685353702751625	-0.217653082639513	-1.35974750831972	0.924441343040698	0.386561545196568	6.55131633739113
11572	Gm24917	0.0481658158762288	0.731791440744329	0.0260671587922329	1.43751572269643	0.160618630400755	0.42175823927429	0.568912912491745	0.0659013259034575	-0.175331720029212	0.307134371836127	0.240752263378838	4.9387747983233
12307	Gm26633	0.038050044955923	0.896965513877404	0.0513529470788772	1.74257808067593	0.568030379502887	1.36748160268344	0.41152594390477	0.463529970262927	-0.750097418649197	1.67715735917505	1.05988499384161	17.9723818561676
12398	Gm27199	0.0365209080724681	0.803483802634232	0.0768252552073443	1.53014235006112	0.0733417939919217	0.760973146129437	0.221581022616947	0.189363541166477	-0.115612239253802	0.494339321586755	0.247061554132852	6.48825896552526
12432	Gm28076	0.0146592283863841	-1.14836938154627	-2.04997137726625	-0.246767385826284	0.224029652993821	0.0684791653026477	0.905827585922319	0.0690299555282139	-1.16861187276178	1.30667178381821	0.246008286168792	3.23110262679156
12573	Gm29642	0.0173350068501085	-0.578273695800064	-0.976306918531637	-0.18024047306849	19.502510599591	13.9878246346609	0.0596913974708351	-0.635227188420572	-1.27485995810189	0.00440558126074897	14.0105923532093	285.005565524767
12611	Gm29796	0.0104042255098523	0.832910165591544	0.293404005834258	1.37241632534883	1.01920263254261	1.7056643952294	0.140051336051402	0.754255079531323	-0.332508194293142	1.84101835335579	1.78342403605836	27.0497463829822
12648	Gm29879	0.0187699519380635	0.58722697600735	0.173382053333238	1.00107189868146	1.1907083565723	1.95345131367173	0.424469198834262	0.480531158329924	-0.820389237644128	1.78145155430398	1.67202991566216	28.8971375154371
12804	Gm30147	0.0196934384173116	-0.795874187175421	-1.39805944360398	-0.193688930746864	0.536162195610299	0.256959473832316	0.237566441792663	-0.51713130282171	-1.43191002893434	0.397647423290924	0.368713843356943	6.97101307679735
12814	Gm30160	0.0501918641457807	0.274242978808062	0.0318077525269268	0.516678205089197	0.975373841760206	1.81293889200099	0.450620226061765	0.4544081510699	-0.845840909163487	1.75465721130329	1.36674096105425	24.9303221688927
12961	Gm30437	0.0513087182471988	0.629247517231202	0.0272923225083792	1.23120271195402	1.25261590517689	1.83793303958293	0.589381328421956	0.248663831609546	-0.727488587896248	1.22481625111534	1.4344749034287	27.1501430891312
12975	Gm30454	0.0571045981053021	0.603925834962169	0.00955904671279451	1.19829262321154	0.0758646580511425	0.178769327546383	0.92227762398724	0.0571934385243891	-1.18602753889502	1.3004144159438	0.0873844357307778	2.05211052796982
12992	Gm30482	0.0551375297427879	-0.600965512567728	-1.18518936357847	-0.0167416615569831	0.247720235720207	0.0936293941482402	0.0118559544087587	-1.8776639811471	-3.67829030563682	-0.0770376566573707	0	2.04809777921068
13049	Gm30570	0.00471164529491779	0.450776909684914	0.233006567653237	0.668547251716591	0.237817948284673	0.384410936570846	0.847981693096919	-0.088355676455992	-1.06552851657211	0.888817163660122	0.203369336267463	4.95358932673789
13086	Gm30639	0.00755661402486738	-1.0228763947265	-1.67368720276485	-0.37206558668815	9.00351434641206	6.70526044209505	0.131284592052749	-0.588997551522355	-1.37757384533776	0.199578742293046	7.11691471094059	136.954136996686
13170	Gm30794	0.0588905863148316	0.155654302888389	0.0124647674488438	0.298843838327935	2.73359705355664	3.7951380534245	0.798090086770607	-0.0844524445972472	-0.783126178882806	0.614221289688311	2.52535480329261	54.3245394616426
13193	Gm30845	0.0606997061712297	-0.293679892172051	-0.570739315785058	-0.0166204685590436	1.35623728688361	0.861957113700722	0.250300805501772	-0.694408202673742	-2.02032890212241	0.631512496774924	0.831660716481298	18.2991307023938
13228	Gm30914	0.0471583018470822	0.56803871235016	0.047235119577071	1.08884230512325	0.651124955366999	1.05572478402602	0.588590210724083	0.278366093086515	-0.816124538980473	1.3728567251535	0.803536912640485	15.062319912201
13317	Gm31085	0.0313912997597801	0.861491332759932	0.103056156058775	1.61992650946109	0.626923517143554	1.04998334369117	0.373860014334955	0.38871772673499	-0.531548756611568	1.30898421008155	0.902975161508061	15.4792921340567
13324	Gm31092	0.00105873204631665	0.793237237328569	0.494513613933801	1.09196086072334	5.78079787397087	7.28466424403746	0.0193368234400279	0.820922586825772	0.198124075260579	1.44372109839096	7.91040121540884	125.855180000503
13350	Gm31135	0.00786736830724255	0.216706010273435	0.102559776990741	0.33085224355613	46.2985701713727	53.4816571939765	0.031231072713369	0.332050026701468	0.0759894801193191	0.588110573283617	56.8191067425034	939.596004647116
13448	Gm31309	0.0265075059265513	-0.954193850442222	-1.77849307037147	-0.129894630512976	1.35833112270368	0.894385063325207	0.216123536232807	-0.673638847455337	-1.84829225141873	0.501014556508061	0.954536150816886	19.2435140210746
13450	Gm31314	0.0399086515684839	0.612875632847854	0.0733340550622615	1.15241721063345	1.54243523809478	2.12111926264749	0.273140973644071	-0.288636682811289	-0.821940991051017	0.244667625428438	1.27630972147327	29.6391853332933
13471	Gm31351	0.0315048264118475	-1.01445793346893	-1.95411956036184	-0.0747963065760258	0.984602597637921	0.468820807423085	0.462580830294901	-0.418521126219912	-1.64155078977094	0.804508537331113	0.745817382301307	13.1954447241739
13476	Gm31359	0.0146592283863841	-1.14836938154627	-2.04997137726625	-0.246767385826284	0.224029652993821	0.0684791653026477	0.0894504012127372	-0.928343418891307	-2.10510195821099	0.248415120428379	0.0851251844648798	2.26580401656809
13572	Gm31529	0.0372236748954686	0.853363418231022	0.0651246909631363	1.64160214549891	0.474085832850008	1.07517146573076	0.151053792471237	0.643384363252129	-0.286363691478922	1.57313241798318	0.918309233990414	14.8053991954271
13614	Gm31600	0.0100378562952528	0.985347459949951	0.321088376533082	1.64960654336682	4.37914146655971	5.68657601258882	0.27808121765395	0.341268307028901	-0.301738455320692	0.984275069378493	5.13093946665925	91.1799416748467
13643	Gm31641	0.0490650781218321	0.739656228198889	0.0204959709132115	1.45881648548457	3.11507059778485	3.91432994409948	0.662495093913472	0.17148691335728	-0.658957398331347	1.00193122504591	3.32912909148475	62.1511778002145
13681	Gm31706	0.00682261497492567	0.426902473254086	0.20265905948438	0.651145887023793	3.82769889263353	4.87702813605081	0.452867061588014	0.391405795613897	-0.720815323706489	1.50362691493428	5.4165605226036	84.7277253077276
13717	Gm31762	0.00606646789350178	-2.21618553880055	-4.22999549529247	-0.202375582308633	0.219173093676728	0	0.00606646789350178	-2.21618553880055	-4.22999549529247	-0.202375582308633	0	1.31503856206037
13803	Gm31938	0.00556769864260775	-1.2537182125187	-2.05604287884618	-0.451393546191217	1.67869261855822	1.03908873566869	0.292824592511221	0.679048471604891	-0.749122872083157	2.10721981529294	2.60950820283934	31.9637373423975
13838	Gm32004	0.0350427953500202	1.00992016837911	0.0460699998640182	1.97377033689421	0.691058550242134	1.03459054968895	0.411951193469907	0.390158514013974	-0.617802315049131	1.39811934307708	0.949905639647522	16.0533284374716
13867	Gm32055	0.0398189277675124	0.441838523728796	0.0681855368222727	0.815491510635318	0.0471657615662108	0.232656235226773	0.862374242093674	0.0971876630807358	-1.09230492610923	1.2866802522707	0.0628160772396862	2.05582844419602
13879	Gm32074	0.00319167265432058	1.66673705876676	0.583732845316157	2.74974127221736	0.351916631928267	0.92827760574956	0.269275526296403	0.805202733483603	-0.856901069104343	2.46730653607155	0.629782508747685	11.4598604785531
13915	Gm32143	0.00940013498123068	0.669579153647163	0.266486958370048	1.07267134892428	2.10379761583389	3.93694818698471	0.128183086436007	0.718705091888872	-0.267532524202438	1.70494270798018	3.37297155773445	56.4823041633183
13928	Gm32184	0.0304127005017582	0.542170863516707	0.109616711043003	0.974725015990411	9.24896284295427	11.150586840114	0.234908917239477	0.5332821030777	-0.407384522490444	1.47394872864585	10.8844869059542	187.704219534135
13932	Gm32190	0.0270246316144694	-0.938769403115861	-1.75011333964823	-0.12742546658349	0.3163148031612	0.0684791653026477	0.909412694999149	-0.0544392793724597	-1.06889124702976	0.960012688284839	0.302870392119312	4.12598616349896
13934	Gm32194	0.0369199051808589	-0.194509771723925	-0.349404674822447	-0.0396148686254025	0.564901264892411	0.37520546974085	0.00567067310682152	-0.62097728014294	-0.947176073730308	-0.294778486555571	0.286235269466445	7.35805202459823
14090	Gm32469	0.00135341069165465	1.17116399563921	0.644067963554592	1.69826002772383	6.14023744906833	8.67864867817011	0.356734731793349	-0.617262851483647	-2.09592830672892	0.861402603761627	5.20520636072197	120.144554927762
14142	Gm32546	0.014762493997686	1.35679643361239	0.208708843119784	2.50488402410499	18.4001718494246	34.9684782135397	0.692592587660378	0.216572879707305	-0.948474420259906	1.38162017967452	21.3258296164482	448.166878076475
14192	Gm32633	0.042891833685388	0.738060381286906	0.0504930303429555	1.42562773223086	5.66782273913988	7.64137578934072	0.713771620604739	0.0806198170723644	-0.382734144630505	0.543973778775234	5.88231976092571	115.149109736438
14214	Gm32662	0.048705299696459	0.668136522856797	0.0329759211935927	1.30329712452	0.663254363731526	1.10071884170158	0.263997402009026	0.524158212402553	-0.466063325963793	1.5143797507689	1.13112374254274	17.3705816878551
14425	Gm32998	0.0198657426951672	-1.23014751246868	-2.30777180546713	-0.152523219470224	7.91995927873217	5.81289607940442	0.0106160809550766	-0.999649191583546	-1.6863803447893	-0.312918038377794	6.00861280330722	118.448808968663
14445	Gm33028	0.0526031628189257	0.72115473846173	0.00791246638397558	1.43439701053948	0.0815707472299878	0.363042887625098	0.194361008828427	0.909270279882667	-0.698432744611662	2.516973304377	0.363953852075131	4.8514049215813
14465	Gm33051	0.0544310109196825	-0.393148969542707	-0.756704061624659	-0.0295938774607552	5.13174929681172	3.64398976937012	0.289407699408458	-0.529391801064841	-1.59260893588322	0.53382533375354	3.94890655987143	76.3478737563196
14549	Gm33190	0.0527309167714661	-0.727347439941277	-1.44856093141897	-0.0061339484635875	0.390165203772073	0.141160097302259	0.337790030057713	-0.553194720469558	-1.80224247594508	0.695853035005967	0.221299215634407	4.51574710025244
14577	Gm33239	0.0180716481908921	0.328990699724468	0.111378213295784	0.546603186153152	4.56549095522024	5.54511047524594	0.92118653412033	0.0590163362168216	-1.20606104274526	1.32409371517891	4.66997644021748	88.6834672241019
14706	Gm33460	0.00823456879345552	0.741277838956653	0.300604397824849	1.18195128008846	0.0701585688722968	0.305944806278228	0.150868266103407	0.596732484164937	-0.254724045210617	1.44818901354049	0.230039072171501	3.63685468393215
14808	Gm3363	0.0305049859287274	-0.341791423568849	-0.603970590056357	-0.0796122570813405	4.4038497407012	3.25243029154683	0.244386344417344	-0.402277178789128	-1.10885881862789	0.304304461049634	3.12018268266941	64.6587762895046
14824	Gm33650	0.0164014532169836	-1.54624812473341	-2.98455643981483	-0.107939809651996	0.896968141837036	0.383629438410872	0.0832478364614839	-1.24465035563604	-2.95545220205592	0.46615149078384	0.465574884519331	10.4770347886034
14964	Gm33890	0.013236335540903	0.997793534973293	0.273037301590579	1.72254976835601	0.085428271121984	0.273896225934496	0.375161988707255	0.536545061382828	-0.777345995258861	1.85043611802452	0.228179183508572	3.52502208339031
15056	Gm34050	0.0334193693861434	0.505859422092475	0.0944265848703785	0.917292259314571	8.45589758450265	10.9226552197084	0.307997793333157	-0.468999672359266	-1.43936941735033	0.501370072631797	7.41107987587215	160.737796080499
15092	Gm34105	0.0179732537829407	1.41360386737999	0.127819867949176	2.6993878668108	0.0471657615662108	0.342164899310534	0.936756182225886	-0.0444277606073955	-1.23170687626366	1.14285135504887	0.041432966599491	2.58458176485742
15122	Gm34155	0.0284634532690498	0.65404434064149	0.127408466545015	1.18068021473797	0.842724216899308	1.46976878011038	0.740916718459802	0.102385524601065	-0.551957665494971	0.756728714697101	0.929290651739375	19.4507018924944
15127	Gm34162	0.0536060307136287	-0.381772357133253	-0.732332645405448	-0.0312120688610579	3.2126303674743	2.2743739318497	0.726501166542574	0.170476872588384	-0.863420891122674	1.20437463629944	3.44476476710215	53.590614398557
15190	Gm34281	0.0522416867367504	-0.719737500074825	-1.42970139746871	-0.00977360268094296	0.185767143438048	0.0684791653026477	0.323229112431926	-0.510731479816051	-1.61515047647569	0.593687516843586	0.0798385592010372	2.0045092076504
15212	Gm34306	0.0305371705468867	0.111653046133104	0.0281191035573447	0.195186988708863	0.434680590700092	0.51806378294761	0.404826629255223	0.377770689317282	-0.580231544718281	1.33577292335285	0.665770976230383	9.71109209926851
15224	Gm34325	0.0295105638456898	0.983572817737639	0.0988293113422868	1.86831632413299	0.242165900982814	0.800928267909584	0.566024836478443	0.224104426085687	-0.599187747758827	1.0473965999302	0.315164256636381	8.14955055317268
15250	Gm34361	0.0721089995946288	0.163130962557109	0.00220501762166989	0.324056907492548	5.29111161644798	6.52202072156626	0.86166855744536	-0.0997459025985523	-1.31439004672863	1.11489824153153	5.13884430875698	101.711859880627
15262	Gm34388	0.0486302888204379	-0.609042275647476	-1.17874432534949	-0.0393402259454649	4.25564863320364	3.35792556951602	0.497504088857266	-0.267303555018874	-1.09633343496186	0.561726324924108	3.85750821461603	68.8264945040142
15281	Gm34421	0.00330133168277776	2.06282609964577	0.517211728460089	3.60844047083146	0.0471657615662108	0.367525620082736	0.293816400894712	0.679269490533267	-0.752757746662256	2.11129672772879	0.181459591645238	3.57690583976511
15307	Gm34472	0.065474862205009	-0.405328016719411	-0.8049323926162	-0.00572364082262244	3.41938778922796	2.16428485832994	0.501501978685734	-0.379385305750545	-1.58821534375062	0.829444732249525	2.51161909417403	48.5717504503916
15319	Gm34489	0.0132438151632468	1.12715064688673	0.271571175323311	1.98273011845016	3.49318143995163	4.65992859868445	0.255469567834363	0.591864675144936	-0.521658374686382	1.70538772497625	4.21520429168137	74.2098859819047
15356	Gm34561	0.0447210303226037	-0.186529518076829	-0.343949257013169	-0.0291097791404884	2.95770131474844	1.97930851466482	0.110447203255058	-0.12441117527676	-0.268049664507429	0.0192273139539089	2.45854754501747	44.3733442465844
15359	Gm34567	0.0172683301637643	-1.00757642108936	-1.79496279999685	-0.220190042181883	1.06334697192578	0.615836576852415	0.120875459744219	-0.845347429668433	-2.02069810151386	0.330003242176997	0.670548129321855	14.0983900686003
15361	Gm34571	0.04766988454977	0.454174504915464	0.0469447153983067	0.861404294432622	0.152403614874656	0.329467293053383	0.0845247600520606	0.489369464033382	-0.047946052774772	1.02668498084154	0.487115869012478	5.81392066164311
15362	Gm34572	0.0643863591377478	-0.410512897747278	-0.813310741473172	-0.00771505402138367	2.03233894407122	1.62319293370043	0.0166325240232239	-0.852198023352265	-1.47914821801663	-0.225247828687898	1.31781209094195	29.8400638122816
15367	Gm34581	0.0355687594733627	0.360294341858581	0.0702378029597948	0.650350880757367	4.70238645620661	6.0878886104381	0.890302174552186	0.0491219594409202	-0.705661409659233	0.803905328541073	4.8208874274509	93.6669749645736
15396	Gm34620	0.0331841919348586	0.99327348421904	0.0656731318362176	1.92087383660186	0.865112255317693	1.75552544310357	0.22608655580706	0.482248659316036	-0.34038122610555	1.30487854473762	1.39438749723308	24.0901511739261
15412	Gm34641	0.015663204087611	0.899296638612748	0.238354555937324	1.56023872128817	0.523102918140352	0.958987738165959	0.251947973178852	0.486716796843499	-0.399045931306752	1.37247952499375	0.931606228787858	14.482181310565
15467	Gm34732	0.0531690528969496	-0.642140485953564	-1.26567647684124	-0.0186044950658834	0.491407716459037	0.256505395293097	0.766757507220723	0.0946474339251107	-0.580146981821819	0.769441849672041	0.525762950364041	7.64205637269705
15475	Gm34741	0.0390787985877682	0.61133719611748	0.0767999083966726	1.14587448383829	2.08732320574802	3.70434511492204	0.694917879857702	-0.180343010185645	-1.15497353038296	0.794287510011669	1.85292856543913	45.8675813166552
15515	Gm34804	0.0128263135956477	-0.63727504829082	-1.04877272365425	-0.225777372927394	8.94218541766115	6.42194029567646	0.0529276140194366	-1.26350825430079	-2.7593470597912	0.232330551189628	4.91478679941761	121.673475076531
15571	Gm34908	0.0401043553285224	0.631304894329275	0.072027654780174	1.19058213387838	2.56408590597681	3.52469839587929	0.336313478926132	0.268153841323871	-0.303817396281466	0.840125078929208	3.94174769563498	60.1831919849465
15623	Gm35019	0.0333148765502375	-0.92566973557403	-1.77213454091715	-0.0792049302309104	1.84562634712637	1.02159363674305	0.0453648963581763	-1.19496097155252	-2.50978126153695	0.119859318431904	0.938169011586373	22.8323339727347
15656	Gm35089	0.0334048526599415	0.94717901336488	0.074265038573698	1.82009298815606	0.277942960839263	0.657034206658084	0.835345435227426	-0.140544454436383	-1.57783285720649	1.29674394833372	0.233066446169446	7.00826168200076
15666	Gm35107	0.0100741755661564	0.592040088723589	0.2367118767419	0.947368300705278	1.42059941270261	1.99648611091227	0.630270018447534	0.306747917832297	-1.05844787364595	1.67194370931055	1.66973119799485	30.5209003296584
15750	Gm35227	0.0179064517862782	-0.194988827422029	-0.321486891566536	-0.0684907632775211	5.57005220016345	3.58962234642966	0.101750685730514	-0.148436259685437	-0.314592366820301	0.017719847449426	4.77233326739308	83.5920468839171
15767	Gm35251	0.0410730081474465	0.815012133125795	0.0484569094886068	1.58156735676298	1.86134744251526	3.44003283152077	0.559850836630859	0.181470643130259	-0.471586705642632	0.83452799190315	2.11305263506547	44.486597454609
15780	Gm35279	0.0331813167951999	0.687934264010111	0.103313474118818	1.2725550539014	0.0701585688722968	0.303811550054502	0.448711456277728	0.45627308503046	-0.843980114613762	1.75652628467468	0.213942586795149	3.52747623433168
15787	Gm35289	0.0271481992730841	-0.593229914265805	-1.05705257050595	-0.129407258025665	0.389670534865089	0.140935548909644	0.0842165515805027	-0.594171674017719	-1.26199469643766	0.0736513484022183	0.186346854306112	4.30171762848507
15793	Gm35298	0.00588229107128325	2.21883553947613	0.215775608933153	4.22189547001911	0.0986655381185957	0.499704798947614	0.176875618538771	0.807260615079701	-0.510674260940917	2.12519549110032	0.447645005152387	6.27609205331158
15937	Gm35542	0.0220832066404155	-1.0822584875587	-2.00952110123063	-0.154995873886769	0.80248711314127	0.302768124353847	0.304490310223849	-0.73293515692936	-2.34104255806548	0.875172244206762	0.440339180002917	9.2735665049882
15943	Gm35549	0.0368327787489027	0.747641051655783	0.0809448258531698	1.4143372774584	0.339528894793408	0.624971569848348	0.247273932533729	0.715682710386872	-0.649011599698256	2.080377020472	0.592133035583702	9.33980100135275
15947	Gm35554	0.0605825710765348	0.317493408482872	0.0171200229797791	0.617866793985965	1.83321223526281	2.42439112934849	0.67565914809954	0.0781977731494392	-0.314902458593543	0.471298004892421	1.9770212150074	37.4077474777122
16141	Gm35922	0.0308222556715714	-0.650246127660308	-1.18547682456021	-0.115015430760407	3.73407422131216	2.5808831435289	0.468239635392068	0.239022386299164	-0.449432375637658	0.927477148235986	4.45138926798684	64.5980797969674
16149	Gm35934	0.040511161238362	-0.63793988514155	-1.20583878330163	-0.070040986981474	4.66339217039265	3.73389564258254	0.894338851940604	0.0736268419945755	-1.10214712057168	1.24940080456083	4.76836356330843	78.9939082577017
16175	Gm35986	0.0145575474672511	-1.24297190508829	-2.24972555754273	-0.236218252633849	1.12388556833998	0.614493147171092	0.734300072168524	-0.162036082529341	-1.17446756461982	0.850395399561143	1.02147280535515	16.5591091251973
16184	Gm35998	0.06222862163219	0.308102445914894	0.0143819991093512	0.601822892720436	4.10951661693757	6.51826088225874	0.741165612391231	-0.216931935713502	-1.6173047210747	1.18344084964769	3.82976578089568	86.7452596805519
16253	Gm36128	0.0258688398358597	1.27973983255616	0.0523011266438285	2.5071785384685	1.17186620384533	2.07189532534296	0.583769136591062	0.301211182120011	-0.87118531418889	1.47360767842891	1.36831426711542	27.6724547778223
16305	Gm36210	0.0123522209930469	-0.556663859070211	-0.905452692646103	-0.207875025494319	5.34000321376407	3.74718925396628	0.200819933676499	-0.344031809207536	-0.879720895706227	0.191657277291155	4.40188322876538	80.9344541789744
16340	Gm36257	0.0462763843118407	0.232151798531539	0.0331877820502644	0.431115815012813	0.319199526713311	0.439911529855669	0.651861564111923	0.0952910538694233	-0.348566882093193	0.53914898983204	0.368871717209895	6.76789664267325
16343	Gm36264	0.0364561628546256	0.52304714192699	0.0847620997286907	0.961332184125288	14.0166340975868	17.2592343009726	0.687821353546094	-0.110344653486178	-0.689237632487714	0.468548325515358	13.3635478080434	267.836497239617
16405	Gm36372	0.0460936518036912	-0.395009541053053	-0.741433078175948	-0.0485860039301587	28.7455099192709	23.3078025108538	0.18637393795695	-0.378017175079231	-0.947545736126805	0.191511385968344	23.4788125260065	453.192749736787
16495	Gm36522	0.0469552824172695	0.571630827579008	0.0477874589973136	1.0954741961607	10.9511549497789	17.7711270067879	0.22238063487108	0.252913841824632	-0.158044512512304	0.663872196161569	12.8959969399303	249.709673378982
16598	Gm36690	0.0114464547997888	-1.12390302229685	-1.94476467508566	-0.30304136950804	0.834570092381035	0.392682227738418	0.0320672847414528	-0.876678798745747	-1.6570431246487	-0.0963144728427993	0.473470150635105	10.2043348245274
16646	Gm36774	0.0318062329732776	-0.497561389934848	-0.895661242671899	-0.0994615371977967	1.39793896180774	0.973006197751957	0.11477869733779	-0.792570102911536	-1.85393707780885	0.268796871985775	0.795811523672148	19.0005400993911
16678	Gm36831	0.021253874609792	1.30275982743567	0.110215311818034	2.49530434305331	0.191473232616893	0.43522328722541	0.404449786762914	0.334460234256362	-0.506855007216882	1.17577547572961	0.316947677610038	5.66186518471404
16701	Gm36865	0.0241713451282741	0.754756202523846	0.157843905162049	1.35166849988564	12.4443705268255	15.037497017779	0.854022451900218	-0.0947768585354297	-1.18735629343343	0.997802576362573	12.0347231151002	237.099543958228
16759	Gm37406	0.00550800369385803	2.05587879327548	0.323217555403008	3.78854003114795	0.154022838562976	0.811729825745527	0.274879507643215	0.140845243448403	-0.116450642055647	0.398141128952452	0.21301659021015	7.07261552711192
16761	Gm3752	0.0176958864360895	0.976051783924581	0.216297308144042	1.73580625970512	0.0758646580511425	0.217890118496385	0.555133410114557	0.399578994348085	-1.06422751838593	1.8633855070821	0.14146065643337	2.61129259788538
16795	Gm38414	0.00675986096623517	-1.71474280304989	-3.06695211144891	-0.36253349465087	14.7029202917204	9.29025201819775	0.0177729968925295	-1.79470900359731	-3.65451898391416	0.0651009767195332	8.77732474610904	196.622982336163
16810	Gm38450	0.0499254542516255	0.517097167238631	0.0400917041939372	0.994102630283325	1.57742188591401	2.80917715638076	0.706811711051707	-0.0901363299407306	-0.595326767971008	0.415054108089547	1.43501034202904	34.9296563059429
16828	Gm38486	0.0633273745008827	-0.439569761473415	-0.870887952943769	-0.0082515700030607	10.874123818513	8.89226967351578	0.0184917879976131	-0.920895582457506	-1.63327343245213	-0.208517732462882	7.00334952120194	160.618458079384
16860	Gm38535	0.00863968650660812	1.20247144176557	0.361483820490993	2.04345906304014	2.05705852784958	3.29181053846719	0.553654910714572	0.320486696846645	-0.833509847263379	1.47448324095667	2.54291357603536	47.3506958541128
16905	Gm38598	0.0587171240535065	-0.562739434739554	-1.11600499698307	-0.00947387249603793	2.03087258657222	1.54542088386175	0.493531765054399	-0.243759866120839	-0.990305006188564	0.502785273946885	1.81075543122818	32.3222934099729
16920	Gm38625	0.0460111302497804	0.706074419106541	0.0398494803605675	1.37229935785251	0.392219634009522	0.708613999006617	0.541980994071264	0.17383312211401	-0.422845638271037	0.770511882499057	0.48247009510162	9.49982236870656
17062	Gm38866	0.0183292229392916	0.757507171942128	0.201770450554838	1.31324389332942	0.363520737524591	0.620821238765455	0.719321586813969	-0.253654746596761	-1.76338800585749	1.25607851266397	0.285847910157961	7.62113931868804
17154	Gm38991	0.0336915601440034	0.305065263155782	0.0654935063420876	0.544637019969475	1.46554806797061	2.01902852068116	0.968619144706484	0.0238316514417445	-1.26059308850688	1.30825639139037	1.48945769086403	29.8442056770948
17183	Gm39035	0.0127946503840275	0.558657770310944	0.205267742682933	0.912047797938956	0.268163943881859	0.543104209238734	0.558270628188176	0.389465219884866	-1.04645343101623	1.82538387078596	0.412037301093253	7.33983272528308
17200	Gm39058	0.0309467044159166	-0.514591277656379	-0.924597395504417	-0.104585159808341	4.87878662913948	3.53529309783348	0.164672591088053	-0.658507013455463	-1.65330800103121	0.336293974120286	3.33882637775359	70.5174366283593
17223	Gm39086	0.0700162812570458	0.264307311921084	0.00350779237392751	0.525106831468241	0.723990258264743	1.45267692566379	0.302231642444269	0.33881415026195	-0.336332838092906	1.0139611386168	1.16486048527804	20.0491660152394
17234	Gm39099	0.0667470838588075	-0.283931975002637	-0.560209154966164	-0.0076547950391096	4.25812130102223	2.9098451444513	0.0979078733218248	-0.382930824799124	-0.818024483792533	0.0521628341942858	2.64207420618942	58.8602439099777
17247	Gm39123	0.0436980045516155	-0.613645588125418	-1.16930298256631	-0.0579881936845229	2.66776349474631	1.68335271884987	0.02422400307983	-0.821572493457253	-1.48491403037617	-0.158230956538338	1.29386940334139	33.8699137016254
17248	Gm39124	0.00869893642719296	1.31293009135281	0.356771109652355	2.26908907305326	0.0733417939919217	0.39188029430235	0.511280360067753	0.414130447376949	-0.946283573999095	1.77454446875299	0.181967626447863	3.8831382884528
17295	Gm39185	0.0644364947298372	0.167783808809546	0.0085284676652477	0.327039149953845	1.34384954974875	1.64460878452469	0.200468234160648	0.525029152349063	-0.32151269183561	1.37157099653374	1.8328030131542	28.9275680845659
17334	Gm39235	0.000966895365937965	-1.46679466548661	-2.14729925449795	-0.786290076475267	0.351242333155896	0.115293862376768	0.0600162387576337	-1.3338766008457	-3.02114458110379	0.353391379412391	0.106508295105075	3.43826694382643
17402	Gm39322	0.0390777890844749	-0.414771411613455	-0.761684015030467	-0.0678588081964434	1.24709934836439	0.888062699814419	0.555090386099103	-0.264296727984027	-1.21206130004435	0.683467844076296	0.998007081148158	18.7990147759618
17437	Gm39369	0.0383823510962983	-0.486873860894657	-0.897893479940402	-0.0758542418489125	0.241973973744181	0.0383392927900275	0.8438459571999	0.107004644667431	-1.04559802108532	1.25960731042018	0.28268126148647	3.37796716812407
17577	Gm39573	0.00819605979910627	1.55944480493083	0.338571170303106	2.78031843955855	0.0879511351812048	0.680767185359849	0.704426082666922	0.176904942574343	-0.811732970291809	1.1655428554405	0.123004143084396	5.3503347817527
17589	Gm39596	0.0428498332411477	0.387890073569669	0.0558087001734148	0.719971446965923	4.71955919088788	5.68479061126194	0.774661884736788	0.119293449061999	-0.763369568136774	1.00195646626077	4.94162815069701	92.075867717081
17637	Gm39666	0.0684674712887148	-0.249310441593853	-0.492952427151813	-0.00566845603589242	6.64291183229073	5.14087822645764	0.296882700433593	-0.426866164752537	-1.28027083721169	0.426538507706615	4.99967959678245	100.700817933185
17650	Gm39685	0.00804139892645048	1.31576450624292	0.375012467137087	2.25651654534875	0.404980409911956	1.12343171738475	0.363740898593656	0.449844567945857	-0.603211026531395	1.50290016242311	0.618752798470805	12.8829895546051
17672	Gm39717	0.0270875261697187	0.886083189134996	0.13266043208757	1.63950594618242	6.56461302429481	8.12496330679006	0.31661693935498	-0.458164951076197	-1.42293430073107	0.506604398578671	5.85231434755729	123.251344071853
17727	Gm39806	0.0512079631027084	-0.536566015884673	-1.03783441220295	-0.0352976195663938	0.280428410538587	0.127175478731845	0.0584440829801954	-0.959710038254161	-2.01757216554015	0.0981520890318334	0.0436922178653888	2.70777664281493
17759	Gm39850	0.043257867609333	0.278269422847406	0.0434268561283247	0.513111989566487	9628.61037913329	12365.8951309086	0.420398311119703	0.238887461820956	-0.376322627454608	0.854097551096519	12388.3544131319	206297.159539042
17847	Gm39991	0.0551071575966807	0.591619405911362	0.0179440534862345	1.16529475833649	0.210269841666291	0.575826434760311	0.77889860757133	-0.111932491653377	-0.956224323266465	0.732359339959711	0.183718842911136	5.81889071602642
17873	Gm40032	0.00230288162300721	-1.93602805214177	-3.21694431593995	-0.65511178834359	1.14892699748922	0.496565496171299	0.0971238537117178	-0.631248854264823	-1.38704545789657	0.124547749366922	0.874584811614639	15.1204638316509
17886	Gm40050	0.00525878694032892	0.87362102391973	0.388518872400328	1.35872317543913	1.4378716835587	2.11449614882645	0.08166889998972	0.439724940916391	-0.0321060286426282	0.911555910475411	1.88131298545374	32.6020849070334
17888	Gm40053	0.000541039714420375	-1.98579425948467	-2.95838287163075	-1.0132056473386	0.832047228321814	0.278689434140919	0.0683392837165462	-1.02995363275232	-2.25542869239502	0.195521426890375	0.433331940749692	9.26441161927455
17891	Gm40056	0.0447381938423994	0.599525634651637	0.054627893679066	1.14442337562421	1.90819376626387	2.84520849160838	0.310981072711659	0.474372955242673	-0.515018539988845	1.46376445047419	2.50196775011148	43.5322200479024
17934	Gm40112	0.0335196989949521	-0.885725320754493	-1.68679072354385	-0.0846599179651412	0.172007332110517	0.0383392927900275	0.591441088827435	-0.270027665624896	-1.3389871241291	0.798931792879311	0.119151549208177	1.97698904465233
17941	Gm40124	0.0165428013620409	0.393506855564632	0.136498773845242	0.650514937284022	0.505293655682193	0.804830727917802	0.413807089018656	-0.420216949538215	-1.51662764731589	0.676193748239459	0.30167641211196	9.67080477427172
17946	Gm40130	0.0214405913229792	0.464085470793768	0.134444956905011	0.793725984682525	0.728810204300847	1.1279453568866	0.480628332243531	0.444827513013618	-0.919322216016334	1.80897724204357	1.08109019407971	17.6270745316029
17962	Gm40153	0.0550880439146133	0.531475328850177	0.0236381732657522	1.0393124844346	1.91097292825476	2.60328679327145	0.87914046203613	-0.0444795411256187	-0.664183670764476	0.575224588513238	1.84305259740455	38.1438739135846
17978	Gm40175	0.0305811862026712	1.18861772971256	0.0300847091347207	2.3471507502904	25.5676185960325	79.1214461070372	0.964076303055525	-0.0177406315704824	-0.852831518676586	0.817350255535621	24.8351359317062	777.145203808655
17998	Gm40205	0.0092015259127814	-0.737877153685115	-1.18831729141271	-0.287437015957514	1.63329897225203	0.951972691257333	0.107583651906492	-1.2933289572857	-3.28790075966911	0.701242845097701	0.680424868720073	19.5941791933766
18015	Gm40232	0.0465863874915691	-0.820228216875355	-1.62383523633508	-0.0166211974156247	1.19985875807838	0.519806270856194	0.0244160480354208	-0.686910049137604	-1.2212314297565	-0.152588668518706	0.568687816861024	13.7301170747736
18060	Gm40301	0.0305662958371054	0.770731035631771	0.115886006324377	1.42557606493916	2.79072881711935	3.81001164360543	0.411487422085762	0.302320675434966	-0.466778120272179	1.07141947114211	3.38442351882444	59.9109838772953
18065	Gm40306	0.0194917045966513	-1.00353691054968	-1.81266592540327	-0.194407895696094	0.219173093676728	0.0774600837400293	0.394624665113701	0.512197225750723	-0.791666670881233	1.81606112238268	0.40960817267992	4.23744810058006
18066	Gm40307	0.0479060381846671	-0.684827660152514	-1.3354200463912	-0.0342352739138284	0.238638994183104	0.069260663462622	0.45201241141151	-0.39945700870403	-1.53395268809374	0.735038670685683	0.136174031169528	2.66444213289152
18084	Gm40332	0.00909779513792716	-0.379068961855147	-0.590870453468641	-0.167267470241653	5.02692062665594	4.23257167137715	0.00552049250065981	-0.980060781582805	-1.54991117965966	-0.410210383505946	3.16858878348196	74.5684864890903
18104	Gm40362	0.0390601197328768	-0.952660801562999	-1.87442721657748	-0.0308943865485133	1.56942150070923	0.908664704122299	0.304297532079088	0.203072375650647	-0.196390795629486	0.60253554693078	2.06555330383173	27.2618370519795
18107	Gm40365	0.021548533922758	0.741433191458448	0.17566620135143	1.30720018156547	1.6282374211085	2.49954075112822	0.998577993772574	-0.000488174981954014	-0.581225642377849	0.580249292413941	1.62776453259325	34.5332562289799
18144	Gm40425	0.00988586596940012	1.96604089398012	0.110892114037273	3.82118967392297	0	0.234775434984494	0.0361335170361709	1.38207145666289	-0.132633807957789	2.89677672128357	0.386801596576839	3.729462189368
18204	Gm40527	0.0456116720089875	0.183558670923525	0.0277276074991606	0.33938973434789	183.133852267302	225.075864104556	0.205482189072823	0.286784060156692	-0.161390030799732	0.734958151113115	224.538456158849	3796.48903518424
18296	Gm40665	0.0577837644936919	0.614436066093925	0.00571138909064972	1.2231607430972	0.476083903700202	0.661017803772523	0.881777179921868	0.0477712367821448	-0.632840388098557	0.728382861662847	0.489616609028393	9.76030989900671
18382	Gm40790	0.00251734458058822	-1.41319092059507	-2.20874796944661	-0.617633871743532	0.519067404721691	0.18696874782379	0.0944181456380171	-0.83953349894437	-1.89547663662758	0.216409638738841	0.296389786848117	6.01455563636159
18395	Gm40811	0.00271566893866988	-1.55725267134062	-2.49568579794806	-0.618819544733176	0.808399067270715	0.225308040613818	0.23867340194483	-0.468050862376104	-1.28937297495454	0.353271250202328	0.538863435579979	9.43542326078707
18442	Gm40910	0.0199171451524977	1.45328119337566	0.0749997998373599	2.83156258691396	0.0350792844361485	0.298264956620114	0.523386305758923	0.38246140519152	-0.904939615346263	1.6698624257293	0.0851251844648798	2.51081655312686
18463	Gm40938	0.0203696119050261	1.16815808983104	0.159862213596276	2.17645396606581	0.611203558884901	1.22319202133716	0.952405906261234	-0.0194445178256794	-0.710081092830028	0.671192057178669	0.602306923508419	14.6202150223829
18476	Gm40962	0.0525836808810474	-0.720603959080088	-1.43310359995186	-0.00810431820831437	0.326741883805761	0.0851539898641477	0.185913868559229	-0.78508476745429	-2.09042441040797	0.520254875499395	0.103880283710098	3.09465694428004
18538	Gm41054	0.0197570640895473	-1.42887739035439	-2.7694282859644	-0.0883264947443803	0.267337890668036	0.0383392927900275	0.988427005309122	-0.0101408920442349	-1.49241148072537	1.4721296966369	0.264991433499796	3.42401170174716
18578	Gm41112	0.0364147262770795	-0.908131274919283	-1.75603695140479	-0.0602255984337785	0.178387720061734	0.0383392927900275	0.869844729076092	0.0747574580635841	-0.892478266042956	1.04199318217012	0.197796128401861	2.48713884752173
18700	Gm41291	0.044570254110158	-0.649687000166421	-1.24726196771401	-0.0521120326188331	3.95301231687231	3.34232497948911	0.0131051950937694	-0.963323477632803	-1.65332383054713	-0.273323124718475	2.67946031046877	59.8487856409811
18894	Gm41582	0.0666528345464894	-0.285073540808924	-0.562369958351412	-0.00777712326643715	2.03760394626137	1.78185217384869	0.52292040114498	0.331058160024393	-0.772458448748949	1.43457476879773	2.73146330584127	39.305516555708
18912	Gm41611	0.0331908840004133	-1.15617733105178	-2.29751977645097	-0.0148348856525857	0.226552517053042	0.069260663462622	0.0558273036941812	0.489875175575316	0.0241308341244435	0.955619517026189	0.419762690061591	4.29345522346353
18987	Gm41729	0.0316887101026443	-0.710569121155115	-1.31011239026482	-0.11102585204541	3.47700258045648	2.641414103785	0.390235019644817	-0.508690049624365	-1.78969172545851	0.77231162620978	2.7208288734443	53.0354733461147
19000	Gm41750	0.00934478214186437	0.905859016688029	0.321396148505787	1.49032188487027	2.13338600386771	3.99363171463542	0.0234766605194134	0.935707311591849	0.159230396100199	1.7121842270835	4.10043787724044	61.3647335744614
19048	Gm41836	0.00602633964561774	0.418273490688954	0.205400801108615	0.631146180269292	2.71971796687743	3.87515294016212	0.78949307361712	-0.0263132025375803	-0.234509822076641	0.18188341700148	2.64372337481327	55.4315656911169
19057	Gm41850	0.0360007516093558	0.95442574729344	0.0528933438421954	1.85595815074468	0.0350792844361485	0.201215293934885	0.473892242248086	0.430876361988639	-0.865710073286271	1.72746279726355	0.0977684385679815	2.00437810163409
19112	Gm41935	0.038198762561559	0.431302019552596	0.071895362491746	0.790708676613446	0.415379615132583	0.679704721439201	0.308528951644849	0.472503761395924	-0.507042222309237	1.45204974510108	0.692617185166777	10.7262091304314
19134	Gm41964	0.0106595272102817	-0.909641187642571	-1.51699913771089	-0.302283237574253	3.08330945711704	1.53562453034784	0.928136282464305	-0.0235054765266027	-0.575894982153023	0.528884029099818	3.03709855525495	45.936195256319
19163	Gm42011	0.0133539671441139	0.924940206781844	0.267494262484591	1.5823861510791	0.118983726924008	0.273390711781207	0.103562997860985	1.042486398622	-0.409339453793715	2.49431225103772	0.449218311213557	5.04955649951264
19225	Gm42126	0.0426666953968882	-0.405832368626825	-0.753960679745219	-0.0577040575084312	0.379576320190922	0.115799376530057	0.186295813622894	-0.818046709811834	-2.19328998721378	0.557196567590113	0.0798385592010372	3.45128553553209
19242	Gm42151	0.0260624866673974	-0.469801037335425	-0.822610200168617	-0.116991874502234	33.1814653746793	25.8486068116013	0.00852256455986865	-0.642701674229658	-1.01757845172667	-0.267824896732645	23.1404693472333	493.023249201084
19269	Gm42192	0.0739392260592675	0.173622335379385	0.000675395909711218	0.346569274849058	2.79196412121455	3.34596799409431	0.0583780617174437	0.224826635735688	0.0172686649669532	0.432384606504424	3.78126339599415	59.5151730678181
19318	Gm42269	0.0528635013343101	0.458050870283042	0.0331478565108281	0.882953884055255	0.124689816102854	0.255948445525738	0.395478551493799	0.517859346039142	-0.804695145923534	1.84041383800182	0.227779820905603	3.65050849520517
19321	Gm42273	0.0515328255475309	-0.74109635735843	-1.47340283309326	-0.00878988162360184	2.02777256446445	1.05840233060721	0.709176484273456	-0.194469463602131	-1.30195154101506	0.913012613810797	1.81137059550318	29.385272943449
19331	Gm42290	0.00953073612832067	0.932588767747032	0.322668081806054	1.54250945368801	0.701829312566779	1.06693415225936	0.108949006748884	0.367341976492936	-0.0667702582669136	0.801454211252785	0.959939481535052	16.3722176781671
19412	Gm4265	0.0176648153987673	-1.09621387725277	-1.98433573596671	-0.208092018538824	1.84327585673903	1.1199550314797	0.932052990221458	-0.0488472610565009	-1.26373939288884	1.16604487077584	1.76420820459565	28.3646345568863
19414	Gm4275	0.050800911275018	-0.406093555286079	-0.774187305524417	-0.0379998050477413	6.90272100876895	5.31769524847429	0.00579793650487168	-0.318352847794821	-0.476139319253228	-0.160566376336414	5.49394722786132	106.286180910627
19448	Gm43568	0.0488162427549648	0.772978137287914	0.0152496536997729	1.53070662087606	0.864736458112835	1.32755962462696	0.272030212804762	0.665690082218937	-0.662776031232783	1.99415619567066	1.60650442086382	22.7928030216217
19469	Gm44502	0.0369224386137214	1.05957224750412	0.015055255055711	2.10408923995254	0.861316098128345	1.69325748017146	0.913845388547875	-0.0666230508598671	-1.3728276083543	1.23958150663457	0.806824374567852	20.1683877172059
19689	Gm46206	0.0466787461389687	-0.603842028623229	-1.16064799665388	-0.04703606059258	0.792430822386176	0.458155729547207	0.14063730213314	-0.763571858731672	-1.86882649578605	0.341682778322709	0.394526985545177	9.87068122487136
19698	Gm46220	0.0300473962195272	-1.02199423064289	-1.95803174930718	-0.0859567119785908	0.627432123762505	0.255948445525738	0.00664162061638108	-1.4669219758049	-2.52286153017226	-0.410982421437525	0.0851251844648798	5.81103452251874
19796	Gm46405	0.0401232340294374	-0.829312782689187	-1.60715243921437	-0.0514731261640018	23.0820237989307	19.365762232375	0.210893888267347	-0.764703787782296	-2.11500953475565	0.585601959191054	19.6422108101521	372.539981048747
19887	Gm46570	0.0104511113887721	-1.2603042906505	-2.20357553028393	-0.317033051017073	0.432640098174611	0.0774600837400293	0.627385469037501	-0.23792938083098	-1.27831744310691	0.802458681444947	0.352217995377623	5.17390906375358
19919	Gm46626	0.0220059854220296	-0.801674002513077	-1.42807764043669	-0.175270364589468	6.99814813031417	4.52491993397044	0.021158970499706	-0.580886962344145	-1.00316831517279	-0.1586056095155	4.90546994382861	98.5712280486793
19938	Gm46659	0.0134658631698266	1.14692936162669	0.266589148058972	2.0272695751944	1.00711226619572	1.78548507769797	0.249553768893254	0.697755382579033	-0.633389773239756	2.02890053839782	1.52328280462236	25.8952808910963
19948	Gm4668	0.00816239414797434	-0.561410050365977	-0.878760882951001	-0.244059217780952	0.638602159939939	0.229996283244077	0.256409800214011	-0.772175483425428	-2.30251836308828	0.758167396237419	0.266953536239196	6.81331187653927
19965	Gm46728	0.0381374160889679	0.783639555025643	0.0698952578541757	1.49738385219711	0.22573147115461	0.728124029405738	0.663695104136921	0.23375462176231	-0.90966543064554	1.37717467417016	0.304463734729634	7.54991541173989
20063	Gm46880	0.052451586920056	-0.453080277254401	-0.871877415989238	-0.0342831385195636	6.55090275425366	5.45160159579904	0.498760760842901	-0.462372073827294	-1.94940996126254	1.02466581360795	5.67463383911752	106.062829135021
20179	Gm48551	0.0186760547379279	-0.905621679123495	-1.60461092216201	-0.206632436084982	8.11439492796787	5.87730361993969	0.0253522351702022	-1.01048802890756	-1.88870213726972	-0.132273920545405	6.08050774309373	120.433237746008
20225	Gm50265	0.0286454846246799	-0.608540289886331	-1.09359208208928	-0.123488497683386	2.9723284049392	1.35524184538165	0.0458979204953725	-0.578537389233205	-1.10581336889937	-0.0512614095670398	1.52774153957613	35.1318707393819
20240	Gm50597	0.0291317043722478	0.387657564482048	0.0919267275103585	0.683388401453738	0.155572902282313	0.281814680451229	0.691431849079954	0.185800384424001	-0.806661677459041	1.17826244630704	0.216551227647079	3.92363286228373
20377	Gm51534	0.00814134703711774	-0.729024716735944	-1.15967038427339	-0.298379049198495	6.90700851772356	5.65123954492435	0.119317978200204	-0.901826034795255	-2.17142455198062	0.367772482390111	5.5479823609827	108.637382541784
20464	Gm51644	0.0262644545369837	-0.584411795578376	-1.03605917357436	-0.132764417582394	25.4343816864409	15.9151292179995	0.0614778278194618	-0.800876458650979	-1.65468204682176	0.0529291295197976	16.0484890877493	344.387999953138
20513	Gm51701	0.0292128672010603	0.427020683382412	0.0985773497154344	0.75546401704939	3.7857996403034	4.6668544508584	0.948699704512247	-0.0170557329358648	-0.578997301089546	0.544885835217817	3.75234851392425	73.2300156305163
20614	Gm51876	0.0105859450983481	0.286498005889011	0.122632350180577	0.450363661597446	0.539523410256588	0.728138085871743	0.209958995884714	0.589704924224251	-0.400304083095979	1.57971393154448	1.08203622721385	14.0981863400531
20662	Gm51939	0.0154471659403878	1.13068773527737	0.236162764085665	2.02521270646907	5.34416091329618	7.00354168390048	0.609145700261846	0.164271929399451	-0.511789282958032	0.840333141756935	5.8380390112194	109.114449650496
20683	Gm51985	0.0542797658331358	-0.583451996907268	-1.14526258560581	-0.0216414082087286	0.799330123106858	0.479046377271676	0.175508200194309	-1.03136555291747	-2.83436089980856	0.771629793973622	0.483504763886276	10.5712875855889
20804	Gm52181	0.00380553377258728	1.81552497482573	0.521981387998286	3.10906856165318	0.110943942487291	0.482805425993499	0.619105415991061	0.329008031763327	-1.09238479479479	1.75040085832144	0.189374228304057	4.69874158070908
21018	Gm52547	0.0340695363647291	-0.613797156508543	-1.12914813167904	-0.0984461813380445	2.59424901006285	1.74872018026229	0.730806428613496	0.0995022668297817	-0.511232605017035	0.710237138676598	2.84695035279255	43.1395172587061
21123	Gm52719	0.0151386704032723	-1.58854737436708	-3.05695730451347	-0.120137444220692	0.566233166287902	0.234775434984494	0.000996097430678758	-3.34239995889023	-6.12245178828859	-0.562348129491869	0	4.80605160763438
21143	Gm52743	0.0637451554873337	0.366426460167872	0.0109505896330001	0.721902330702744	1.17192353533697	2.10517845690934	0.0709927548923302	0.499780549570388	-0.0168470913604008	1.01640819050118	1.75800288922454	30.2106292888251
21219	Gm52881	0.0169452302141331	0.592284918947582	0.185652827776347	0.998917010118817	1.42277191356328	2.59739783495434	0.331860347995562	0.394522888147579	-0.455142142053362	1.24418791834852	1.82679087092669	35.0817637166658
21323	Gm5784	0.0102259688004194	1.47221174561002	0.291255939078302	2.65316755214173	1.27445015686375	2.44520809329104	0.443608745554367	0.39803854600402	-0.710099723911995	1.50617681592003	1.63878930439573	32.1506853273031
21382	Gm6145	0.0624995748639566	-0.275901842319027	-0.538126479876567	-0.0136772047614879	609.859976837848	540.637887174917	0.0210957928721708	-0.481568454078976	-0.823375278435265	-0.139761629722686	492.172413146291	9856.02166295434
21400	Gm6306	0.0453387364688533	-0.767319777740102	-1.50089039064085	-0.0337491648393556	0.551099031889592	0.285863769645743	0.637873046110684	-0.179893221251215	-0.986958816759992	0.627172374257561	0.482070732498652	7.91420120420392
21425	Gm6521	0.00923341597629519	0.675087261022005	0.269876867942405	1.0802976541016	0.504854578947912	1.0064958649675	0.0629056407786323	0.523943674242727	0.00157896775987876	1.04630838072558	1.17528936192622	16.1198388350498
21435	Gm6579	0.00521101221766387	-1.55101561165782	-2.63614750188821	-0.465883721427424	0.844325632690508	0.302538594207243	0.184999676271506	-0.780792771733749	-2.07409353681063	0.512507993343135	0.496813926644954	9.86206892125623
21539	Gm773	0.0393367133018192	0.523943447020165	0.0745981021137219	0.973288791926608	0.136928047674369	0.54205580178409	0.635267084687209	-0.174122405258139	-0.948748072607127	0.600503262090848	0.103880283710098	4.69718479901135
21574	Gm8094	0.00967644545266638	1.76643350183596	0.217418978384286	3.31544802528763	0.170331749034941	0.573744614150654	0.0378311260041734	0.983008078518524	0.0315908171287336	1.93442533990831	0.470492749654095	7.28741467703814
21601	Gm8273	0.0344000411753943	-1.02998315404674	-2.01418311335433	-0.0457831947391562	2.99797709060842	2.15142586912857	0.490568826313094	-0.304312521168246	-1.23704758039977	0.628422538063276	2.64914088908399	46.7912630929259
21630	Gm884	0.0555595524655095	0.457096721175227	0.0262192515813241	0.887974190769129	3.00872713472243	3.75909022615863	0.100505132469337	-0.572146589524896	-1.25595106409924	0.111657885049443	2.47293958827131	55.4445416949142
21721	Gm9922	0.0510669451996403	-0.376593359606115	-0.716693539900793	-0.0364931793114368	0.788615720169467	0.528485788256806	0.543580823677065	0.257268398372534	-0.637271916892003	1.15180871363707	0.891689471103309	13.2527458771775
21727	Gm9947	0.0145780475827033	1.58522942617505	0.13599921102205	3.03445964132806	0.575615667829801	1.3064513598362	0.335149146288177	0.326542194199477	-0.373918431043799	1.02700281944275	0.877182220535728	16.5554954892104
21764	Gnas	0.0385769411217968	-0.622582800462205	-1.1664010212862	-0.0787645796382079	4935.93951133694	4571.68885109581	0.000412994474649916	-1.76175211826866	-2.51663682987234	-1.00686740666497	4399.65216980423	83443.6831934219
21768	Gnat3	0.00126126418112881	-0.661763790778764	-0.911122154208865	-0.412405427348663	0.994962139620544	0.614203106698403	0.710825512712924	0.188495211449286	-0.890867050464792	1.26785747336336	1.11658263005426	16.3544872582392
21779	Gng12	0.019340157699243	-0.307723468348128	-0.51436272849181	-0.101084208204446	1543.38220736601	1440.80052308546	0.0223012601431198	-0.529366802960233	-0.915004783927343	-0.143728821993123	1361.0912790225	26071.6440568438
21781	Gng2	0.0557421165380053	0.287922893322003	0.0240877868084585	0.551757999835547	363.047938512692	383.75469423121	0.257158870667917	0.130232612822838	-0.0976708435556949	0.358136069201371	383.780520763132	6783.4989210422
21785	Gng7	0.00887700534911805	-0.364351853096986	-0.566174303100252	-0.162529403093719	51.3988387967598	47.4568020809998	0.000375096293151245	-0.404030525910054	-0.514461707178003	-0.293599344642106	39.6575070367461	831.078887487034
21804	Golga2	0.016445162340772	-0.888817998080119	-1.54832335394004	-0.229312642220198	337.814332894187	303.527288151384	0.0895664774392172	-0.840416880968078	-1.8768740559701	0.196040294033942	289.966814560252	5587.85061363494
21810	Golgb1	0.020967422371283	-0.687961002935966	-1.20112808108693	-0.174793924785006	614.544986109362	561.310303430887	0.00991903225732383	-0.942384903427199	-1.56689421360864	-0.317875593245757	537.391026951098	10279.4778989481
21823	Gorasp2	0.0547064840690939	-0.425365505001574	-0.821765892955338	-0.02896511704781	910.982772243654	830.934309873564	0.00426235328196759	-0.703868662975554	-1.05733576364194	-0.350401562309173	778.214291242684	15120.7882401594
21847	Gpatch3	0.047053657126359	-0.755523547148483	-1.48377396741944	-0.0272731268775245	56.2897504234203	45.5813626590597	0.127235774484094	-1.0100470991771	-2.52366331546429	0.503569117110094	41.466424878656	860.025227766816
21852	Gpbp1l1	0.0124963124103689	-0.320613359217201	-0.512855539064581	-0.128371179369821	375.981985848102	341.931903070835	0.00922916873335694	-0.372234569067413	-0.58071088525376	-0.163758252881066	336.496340222385	6326.46137484793
21876	Gpnmb	0.0564939344760696	-0.35709758411396	-0.689268736047777	-0.0249264321801421	19.7436202624857	13.5395762842629	0.0865252820652647	-0.574775570474318	-1.22413293661473	0.0745817956660981	11.2708740218068	267.324423411333
21894	Gpr149	0.0650626660817992	0.10073195313179	0.00523078394109686	0.196233122322483	20.4981914764865	27.7842569913571	0.560141937854836	0.0467580951002187	-0.120361279515765	0.213877469716202	21.9027149080572	421.110980255404
21895	Gpr15	0.0168076082943402	-0.353648770948453	-0.583993588916817	-0.12330395298009	49.9855073193322	38.4563867427466	0.014930985815245	-0.762876318423262	-1.29371976635627	-0.232032870490253	29.2408277512733	706.096330880112
21900	Gpr155	0.0708344288072915	-0.252795695364001	-0.502889875098649	-0.0027015156293525	56.5757855241925	50.6447006055635	0.0958895082620892	-0.363119460762954	-0.770997724639528	0.0447588031136208	48.8097750799787	936.181567258408
22008	Grik2	0.0451983435283506	0.36454664246262	0.0485130142130007	0.680580270712239	121.906134959667	142.279069700445	0.674147159723423	0.025983434515629	-0.103803854367517	0.155770723398775	123.928907629276	2328.68467373633
22046	Grsf1	0.045738331834471	-0.162022816606733	-0.299438928086831	-0.0246067051266351	533.507664428507	507.012564000292	0.0492117000204595	-0.24181503262749	-0.453379800202843	-0.0302502650521379	472.528308433331	9078.29122117278
22048	Grwd1	0.000949906714984349	-0.0667634151593043	-0.0882032490714495	-0.0453235812471591	242.051385912127	229.672888693379	0.0262854150608683	-0.246070434931327	-0.424505150765715	-0.0676357190969393	198.142964248431	4019.20343312362
22067	Gsk3a	0.0521246091673692	-0.670666601969783	-1.32272783606482	-0.0186053678747473	201.784934892346	178.556667764697	0.0346887996781294	-0.84872098699525	-1.61517455677102	-0.0822674172194839	159.426152482851	3238.60653083937
22089	Gsto1	0.028461182579943	-0.302443803078549	-0.528470587681384	-0.0764170184757135	288.33805300235	265.688681446324	0.0122583275883686	-0.609041566394842	-0.994903273636354	-0.223179859153331	253.053872875953	4842.48364394776
22101	Gsx2	0.0597801639846937	0.0619314025302848	0.00496273033199579	0.118900074728574	11.5713198971555	14.2923095362298	0.352900832414084	0.0333642571570368	-0.0392706295533252	0.105999143867399	15.2988689054315	246.974990032901
22124	Gtf3c4	0.0152406292537402	-0.190849054132009	-0.309426174401049	-0.0722719338629684	698.094364132378	644.409821833984	0.0184715848532269	-0.538567405017175	-0.912042285001587	-0.165092525032763	582.701642604636	11551.234971426
22149	Gucy2e	0.0115232278605483	-0.753793763452824	-1.24304137484586	-0.264546152059793	1.42880861983441	0.975546381362899	0.0570929349049171	-0.813418976433568	-1.66267951699342	0.0358415641262841	0.933598267995042	20.0277196151541
22180	H13	0.0544829881874895	-0.443761725447621	-0.85826323316178	-0.0292602177334624	788.888826059058	731.691172487661	0.0921717196305703	-0.706837747116152	-1.55370727064008	0.140031776407781	705.321575298132	13355.4094430691
22218	H2-Q10	0.0453048652539615	0.685380727208876	0.04553649279568	1.32522496162207	0.0807212173682353	0.209690698218977	0.215163837202206	0.437761136937914	-0.281884251579906	1.15740652545573	0.263926162241251	3.32602846697078
22339	Haglr	0.0078346368647035	-0.680219471745651	-1.07281567252556	-0.287623270965745	0.507788035778093	0.115293862376768	0.883076581900337	0.0653396833686906	-0.876488632067058	1.00716799880444	0.534502806901134	6.94550823033597
22371	Havcr1	0.0501142168336881	0.526519420791765	0.0391809275479401	1.01385791403559	0.697590692634802	1.19320622338309	0.246481410478101	0.761164491805531	-0.706693595502749	2.22902257911381	1.24433398976234	18.8107854346814
22387	Hc	0.0621735777508743	0.505768517500141	0.00558774297789955	1.00594929202238	19.2874399558954	23.4189835272344	0.794909709428914	-0.0580867346249951	-0.530521760444817	0.414348291194827	18.8889169729552	369.57204273651
22417	Hddc3	0.00297810375109295	0.516978798940534	0.289227293215955	0.744730304665112	45.2650602226507	51.0431069053043	0.660904140620842	0.222988956775711	-0.856709642737926	1.30268755628935	48.9153776325065	871.341268562769
22418	Hdgf	0.064966290836586	-0.276963549897382	-0.543721851654556	-0.0102052481402085	1046.45937477447	959.438456977985	0.0493177312130045	-0.523541431163743	-1.00531322455924	-0.0417696377682466	892.932874738613	17392.9842389464
22425	Hdlbp	0.0405992966895916	-0.276667510548943	-0.505582573798101	-0.0477524472997851	1981.24046607046	1886.63211958347	0.0319076978413888	-0.86997705347791	-1.64160757585328	-0.0983465311025363	1715.96823215602	33503.0449068597
22476	Hexim1	0.00275268249797696	-0.400647401212506	-0.56987344050997	-0.231421361915041	292.823796049984	255.526731419078	0.0437037847459288	-0.857489317255072	-1.69052409649688	-0.0244545380132672	222.652009060977	4626.01521918024
22489	Hhat	0.0737452509503855	0.175797706221009	0.000813795357787139	0.350781617084231	93.9081675948252	104.02830692522	0.62629914197301	-0.0860998203091587	-0.456855440082972	0.284655799464655	89.4461042211153	1724.29547244696
22501	Hif1a	0.070996581177269	-0.289679317028786	-0.577879193806093	-0.00147944025147823	720.11338772802	678.613001453826	0.0474699195613997	-0.484617334519545	-0.921366166584801	-0.0478685024542894	642.558072680334	12247.7067711731
22569	Hnf1aos1	0.0406261374792531	0.736271630031115	0.0621044557126634	1.41043880434957	4.18280594075906	5.59599548737636	0.251313630075536	0.625930299802138	-0.550153643747869	1.80201424335214	5.6420256970943	92.5249627513783
22580	Hnrnpab	0.0595251310501564	-0.217907902370517	-0.420236224299757	-0.0155795804412761	1663.08922665877	1521.15206484039	0.0659287766302066	-0.464716502470547	-0.929406383004868	-2.66219362266562e-05	1357.99787354787	27253.4349902822
22587	Hnrnph3	0.0381487840719939	-0.314078451463995	-0.570416350858323	-0.0577405520696673	165.271919119898	152.184384657764	0.0637530627524105	-0.55203819380196	-1.10857998206182	0.00450359445789661	139.399916031093	2741.13731885253
22593	Hnrnpu	0.0528196785412249	-0.742661489115616	-1.48273396507419	-0.00258901315704707	6418.18692453872	5983.05612910354	0.00350487477290588	-1.39822419254427	-2.24285159625137	-0.553596788837163	5455.54720727554	107140.741565507
22594	Hnrnpul1	0.0463121737525616	-0.583970837901921	-1.11842829797457	-0.049513377829276	1362.19615683737	1273.50041237372	0.0323785573765043	-0.908060579165783	-1.72681259313984	-0.0893085651917265	1195.63736234741	22988.0035893511
22604	Hook3	0.0382308501084013	-0.297969688019242	-0.540746368244991	-0.0551930077934933	1984.61337421832	1843.49017431993	0.00760609806280001	-0.393384088805575	-0.604225494772932	-0.182542682838218	1778.154809687	33637.5501493515
22615	Hoxa11	0.00709458120663221	0.506684580621538	0.233447256682575	0.779921904560502	0.143500362864218	0.298250900154109	0.671599445608174	-0.199928144008529	-1.19986537875645	0.800009090739392	0.0873844357307778	3.17481419249463
22671	Hps3	0.0343468479781687	-0.224211469686451	-0.399476364788255	-0.048946574584648	165.027197112678	158.586127246396	0.0248924781287858	-0.458096041762966	-0.796852175223957	-0.119339908301976	150.962698047822	2847.45613444138
22685	Hrh3	0.0509784646036831	0.700167798487784	0.0187362888225102	1.38159930815306	1.84070062784029	2.92706938011414	0.0722563796423308	0.240166933689596	0.00126575665855899	0.479068110720633	2.90023548016524	46.008032928718
22687	Hrk	0.00642796083101728	0.433119713757783	0.208591811045798	0.657647616469769	10.0001696162888	12.2155295727848	0.573690227914823	-0.0689322646551243	-0.324549653768284	0.186685124458035	9.60639499499906	190.932565104436
22695	Hs3st3b1	0.0615375209268944	-0.178706145823143	-0.345858539835544	-0.0115537518107414	117.991607704458	103.040269670008	0.221296746959687	-0.282755803601159	-0.742716284603668	0.17720467740135	102.970984735069	1944.01717265721
22698	Hs3st6	0.0143679458945339	-1.54904958911246	-2.94200458634931	-0.15609459187562	1.05596529967136	0.32839077266673	0.272588832666832	-0.56356356750137	-1.66039833906971	0.533271204066973	0.56203656307875	11.6783558125011
22791	Hvcn1	0.0139187420815481	-1.26699059518161	-2.28984660787954	-0.244134582483688	8.92884112671947	6.38391748848106	0.012082056116264	-1.82444401021519	-3.55087976123587	-0.0980082591945135	5.28259423531174	123.572117103074
22799	Hykk	0.0401754609475806	-0.305180043148103	-0.557879376788647	-0.05248070950756	24.0047775434584	21.3988952382366	0.0168576727838738	-0.910268384928203	-1.59483880616694	-0.225697963689461	17.9015024311237	379.831051276913
22802	Hyou1	0.048560833110338	-0.279177556291767	-0.523543141298034	-0.0348119712855001	1309.00720823856	1139.73996435192	0.0410679804775408	-0.62507072705515	-1.1819600485014	-0.0681814056088986	944.442873915206	20359.1402790341
22839	Idnk	0.0314282520451799	-0.47046397959185	-0.84337347093555	-0.0975544882481501	118.126211634541	109.070893541578	0.936633228813858	-0.0228780507876785	-0.632856079269215	0.587099977693858	117.623643474792	2068.92449190547
22875	Ifit3	0.0442754516341747	-0.403419349882171	-0.753325861320779	-0.0535128384435621	7.45571011250827	5.0726910289199	0.0444337906881073	-0.626789237445464	-1.19926513513973	-0.0543133397512022	4.15883183993322	100.123397888168
22915	Ift172	0.0312851663898685	-0.358369623558633	-0.636054137553413	-0.0806851095638539	230.617346356306	209.141201325786	0.00445727441747658	-0.587580014011698	-0.876648105207794	-0.298511922815602	190.751020080532	3783.05740657575
22944	Igfbp3	0.0408424729231344	-0.363829759743151	-0.669442229228717	-0.0582172902575847	4942.78383508965	4301.21960721841	0.0107178766495261	-0.502042482817475	-0.801617591498309	-0.202467374136641	4011.5660913224	79533.4172017828
23223	Igsf23	0.0481610552786828	-0.839691209449723	-1.67608432278718	-0.00329809611227028	1.6554816489283	0.904308116537198	0.680075860006958	-0.273117801528931	-1.6901361341408	1.14390053108294	1.32169117949051	23.288885669736
23230	Igtp	0.0518049041120949	-0.390083992513509	-0.744855553837825	-0.0353124311891928	10.0405449156352	7.92849184928538	0.149060404304762	-0.61982481603883	-1.50460634084521	0.264956708767549	7.3769921400527	152.07617342984
23231	Ihh	0.00615221577513122	0.625339051642439	0.289986390810133	0.960691712474745	8.0370435639923	11.3485927706589	0.107413001114378	0.685776162713042	-0.181044333478451	1.55259665890453	12.5775918359863	191.779369023825
23232	Iho1	0.00595301014549847	-0.93619556999648	-1.48252508043655	-0.389866059556406	3.65737266047315	2.31947598728308	0.00327793227992236	-0.819576688345965	-1.22024821381328	-0.418905162878653	2.31192427671393	49.7326375468209
23295	Il21	0.0601245261521805	0.514629946702406	0.0103829680979844	1.01887692530683	1.68804017853984	2.91602391326675	0.418799785462955	0.213255707016586	-0.332380322611815	0.758891736644988	2.35076032299577	41.7289464888141
23473	Irf4	0.0201058124893487	-0.603314418049844	-1.0382670732286	-0.168361762871088	2.05166988526561	1.64089693599254	0.0169367581378575	-0.937579995346191	-1.64983998251989	-0.225320008172489	1.45687248163765	30.8966358173748
23486	Irs4	0.0652116906702949	-0.210369750213748	-0.411657863617484	-0.00908163681001137	64.7077188311353	52.5804641488002	0.108313161521646	-0.346547471239746	-0.753703652668482	0.0606087101889897	46.5933148373361	983.28898690363
23487	Irx1	0.0203590008029107	0.721232025289731	0.18252989101247	1.25993415956699	3.40133311128973	4.90258720338564	0.429498439090039	0.443404573614704	-0.761684569387643	1.64849371661705	4.49929750011316	76.8193068887312
23584	Jade1	0.0301496965277037	0.30545269978525	0.0732448682842457	0.537660531286254	415.063296860818	457.3990494137	0.375593821605425	0.129270937079696	-0.168228623381042	0.426770497540434	455.196946478004	7965.95575651513
23593	Jakmip1	0.00757476235966401	1.56375524279156	0.361151283079331	2.76635920250378	6.3656046383441	8.23889289646885	0.255061119413622	0.5538299367443	-0.477414106695977	1.58507398018458	7.23808849550543	131.05551618191
23594	Jakmip2	0.0574365186150419	0.448167083162566	0.0218340138908933	0.874500152434239	287.222237083686	323.250708268861	0.50704906886076	0.247287910139256	-0.535898539659825	1.03047435993834	310.451124412137	5525.5444185881
23596	Jam2	0.0454915351707539	-0.381489856928012	-0.713864098261003	-0.0491156155950206	2653.48871179179	2445.58238203058	0.000494007787800278	-0.756373428718934	-0.995387910900308	-0.51735894653756	2254.50487789068	44121.4558302783
23687	Kcnc4	0.0261853519042849	0.180549136838806	0.0506579497133763	0.310440323964236	13.8575920033022	16.6866448489994	0.055903802466566	0.319601432075211	0.0251077379041957	0.614095126246227	24.4349836489017	329.87532300722
23702	Kcnh1	0.0686657351176034	0.342842481989997	0.00298505219090517	0.682699911789089	20.5977755154807	24.0366205205055	0.39510873217146	0.238930354734118	-0.341692007503007	0.819552716971244	23.7647589306361	410.394929799734
23708	Kcnh7	0.0658797134909937	0.0849394167456946	0.00412491050230757	0.165753922989082	217.559356781544	232.489512761602	0.0811088389806421	0.14155884124728	-0.00384622347469796	0.286963905969257	252.273807547079	4213.93606254134
23715	Kcnj10	0.0345018431775147	-0.252846372832107	-0.451417808969037	-0.0542749366951773	69.9439550369547	61.5666004755031	0.0143584391732095	-0.428360360502472	-0.699677667920716	-0.157043053084228	54.8640749609819	1118.24778284064
23732	Kcnk13	0.0686767058054355	-0.256133555566445	-0.506917853054593	-0.00534925807829667	27.4850053593372	23.2243378194153	0.479332647443092	0.146467874475137	-0.282961339712752	0.575897088663026	29.7757468811579	482.910540359463
23769	Kcp	0.0135045133719912	0.574937341033145	0.20466997827249	0.9452047037938	3.93464847295441	5.35505054414972	0.218097385775896	0.462173704973153	-0.307146901887783	1.23149431183409	4.67397103850827	83.7820203336744
23825	Khdrbs1	0.0368402887388804	-0.515244302499178	-0.947581038585017	-0.0829075664133396	1232.96563055524	1127.21955019262	0.00798818997783032	-0.81362387705888	-1.30417929925939	-0.323068454858365	1066.15394895008	20558.0347781876
23830	Khsrp	0.0338912475315882	-0.822583407399049	-1.55437363356497	-0.0907931812331261	619.282600358792	558.161927669916	0.104011974426585	-0.944335848692203	-2.21942342876356	0.330751731379153	539.85062865556	10303.7709401056
23833	Kif12	0.0168755815884007	0.499147382563847	0.164317359904557	0.833977405223137	0.0733417939919217	0.595439336387571	0.240332111430536	0.637288624078667	-0.531954436939889	1.80653168509722	0.21903996436851	5.32692656848801
23861	Kif2c	0.0437435477302772	0.322768129137413	0.0476698477767184	0.597866410498109	423.971654450849	501.584639226338	0.231470216472975	-0.433933385445222	-1.1767106174161	0.308843846525651	336.008790844794	7569.39050713188
23926	Klhl11	0.061838578664258	-0.341305132172833	-0.667655051644477	-0.0149552127011887	680.297727490098	647.073479447854	0.00466008673110692	-0.83040332116417	-1.27249714696105	-0.388309495367292	584.018409822547	11468.337700563
23952	Klhl4	0.012390503863223	0.356660581565266	0.142035601489867	0.571285561640665	2.18601722782994	3.00143536034821	0.0248006931400825	0.436493808121476	0.1154603359761	0.757527280266853	3.67052255302358	53.1478508472104
23986	Klk9	0.00240863919567772	1.63613090047043	0.649736323486208	2.62252547745465	0.208608196302681	0.768669195639243	0.137260299851752	0.768949566764629	-0.33397020100793	1.87186933453719	0.803218956201195	10.6829780888587
23999	Klrb1	0.0276641921699397	-0.626095926594373	-1.12242973480826	-0.129762118380483	0.653622093900184	0.38840859015129	0.914644923186411	-0.052341123450786	-1.087758742466	0.983076495564425	0.631744611487085	10.0426517732314
24060	Krt20	0.019651804212249	-0.831680927284338	-1.46751783531007	-0.195844019258611	0.546423584101441	0.185841538152653	0.0293789112998746	-0.78087630114779	-1.43875170806592	-0.12300089422966	0.206535984938955	5.63280664315829
24094	Krt82	0.0478089157493105	0.509578280268244	0.0467480275546314	0.972408532981856	0.421254154902132	0.906649770339512	0.324019470901005	0.310035835257047	-0.336678782644879	0.956750453158973	0.574342430890304	11.4134781367917
24165	Ktn1	0.035901843742611	-0.429721967558108	-0.78107617781678	-0.078367757299437	2378.19420547031	2206.40431149603	0.0692521963898363	-0.461875090534542	-0.931353869213831	0.00760368814474782	2180.45815946868	40590.3400586101
24199	Lamp1	0.0650853903719097	-0.373674391488885	-0.739220620025473	-0.00812816295229585	3459.00165122074	3214.66549361636	0.0139353685882381	-0.739682166872868	-1.24176810390292	-0.237596229842819	3009.64723622068	58099.8862863467
24202	Lamp5	0.0329215490277303	-0.550475029289341	-1.00084884847373	-0.100101210104949	0.742793548832607	0.473216868504274	0.849797140915477	0.112764400201473	-1.15121889368666	1.3767476940896	0.808614088997947	12.147747038009
24289	Ldb2	0.0478192250582822	0.0394187801486229	0.0057207234148276	0.0731168368824181	68.3729810646331	72.7196208810937	0.19024164276864	0.0291436641838492	-0.0137320690981672	0.0720193974658656	87.3844692347937	1370.86242708312
24296	Ldhd	0.0389423264909478	-0.602838462329774	-1.12823823328412	-0.07743869137543	11.9788980432107	10.2221346905432	0.292681500882006	-0.308181521693986	-0.905994897370225	0.289631853982253	10.3522969122251	195.319977875874
24315	Leng1	0.0333090047417518	-0.463645480292542	-0.836942986795935	-0.0903479737891483	73.2350221297084	66.2095891002357	0.00182135285466553	-0.55910119277276	-0.781690771721624	-0.336511613823897	62.1626761166153	1209.64372407936
24371	Lig4	0.00482735376005271	-0.199074430527289	-0.292139682188342	-0.106009178866236	92.374278588838	87.5167012181587	0.065174341033618	-0.479147209234827	-0.957846583401552	-0.000447835068101865	82.0828598711776	1571.84303806905
24398	Lingo1	0.00225885243746437	0.158542172971216	0.0965520959152303	0.220532250027203	133.582246846039	145.391486907927	0.0276117519833386	0.257620281690698	0.0679055777064596	0.447334985674937	172.213271310593	2707.12203038735
24402	Lins1	0.0399091499445695	-0.506009807152511	-0.940118969541381	-0.0719006447636416	173.691227993362	155.036304209133	0.00291703675536935	-1.73623996694673	-2.86838627363137	-0.604093660262081	135.490666803167	2785.30919403398
24407	Lipg	0.0397527754600436	0.0926437855863211	0.0177395547067326	0.16754801646591	24.1869443862896	26.4522085884371	0.558685746078863	-0.0491601621601359	-0.224200448947435	0.125880124627163	23.088191607742	442.364067494812
24598	LOC108168976	0.0493157229251655	0.627097153136351	0.0351141480131855	1.21908015825952	3.88212044353293	4.88635337141551	0.314035218674774	-0.433636250913753	-1.33684531549003	0.469572813662524	3.08470793674888	71.1190905101839
24636	LOC115486408	0.0335196989949521	-0.885725320754493	-1.68679072354385	-0.0846599179651412	0.172007332110517	0.0383392927900275	0.0308125162339047	-1.44867286487689	-2.99946499174659	0.102119261992815	0	1.26207974940327
24644	LOC115486421	0.0662154330810037	-0.45085729646963	-0.901065986497354	-0.000648606441906896	3.54693808502044	2.75254040975064	0.170725102584624	-0.382986398189289	-0.935901072561017	0.169928276182439	2.76330274151406	54.3766874177108
24692	LOC115486959	0.0418437022779901	0.929509112724579	0.0178807208198172	1.84113750462934	4.68640278559586	7.89333533345615	0.402485312135646	0.489577683788127	-0.772951930472005	1.75210729804826	5.41857893640308	107.98990233273
24864	LOC115488404	0.00884377260004976	-0.761587724765667	-1.2251469158226	-0.29802853370874	0.400109912882896	0.15732940771047	0.703494949979622	-0.151983998870142	-0.996797759040083	0.692829761299799	0.344702721321772	5.41285225149082
24993	LOC115489511	0.0172822481609748	1.4523291289806	0.127098678232985	2.77755957972822	0.196481546375439	0.68615397615211	0.143409921950443	0.790706064678623	-0.373209558169549	1.95462168752679	0.621538683718734	9.02504523747769
25022	LOC115489710	0.04595759865896	0.396229526298984	0.0489815355267191	0.743477517071249	2.22205460767945	2.59059891476214	0.119773670543344	-0.827678097558977	-1.96782614555439	0.312469950436434	1.37187533991548	37.1071731741424
25049	LOC115489933	0.0123049281008814	1.46319937518005	0.236885898890017	2.68951285147008	1.19148334923399	1.96689890370495	0.590501947162305	0.293310447679339	-0.868449633192713	1.45507052855139	1.39659671617283	27.3298738146706
25161	LOC118567379	0.0415603116708809	-0.526564887895096	-0.986109728344222	-0.0670200474459701	9.35624908254326	7.08652346604279	0.292388473974006	-0.227228146652991	-0.663126179967031	0.20866988666105	8.38314500229603	148.955505305292
25209	LOC118567431	0.0526580704328755	0.732607405729328	0.00540250061987824	1.45981231083878	0.0578801645036017	0.209414714212292	0.681602676075796	0.231752941850099	-0.970769331557473	1.43427521525767	0.120376131689419	2.32602606243188
25301	LOC118567538	0.0436278739389321	0.495339032697231	0.0595829128240778	0.931095152570384	0.734345560146526	1.48046271493854	0.716226203003399	0.183814023936963	-0.889559675011561	1.25718772288549	0.856705735937484	18.4290840661353
25309	LOC118567546	0.0494601479011069	0.611851462750479	0.036006210965151	1.18769671453581	1.57695318808617	1.91271697379788	0.108727922589112	-0.621603565174575	-1.3976172626291	0.154410132279954	1.24193479781679	28.3896297582051
25405	LOC118567657	0.0393728471896198	0.87948268226127	0.0463515397714108	1.71261382475113	3.75297697352722	5.15084840060937	0.688208509081798	0.200458522148832	-0.859898268631924	1.26081531292959	4.0055885863274	77.4564837627839
25435	LOC118567689	0.054775846720534	0.407047596629389	0.0288893078820537	0.785205885376724	2.77666549055823	4.54777342927205	0.149370746220441	0.395920923916303	-0.142122504552287	0.933964352384894	4.82663545817508	72.9064462680321
25470	LOC118567726	0.0395130120562516	0.525953953604373	0.0740594425351288	0.977848464673617	0.456136504784256	0.937228270178553	0.00125545526469184	0.990281194878243	0.578103965994118	1.40245842376237	1.05001473564508	14.6602770636473
25562	LOC118567831	0.0191385065129165	-0.892751892091159	-1.58352622801622	-0.201977556166102	2.08649863419775	1.30346827500413	0.642021850290901	0.193878052529539	-0.688175641325612	1.07593174638469	2.33171001393315	34.3300615388102
25579	LOC118567848	0.00829138029565975	2.05394035335203	0.143727347738381	3.96415335896569	0	0.217890118496385	NA	NA	NA	NA	0	1.30734071097831
25606	LOC118567875	0.0465335355847363	0.253474068739875	0.0353081563660444	0.471639981113705	2.968306002323	3.55459165190695	0.472549624895387	-0.236554768715465	-0.924738407711417	0.451628870280487	2.50071082535811	54.1416508775284
25651	LOC118567920	0.0200194334488246	1.07881378722546	0.180103323070054	1.97752425138088	4.28696844146013	5.4826735005884	0.407065568003538	0.512378344894761	-0.82968978273208	1.8544464725216	5.38093893386351	90.9034852554722
25754	LOC118568039	0.0120015344723926	1.12543633245253	0.293021868827297	1.95785079607777	5.8338015218106	8.00737969949135	0.197570664991434	0.910320489622398	-0.713612045751276	2.53425302499607	7.33280032842537	127.043889298364
25777	LOC118568064	0.0356604323886031	0.49120788314975	0.0852297118460693	0.897186054453431	0.25696716941073	0.62884042112464	0.790447975515622	-0.11083170944857	-0.994432147069966	0.772768728172827	0.208655961531306	6.56678131240005
25803	LOC118568094	0.0541655884995636	-0.287734474201074	-0.548923120602866	-0.0265458277992832	512.14815727353	477.340923310392	0.139809352769434	-0.388968023742808	-0.901445297152587	0.123509249666972	461.127317538175	8703.69838873259
25857	LOC118568151	0.0337130314956062	-0.421454616237737	-0.759111543583579	-0.0837976888918943	10.5816754440372	8.94917708117437	0.593493664271621	0.117437467083498	-0.343413470458047	0.578288404625044	12.5313599591591	192.373274906224
25859	LOC118568153	0.00480683387620925	-1.51437562596462	-2.54047731711362	-0.488273934815616	0.535336142396476	0.162890057610862	0.649660519194262	-0.233979968076476	-1.32857485883139	0.860614922678436	0.454346291260808	6.91543494760887
25899	LOC118568196	0.0165254190434424	0.902198301321805	0.229026322079002	1.57537028056461	1.79320451376658	3.29014128003456	0.0215646294389917	0.665381789820043	0.168312156700148	1.16245142293994	3.05518246687107	48.8311695640332
25971	LOC118568275	0.0108838801711103	-0.563011170649736	-0.905103805024025	-0.220918536275447	8.85383459287533	7.05166188377318	0.224715470981249	-0.426782422947038	-1.14405040425053	0.290485558356453	7.66934124297558	141.449026317745
26038	LOC118568344	0.0245701637304363	0.610908330644494	0.14446086493236	1.07735579635663	2.97800810035767	4.61002961105088	0.901072074339921	0.018723088995267	-0.300372969452109	0.337819147442643	3.06098430644084	63.8941321070964
26129	LOC118568446	0.0146427694653415	1.29598914136312	0.224916020325365	2.36706226240087	1.39024840979002	2.59368966933035	0.245100606265518	0.644141242130668	-0.553749086654443	1.84203157091578	1.89193703967121	35.2552507127495
26152	LOC118568475	0.000514130087778439	0.924409785902962	0.614042217485132	1.23477735432079	0.178387720061734	0.359050215798644	0.847302967341349	0.12200553874161	-1.22358881645089	1.46759989393411	0.205870076283378	4.45984807286253
26211	LOC118568541	0.0301012642918138	0.453752232854936	0.09981581828431	0.807688647425562	4.94991421491397	6.28234980622885	0.316665945183467	0.516288983176514	-0.584841238496781	1.61741920484981	9.27399254494515	123.037539396528
26242	LOC118568573	0.0107382549638311	-1.53615749582535	-2.81216482697655	-0.260150164674153	0.552622860523716	0.187455223757085	0.0184388484410125	-1.91018574662533	-3.98961865585904	0.169247162608377	0.145313250309589	5.31234800754234
26373	LOC118568712	0.0389764148324658	-0.940199214281172	-1.84561941581963	-0.0347790127427152	3.24341033351017	2.27915061997185	0.352120818314091	-0.435565566668917	-1.42572274615687	0.55459161281904	2.63657351905178	48.9548068352028
26493	Lpo	0.00872321882207916	-0.548341026990953	-0.862445967769646	-0.234236086212259	53.2440187626286	36.9541070736436	0.0121839755840089	-1.19814333419801	-2.11047905279704	-0.28580761559898	23.9036040706389	684.610379441467
26575	Lrrc47	0.0213843920824032	-0.654346454709413	-1.14058873645786	-0.168104172960968	233.10660409422	208.477994559887	0.0249238962358601	-1.12727671636928	-2.14178949271711	-0.112763940021457	189.32551512229	3785.46068265838
26585	Lrrc59	0.0227382734655962	-0.245439904847494	-0.416312664518676	-0.0745671451763109	1390.66306307712	1262.43625758926	0.0590920332603882	-0.668635749139371	-1.34569695275074	0.00842545447199439	1072.98051485636	22356.4790131364
26651	Lta4h	0.00924008496702301	-0.41350047797074	-0.646906217130697	-0.180094738810783	497.521855628816	466.019257217689	0.0642698716288012	-0.798334932557553	-1.66166844958485	0.0649985844697472	440.076213802777	8421.70395989569
26656	Ltbp2	0.0354286591748296	-0.93628128689307	-1.81124542592428	-0.0613171478618645	6.16615072008335	4.65323715441504	0.980057259817667	0.0113337525166506	-0.949944245895853	0.972611750929155	6.19770562903289	102.102561021188
26818	Majin	0.006357531332904	0.330284245550159	0.162612395288405	0.497956095811912	3.16091711889381	3.60331808899384	0.00955049566039663	1.40607371334229	0.322954377013115	2.48919304967146	4.26967833225965	66.2034812408838
26822	Mal2	0.0134321612032792	1.44266468908053	0.214873453599756	2.67045592456131	4.9556131938935	7.09671412036158	0.407243621565761	-0.287275025401858	-1.00947434448773	0.434924293684011	4.4932075747466	99.27320933401
26873	Map3k11	0.0501718770746307	-0.605831552553086	-1.17774157480808	-0.0339215302980943	218.50327667073	186.343254724862	0.0666704620494903	-1.30684133858587	-3.00370123787255	0.39001856070081	169.436337507353	3445.69721341767
26886	Map3k7	0.0567608742612562	-0.411955934060809	-0.79953950487146	-0.0243723632501573	1085.73006617709	1031.69278487833	0.0180231709508859	-0.714224119552653	-1.22934452755858	-0.199103711546729	981.848785856317	18595.6298214704
26891	Map4k1	0.0663434358597904	-0.315242600078728	-0.622724098887299	-0.007761101270156	16.3184032612306	14.1757103257365	0.0272469042747338	-0.689709533937249	-1.24354686747959	-0.13587220039491	13.4818852507945	263.85599302657
26892	Map4k2	0.0397530406764346	-0.291911939358995	-0.532388687278198	-0.0514351914397928	82.9288804997056	78.6755247138967	0.0613993283508796	-0.499340666747365	-0.9903772395689	-0.00830409392582926	73.9255636491068	1413.17981317625
26899	Map7d1	0.0609757601248841	-0.578722258053961	-1.15719636729116	-0.000248148816760385	474.967915709084	398.664990543257	0.205801369405825	-0.366445442158502	-0.946705662680498	0.213814778363493	402.710560606106	7658.06080115069
26924	Mapkapk5	0.0612939209428219	-0.470804846026353	-0.930656204786442	-0.0109534872662649	487.384829679947	460.521768654226	0.0048985482786339	-1.18408107213693	-1.9014628091822	-0.466699335091655	418.956212830406	8201.17686698748
26944	Marf1	0.0455812437607188	-0.475724891068343	-0.898193462394798	-0.0532563197418887	513.305379824047	457.750458835877	0.0577421555348394	-0.505819138763192	-0.993828280586408	-0.0178099969399763	451.914581940919	8537.82252360506
26950	Mars2	0.0488663748584466	-0.304523769961905	-0.572557509978999	-0.0364900299448109	209.150385315188	188.864676125825	0.060412986261245	-0.298220319034925	-0.579297439974441	-0.0171431980954102	185.686106903296	3502.20701006585
26967	Matn1	0.0441857870915713	0.888206193759068	0.0139299019915589	1.76248248552658	0.236308057362516	0.486225694530489	0.59355958452485	-0.263776244657459	-1.31332603797786	0.785773548662945	0.15636316180237	5.27338148217225
26970	Matn4	0.0474963142184302	0.673097255784234	0.0374493251090454	1.30874518645942	3.68292048122759	4.45622809488518	0.594993727925658	-0.195277649066852	-0.969448252683873	0.578892954550168	3.40873934437991	69.2873275229561
26980	Mbd3	0.048657496590731	-0.584158701394334	-1.12724905318382	-0.0410683496048454	181.567717511172	145.665394630681	0.0407305465625604	-1.10256443186235	-2.23891881630844	0.0337899525837366	133.605101675725	2765.02928290546
27031	Mcmbp	0.0625451202295677	-0.444653583774173	-0.879571364184119	-0.00973580336422764	725.164099069333	650.978575683362	0.0164239541438487	-0.877714478716847	-1.52646540866518	-0.228963548768515	610.444568815858	11919.5234614113
27033	Mcoln1	0.0410408346481634	-0.627446799193458	-1.18668718263313	-0.0682064157537867	155.045510148392	140.830905152535	0.1412636048244	-0.818457327361356	-2.02528391064678	0.38836925592407	133.599064074745	2576.85287625403
27058	Mdh1b	0.0111888004025644	0.854614435616006	0.286953633738162	1.42227523749385	3.55626801741171	4.23024212463145	0.893522879139933	-0.093077482048882	-1.56917748419984	1.38302252010207	3.44566989646515	67.3930802310498
27071	Meaf6	0.0617431544785825	-0.535980507106726	-1.06847442914493	-0.00348658506851796	238.56563781383	220.16676657969	0.111934153744545	-0.806933256190271	-1.88122476918937	0.267358256808826	221.102194659453	4079.00759431784
27089	Med19	0.00693852085122359	-0.475480330212903	-0.72877012144851	-0.222190538977295	192.212794905908	175.554733101727	0.161579613445491	-0.407873919770078	-0.984017076122812	0.168269236582655	176.408786506911	3265.05788708728
27129	Meis3	0.0350689073619721	-0.555640420925038	-1.01940848586165	-0.0918723559884226	58.9157752117146	52.6371653996958	0.0051850301152945	-0.972436265439265	-1.52807998378577	-0.41679254709276	47.4367448844226	953.938112974998
27136	Mep1a	0.0396327082798899	0.806175964031159	0.0581953702924225	1.5541565577699	4.82455369976998	6.01255480486711	0.932929715186804	-0.0432704833336711	-1.13343399334686	1.04689302667952	4.73343425485703	93.4232565569647
27177	Mettl8	0.0505079707838643	0.108216387238387	0.0138362698777274	0.202596504599047	108.623379179983	113.819869284496	0.928081484552984	0.00870239835547898	-0.195627224858929	0.213032021569887	109.014998482662	1988.74948168285
27198	Mfsd1	0.0660475319755301	-0.328570931210948	-0.649214381552852	-0.00792748086904382	866.371584392596	815.29411978938	0.0264920177821667	-1.14244200842625	-2.19397944179051	-0.0909045750619866	740.626850039403	14533.7553253283
27243	Mia	0.0546195400826635	-0.63219853999413	-1.24986498024512	-0.0145320997431453	3.28968686131334	2.45847457296322	0.197301298505426	-0.626021680294652	-1.65222163861564	0.400178278026334	2.25799781433059	48.0369554916429
27245	Mia3	0.0658059209173144	-0.285462648834143	-0.561935559737794	-0.00898973793049235	1095.71518877791	1016.93676198672	0.0511047172145166	-0.477948656442732	-0.918328187456959	-0.0375691254285051	982.905364611337	18573.3438922558
27248	Mib2	0.0453740430970462	-0.170150967908663	-0.314194682054957	-0.0261072537623687	267.16454232197	250.620478828127	0.292473077621203	-0.0855188977136365	-0.247822553879686	0.0767847584524129	250.616043228093	4610.40638626914
27257	Micu1	0.0305527311319391	-0.176698133923053	-0.309530256400663	-0.0438660114454431	673.162440533799	643.701517113367	0.0525301643317238	-0.33758371794097	-0.64324287403799	-0.0319245618439498	621.850147066644	11632.2846282829
27265	Mief1	0.0191867473588274	-0.287801973917281	-0.480100272391926	-0.0955036754426363	405.847414745519	376.398741671626	0.0594544835435584	-0.458722030605122	-0.901095163153647	-0.0163488980565961	360.703626947439	6857.6987001875
28523	Mllt11	0.0184915224813996	-0.519154107225835	-0.877653174063979	-0.160655040387691	48.8671320898806	43.4953458555477	0.159606113628662	-1.03809801536686	-2.77578717936956	0.699591148635847	38.1740083009007	783.218917477974
28543	Mmp10	0.0123226473114632	-1.2948263226742	-2.31774580555992	-0.271906839788479	0.431963550524131	0.13773982876527	0.576597703409862	-0.292639751545667	-1.40823810068836	0.822958597597029	0.350783963989999	5.5229240596764
28549	Mmp16	0.0280184650780808	0.343839806078343	0.0863990058531672	0.601280606303519	61.234078934607	71.8804514586129	0.493801015245695	0.135160235555701	-0.274897028515578	0.54521749962698	65.3261640348864	1190.64416656864
28584	Mob3c	0.0471633421164256	-0.461350805912869	-0.874230854075418	-0.0484707577503214	74.5301573171995	65.1496395335293	0.0165298589679158	-0.601333029491478	-1.01240159936642	-0.190264459616541	61.7726942255086	1208.71494645742
28588	Mocs1	0.0498833999523185	-0.709096573582883	-1.39615057994381	-0.0220425672219513	63.5567954870486	55.4970268457656	0.309064590706014	-0.45305532466852	-1.38962960960332	0.483518960266276	57.5391305076871	1059.55771704301
28591	Mog	0.0274620276450313	0.784754864868304	0.135549952525019	1.43395977721159	0.668934217825158	1.10468200353993	0.617809823201511	-0.242725424375735	-1.275094744371	0.789643895619529	0.581222398764468	14.1290317207773
28626	Mpeg1	0.0485829510321354	0.430665048166769	0.0440147909070566	0.817315305426481	17.3944846467706	21.1751407735427	0.774860242992571	0.0984934395241713	-0.630113504121422	0.827100383169765	18.3832158065331	341.717047361078
28684	Mrgprf	0.0653905625406689	-0.463040313786876	-0.924593476577157	-0.0014871509965953	1.12199458137785	0.77023857076928	0.0504039958567436	-1.1559646108238	-2.4534166940265	0.141487472378907	0.485764015152174	14.2679830037958
28857	Mta2	0.0230461358066736	-0.628998560390428	-1.10296871228995	-0.155028408490908	745.886187372052	682.953214097427	0.00556486587270075	-1.8866626423339	-3.3928024609023	-0.380522823765502	604.844669227666	12202.1044241829
28899	Mtmr14	0.0123034252707617	-0.726224400804678	-1.20171535089988	-0.250733450709473	158.596084102089	139.394284486764	0.00111069034376583	-0.940464862197206	-1.31533154383976	-0.56559818055465	130.358326327884	2570.09216950042
28920	Mttp	0.00130780504463444	-0.307246434269565	-0.415412055282427	-0.199080813256704	153.881337973179	136.495379733354	0.00800385674265753	-0.818726178445882	-1.31336773522569	-0.324084621666076	106.64477541346	2382.12895871996
28926	Mtx3	0.0485240970294771	0.117630993529402	0.0162930024126355	0.218968984646169	299.585159693334	313.413582495083	0.272297141115659	-0.202111437984391	-0.570982800622357	0.166759924653575	275.789346126711	5332.72852989076
28943	Mug2	0.0206760216148134	0.57190689587471	0.159692343176739	0.984121448572681	0.739078848985488	1.16655709324153	0.405521160555901	0.415754069238949	-0.647653107016631	1.47916124549453	1.00587158012329	17.4690451341019
28947	Mup-ps16	0.00252576145056611	0.643947047491008	0.36197546416368	0.925918630818336	0.291004996746493	1.09178028416626	0.296248516070106	0.590350727572859	-0.632240245117562	1.81294170026328	0.623950122078036	12.0404124179447
28962	Mup22	0.034250512877806	-0.454017312626465	-0.821856068129152	-0.086178557123778	0.871327718330043	0.451884055320905	0.406860416833238	-0.516301654943739	-1.86921476525324	0.83661145536576	0.564199916803117	11.3244701427244
28964	Mup4	0.0414554622914692	0.637102869460951	0.0660463331786958	1.20815940574321	0.0382625095557732	0.29769395038675	0.319170042887177	0.390300644100523	-0.425558813089723	1.20616010129077	0.103880283710098	2.63902046191573
28979	Mxd1	0.0233270559918878	-0.269580253727616	-0.459167087642187	-0.0799934198130437	112.443414954778	97.8747516635788	0.0456375877100841	-0.338978559213931	-0.632494481418072	-0.045462637009791	94.1911472813947	1827.05588339851
28982	Mxi1	0.0306330109224461	-0.120138854310703	-0.210147432292552	-0.0301302763288536	295.730882752783	272.621075053218	0.226046102827906	-0.162428898150545	-0.426372684741521	0.101514888440432	269.117037295884	5024.81397061131
28985	Myadm	0.0170970385446869	-0.657284641667512	-1.11736416056542	-0.197205122769604	23.3235283975187	17.9426686795847	0.0196750824573864	-0.855427319528285	-1.51447977612532	-0.196374862931244	16.772538040131	348.232410703406
28988	Mybbp1a	0.0175909222583235	-0.258741654238238	-0.426982528066089	-0.0905007804103866	1037.07123426185	926.836063289601	0.0102675164204683	-0.49858544703931	-0.792667176184308	-0.204503717894312	824.855662482248	16732.5777602022
28991	Mybpc1	0.0362984179219254	-0.974839548283525	-1.904154010023	-0.0455250865440525	18.6977965027072	7.54605686073908	0.0122417749624141	-1.44761519947699	-2.65261263748504	-0.24261776146895	4.63238104944228	185.257406477332
29042	Mymk	0.0149660501819952	1.14342895450622	0.242360891684735	2.04449701732771	0.0758646580511425	0.434998738832795	0.178294258903741	0.856605230148372	-0.569004778600285	2.28221523889703	0.295513763280054	4.83826296098395
29052	Myo1a	0.017587201089819	-0.754698105800439	-1.30181395188131	-0.207582259719563	9.53288369703995	7.76737620400877	0.347809727484631	-0.306588653735333	-0.981483228698096	0.36830592122743	8.70696621116526	156.043356673284
29089	Myrip	0.0202189957486489	0.248619699407873	0.0809709035942107	0.416268495221535	55.2297855998187	64.0219586175237	0.188387131418804	0.327226426818352	-0.164325282006128	0.818778135642832	68.644410269168	1127.37692691906
29092	Myt1l	0.00192573800354838	0.646028581143617	0.379773202357392	0.912283959929842	24.3913034076196	30.9283469780035	0.0160619462267981	0.303982684943655	0.109866602540248	0.498098767347061	28.5044090414541	502.944356562464
29159	n-TAagc8	0.0168956475156084	1.08564023099018	0.219618324635418	1.95166213734493	0.503797702472004	0.955060558419578	0.295334117709078	0.268527019402398	-0.252722005570204	0.789776044375001	0.872313557054258	13.987030907675
29266	n-TEttc7	0.0350664186537129	0.53887004530759	0.090900429440902	0.986839661174278	30.3661281976971	39.6252447714585	0.332688074624375	0.548623214513756	-0.674413743777649	1.77166017280516	51.5285191953613	729.119352987102
29394	n-TNgtt1	0.0285446729595528	0.625968957459606	0.12527375946206	1.12666415545715	0.403456581277832	0.735319546516243	0.0231353537823226	0.90416441562329	0.164495054525052	1.64383377672153	1.71735504789682	17.1367870541453
29436	n-TQttg4	0.0556394694948517	0.320670258706001	0.0256038339950343	0.615736683416969	3.14424091045034	3.87587023452049	0.540643830649384	0.370560044723239	-0.930013147213054	1.67113323665953	4.00245427992803	66.1353925493932
29522	n-TVcac9	0.0212306696694988	0.578910889660574	0.15788149695562	0.999940282365528	10.5887777112766	15.0217509450843	0.276266256423279	0.606001394793165	-0.596400216759177	1.80840300634551	17.441472713851	258.312008221271
29531	n-TWcca6	0.0493704286947565	0.742082098994074	0.0186219124169859	1.46554228557116	4.74456425230924	6.06621022226121	0.342523137823373	0.447490655367152	-0.550159906633089	1.44514121736739	7.86649513162133	112.063617637151
29583	Nagpa	0.00959129164545559	-0.223344352327828	-0.34699326349234	-0.0996954411633157	58.745196528407	52.6855771845255	0.337420654573345	-0.200511724118113	-0.625992121139564	0.224968672903337	53.1774390399311	987.649276517181
29622	Nat8f4	0.0675521039279347	-0.0765051888366524	-0.149900728541893	-0.00310964913141221	58.6382542397919	52.1212651376276	0.0550439113648909	-0.147725930589365	-0.280542846801791	-0.0149090143769389	49.9420747341002	964.209564669118
29632	Naxd	0.0291785522240944	-0.250729475800901	-0.438161234741574	-0.0632977168602274	269.002907516421	259.134143369852	0.0989511174865526	-0.501806551548556	-1.08816891262724	0.0845558095301249	250.288290674927	4670.5520493672
29654	Ncbp3	0.049245795722283	-0.774537719078944	-1.53627464820568	-0.0128007899522111	292.148822914688	263.083575149212	0.0445746103790668	-1.30736011347727	-2.79549008065347	0.18076985369893	249.744675398518	4829.86244077451
29671	Ncmap	0.0205171135716766	1.21487482349006	0.146945181842064	2.28280446513806	3.91838376413994	6.06265021739393	0.143780902399949	0.577844274160256	-0.22508719010462	1.38077573842513	7.16819550574074	102.895376923648
29810	Nes	0.0416589513205894	-0.231664437048867	-0.423801215769891	-0.0395276583278432	3963.92908035239	3518.6904545413	0.104441738713647	-0.368069008931907	-0.795843347361976	0.0597053294981615	3324.05057431802	64840.0206552702
29852	Nfkb2	0.0101779268278993	-0.36883439172917	-0.580403327920857	-0.157265455537483	110.75127670008	97.4637776496487	0.0317025034232051	-0.527248572527813	-0.95154073662387	-0.102956408431755	95.2664241437412	1820.88887096082
29854	Nfkbib	0.060732922384735	-0.212608993245113	-0.411239218536851	-0.0139787679533743	86.5519276162011	80.2210404936672	0.297917726429716	-0.289938246326284	-0.857769913679377	0.277893421026809	80.7929240108855	1485.39535272452
29886	Niban1	0.0346926900073373	0.139725606222144	0.0310016494431484	0.24844956300114	56.640890297995	64.9895158021014	0.682588010099125	0.0397168544360892	-0.164414361851813	0.243848070723991	58.9855239334304	1083.69558020116
29890	Nid1	0.0701982139951734	0.0461438286696465	0.00132298648974692	0.0909646708495461	125.130944822479	147.334603994791	0.0677920972680938	0.0496326468928116	0.00199931782060961	0.0972659759650135	167.743456571478	2641.25403233249
29918	Nkap	0.0614759429565808	-0.2589881039029	-0.503235281766253	-0.0147409260395456	183.683261491933	174.086132186049	0.216572941356879	-0.180827078316354	-0.468145060280472	0.106490903647764	174.412541597401	3193.0916116523
29929	Nkx1-1	0.00163646918398719	1.27989536294979	0.655841078988057	1.90394964691153	0.386321617592044	0.884187606408625	0.248160902785388	0.819491211071453	-0.795435405374688	2.43441782751759	4.20559901080705	32.8566494088463
29956	Nlrp14	0.0388017656254765	0.877889057248998	0.0503755283779037	1.70540258612009	3.24276477635649	4.88827041341483	0.429491840373501	0.240040176422578	-0.391356905555016	0.871437258400173	3.76570332331917	71.380431078543
29968	Nlrp6	0.00533164710831692	1.51711052575168	0.462585088555005	2.57163596294835	0.634716152084623	1.76761564028324	0.04741835233522	1.16509044931711	-0.121446206917295	2.45162710555152	1.56686712165174	23.8151934841176
29993	Nmt1	0.00282223817599557	-0.240639035726175	-0.340403898361608	-0.140874173090742	732.791687722374	697.31835665349	0.106517322197612	-0.48207148422383	-1.05939790389779	0.0952549354501357	664.887466050258	12569.9850625567
30004	Noc2l	0.0227426211580008	-0.145425954960224	-0.245710213433151	-0.0451416964872979	671.487234701734	622.472241536598	0.0428129491479357	-0.488872857602552	-0.915822839050864	-0.0619228761542397	509.196752422906	10818.9373719674
30022	Nolc1	0.040841505976949	-0.0927176555029824	-0.168304636128012	-0.0171306748779533	835.715300710729	788.89505488897	0.0145619641918086	-0.228517574293358	-0.369355980571023	-0.0876791680156932	696.754804388414	13928.1909599287
30027	Nop14	0.0545004153623806	-0.284857893823587	-0.543854132185032	-0.0258616554621424	366.439736714512	341.604188291942	0.0296201514811977	-0.468927184012953	-0.834150635742721	-0.103703732283186	321.468042534993	6177.07180524868
30045	Noto	0.0173536409675491	1.14395550916498	0.206271736732704	2.08163928159725	1.07705543118145	1.65248990893102	0.790464897307128	-0.160687048336537	-1.44616552482014	1.12479142814706	1.00021696609401	22.3785738372389
30121	Nr2e1	0.0528430994853552	0.464889250918095	0.033081451673781	0.896697050162408	100.557247872782	118.990999783373	0.315893821966182	0.302603224636262	-0.316269666277123	0.921476115549647	118.570893855104	2028.71484906755
30190	Nsun2	0.0335211661114304	-0.159653745942936	-0.282806544847262	-0.0365009470386088	1225.80905608495	1126.91006779606	0.0164971632311724	-0.388462281812383	-0.64175740803722	-0.135167155587546	1019.02342466182	20230.455291257
30197	Nt5c1a	0.0427236460564348	0.77753365786939	0.0456204997340359	1.50944681600474	5.69425379473727	7.83864859130633	0.423406818312644	0.465190230247418	-0.787018867126337	1.71739932762117	8.79435850309037	133.963565334804
30198	Nt5c1b	0.0101876790174367	0.721290122827328	0.271765854752505	1.17081439090215	1.8184475487339	2.49306352016389	0.0291819114663998	0.756778508900647	0.124976060434673	1.38858095736662	2.72613235808932	42.2258605619227
30206	Nt5el	0.0420165644598058	-0.423656710416091	-0.786586274655986	-0.0607271461761956	3.9483697391425	3.06807447328227	0.573359539191045	-0.0925801929415347	-0.435910038158823	0.250749652275753	3.62597264715263	63.8545011574644
30209	Ntf3	0.0658846965217585	0.385191546888752	0.00602855433242172	0.764354539445082	3.86681420004751	6.23683785413706	0.565309628849666	0.258290477128585	-0.692584530914235	1.2091654851714	5.51868854328798	93.7340435848353
30232	Nubpl	0.029646409434471	0.662677094814733	0.121525425150327	1.20382876447914	98.7003696288335	106.49993227021	0.325635749230269	0.281589938279673	-0.305596129516334	0.86877600607568	105.608281180257	1864.8514984758
30299	Nutm1	0.00964796971709408	-1.10435333147955	-1.87171400430327	-0.336992658655818	2.27843944654393	0.952145804035878	0.0327624985314798	-1.23891297096896	-2.49291013564772	0.0150841937097936	1.01474441787749	25.4719780107438
30309	Nxnl1	0.00554386358606102	-1.09192665289791	-1.75187067574703	-0.431982630048784	1.30430572365479	0.788663560895279	0.128223153499426	-1.1326723736251	-2.90818319490125	0.642838447651046	0.826163976304969	17.5147995651303
30310	Nxnl2	0.00671695190153647	2.20547392130848	0.158602144861372	4.25234569775559	0.518915650280239	0.918810211378883	0.00917659618876978	1.37231097820282	0.338095335521056	2.40652662088459	1.58931633422333	18.1622531752947
30352	Obp2a	0.0393233107054161	0.331919019247191	0.0577634628834637	0.606074575610917	0.10842107842807	0.259130109204108	0.406465008317398	-0.359905476338671	-1.27321645873659	0.553405506059245	0.0436922178653888	2.4674604329854
30358	Ocel1	0.0156739737117733	-0.734256083497898	-1.24744118537795	-0.221070981617849	18.1497174958298	15.377039587249	0.132293543623756	-0.253895719922662	-0.573766907928922	0.0659754680835982	16.6388172569158	300.993446039967
30398	Olfm3	0.0358253915527873	0.501064857225459	0.0854639467305637	0.916665767720354	21.9647035132685	27.1675031107468	0.53604717230776	0.127565730217703	-0.302200859776736	0.557332320212143	24.4567141904036	441.533524886513
30488	Olfr111	0.0318525426934204	-1.1393133466533	-2.24401470951059	-0.0346119837960013	0.525447792672908	0.227095585326381	0.0578823181061597	-1.16248043966863	-2.53059608956721	0.205635210229957	0.202842702285433	5.73231648170833
30684	Olfr1330	0.038342660796407	0.958049167597474	0.0346440945824532	1.8814542406125	0.0350792844361485	0.204635562471874	0.523386305758923	0.38246140519152	-0.904939615346263	1.6698624257293	0.0851251844648798	1.94904018823742
30838	Olfr1532-ps1	0.0347559699692892	-0.731340367110978	-1.36924645727134	-0.0934342769506203	0.290138770735489	0.0383392927900275	0.385498765366143	-0.511124275980709	-1.78511945522827	0.762870903266853	0.140026625045747	2.81102813142758
30933	Olfr287	0.0122701893895786	-0.648742050626595	-1.06416491443763	-0.23331918681556	17.3775863657905	13.2220775609271	0.0122315811464126	-1.32616631749114	-2.3834701904823	-0.268862444499978	9.84314533457476	242.656855567754
31494	Olfr976	0.0224067266716506	-0.615326702704901	-1.07375329130472	-0.156900114105087	0.344861945204679	0.145433734889388	0.384056665143269	-0.55570188880197	-1.95070236644545	0.839298588841512	0.185152874298759	4.05269132635696
31568	Os9	0.060155207288381	-0.176659764606328	-0.340612338988051	-0.0127071902246045	687.037596581133	653.050195495274	0.0119416587575513	-0.328394321118422	-0.52325734461012	-0.133531297626723	624.670405811497	11788.5491873274
31583	Oser1	0.0574074443348478	-0.457496304518572	-0.893465569265729	-0.0215270397714155	73.863188235324	66.2300956945029	0.00459320768139644	-0.811886503292051	-1.24021139789138	-0.38356160869272	62.0932986099174	1213.11949523847
31610	Otub1	0.025569243055749	-0.423018244227597	-0.735996843466686	-0.110039644988508	567.36743081312	542.420281519981	0.0676443128163712	-1.32244371199296	-3.0576872464312	0.412799822445267	493.250220259361	9618.22759555477
31645	P2rx3	0.0298934027039795	-0.312203507528012	-0.549192237221174	-0.075214777834849	101.99213883427	85.482238809969	0.00219042756822598	-0.653156694356308	-0.930780030933144	-0.375533357779472	65.0390767432067	1515.08072632468
31659	P3h1	0.0497797422886421	-0.347072358744528	-0.656398386221418	-0.0377463312676382	131.088624779475	119.968174547118	0.0609517812973217	-0.713718871978995	-1.4532084099469	0.0257706659889115	113.140144464722	2185.18166274789
31666	P4hb	0.0270892368591643	-0.217043912452703	-0.37526569261114	-0.0588221322942656	2585.78601471017	2432.63264183589	0.0389451424092004	-0.496554988339532	-0.918499728910075	-0.0746102477689884	2246.07046993125	43586.9347588639
31702	Paip1	0.0360969595115358	-0.787379966396229	-1.49353981993425	-0.0812201128582061	1106.82096871932	1038.54282432511	0.0557142118906354	-1.59074915019376	-3.74018589438671	0.55868759399919	984.517134949018	18779.2855679607
31742	Papss2	0.0409815232306863	0.264572179729115	0.0453805870716169	0.483763772386613	37.4818829442306	42.4867754060146	0.396924477597406	0.298995803774366	-0.436321312693829	1.03431292024256	60.0279290586415	839.97952445332
31828	Pcbd1	0.0561204163821912	-0.268807682001769	-0.515044128645664	-0.0225712353578739	13.5713452912349	10.518752197321	0.187687045977646	-0.445463071705861	-1.12768239132802	0.236756247916301	10.181666666297	205.630584929117
31835	Pccb	0.0627755808591319	-0.198683255207622	-0.386122543541564	-0.0112439668736793	301.521330254999	285.330347580118	0.0463339544843374	-0.451563909418095	-0.852615050336744	-0.0505127684994453	271.138988676021	5147.94399906683
31914	Pcif1	0.00723025295649157	-0.730919182326339	-1.15054211235722	-0.311296252295458	126.868927407701	111.047082422324	0.0115012624752261	-0.989560340234133	-1.68098449271283	-0.298136187755433	106.864832623991	2068.6850547241
31949	Pcyt1a	0.0504331437859173	-0.490810341484868	-0.942377449863415	-0.0392432331063211	694.182255231916	633.792055938098	0.000985212317824888	-0.66145184701624	-0.897557854021118	-0.425345840011362	609.371971372639	11624.0776952559
31952	Pdap1	0.0342268814826386	-0.427901749747576	-0.772696985014826	-0.0831065144803254	718.78094514801	664.129468181709	0.179325813375836	-0.28498155494745	-0.699992301119745	0.130029191224844	670.054815737485	12317.7913744032
31966	Pdcl2	0.0486715944082314	-0.411722518066456	-0.780228227482665	-0.0432168086502477	1.27023273083724	0.903134308230295	0.687565826013154	0.155738161736286	-0.663027985565382	0.974504309037955	1.40965685826618	21.4981433840023
32003	Pdha2	0.0338184467035072	-0.831343087126283	-1.57245283715637	-0.090233337096199	0.257283848791049	0.0391207909500018	0.0418898706659052	-1.32131562307221	-2.80386663986832	0.161235393723892	0	1.7784278384463
32014	Pdk2	0.0514038230057297	-0.0984320642120736	-0.184722757970184	-0.0121413704539634	70.5989205537731	65.0496075567975	0.751850705027667	0.0116152465249897	-0.0658467484142787	0.0890772414642581	71.1331571334921	1240.69011146438
32034	Pdxdc1	0.0497042479091602	-0.418619713147454	-0.796317058293265	-0.0409223680016429	711.464639733574	669.706309223834	0.0277940339759748	-0.755424551968817	-1.37707833369062	-0.133770770247016	613.092651560783	11965.5816031091
32086	Pex12	0.0267283461015909	0.271179311829294	0.0729799254712424	0.469378698187345	62.4776402276553	69.873278521603	0.0863473004437252	0.270556048472891	-0.0175282705933161	0.558640367539099	68.7745386965452	1206.75274467482
32160	Phc1	0.0276826676728883	-0.565604430751501	-1.00726019457694	-0.123948666926063	234.263854806438	213.057144958725	0.0888318054138645	-0.88717764871941	-1.99409344820334	0.219738150764519	197.08295398874	3866.42372252342
32181	Phf23	0.0302328684085929	-0.156082831708466	-0.272861490402004	-0.0393041730149282	222.758819886064	203.547885434035	0.0910476802081401	-0.236736896230044	-0.492789452760619	0.0193156603005314	188.907236195761	3691.28364909516
32200	Phldb1	0.0669412505416799	-0.277482206264475	-0.547518356059111	-0.00744605646984026	1211.03778498387	1052.84149000022	0.11818160560516	-0.330664120593648	-0.732155303382621	0.0708270621953248	1003.50343828621	19604.2962796218
32249	Pigm	0.0420411979818889	-0.210817593936858	-0.385763744740811	-0.0358714431329052	370.237327119887	350.850810188914	0.0422291481769337	-0.719405705871328	-1.38279881597086	-0.0560125957717991	320.01959942081	6246.64642037766
32301	Pip4p2	0.0324605558371648	-0.633386254406697	-1.16033056755932	-0.106441941254073	709.05369109444	668.571451966042	0.00300214242531517	-1.25742468091948	-1.95489895805967	-0.559950403779296	622.988127877159	12003.6796256258
32311	Pirb	0.0636842789560416	-0.255098481544704	-0.498449708422197	-0.0117472546672105	2.86040017816799	2.48241379759985	0.169500905128483	-0.48428050647051	-1.19511175158155	0.22655073864053	2.11715872098619	44.7598361805242
32315	Pitpna	0.0354676316677647	-0.457528434367884	-0.832357874605106	-0.0826989941306626	779.355049191986	731.686282185091	0.044278108884578	-0.535690541331246	-1.01348844022431	-0.0578926424381777	706.060923667128	13302.6135302652
32335	Pkd1l2	0.0626794964877637	-0.524482041432752	-1.0468109002524	-0.00215318261310926	3.86449316572788	3.15720228809397	0.453579893331406	0.368923668607958	-0.676994175595287	1.4148415128112	4.3353220752396	68.1421051743687
32342	Pkhd1	0.0337329704345954	0.842143446575744	0.0894529079479823	1.5948339852035	16.7765489414816	21.0147889803258	0.877181511316965	-0.0496096291405487	-0.729731423908138	0.630512165627041	16.360140748266	324.90887202044
32370	Pla2g3	0.0224744273151867	-0.455208376578992	-0.782169550132842	-0.128247203025142	7.54618288389261	5.53165873974055	0.748707703062261	-0.114589165815797	-0.871236178473384	0.642057846841791	7.15033677582691	121.36907039676
32376	Pla2g4f	0.0059411946827214	0.730861940145031	0.330729196467537	1.13099468382253	1.29288185646324	1.71481982350143	0.264379661575052	-0.386261973023494	-1.09620031589147	0.323676369844484	1.02329275868151	24.1859666318771
32398	Platr22	0.0693983254833412	0.309772920853216	0.00313799767277417	0.616407844033657	1.65171509380083	2.17941270086788	0.491569517387771	-0.199665737124185	-0.805360964143254	0.406029489894885	1.35033358405869	31.0887682723644
32412	Plaur	0.018590439148364	-0.136414140305761	-0.225382320920389	-0.0474459596911321	57.2581264783891	50.340457069198	0.0756462526514888	-0.143331480195096	-0.286926568844551	0.00026360845436002	49.8231039752848	944.530125137232
32422	Plcd4	0.0389796459648306	-0.124586028777859	-0.224887802781371	-0.024284254774347	335.890383398431	309.776212136427	0.0527855090429272	-0.1744683238176	-0.329529115354702	-0.0194075322804971	298.876943065409	5667.2612316016
32449	Plekha6	0.0228243515011142	0.883058974532735	0.168200621592334	1.59791732747314	23.8897179003932	31.1483192048979	0.300252343839605	0.348000516916368	-0.343307894464785	1.03930892829752	62.7231011287182	706.566829404056
32472	Plekhn1	0.0141604995872715	0.305540583611924	0.116737048752636	0.494344118471212	36.1273391874581	39.5378095601844	0.830053137079742	0.0323428145780542	-0.286424888046314	0.351110517202422	36.5190287468588	673.105064967008
32518	Pltp	0.0490338402030865	-0.299631268263926	-0.563460260543807	-0.0358022759840437	100.583772113572	76.2450318605517	0.206364910431151	-0.276700893059213	-0.709522369311914	0.156120583193488	77.384619292986	1525.28053960266
32522	Plxdc2	0.0268666850021951	1.01933335227291	0.116074604183631	1.92259210036219	13.0435065854379	16.3395977868644	0.124606488209831	0.43422558371047	-0.114820323775427	0.983271491196366	15.4747933183531	269.147386143932
32537	Pmel	0.0240721290031976	-0.742254607702051	-1.32646524311986	-0.158043972284246	11.4974953060982	9.64231777189607	0.523536981795143	-0.370885754628611	-1.61725554721407	0.875484037956848	10.6119625445753	190.510653735417
32547	Pmpca	0.001947231051243	-0.338157458069914	-0.468823762917404	-0.207491153222424	569.176184338034	511.27954792633	0.0224313061686068	-0.677334606542685	-1.19054563693486	-0.16412357615051	458.260071853545	9232.29482470745
32567	Pnn	0.0582613211156101	-0.19581774722258	-0.375936384267408	-0.015699110177752	882.48940933664	826.485301832223	0.0322616881768105	-0.31932735593743	-0.567440169627645	-0.0712145422472145	788.126157829603	14982.6052139908
32569	Pnoc	0.00852234401836791	-0.879153237622325	-1.42885138998668	-0.329455085257967	1.97739647649864	1.09900871271676	0.0232502464641378	-0.978309317377953	-1.79934918952639	-0.15726944522952	1.19744796254702	25.6431189105745
32573	Pnpla2	0.00561795862547956	-0.569726895652546	-0.864492989318079	-0.274960801987013	76.1853786719574	68.3322196669397	0.0152741063646908	-1.03410286995013	-1.82335491047266	-0.244850829427607	61.697005381993	1237.28762232534
32606	Poldip3	0.0344283700633751	-0.474529107674227	-0.861236558405945	-0.0878216569425084	671.190073370866	621.341450834912	0.0083944257177709	-1.0521037941583	-1.74583735454185	-0.358370233774746	563.618967215718	11136.902948529
32618	Poln	0.0149959950989146	-0.538296404665955	-0.891436979831042	-0.185155829500869	82.8723545172888	66.9176141218897	0.0734521944396061	-0.874022856145564	-1.88750018797047	0.139454475679338	66.0947245406673	1295.30815907908
32641	Polr3d	0.0685272552048685	-0.227564498259054	-0.449462191750728	-0.00566680476737949	263.327810492071	245.924164542631	0.00163237033005212	-0.564603467834415	-0.784257746009403	-0.344949189659427	226.050295183472	4411.81362130904
32643	Polr3f	0.00554374184583575	-0.157615845376897	-0.233483171189286	-0.081748519564507	405.847572115448	386.857626261885	0.0116133224659837	-0.547295964725876	-0.884090714771895	-0.210501214679857	352.202633627023	6869.44699202613
32648	Polrmt	0.0219890867975807	-0.544429339773982	-0.940896827040378	-0.147961852507585	128.059187948577	113.61730592565	0.136834526455218	-0.712533405176771	-1.71654800526464	0.291481194911103	107.806212818421	2096.89624015588
32653	Pomgnt1	0.0366142863662469	-0.181140902340202	-0.324852113608613	-0.0374296910717908	368.674507999998	343.87773368124	0.0778190833025269	-0.316329891354341	-0.642707333957737	0.0100475512490555	328.107816943443	6243.96035174808
32720	Ppifos	0.046439612464829	-0.597305622754613	-1.14627874728056	-0.0483324982286675	1.0723243912206	0.656800583553454	0.700185150837413	0.215629589453712	-0.975677808889384	1.40693698779681	1.20566118510208	17.6087169592568
32731	Ppm1a	0.0378951486038884	-0.240209200580635	-0.433944554495641	-0.0464738466656288	937.764990776392	881.394469958861	0.0181044356956596	-0.50040944222829	-0.842553103359075	-0.158265781097505	824.069635569154	15859.3745778264
32763	Ppp1r16a	0.0434730596491535	-0.198275867878705	-0.364322252721275	-0.0322294830361355	132.507288209654	123.697677781874	0.152483528639665	-0.498379318667106	-1.19645708824624	0.199698450912032	115.1957026211	2228.40401167576
32767	Ppp1r1a	0.0512846060201342	0.133671087111231	0.0163377053597118	0.251004468862751	227.896364296583	234.431008226181	0.312636983531698	0.476694049079287	-0.521833555226412	1.47522165338499	250.126885106799	4274.72554577738
32781	Ppp1r3d	0.0511596190934646	0.384224215740594	0.0365596436837269	0.731888787797462	11.0974417399215	12.5660583148874	0.483472917717283	0.254661310104865	-0.507505793055927	1.01682841326566	12.2788108856102	215.653865642515
32796	Ppp2r2c	0.0163663415959405	0.712430288675951	0.211914566929994	1.21294601042191	39.2277241104578	45.7528864772051	0.0548329360597318	0.624183767568722	0.0148514465620336	1.23351608857541	46.2726061098776	787.519300185243
32810	Ppp3r1	0.0347375114029461	-0.347421244863266	-0.624553967789097	-0.0702885219374348	954.20880397862	909.304949450271	0.079033778870052	-0.424494024821108	-0.873244232087805	0.0242561824455889	885.582692317601	16494.578674479
32829	Pqbp1	0.0305878771441872	-0.553766973405982	-0.997535301321388	-0.109998645490576	204.303042865214	189.747665202967	0.0552548613396375	-0.872737036857086	-1.790941029378	0.0454669556638332	182.061403729268	3456.67267078469
32956	Prkcsh	0.0307455261085026	-0.536983145626102	-0.966232232546417	-0.107734058705787	632.120347848031	574.353636455205	0.0653746078137321	-0.84797759064692	-1.78453035299825	0.0885751717044084	545.068311395175	10509.2537741905
32984	Prl7a1	0.0163588372756909	-1.68271741119343	-3.3234998546477	-0.0419349677391538	0.259108937429969	0.0301398725126202	0.979501461288094	0.00753748633029378	-0.614408367948347	0.629483340608935	0.2618061856489	3.30632997354894
33014	Procr	0.0289209277719943	-1.12401588498716	-2.1781603342219	-0.0698714357524277	2.01125268274628	1.30162789762139	0.0731894734863936	-0.93284530408835	-2.03373818780226	0.168047579625556	1.2825545478325	27.572610769201
33016	Prodh2	0.0513715125247951	0.638878756819499	0.0259125475504475	1.25184496608855	1.32420177049888	2.19314605516977	0.364481889022573	0.584785331069293	-0.829264112083178	1.99883477422176	1.87266350436538	32.3400679802042
33074	Prr3	0.0732858962496372	-0.21218940444545	-0.423662003962679	-0.000716804928220821	135.276136595526	126.921574635155	0.0243467282350682	-0.378531671295515	-0.652492304290349	-0.104571038300681	120.495639162714	2296.16010236037
33089	Prrg3	0.0334440984592825	-0.292664331360274	-0.521590519933529	-0.0637381427870194	33.7186395994875	27.2559614625728	0.025159823860115	-0.291241480509068	-0.501059450634316	-0.0814235103838204	26.3405688162404	523.891019269805
33113	Prss35	0.066615338107849	-0.285775671197003	-0.56372802332761	-0.00782331906639527	20.6363775359008	16.8207664713073	0.011971629119362	-0.454117173719975	-0.729975215798067	-0.178259131641882	12.7767043004874	301.403089846173
33116	Prss38	0.0153241816026518	1.54641696659123	0.133457390805677	2.95937654237678	0.465369500762811	1.21725042416323	0.19705063925713	0.609026947318644	-0.384262805100381	1.60231669973767	1.17488773128065	17.1450459372401
33148	Psca	0.00748046564726561	-2.10650029840136	-4.0500083769539	-0.162992219848823	0.346385773838803	0	0.183274878414022	-0.550365315966013	-1.40269786538815	0.301967233456128	0.205870076283378	3.31353510073308
33242	Ptchd4	0.0518753662632402	-0.305878923901706	-0.58037497013264	-0.031382877670772	31.3135555589019	25.0515637297304	0.028144982061503	-0.448215429047686	-0.790732955804599	-0.105697902290773	20.4950496272335	461.161013495195
33304	Ptpn5	0.0253889037253549	0.0979312892354793	0.0284864436155914	0.167376134855367	7.46622220930208	7.81351147400224	0.144337053059109	0.385270483750638	-0.129252121510585	0.89979308901186	9.56789946403947	149.085798884063
33318	Ptprk	0.00780294216199561	0.216187165276597	0.10254999830482	0.329824332248375	36.9322459311542	42.6453302871895	0.12736761644391	-0.238624717752226	-0.533864213663807	0.0566147781593542	32.6660794745298	673.461934157241
33378	Pygo1	0.0580383398312868	-0.438620373926524	-0.856510481982046	-0.0207302658710017	314.42034691459	288.366504638968	0.00201726650401609	-0.437457272855707	-0.610913575496753	-0.264000970214661	277.195779359684	5279.89578547945
33379	Pygo2	0.0198278294952329	-0.216224602932713	-0.360724308909769	-0.0717248969556581	205.20901094149	188.49851959586	0.0539197230761025	-0.501074516803559	-0.973237620933541	-0.0289114126735758	172.468850246539	3397.05828470333
33382	Pyroxd2	0.0691389836780921	-0.117612292457541	-0.231581090595323	-0.00364349431976024	73.4772101743523	68.1558473667963	0.000505758788284008	-0.253275112212633	-0.325333614877936	-0.181216609547329	57.1774131739203	1192.86282429041
33390	Qpctl	0.0490985022216581	-0.515582546394307	-0.988493464118275	-0.0426716286703388	66.7336926562443	61.7918412261472	0.0113385758539675	-1.24889690770459	-2.19930848910718	-0.298485326301993	53.9662795540865	1094.95088061887
33403	R3hcc1	0.051327888760311	-0.339401293969152	-0.644502830476015	-0.0342997574622877	142.095407160943	127.477981359209	0.0384245738517684	-0.371812883129675	-0.678790417110672	-0.0648353491486785	126.587825220621	2376.96728244464
33413	Rab11b	0.00333817398519867	-0.286354017779778	-0.410453645401845	-0.162254390157711	300.016222619136	265.597534199568	0.0129785202413098	-0.301257946088163	-0.483141447325321	-0.119374444851006	262.938050483323	4971.31084381216
33436	Rab26	0.0625939935574972	-0.479594030699934	-0.952246028827608	-0.00694203257225939	19.1478696797673	14.8460322844858	0.0451095868224119	-0.660458570975334	-1.27200644788859	-0.0489106940620774	13.5211591007365	285.090366389938
33457	Rab3b	0.0423454241026137	-0.210417418182074	-0.385413829105599	-0.0354210072585489	732.182999900436	599.056425478144	0.0447961922699129	-0.479521415396473	-0.903393039850614	-0.0556497909423314	535.227813412063	11198.8034327439
33462	Rab3il1	0.044802244177666	0.245076466145905	0.0368481261107542	0.453304806181056	21.3976867552619	24.4748529260711	0.274633138687534	0.125670262212649	-0.10354051194926	0.354881036374557	23.4424866753444	415.890158140065
33551	Ranbp2	0.0208028977126596	-0.312387006935817	-0.526514638669541	-0.0982593752020925	3308.38714295517	3112.87556076929	0.0170668366284474	-0.585610828773071	-0.987753785420585	-0.183467872125557	2982.05687903994	56419.9174965863
33625	Rbak	0.0317182482079959	-0.549593506465123	-0.994261600667855	-0.10492541226239	142.70486973935	129.671813973389	0.127675142700323	-0.643444319849528	-1.5067715597431	0.219882920044043	123.971115999912	2378.08679827591
33629	Rbbp6	0.0354550680446138	-0.217294950866202	-0.388639663522629	-0.0459502382097755	1152.86847810042	1054.0886371776	0.00192456197202281	-0.277435057795511	-0.383407685111994	-0.171462430479027	967.229503875586	19045.1197149216
33702	Rbsn	0.0205649967372606	-0.336801041289008	-0.56780573861161	-0.105796343966406	474.972943633369	450.286240777338	0.0823670250477479	-0.570435904879423	-1.20263639661369	0.0617645868548481	424.707499083746	8099.80010096671
33715	Rce1	0.0507486229956512	-0.193074163967412	-0.362788146082985	-0.0233601818518395	131.673851078564	125.517318517525	0.0211423440481074	-0.789343505615913	-1.39708332580223	-0.181603685429591	107.884182054378	2190.4521099028
33728	Rdh1	0.0458138308597776	0.507777468429581	0.0529362356712332	0.962618701187928	2.64037010589649	4.02297015719055	0.0338014581242592	0.280637941656761	0.0607919812395975	0.500483902073925	3.72687059534251	62.3412651505773
33765	Relb	0.0444630800210625	-0.267978249114507	-0.495771454994887	-0.0401850432341274	102.635456851141	91.4894705193901	0.006878896276215	-0.329844737756673	-0.500504730155401	-0.159184745357946	88.4483468882347	1695.4396455526
33774	Renbp	0.0454807080604799	-0.290215090465823	-0.539408426627918	-0.0410217543037292	121.0406998529	96.9003898025656	0.05674859523398	-0.249925186861787	-0.479162875551538	-0.0206874981720361	96.9226714499291	1889.18256663237
33811	Rflna	0.0561918146799591	-0.16611017118463	-0.31668668440216	-0.0155336579671003	194.004266995384	171.196543998259	0.406450048830617	-0.152386870127335	-0.529301100952262	0.224527360697592	167.901573346116	3198.61430603855
33828	Rfxank	0.0425000166201547	0.108318931278546	0.0188531494924199	0.197784713064671	77.8492443931721	81.9932657050701	0.0610531749369041	0.192800997995219	0.0127124104007771	0.372889585589661	85.281817755838	1470.74596712448
33862	Rgsl1	0.014647215623148	1.11534406692325	0.249775560634414	1.98091257321208	0.637203850662055	1.16279111319337	0.808865612695886	0.0437125139147706	-0.338392265898193	0.425817293727734	0.664354878016059	14.7860990512289
33894	Rhov	0.00997979902398393	1.35122869167902	0.319033239914966	2.38342414344307	1.53179587556593	2.98721977610478	0.0430974841316528	1.06443734390604	-0.0374797513488589	2.16635443916094	3.18441629549316	46.2205916829832
33948	Rimklb	0.00247629154430747	0.254503492102687	0.151912868889982	0.357094115315392	613.472254406409	675.230305127314	0.0135975118671192	0.27373086721819	0.107096846180055	0.440364888256325	680.114350623485	11812.9014609433
33952	Rims4	0.0389738954927919	0.250091718391509	0.0464216718920564	0.453761764890962	85.0389722431219	92.6141192715022	0.508251588630563	0.178750646097487	-0.385018791369379	0.742520083564353	90.4411011310543	1608.56515587407
33989	Rmnd5a	0.06285264610123	-0.202139430790804	-0.392983343529759	-0.0112955180518493	666.810075005854	624.29460595307	0.0220541666588677	-0.466096004654274	-0.799890092093978	-0.132301917214571	571.693633361197	11176.7898859207
34033	Rnf128	0.00479680960302295	0.233705707082118	0.124214221650096	0.343197192514141	32.0923944582287	41.5778796558549	0.00539494525778169	0.601069961789509	0.290655050218063	0.911484873360956	44.2339905329653	707.425587882294
34040	Rnf139	0.0245383720351682	0.447096427552875	0.118545212828459	0.775647642277291	48.5421871530216	53.3243082197664	0.846515232794265	-0.0921678713901014	-1.10177533534218	0.917439592561981	47.2543540585974	894.725096588312
34127	Robo3	0.0303993468849241	-0.644270123472639	-1.17161058290485	-0.116929664040432	7.4630595907319	5.56396500510968	0.92233722597234	-0.0201974142729752	-0.459255410544126	0.418860581998175	7.38214621642557	122.455024873603
34153	Rpap3	0.0138128388532908	-0.511182102033637	-0.837368225132603	-0.184995978934671	229.034665344948	200.389228671822	0.0088505739181085	-0.619954809262918	-0.98278331175418	-0.257126306771657	195.074135554855	3746.98817742975
34308	Rragc	0.0453603792554126	-0.570913793972572	-1.08834551960948	-0.0534820683356664	459.874812949827	409.563312778496	0.0104293888289375	-0.675209494339544	-1.09306823856503	-0.257350750114056	385.883173125686	7531.92779312405
34320	Rrp1	0.0380792431810237	-0.334982439219085	-0.60911214420399	-0.0608527342341794	1156.30074049118	1089.21235055708	0.0304650308729154	-0.594816162393315	-1.07576351904929	-0.113868805737335	1047.51906417843	19758.1929313602
34344	Rsph14	0.0106705583225929	-0.803762497114665	-1.32306011251395	-0.284464881715382	1.62898000672569	1.04393621785748	0.573473288114813	-0.278578063818594	-1.32959977373098	0.772443646093797	1.36176409430828	24.2080819133487
34352	Rspo3	0.054839580131998	0.601674656655016	0.0176936942563301	1.1856556190537	3.20822157031367	4.00456579615399	0.388559787709485	0.542771611831055	-0.829597342297716	1.91514056595983	3.9673610687947	67.0808906115742
34353	Rspo4	0.0205216668968895	-0.944101084800897	-1.70105528884123	-0.187146880760559	4.88215262717966	3.28800354322611	0.374226243356911	-0.347815284546339	-1.16614342232746	0.470512853234782	4.19739144170543	74.2052856726672
34357	Rsrp1	0.0273953597219129	-0.315369268859482	-0.548937413265956	-0.0818011244530072	660.902848079987	588.877864467412	0.00735391346237554	-0.503315464401349	-0.776914224504656	-0.229716704298043	557.617399208821	10844.3886705373
34375	Rtl9	0.0235463080732144	0.445029720081196	0.121886654872887	0.768172785289505	9.69818084761724	12.7564525778155	0.130398609525875	0.317182857665066	-0.0834049861678716	0.717770701498005	12.2236519479959	208.069712240572
34402	Runx2	0.0225620538636338	0.2203852462101	0.0677201647076345	0.373050327712566	126.647550092111	153.804871934644	0.197125292582436	0.555427175359604	-0.338618551063007	1.44947290178221	315.108863296741	3573.36771194098
34466	Sall2	0.044802900030099	-0.096784056479378	-0.177998540905566	-0.0155695720531902	633.287974749926	576.809588780363	0.154303445884793	-0.493218014791972	-1.18706557993823	0.200629550354286	514.484736248563	10347.4937986731
34510	Sart1	0.0292221030732865	-0.531434069308815	-0.949492202895508	-0.113375935722123	371.767876175988	332.517893025509	0.0387455367103546	-0.991385970846927	-1.96057474361617	-0.0221971980776876	305.9588291471	6061.46759009159
34530	Sbk3	0.0573209421219779	-0.462326785515107	-0.903121917422732	-0.0215316536074815	7.25789731722964	5.11241413857872	0.186485678099158	-0.54094214734617	-1.38418427828154	0.302299983589196	4.95716883159037	103.964881724392
34531	Sbno1	0.0224978099599369	-0.98493332752652	-1.80581515151677	-0.164051503536269	1488.011165971	1367.56535932474	0.00148619831132613	-2.2056040636075	-3.65160726409526	-0.759600863119737	1237.7435609125	24559.9205172494
34625	Scml1	0.0401993590808596	-0.672532922432324	-1.27541003068835	-0.0696558141762943	4.64550995817712	3.15241471236805	0.806090752116352	-0.121788540236461	-1.17412336684515	0.93054628637223	4.26771329704184	72.393827805522
34639	Scn7a	0.0313875757578502	0.789463147026575	0.109700342755325	1.46922595129782	4.6176483995116	6.48138799037878	0.087444567018103	0.622971163363517	-0.0923024534628468	1.33824478018988	6.68824396217799	106.72368211241
34729	Secisbp2l	0.052953426825475	-0.408120573528595	-0.783190616530113	-0.033050530527076	972.562378065749	904.988045467874	0.0161865281669617	-0.565093989296036	-0.945791675059115	-0.184396303532958	869.072455667761	16479.7372752083
34736	Sele	0.0303587343704333	0.68111809899785	0.118227271371857	1.24400892662384	0.795481529611437	1.24481487499322	0.15003188589238	0.991463716563806	-0.596303454571521	2.57923088769913	1.37442611225754	20.4883351011732
34749	Selenov	0.0242604129173326	1.07689691423005	0.131506555179238	2.02228727328086	1.14866753158865	1.90731612653961	0.323869554298605	0.503654707230309	-0.585328372767526	1.59263778722814	1.69802410761946	28.5240465944863
34751	Sell	0.0525123209648383	0.732353184515314	0.00610705975631243	1.45859930927432	0.440171275992377	0.804643558673253	0.141513608676229	0.655720884403388	-0.267412542851218	1.57885431165799	0.734031552586862	11.8730783235149
34832	Serpina6	0.0172670671659564	1.19080552708594	0.200040609025144	2.18157044514674	0.194808212177971	0.621897012822521	0.13279211057802	0.644525048755909	-0.235223058943497	1.52427315645532	0.531348161524128	8.08832031914771
34866	Serpine2	0.0181478144327639	-0.14514415933897	-0.239251056960153	-0.0510372617177881	4419.94138685836	4020.93323956601	0.0272494082515537	-0.29577041331824	-0.513864729703819	-0.0776760969326616	3650.1818485386	72546.3388497778
34897	Sez6	0.0511342907741848	0.432080452080445	0.0376363850829486	0.826524519077941	239.955065311948	271.682874055185	0.0718231214229577	0.779516486953626	-0.0915433638952757	1.65057633780253	344.150695909573	5134.73181166024
34902	Sf3a2	0.04234161218562	-0.408919223568508	-0.759069255655893	-0.0587691914811221	152.542625034268	136.079289352407	0.00207432625006298	-0.623358394691346	-0.883029764240846	-0.363687025141847	127.579470588691	2497.2083098522
34917	Sfrp2	0.0425815993062371	0.350963505628147	0.0529882718221779	0.648938739434117	10.760744501494	12.7072728892259	0.0340660865964999	0.55746555823242	0.0959674598342335	1.01896365663061	13.7266608750703	223.168069594741
34941	Sgf29	0.0155865935238748	-0.429727583878924	-0.70790972132718	-0.151545446430667	143.232537560499	128.004880751298	0.0158919800816472	-0.703840325790124	-1.19329375368476	-0.214386897895486	123.573594445635	2368.86607654459
34942	Sgip1	0.0246189478770626	0.584374757814471	0.140931053770236	1.02781846185871	307.580732983595	354.179745592167	0.19746957781934	0.365736883613889	-0.20077213278031	0.932245900008087	360.114701313606	6131.25107933621
34961	Sh2b2	0.0409923136045499	-0.288387337386147	-0.528087370852014	-0.0486873039202811	41.3585496609466	38.601215193484	0.0325713989560134	-0.613762573179505	-1.12228159633856	-0.105243550020453	35.0211261507998	689.885346031383
34970	Sh2d5	0.0330054339050131	-0.269483157090584	-0.478799796019416	-0.0601665181617518	45.4432140345509	37.8762490173662	0.0694697406743008	-0.332172226423115	-0.662223549791671	-0.00212090305456025	34.7300353407641	708.296990356088
34981	Sh3bp5l	0.0302514960206727	-0.229181325278768	-0.40187057272351	-0.0564920778340267	147.864561536193	136.26536703858	0.00067408410124965	-0.831250909650498	-1.11842478365909	-0.544077035641908	121.31750750435	2432.68461647474
35001	Sharpin	0.0523809936257498	-0.416920307435422	-0.799368017054754	-0.0344725978160897	121.097482575218	113.214821580144	0.198711786639854	-0.745808992952834	-2.01440461367465	0.52278662776898	108.491205663225	2056.82105891152
35018	Shisa5	0.0226476019959871	-0.259541866705239	-0.440343810343173	-0.0787399230673045	96.0900317208228	85.8271068192315	0.00858517563606216	-0.353354240543712	-0.547110707254434	-0.159597773832989	82.0438307161487	1583.76581553722
35022	Shisa9	0.006030417064045	0.299519696818168	0.150077296296749	0.448962097339587	77.195661539277	94.5384563813627	0.0389702265446765	0.30831061815753	0.0552644009965214	0.561356835318539	110.689404010882	1694.54113158913
35027	Shld1	0.0338110054422735	0.40215953223776	0.0808631670298959	0.723455897445625	63.9233624356633	68.8555410132196	0.0677349480582884	0.135568014670518	0.00498303929126748	0.266152990049769	67.0228539979738	1198.81054468114
35052	Siglec15	0.02880249172857	0.716419689993782	0.127488733978341	1.30535064600922	1.63394626872463	2.25311392969943	0.0100332904172378	0.642445112256524	0.252193537988716	1.03269668652433	2.37955465002988	37.5996890907237
35062	Sike1	0.0612608169427022	-0.436305469354572	-0.859371068391342	-0.0132398703178024	298.639876203979	282.22314909714	0.0206523243504266	-0.975030668525132	-1.76613903363529	-0.183922303414976	266.59549003006	5084.75109198707
35078	Sirt1	0.0580302185957547	-0.216539697565359	-0.415872668129387	-0.0172067270013308	413.127622116104	376.307636273342	0.0113664064792355	-0.373623196797843	-0.59419302209045	-0.153053371505236	343.147970568765	6795.49937374927
35088	Six1	0.0636187482088046	-0.210285825503733	-0.409802685432472	-0.0107689655749934	1.75043742939931	1.42217472826197	0.0785888490459418	-0.693087212160673	-1.47300259645562	0.0868281721342755	0.81438962164064	23.9220106758115
35091	Six3os1	0.0592707801460848	-0.0291038678660922	-0.0557792154538336	-0.00242852027835076	128.98816403627	114.582323443864	0.305378424226501	-0.0540374942146372	-0.159595565355439	0.0515205769261644	121.177093794443	2188.48548764746
35101	Skida1	0.00731575049062338	0.367753148592164	0.173400498886773	0.562105798297554	64.8485410135809	77.2401323793518	0.170736844708827	0.378917789324493	-0.167746199746541	0.925581778395528	77.5453293093926	1317.80401621395
35114	Skiv2l	0.0577886415606874	-0.42665702863119	-0.831608602234606	-0.0217054550277744	289.334298085788	270.750445011059	0.116510563409722	-0.820757235935525	-1.93616423216233	0.294649760291281	246.884046559885	4841.81273794039
35166	Slc16a14	0.0474168479636875	0.167229050403873	0.0237143751680316	0.310743725639715	59.4606366936396	64.9782903790404	0.0827895622755226	0.197334363840231	-0.00783709735617144	0.402505825036634	66.3388155426977	1144.66645569227
35189	Slc19a2	0.0647522104497725	-0.21400033705634	-0.41834513592043	-0.00965553819225057	289.32889801455	261.396844103841	0.0564443114338414	-0.311822208402284	-0.599722981580144	-0.0239214352244244	217.448476498141	4609.04531169919
35191	Slc1a1	0.0379904688649797	0.413939908358192	0.0707297384725399	0.757150078243844	63.1286895326367	74.1270613386188	0.744673294363511	0.0630198777738823	-0.345292984277626	0.47133273982539	64.9735488850794	1213.37579853801
35217	Slc22a29	0.00939126764331772	1.59784058785872	0.286391482478965	2.90928969323847	0.858788226753731	2.00889921096696	0.714894503833256	0.141739769238531	-0.679065482025273	0.962545020502335	0.972669769252166	23.0421432418372
35265	Slc25a38	0.0194860395683928	-0.278313004764041	-0.464812153586314	-0.0918138559417677	93.9377507831993	85.987936414512	0.0185658738250971	-0.849325561040617	-1.49225171994804	-0.206399402133197	71.0493354824428	1505.85013608092
35293	Slc27a2	0.0131493376692155	1.2187087358745	0.265503307184478	2.17191416456452	1.22362692796185	2.15000861898474	0.145925442472533	0.730053624986976	-0.333810228105285	1.79391747807924	2.06941039021702	32.6582756229816
35342	Slc35b3	0.0634857611786399	-0.419935817847107	-0.830748588844738	-0.00912304684947624	189.046607636593	172.555231717822	0.0999276930215559	-0.489186348784583	-1.06138970148351	0.0830170039143432	170.067318244704	3190.01494559471
35381	Slc38a8	0.0465743304653455	0.623587007407608	0.0460432819203977	1.20113073289482	10.5781780090547	13.9035676154714	0.732613840929985	0.125638132638572	-0.652144250660243	0.903420515937387	11.4026897573157	215.306612291051
35389	Slc39a2	0.000473101144522129	-0.816011342559731	-1.07612113727889	-0.555901547840575	6.44551296606652	4.80597480134595	0.00301498786992009	-1.53596073169676	-2.47686223111117	-0.595059232282358	3.96105028136173	91.2752282926452
35402	Slc41a3	0.0372018573106859	0.805193117581721	0.0725488445509983	1.53783739061244	101.399386210225	136.858244311877	0.330490720296269	0.348862610990158	-0.394196659267479	1.0919218812478	124.025160640781	2173.6967469773
35404	Slc43a2	0.0237012639926747	0.421409605425604	0.116287397161627	0.726531813689582	85.5461795356174	98.731080146954	0.105352110316075	0.373106147467739	-0.0623934864156276	0.808605781351105	104.078960963041	1730.13732387368
35418	Slc47a1	0.0182388843526039	-0.309855788376419	-0.51472300946438	-0.104988567288457	4.26454789701704	3.52692270846111	0.463129090002485	-0.181972018866599	-0.696754013036954	0.332809975303756	3.89411203018379	70.1134958139716
35429	Slc4a5	0.0133764393427201	0.539508591333449	0.195863001465783	0.883154181201114	9.31553252978482	11.3297401518972	0.540018319475149	-0.217486037009081	-0.963360615514356	0.528388541496194	8.67199915303216	175.903631008285
35434	Slc51a	0.0544069534681764	-0.546359884104635	-1.06812174927514	-0.0245980189341262	5.16561250159749	3.67815475766868	0.0759273761235385	-0.703717474552365	-1.48821344477593	0.0807784956711962	3.37324431496446	73.3020694453838
35437	Slc52a3	0.00688002779980255	-1.05702590098033	-1.72198853640843	-0.392063265552238	0.269671585925908	0.0301398725126202	0.99518037095978	-0.00185925382515071	-0.654430675467765	0.650712167817464	0.269212787505094	3.41414547566173
35500	Slc9a4	0.0190752431244207	-1.06048089598236	-1.92698563626028	-0.193976155704436	2.18101254563285	1.35268174054054	0.874670761834612	-0.0628684643479398	-0.907624617346687	0.781887688650807	2.10246252515661	33.81694086798
35526	Slfn1	0.0296004744963858	0.66241908668586	0.121758624684847	1.20307954868687	0.0733417939919217	0.204635562471874	0.175189978915583	-0.767649613215764	-2.00025202620008	0.464952799768556	0	1.66786413878278
35529	Slfn2	0.0362325240627012	0.569279358567887	0.0878753209160141	1.05068339621976	0.0578801645036017	0.24775400700232	0.359240885579876	0.571403143910728	-0.789385650733416	1.93219193855487	0.205501316154299	3.06681292596132
35554	Slurp2	0.0135735869221248	-0.587218906613865	-0.967054169344354	-0.207383643883376	0.4064640657489	0.0774600837400293	0.797699837929235	-0.118805593478006	-1.1014353822005	0.863824195244491	0.351152724119077	5.01046124164804
35606	Smg8	0.00836704078974083	-0.46384454299655	-0.721887949459994	-0.205801136533106	185.109893263711	166.720039719919	0.00288253053840171	-0.991626252582675	-1.48901285301796	-0.494239652147386	155.590122739855	3044.52033434091
35609	Smim1	2.95635993720668e-05	-0.857731622186692	-1.01342386174671	-0.702039382626675	4.3806907630645	2.73225176859751	0.272959178809892	-0.597555939797402	-1.77143856182935	0.576326682234547	3.5880610262595	64.206021347529
35623	Smim24	0.0126223476694355	-1.25976975832325	-2.24888623011884	-0.270653286527657	3.90700348961827	2.07093219451797	0.216506530704599	-0.648333397873642	-1.77222755014643	0.475560754399145	2.68460705436217	51.9752564309905
35626	Smim3	0.0233689921847676	0.48569954350388	0.130750356437877	0.840648730569882	15.1310449973526	19.3764624716473	0.0540204142110931	0.430896496613409	0.0305606465465604	0.831232346680257	20.403843165588	329.468103807528
35653	Smpd2	0.00529247237996493	-0.41683677383047	-0.622441497727286	-0.211232049933654	129.162886632287	120.570613564987	0.242074074543395	-0.605422175545384	-1.71174433433885	0.500899983248078	120.599754641686	2221.99952903376
35671	Smyd2	0.0165651117604932	-0.197462909996363	-0.322960366656317	-0.0719654533364089	587.685726615868	539.81975103502	0.00544443174238758	-0.822292608885969	-1.27536810910826	-0.369217108663675	497.855210642177	9752.16412975839
35675	Snai1	0.0118693811572069	-0.887245816348483	-1.49170803484781	-0.282783597849159	1.27606433937233	0.459316033904344	0.123859613609346	-1.18304709784439	-3.04269458814084	0.676600392452067	0.37438782792927	12.6586092072356
35855	Snph	0.0384447978464436	0.312759119237882	0.0569496123535574	0.568568626122207	79.2272339395688	88.1813958527192	0.132618919639512	0.237744509732269	-0.0615197084674569	0.537008727931996	93.8033958377486	1567.27215378022
35895	Snx18	0.0583420878188516	-0.357899069246633	-0.694428867135382	-0.0213692713578844	506.256509937699	475.024400166065	0.00565481909329775	-0.938995672936693	-1.4807533563864	-0.39723798948699	432.271883331391	8481.31676061093
35905	Snx3	0.0540800103699017	-0.714132887846328	-1.42539553542675	-0.00287024026590221	1042.45441041574	930.229092507966	0.0339592618053791	-0.972377117659741	-1.88037512207678	-0.0643791132427052	905.498865027674	17269.0942077083
35920	Socs2	0.0665038910117057	0.431688596498323	0.00163730307815774	0.861739889918488	127.50241136322	143.632283373145	0.407525062754529	0.245476196072946	-0.368730567742362	0.859682959888253	136.159250343637	2443.76367048001
35928	Sod3	0.0312290675799004	-1.04954150259773	-2.03072771321107	-0.0683552919843863	11.2653675430889	7.46039630590021	0.00431876481991463	-1.33635630965765	-2.16549281263267	-0.507219806682633	6.72967794719558	152.732650777108
35933	Son	0.0539868383769648	-0.355674990641287	-0.681554788028377	-0.0297951932541963	2750.14244470797	2589.49036926581	0.0146218428685934	-1.12621533660272	-2.00309924740603	-0.249331425799405	2292.45310559402	45792.5155174068
35960	Sox18	0.0193689896473015	0.825032073934013	0.19804220653072	1.45202194133731	0.154063011360157	0.477020227700492	0.0212882500859905	0.983838768703713	0.176568449055594	1.79110908835183	0.458218255680073	6.53580896844433
35965	Sox3	0.0561969538737709	-0.102870274249659	-0.19573153410826	-0.0100090143910579	104.181124116767	92.9052955526963	0.0749088929619496	-0.280412074881132	-0.564358090264987	0.00353394050272271	85.3345377354	1694.52574442918
36028	Spata3	0.0628579251458769	-0.254516181852442	-0.496220894651288	-0.0128114690535968	13.9868871498425	11.6826161775404	0.233215419388779	-0.437245309956164	-1.1894444039653	0.314953784052977	10.6861569391486	218.133961599189
36041	Spata5l1	0.0158822132961645	-0.472140545551844	-0.781975379052781	-0.162305712050906	183.322870440481	158.334581864522	0.00124883943259801	-0.94794943937771	-1.33658725250388	-0.559311626251538	142.113758839428	2902.62726686659
36075	Spef2	0.00386820123057846	0.64382986759225	0.332919453199276	0.954740281985224	10.3471680795748	12.0486150030802	0.274820094977814	-0.24393412380877	-0.693843796457505	0.205975548839966	9.27760485267781	190.040327611997
36091	Spic	0.0384398367886936	0.649502496515592	0.078733304277487	1.2202716887537	2.71787326484632	3.97875942112597	0.645850415070568	0.204809291929104	-0.73906471449962	1.14868329835783	2.99462123066724	58.1475234998372
36169	Spryd3	0.0623482580115125	-0.31194819600385	-0.609697293083505	-0.0141990989241951	132.381940673824	121.737339548169	0.018367531383043	-0.609798606891689	-1.03950125833567	-0.180095955447706	112.746428551545	2201.19425264123
36174	Spsb3	0.00505879260810477	-0.169521299301505	-0.249439278628128	-0.0896033199748815	223.907625163139	211.438455039382	0.106702878034416	-0.405865106327353	-0.884835390414364	0.0731051777596571	196.005742868077	3788.11093842359
36182	Sptbn5	0.000147256938648452	-0.278396390582776	-0.339683461089611	-0.217109320075942	8.53964819364908	6.73794262277891	0.314490341891481	-0.356932227123802	-1.09077034685287	0.376905892605265	7.22223908028111	134.998979380255
36193	Sqstm1	0.0075750752177354	-0.403927678828214	-0.620625181015828	-0.187230176640599	1770.36036038526	1612.24687775938	0.0156794041154375	-1.05124849591509	-1.86383266841451	-0.23866432341566	1456.02353106809	29031.7846152764
36215	Srm	0.0615333001139694	-0.131727570569071	-0.254492866827637	-0.00896227431050506	436.132127341631	398.485627147	0.00290999154838381	-0.19832948001157	-0.28075639176843	-0.11590256825471	378.348559674994	7277.79788498175
36222	Srp68	0.00162382035605144	-0.421850754316394	-0.580721322549875	-0.262980186082913	475.612626044956	436.868553695348	0.021935980820969	-1.0523264719395	-1.94316823179073	-0.161484712088262	406.703842175892	7915.11013149718
36223	Srp72	0.00909643720398641	-0.329505122381953	-0.512092139616433	-0.146918105147472	1124.85033890924	1065.0039663399	0.0894946246728059	-0.623856588241467	-1.34654093001158	0.098827753528643	1029.91437888741	19318.6121048194
36229	Srprb	0.0483074867994226	-0.236263451380185	-0.44162025039418	-0.0309066523661913	489.367286833237	453.132930942851	0.0466932738305516	-0.517594299320434	-0.9850536618225	-0.0501349368183673	411.591562419751	8124.55068117503
36244	Srsf2	0.039092035675837	-0.14469658732505	-0.261447608516992	-0.0279455661331078	1487.29129759156	1362.23345019464	0.0120310980624975	-0.284727061168808	-0.452923067677171	-0.116531054660444	1254.40599349675	24623.5844476977
36248	Srsf6	0.00395530994296005	-0.388657920249142	-0.566729299250819	-0.210586541247465	1880.30197609689	1709.78840604197	0.00173111526775424	-0.915400371161877	-1.31456890253794	-0.516231839785813	1536.99733277774	30762.5262894996
36264	Ssc5d	0.0336667246095912	-0.434333429836253	-0.783046100187283	-0.0856207594852232	24.3810270711972	19.2919325794905	0.526294337967194	-0.135832655217178	-0.582494636140732	0.310829325706376	22.0629835272597	394.415659067685
36270	Sspn	0.0405428108836699	0.237066688384584	0.0419639244820021	0.432169452287166	556.930585691146	675.704843604671	0.848445718501151	0.0729837006593199	-0.736193762731258	0.882161164049898	582.214134666468	10889.0973837737
36307	St3gal6	0.0383549876881515	-0.35129479487845	-0.640165258889019	-0.0624243308678799	42.673871461526	36.0487723826008	0.014848564567571	-1.01321024097179	-1.77543363358914	-0.250986848354436	30.4059369135846	654.771484546268
36310	St6galnac1	0.0256707283681632	0.594614824930181	0.136876266138557	1.05235338372181	0.288468194975305	0.643765594167569	0.547256621381099	-0.205585096416104	-0.923063003919406	0.511892811087199	0.21301659021015	6.87150227611814
36327	Stac	0.051588010674548	0.14976331929014	0.0179053529974852	0.281621285582795	29.5348256394691	35.5505304712119	0.17875686937969	0.316660875068216	-0.145858721856072	0.779180471992503	41.4147819462283	639.000828341456
36332	Stag3	0.0185579674316923	0.356879911304116	0.118050699959585	0.595709122648647	138.639103566931	156.447399346249	0.844264851217017	0.0671666340857322	-0.657047399364926	0.79138066753639	141.910919724006	2621.98453582311
36336	Stambpl1	0.0507552663187933	-0.240218407865573	-0.45243750679002	-0.0279993089411246	291.51537526041	269.148943507337	0.0215820815106917	-0.568342454069181	-0.982476544365154	-0.154208363773207	242.130032208164	4816.76610585547
36341	Stard10	0.0602743503623708	-0.224072897036498	-0.43313707184888	-0.0150087222241165	29.3241835766716	27.9298802777303	0.233206745829463	0.170848768660251	-0.111985514111547	0.453683051432049	31.9893478733687	535.460470366624
36375	Sting1	0.0489942482875963	-0.143992928190647	-0.268636243674034	-0.0193496127072597	45.1250547277891	37.4274692326923	0.103375597028866	-0.546037861785126	-1.20172172810428	0.109646004534031	21.9298573164526	626.894287661604
36376	Stip1	0.0578040540832015	-0.286064551236831	-0.551292082581154	-0.0208370198925077	460.187084745847	420.060934983996	0.0190225582566471	-0.699303488816135	-1.20889816436616	-0.189708813266114	367.899393320669	7488.88447830307
36404	Stmn4	0.0113038578384208	0.523395767443657	0.20530053190851	0.841491002978805	14.577150520034	18.6130791989751	0.0107940354968571	0.653263046748625	0.247889771884419	1.05863632161283	19.7472773317641	317.62504230464
36426	Strc	0.00672758079685738	1.05009031369537	0.394611635312124	1.70556899207861	0.398600021960739	0.742731089823586	0.401678465845016	0.491382783880065	-0.773962146323079	1.75672771408321	0.546320841125962	10.1259117174617
36441	Stx17	0.018744528413381	-0.104842645644581	-0.173243204719932	-0.0364420865692294	223.130549860375	211.466743665766	0.044449074536011	-0.398711480263477	-0.744655154270323	-0.0527678062566312	205.000132523202	3837.58455629606
36448	Stx4a	0.00366163262770329	-0.708004038367466	-1.05158514525216	-0.36442293148277	189.29402633309	165.668199719037	0.0098963401112696	-0.51970218148257	-0.824865203194203	-0.214539159770937	173.75771380191	3172.31963912423
36454	Stxbp2	0.0214017399595439	-0.87297746841139	-1.56500639008459	-0.180948546738195	4.17957495446575	2.72610121901944	0.473376867214982	-0.247310004063421	-0.969117014894647	0.474497006767805	3.74825621714457	63.9235943437786
36472	Sugp1	0.00513733746209034	-0.630127000556014	-0.954213712506839	-0.306040288605188	175.604072416054	164.566271328052	0.00123729674412484	-1.50302159853156	-2.24844293393491	-0.757600263128216	145.856406950129	2916.16050416541
36480	Sult1c2	0.0256332641347781	1.1888039787698	0.0871787404349322	2.29042921710468	2.82606947158774	13.694471726803	0.11795795183705	0.81272045068684	-0.294667877363201	1.92010877873688	10.6219761925216	162.855104345474
36493	Sult3a2	0.0405709063687984	0.355777157674835	0.0579453726458956	0.653608942703774	0.194848384975151	0.647866118976153	0.743205758154439	0.124543478852867	-0.679859899956594	0.928946857662329	0.221299215634407	6.38408231751427
36494	Sult4a1	0.0460724845596862	0.364208912721375	0.0465803752459069	0.681837450196842	13.5549123573848	16.8354758586785	0.0654157048027154	0.296362666621627	0.00948115458461718	0.583244178658636	16.9826638155472	284.238312189663
36530	Sv2a	0.0321114093137082	-0.32572696514898	-0.578713655535405	-0.0727402747625558	101.453736658431	90.9700506206762	0.00207681830091008	-0.743773542665678	-1.0641916016106	-0.423355483720758	77.7751238326328	1621.19346667044
36563	Sycp2l	0.0381397750642927	0.479144823722922	0.0761008806196235	0.88218876682622	4.44069967108411	5.42865969939658	0.355397908970975	-0.431343289314865	-1.41842009659216	0.555733517962429	3.65232341753128	81.1300967280718
36585	Syngr2	0.0360165815465062	-0.234335234939492	-0.420336088453799	-0.048334381425185	110.410022236319	103.926179088469	0.247236778520873	-0.493738376540955	-1.38342092804581	0.3959441749639	98.9897497887882	1879.95570668146
36689	Tafa4	0.0259903121987425	0.512303614466957	0.124281970629925	0.900325258303989	35.1714631459808	44.9330890051151	0.467471468933979	0.186626007063979	-0.347014441546925	0.720266455674883	41.5200224225644	729.747447441961
36712	Tapt1	0.0537147759129932	-0.174743695790913	-0.330936933081943	-0.0185504584998829	684.038762374098	659.421310424252	0.0907003152037866	-0.518912316755412	-1.10769976961426	0.0698751361034397	622.840371862074	11797.8026679625
36758	Tasl	0.0600430441858943	-0.158769803158548	-0.305809490954486	-0.0117301153626097	12.6233027716179	11.2724450337068	0.0382017350255285	-1.21348838807067	-2.48801171887982	0.0610349427384784	8.93303753605918	196.972712048303
36821	Tbrg4	0.0631950495714976	-0.203553507105535	-0.396113797622831	-0.0109932165882382	413.72979971712	390.008612050283	0.126960407897186	-0.277246805719089	-0.621459829068527	0.0669662176303494	380.259025611534	7103.98462427362
36827	Tbx2	0.0399878740483378	0.307736059843994	0.0531895688890291	0.562282550798959	50.0156204122443	64.5932766991957	0.569591647543818	0.12786192538965	-0.342433790925435	0.598157641704736	55.5473600044363	1020.93754269526
36874	Tchh	0.0695762472083784	-0.27467905685925	-0.545483097372689	-0.0038750163458105	1.20274878046562	0.819634223796257	0.196804026818198	-0.503038106319248	-1.30228849181827	0.296212279179779	0.818628665699966	17.046070019771
36896	Tcrb	8.3728774291906e-05	1.45641732662173	1.05468526522699	1.85814938801647	19.4156620090151	24.6527177635188	0.605829574307365	-0.177307579353866	-0.900911926394428	0.546296767686696	18.5871026223868	375.932894369524
36905	Tctex1d1	0.041243350721298	0.555600835385713	0.0685313159450979	1.04267035482633	0.443215044043794	0.834395358772655	0.402647674335357	0.341456677993236	-0.514875267420195	1.19778862340667	0.676121337187457	11.7223904400234
36936	Tead2	0.0225134793369258	-0.572604652434124	-0.995183053469781	-0.150026251398468	421.563181676443	364.953257536775	0.0873577286252279	-1.36279035853519	-3.35063788366766	0.625057166597285	319.929276217153	6638.67429258223
36961	Ten1	0.0271157438117877	-1.15223026881674	-2.22344479701331	-0.0810157406201744	160.756471215186	150.709663198966	0.0177491345574932	-1.29482697852779	-2.42040515812473	-0.169248798930856	138.005875632475	2696.83206027976
36982	Tert	0.00680362817549244	-0.880367619995367	-1.40149630504743	-0.359238934943309	6.93319709987455	4.44288277452619	0.00685816167490572	-1.02944199870505	-1.67055048158037	-0.388333515829736	4.23052078879292	93.639603979162
36987	Tesk2	0.0297499396832676	-0.394521220122177	-0.697698034796429	-0.0913444054479258	64.2664176369779	58.8890414720298	0.403293812554087	0.332974396610265	-0.502191173664173	1.1681399668847	70.2429467646099	1160.39043524171
36989	Tesmin	0.0610137212703116	-0.543556481181516	-1.08238130208778	-0.00473166027524818	28.6166985322348	22.566411248841	0.143572136201452	-0.554072396046666	-1.31902330631275	0.210878514219414	22.6260926070422	442.855214328709
37015	Tex28	0.0399158791182995	0.905908021796698	0.0368503008840664	1.77496574270933	0.647089951507515	1.03330851912967	0.816669507793568	-0.116346844607986	-1.18085157675447	0.948157887538502	0.601012166794342	13.6884638245892
37024	Tex44	0.0273712700662674	1.01662324015487	0.111796898728199	1.92144958158154	0.040785373614994	0.29748345846014	0.966300309882613	0.0236499188144224	-1.16320968294674	1.21050952057559	0.0436922178653888	2.29176629964314
37034	Tfap2a	0.0597217218459306	-0.132174304083857	-0.254130163185494	-0.0102184449822196	4.81528422132086	4.34643557516252	0.90161943675096	0.0380364637354023	-0.61402578224383	0.690098709714634	4.91807359376857	84.4787603415117
37046	Tfe3	0.0465241254170627	-0.611676540794261	-1.1762498337726	-0.0471032478159238	79.0677701746431	70.4931179875505	0.434056986120483	-0.455240594018013	-1.70867635882695	0.798195170790923	70.9230515545873	1322.90363830069
37094	Thap3	0.0254783740029238	0.51304659619614	0.126576598864798	0.899516593527483	41.2842697966978	48.7962315440189	0.111207535186771	0.481672981742534	-0.105173565958926	1.06851952944399	49.0925829529684	835.038505762111
37097	Thbd	0.0523401371560319	-0.350346283329884	-0.667846012614811	-0.0328465540449581	2.01011897952892	1.43961274852568	0.0403181814716859	-0.516616629853553	-0.962277684481849	-0.0709555752252567	1.07467223112603	27.1464237550839
37132	Thumpd1	0.0452936735146414	-0.0689570656175781	-0.126952250401898	-0.010961880833258	471.107212454677	451.359316907962	0.00233130398890467	-0.439591718014222	-0.619743797176206	-0.259439638852238	398.959850215309	7928.55827746768
37229	Tlx3	0.0290064563652045	0.173799927796868	0.0451288157827834	0.302471039810953	34.1696174650888	37.6713180710461	0.396578803053802	0.282602718446411	-0.410263643956423	0.975469080849244	40.6604349947421	675.008223185262
37258	Tmc6	0.0134798238173891	-0.890400063994055	-1.51783038485099	-0.262969743137119	52.5792395728905	47.4081363097043	0.279163165907446	-0.349732832583425	-1.01128202210349	0.31181635693664	47.5756374425674	885.378079950974
37295	Tmem11	0.0523684024351495	-0.381179144807363	-0.728512141175463	-0.0338461484392631	241.186478945155	218.172567761554	0.0677648034020846	-0.581690323097183	-1.18487268882946	0.0214920426350939	218.469861702871	4066.97345045748
37320	Tmem132e	0.0457028786151573	0.422203599395866	0.0510229388312399	0.793384259960493	2.47910386200348	3.10625475632516	0.722727769414826	0.186599267141263	-0.930392891615843	1.30359142589837	2.68159411243287	49.601716384569
37334	Tmem150b	0.0191306049277488	1.46024334003328	0.0870493878310969	2.83343729223547	3.41382285682032	5.10582040601725	0.733412866128823	0.191234711857835	-1.00247703797608	1.38494646169175	3.74174561609638	73.5683332736037
37342	Tmem159	0.0455264971841038	0.193084655960873	0.0291183238812845	0.357050988040462	7.8179530062505	9.32459800175242	0.0421619821137376	0.348985818532309	0.0536922940646142	0.644279343000003	9.39144898246216	159.20399994279
37401	Tmem214	0.0396522965898931	-0.240260468119523	-0.436725661581591	-0.0437952746574562	275.454654819418	254.717988780491	0.0394528916577616	-0.463213134170598	-0.855557026893823	-0.0708692414473738	239.694300987685	4619.20166752556
37430	Tmem247	0.0128386419897446	-1.83968556225897	-3.61716014271062	-0.0622109818073191	0.287656079473449	0	0.380346326565435	-0.414448311136584	-1.41500738673569	0.586110764462521	0.20164872227808	2.93582881050917
37431	Tmem248	0.0366668943876679	-0.594097568204027	-1.10141202396857	-0.0867831124394831	337.287382853079	310.313069921444	0.0586892921649058	-0.73322748880385	-1.48758524917758	0.0211302715698843	295.383714366466	5657.90500284593
37477	Tmem45b	0.0531659642846637	-0.56023563449142	-1.093009921442	-0.0274613475408418	14.5226497134355	12.8646931827622	0.20042255821857	-0.619567084223836	-1.64189077782986	0.402756609382187	12.8027748767356	241.1407066376
37503	Tmem74	0.00923603382610962	0.406249086787739	0.177275659930192	0.635222513645287	19.3967478534567	23.5338384606947	0.0209021693319027	0.476849598326721	0.139589113984648	0.814110082668794	24.1456364137103	402.45733636717
37517	Tmem8b	0.0107016452020017	0.173855928790535	0.0753932015403635	0.272318656040706	89.2265738445319	97.1024854954585	0.345374784506458	0.12212255518229	-0.140121831756894	0.384366942121474	96.4022708441699	1696.38798110496
37582	Tnfrsf11b	0.00952386429463579	0.980434028551111	0.329194143310037	1.63167391379219	0.890822102799739	1.44785294940305	0.740964139569489	-0.226597514045028	-1.6897006216265	1.23650559353644	0.774500024634534	18.6790504610239
37586	Tnfrsf14	0.0213820774614688	-0.698180105139754	-1.22327486800835	-0.173085342271154	0.882043602930989	0.378293336903095	0.183347111814753	-0.499183200897524	-1.26333371202774	0.26496731023269	0.548211332262781	10.8512896325812
37655	Tom1	0.0244801874077699	-0.386441864546172	-0.666951673983924	-0.10593205510842	139.899377082144	126.856374492667	0.170552687366812	-0.448556120167279	-1.10398423143751	0.206871991102953	122.598393456485	2336.12487018777
37662	Tomm40	0.01781487787553	-0.165496447947352	-0.272433889795815	-0.058559006098889	459.612983660836	424.623958943225	0.0495942167644859	-0.37219999476488	-0.704933620485345	-0.0394663690444158	388.66870699436	7637.43389759053
37682	Tor1aip1	0.058807110090488	-0.393604105388124	-0.767018264956618	-0.0201899458196295	378.19694151095	345.650166273309	0.0210393319842436	-0.511843216497635	-0.877309119057913	-0.146377313937357	341.026296765367	6389.24042729775
37686	Tor3a	0.0638725328275343	-0.19845764577465	-0.38678400429302	-0.0101312872562797	151.853328052736	135.491409328302	0.227351341595931	-0.156537199116544	-0.411623688731623	0.0985492904985361	138.977850591924	2557.93552783777
37738	Traf2	0.070274791965219	-0.202124748938638	-0.400419423055104	-0.00383007482217268	146.959740913042	139.601243873015	0.0652807188504076	-0.471302839945764	-0.941639529180812	-0.000966150710716984	130.241499829673	2500.81490769438
37741	Traf3ip2	0.00442647612879597	-1.07753657356271	-1.69197959172396	-0.463093555401467	4.50118489046984	2.86859054476133	0.0692270034971469	-1.18765607516205	-2.68601202100845	0.310699870684347	2.62188963078509	59.9499903960975
37745	Traf6	0.0493435847945536	-0.337208166335468	-0.636420446264536	-0.0379958864063999	428.681144812464	390.282199392097	0.0761101214052064	-0.548828911831195	-1.13689482027591	0.0392369966135158	366.280732762331	7111.46446180135
37803	Tram1l1	0.032366023956639	0.330066407983325	0.0729406937350774	0.587192122231573	50.4415419398641	59.7917436204971	0.150833193325552	0.522810979153944	-0.209873094609197	1.25549505291709	60.3920135961895	1023.7517949393
37984	Trdmt1	0.0595435178924516	0.424257317277067	0.0177435200135915	0.830771114540543	110.71760692293	120.685902317286	0.746542278519578	0.112202932805049	-0.621963398247107	0.846369263857205	113.383270930403	2068.72068102372
37991	Treh	0.0127536159583007	-0.546284490940194	-0.890539381212996	-0.202029600667392	11.0924567276566	6.97360610180163	0.270205500453155	-0.394336299867738	-1.13031493361708	0.341642333881607	8.39015475545433	158.737305509475
38001	Trf	0.00103082651026984	-0.386499926812968	-0.51733567239821	-0.255664181227725	297.967228016706	238.966892041213	0.0130958806667588	-0.265169386225256	-0.424850674571758	-0.105488097878755	187.820925258752	4348.53027190002
38020	Trhr2	0.0579968970592981	0.619861138469169	0.00414591489659244	1.23557636204175	1.79918486065045	3.28895500365885	0.451650166224061	0.308282110730666	-0.55335475057747	1.1699189720388	2.22165099337361	43.8587451460975
38023	Trib2	0.0154404038232849	-0.33364992678856	-0.545453561914909	-0.12184629166221	2386.74803501921	2208.9715898316	0.00558950209751796	-0.584436112350349	-0.887546903992298	-0.281325320708401	1956.08138903039	39310.8060832872
38146	Trnp1	0.0251770341180325	0.270385063247861	0.076103164236007	0.464666962259715	29.7555658353601	34.615537341003	0.0931224960633805	0.941416705765994	-0.275328279219385	2.15816169075137	37.3106859051669	610.09073448918
38158	Trp53	0.0465952828937382	-0.178391910046272	-0.33078743114654	-0.0259963889460035	321.324940505954	283.160300629786	0.0233829711478278	-0.294938951619894	-0.503213628096483	-0.086664275143306	267.072410007651	5229.34590686035
38163	Trp53i13	0.0501394043722832	0.545025081833003	0.0382847174392892	1.05176544622672	98.2666080862847	110.890127375592	0.818646620727097	-0.0631840523132023	-0.646346814387554	0.519978709761149	96.6255607939043	1834.69377753469
38192	Trpv1	0.0442092301393638	0.658453550214181	0.0529233738855639	1.2639837265428	1.82047497667158	2.51891286025507	0.764055175391907	0.188796947960202	-1.15001400772224	1.52760790364265	1.93509062026009	37.6468707431205
38346	Ttr	0.0116455961969737	-0.831456275938136	-1.38538337338087	-0.277529178495405	1.40883411270908	0.886234935276182	0.229802525757711	-0.769893606354652	-2.19840965714184	0.658622444432538	0.91473609858666	19.2588308794315
38384	Tusc1	0.0243381916484113	0.393240222791284	0.107909693671017	0.678570751911552	5.85861869650767	8.29608405590523	0.016309125661636	0.947419118437749	0.232580202703144	1.66225803417235	8.62233353402534	136.662217718629
38401	Txlna	0.00614988986145126	-0.31608625688198	-0.474925749459853	-0.157246764304107	193.495783005935	181.525880277324	0.0184261279573531	-0.855731017418421	-1.50348432134418	-0.20797771349266	163.016973761092	3228.23182226611
38402	Txlnb	0.053343673746064	-0.269805686861925	-0.512916492807262	-0.0266948809165875	32.8892661130785	26.6364041776616	0.410045371101529	-0.116215023615257	-0.405346827668856	0.172916780438343	30.2450258655874	538.624176937965
38507	Ubfd1	0.00734162996633778	-0.215529546701092	-0.327136776367502	-0.103922317034681	469.469058781768	435.449158540885	0.00879298333415514	-0.524350529974358	-0.82361879687087	-0.225082263077845	374.644427727788	7677.37587030264
38513	Ubl7	0.0545413096152484	-0.613914852271246	-1.21058386200453	-0.0172458425379658	130.762994203666	118.028742558148	0.11194841786627	-0.540992869337827	-1.21080518240275	0.128819443727096	119.215701214501	2208.04462785788
38522	Ubqln4	0.041279624134427	-0.2837199502702	-0.519896037622145	-0.0475438629182556	546.057068642143	492.242317059072	0.0965656132725155	-0.526346567847532	-1.13902244448971	0.0863293087946455	451.472288293491	8938.63004396824
38540	Ubxn4	0.0530690161108223	-0.402956497224586	-0.773184719137303	-0.0327282753118701	1249.98655013938	1160.12688867224	0.119559751937642	-0.561040583585107	-1.27808988825717	0.156008721086952	1148.01973393313	21348.7990364684
38541	Ubxn6	0.00969026414139486	-0.92388145220673	-1.52890970301763	-0.318853201395829	335.420938970347	304.938390498131	0.0316406126742764	-1.70638769660922	-3.72160295646062	0.308827563242174	277.189950901161	5505.29568221783
38542	Ubxn7	0.0491031447260139	-0.262474910181037	-0.492533177999148	-0.0324166423629269	908.37404867155	853.659150798583	0.0161454622070281	-0.538645869508632	-0.898992336083989	-0.178299402933275	799.456399914173	15368.9375963058
38543	Ubxn8	0.0249518666715953	-0.69534299994738	-1.24081378931925	-0.149872210575514	189.856921750718	172.998670571962	0.0109442798433828	-1.82880097417486	-3.51883204216435	-0.138769906185374	150.381169813116	3079.42057281477
38615	Unc45a	0.0610916825366251	-0.258850156734888	-0.50244840017617	-0.0152519132936071	140.275948232734	129.059464257796	0.285600919984913	-0.144991486504935	-0.416707043515532	0.126724070505661	132.10450551353	2408.63950802437
38619	Unc5a	0.0220184045909357	0.348622775852489	0.104514285687506	0.592731266017472	54.3095493157595	60.8137413803009	0.090493054375537	-0.479501541553305	-1.01836947997359	0.0593663968669819	46.0881303408806	967.268526221646
38630	Ung	0.0487623684424611	-0.0214205189001661	-0.0398414225931788	-0.00299961520715344	92.3614435197647	82.8700275091628	0.162638532541793	-0.0982922736999977	-0.23243360306502	0.0358490556650246	77.2892302851656	1515.12420788456
38704	Usp29	0.0117541104978899	1.59138539152304	0.212262696903819	2.97050808614227	33.4676915788638	43.7544846159821	0.10001282322759	0.93450343324969	-0.304106540153085	2.17311340665246	41.5187052377775	712.445288595741
38720	Usp44	0.0663219788095176	-0.0878490735586821	-0.171634598953412	-0.00406354816395255	39.8369145863533	37.5572104718956	0.390921601657252	-0.214703087257776	-0.730101559140889	0.300695384625337	37.0860098223786	686.880809283765
38727	Usp5	0.0727602300956401	-0.184806829200723	-0.368033357123775	-0.00158030127767192	778.551991820367	717.196392468938	0.12834592609271	-0.356688354598927	-0.806945187501308	0.0935684783034533	665.172233728514	12965.5237081069
38764	Vamp2	0.0694295286734857	0.274981730074108	0.00406746150039516	0.545895998647821	115.533934277559	126.098928124336	0.438490989357094	0.129570633889477	-0.214978913597107	0.47412018137606	119.717993382173	2168.10513470441
38769	Vamp8	0.0225197557580347	-0.848590782559941	-1.52560420520058	-0.1715773599193	1.85640916184987	1.06570407136008	0.00142756381630026	-1.10176186493266	-1.59161732515588	-0.611906404709438	0.752678144299173	22.0487482650547
38784	Vav1	0.0400029448822758	0.678209852895061	0.0702056702939136	1.28621403549621	1.31304405072637	1.94874989758563	0.990046382907172	-0.00443758113563934	-0.758589237418639	0.749714075147361	1.30956796348452	27.4281714707791
38815	Vill	0.051972466875908	-0.522400495614458	-1.01116561217101	-0.0336353790579086	3.68738564365753	2.22834455222642	0.0466372991434388	-0.667101493770707	-1.29243414481246	-0.0417688427289546	1.92772745484512	47.0607459043744
39011	Vmn1r5	0.0609984964941783	0.191274595165955	0.0126912803920705	0.369857909939839	0.149866813103468	0.433569381795303	0.113474395328224	0.962884486284574	-0.391598862112768	2.31736783468192	0.558226574970906	6.84997661921806
39064	Vmn2r101	0.00230275316827273	2.1787182374912	0.617053071269595	3.7403834037128	0.765223639010594	1.67054265491595	0.338993522931236	0.465135668597078	-0.567294948790045	1.4975662859842	1.0151500739369	20.7054982071806
39075	Vmn2r111	0.0182249075810381	0.755440076658029	0.202406596315925	1.30847355700013	0.489022669129301	0.784997562359994	0.365051966100391	0.357201514423251	-0.467122917466841	1.18152594631334	0.63559576799356	11.4576959968971
39180	Vmn2r96	0.0257017754922735	1.31592084788683	0.0399317804442385	2.59190991532943	0.992519111596508	2.04547623360813	0.792124315556653	-0.158724641692158	-1.43876259062588	1.12131330724156	0.913471944346472	23.7088037373067
39181	Vmn2r97	0.0448283916247331	-0.586432419341897	-1.1180081259708	-0.0548567127129915	0.532110495601563	0.107599956252649	0.525528523395876	-0.389966396497485	-1.71151257831541	0.931579785320444	0.33901673345496	5.87236311185504
39205	Vps33a	0.0652619698762137	-0.262935099012236	-0.516112368310028	-0.00975782971444517	299.055918109105	281.473359882132	0.272703533955739	-0.48851482811952	-1.4232039918866	0.44617433564756	267.449263987121	5087.87125187015
39223	Vps54	0.0412983561115416	-0.398078504719415	-0.735649023594277	-0.0605079858445528	730.068468859712	656.972337048227	0.357707043929059	-0.189922987909306	-0.61157490854489	0.231728932726278	693.826957064317	12485.2065778335
39279	Washc5	0.0616039093545757	-0.370530999602859	-0.726107056058437	-0.0149549431472808	790.114996473932	743.731285421321	0.015418455585661	-1.14274389303462	-2.05013351466531	-0.235354271403931	678.181505800049	13272.1667261718
39284	Wbp2	0.0214217158024891	-0.426455617591491	-0.726995052617301	-0.125916182565681	483.634580702064	443.034515507731	0.00290097909203854	-0.821605855728672	-1.21240876333179	-0.43080294812555	408.548866032287	8011.30777345249
39316	Wdr4	0.0731220014796732	-0.182514444761739	-0.363747402078609	-0.00128148744486767	278.650534650713	259.648481806712	0.00985997341762166	-0.97680404374391	-1.63050378615184	-0.323104301335982	220.193769821056	4550.95671767089
39326	Wdr5	0.036902545973331	-0.220887643503661	-0.397235467986911	-0.044539819020411	438.87919750091	412.972875900467	0.0231500935933842	-0.506431955612176	-0.877258124999226	-0.135605786225126	384.99133551209	7421.0604534808
39346	Wdr77	0.0443378393364282	-0.120981544960284	-0.222302864471084	-0.0196602254494845	540.954655346014	505.273422260412	0.0136538978563713	-0.276536471264049	-0.44512194950862	-0.107950993019478	449.60009211927	8974.96901835418
39425	Wsb1	0.0450344192440526	-0.150466049661682	-0.277347687362358	-0.0235844119610067	390.619076056905	367.244064889006	0.0851289338108405	-0.259875512437822	-0.534760382756784	0.0150093578811394	346.47999885228	6626.05883878915
39439	Xab2	0.00615512996019025	-0.398834181210972	-0.602101255941373	-0.195567106480571	303.987420453213	278.109703626914	0.0289133158760419	-1.01540878574905	-1.93310011709129	-0.0977174544068022	250.8044778167	4997.40961138096
39449	Xk	0.0432546472146035	-0.289385957730479	-0.533975194102726	-0.0447967213582327	158.606516997548	132.152997159337	0.1756497727784	-0.239972840079076	-0.583903927965662	0.103958247807511	137.359700092149	2568.7152854942
39456	Xkrx	0.0668354448401591	-0.265118876998669	-0.522566206488568	-0.00767154750876908	8.18742227629423	6.77236893522388	0.804043284462822	-0.0337511965407581	-0.321272264878129	0.253769871796613	7.97060539617609	137.582379646165
39473	Xpnpep2	0.0332408877347305	0.632008711790736	0.102710435855464	1.16130698772601	1.77300291392083	2.55056284737981	0.314799888093637	0.351953412480546	-0.371563063054868	1.07546988801596	2.61129806042798	41.6091829303717
39512	Yipf3	0.0282205771679043	-0.651158119701623	-1.17377536549529	-0.128540873907953	212.827522625576	199.90175644653	0.0549632577930902	-0.518818873806192	-1.01274950306172	-0.0248882445506662	203.111524700236	3695.04482263405
39532	Ythdf2	0.0292292716729268	-0.454342501146657	-0.805780082510804	-0.102904919782511	1020.47385522762	935.309959541939	0.00319509763612298	-0.856556950386724	-1.27764933108799	-0.435464569685456	872.585486545701	16970.2158078916
39534	Ywhab	0.0191401966735691	-0.735075731281622	-1.27713502843918	-0.19301643412406	1220.06603472711	1128.09194800452	0.0166928781789109	-0.76757402814536	-1.31841864916394	-0.216729407126783	1088.09591926414	20617.5234119746
39599	Zc3h11a	0.0279210201669803	-0.172425501798245	-0.298672839460505	-0.046178164135985	914.151548102492	867.962967269257	0.0147709482326863	-0.293718310208026	-0.476918312853611	-0.110518307562442	835.377443646978	15704.9517541124
39600	Zc3h12a	0.0492614342161511	-0.400826292141883	-0.760225434797148	-0.0414271494866194	8.64840574902474	7.20053111161659	0.180192184634661	-0.221519835663966	-0.54238204217288	0.0993423708449492	7.22255483832958	138.428950193826
39607	Zc3h18	0.0408965276052276	-0.386330043378885	-0.712256624041932	-0.0604034627158394	621.644158833351	567.932332266147	0.0626876044724081	-0.569471904495017	-1.14273261069927	0.0037888017092309	542.26362541402	10391.0406990811
39656	Zdhhc7	0.0630292934974026	-0.499831522927329	-0.995775152488916	-0.00388789336574058	148.197785290168	138.484222102382	0.361076193036999	-0.399370716457669	-1.3195303289245	0.520788896009162	139.459020407696	2556.84616680147
39821	Zfp46	0.0433070176415208	-0.132555947710062	-0.242840477692337	-0.0222714177277868	401.394044091601	369.509115318819	0.238761548706266	-0.145325892515611	-0.388752572477065	0.0981007874458434	366.117496803324	6822.12393728246
39836	Zfp513	0.0379277191547252	-0.498929059314828	-0.919721410647121	-0.0781367079825343	101.899965193653	92.2658972571053	0.0405848958433872	-0.567716464157113	-1.06441071555491	-0.0710222127593148	90.9593565141672	1710.75131378955
39852	Zfp553	0.0396060983198309	-0.132717165367847	-0.240141144785587	-0.025293185950107	144.513497102546	135.252051351738	0.0467459888993034	-0.131769715667936	-0.244050248905711	-0.0194891824301617	130.611344932529	2462.26136032088
39909	Zfp658	0.0644965526613424	-0.159040476422647	-0.309938455949832	-0.00814249689546176	48.407449995608	44.8406968108746	0.245617886492112	-0.317722416267299	-0.869531602933689	0.234086770399091	42.3667154804376	813.689173721522
39973	Zfp804a	0.0179942860314969	0.37392430712914	0.125031389797482	0.622817224460798	8.6393361893921	9.82929963574507	0.194149596779208	-0.486078181521387	-1.25007272771928	0.277916364676505	7.07452282725609	153.258951914359
40058	Zfp973	0.0315687588743558	-0.54328267525473	-0.981579481154344	-0.104985869355115	0.689945174735481	0.292430466098724	0.599540558339207	-0.327495627415914	-1.66465217474721	1.00966091991538	0.472213363643479	8.72753402686611
40084	Zfr2	0.0397155141462937	0.0718932159093684	0.0138322596567679	0.129954172161969	30.2773387547489	33.7080718570715	0.188779617955038	0.088768111143372	-0.0415391323042707	0.219075354591015	34.5027962360449	590.929241087192
40196	Zw10	0.0632192293596095	-0.192990335237299	-0.375394205406254	-0.0105864650683449	184.879029809538	173.416774592873	0.118250502775469	-0.368947477179336	-0.819865896156397	0.0819709417977252	166.922067126952	3151.30722917618
40199	Zxdb	0.0116386117899743	-0.617329378341532	-1.00411425136131	-0.230544505321753	92.7216873818422	81.6717343003178	0.0414488094921734	-0.701214261370181	-1.34081363646204	-0.0616148862783259	81.0960575258829	1532.93687524826
