# Supplementary material for: Sex differences in the transcriptome of extracellular vesicles secreted by fetal neural stem cells and effects of chronic alcohol exposure
Source: Biol Sex Differ. 2023 Apr 15;14:19. doi: 10.1186/s13293-023-00503-0 (PMC10105449; doi:10.1186/s13293-023-00503-0)
Supplement: Supplementary file 36 — Additional file 36: Table S30. Effects of Heavy Ethanol Exposure on Cell RNA Expression Table of heavy ethanol exposure-sensitive RNA transcripts in cell samples with gene name, p-value (paired t-test) and effect size (Hedges’ g) of moderate (120 mg/dL) and heavy (320 mg/dL) ethanol-treated groups, cells’ mean values of control, moderate, and heavy ethanol-treated groups, and total RNA expression level in cell samples; paired t-test; Hedges’ g with 95% confidence estimate. [file 13293_2023_503_MOESM36_ESM.csv]

	Gene_ID	pvalue_0vs120	effsize_0vs120	effsize_0vs120_lower_CI	effsize_0vs120_upper_CI	mean_ctrl	mean_ethanol_120	pvalue_0vs320	effsize_0vs320	effsize_0vs320_lower_CI	effsize_0vs320_upper_CI	mean_ethanol_320	Total_Normalized_rna_Expression_Level_Cell
10	0610030E20Rik	0.210518132173021	-0.283587789245955	-0.732404929490157	0.165229350998246	97.0569242654952	91.1579370011622	0.0462395138779661	-0.46260060312322	-0.874128501275697	-0.0510727049707433	87.6343145062065	1655.09505463718
52	1300002E11Rik	0.0118961340055926	0.950944487636814	0.289236805707016	1.61265216956661	56.8032885062329	61.9725022311353	0.0254306361493231	1.20806365692728	0.0835691410004196	2.33255817285414	65.2552816062684	1104.18643406182
152	1700015C15Rik	0.145931457180251	0.624900948465467	-0.259764964883	1.50956686181393	0.0456419329320868	0.176079121555297	0.037652754071119	0.968210210215643	0.0370185066091797	1.89940191382211	0.269212787505094	2.94560305195487
175	1700018A23Rik	0.276179778252848	-0.551586393497483	-1.63114058020772	0.527967793212758	20.9580976286796	18.6460126338096	0.0255316073483107	-1.26258031410666	-2.46182125436143	-0.0633393738518837	15.6636499820296	331.606561467113
230	1700025K24Rik	0.581929636746305	0.353272500573423	-1.02594828283078	1.73249328397763	0.163815793232347	0.298699996939339	0.0266290660178221	0.743172603697999	0.141186875148859	1.34515833224714	0.477849378493354	5.64219101199024
257	1700029J07Rik	0.512353628469541	-0.0732207926199705	-0.304982111170822	0.158540525930881	30.3287966471596	29.3805859610612	0.0085308898498158	-0.420672339685847	-0.653786743236137	-0.187557936135558	24.1550050487217	503.186325941655
266	1700030F04Rik	0.461063554332935	0.402102698146727	-0.765104864475789	1.56931026076924	2.22776734451241	2.88705389525585	0.00523725250449203	-0.87004272151495	-1.35214194632796	-0.387943496701936	1.65131348504118	40.5968083488566
270	1700030L20Rik	0.380044560600176	-0.471816998863337	-1.62333940998273	0.67970541225606	1.5216163143327	1.12054223525545	0.0136491253392078	-1.23760907260015	-2.2214823882848	-0.253735756915501	0.768634524329126	20.4647584435037
405	1700088E04Rik	0.39362238256321	0.0965727346131046	-0.134580823566933	0.327726292793142	13.3917237973816	14.152970582156	0.0440019731279447	-0.533220666244876	-1.00761423027628	-0.0588271022134712	11.5578879768981	234.615494138614
414	1700094D03Rik	0.187097646528295	-0.273477877162334	-0.679704680807047	0.132748926482378	42.0265309697614	37.7705183394866	0.0392650276831172	-0.557093585599059	-1.03835080855941	-0.0758363626387077	33.1332193145423	677.581611742741
427	1700096P03Rik	0.269348379409437	0.737710241634329	-0.75509484958986	2.23051533285852	0.421360729231012	0.736325593068832	0.00938164766976446	1.26055447160774	0.342218064772209	2.17889087844327	0.990601085988856	12.8897244497322
433	1700101O22Rik	0.311373092771872	-0.559221672209954	-1.74941919934657	0.630975854926663	0.254252378112876	0.149635501586352	0.00737764747947117	-2.11363339753066	-4.06168034154673	-0.16558645351459	0	2.42332727819537
436	1700102P08Rik	0.168214056341635	-0.533172476132196	-1.32152474624161	0.25517979397722	16.2781666287283	12.1612444419918	0.0601389574916387	-0.488478638456697	-0.964360276290315	-0.0125970006230784	10.8189108853545	235.549931736447
437	1700104B16Rik	0.676538713243719	-0.219153169909524	-1.33555606648856	0.897249726669517	0.733407925288432	0.631869921346487	0.0182343099312374	-0.87099610900839	-1.53161364373979	-0.210378574276989	0.33205946721867	10.1840238831215
446	1700109G15Rik	0.0123887945175629	-1.11660651889896	-1.94671246185116	-0.286500575946763	0.217649265042604	0.0684791653026477	0.0243942765167619	-1.35393183810217	-2.66509593775649	-0.0427677384478418	0.041432966599491	1.96536838166846
461	1700113A16Rik	0.0517241029497586	-0.297762125392013	-0.564409530551372	-0.0311147202326541	15.144257282918	12.7455274785763	0.00225677963913784	-0.632398454982112	-0.90152109775093	-0.363275812213294	11.5530662067541	236.657105809491
506	1810010H24Rik	0.149071769115794	-0.170332938786572	-0.394645434987641	0.0539795574144974	38.568777500448	35.3665707136373	0.0127327550347721	-0.374615969968332	-0.602330218720765	-0.146901721215899	30.1777546101756	624.678616945566
511	1810013L24Rik	0.25358517263763	-0.217267034410861	-0.597030628556679	0.162496559734956	1909.6026129637	1801.97562352855	0.0377318869823751	-0.373117141662089	-0.679548855053905	-0.0666854282702723	1725.38580481632	32621.7842478514
519	1810030O07Rik	0.447047859996847	-0.320347423778381	-1.20769666262799	0.56700181507123	237.423710021901	225.496300511239	0.0394346720910079	-0.225237635491249	-0.408796737983497	-0.0416785329990014	213.40455561746	4057.9473969036
528	1810055G02Rik	0.13263266550841	-0.323350973989167	-0.735117887810844	0.0884159398325094	31.4918639762735	27.9251109264568	0.036833617246994	-0.83808439533696	-1.60609440163613	-0.0700743890377917	23.7195871589117	498.819372369852
592	2310016D23Rik	0.110295347453926	0.729320289050471	-0.213923544013091	1.67256412211403	2.55133605169369	4.03474532557165	0.00977512955171988	-1.63018361352878	-2.99705361886738	-0.263313608190183	1.85455554992958	50.6438215631695
617	2310065F04Rik	0.177706692835103	0.454727751479329	-0.224098532670802	1.13355403562946	0.490669768241557	0.700906036416494	0.00704602461512795	1.13928236156203	0.397815906886658	1.88074881623741	1.1189306547324	13.8630387563427
627	2410002F23Rik	0.887135336095474	-0.0444395626341769	-0.707879357961502	0.619000232693148	430.436487602917	424.933857385425	0.0255327440269822	-0.480288163296689	-0.839687662987139	-0.120888663606239	375.738941424919	7386.65571847956
663	2610035F20Rik	0.335527920089417	-0.256091799335775	-0.800523005989925	0.288339407318375	12.9367136733479	11.6201899352786	0.050075557145214	0.422127473374233	0.0400972351325732	0.804157711615894	15.2176712003829	238.647448854056
687	2700054A10Rik	0.0752167437977269	-0.224996056645796	-0.451617701484593	0.00162558819300179	35.0266237479376	30.1718746355738	0.0619117410938967	-0.265442008278761	-0.516577989744888	-0.014306026812634	28.877012976444	564.453068159733
752	3110039M20Rik	0.556939161301097	0.0568412815333543	-0.144660206169036	0.258342769235745	113.070916876284	116.151694846296	0.0319026306824016	0.235739645113578	0.055199776450852	0.416279513776305	133.037327309033	2173.55963418967
778	4632404H12Rik	0.404022161906045	-0.110985097173139	-0.383235546807949	0.161265352461672	47.8270766559752	44.8085145722104	0.0626530475950282	-0.328687825030901	-0.643734920563169	-0.0136407294986338	37.495457920786	780.786294893829
785	4732471J01Rik	0.912111739223379	-0.0200578658227852	-0.405124217040169	0.365008485394599	45.7069104775958	45.3514398865461	0.0341514341099743	-0.232263775502896	-0.41367830224425	-0.0508492487615418	41.4524452847864	795.06477389357
800	4833422C13Rik	0.876541403075849	-0.0329289108794221	-0.481846945815134	0.41598912405629	38.3018575052661	37.8335639722846	0.0190803933033251	0.510522893128035	0.155683728443858	0.865362057812213	47.3481912473137	740.901676349186
806	4833439L19Rik	0.0896799919550912	-0.308163111639162	-0.642699903482427	0.0263736802041019	821.360238328186	778.847665374405	0.0152718716805979	-0.494824196086619	-0.817789159675672	-0.171859232497565	737.959825197272	14029.0063733992
821	4921517D22Rik	0.302514845328686	-0.542278858442136	-1.66847258548251	0.583914868598237	0.372410051823061	0.226576014707087	0.0160301052097797	-0.926201404044979	-1.61705622665283	-0.235346581437128	0.103880283710098	4.21719810144148
825	4921524L21Rik	0.164947153783429	0.989797032985681	-0.666071581733949	2.64566564770531	0.272897232720821	0.665291441359652	0.00931275211462619	1.08760126568013	0.34280956819344	1.83239296316682	0.985871697180933	11.5443622275684
830	4921531C22Rik	0.469315030841195	-0.371599610270382	-1.46556834532213	0.722369124781365	15.7584090278041	14.3207180853206	0.0278573832486655	-0.46881390310053	-0.827548941038402	-0.110078865162659	13.1574181305562	259.419271462085
841	4930401O12Rik	0.301944552442478	0.409445518211874	-0.416029953324472	1.23492098974822	0.49036850823676	0.631383445413192	0.0149686240096927	0.487988316563129	0.171633085717221	0.804343547409037	1.15416156540779	13.6554811143464
869	4930412C18Rik	0.980494525754024	0.0075720867177952	-0.649047831253371	0.664192004688962	6.17192720534163	6.20381328499152	0.00922833905742405	-0.700593192900977	-1.12404866476956	-0.277137721032399	4.64103477835014	102.1006516121
943	4930443O20Rik	0.14608826098294	-0.41352531194804	-0.971695048892849	0.144644424996768	2.77249538774326	2.22774254565508	0.00275143266244569	-0.655679774518863	-0.949355686233152	-0.362003862804574	1.84034075107174	41.0434721068205
1023	4930479D17Rik	0.239461329391088	-0.532532771432359	-1.48233542708638	0.417269884221665	5.19399563248955	4.16469960317746	0.0282315272700332	-0.949420926905042	-1.78318141870815	-0.115660435101937	3.77603289944195	78.8083688106538
1050	4930500H12Rik	0.0390234451306757	0.775459940100114	0.0659611163004372	1.48495876389979	10.9695623864972	13.1393232368771	0.0311295534968268	0.613483310265972	0.111929224275577	1.11503739625637	13.2232315667648	223.992703140835
1052	4930502A04Rik	0.155559939739346	-0.30994524548977	-0.733007407653995	0.113116916674455	68.6709055291338	49.5822715188872	0.0552752731064836	-0.411945738738898	-0.796150110756061	-0.0277413667217344	34.7582958203635	918.068837210307
1083	4930512J16Rik	0.223560222235847	0.832331083455229	-0.717071951947278	2.38173411885774	0.399110877457799	0.813055614262957	0.0227600823148994	0.623750042010154	0.156005555847567	1.09149452817274	0.711581733318378	11.5424893502348
1086	4930513L16Rik	0.521383827644556	-0.330245516875991	-1.4266736182537	0.766182584501719	2.43854935231384	2.05699608337604	0.0035106458999713	-1.00714699262613	-1.53848145778438	-0.475812527467874	1.35013721223892	35.0740958875728
1111	4930521O17Rik	0.835784647583974	-0.109506037888008	-1.2302710846675	1.01125900889149	0.912664120239276	0.849563604382266	0.0500752195027617	-0.477497426301169	-0.914550460918264	-0.0404443916840746	0.55259056012103	13.8889097084554
1136	4930528D03Rik	0.255100080535591	-0.321956868648081	-0.894506022112868	0.250592284816706	0.330886729990587	0.191972447956823	0.0376436052033719	-0.444115067079479	-0.813507327728774	-0.0747228064301844	0.125632154479372	3.89094799456069
1186	4930548G05Rik	0.498762915388851	0.293242284653157	-0.622234915186819	1.20871948449313	0.344688962993406	0.460097532064317	0.0628668181309058	0.48875423311563	0.00540636548006745	0.972102100751193	0.704353813227926	9.05484184971389
1279	4930578L24Rik	0.0252528488602547	-1.21967393079215	-2.35733797412541	-0.0820098874588973	5.37023607400817	3.53742481714193	0.0262641439568248	-0.966696373138089	-1.80304206234392	-0.130350683932256	3.6093969720763	75.1023471793584
1327	4931402G19Rik	0.488961243362927	0.161328897317032	-0.323330712124895	0.645988506758959	3.75266780812626	4.15907535102937	0.0553278000798753	-0.244638400088567	-0.467020635908934	-0.0222561642682005	3.041749208331	65.7209542049197
1343	4931428L18Rik	0.907451479545457	-0.0660659881037827	-1.27135784159558	1.13922586538802	1.29555146764852	1.2556954265497	0.0494946314182474	-0.750781724131227	-1.48517404650009	-0.0163894017623687	0.817665608517892	20.2134750162967
1378	4933402J07Rik	0.961201488377333	-0.0203984593074437	-0.9094083345704	0.868611415955513	4.40049709040412	4.36189940624535	0.0141187860862841	-0.495418945885715	-0.81223648962958	-0.17860140214185	3.35271617832188	72.6906760498281
1404	4933407K13Rik	0.166578417604839	-0.63409517136312	-1.59103877675706	0.322848434030818	52.3959802953218	47.1746802854064	0.0267880510779894	-1.09972102219133	-2.10031741374592	-0.0991246306367459	44.7248441852787	865.773028596041
1413	4933412E12Rik	0.0470470013181798	1.03124432956582	-0.0537959274443069	2.11628458657595	2.12707666119859	2.94503424917056	0.00786527877653723	1.06645895183422	0.371063183800337	1.76185471986809	3.04620962377378	48.7099232048575
1466	4933433N18Rik	0.110370089401311	-0.688069434755385	-1.56786772456793	0.191728855057162	0.782470184340654	0.31436877494825	0.0101898095194751	-0.649319087715201	-1.0460117043906	-0.252626471039805	0.229881198318549	7.96032094564472
1495	5330413P13Rik	0.334424137232121	-0.225703780678214	-0.702624969288757	0.251217407932328	9.31919979078127	7.90954922554176	0.0185137879590207	-0.584793742513254	-0.995149123264969	-0.17443836176154	6.14525031400827	140.243995981988
1511	5430405H02Rik	0.327821419750928	-0.201790418231242	-0.620744482844104	0.21716364638162	39.7491846238445	37.4554283307777	0.0556342892216822	-0.321084456921806	-0.616541640280124	-0.0256272735634893	35.8437073841583	678.289922032682
1561	6030442K20Rik	0.611893225590864	0.130156880712639	-0.408421368253834	0.668735129679111	15.5409697348379	16.3138225670484	0.0149013674821242	0.600425201890757	0.201150689973666	0.999699713807848	19.3006447738594	306.932622454474
1570	6330403K07Rik	0.730088128607497	-0.096055709476068	-0.683883797235288	0.491772378283152	29.6300213132027	28.2567378939634	0.0683254974976397	-0.322102488422508	-0.639811703168284	-0.00439327367673198	23.3938827564234	487.683851781537
1587	6430573P05Rik	0.141333040430001	-1.00559872596971	-2.58065121722678	0.569453765287355	2.59687090073772	1.88746038462933	0.0105694389723313	-1.24445991274391	-2.17334239596024	-0.315577429527591	1.94512523351126	38.5767391132698
1596	6530411M01Rik	0.000867942956511444	-0.904341412191687	-1.2419872132678	-0.566695611115571	5.85097114776969	4.16909480931438	0.000516200996632908	-1.35575020139788	-1.88401599925941	-0.827484403536348	3.83718954456153	83.1435330098736
1621	8030474K03Rik	0.682789547470248	-0.0696740745989436	-0.428313528058743	0.288965378860856	1.6822552003989	1.58253656207056	0.0208774996816638	-0.542231151175029	-0.931301690804289	-0.153160611545769	0.614810902937975	23.2776159924446
1641	9030624G23Rik	0.23780990507191	-0.713696820907754	-2.04263665578813	0.61524301397262	2.40907135591095	1.59836085825953	0.0214649455483729	-0.818916858059285	-1.45776969738222	-0.180064018736354	1.1481123625832	30.9332674605221
1682	9330117O12Rik	0.222886784238417	-0.811166778972209	-2.30883849246637	0.686504934521954	2.97660173380737	2.26023203108219	0.00240123446370876	-1.08376699737317	-1.62169831698388	-0.545835677762465	1.78504875250621	42.1312951043747
1697	9330182O14Rik	0.0549364778183455	-1.41219799280145	-3.19565702008188	0.371261034478968	0.814062734774273	0.289840987950092	0.00292099723192135	-1.63649321949174	-2.66750099986704	-0.605485439116432	0.262205548251868	8.1966556258574
1779	A230004M16Rik	0.881063207092626	-0.0544645197259706	-0.825865172023441	0.7169361325715	11.4652782062275	11.2347318630571	0.000254869725646043	-0.997543852452345	-1.29325244396359	-0.701835260941099	8.03946565694856	184.436854357399
1784	A230045G11Rik	0.864567406903053	-0.0464442806822034	-0.623160443368916	0.530271882004509	78.6815910967084	78.0439556595293	0.0350822842796122	-0.564729045835639	-1.03717499205178	-0.0922830996194934	70.9494474584808	1366.04996528831
1804	A2m	0.33827934860346	-0.0752601931603589	-0.233913283701518	0.0833928973808002	716.856158502115	685.605765076661	0.0123407838592587	-0.127217411709028	-0.201670679442875	-0.0527641439751813	662.706581789589	12391.0110322102
1834	A430035B10Rik	0.282703382519383	-0.420837126141453	-1.23383485659027	0.392160604307359	16.5507830570269	14.6946443104994	0.0196008293792979	-1.32552704403058	-2.52193762350849	-0.129116464552667	11.3356485868949	255.486455726528
1894	A730032A03Rik	0.0768956063190273	-0.80344989229958	-1.72989505749589	0.122995272896731	0.710676205189962	0.443909183436112	0.000899455041861714	-1.46315142422086	-2.13051838734823	-0.795784461093481	0.104249043839177	7.55300659479151
1905	A730082K24Rik	0.486857020733237	0.356935623637445	-0.736278337755543	1.45014958503043	0.602159731707695	0.847361271380576	0.0178762896889209	-1.20084923596842	-2.21282425843008	-0.188874213506762	0.281487281479117	10.3860497074043
1918	A830021F12Rik	0.159506780913744	-0.131115861862935	-0.308749853442537	0.0465181297166666	11.4504097661152	10.2712027321475	0.030573403521277	-0.287466886723581	-0.506329966708895	-0.068603806738266	7.92694914214584	177.891369842451
1928	A830082N09Rik	0.922942134205002	-0.0193303024809636	-0.442847596716745	0.404186991754817	56.2831908056661	55.9166167201717	0.031376427339235	-0.518978043387435	-0.93456225473982	-0.103393832035049	46.3395105547531	951.235908483545
1946	A930014E01Rik	0.867861390213056	0.109230650602712	-1.284761615797	1.50322291700242	0.45465509782542	0.502074710457621	0.00565381579494138	0.339182726048579	0.171537477754749	0.506827974342409	0.951369502145394	11.4485958625706
1947	A930015D03Rik	0.548098201815429	-0.235793177604742	-1.063183146045	0.591596790835518	157.872556172925	149.156774938809	0.0314827643774828	-0.409700142903633	-0.730675032177257	-0.0887252536300098	137.43067315392	2666.76002559393
1960	A930037H05Rik	0.235713370605217	-0.225869005374825	-0.604137639514499	0.152399628764848	5.58836835978718	5.02781841019632	0.0145563000932845	-0.690699707002656	-1.15833081701507	-0.223068596990238	4.27279508636673	89.3338911381014
1980	Aadacl2fm1	0.398553999897857	0.376485542894525	-0.56442762139386	1.31739870718291	3.25286185537756	3.56371436024302	0.0118283899695938	-1.67260796750003	-3.16630957738993	-0.178906357610127	1.86208942316484	52.0719938327125
1990	Aadat	0.393531681237428	-0.555379981262271	-1.97994076689071	0.869180804366164	4.2901598483323	2.94474062399998	0.0379475300365763	-0.314470657024356	-0.570733018799303	-0.0582082952494086	3.23876365471816	62.8419847623026
1996	Aar2	0.0476489880473936	-0.317654372400245	-0.595551844039765	-0.0397569007607239	220.71013894581	205.955368227131	0.0492199146725692	-0.659796391864466	-1.28770930977536	-0.0318834739535743	191.811770829996	3710.86366801763
2018	Abca4	0.469854846540206	-0.234353196728683	-0.91159495926095	0.442888565803584	14.1405206414858	12.9095542236809	0.0534560538647143	-0.453079675097626	-0.87446460745301	-0.0316947427422422	11.9351041998181	233.911074389909
2019	Abca5	0.258956049407718	-0.11614858625188	-0.320109972626404	0.0878128001226432	168.070822968643	158.844600404903	0.025993480147747	-0.461057159000961	-0.80640535285562	-0.115708965146302	133.206047915781	2760.72882773596
2020	Abca6	0.379358769411703	-0.153350067256169	-0.509904388112711	0.203204253600373	11.4898078525474	10.5026948681664	0.0055486861154174	-0.324663151675676	-0.484050027266659	-0.165276276084693	9.35388362605958	188.078318080641
2025	Abcb10	0.763787235452788	-0.0432208236310991	-0.346799401342246	0.260357754080048	239.634583618886	236.388828381444	0.0547930244507058	-0.243819868397517	-0.464732026394271	-0.0229077104007627	217.585253983112	4161.65199590065
2034	Abcb9	0.18567013066708	-0.336208526945169	-0.838240776715116	0.165823722824779	19.3388403341636	17.8250397870981	0.0134102634109744	-0.730652465852206	-1.22040746174978	-0.240897469954635	15.9011439981904	318.390144716713
2040	Abcc4	0.278023142692446	-0.152573710661989	-0.433609906603292	0.128462485279313	871.997823426055	746.863840889743	0.0396347482188125	-0.174415359954171	-0.316069312689984	-0.0327614072183566	689.934337226632	13852.7760092546
2041	Abcc5	0.348885878979479	-0.154767265921062	-0.490532682242608	0.180998150400483	702.473066393692	664.568098154101	0.0631493634510524	-0.396029087982381	-0.781019476287847	-0.0110386996769147	612.804269479372	11879.072604163
2047	Abcd3	0.241321920643644	-0.28264293597073	-0.765949757120176	0.200663885178717	1802.03465800439	1721.19773178137	0.0325472588441404	-0.566451913063627	-1.03012592345904	-0.102777902668209	1639.59810075124	30976.9829432219
2050	Abcf1	0.0272278281676999	-0.45863746526255	-0.806558082214748	-0.110716848310351	689.224302180839	622.238361078006	0.0125080620753693	-0.586159477751848	-0.957292550034117	-0.215026405469579	600.758826108582	11473.3289362046
2051	Abcf2	0.551294449340723	-0.082953464143711	-0.372968102768521	0.207061174481099	713.847029897224	692.08968631316	0.0603842399585843	-0.510506867679981	-1.01096939029589	-0.0100443450640706	591.730221955911	11986.0016289978
2052	Abcf3	0.27747103936417	-0.201193781256754	-0.572874511426491	0.170486948912983	343.149772762212	331.228595748856	0.0358032095466692	-1.05643618110513	-2.08718755410259	-0.0256848081076737	299.104435542924	5840.89682432396
2053	Abcg1	0.205368635792758	-0.436074302193124	-1.13478204973321	0.262633445346965	2.33808589888157	1.82587668110955	0.0128337583562152	-1.02170374947863	-1.76384311725986	-0.279564381697396	0.990052813421181	30.9240923604738
2076	Abhd4	0.254343777141113	-0.1285729697835	-0.352026364257437	0.0948804246904361	917.207510757059	884.01367345723	0.0414369640721754	-0.245879295003158	-0.449806309669608	-0.0419522803367073	848.270318303717	15896.949015108
2080	Abi1	0.266234614532234	-0.173637587579206	-0.485189288922892	0.137914113764481	1047.73046970617	1006.7036336094	0.0672285946388038	-0.23929731149635	-0.471406678298138	-0.00718794469456085	991.299561176607	18274.401986953
2103	Acacb	0.0202180855054635	-0.243991552919893	-0.408426496090246	-0.0795566097495408	22.3103488172947	18.4573984340608	0.0525878682253857	-0.224691165676438	-0.425127417030684	-0.024254914322193	19.3004646038434	360.409271131193
2109	Acadl	0.000558532948659646	-0.431154685580963	-0.560093014595718	-0.302216356566208	1632.62739568073	1457.33565952591	0.00321644221303702	-0.575617089595507	-0.837343535840914	-0.3138906433501	1402.30016533764	26953.5793232657
2121	Acbd3	0.272396279394696	-0.27475811639199	-0.780573080353398	0.231056847569418	583.681615514927	545.639281982028	0.0411193336020903	-0.749803960063104	-1.44163104153875	-0.0579768785874549	513.906553834789	9859.36470799046
2132	Acer1	0.592644546417829	0.216162561163884	-0.636992731677712	1.06931785400548	0.716249484954714	0.835340380953232	0.0233429228770513	-1.0242292530679	-1.89803726405766	-0.150421242078139	0.320261634209742	11.2311090007061
2145	Aco1	0.28628203499176	-0.19506358660256	-0.562737368052439	0.172610194847318	863.315227071374	831.769748738931	0.0328791875453268	-0.804658812441029	-1.51024391528357	-0.0990737095984842	757.267193103776	14714.1130134845
2150	Acot11	0.304300880185474	-0.239629453550209	-0.712872576349608	0.233613669249189	11.2596387916211	9.89585093610919	0.0102820384913272	-0.901637856741671	-1.49667117099667	-0.306604542486667	7.74730006313948	173.416738745219
2153	Acot2	0.337963338617122	-0.115969174126324	-0.360736662727182	0.128798314474533	164.874042384531	155.560000737761	0.0600605318387257	-0.244912892249567	-0.473692655997594	-0.0161331285015393	141.128633186851	2769.37605785485
2160	Acot9	0.739175407670271	-0.0283499142457449	-0.207830046928742	0.151130218437252	101.830647082363	99.9249483545841	0.0556287249105357	-0.106083957698081	-0.201542473915732	-0.01062544148043	95.9895010297019	1786.4705787999
2161	Acox1	0.15816485401662	-0.192141570408008	-0.452688276344646	0.0684051355286301	1892.6640788568	1809.52689496277	0.0138319579526877	-0.35740911302283	-0.578714113030885	-0.136104113014775	1657.33651451617	32157.1649300144
2172	Acr	0.955326746862566	0.0231250598176579	-0.852057066488623	0.898307186123939	2.8628652011764	2.90395503206405	0.0151957208237496	-0.953819650946764	-1.66166059518105	-0.245978706712479	2.0384636405312	46.8317032426299
2188	Acsm4	0.745836346165234	-0.106834523757099	-0.803637030920304	0.589967983406106	4.28625248822703	4.09164688394994	0.00613241419414913	-0.597066085400359	-0.914687908934467	-0.27944426186625	3.46439164052564	71.0537460762156
2204	Actl6a	0.483460255354749	-0.0930003055765683	-0.3675151797067	0.181514568553563	552.73418152902	534.662362546887	0.0655208335302711	-0.271382302811322	-0.533332818305626	-0.0094317873170181	484.191029211882	9429.52543972674
2216	Actr2	0.522852584592412	-0.223466453631118	-0.957613665208593	0.510680757946357	1745.14967361242	1686.28392145327	0.0166460594793539	-0.618276497812498	-1.04356350356442	-0.192989492060577	1588.33454276539	30118.6088269865
2224	Actrt3	0.453096892030068	0.309384797043775	-0.558419910449758	1.17718950453731	0.244537010600582	0.374199423188261	0.0223907372026313	0.736264994339247	0.169315549089833	1.30321443958866	0.458567645266105	6.46382447432969
2229	Acvr2b	0.298983880785981	-0.151807811966712	-0.445457946982748	0.141842323049323	135.304301860631	122.852257772525	0.0485776435295354	-0.398677690525044	-0.75441835764348	-0.0429370234066087	108.607028359444	2200.5815279556
2239	Adam10	0.18977683050718	-0.575848346835898	-1.48922542613435	0.337528732462556	1205.7082755243	1103.4520870694	0.0412594438296063	-0.939379888101331	-1.85965599748272	-0.0191037787199467	1058.36180588207	20205.1330108546
2252	Adam23	0.0393685946556848	0.346339598454072	0.059510263490383	0.633168933417761	44.1162433683932	52.9156256328886	0.0730751443865538	0.212494232234365	0.00092627737257045	0.424062187096159	49.1132636808974	876.870796093075
2253	Adam24	0.0273939835729448	-1.04384428373852	-1.98166980600668	-0.106018761470359	0.370713240977664	0.09383988607485	0.0271174696204943	-1.06104816158345	-2.01712884029889	-0.104967482868023	0.0798385592010372	3.26635011752131
2259	Adam3	0.102263346872157	-0.789270225244989	-1.79749518237237	0.218954731882391	2.44120698314554	1.6861014855947	0.0261308103385363	-1.04298939994315	-1.96727930550383	-0.11869949438247	1.37019496369114	32.9850205945883
2285	Adamts20	0.30425660439277	0.190555057795137	-0.183797219481286	0.56490733507156	18.0101558995596	20.6063788066365	0.0382490086666117	0.378290598998739	0.0660441107073553	0.690537087290123	23.7420186478458	374.151320124252
2298	Adap1	0.120008180742298	0.393023796596432	-0.0923377309393112	0.878385324132175	9.39415086280696	11.9338836947423	0.0643812112242658	0.188788029115429	0.00931808296104586	0.368257975269813	10.2359952009777	189.384178551162
2314	Adcy5	0.893259819407183	0.0573476381941194	-0.848645083716355	0.963340360104593	68.1107141093319	69.5420303192789	0.0378651800268916	-0.818227186811754	-1.56969909645331	-0.0667552771701977	53.4623342277545	1146.69047193819
2322	Add2	0.0237615848377926	0.515696810050188	0.134535425990828	0.896858194109548	153.288241991285	181.927483293241	0.0571000191570547	0.550236678041636	0.0158656914975919	1.08460766458568	186.388020693116	3129.62247586585
2323	Add3	0.362460637465005	-0.112631285302618	-0.363950781237249	0.138688210632012	696.18036891198	668.654106863566	0.0020781863070663	-0.239530619135829	-0.332174329264427	-0.146886909007231	613.050433382835	11867.3094549503
2359	Adi1	0.0688562996103578	-0.518518363223454	-1.05108243851291	0.0140457120659981	60.5776154962022	52.8300192787704	0.033343738161847	-0.734707521969199	-1.36833342869629	-0.101081615242105	49.4959830609481	977.421707015524
2362	Adipor1	0.00431321134360401	-0.268319718498897	-0.39144243966848	-0.145196997329315	527.980775670408	495.219889189969	0.0276915814745052	-0.540641217925135	-0.960322781780993	-0.120959654069278	463.257427604756	8918.7485547908
2388	Adrm1	0.518339786707984	-0.244107114400735	-1.03890735316746	0.550693124365991	177.630677607611	164.527196923067	0.02170063774203	-0.387857169013816	-0.660186951943588	-0.115527386084045	154.355513677541	2979.08032924931
2389	Adsl	0.218659348264662	-0.129707072737931	-0.336088832842267	0.0766746873664042	528.328787294271	503.869407613561	0.0373195695019196	-0.458592812282575	-0.840162491970317	-0.0770231325948331	452.325639197554	8907.14300463231
2391	Adssl1	0.421550142020362	0.234795056830488	-0.371199286035306	0.840789399696283	3.68097651453585	4.06957823905957	0.0181046231200023	0.477842476625931	0.15273402137612	0.802950931875741	5.03880496804061	76.7361583298162
2393	Aebp1	0.127319667207894	-0.0960475393571454	-0.213477518280853	0.0213824395665623	125.975186857307	115.7029023434	0.0180494099216279	-0.0685859187202113	-0.112809827868315	-0.0243620095721073	110.336980496539	2112.09041818347
2412	Aff3	0.0297317233667771	0.771200184414666	0.121108443585929	1.4212919252434	56.3106309827375	71.2714560425084	0.0262981350443776	0.367464108616025	0.096192227480119	0.63873598975193	63.4314300406378	1146.0811023953
2416	Afg3l2	0.131220088788152	-0.362190952064089	-0.824185870536394	0.0998039664082147	555.406106896243	515.993795373506	0.0489307939300916	-0.562529286639534	-1.08366311646524	-0.0413954568138333	504.172968568779	9453.43722503117
2420	Aftph	0.253126465161023	-0.217894948630728	-0.598359294785864	0.162569397524409	610.186551965886	568.625858644997	0.045491457147612	-0.241596354642664	-0.447767721227076	-0.0354249880582518	559.912184896446	10432.347573044
2431	Agfg1	0.287204279629459	-0.208775565095348	-0.603680520142455	0.186129389951758	1359.16607168948	1294.20271899571	0.0129476692361112	-0.429417545350319	-0.694256712486727	-0.164578378213911	1217.28331405838	23223.9126284614
2433	Aggf1	0.207828072215446	-0.282353197902813	-0.726037932015677	0.161331536210052	656.793763681349	630.296283429703	0.0210101617156164	-0.592532993977499	-1.02370204872374	-0.161363939231259	609.055092146267	11376.8708355439
2452	Agt	0.137766926136866	0.123722407253099	-0.0330286796849435	0.280473494191141	345.249885067466	436.048811204155	0.0440563330920063	0.126554503629732	0.020740114778982	0.232368892480481	501.003899789381	7693.81557636601
2456	Agtr2	0.500025191441107	0.344398643585446	-0.742511749236057	1.43130903640695	0.115760329007203	0.212329468595992	0.0313367641324887	0.482924502067335	0.0994428758319765	0.866406128302693	0.372167074630194	4.20154123340034
2460	Ahctf1	0.301063063330823	-0.143579268618046	-0.422486999074273	0.135328461838182	1363.79695706729	1293.97751242353	0.00751507545108483	-0.679095927625578	-1.06694573028969	-0.291246124961465	1189.76893334487	23085.2604170142
2462	Ahcyl1	0.0434437200837719	-0.309278992972552	-0.571783384297187	-0.0467746016479174	1185.26327301512	1113.72305426528	0.0573962497378896	-0.516587552308813	-1.01520693212012	-0.0179681724975079	1071.92444455652	20225.4646310215
2490	AI606473	0.65680369276018	-0.178024701452854	-1.02503620130105	0.668986798395339	0.679702731271697	0.538639817709167	0.0647027127731586	-0.47651448176562	-0.951135800336019	-0.00189316319522165	0.39274356457152	9.6665166813143
2494	AI837181	0.0986584708297872	-0.267393206206934	-0.566728823530999	0.0319424111171323	128.069903399626	117.830954272467	0.0295860686821415	-0.532647366510012	-0.95328020914244	-0.112014523877585	110.319953661451	2137.32486800127
2508	Aimp2	0.151346238683647	-0.126025013434715	-0.292598313823617	0.0405482869541865	193.538245260873	181.710168277883	0.0186244539042646	-0.329743135242542	-0.549655506255587	-0.109830764229497	162.565249687512	3226.88197935761
2517	Ak2	0.999374424940443	-5.53266386524681e-05	-0.14966542401768	0.149554770740375	554.154297071342	554.134371066975	0.0661072404728065	-0.239689132191909	-0.470847669300386	-0.00853059508343179	461.296117040875	9417.50871107516
2529	Akap12	0.0809281162234402	-0.295624837544445	-0.604052721850893	0.0128030467620038	1160.17239009309	987.178544992051	0.00986056931847984	-0.598457103754765	-0.956290013894391	-0.240624193615139	811.091437210504	17750.6542337739
2534	Akap3	0.971177271589201	0.0159999072939536	-0.92283891688043	0.954838731468337	2.74954938185679	2.76804534119706	0.00219054550310407	-0.608096332835745	-0.863525236893688	-0.352667428777803	1.8678550773971	44.3126988027057
2538	Akap7	0.469987652605929	0.0805577452495778	-0.149553773076175	0.310669263575331	198.488558531685	201.57176714182	0.0285362613889755	0.411149665903521	0.0979998541506717	0.724299477656371	213.687153884158	3682.48487734598
2539	Akap8	0.0368852207600423	-0.115872144464895	-0.207564970227528	-0.0241793187022617	694.737835452512	651.68746800082	0.0146853875784772	-0.444117580760562	-0.727965203744832	-0.160269957776291	592.983665751304	11636.4538152278
2544	Akirin2	0.187609229550206	-0.310584173964265	-0.774977858706651	0.153809510778121	495.280193572166	472.476953042317	0.00851630452153759	-0.687013137903149	-1.09252521578326	-0.281501060023034	459.06437232651	8560.92911364596
2552	Akr1b7	0.927954103194659	-0.035593376029832	-0.870080285398619	0.798893533338955	10.331036071913	10.1619398738524	0.0370374479852156	-1.06747253075249	-2.12359369103647	-0.011351370468518	6.25313813038826	160.476684456922
2566	Akt1	0.0729048404610156	-0.466265082119418	-0.949254494165102	0.0167243299262653	1178.89267843289	1075.61690174387	0.0132972376033257	-1.29158937616156	-2.33097532341019	-0.252203428912926	975.50184170132	19380.0685312685
2568	Akt2	0.243285997801622	-0.286062351519168	-0.777807892537973	0.205683189499636	504.639917700541	472.773333885614	0.0697541836643879	-0.316790406883605	-0.631259716807646	-0.00232109695956351	445.578180862603	8537.94859469255
2584	Aldh1l1	0.100955104426241	-0.0829342394466581	-0.17513710770481	0.00926862881149368	193.710456970339	181.729895117586	0.0700690595206752	-0.162152980720259	-0.320502778134973	-0.00380318330554441	170.021718749896	3272.77242502693
2585	Aldh1l2	0.0378431748775891	-0.209639983595015	-0.378084550655429	-0.041195416534601	1402.04357533006	1270.35199992383	0.00711982772850431	-0.495524272368724	-0.762310708286251	-0.228737836451196	1098.79696776986	22627.1552581425
2604	Alg10b	0.0693341829756065	-0.229692586482996	-0.45463069114605	-0.00475448181994198	576.446507707242	546.518945477043	0.0387174853681861	-0.665535906758198	-1.2542200491709	-0.0768517643454917	500.611351023805	9741.46082524854
2605	Alg11	0.862942040165682	0.0156896222181668	-0.176701962414995	0.208081206851328	348.765521535111	350.727606411076	0.0446615418262039	-0.309324234201342	-0.57414207071467	-0.0445063976880141	314.235030610523	6082.36895134026
2610	Alg3	0.0362708216843864	-0.354297512755824	-0.640911818997832	-0.0676832065138167	73.9540159329981	66.5731330387175	0.0327455869767651	-0.56254337889535	-1.0234031466765	-0.101683611114196	62.7020288985047	1219.37506722132
2614	Alg9	0.0785829373362924	-0.259176955360726	-0.525417608780102	0.00706369805864904	326.780943858568	304.16571275376	0.0355596708788674	-0.390181897000459	-0.705925142024752	-0.0744386519761663	298.240094281773	5575.1205053646
2628	Alms1	0.144080823254235	-0.24853663626168	-0.573431070308984	0.0763577977856235	494.062776705198	460.36270671981	0.0491513831469715	-0.612578515325462	-1.18806328923198	-0.0370937414189405	427.795387545974	8293.32522582589
2662	Amfr	0.26891756464544	-0.420261381463358	-1.20605119145883	0.365528428532115	1667.38973033389	1588.87861805376	0.0314472463830614	-0.656305252250436	-1.200584056003	-0.112026448497869	1446.36348881652	28215.791023225
2678	Amph	0.200942729702785	0.26185854464496	-0.141189617322891	0.664906706612811	484.847724456245	524.94030863717	0.0611911462140674	0.376907197827268	0.0156280301106885	0.738186365543848	586.725251698344	9579.07970875055
2681	Amy1	0.046627208298472	-0.177339334837412	-0.328854460606912	-0.0258242090679122	26.9439101330972	21.3620986521018	0.0246933899319635	-0.329372981678372	-0.566751913795047	-0.0919940495616963	14.8050712773107	378.666480375058
2731	Ankle2	0.170563030264353	-0.251244174708413	-0.606670570605821	0.104182221188994	560.431102862153	534.552199566976	0.0285408539707672	-0.894092855970708	-1.6677586262742	-0.120427085667212	496.384005035332	9548.20384478676
2739	Ankrd13a	0.0900766270342271	-0.513138516897152	-1.09310268678458	0.0668256529902781	480.456681533897	440.717611699553	0.021114469985301	-1.27142897800914	-2.42045073873575	-0.122407217282523	406.112981037974	7963.72364562854
2784	Anks3	0.418539058210403	-0.209706403819976	-0.745742013156148	0.326329205516195	379.190048598463	368.089736699936	0.01713422675325	-0.768383905219487	-1.32378934442517	-0.212978466013805	331.110800851995	6470.34351690237
2792	Ano2	0.478891762176955	0.324886124397991	-0.646231436085949	1.29600368488193	10.1467845097795	11.9892652016264	0.0140601820538861	-1.16613076524649	-2.07735077726502	-0.254910753227953	7.5139972616701	177.900281838456
2794	Ano4	0.828254763524879	0.0970480054912604	-0.851202532987343	1.04529854396986	31.7528767851269	33.1223699899806	0.0543582394371346	0.315057882934847	0.0276048630116814	0.602510902858012	37.2789749502182	612.925330351954
2801	Anp32b	0.163287754816805	-0.210189264405367	-0.500038941903906	0.0796604130931731	594.619830266433	553.391404897161	0.0429372563886454	-0.251418410373964	-0.462385019245723	-0.0404518015022056	538.751733085268	10120.5778094932
2802	Anp32e	0.512071049707972	-0.128957571369447	-0.537997329684488	0.280082186945594	1713.0541774771	1674.45030710298	0.0257367863495866	-0.907840403406217	-1.67394707741769	-0.141733729394747	1462.03219577486	29097.2200821297
2813	Anxa3	0.078983759802924	-0.380644539646947	-0.779677096211682	0.0183880169177875	20.283080341458	15.5550437694961	0.0173160941884739	-0.47162300318151	-0.788273659071547	-0.154972347291473	12.5770193225174	290.49086060083
2815	Anxa5	0.0591299578111496	-0.170947591736302	-0.328612710827944	-0.0132824726446603	511.037995987355	468.269124580668	0.0109009144345694	-0.214689769719716	-0.337323886702497	-0.0920556527369344	444.859910147086	8545.00218429065
2816	Anxa6	0.127564972823004	-0.134922011772537	-0.300384531234071	0.0305405076889959	380.49920611936	352.128894661897	0.00548966204944485	-0.131919666260082	-0.195153548274042	-0.0686857842461231	338.356222423021	6425.90593922566
2836	Ap1s2	0.792713931876917	0.0192062941175815	-0.135182511222292	0.173595099457455	185.046928779186	187.039374045215	0.049115784246696	0.134321255819614	0.0180354839969498	0.250607027642278	201.533076680261	3441.71627702797
2845	Ap3d1	0.0991385850810529	-0.858474357538306	-1.96521426525174	0.248265550175124	1215.09737163119	1094.77260795767	0.0104151485459169	-1.14398836839036	-1.96544804401646	-0.322528692764263	967.828930653301	19666.1934614529
2877	Api5	0.147254216678194	-0.44928905196519	-1.06222454056041	0.163646436630031	1119.21049844797	1044.80367065923	0.00668100470994866	-0.785323525980088	-1.23475186706452	-0.335895184895661	971.202760517645	18811.3015777491
2879	Aplf	0.226810782407231	-0.700467673012982	-1.96481506031718	0.563879714291212	138.139098579672	117.74250561152	0.00329441565700797	-1.35124250450797	-2.14265689257697	-0.559828116438969	75.5711385936501	1988.71645670905
2883	Aplp2	0.0659353534862612	-0.561385542793877	-1.13518485404865	0.0124137684608945	3002.83311785764	2671.10248524003	0.0454175623582591	-0.77652545266763	-1.52133773404266	-0.031713171292597	2556.84410912182	49384.6782733169
2913	Apol8	0.129354949716245	-0.29746055693285	-0.670765366483497	0.0758442526177975	33.4831646963341	26.3065416730473	0.0373829988868524	-0.565645960719209	-1.04806814873078	-0.0832237727076369	20.2231581242557	480.077186961823
2922	Appbp2	0.0894100883111181	-0.471341216227353	-0.997730906923807	0.0550484744691004	365.990323470232	341.715139028622	0.00899998679829152	-1.11030726699059	-1.87009747177128	-0.350517062209903	317.824121039981	6153.17750123301
2943	Arap2	0.285675024487436	-0.130164021648694	-0.373888716835978	0.113560673538589	7159.77173323473	6481.72368773678	0.0175622476368041	-0.177494497860763	-0.291862511570752	-0.0631264841507742	5895.24652680276	117220.451686646
2946	Arcn1	0.571662916556932	-0.325398772281707	-1.55537641894944	0.90457887438603	1267.57628841104	1224.03006002925	0.00640555752681503	-1.1059743838422	-1.80131976605254	-0.410629001631858	1105.79450139529	21584.4050990135
2949	Arf1	0.686484987872867	-0.189216802644756	-1.18312935224701	0.804695746957502	1186.26215969576	1139.73883865795	0.0541487718901736	-0.36106259087939	-0.692502748162489	-0.0296224335962903	1089.04184226457	20490.2570437097
2952	Arf4	0.255578875051153	-0.357963146849213	-0.998977043557019	0.283050749858592	1318.52373227615	1262.43080509576	0.00956742537119887	-1.21184553513458	-2.08401883532411	-0.339672234945052	1168.77675176064	22498.3877347953
2956	Arfgap2	0.539995356980844	-0.299149935868128	-1.33554938622459	0.737249514488335	160.569962785592	153.954620073068	0.0413377236218362	-0.802973915803995	-1.55692926702148	-0.0490185645865124	137.15194413967	2710.05916198998
2957	Arfgap3	0.123970398201763	-0.0895767061011834	-0.197834116616814	0.0186807044144477	167.367597672173	161.224814523695	0.0244891814658589	-0.416389976043182	-0.720355627375518	-0.112424324710847	146.976282560659	2853.41216853916
2963	Arfrp1	0.139089944940358	-0.386808493680332	-0.895081779833096	0.121464792472433	178.679434505286	165.775030944581	0.0209391470542106	-1.05934873131135	-1.9468468202058	-0.171850642416895	152.419894692896	2981.24616085658
2966	Arglu1	0.182924481814741	-0.314828194504569	-0.779872094089944	0.150215705080807	1015.68494348497	957.097898266452	0.048496684100185	-0.60262228555033	-1.16490066499409	-0.0403439061065671	914.637182497159	17324.5201454915
2967	Arhgap1	0.239274385043761	-0.304378754725368	-0.823824495746678	0.215066986295943	498.971811737225	475.56282270819	0.0340077465658065	-0.493547992005533	-0.895944427579227	-0.0911515564318396	446.154769609608	8524.13642433013
2970	Arhgap12	0.227991885479771	-0.219726654805465	-0.580459192492154	0.141005882881224	1270.36840737697	1214.21784812689	0.0426804233143718	-0.432923744829843	-0.806272650153853	-0.0595748395058335	1139.44749585171	21744.2025081334
2992	Arhgap33os	0.626099074426553	0.249156360041332	-0.837603198566701	1.33591591864937	1.24185632212693	1.40938141438667	0.0480625866739097	-0.188642963572666	-0.351536379691381	-0.0257495474539511	0.870654919376295	21.1313559353393
3003	Arhgap8	0.0425482018420833	1.21161956350334	-0.102778660677282	2.52601778768396	2.1271573364936	3.54974929393852	0.0296931331480164	1.135948421268	0.0580493996740188	2.21384744286198	3.46397883725844	54.8453128061433
3005	Arhgdia	0.0791602090917808	-0.21166952668345	-0.428499908241034	0.00516085487413437	1272.67016023594	1155.23746539928	0.0635598047853881	-0.368957148900302	-0.726689895742677	-0.0112244020579284	1073.90592897628	21010.881327669
3020	Arhgef26	0.8211831574066	-0.0181333384128008	-0.18777081725894	0.151504140433339	1086.35649192585	1075.59736695751	0.00476823270326277	-0.156412838305817	-0.229050279602838	-0.0837753970087965	981.1378351732	18858.5501643394
3023	Arhgef33	0.292454845698717	-0.243327379743686	-0.711042346130106	0.224387586642735	37.6696777830932	33.689562836322	0.0681124217444406	-0.333096124487426	-0.66185537465932	-0.00433687431553265	31.787796678417	618.882223786993
3060	Arl4c	0.032804843126515	-0.118198688172598	-0.208536860087953	-0.027860516257242	1306.28027347928	1176.56502813693	0.051133063762437	-0.253792076075727	-0.478904555928338	-0.0286795962231158	1116.33839830062	21595.102199501
3062	Arl5a	0.101089904186519	-0.326046287388562	-0.697595430484492	0.0455028557073682	893.054214389066	838.922943389875	0.0310504957139067	-0.389208798484082	-0.691752581701586	-0.0866650152665766	819.695187997413	15310.0340746581
3063	Arl5b	0.469779042525077	-0.0702876403495943	-0.270885609684521	0.130310328985333	687.614327086743	658.58322010218	0.0551400255143968	-0.144495636505536	-0.274452254052512	-0.01453901895856	626.811598756941	11838.0548756752
3070	Arl8a	0.136626864953692	-0.295107627074407	-0.67421170623044	0.0839964520816257	788.189023185776	740.711954782554	0.0249178953616306	-0.528378378610891	-0.925303338090324	-0.131453419131458	691.110379910563	13320.0681472734
3071	Arl8b	0.0535025076201952	-0.446694015885377	-0.861715787951707	-0.0316722438190477	100.031125591472	90.3199011184253	0.0095108310878532	-0.5515683967453	-0.874639783092563	-0.228497010398036	84.2094136235386	1647.36264200062
3074	Armc10	0.902549299159455	-0.0555779643851039	-1.01790273870616	0.906746809935952	172.013611518568	169.50596414604	0.04370517530673	-0.421119888913021	-0.786131153200552	-0.0561086246254891	144.053064805311	2913.43584281951
3119	Arsg	0.000464124876129544	0.14653320715295	0.106025411142973	0.187041003162926	109.357856925411	118.231973362784	0.00380131345205838	0.144612674268031	0.0809818380904578	0.208243510445604	128.073500107114	2133.97998237185
3129	Arv1	0.0647869683241557	-0.356016882904882	-0.702694763211725	-0.00933900259804044	164.880536213788	146.859933966071	0.00500237434289451	-0.825711232440811	-1.27208118478439	-0.379341280097232	131.280904687842	2658.1282492062
3136	Asah2	0.922389716836017	-0.0121654313391492	-0.276783976260782	0.252453113582484	47.8059165547167	47.5670130487865	0.0189405603514422	-0.170004858833862	-0.281724364858057	-0.058285352809667	41.8794880934797	823.514506181897
3191	Asprv1	0.12022217270651	0.896491708802317	-0.367400669855513	2.16038408746015	1.02358411038382	1.62125592143327	0.0366538265585512	0.474744474259313	0.0805335679484183	0.868955380570208	1.40781717081915	24.3159432158174
3196	Astl	0.820126262947378	-0.138029593296494	-1.42752902090262	1.15146983430963	0.960623052279985	0.873138923827592	0.0360053526511043	0.596131192314044	0.0895935914749032	1.10266879315319	1.26826637606564	18.6121701130393
3211	Atat1	0.280045877480074	-0.202492217317751	-0.578895559778681	0.173911125143178	177.294190816286	166.648867850774	0.0559313856430875	-0.301658162021788	-0.578925225451749	-0.0243910985918268	160.445843989277	3026.33341593802
3222	Atf6b	0.0547460691592782	-0.298913740239522	-0.571625967510231	-0.0262015129688126	175.302257792929	162.664930999703	0.0305216472532874	-0.906525139459646	-1.70950729979974	-0.103542979119555	139.9438926109	2867.46648842119
3266	Atp1a1	0.251830440572552	-0.221279315547448	-0.606582716225955	0.16402408513106	1121.08094605308	1069.14994446932	0.0206777023950994	-0.684516189764144	-1.1926849979237	-0.176347381604584	951.245809054439	18848.860197461
3270	Atp1b1	0.185157944481298	0.24525849578194	-0.115848001605124	0.606364993169005	361.789882742524	384.668747134632	0.00798986070094382	0.70469067945838	0.293203730590827	1.11617762832593	443.343884392331	7138.81508561692
3277	Atp2a3	0.00869532437108273	-0.64151963509917	-1.01745169173304	-0.265587578465303	16.5802174575813	11.8256203557908	0.0223832818850736	-1.06692217136745	-1.97968211588098	-0.154162226853918	10.0247345885722	230.583434411666
3284	Atp4a	0.0193202126558451	-0.228545273960054	-0.380409696842665	-0.0766808510774428	7.47253590681471	5.61342471947188	0.0448508045315741	-0.45065982657907	-0.846765146369386	-0.054554506788754	6.05625234141838	114.85327780623
3304	Atp6ap1	0.132299207926078	-0.513996542982646	-1.19217047493867	0.16417738897338	1020.97917628201	945.936669779144	0.0182305369897814	-1.28589376713036	-2.40823172273686	-0.163555811523857	826.943107225813	16763.1537197218
3306	Atp6ap2	0.673540443900362	-0.104725202304631	-0.62811729605618	0.418666891446918	663.570072332354	652.907864621587	0.0418087726712309	-0.792023085336666	-1.53582874865907	-0.0482174220142588	585.892011228703	11414.2196890959
3308	Atp6v0a2	0.0910330704033299	-0.383745316728556	-0.807882264360146	0.0403916309030335	670.468897799493	614.384959537853	0.0108202554336605	-0.82222202803214	-1.35833587029472	-0.28610818576956	559.486080472122	11066.0396268568
3312	Atp6v0d1	0.124057261423484	-0.510823868963671	-1.16609643534875	0.14444869742141	678.391966919948	628.27842402638	0.00282093035181425	-0.937179105876789	-1.39663482433387	-0.477723387419707	582.442700253688	11334.6785472001
3318	Atp6v1b2	0.31211302432237	-0.30423402457005	-0.921197697478219	0.312729648338119	968.096819697957	925.24699689127	0.0474505192193891	-0.691368375021873	-1.34737962003899	-0.0353571300047593	869.043785999142	16574.3256155302
3319	Atp6v1c1	0.0671485972161859	-0.987801520584518	-2.13966154072004	0.164058499551	548.352589040263	496.322907937017	0.00349013315742688	-1.7803860001588	-3.00878699937418	-0.55198500094343	451.521677778031	8977.18304853187
3337	Atp8b3	0.306196030690796	-0.362145058954052	-1.09324121177726	0.368951093869152	4.66542197168858	3.53961490656937	0.0575516965267954	-0.484893038320292	-0.950048551640447	-0.0197375250001371	2.63510637402839	65.040859513718
3354	Atxn10	0.349058622333155	-0.25796606938194	-0.823700655792967	0.307768517029087	1461.0597610802	1406.07716592372	0.0468170098970022	-0.581290148633833	-1.11476117440202	-0.0478191228656475	1314.38381365704	25089.1244439657
3358	Atxn3	0.607114869028148	-0.124514129576915	-0.632531278980047	0.383503019826218	348.005436629297	342.986551881822	0.000157207335172193	-0.733440733434144	-0.914345348469292	-0.552536118398995	310.251967824901	6007.46373801612
3363	Atxn7l3	0.122460367609937	-0.230494044920267	-0.510721278397719	0.0497331885571855	255.3410297639	239.463992620935	0.0445312695058762	-0.577274145469277	-1.0982724614763	-0.0562758294622551	215.214839940486	4260.11917395193
3364	Atxn7l3b	0.200947028736091	-0.396036618159305	-1.01848712787949	0.226413891560877	1195.91772795876	1143.47363093456	0.0346617665246467	-1.0096971461634	-1.97013089400664	-0.0492633983201509	1086.40337578624	20554.7684080773
3397	Avil	0.160434929193088	-0.43700721906613	-1.05572093207579	0.181706493943532	17.8520724300206	12.9863178197666	0.0566506463741303	-0.624700583118439	-1.24119467220865	-0.00820649402822371	10.9207330698335	250.554739917724
3413	AW549877	0.36881775843861	-0.165612671207859	-0.541908553079821	0.210683210664102	742.259503247902	709.009956817042	0.0303687535752839	-0.637677697129201	-1.15855576085774	-0.116799633400665	611.438647153196	12376.2486433088
3422	Axl	0.342301539503989	-0.134761317802399	-0.42235697534697	0.152834339742173	78.5359503623589	73.1398021852388	0.00468094082220993	-0.521737443900683	-0.777311695443565	-0.266163192357802	57.1772403413469	1253.11795733367
3454	B230214G05Rik	0.47121361401505	-0.487183713296034	-1.96099166115664	0.986624234564576	1.28722711935626	0.965893214803773	0.00333040258983625	-1.69657755011614	-2.82145432015335	-0.571700780078922	0.567335191637078	16.9227331547827
3458	B230219D22Rik	0.0649980524356421	-0.306333459339383	-0.602643425084866	-0.0100234935938996	797.383644718866	733.423765821481	0.0475923026452505	-0.401288386874905	-0.757206356573844	-0.0453704171759661	683.592370279878	13286.3986849214
3464	B230323A14Rik	0.837583241527487	0.075247930955321	-0.702359725570766	0.852855587481408	5.32460123904265	5.47407851117855	0.0133434761796313	-0.574922301802828	-0.94402981846068	-0.205814785144976	3.7594231976693	87.348617687343
3485	B3gnt5	0.0271947900200985	0.617548210663805	0.131461458988197	1.10363496233941	515.154773132037	662.307371010708	0.0182684503945454	0.999448919060491	0.208685042079976	1.79021279604101	769.503563518539	11681.7942459677
3553	Basp1	0.265036691124443	0.142710126934121	-0.112003061115099	0.39742331498334	849.174958411677	890.428162625986	0.0441156044421169	0.226244907615353	0.0353546955727495	0.417135119657957	938.979703309015	16071.4969460801
3587	BC005624	0.594493107778669	-0.215021366858172	-1.06796191241896	0.637919178702618	139.98154420157	134.532054674671	0.00291529641036694	-0.656181427770494	-0.954030875498148	-0.35833198004284	117.857541288644	2354.22684098931
3630	BC051537	0.148841601464044	-0.717023808181643	-1.76737341619292	0.333325799829637	1.57516159072596	1.03175459752174	0.0343565652101503	-0.96580272991793	-1.86881942334726	-0.0627860364885998	0.836597952159109	20.6610848424409
3650	Bcas1	0.594282580988787	-0.0351042606942132	-0.172734029810685	0.102525508422258	185.354441238484	177.37780774028	0.0600870467191842	-0.209290191867178	-0.404053315693965	-0.0145270680403908	147.761343577449	3062.96155533728
3657	Bcat2	0.0537502938670928	-0.380816037058325	-0.730745078078472	-0.0308869960381785	73.6127148249966	65.8025355001647	0.055076854740377	-0.593414028551634	-1.16898607189885	-0.0178419852044223	62.5663887185534	1211.88983426229
3680	Bcl3	0.363700947130883	-0.269028244017553	-0.879882120271016	0.341825632235911	4.48525282383474	3.59947698184825	0.0455470113806988	-0.403058242183694	-0.755741028260424	-0.0503754561069643	3.30061044062855	68.3120414778692
3697	Bdh2	0.453956027079707	0.438572392704633	-0.822180153344825	1.69932493875409	1.81076185803739	2.02829947959124	0.0112007080230279	-1.50423718083831	-2.75301674047471	-0.25545762120192	0.975399994723613	28.8867679941135
3760	Blmh	0.702726057263803	-0.0595007635260175	-0.387729497808416	0.268727970756381	835.099887856764	824.599953104322	0.0274371994337549	-0.336742437184084	-0.587075491146482	-0.0864093832216856	789.763462395525	14696.7798201397
3784	Bmp5	0.659291835044746	-0.214416797112432	-1.246312608205	0.81747901398014	5.29739670832521	4.98284734239958	0.0406822010561901	-0.91433078481057	-1.79898550140327	-0.0296760682178664	4.29278199758001	87.4381562898289
3793	Bms1	0.244346378420857	-0.137614220370648	-0.371179783913341	0.0959513431720456	584.80906752226	550.424634097915	0.0148691805362443	-0.430658700404502	-0.70606181102368	-0.155255589785325	511.34254347512	9879.45747057177
3800	Bnip2	0.189743222795971	-0.554343404386378	-1.42893637201726	0.320249563244505	1058.75856115809	996.198286783034	0.0111837922911387	-1.55643961983214	-2.87204395899697	-0.24083528066731	921.940682236294	17861.3851810645
3808	Bod1l	0.0861073240791548	-0.490138154807809	-1.03208813119645	0.0518118215808296	926.612891752332	858.372782602247	0.0321003845841045	-0.66384978758281	-1.2188429454988	-0.10885662966682	841.740527707811	15760.3572123743
3813	Boll	0.0427883966451034	-0.330548014827473	-0.610689185857027	-0.0504068437979183	128.608586232368	116.851220721305	0.0215595110838784	-0.845604287126055	-1.51154531115137	-0.179663263100742	101.72954432303	2083.13610766022
3846	Brd1	0.106399618546802	-0.384748243151514	-0.836532105214725	0.0670356189116982	861.474898994578	766.465737844543	0.0362694777324048	-0.552877697911266	-1.01869932393696	-0.0870560718855696	728.181919241994	14136.7353364867
3847	Brd2	0.0264643220136029	-1.22480514835842	-2.384582430929	-0.0650278657878267	1730.82761822488	1518.941702045	0.000467635097051881	-3.12342478758982	-5.20898338780272	-1.03786618737692	1386.21747383135	27815.9207646074
3863	Brinp3	0.536943500300593	0.0479673861792965	-0.1134425342766	0.209377306635193	192.523634310941	200.61626179344	0.0715114208512475	-0.125589704423892	-0.24878963490541	-0.00238977394237389	170.132672207336	3379.6354098703
3869	Brms1l	0.315177167538141	-0.449258176903349	-1.39041985392561	0.491903500118917	367.720031423766	350.645945257455	0.0233861174260177	-0.856294721288881	-1.5483212425966	-0.164268199981157	332.689995523987	6306.33583323124
3870	Brox	0.535596467708388	-0.218462998236022	-0.959325534560074	0.52239953808803	542.190173795882	519.501936352973	0.0178709281730156	-0.523944480113651	-0.882840310753934	-0.165048649473368	483.476138386485	9271.00949121204
3876	Brwd1	0.0936108695709579	-0.31325063166785	-0.659126844932328	0.0326255815966273	1570.11432949381	1426.631512746	0.0154043619979234	-0.561759042743979	-0.934989603238222	-0.188528482249737	1318.51076658636	25891.539652957
3947	Btnl10	0.00185845723093999	2.16116998170703	0.693275942785135	3.62906402062892	0.0733417939919217	0.618194381468756	0.0211180279408097	1.35130140249556	0.0951682263759441	2.60743457861518	0.302870392119312	5.96643940547994
3956	Bud13	0.0274419510134984	-0.359615683979699	-0.627971421374668	-0.091259946584731	85.4296771789221	77.7379374670298	0.022895623375543	-0.520213736283948	-0.901151699171677	-0.139275773396218	74.2880125322879	1424.73376306944
3975	C030034I22Rik	0.0415701748821453	-0.679313099517654	-1.29571982621325	-0.0629063728220591	14.9773084167437	12.3176889311313	0.00375195716327942	-0.998049751637112	-1.53113850328109	-0.464960999993137	10.6698012092516	227.78879134276
3986	C130046K22Rik	0.0196500232739462	-0.332168760933383	-0.557022503414519	-0.107315018452246	34.3650925255867	29.2666188865856	0.0156215535587746	-0.468882159653094	-0.775026085217308	-0.16273823408888	27.1000748108445	544.390717338101
4014	C1qtnf7	0.583898683527868	0.323392363267231	-0.939952333743791	1.58673706027825	2.28529100772252	2.71604884945737	0.0297290497814587	-1.1208681711777	-2.17931306788555	-0.062423274469847	0.9334195862293	35.6085566604552
4023	C230014O12Rik	0.620800772371561	-0.242096306538296	-1.28077942280309	0.796586809726498	2.38957417913961	2.22496017017832	0.0575651929380824	-0.654175424530195	-1.30828290056344	-6.79484969485777e-05	1.60965169899226	37.3451162898612
4042	C2cd6	0.777770526333142	-0.157105094227647	-1.33945218962528	1.02524200116999	7.03359565789126	6.77540268344079	0.050529061198919	-0.516490169375781	-0.994710459503889	-0.0382698792476719	6.01427008776831	118.939610574602
4046	C330007P06Rik	0.324035050931265	-0.471168209424365	-1.48311096738406	0.540774548535333	344.102169940905	325.399284136128	0.031086147504334	-0.913544741503583	-1.72891506002722	-0.0981744229799434	306.810810308655	5857.87358631412
4063	C4b	0.137891663351293	-0.18110023375621	-0.411631834322973	0.0494313668105525	48.5328263123784	40.5971991897264	0.0205208259097322	-0.411849309035551	-0.697889996527123	-0.125808621543979	30.4409065245697	717.425592160047
4065	C530005A16Rik	0.721299044952978	-0.147361077928488	-1.02185998734077	0.727137831483794	7.68275760890964	7.32114495288796	0.0238187220617087	-0.811991752269053	-1.4625992463805	-0.161384258157608	6.06697205005812	126.425247671134
4067	C530044C16Rik	0.283089337211586	-0.224352389878669	-0.645342749410026	0.196637969652689	81.8994632703368	70.3592664097495	0.017007931017303	-0.425381483772172	-0.706955016911987	-0.143807950632356	57.7755785151925	1260.20584917167
4072	C630028M04Rik	0.66741081791525	-0.199426638583124	-1.18319612889516	0.78434285172891	6.58345805595332	6.08291666172619	0.0284819546408071	-0.957083734189695	-1.80182674631722	-0.112340722062171	4.2314636447591	101.387030174632
4094	Cab39	0.482486249521831	-0.125891103210033	-0.497284745798666	0.245502539378599	2074.62656572194	2014.19100510047	0.0131062465144324	-0.460030765460335	-0.746411740633605	-0.173649790287064	1853.36208789806	35653.0779523228
4134	Cacng8	0.145067527353568	-0.206925041332984	-0.477003790312789	0.06315370764682	70.1554698473567	61.9179537449386	0.0694871277358905	-0.335352844449548	-0.668761076468077	-0.0019446124310194	55.5762921244851	1125.89829430068
4135	Cactin	0.093062863517382	-0.168942639028749	-0.351952768978202	0.0140674909207026	137.53219715591	128.623317454313	0.0502008260502203	-0.443482865675889	-0.846862616316016	-0.0401031150357612	114.771925486282	2285.56464057903
4142	Cadm4	0.376597801067413	-0.145475727326666	-0.481405065955721	0.190453611302389	684.14485835048	661.154250645647	0.00118180655882088	-0.67289336765957	-0.923608773699824	-0.422177961619316	570.748137147739	11496.2834768632
4151	Calcoco1	0.0453380764601446	-0.245790296244784	-0.455422435744409	-0.0361581567451592	244.324612178911	220.389386079961	0.0238242778203481	-0.410088845696169	-0.706800416691407	-0.11337727470093	206.658207966822	4028.23323735417
4153	Calcr	0.381619322792833	-0.199784213656882	-0.668589805582167	0.269021378268404	6.35187882785446	5.9916230927771	0.0625128369012007	-0.463088257584987	-0.917678831500958	-0.00849768366901554	5.0053575337129	104.093156726067
4169	Calr	0.00913823038504965	-0.151307633127485	-0.233523582908258	-0.0690916833467119	3094.11031170608	2818.1261237358	0.0318712063619859	-0.252446141853402	-0.446107820131022	-0.0587844635757827	2623.05854960482	51211.7699102802
4171	Calr4	0.231576223921042	-0.421833874408215	-1.14237995735061	0.29871220853418	1.15313774199726	0.888092953822809	0.0267057752926612	-1.11493930495097	-2.13380298455475	-0.0960756253471913	0.477499988907321	15.1123841083644
4174	Camk1	0.243373408107279	-0.328167469332183	-0.895907072597575	0.23957213393321	197.905906085482	183.868595773639	0.0407820688179255	-0.884139398421546	-1.73199152761153	-0.0362872692315587	157.764617104011	3237.23471377879
4210	Capn5	0.0618635687058992	0.107795908709954	0.00729566712865846	0.20829615029125	54.6743253292878	61.6586584409685	0.0404957691151477	0.0423287552523919	0.00796896294853763	0.0766885475562461	62.0565278046949	1070.33706944971
4214	Capn9	0.243165426232468	0.521937842429352	-0.415174505766505	1.45905019062521	2.53492586572797	2.94469546898572	0.0470095880299228	0.86210111154317	0.00396346541038284	1.72023875767596	4.18128519417218	57.9654391733152
4217	Caprin1	0.139283094586289	-0.245443780583851	-0.561378770742549	0.0704912095748459	4237.91837659865	4003.17455791924	0.0236167654300297	-0.741965764170406	-1.32279237149308	-0.161139156847736	3499.41961994855	70443.0753267987
4230	Car14	0.0436763088760185	-0.438269140082912	-0.819349828873784	-0.0571884512920401	16.743490963568	14.4861872860007	0.0485378026841579	-0.349708925985244	-0.659014073624677	-0.0404037783458107	15.1272867659829	278.141790093309
4238	Car7	0.591161512075264	-0.236883162750572	-1.17009941107029	0.696333085569145	8.20859578465469	7.70655896096251	0.0360965986416415	-0.725123660268519	-1.36365373973099	-0.0865935808060446	6.64714352578335	135.373789628403
4285	Cat	0.0342164946289893	-0.202329492166417	-0.359950929627165	-0.0447080547056696	819.907084459913	737.822051627942	0.0185169008696517	-0.510451345387238	-0.862374293220261	-0.158528397554215	677.965615888768	13414.1685118597
4288	Catsper2	0.784105214865032	-0.0855458449839295	-0.746056808192936	0.574965118225077	53.7511937529688	52.6458706085895	0.0552812432453551	-0.562917746535561	-1.1054608874281	-0.0203746056430196	45.8885361617378	913.713603139777
4293	Catspere1	0.618482202525099	0.255904079490956	-0.836398318359594	1.34820647734151	4.62449502530251	4.96455348120942	0.030922264059558	-1.19725968875276	-2.37152189826915	-0.0229974792363754	3.3059827610868	77.3701876055924
4294	Catspere2	0.212817904323016	-0.335769181780194	-0.874467474700532	0.202929111140144	49.0089235111446	44.0024434764874	0.0507969983496301	-0.793805106263204	-1.58686077372737	-0.000749438799038438	37.8403774767453	785.110466786263
4301	Cavin1	0.0872134904762433	-0.13130476522736	-0.269728484560596	0.0071189541058749	1077.8323461103	982.932202863862	0.00137284690075556	-0.209230592717724	-0.282776763151243	-0.135684422284205	938.584362045084	17996.0934661155
4308	Cbfb	0.282993491597715	-0.181580045131921	-0.520787351272101	0.157627261008258	1478.87429488886	1402.56882826672	0.0502422804267742	-0.454840497598213	-0.869620345510087	-0.0400606496863377	1317.9831884824	25196.5578698278
4322	Cbs	0.0701770690866445	-0.179436006876582	-0.355012842575599	-0.00385917117756407	403.67891733831	378.136807572094	0.0125925407584728	-0.691730788574209	-1.14291727419468	-0.240544302953741	308.993142643259	6544.85320532198
4343	Ccdc102a	0.00408075733218325	-0.287056734912319	-0.417407489513722	-0.156705980310917	76.5002348730185	63.3865041504147	0.0032645447762569	-0.463062795591875	-0.668967310743193	-0.257158280440557	59.2048286574481	1194.54940608529
4354	Ccdc117	0.064921363371105	-0.245456149341256	-0.480873584580682	-0.0100387141018295	165.815288148053	152.073897396216	0.00788779427432563	-0.643603880539962	-1.01200408836225	-0.275203672717676	135.364568715379	2719.52252555789
4365	Ccdc134	0.00479458479379283	-0.252617637742126	-0.371221002909898	-0.134014272574353	142.444215099714	123.804576327258	0.00864925715560642	-0.510107798261199	-0.799120232604055	-0.221095363918343	114.406690111608	2283.93288923148
4367	Ccdc137	0.52294957807555	-0.0817606632223703	-0.347582351231599	0.184061024786858	182.073836429878	174.953027564062	0.0403173341861032	-0.247712245309679	-0.451483332109465	-0.0439411585098922	160.093242365898	3102.72063815903
4372	Ccdc144b	0.0833377997835205	-1.12250139849729	-2.60180789652188	0.356805099527295	4.64440182025805	2.99831989429988	0.0152051771770077	-1.42403747844552	-2.66760904833764	-0.180465908553405	2.81679545112916	62.7571029941226
4377	Ccdc150	0.0216795680470498	-0.743279431956654	-1.31170821581745	-0.174850648095855	15.6169295816754	12.3891994917107	0.0573250552365898	-0.547568274064726	-1.07970151560112	-0.0154350325283295	12.8838133120594	245.339654312673
4384	Ccdc159	0.624634631615792	-0.143506833441852	-0.760433906519109	0.473420239635404	21.0483618813911	20.0662992892867	0.0165822002919894	-0.439547030167391	-0.729351624011482	-0.1497424363233	17.7959887091135	353.463899278748
4393	Ccdc171	0.268929123196156	-0.29659348813319	-0.839757602442105	0.246570626175726	100.209573585806	94.3262908052546	0.00832134640839909	-0.356487067433932	-0.5505612049579	-0.162412929909965	92.0094301299842	1719.27176712627
4436	Ccdc50	0.118133564279091	-0.169297275289907	-0.370854132208999	0.0322595816291853	1866.64411095169	1780.37672080085	0.00313369342741846	-0.19379188282486	-0.275676055914568	-0.111907709735153	1700.53878871271	32085.3577227915
4443	Ccdc60	0.911735731949339	-0.034512084985411	-0.694359538699736	0.625335368728914	3.59490361816993	3.50268816957418	0.027680512480186	-0.306868847280451	-0.534527742182767	-0.0792099523781346	2.32718369818746	56.5486529155894
4454	Ccdc73	0.120831462387962	-0.442331912425418	-0.995354650724562	0.110690825873727	152.880867076657	133.301028240576	0.0196149366521704	-0.73631744779292	-1.28310860218328	-0.189526293402559	120.061152392147	2437.45828625628
4463	Ccdc82	0.224652082943217	-0.177627888953571	-0.465625598787911	0.110369820880769	343.564684614921	327.399209797187	0.0443967005973106	-0.41861062612215	-0.783051124464403	-0.0541701277798979	305.676716545987	5859.84366574857
4469	Ccdc86	0.55580578266078	-0.104641314245568	-0.47520130959367	0.265918681102534	106.153548612063	100.688945136331	0.0232780241832146	-0.21547522263894	-0.365961168590213	-0.0649892766876679	95.5745337990351	1814.50216528457
4490	Cckbr	0.195275517982709	0.118227217375723	-0.0586505255204017	0.295104960271848	24.0934178681081	29.2869690985726	0.0635742520648296	0.114012239704286	0.0066934516640558	0.221331027744515	35.3398778857961	532.32158911486
4496	Ccl2	0.232092979598051	0.12789545219285	-0.0825767280363386	0.338367632422038	8.86115947496694	9.8813874894277	0.0429643485096178	0.160604154096068	0.0270417707092687	0.294166537482868	10.3283426935618	174.425337947739
4499	Ccl21b	0.960087263234078	-0.0256907068121716	-1.11412463436289	1.06274322073854	0.610431106621049	0.596740405166839	0.0419499302253607	0.624160945278588	0.0645636752485849	1.18375821530859	1.21448957193215	14.5299665023202
4503	Ccl25	0.56956750738722	-0.184720629193276	-0.867095003620582	0.497653745234029	104.256962492097	101.151312511782	0.0616153067097743	-0.565597007991803	-1.13111277410968	-8.1241873922111e-05	93.9989914293307	1796.44359859926
4522	Ccn6	0.0872796625731455	-0.649352656331877	-1.39961084419632	0.100905531532567	4.69354631021776	3.54265882991216	0.0104789867276771	-0.622525892960883	-1.00283534146912	-0.242216444452648	3.0684399721886	67.8278706739111
4532	Ccnd2	0.129946073435057	-0.339861642562153	-0.769968984791732	0.0902456996674257	2072.71626418428	1881.20648980977	0.0463749200754994	-0.2213207988336	-0.410902318474169	-0.0317392791930301	1891.23358072841	35070.9380083348
4546	Ccnl2	0.124912938347263	-0.259106266871047	-0.577839641883771	0.0596271081416767	767.497462506763	705.090601261158	0.0162704860707923	-0.404913449800877	-0.668765100925852	-0.141061798675902	665.357675014763	12827.6744326961
4549	Ccnt1	0.24330459291875	-0.522682859998424	-1.46161354356472	0.41624782356787	697.81236856617	647.968654544017	0.0221183362623074	-0.918027772367041	-1.66305474666134	-0.173000798072742	611.239745559077	11742.1246120156
4568	Ccs	0.225668019128756	-0.151615718127099	-0.397547886742284	0.0943164504880864	142.338657511897	135.767921625429	0.00477808956939105	-0.761608845716174	-1.16108467986571	-0.362133011566642	120.933520408957	2394.2405972777
4573	Cct3	0.866766575773549	-0.0259918373581169	-0.354016606320987	0.302032931604754	2175.60681917343	2149.56960130177	0.0450385181087513	-0.33616414991278	-0.62590860741249	-0.04641969241307	1831.64558502181	36940.9320329821
4613	Cd248	0.119590722143055	-0.137712422520637	-0.302106178834008	0.0266813337927332	5.27000707833004	4.6365156434038	0.0278119308380351	-0.391525074370327	-0.686459654795775	-0.0965904939448787	4.10640848933163	84.0775872663928
4642	Cd3eap	0.0271984813258669	-0.21194677982836	-0.366547606270655	-0.0573459533860654	156.440807325689	140.027590211595	0.0153010018644842	-0.389855760841172	-0.639115557780304	-0.140595963902041	127.9316542922	2546.4003109769
4648	Cd46	0.383372799281632	-0.132369959547678	-0.442511731891698	0.177771812796342	91.7984529488996	87.5392969878052	0.0357557159253641	-0.366155308386638	-0.661687685436914	-0.0706229313363626	80.956262810553	1561.76407648355
4649	Cd47	0.0514337184251582	0.442757945023788	0.0369408214246693	0.848575068622906	250.14405051965	278.421194718657	0.000359666834632988	0.892290370010074	0.617468313495648	1.1671124265245	308.224975009603	5020.74132148746
4666	Cd72	0.428153067038815	-0.279544663659823	-1.01622397284388	0.457134645524238	7.34662000605059	6.5277133647583	0.0386104342191558	-0.889615566567659	-1.73005045096575	-0.0491806821695666	5.42661825100005	115.805709730854
4688	Cdc14b	0.155490620329134	-0.359175892366933	-0.853170992235452	0.134819207501586	160.293164803077	147.635803226433	0.0161567476340649	-0.633266201165021	-1.06712767403592	-0.199404728294124	135.70424024755	2661.79924966236
4698	Cdc34	0.309203670643114	-0.133248145040381	-0.396818104361806	0.130321814281043	285.589627665741	270.061057822392	0.0597021222087526	-0.283355121470327	-0.548814115689299	-0.0178961272513546	246.46644652559	4812.70279208234
4706	Cdc42ep1	0.031451179892271	-0.226221537346522	-0.398566225773873	-0.0538768489191716	276.475397545092	241.903423228382	0.0601251595486304	-0.422298171079924	-0.828098362032461	-0.0164979801273869	203.762673656557	4332.84896658018
4711	Cdc42se1	0.0992618039758319	-0.215615205378208	-0.456093564236847	0.0248631534804299	770.143457825215	709.348587261444	0.0341062915033007	-0.493919792805085	-0.896997982334774	-0.090841603275396	621.430032196761	12605.5324637005
4720	Cdca4	0.112397911370599	-0.338423569285584	-0.741477571517111	0.0646304329459436	297.533037233762	260.828971291298	0.0125133576659765	-0.554430418915204	-0.902790826397815	-0.206070011432593	242.530066444371	4805.35244981659
4758	Cdipt	0.410770735503811	-0.282359467945379	-0.997491584098036	0.432772648207278	268.111817700724	257.987080472307	0.0509343042880819	-0.760390493337112	-1.51317936947436	-0.00760161719986541	230.039569707974	4536.83080728603
4782	Cdk6	0.975366630973143	-0.00307730636241051	-0.21435935045576	0.208204737730939	139.780342336734	139.323160924292	0.0144530618451982	-0.188042773914476	-0.303232739305706	-0.0728528085232456	114.179190926443	2359.69616512481
4783	Cdk7	0.0490945090883119	-0.37673896515477	-0.712708613333859	-0.0407693169756809	611.350786142179	567.248546716308	0.00051748584085994	-0.811722935321928	-1.07511695349945	-0.548328917144402	513.631595973035	10153.3855729891
4785	Cdk9	0.0231936798346815	-0.399416692253855	-0.685681290862557	-0.113152093645154	167.114552550336	152.694732794213	0.00159857595166896	-0.590731095633784	-0.820968839467642	-0.360493351799927	144.627564479599	2786.62109894489
4789	Cdkl3	0.454028750926249	-0.181936677698698	-0.685678580451043	0.321805225053648	160.477979427452	153.772936312099	0.0310945034168078	-0.488868241991712	-0.876691727442418	-0.101044756541006	140.188686581904	2726.63761392873
4792	Cdkn1a	0.0451335738452796	-0.425736031818054	-0.798808784326851	-0.0526632793092572	670.937663070011	573.033363053683	0.00585521818085153	-0.520653472472025	-0.789558788610522	-0.251748156333528	516.925754202059	10565.3806819545
4806	Cdr1	0.0172907445270141	0.36742329879353	0.125728564275675	0.609118033311386	5.02960488987172	7.9475519256177	0.0098958979965815	0.581961278699904	0.235120366532761	0.928802190867047	8.34426860042529	127.928552495488
4840	Cebpb	0.188477927354798	-0.129633404744206	-0.320195459044829	0.0609286495564169	190.945545699453	175.911620214522	0.0188415587850191	-0.189466922007849	-0.314013975165777	-0.0649198688499202	165.028896468194	3191.31637429301
4908	Cep41	0.0141414646772825	-0.420237998091141	-0.684936905986007	-0.155539090196274	118.984963240204	106.579479915568	0.00211651346836903	-0.992125978780793	-1.4561831717698	-0.528068785791791	90.409367429274	1895.84286351028
4909	Cep43	0.181132579245742	-0.100831925412807	-0.245866406957586	0.0442025561319719	421.040186270018	409.607389881757	0.0484416984556478	-0.321609310820225	-0.604615727147921	-0.0386028944925288	384.668915748973	7291.89895140449
4934	Cers2	0.185846789836261	-0.260401222649526	-0.645238458660043	0.124436013360992	702.810795872689	662.663226937724	0.0334123245324316	-0.817112672930489	-1.53976762714816	-0.0944577187128164	604.154505939107	11817.7711724971
4937	Cers5	0.613126317705583	-0.0545432731554349	-0.280259531959767	0.171172985648897	667.90866721579	653.788733570692	6.10886955881365e-05	-0.839616409728072	-1.01545096930849	-0.663781850147658	558.210361366391	11279.4465729172
4949	Ces2b	0.30805047432714	-0.631814183650947	-1.99096137347312	0.727333006171226	0.37005287991726	0.165739319914487	0.0118560046516638	-1.87766194809401	-3.67828702861654	-0.0770368675714874	0	3.21475319899048
4963	Cfap100	0.681685813405587	0.0579204605929306	-0.238994111866634	0.354835033052495	146.245039129675	151.239304595625	0.0548927256009455	0.103228910579896	0.0107582568314175	0.195699564328375	168.304819977	2794.7349822138
4976	Cfap43	0.215729440854404	-0.221145161552366	-0.573162888636316	0.130872565531583	81.1686836845956	74.0509750598604	0.0672684109822122	-0.354640014097185	-0.704379292291747	-0.00490073590262358	70.3274857489402	1353.28286696038
4977	Cfap44	0.981858074270484	-0.00932547587022226	-0.878793390726805	0.86014243898636	22.2295531062315	22.176840227129	0.0208632073109134	-0.897302891944469	-1.60914160732673	-0.18546417656221	16.6415492240254	366.287655344315
4978	Cfap45	0.0340164599673399	-1.01028746234066	-1.96612346307978	-0.0544514616015355	3.47151211320364	2.07909061016981	0.0186257983339227	-0.574615100906405	-0.977465515766474	-0.171764686046336	2.4120207034109	47.7757405607061
4983	Cfap54	0.416252239819224	-0.0568784044202578	-0.200054132462958	0.0862973236224426	105.571725703962	100.440955486727	0.0478061498702421	-0.26508873479501	-0.495543304178676	-0.0346341654113432	84.946578699436	1745.75555934075
5003	Cfhr2	0.774906855795089	0.0978475011954511	-0.626113675341638	0.821808677732541	4.14573496854205	4.30612282895384	0.0260846833138934	-1.04447925968461	-1.97009195492376	-0.118866564445454	2.6806994896854	66.7953437230878
5008	Cflar	0.0348039140887661	-0.452065060837176	-0.819923734571409	-0.0842063871029434	289.612611417396	250.033664521083	0.00469639246174346	-0.657755994605623	-0.991399111571142	-0.324112877640105	230.053831430909	4618.20064421633
5013	Cggbp1	0.20012594238543	-0.374857375028939	-0.960516535344498	0.210801785286621	944.355134221446	880.053038636795	0.0341129055431299	-0.512406595491032	-0.932325490527737	-0.0924877004543274	840.731545575191	15990.8383106006
5035	Chchd7	0.827039332502694	-0.0256949289112824	-0.274413301807258	0.223023443984694	16.6950131727453	16.5391958898899	0.0530128866483397	-0.674310296311925	-1.33417534496484	-0.0144452476590116	12.2602562378893	272.966791803147
5037	Chd1l	0.0690601632119487	-0.161586073240182	-0.318580750806532	-0.00459139567383235	125.983775986786	117.956470783822	0.051951216748194	-0.595871170508258	-1.16328823199065	-0.0284541090258689	102.91736859147	2081.14569217247
5039	Chd3	0.890183235876123	-0.0394450189376366	-0.644745816140526	0.565855778265253	66.6371102545899	65.872279086731	0.00705342820331502	-0.508856021570393	-0.783010154810742	-0.234701888330044	51.9437156641065	1106.71863003256
5052	Chgb	0.154510204910043	0.214031987511662	-0.073684827962075	0.501748802985399	11.0397804078802	12.8011058075236	0.0212912726923332	0.359844087558634	0.109730965716173	0.609957209401095	14.4403493025035	229.687413107444
5082	Chordc1	0.456933890046159	-0.126423217086563	-0.477377127604232	0.224530693431107	544.449496595676	521.866819220045	0.017073441100344	-0.533737442459062	-0.895725752205374	-0.17174913271275	468.410255602891	9208.35942851167
5121	Chst2	0.150039030986886	-0.219434014567645	-0.510624882405614	0.0717568532703231	1734.09439415207	1563.72493786028	0.0354775319140434	-0.515860691187571	-0.943910633507439	-0.0878107488677036	1401.85936635812	28198.0721902228
5133	Chuk	0.0800684837288169	-0.321064271928855	-0.65598950079939	0.0138609569416807	919.755597134575	865.474533545597	0.00695580964279087	-0.621608489427632	-0.964664773610103	-0.278552205245161	800.756459641274	15515.9195419287
5135	Ciao1	0.237527593641253	-0.18700449458275	-0.500360664348983	0.126351675183483	196.445402413232	187.008191502542	0.0467731841027913	-0.583997976281394	-1.12015698451939	-0.0478389680433929	169.927338902608	3320.28559691029
5149	Cideb	0.608413609354561	-0.14817074205443	-0.755931369382473	0.459589885273613	14.5188251927771	13.7603197938561	0.0270350792025474	-0.984097457688664	-1.84748024319703	-0.120714672180294	10.3745247279699	231.922018287618
5176	Ckb	0.302421223234414	-0.49368978890655	-1.50744408050761	0.520064502694514	21250.9707422507	19726.1012450325	0.0106784495328316	-1.08552715032584	-1.85432978336439	-0.316724517287285	17514.7089769562	350950.685785436
5219	Cldn22	0.555365267257629	-0.33955207504583	-1.57136350463282	0.892259354541164	0.436188232744141	0.316733704704268	0.0534207014718345	-0.628841899155818	-1.23825701931801	-0.0194267789936301	0.145313250309589	5.38941112654799
5290	Clk3	0.00716949313534321	-0.381159184425984	-0.582078436673589	-0.18023993217838	294.93921681333	274.37453775997	0.00782963044609034	-1.11538976832983	-1.85413838578694	-0.376641150872709	239.633432356997	4853.68312158178
5291	Clk4	0.29813942070717	-0.151350018510671	-0.443531376719836	0.140831339698494	678.068192425706	640.599281132849	0.0154139741719215	-0.269979751326876	-0.439721399813226	-0.100238102840525	595.668802964936	11486.0176591409
5300	Clock	0.241067400428762	-0.20921193626786	-0.563613665328774	0.145189792793054	1548.16893746704	1483.45652602809	0.00852780227923261	-0.360212412121082	-0.557629082572891	-0.162795741669273	1457.03913454879	26931.9875882635
5318	Cltc	0.261880988923048	-0.424110836094228	-1.20448039037412	0.356258718185665	5786.79415810382	5482.64330246879	0.0547189155845056	-0.683996370064446	-1.36209978005942	-0.00589296006947115	5267.66167332452	99222.5948033828
5320	Clu	0.410107534112698	-0.0348887628576659	-0.121435724928872	0.0516581992135402	220.309203606768	214.595148765866	0.0685980929888864	-0.0776538326017097	-0.152551698093008	-0.00275596711041129	199.126237975132	3804.1835420866
5345	Cmtm6	0.18977896946561	-0.238573231422378	-0.593997817320487	0.116851354475732	392.139708301476	373.880881230525	0.00926746796923906	-0.831315926627651	-1.35414226249886	-0.30848959075644	336.280832536699	6613.8085324122
5353	Cnbd2	0.258009875146325	-0.208949117583061	-0.577770820372458	0.159872585206337	53.8848469602289	49.7758875461466	0.0520376226136333	-0.568407422602561	-1.10627419742996	-0.0305406477751663	43.1015972358218	880.573990453184
5356	Cndp2	0.0285579379692653	-0.344242292691954	-0.603416384048135	-0.0850682013357727	230.85419906992	213.364268712572	0.0115311838575218	-0.882399173970208	-1.4782231895735	-0.286575158366916	190.479316192049	3808.18670384725
5382	Cnot11	0.15983869255614	-0.270489968366309	-0.64235863082534	0.101378694092722	343.412160576098	319.76369117674	0.0100329774369853	-0.225824133551278	-0.352298691820387	-0.0993495752821695	301.650885260195	5788.96042207819
5388	Cnot7	0.174600158318848	-0.368485985738966	-0.904961166256533	0.167989194778601	714.822515056621	673.169128210076	0.0292308698240864	-0.8257092376459	-1.52986200558341	-0.121556469708394	624.776381479046	12076.6081484745
5392	Cnppd1	0.16765218379226	-0.223836015820474	-0.536873742587528	0.0892017109465801	145.471890122361	138.791456204248	0.043490320824119	-0.550979748518983	-1.04144513879405	-0.0605143582439114	131.240193915852	2493.02124145477
5393	Cnpy1	0.0323104830633526	-0.242600230703263	-0.429236757938459	-0.0559637034680676	81.8439319219396	73.2268369273695	0.00603166499135587	-0.573391224027309	-0.875415491972388	-0.271366956082231	61.1373861689366	1297.24893010947
5395	Cnpy3	0.0167516038865378	-0.213921261838907	-0.350510274202528	-0.0773322494752855	226.02506021221	212.020743747224	0.0274983672270801	-0.400923694197638	-0.702480563389151	-0.0993668250061251	199.852863515496	3827.39200484958
5422	Coa5	0.219831966678687	-0.287535627071262	-0.753841847167976	0.178770593025453	724.252490186318	681.673394293531	0.0405248999811018	-0.787640541595913	-1.51930392184523	-0.0559771613465927	622.729118670835	12171.9300189041
5424	Coa7	0.374476643540968	-0.101061024796975	-0.332674282519885	0.130552232925936	106.245174010052	101.936604841572	0.0568987561886465	-0.322764283226143	-0.622051816185848	-0.0234767502664375	91.4712894160493	1797.91840960604
5430	Cog1	0.0411416468921521	-0.584232501714722	-1.09961783654906	-0.0688471668803791	204.630129532896	185.76357814337	0.016231744100012	-0.874258751017831	-1.51773708379632	-0.230780418239339	175.656837631444	3396.30327184626
5431	Cog2	0.0859920816908389	-0.399752928841111	-0.833540547478993	0.0340346897967716	280.509235285943	259.977425006787	0.0314835304795674	-0.623080204783777	-1.1354398646419	-0.110720544925659	245.464605852053	4715.70759686869
5432	Cog3	0.194389947876684	-0.217643274341307	-0.54516814680571	0.109881598123097	520.054382631795	504.526854046051	0.049920130710373	-0.435637774922262	-0.830548647010478	-0.0407269028340461	477.053096652849	9009.80599998417
5433	Cog4	0.334792988164352	-0.243974431913217	-0.761015092226246	0.273066228399812	448.594866092933	431.506466115069	0.0485494594020799	-0.647262065824291	-1.25849122869694	-0.0360329029516451	398.711061218103	7672.87436055663
5453	Col22a1	0.0379558658690034	0.584286076592724	0.0813636822355671	1.08720847094988	18.2345367378843	22.1599555091592	0.0194945462238771	0.681958724555907	0.184105671876828	1.17981177723499	22.0642625419688	374.752528734074
5470	Col5a3	0.214604631553669	-0.249184781681882	-0.645965396303398	0.147595832939635	74.1738192037404	67.330193664511	0.00176227227320372	-0.768115937681683	-1.08936791843833	-0.446863956925033	49.6031321875756	1146.64287033496
5482	Col9a3	0.0216599454490988	-0.19563772808786	-0.329303335284252	-0.0619721208914681	395.398255958278	346.11588038579	0.00895047392968654	-0.345630678352761	-0.536876517718986	-0.154384838986535	291.919649747632	6200.6027165502
5486	Colec12	0.236780579377327	-0.403285205377226	-1.09864558076026	0.292075170005807	4.85724513822406	3.9948542113075	0.062321452644722	-0.39287120644906	-0.772869341874542	-0.0128730710235788	3.62117999359721	74.8396760587726
5500	Comp	0.199038276465817	-0.464455970836791	-1.20061699871637	0.271705057042792	1.5093883889117	1.1705131322495	0.0313888153652939	-0.783928004392672	-1.45781118820968	-0.110044820575666	1.08152015915656	22.5685300819066
5504	Copa	0.0285293331715943	-0.783540276808274	-1.43862347152427	-0.128457082092282	2503.97821105494	2322.95073592465	0.0121579661852645	-1.57134593732175	-2.93527986325002	-0.207412011393488	2066.23869512753	41359.0058526427
5517	Cops7a	0.319181250266294	-0.111700586280776	-0.337484649846155	0.114083477284603	419.732737550196	399.293539110738	0.0395368218816821	-0.414293084348795	-0.762009043532822	-0.0665771251647683	336.894910772828	6935.52712460257
5518	Cops7b	0.450684513550373	-0.159566417669948	-0.597087303332885	0.277954467992989	167.548250665771	161.896918780183	0.0341435823876704	-0.715747921708478	-1.33399463494093	-0.0975012084760248	147.491200798691	2861.61822146787
5519	Cops8	0.640769890908957	-0.0784499085426565	-0.431237527145828	0.274337710060515	555.200803895341	544.860274469321	0.023967379055683	-0.69344170670374	-1.23102740413391	-0.155856009273575	488.003617189515	9528.38817332506
5529	Coq6	0.0128306873453433	-0.995994096936629	-1.71322319848671	-0.278764995386548	146.565808810469	130.361310983375	0.0117899936476639	-1.63609204681918	-3.07747125186085	-0.194712841777521	119.485603374262	2378.47633900864
5543	Cotl1	0.0282277932415346	-0.22284182470047	-0.38731674061633	-0.0583669087846101	453.105815439163	421.967500372372	0.0119492704296054	-0.707151736109017	-1.16421212788359	-0.25009134433444	373.229434602819	7489.81650248613
5579	Cpa5	0.504312703297591	-0.244444246230562	-1.01316025452319	0.524271762062065	0.857359793173805	0.679395642746518	0.00842928861832427	-1.46807220830038	-2.58869303931321	-0.347451377287548	0.312536245241404	11.0957500869704
5607	Cpne8	0.0722782399465626	-0.557266328638214	-1.14473191727939	0.0301992600029619	261.1726599604	224.535067876886	0.0116552948849966	-1.66763717997515	-3.14873700352563	-0.186537356424669	173.776355556715	3956.90450036401
5618	Cpsf6	0.291214569426511	-0.275373367123864	-0.805283568133741	0.254536833886014	1936.1919096485	1855.31922067436	0.0386231475397275	-0.656043940339948	-1.23441170368531	-0.077676176994587	1744.41248633958	33215.5416999747
5647	Creb1	0.365725382878374	-0.300624390118478	-0.989344232716915	0.388095452479958	1335.67498676461	1254.78068451623	0.0233505342194719	-0.600638726770284	-1.05157607435278	-0.149701379187786	1158.96330745096	22496.5138723908
5661	Creld2	0.275312505318778	-0.159526967779769	-0.451653880509443	0.132599944949904	369.103162324972	334.908016046921	0.011450679738626	-0.294974486955589	-0.46728413222207	-0.122664841689108	303.858356423082	6047.21720876985
5669	Crip2	0.10519625370269	-0.318952567704095	-0.687750859588632	0.0498457241804413	325.787346434787	296.638120818375	0.0126741407256562	-0.552581624905286	-0.900767784172349	-0.204395465638222	275.115236762835	5385.24422409598
5735	Csf2ra	0.496338080743174	-0.128046841350441	-0.518751287332692	0.26265760463181	98.6362982257487	94.7326062169266	0.0246675298952875	-0.162470295053145	-0.277226758942709	-0.0477138311635813	91.8184264174409	1711.1239851607
5741	Csgalnact2	0.538427652071286	-0.0849180672248767	-0.372106634857924	0.202270500408171	220.229794445785	215.436909584274	0.016789146733695	-0.437786571755128	-0.727281959779573	-0.148291183730682	197.243345371269	3797.46029640797
5752	Csnk1a1	0.354532204680475	-0.208453429725695	-0.668744482907721	0.25183762345633	4198.85177196961	4038.93734425955	0.0502352921638022	-0.328671616912373	-0.621592187144327	-0.0357510466804195	3945.53038531435	73099.9170092611
5758	Csnk2a1	0.230501930633616	-0.47691461325525	-1.2985479165799	0.344718690069398	1297.01879238758	1228.70969043628	0.0134426258727605	-0.892287380881589	-1.52097591528556	-0.263598846477616	1162.06620312762	22126.7681157089
5768	Csrnp2	0.161151431781941	-0.228732574128301	-0.542816134153535	0.0853509858969326	335.463320728535	308.372993479062	0.00640565152009469	-0.66602549478785	-1.03062815150552	-0.301422838070184	263.682844568172	5445.11495265462
5778	Cst6	0.260530503343125	-0.351450440250882	-0.987648451096028	0.284747570594264	10.3651293573214	8.58382020894036	0.0296347433342534	-0.842727238168234	-1.56805779647727	-0.117396679859203	5.81794003599452	148.601337613538
5794	Cstf2	0.385323913083927	-0.289030220112248	-0.980284756607457	0.402224316382961	1051.80521154275	1012.16596425943	0.0381466485587035	-0.972259632536853	-1.91229456788429	-0.0322246971894172	902.735753370351	17800.2415750352
5827	Ctnnb1	0.224704262277192	-0.159665534694042	-0.418187585426066	0.0988565160379828	5585.78409800173	5397.02892517573	0.0280142655438171	-0.974487778643969	-1.83543462895472	-0.113540928333222	4695.88604355916	94072.1944004197
5833	Ctps	0.448326091190656	-0.0543604693369967	-0.20176535525984	0.0930444165858464	691.176521005937	671.107448462766	0.0497697694508841	-0.309087140739488	-0.582917748437071	-0.0352565330419056	592.615071401092	11729.3942452188
5835	Ctr9	0.0460583878886461	-0.539925544750074	-1.02797424881362	-0.0518768406865315	860.028056594092	785.46917191111	0.0241477134769438	-1.21629442965162	-2.3353109296021	-0.0972779297011399	712.273755714116	14146.6259053159
5845	Ctsc	0.0615947568788158	-0.218094532238552	-0.422935967717908	-0.0132530967591949	462.123823468176	420.493832570139	0.0217114190231452	-0.504635971556762	-0.867495280800392	-0.141776662313132	373.547492305387	7536.99089006222
5866	Ctu2	0.0715373372787889	-0.217510007659974	-0.432571141753699	-0.00244887356624879	186.98867501231	171.339220041437	0.00559892016311736	-0.594337855059008	-0.903475579959701	-0.285200130158315	154.002729575106	3073.98374777312
5873	Cul1	0.300704124573842	-0.316262970227484	-0.942049274752592	0.309523334297624	1547.91033127257	1478.07188222898	0.0100125960127566	-0.69839552550623	-1.12895579721561	-0.267835253796849	1407.38397293732	26600.1971186332
5877	Cul4b	0.0661781215789028	-0.292573500396773	-0.576762359896261	-0.0083846408972858	521.220303950487	490.112836215083	0.0342676081905848	-0.797776930216744	-1.50446011674526	-0.0910937436882261	439.694331228078	8706.16482836189
5889	Cwc25	0.134486277359506	-0.308212162779561	-0.702173883013657	0.0857495574545349	153.578598406815	146.737757749297	0.0305051024300972	-0.51037161616378	-0.914930891983622	-0.105812340343938	144.141421639238	2666.7466667721
5896	Cxadr	0.163054095140031	-0.41193025412232	-0.996760297537376	0.172899789292737	714.040240399477	647.260532954761	0.00422767139168655	-0.833625383327395	-1.26783433839295	-0.399416428261841	571.71175680803	11598.0751809736
5907	Cxcl5	0.370303041694987	-0.592516801978084	-2.0471907624832	0.86215715852703	0.405132164353408	0.223675316789392	0.020275888839021	-0.715270160515031	-1.24801551959029	-0.182524801439777	0.142654636440723	4.62877270550114
5924	Cyb5d1	0.269331122672904	-0.47994450485523	-1.3892287776176	0.429339767907142	137.850169237898	126.462130246454	0.00462189796383213	-0.757197477176628	-1.15074824739007	-0.363646706963188	116.688827577675	2286.00676237216
5926	Cyb5r1	0.151257523667166	-0.205122883829423	-0.477926019429465	0.0676802517706196	490.746220114017	406.7469217996	0.0640016250044778	-0.344324808913651	-0.67758284276726	-0.011066775060042	336.18775263655	7402.085367301
5937	Cyct	0.0807227814481451	-0.846362525129808	-1.85273174490307	0.160006694643449	0.702510901397005	0.243250839268587	0.0517962492715846	-0.600377354001331	-1.17218685098223	-0.028567857020431	0.28677390674296	7.39521388445131
5938	Cyfip1	0.103098280336286	-0.252069307322657	-0.53858563663638	0.0344470219910657	1461.66097181938	1384.39536404967	0.0280587372581084	-0.376026209741735	-0.659217890849325	-0.0928345286341456	1338.55679740359	25107.6787996358
5954	Cyp20a1	0.00785122387258365	-0.162773355856419	-0.24803877241836	-0.0775079392944793	351.642176965939	327.472287353887	0.00160792587767397	-0.80568788263486	-1.13959807620311	-0.471777689066608	291.80302690596	5825.50494735472
5990	Cyp2d22	0.462583213985902	-0.279194737143903	-1.07664058646331	0.518251112175503	2.01277201362419	1.64333778881712	0.0120555898792842	-0.564271416841162	-0.916279087734709	-0.212263745947615	1.04211946952931	28.1893756318237
6004	Cyp2j9	0.99138583876789	-0.00185620021993214	-0.366364246896846	0.362651846456982	259.619904462455	259.240361395172	0.0670456091408719	0.199396121528711	0.00699479815693924	0.391797444900483	302.593684792569	4928.72370390117
6005	Cyp2r1	0.564586643685277	-0.104292614241664	-0.482286608232566	0.273701379749238	3.90648869258706	3.70906193780189	0.0575784745226908	-0.501104168330267	-0.983601094860686	-0.0186072417998475	2.88623391947546	63.0107072991864
6013	Cyp3a16	0.436839348943811	-0.355184526258958	-1.3212282369715	0.610859184453585	0.501082911174151	0.365738075370173	0.0417275455885539	-0.831153625777296	-1.62061266285924	-0.041694588695355	0.242682326274603	6.65701987691356
6021	Cyp4a10	0.955172958904908	0.0206797739119536	-0.759249393439731	0.800608941263638	0.380615528413199	0.400017762941469	0.00256470144926352	-1.94506151917627	-3.2677420009405	-0.622381037412033	0.041432966599491	4.93239754772495
6033	Cyp4f16	0.134486022485576	-1.02533200647444	-2.60701629985087	0.556352286901999	69.6608405758853	61.2777022259383	0.0276582789032791	-1.29530741598269	-2.56850074652189	-0.0221140854434949	60.7585351898415	1150.18246794999
6034	Cyp4f17	0.397729142559111	-0.172477287248439	-0.591320257866638	0.24636568336976	32.0172490050258	30.1214250087612	0.0563299134067176	-0.476192753027396	-0.928924951954465	-0.0234605541003277	26.2311669297575	530.219045661267
6053	Cyren	0.0825565710112995	-1.11882311183082	-2.58634729583887	0.348701072177238	16.7002982917567	12.3339715978534	0.0305475247430159	-1.06315994223482	-2.05527745735704	-0.0710424271125986	12.2887509167696	247.938124838279
6081	D10Wsu102e	0.409900924008705	-0.0408379822269382	-0.142106236944524	0.0604302724906478	376.898880522967	364.605353026402	0.0165272789381344	-0.379365420196833	-0.626446646480112	-0.132284193913554	317.740982902	6355.47129870822
6093	D16Ertd472e	0.386436359253435	-0.120633588904563	-0.405049264598918	0.163782086789792	248.397559671461	235.8582755378	0.0210811736043188	-0.193262739762312	-0.324296416728693	-0.0622290627959299	224.711443032045	4253.80366944784
6102	D2hgdh	0.955837665931406	-0.00586421368945061	-0.230342043057143	0.218613615678241	26.5487862340207	26.4504021550725	0.0591543678517484	-0.105828572152623	-0.203013309603788	-0.00864383470145826	25.1038782322595	468.618399728116
6115	D430036J16Rik	0.041969342309148	-0.432931456639785	-0.804352674292708	-0.0615102389868625	8.99370473565761	6.96444314659812	0.0202846796622656	-0.615924245621851	-1.06248683863446	-0.169361652609241	6.14817910969661	132.637961951714
6117	D4Ertd617e	0.343477242159571	-0.312663403265177	-0.994779451644185	0.369452645113831	39.7223233039345	35.5691475260163	0.0480471843569443	-0.671664402086582	-1.30803443711196	-0.0352943670612014	30.7751065688724	636.399464392939
6125	D630013N20Rik	0.798250793674495	-0.0449983894440613	-0.417100265362489	0.327103486474367	19.4631946677446	19.1162466190013	0.00217653349001019	-0.844541041204955	-1.22357784381293	-0.465504238596981	14.3787616142014	317.749217405684
6212	Dbr1	0.381494862501903	-0.0925893052807939	-0.30811900544375	0.122940394882163	135.074932014539	127.928549337278	0.0634100086160075	-0.252738346719135	-0.493415004801397	-0.0120616886368733	112.76032005354	2254.58280843215
6219	Dcaf12	0.232863017457386	-0.301589957229667	-0.807970748816953	0.20479083435762	400.747268848337	378.521519535804	0.0106796574807523	-0.885295314746284	-1.47209182727511	-0.298498802217454	350.281553742537	6777.30205276007
6251	Dcp2	0.227929581187491	-0.263020466505931	-0.696959572296874	0.170918639285011	478.11872763538	444.02727276995	0.0094878128082709	-0.805603161504267	-1.31123614851698	-0.299970174491555	386.076448154054	7849.33469135631
6275	Dda1	0.313633743635704	-0.212489842819271	-0.63998845440436	0.215008768765818	303.691539827124	283.962865922717	0.0606013431154691	-0.41749735522203	-0.819374389710637	-0.015620320733423	263.316407830698	5105.82488148323
6276	Ddah1	0.584847936638374	-0.0822861361023026	-0.397001285154277	0.232429012949672	2009.1034247164	1981.76579743946	0.0162061249834418	-0.373072446408518	-0.614526507695152	-0.131618385121884	1856.60458614559	35084.8428498087
6279	Ddb2	0.145691824254961	-0.658927146174924	-1.59955132938476	0.281697037034918	45.9861453652265	41.1107513887252	0.0229814651107302	-0.707835617912518	-1.25239272567549	-0.16327851014955	40.1820957900291	763.673955263885
6293	Ddr2	0.442288450028356	-0.142418467224589	-0.524831522651407	0.239994588202229	270.601534451214	247.292169358767	0.0186662206631519	-0.422011879146179	-0.708224510362955	-0.135799247929404	196.477015674106	4286.22431690452
6299	Ddx17	0.0365667525400614	-0.37479851045227	-0.679804807051078	-0.0697922138534634	3864.13632079757	3614.19061830479	0.0289329761316568	-1.08978191350036	-2.10000444129618	-0.0795593857045414	3242.77357912887	64326.6031093874
6300	Ddx18	0.453959333914111	-0.242132667138623	-0.916629270947743	0.432363936670497	331.454194563806	299.909266419681	0.0378526711475782	-0.358415939189827	-0.652316958618586	-0.0645149197610682	284.820521955883	5497.10389763622
6303	Ddx20	0.818893647557636	0.0231630268769748	-0.190735956104123	0.237062009858073	236.666662482569	239.615968607562	0.0311348549524018	-0.263638715011818	-0.464789988642447	-0.062487441381188	209.752410606229	4116.21025017816
6304	Ddx21	0.124175211152575	-0.0596682136218678	-0.131749789693375	0.0124133624496396	1429.44406291378	1355.65208361319	0.00343750604452488	-0.460950898138265	-0.668279602116424	-0.253622194160105	1194.22492026675	23875.9264007623
6306	Ddx24	0.0656032969691276	-0.194845622012872	-0.381374579043874	-0.00831666498187073	712.59537202544	666.741168527638	0.01039045398673	-0.604807465577145	-0.971820011948634	-0.237794919205657	626.928833765149	12037.5922459094
6308	Ddx27	0.13295082536019	-0.119256299148847	-0.267980803529975	0.0294682052322812	452.012470760724	424.936876642873	0.00279612946108215	-0.610344731843032	-0.881462187816625	-0.33922727586944	370.96679158794	7487.49683394922
6311	Ddx39a	0.345583724659695	-0.100259894269768	-0.315399209295316	0.11487942075578	426.57927798836	402.047096252087	0.0640448790983089	-0.236441012667478	-0.461925206782212	-0.010956818552744	349.320648518813	7067.68213655556
6312	Ddx39b	0.0265774831121764	-0.391512570701209	-0.682642604571601	-0.100382536830817	1537.36317031163	1426.72960699192	0.00795395816356208	-1.16656744321361	-1.95604474619729	-0.377090140229924	1262.8290945703	25361.5312312431
6317	Ddx42	0.160585599163787	-0.396592811194683	-0.95400070839474	0.160815086005374	883.503842018749	826.704582520829	0.0291736032643765	-0.943974154321203	-1.77933054138523	-0.108617767257174	773.375961751187	14901.5063177446
6319	Ddx46	0.0304675693643048	-0.609588705102851	-1.10435194892809	-0.11482546127761	856.920893265656	765.337914202426	0.00994354271135878	-1.1157235644459	-1.89992454679588	-0.33152258209592	705.712284853131	13967.8265539273
6322	Ddx5	0.330844778323123	-0.308767842435742	-0.962857408148798	0.345321723277314	5820.12507797955	5475.20207653294	0.0160999003395126	-0.817384640461798	-1.40716458777385	-0.22760469314975	4918.05964654596	97280.3208063507
6323	Ddx50	0.425673735281485	-0.390036673599451	-1.43004574296966	0.649972395770761	801.342826814444	769.840093732857	0.0287881674463523	-0.724806610398125	-1.32197755763372	-0.12763566316253	735.0627704521	13837.4741459964
6326	Ddx54	0.112985764548423	-0.250387548320376	-0.545539270583566	0.0447641739428131	438.039693806979	403.468882917755	0.0577614466598515	-0.566985337105793	-1.121967465048	-0.0120032091635881	363.113042744658	7227.72971681635
6328	Ddx56	0.0189064262048881	-0.230049163170754	-0.382045234289575	-0.0780530920519343	371.457122419823	336.813025504726	0.0493345064253602	-0.52267279356498	-1.00360140779359	-0.0417441793363708	298.407437519063	6040.06551266168
6329	Ddx58	0.0758459722025557	-0.279464453345373	-0.563669520300601	0.00474061360985534	74.7339981906776	67.32161239785	0.00381434664981579	-0.518305337344303	-0.760130506882118	-0.276480167806487	63.0406252954713	1230.57741530399
6338	Def6	0.0303559183545499	-0.856254519474771	-1.60152329132218	-0.110985747627359	6.85946913683267	3.42701787445199	0.0389656580298694	-0.848572173639918	-1.64212770834837	-0.0550166389314669	3.27547980184959	81.3718008788055
6422	Dennd2c	0.0256570396871346	-0.589166239595685	-1.04202028033025	-0.136312198861121	43.3660892382852	34.5838694533347	0.0490637461956652	-0.60638151176729	-1.17481400082551	-0.0379490227090695	32.8607724516754	664.864386859772
6424	Dennd3	0.111453972160563	-0.310734754149934	-0.677979702922729	0.0565101946228602	27.1484412859594	23.8437564849675	0.0377450034379476	-0.65642410081217	-1.23116774712738	-0.0816804544969558	21.8140301550057	436.837367555595
6438	Deptor	0.236275282829856	0.543949852447024	-0.421204090399115	1.50910379529316	64.2182895900442	79.8763134796955	0.0038067070147579	-0.74957148143104	-1.12103924347685	-0.378103719385233	47.5304626969611	1149.7503946002
6466	Dgkk	0.600376133552903	0.107943183425463	-0.323690171313977	0.539576538164903	188.580026265043	198.698486491453	0.0324506225043015	0.587960095038852	0.104535613130069	1.07138457694763	291.957408508045	4075.41552758725
6478	Dhps	0.0485239171548127	-0.324831123559731	-0.610968559051244	-0.0386936880682187	140.1843663172	125.074477596408	0.030483563164121	-0.953188435115161	-1.81007748630704	-0.0962993839232779	105.414104301905	2224.03768929308
6480	Dhrs11	0.110805348519978	-0.281089687253298	-0.611126617690724	0.0489472431841283	48.4474258780513	42.08100706368	0.0431518183636328	-0.283194892132928	-0.522171027959401	-0.0442187563064547	42.4211930343756	797.697755856641
6492	Dhx15	0.802734527890716	-0.0331121370996677	-0.313262888910765	0.24703861471143	2234.92839091053	2219.12792587667	0.0538546685067707	-0.484685063651497	-0.939583321219725	-0.0297868060832684	2024.54876412121	38871.6304854504
6493	Dhx16	0.00896931086347742	-0.124106487164283	-0.191105625924296	-0.05710734840427	245.709280991582	230.193782386195	0.024965032209099	-0.568037498534522	-0.999035312742711	-0.137039684326334	203.154164712728	4074.34336854303
6494	Dhx29	0.195562522613189	-0.181032042795331	-0.453340270013106	0.0912761844224445	513.821414660731	489.860846052637	0.0111712865474319	-0.527646724172391	-0.847679750858387	-0.207613697486396	449.380154714308	8718.37449256606
6497	Dhx33	0.143481988037579	-0.184803041654319	-0.424312329880469	0.0547062465718302	605.68382675362	568.874604702275	0.0489481085042806	-0.459121007429617	-0.87469064816233	-0.0435513666969028	512.254972602161	10120.8804243483
6501	Dhx37	0.0872786652706899	-0.215337507637111	-0.444046679580566	0.0133716643063441	183.638695953434	168.627780753333	0.056730453070764	-0.575192981608102	-1.13599240807174	-0.0143935551444681	156.679379439374	3053.67513687685
6503	Dhx40	0.0487276372355191	-0.405160994779647	-0.767478531025506	-0.0428434585337875	314.40375171971	297.38607344152	0.0437800576726101	-0.770673991796007	-1.5001638036906	-0.0411841799014135	278.255007092271	5340.268993521
6506	Dhx8	0.101810230392279	-0.291203678868432	-0.622266635553736	0.0398592778168725	404.864483624225	371.76520104877	0.0296558968088551	-1.06567310086776	-2.05246876664877	-0.0788774350867459	344.697364110127	6727.96229269873
6529	Dis3	0.00101272825166508	-0.305417829689296	-0.40705445961228	-0.203781199766311	573.656207819568	531.89026308189	0.00157194797109906	-0.788802741236169	-1.11241998072781	-0.465185501744533	468.105378494823	9441.91109637769
6550	Dlg2	0.56131657502462	0.274418457492224	-0.727245537986394	1.27608245297084	153.647022582001	167.73138772202	0.00492331548960702	-0.297340491273608	-0.438652355239003	-0.156028627308212	132.076147710729	2720.7273480885
6555	Dlgap2	0.390695987835665	0.515731196218667	-0.78644354377963	1.81790593621696	44.3414443532112	49.422752353621	0.018058435179933	0.684083156470743	0.194604034585388	1.1735622783561	50.6125584294488	866.260530817686
6564	Dlst	0.223265131060236	-0.381940060048874	-1.01616376255152	0.252283642453775	1395.79174029252	1303.85128893162	0.0344507988736214	-0.676069564595301	-1.25512681653796	-0.0970123126526451	1232.62240529371	23593.5926071071
6578	Dmap1	0.415485538344517	-0.28795937679399	-1.02579061778401	0.44987186419603	191.197283730473	180.832242279464	0.0181505987201577	-0.967503910676086	-1.72361383709369	-0.211393984258484	159.467740164578	3188.98359704709
6582	Dmd	0.284656457399377	-0.133736751193358	-0.383612671737725	0.11613916935101	2103.90968916159	1964.86020213898	0.0178806429790354	-0.19720709483417	-0.325122040981529	-0.0692921486868109	1872.58678585162	35648.1400629131
6591	Dmrta1	0.0529832508111999	0.249201056504307	0.0257293294235573	0.472672783585058	8.2810353455421	10.3777285779754	0.0546127668699033	0.239355023608137	0.0228354946437917	0.455874552572482	10.6161019826488	175.649195436998
6592	Dmrta2	0.813497436685066	-0.0414962566199974	-0.413452199248945	0.33045968600895	133.139231714427	129.851335093221	0.0487168782961819	-0.230656131083585	-0.431550518950306	-0.0297617432168635	114.469778218196	2264.76207015507
6600	Dmtf1	0.235789119104879	-0.141130399156225	-0.375730361990887	0.0934695636784372	1125.28794280118	1062.18563726774	0.00620823635114916	-0.240625780536927	-0.360601505775697	-0.120650055298157	1010.34329674973	19186.9012609119
6603	Dmxl1	0.359598825980986	-0.248522935088104	-0.806140152319385	0.309094282143177	1479.8735560196	1410.26096678478	0.0420867906723958	-0.416773168355906	-0.773515675930398	-0.0600306607814128	1362.03849474601	25513.0381053024
6617	Dnah14	0.0138820095642368	-0.57243899079383	-0.943517214105857	-0.201360767481803	35.6708499464423	30.328630735916	0.0340992459155798	-0.217134337117517	-0.386373969178959	-0.0478947050560743	32.0194757438667	588.11373855735
6632	Dnaja3	0.339375833059085	-0.186158118674509	-0.582407108474456	0.210090871125439	451.756484636299	427.234312952814	0.0444163298728989	-0.512156510410472	-0.966936640891307	-0.0573763799296377	387.5320342224	7599.13699086908
6635	Dnajb11	0.0508187771323534	-0.392692112104086	-0.747797499432087	-0.037586724776085	738.728356885464	645.842148543385	0.000330543713770406	-0.656041342637603	-0.841086896627055	-0.47099578864815	582.181749942487	11800.513532228
6643	Dnajb6	0.186738782153818	-0.291516627818984	-0.725176779402918	0.142143523764951	377.886920728661	355.989336487343	0.00566051757678761	-0.489323731491213	-0.738258994073272	-0.240388468909154	340.422095959789	6445.79011905476
6649	Dnajc11	0.111188954342587	-0.110329602314194	-0.237949875731084	0.0172906711026952	560.892812385864	538.142727846033	0.0612597947403049	-0.429326296266619	-0.845047666401199	-0.0136049261320384	474.128933436424	9438.98684200992
6655	Dnajc17	0.00881892045587122	-1.19820331309906	-2.03922746934135	-0.357179156856767	103.530878167104	93.9357016261201	0.00625133252426546	-1.4055834644295	-2.38130018603301	-0.429866742825993	91.69349006502	1734.96041914946
6656	Dnajc18	0.144147345687021	-0.406651144738174	-0.951541539403008	0.138239249926661	607.765806204794	565.679566421756	0.0439403389900563	-0.496756910903068	-0.934869921277819	-0.0586439005283172	549.071092042608	10335.0987880149
6659	Dnajc21	0.268375976799043	-0.274508581012929	-0.775048280845146	0.226031118819288	170.60805743749	162.660744614829	0.0422866398353016	-0.650333714154161	-1.23890385133298	-0.0617635769753427	153.154301275154	2918.53861996484
6665	Dnajc3	0.4481056063939	-0.133960292521386	-0.498378008917598	0.230457423874826	1047.58332847965	991.879890070788	0.0137194448181553	-0.524930905233069	-0.860351864101668	-0.189509946364469	864.620475968613	17424.5021671143
6686	Dnhd1	0.105218360905262	-0.315818740199769	-0.68085095941959	0.0492134790200525	124.339511150195	104.388869609126	0.0106605574226735	-0.451016409156931	-0.716861434782016	-0.185171383531846	86.6552600375097	1892.30184478098
6688	Dnm1	0.243151590378646	0.229420268374882	-0.162052398873646	0.620892935623411	42.8310012217338	49.0210678907752	0.0456805812098188	0.365818415479864	0.0475547012711565	0.684082129688572	66.3154231553597	949.004953607212
6690	Dnm2	0.277273092465611	-0.325956300998891	-0.937462393475572	0.28554979147779	655.371945340858	617.108509627333	0.0194437866029946	-0.445891535639756	-0.753108641442091	-0.138674429837421	571.656210201155	11064.8199910161
6727	Dolpp1	0.122675725284935	-0.301192438840591	-0.670981599995627	0.0685967223144452	116.962235587691	104.133620936086	0.0307899321851424	-0.734011521168189	-1.35229087323067	-0.115732169105712	86.8589608433392	1847.7289042027
6734	Dpagt1	0.177425772682272	-0.265935337005648	-0.650194784740971	0.118324110729674	189.875546526456	172.197107978541	0.0144557377228754	-0.350527975320302	-0.569830053876801	-0.131225896763803	160.271436265197	3134.06454462117
6740	Dpf2	0.11332294326161	-0.624061573497687	-1.41677815906008	0.168655012064706	394.632084480837	362.065803630997	0.0178451334730169	-0.919914499248548	-1.62453233199095	-0.215296666506144	344.7400211457	6608.6274555452
6754	Dpp6	0.0799675937695795	0.1258763219887	-0.00262335183546622	0.254375995812866	457.802792466567	502.171780933229	0.0115342366740118	0.276397797597	0.115052388249001	0.437743206944999	562.352563911517	9133.96282386788
6756	Dpp8	0.110890976038348	-0.224510261840889	-0.486377121380081	0.0373565976983028	1835.24410545565	1756.82856424362	0.0633207078139404	-0.485173302248138	-0.965776929776611	-0.00456967471966624	1678.32414189204	31622.3808695479
6766	Dpy19l3	0.0846428196195694	-0.451280271383738	-0.943047961790629	0.0404874190231532	299.817361581845	266.597026663643	0.0191867325206374	-1.05710555797554	-1.92122608271941	-0.192985033231681	224.303642503599	4744.30818449452
6772	Dpysl3	0.168408280927078	-0.113827157944309	-0.271909476599422	0.0442551607108037	3764.38178025223	3601.74486085464	0.0102994306947185	-0.240120849269879	-0.375711374440148	-0.104530324099611	3424.28318970181	64742.4589848521
6798	Dsc2	0.780487895089266	-0.0394430052527808	-0.33836823215419	0.259482221648628	23.4627854076747	22.9998265048875	0.0493868212420114	-0.327568775035914	-0.617868148243215	-0.0372694018286125	19.335193656993	394.786833417331
6844	Dusp11	0.0297842688459654	-0.438048424340958	-0.777605640438245	-0.0984912082436706	1751.02145493539	1619.71195414934	0.0103658534087551	-0.707531873693821	-1.14867986980238	-0.266383877585264	1518.50315077567	29335.4193591624
6847	Dusp14	0.939067098108115	0.0040260398910177	-0.107602090204045	0.115654169986081	246.93956934577	248.255985234647	0.0572972980087676	0.0424519095941197	0.00396860716444836	0.0809352120237911	256.675278722638	4511.22499981833
6848	Dusp15	0.505003991859414	0.0852855300927785	-0.179928357238689	0.350499417424246	9.35992536501319	9.71608429869648	0.0607985356727805	0.333814902725418	0.0168236043854993	0.650806201065336	10.7424806875509	178.910942107563
6850	Dusp18	0.0972785477335668	-0.546497463685065	-1.18745379190194	0.0944588645318064	162.560700348207	143.842057469308	0.0532978449807961	-0.425649618201416	-0.818974387547509	-0.0323248488553232	145.119856005944	2709.13568294076
6862	Dusp6	0.401867720024267	-0.182460030420068	-0.630152305734566	0.265232244894429	1588.61434332807	1491.66784587579	0.00362963432286838	-0.786529879292814	-1.17627611639926	-0.396783642186373	1240.3323380971	25923.6871638057
6880	Dync1i2	0.103020693910331	-0.342430932236356	-0.736574599388722	0.0517127349160101	1629.82832150172	1523.31653069786	0.000150590271221396	-0.440257041180251	-0.54031789139395	-0.340196190966552	1467.04244430842	27721.123779048
6881	Dync1li1	0.142698772876809	-0.331201983256608	-0.767277573798199	0.104873607284983	770.278398059469	703.16210908045	0.0603694738337942	-0.486899153564047	-0.961687139412574	-0.0121111677155198	676.773704053078	12901.285267158
6886	Dynll2	0.320757764420513	-0.302983840329536	-0.929631528824266	0.323663848165194	272.730635797542	251.824722553474	0.0242356009542245	-0.664858646292471	-1.17783174443881	-0.151885548146132	222.745986427669	4483.80806867211
6985	Ecd	0.126236790038314	-0.0791964600266952	-0.175602291438665	0.0172093713852742	504.869009822437	486.805271893803	0.0416345062796576	-0.20671367865382	-0.377668815284914	-0.0357585420227274	452.787763605747	8666.77227193192
7006	Eda2r	0.0972439108909285	-0.185422692429878	-0.389983518936343	0.0191381340765874	1431.52107338997	1307.99588934499	0.0273594746815292	-0.296524028299418	-0.515449157782677	-0.0775988988161589	1242.73683894651	23893.5228100888
7009	Edc3	0.839527700394315	-0.0278021070023381	-0.318298894085812	0.262694680081136	135.628972928291	135.168776885267	0.0575820452947292	-0.480706125925539	-0.941508404139629	-0.0199038477114484	126.894864649547	2386.15568677863
7012	Edem1	0.129452665071416	-0.370304475811067	-0.840559221730327	0.0999502701081938	333.627790698774	303.303096655568	0.0112647320816664	-0.895898870121073	-1.49984287472278	-0.291954865519363	268.101633892173	5430.19512747909
7022	Edrf1	0.303496668789134	-0.200705590814974	-0.594690007669244	0.193278826039297	441.009370070502	421.427715027705	0.0359552189170418	-0.442264816724301	-0.804939809180171	-0.0795898242684304	391.837240603449	7525.64595420994
7047	Efcab14	0.0447300991155995	-0.493032923784285	-0.929928320321305	-0.0561375272472658	357.971177790654	334.993884959308	0.0635934731101951	-0.335571121292347	-0.659195453969986	-0.0119467886147079	336.647387174588	6177.6746995473
7048	Efcab15	0.843960521157121	-0.0637126653578702	-0.74924458461769	0.621819253901949	4.2752760044636	4.14762463547008	0.0107909682370517	-0.685376205831258	-1.11439639608644	-0.256356015576076	2.65386147327361	66.4605726792437
7049	Efcab2	0.769281097665614	-0.0969585267826216	-0.796166645292265	0.602249591727022	99.8757789957619	98.4878195204961	0.0239978943271295	-0.599699702964224	-1.05327324639647	-0.146126159531975	87.4004969765217	1714.58457295668
7062	Efhd1	0.441095094762146	0.0813287617984152	-0.135704870708648	0.298362394305478	133.398354470493	140.997439437996	0.0578155873450809	0.249356567307388	0.0192418892556928	0.479471245359084	152.857894432312	2563.52213004481
7072	Efnb3	0.28809173772874	-0.325678089501256	-0.952352796724597	0.300996617722084	19.9781724285329	18.3493122703357	0.00713262099768492	-1.10048669927513	-1.80930922227679	-0.391664176273467	14.6922769547739	318.118569921855
7093	Ehbp1l1	0.0666588220338043	-0.316116860294977	-0.624994829415527	-0.00723889117442672	68.6859119816905	56.2800298601974	0.061118440851814	-0.529496998046953	-1.05295876688249	-0.00603522921141308	48.683834529944	1041.89865823099
7110	Eif1ad	0.0472815806134287	-0.153356226338121	-0.284702065488326	-0.0220103871879164	304.212588577366	284.546240474056	0.0336888248639448	-0.286387443934439	-0.510691576590958	-0.062083311277921	265.942419670302	5128.20749233034
7121	Eif2b4	0.364616383813458	-0.0827315681069257	-0.267973015256495	0.102509879042644	187.617489208333	178.958924760784	0.0685282434357975	-0.195728921033817	-0.385956972457529	-0.00550086961010485	160.413647782532	3161.94037050989
7129	Eif3a	0.0974321840650504	-0.202115216480465	-0.425612232523746	0.0213817995628153	3833.62698517198	3614.08693161321	0.0025537991440268	-0.883278568474654	-1.29933203041967	-0.467225106529634	3257.18712465291	64229.4062486286
7130	Eif3b	0.0461973242037797	-0.334368799125845	-0.624792356641985	-0.0439452416097053	764.032052557662	704.615599953657	0.0256953303863362	-0.874595562079226	-1.60453097123129	-0.144660152927161	615.294282500338	12503.6516100699
7131	Eif3c	0.129999283261017	-0.483119625546658	-1.11144161041637	0.145202359323058	2830.30911296182	2670.55292295422	0.0273676697389037	-1.19548747740585	-2.32673093933499	-0.064244015476711	2338.02730593367	47033.3360510982
7132	Eif3d	0.0732480599458171	-0.206619403818414	-0.412385819391125	-0.00085298824570304	1279.84586572027	1190.0357102315	0.0331297904697463	-0.584444123788081	-1.06749277291746	-0.101395474658697	1037.51661011118	21044.3891163777
7135	Eif3g	0.0532251425951167	-0.158748448782713	-0.30003612422079	-0.0174607733446365	626.757660860531	585.826066458192	0.0423153988489842	-0.353102102870048	-0.652417909663247	-0.0537862960768493	534.394253642047	10481.8678857646
7136	Eif3h	0.213403261337533	-0.34962909559165	-0.912670371236237	0.213412180052937	1138.19532374061	1086.63223736219	0.0662280416227068	-0.455208210509824	-0.910197777440827	-0.000218643578820232	1069.82118328482	19767.8924663257
7145	Eif4a3	0.262192770391025	-0.201864375812754	-0.561517889977264	0.157789138351756	577.666357011287	526.030430058996	0.0671407176088764	-0.181992304741103	-0.357400043976898	-0.00658456550530823	511.736566384215	9692.60012072699
7150	Eif4e2	0.0958274718026328	-0.261957330111769	-0.551735359676441	0.0278206994529032	497.776112621669	461.948935973644	0.0237561170573339	-0.377787336897158	-0.64930148807646	-0.106273185717857	452.940513625669	8475.99337332589
7159	Eif4h	0.074314893960211	-0.434858857429643	-0.885472920969231	0.0157552061099448	2034.27983694146	1880.71633480738	0.0259636630848942	-0.976314757753536	-1.82090876025226	-0.13172075525481	1708.52877140689	33741.1496589344
7161	Eif5a	0.401070138871613	-0.170276078572283	-0.586869898822948	0.246317741678382	1271.94730981919	1177.7508458274	0.0620666603412038	-0.496377342431211	-0.985960938200151	-0.00679374666227067	996.882848782536	20679.4860265748
7164	Eif6	0.28440324690909	-0.150294231220031	-0.431266630578249	0.130678168138186	389.674719292867	368.12375616197	0.0641451203983306	-0.283387193909013	-0.555386105264731	-0.0113882825532944	340.783594050708	6591.49241703327
7167	Elac2	0.155001237946818	-0.128121439302487	-0.299360881381796	0.043118002776822	353.449871775079	331.363549559096	0.0562322954914132	-0.481998233509361	-0.94055974031154	-0.0234367267071809	300.125965888097	5909.63632333363
7177	Elf2	0.191809090682366	-0.340136083368378	-0.856878195852082	0.176606029115326	907.250359527589	840.389447370075	0.0335137716966823	-0.507435156032893	-0.920639978245631	-0.0942303338201563	791.556476664907	15235.1777013754
7180	Elf5	0.254980741670355	0.609519765994874	-0.541024434627904	1.76006396661765	1.59456675210075	2.21703598757801	0.0375774670205057	0.687447508599273	0.0812165791300917	1.29367843806845	2.25340215502492	36.3900293682221
7195	Eln	0.657837002056147	-0.0585906646727139	-0.336321976065329	0.219140646719901	17.0652163353134	16.6635246606035	0.0380094577208149	-0.601560885500043	-1.1218348415971	-0.0812869294029845	13.0717307981747	280.802830764549
7196	Eloa	0.0101684681495195	-0.675668884157216	-1.09120539973993	-0.260132368574506	722.877281772691	642.755273944155	0.00639518932964677	-1.73426063289832	-3.09280971094654	-0.375711554850113	591.665805192936	11743.7901654587
7201	Elovl1	0.496324509779063	-0.0626486435411646	-0.253207691921918	0.127910404839588	160.446407933462	155.329570918584	0.0134853281829438	-0.151432260915612	-0.242259145627787	-0.0606053762034373	146.677962105463	2774.72364574506
7208	Elp1	0.34951978238791	-0.103120107995515	-0.326422630434815	0.120182414443785	959.935828281657	913.10601484295	0.0345214311555699	-0.543882457997311	-0.99444858912263	-0.0933163268719928	844.094589083422	16302.8185932482
7229	Emid1	0.0879674665662531	0.321377899244225	-0.0256849352655466	0.668440733753996	5.83066659880582	7.59959909611418	0.0500968248620362	0.602774001807756	0.0344676441304775	1.17108035948503	8.21320115739354	129.860801113881
7239	Emp1	0.103621786607866	0.0658594529000193	-0.00806566401728734	0.139784569817326	1399.57459684479	1578.86942617603	0.0568508576900353	0.157331939036864	0.0142633937836536	0.300400484290075	1581.81921903308	27361.5794523234
7247	En2	0.112298800378406	-0.159871648204557	-0.346159366210415	0.0264160698013012	35.0581434182186	31.1910328214483	0.0731715522682328	-0.244462868047102	-0.488841497730898	-8.42383633069543e-05	28.5213700614144	568.623277806488
7269	Enpp1	0.368224191827029	-0.123856560446634	-0.40405754829086	0.156344427397592	54.6423849159323	49.5639751360768	0.0652336920466851	-0.224216672053688	-0.439094262761399	-0.00933908134597802	43.0452836470541	883.509862194379
7272	Enpp4	0.0217568791946779	-0.217675896345603	-0.366914094416925	-0.0684376982742813	134.895274208224	125.560667532585	0.0211897892433124	-0.322742113239813	-0.545436785999238	-0.100047440480387	120.035972654348	2282.95148637094
7285	Entpd7	0.202165707273256	-0.474232003307167	-1.2336811876722	0.285217181057863	81.4784349279412	67.5697467819242	0.0528278591697353	-0.722266134967911	-1.43782392160704	-0.00670834832878286	60.6601231421427	1258.24982911205
7286	Entpd8	0.660185360839887	0.246014200442655	-0.945553370676556	1.43758177156187	0.933447984429176	1.15717139080262	0.000453895844801072	-0.813500927758823	-1.07033503606845	-0.556666819449196	0.303935663377857	14.3673302316579
7287	Entr1	0.0781073540168259	-0.343670306517157	-0.700250251753793	0.012909638719478	271.663830150072	252.140452329306	0.0132357787571857	-0.659115256252899	-1.09069941207109	-0.227531100434709	234.497875591316	4549.81294842416
7311	Epha10	0.323792433620297	0.450606660060719	-0.512503395418594	1.41371671554003	5.25052131900885	7.46796789412931	0.0400509042884328	0.527418258905851	0.0722363015935758	0.982600216218127	6.44384144637113	114.973983957056
7313	Epha3	0.0380162666200866	0.24800346772781	0.047603536023765	0.448403399431856	86.9755625761254	99.2241967931693	0.0475051217007853	0.246609855904436	0.0331381386590033	0.460081573149869	107.634606681751	1763.00619630627
7324	Ephx1	0.0280565434170536	-0.551254383706364	-0.98186654382721	-0.120642223585518	1102.76437852776	980.829263695065	0.0218457438469717	-0.712709541737394	-1.25412500671938	-0.17129407675541	940.931932056014	18147.153445673
7344	Eps8l1	0.258734038110513	0.0656040158213023	-0.04927476224566	0.180482793888265	13.1677137969422	14.1445084244166	0.0699829983548733	0.216602101817646	0.00409764623220224	0.42910655740309	16.0202752112652	259.994984595744
7349	Epyc	0.184245287550862	-0.516403437245218	-1.31194008572264	0.279133211232202	0.769821359998178	0.507398705071732	0.0264492617770306	-0.757788474932235	-1.37306027009497	-0.142516679769495	0.347627881243246	9.74908767787894
7360	Ercc1	0.14557961757879	-0.270327118295341	-0.626325916632037	0.0856716800413543	426.237978639392	369.488662593471	0.0213634272843133	-0.475954245693852	-0.81453953727747	-0.137368954110234	331.768045686992	6764.96812151913
7362	Ercc3	0.0369878176796852	-0.279630532184548	-0.504628779530813	-0.0546322848382835	253.879837069524	234.515317702209	0.00865318703017637	-0.397364831469272	-0.617370557326231	-0.177359105612314	218.788324949797	4243.10087832918
7364	Ercc5	0.0828475759544436	-0.159321756736822	-0.324461635030829	0.0058181215571847	427.455036991064	385.55452389414	0.0390525824911468	-0.484322120800844	-0.895115681656962	-0.0735285599447257	357.549852397911	7023.35647969869
7368	Ercc8	0.0553630827444729	-0.474553358321176	-0.92300789284143	-0.0260988238009222	272.550090075367	248.902214814636	0.00301481878508198	-1.11021569825638	-1.69586580401416	-0.524565592498607	224.027657401691	4472.87977375016
7375	Ergic1	0.176219763282155	-0.264093798847725	-0.644318629676591	0.116131031981141	782.295424465182	737.525752876713	0.0450202881950526	-0.663487487058901	-1.27796372975348	-0.0490112443643206	673.520587259811	13160.0505876102
7378	Erh	0.4197847672569	-0.310989337563198	-1.11842216318968	0.496443488063288	256.792805615731	237.829746756901	0.0194114060801325	-0.441550698840274	-0.745372970155809	-0.137728427524739	221.538908981827	4296.96876812675
7402	Erp44	0.115120141440347	-0.290759218893396	-0.63794952214547	0.0564310843586775	855.046548501466	787.478888319576	0.0420632070248067	-0.435437912243332	-0.809453213427051	-0.0614226110596136	783.02192808557	14553.2841894397
7404	Erv3	0.0394951658521764	-0.558034302041332	-1.04107327670476	-0.0749953273779057	0.391878201207545	0.085935488024122	0.0364998416932761	-0.653714105471136	-1.21991478234688	-0.0875134285953896	0.120376131689419	3.58913892552652
7437	Ess2	0.0187100313513093	-0.612036481143657	-1.04571914654915	-0.178353815738163	131.705630592012	118.496953292113	0.0096091889239487	-0.982213712183331	-1.63647743896554	-0.327949985401118	111.524048815395	2170.35979619712
7445	Etf1	0.142746075599304	-0.130968918076846	-0.299609054419096	0.0376712182654039	2256.6898122293	2188.77814967797	0.0370662091361507	-0.393765452338628	-0.71661108214231	-0.0709198225349456	2062.02800559213	39044.9758049964
7475	Evi5	0.570955832957627	-0.0772595904416516	-0.36174011266767	0.207220931784367	1306.49355746143	1288.4197932516	0.0192305750346778	-0.258279950835765	-0.430289864664884	-0.0862700370066468	1245.24432878053	23040.9460769614
7478	Evpl	0.0601814889208687	-0.67336210981674	-1.36027425069349	0.0135500310600075	7.69619499077948	5.0826575913183	0.0202878464379712	-0.82483917084135	-1.45959841403124	-0.190079927651456	4.40276882291858	103.089728430098
7482	Ewsr1	0.0445222340338771	-0.727265901041318	-1.41055871896964	-0.0439730831130005	2363.57556159865	2145.38993340667	0.000519477470014484	-0.778557638408898	-1.02887702731108	-0.528238249506715	1936.49617322211	38672.7700093645
7501	Exosc10	0.0796786354582916	-0.318005015058321	-0.64899936394619	0.0129893338295488	552.345506349267	516.145584990374	0.0103765833566865	-1.02189177961452	-1.72508595002576	-0.318697609203278	475.395286737011	9263.31826845991
7526	F11r	0.489518757487625	0.300700485647074	-0.618139239253572	1.21954021054772	3.22025909024416	3.63511824343735	0.00067152323000658	-0.694334876562504	-0.924521855375575	-0.464147897749432	2.39090968399461	55.4777221060567
7549	F8	0.408964241750328	-0.130826627348645	-0.455794541815498	0.194141287118208	57.4048177190217	54.9873334792041	0.0113341333796854	-0.562006838397132	-0.906935649404838	-0.217078027389425	45.2298806490557	945.732191083689
7556	F930015N05Rik	0.62259860787976	-0.106840273779611	-0.562345289170549	0.348664741611327	2.4756253969621	2.36240921214131	0.0174194977826621	-0.963742373500695	-1.70773456895375	-0.219750178047643	1.31872511579788	36.9405583494078
7593	Fam110b	0.189379900973331	0.147763014639102	-0.0702523550155081	0.365778384293711	65.490989324509	74.7589718641463	0.0515300030588045	0.317309276693973	0.0326864094610831	0.601932143926863	89.6852336397612	1379.6111689705
7601	Fam118b	0.823224843621107	-0.0430052825589388	-0.450226755315891	0.364216190198014	353.68563172812	350.604232836626	0.0318012169366826	-0.454127018925381	-0.814101566285461	-0.094152471565301	323.935372260025	6169.35142094863
7638	Fam166a	0.0951279903104623	-0.246392314503722	-0.517668445664409	0.0248838166569657	10.9176739900783	8.99743453554568	0.0291368175980806	-0.588727407397618	-1.05792608348254	-0.119528731312694	7.5534065897873	164.811090692468
7675	Fam193b	0.23495476348176	-0.346236861078187	-0.934635837222783	0.242162115066409	220.809166777792	201.987897392105	0.0428349311107608	-0.516271621280155	-0.969986541853843	-0.0625567007064663	191.941951988407	3688.43409694982
7683	Fam207a	0.155558805733974	-0.246719400704008	-0.580640531787941	0.0872017303799261	239.892801130613	223.247184742723	0.0516287503577312	-0.501276656763333	-0.967041858280413	-0.0355114552462542	211.583974512369	4048.34376231423
7689	Fam210b	0.128707938829207	0.265656016877609	-0.065590997340526	0.596903031095743	41.0618742841389	47.0020892508838	0.0430997301973983	0.182676095686038	0.0303256351945294	0.335026556177546	45.4837443561184	801.286247346846
7695	Fam217b	0.587308484580031	-0.0883391198669778	-0.428591395304489	0.251913155570533	34.0290104493681	32.6251468186397	0.0428604626880551	-0.317312906847881	-0.585830136273377	-0.0487956774223852	28.9526574275079	573.640888173094
7718	Fam24b	0.0290722239220575	-0.813214812438474	-1.50297585721259	-0.123453767664361	2.72125357639621	1.8463132502948	0.0165246253835964	-1.0713522007151	-1.91681579698045	-0.225888604449748	1.59938784340483	37.0017280205751
7736	Fam71e1	0.0813577747442233	0.705813068462833	-0.101324830963982	1.51295096788965	19.8870492824185	24.9554304906724	0.0167830012501416	0.98420869055551	0.22682051479599	1.74159686631503	27.5401339456351	434.295682312356
7757	Fam8a1	0.0963151771835291	-0.446571889382383	-0.956943384207706	0.0637996054429388	634.548825490907	600.469052808513	0.0523082355932081	-0.609157505644509	-1.19248636978402	-0.0258286415049992	590.996725172681	10956.0876208326
7761	Fam98a	0.772899016637135	-0.0402856233735298	-0.335036122513727	0.254464875766667	448.371077592616	442.375554630459	0.0448014578493773	-0.304956490534301	-0.566123299105044	-0.0437896819635566	406.465098026958	7783.27038150019
7785	Farsa	0.030845028506445	-0.242880893604355	-0.427219665331593	-0.0585421218771165	367.36269944162	341.178715513779	0.0188241032976226	-0.69393322399041	-1.1974245000556	-0.190441947925218	294.853158165645	6020.36743872627
7793	Fastkd3	0.48278283687948	-0.109770995489015	-0.433534294313861	0.213992303335831	95.3843465296524	92.0819849890148	0.0138714002681483	-0.333016564862869	-0.538552308477232	-0.127480821248507	83.8473929918987	1627.8823470634
7797	Fat3	0.272566593957365	-0.157452499005852	-0.443867333703307	0.128962335691603	3597.40494870035	3179.39854646462	0.0673169923101075	-0.214807067963794	-0.4226920787463	-0.00692205718128833	2915.55442537076	58154.1475232144
7803	Fbl	0.160350288193733	-0.435272308466884	-1.05116380453713	0.180619187603365	255.134217613009	224.686815844109	0.000197281151663763	-0.776352609934605	-0.979677857423862	-0.573027362445349	200.004207249445	4078.95144423938
7807	Fbln2	0.588476429630671	-0.0381008894612845	-0.18509413666727	0.108892357744701	1111.0576325385	1078.60088682489	0.0684428149914838	0.230336993053783	0.00576234002416046	0.454911646083406	1326.76687286783	21098.5523533874
7828	Fbxl3	0.350071662524765	-0.106058057683051	-0.336046625490429	0.123930510124326	1051.50409203293	1021.45585023026	0.0331082365215339	-0.300621114932591	-0.535336655203434	-0.0659055746617476	951.739526319343	18148.1968114952
7846	Fbxo3	0.0907124172524143	-0.141980936395388	-0.293988804373126	0.0100269315823502	673.612651763602	650.53710695448	0.0191324644274901	-0.402099527110713	-0.675595707450043	-0.128603346771383	602.965475762256	11562.691406882
7847	Fbxo30	0.424526831843848	-0.0872367428997239	-0.311307468942498	0.13683398314305	650.703084426236	627.33817198988	0.0247265395797623	-0.263451656506031	-0.451624232690252	-0.0752790803218091	581.34578651653	11156.3222575959
7850	Fbxo33	0.103345311211077	-0.0559550588826141	-0.118677914872107	0.00676779710687873	322.854849236255	311.453197781162	0.0306082261759811	-0.341160437901771	-0.603086217333035	-0.0792346584705079	280.262114993303	5487.42097206432
7852	Fbxo36	0.264855216045213	-0.262595931355625	-0.736681991984331	0.21149012927308	59.6576919115775	56.7990541271854	0.0329573303126234	-0.845423725629269	-1.59663844838848	-0.0942090028700561	50.8508452209261	1003.84554755813
7880	Fbxw20	0.0978522932067117	-0.897890980197926	-2.06408700380059	0.268305043404739	0.395885230662886	0.210196212372266	0.00921269922060133	-1.01131753885419	-1.68441171498435	-0.338223362724028	0.204276733673056	4.86214906024925
7893	Fbxw9	0.37927130271546	-0.343363258631248	-1.1599610622622	0.473234544999708	78.5111987356274	72.8077985570975	0.0332175738025688	-0.791606063421027	-1.48509953449454	-0.0981125923475107	67.107320393539	1310.55790611758
7913	Fcor	0.268471551874163	-0.343312120193315	-0.975830586727459	0.289206346340829	1.24844032615064	0.917270537740995	0.0591733536772469	-0.385644059946751	-0.751736466764305	-0.0195516531291978	0.804045856568486	17.8185403227607
7918	Fcrlb	0.914518858846666	-0.0238429913576696	-0.494553074533453	0.446867091818114	0.788064691875228	0.777107220775269	0.0211700495863262	1.02785230257168	0.173287633235944	1.88241697190741	1.36893080945096	17.6046163326087
7927	Fech	0.0645256338557528	-0.407148503946488	-0.80668596189049	-0.00761104600248724	350.511993034494	333.608258954483	0.0536248533464029	-0.616926371469631	-1.21367951173477	-0.020173231204495	315.252627647155	5996.2372778168
7935	Fer1l4	0.048416032780445	-1.19510981438938	-2.53749312413407	0.147273495355308	3.66254427786352	2.49296279232144	0.00119500300721922	-1.15483909926522	-1.65769612961794	-0.651982068912508	2.38427832899976	51.2387123951083
7940	Fermt2	0.113727911945632	-0.167015719983815	-0.362743204648681	0.0287117646810512	1848.64105280956	1745.06420915289	0.0102122599599786	-0.237430170887384	-0.371173049628594	-0.103687292146175	1696.31129553181	31740.0993449656
7946	Fez2	0.292111913368131	-0.122337746171283	-0.354765212158475	0.11008971981591	203.903624071265	198.65899305724	0.0216419129699574	-0.729279431703244	-1.28447879457914	-0.174080068827351	173.424416035017	3455.92219898113
7958	Fgd4	0.163024402717088	0.0979646839160668	-0.0358777993811568	0.23180716721329	722.084485833451	768.611448276052	0.060516943417805	0.0792008564541944	0.00600254042009263	0.152399172488296	852.212347250413	14057.4496881595
7959	Fgd5	0.50350977530136	0.351548388430959	-0.768768411902387	1.4718651887643	4.33136553136106	5.03004303793127	0.0333066843659107	0.949795272934381	0.0744820305271223	1.82510851534164	6.0405099179047	92.4115109231822
8029	Fkbp10	0.254934790190713	-0.130523768318332	-0.35771991094871	0.0966723743120469	5.96818567019544	5.31699069147068	0.0691874444544111	-0.277540168919106	-0.550736191640371	-0.00434414619784146	4.75240352290388	96.22547930742
8031	Fkbp14	0.193306329195153	0.119590638964087	-0.0584013677916463	0.29758264571982	93.0535222484881	100.064200600024	0.0632788508416545	-0.168041011962325	-0.326563345375288	-0.00951867854936239	86.3703942861805	1676.92870280815
8035	Fkbp2	0.147541663027013	-0.538782767167716	-1.28908494891827	0.21151941458284	2.4144324934349	1.63747322522403	0.0341159907922939	-0.91884503530066	-1.76313263276332	-0.0745574378380044	1.11694349469041	31.0130952800961
8057	Flot1	0.00485361787249471	-0.307679795221254	-0.45363156899848	-0.161728021444028	271.430106667787	246.289650944556	0.00628341794346615	-0.635720446596946	-0.979313034240011	-0.292127858953881	216.158069607952	4403.26696332177
8065	Flt4	0.554375322441876	-0.249158253589466	-1.1392861857968	0.640969678617864	3.45267283057516	3.08646232232965	0.0394626732879452	0.735275815238936	0.0681687450566409	1.40238288542123	4.77836245180125	67.9049856282363
8084	Fmr1	0.0598398437102887	-0.254597270264134	-0.492409358604688	-0.0167851819235807	1191.61947685598	1132.51438568543	0.0151181435518023	-0.690246233160802	-1.16217213113639	-0.218320335185217	1052.69403645829	20260.9673939982
8091	Fnbp1l	0.627592271467681	-0.054206853964673	-0.288266711502348	0.179853003573002	1170.06992692146	1148.04054169729	0.0576078172032922	-0.223685573533398	-0.429255976867717	-0.0181151701990782	1078.60686183293	20380.3039827101
8099	Fndc3c1	0.0229542616943161	-0.125073642553479	-0.211427390600396	-0.038719894506563	175.297057154142	152.664842863797	0.0322442295649686	-0.0931874165172865	-0.163956547491689	-0.0224182855428837	149.017019214283	2861.87351539334
8103	Fndc8	0.854946896387119	-0.0784535442126914	-0.988068927083628	0.831161838658246	6.44616505181507	6.26131974427504	0.0274661935714806	-0.481354566862645	-0.84918208383977	-0.11352704988552	4.9390364912549	105.87912772407
8142	Foxk2	0.233192562429379	-0.166014641839485	-0.440726210962379	0.10869692728341	957.287724743365	907.430068347077	0.0230549837756917	-0.468048345146364	-0.807527506909066	-0.128569183383662	824.353519341019	16134.4278745888
8143	Foxl1	0.515842189440186	-0.463799009284685	-2.0201475089793	1.09254949040993	0.291854526608246	0.15411963110009	0.0460742671821117	-0.759215375789237	-1.48697330482825	-0.0314574467502203	0.0798385592010372	3.15487630145624
8167	Fpgs	0.3058246110318	-0.0730633763745991	-0.216020516882852	0.0698937641336539	109.008679185723	103.606735470311	0.00379644449106027	-0.264418894325666	-0.382132621715713	-0.146705166935618	89.0297561095156	1809.8710245933
8197	Frmpd3	0.100833255149926	0.20597748921573	-0.0249302278455523	0.436885206277013	28.0582755741194	33.2171723422255	0.0659716853413224	0.358651529172648	0.00707990125818925	0.710223157087107	40.4460947168851	610.32925579938
8206	Frzb	0.0604840666845267	0.44453609655214	0.0146240411284183	0.874448151975861	9.83519661769129	12.715573458106	0.0270705697133074	0.421116139887338	0.104576697488133	0.737655582286542	15.6108502754722	228.969722107617
8212	Fsd1	0.497156985837098	-0.126738148374317	-0.514191308266931	0.260715011518296	42.0984128813755	40.7247000178384	0.02554075829396	-0.641278816163737	-1.14023537389716	-0.142322258430315	34.1463792940906	701.816953159827
8222	Fstl3	0.145640595128296	-0.538355554565888	-1.28360841272214	0.206897303590364	0.229735742172666	0.13773982876527	0.00532537128627327	-2.28628871750979	-4.34556929667894	-0.227008138340645	0	2.20485342562762
8241	Ftsj3	0.688964509068132	-0.0335322978594682	-0.209659051838079	0.142594456119142	761.85926748154	745.46939016259	0.0301147382246305	-0.25626047445596	-0.449716767156904	-0.0628041817550149	637.547625843251	12869.2577009243
8244	Fubp3	0.17439023576755	-0.392329893295392	-0.965601203791996	0.180941417201213	1103.05593039982	1057.30878851755	0.0203483250185272	-1.29740900903823	-2.46876738786116	-0.126050630215302	977.254917423938	18825.7178180479
8255	Fut2	0.144360271132943	-0.570328517875502	-1.36277754389447	0.222120508143464	2.11529064299442	1.56386421491581	0.0579503298407478	-0.634785422789947	-1.26762750663319	-0.00194333894670196	1.40073445528106	30.4793358791478
8262	Fxn	0.129417339700968	-0.234303193033941	-0.526033659912143	0.0574272738442616	76.9077252039598	67.7756998656819	0.0555246189422097	-0.27093904251278	-0.518326806720883	-0.0235512783046758	65.0007389943064	1258.10498438369
8273	Fyb2	0.807200695185077	0.119393693936056	-0.918198387419064	1.15698577529118	53.0690254087562	54.9136480378242	0.00685505365187251	-0.979175252299642	-1.57876738205862	-0.379583122540667	38.106428599137	876.534612274305
8277	Fzd1	0.390588021700027	-0.0870381918521145	-0.293841135271592	0.119764751567363	539.548564876668	510.605710693454	0.000897910589522386	-0.130929192439815	-0.172594574334334	-0.0892638105452966	484.859714267882	9210.08393902802
8284	Fzd6	0.221891503955295	0.15268129354684	-0.0926504697637464	0.398013056857426	26.5503688111628	28.8410289895032	0.00613209892378767	0.434103271356491	0.211561829753159	0.656644712959823	33.5936329003283	533.910184205965
8285	Fzd7	0.998242910093154	0.000922906771715809	-0.887601946879411	0.889447760422843	128.496933722712	128.526586849273	0.0211098530965294	0.616734934949967	0.164583409978445	1.06888645992149	146.490339405271	2421.08315986354
8312	Gaa	0.190234130393259	-0.193147831568463	-0.479875352250764	0.0935796891138383	402.178438518359	377.907510972451	0.0677643350746723	-0.39035298616126	-0.778696680304843	-0.00200929201767841	351.602540038383	6790.13093717516
8319	Gabbr1	0.275150407715265	0.247396687667937	-0.209444206433928	0.704237581769803	1294.89522204272	1411.65356644245	0.0405971473319608	0.657756515247793	0.0687190770393324	1.24679395345625	1751.12115928721	26746.0196866343
8323	Gabpb2	0.966488643044264	0.00837403484529495	-0.414184769309766	0.430932839000356	291.0586907533	291.68874475924	0.0634776455710144	-0.247004056078141	-0.482141840344997	-0.0118662718112851	260.658760901524	5060.43717848439
8341	Gabrr2	0.234548643735988	-0.264210108986058	-0.707430815285055	0.179010597312939	15.878711057271	13.7679383084642	0.0493000739616076	-0.527213476854044	-1.01272018607928	-0.0417067676288078	12.054197371685	250.205080424521
8359	Galc	0.0578589940390948	-0.493606048542858	-0.96886052995039	-0.0183515671353264	341.188433787169	315.77521472827	0.00715785904880699	-0.947702687852904	-1.52811019199182	-0.367295183713991	292.177575724136	5694.84734543746
8362	Galk2	0.471158525344758	-0.127855740466694	-0.494991936929621	0.239280455996233	139.723815880348	136.27461632511	0.0223111744273283	-0.890577636759145	-1.6087099858925	-0.172445287625791	115.182034834879	2347.08280224202
8364	Galns	0.17273452513656	-0.237226253918618	-0.574334298465084	0.0998817906278479	64.9843936286655	58.1583452185532	0.0315973338167244	-0.835618802285519	-1.56676004906041	-0.104477555510625	49.923253695949	1038.39595525901
8390	Gamt	0.136777297872861	0.242184328740624	-0.0669552925741591	0.551323950055408	115.023610136325	126.951810116684	0.0277050561010518	0.760657914429343	0.13430725193015	1.38700857692854	149.13802433805	2346.68066754635
8392	Ganab	0.070028917531756	-0.580762893525411	-1.18975177633729	0.0282259892864725	1304.99924348668	1208.06222160089	0.0127574196407556	-1.31440937782495	-2.36935181733164	-0.259466938318266	1081.85151143295	21569.4778591231
8393	Ganc	0.151597194506826	-0.390803181386623	-0.924996604426774	0.143390241653528	72.279326241999	65.7483056921589	0.0526037195435289	-0.444137318677595	-0.854305620534656	-0.0339690168205349	64.89949147917	1217.56274047997
8405	Gart	0.118377034733002	-0.0979768732565934	-0.214172752436702	0.0182190059235157	543.886936140725	509.366905385764	0.0640961635787825	-0.284050346116976	-0.556639539592454	-0.0114611526414972	416.22851817153	8816.89415818811
8414	Gas8	0.32175562362619	-0.234694636744791	-0.716926524490024	0.247537251000441	219.050546259733	204.380864766682	0.0580277550132335	-0.432591757795581	-0.8442192724761	-0.0209642431150613	194.150930149514	3705.49404705558
8436	Gbe1	0.325321834927838	-0.234629479684097	-0.720681063303551	0.251422103935357	347.31093609599	328.81411924521	0.0296763147983661	-0.289586388859522	-0.508230480825553	-0.0709422968934914	324.526571902438	6003.90976346183
8465	Gclm	0.0545944720613911	-0.331586677722687	-0.635319833400247	-0.027853522045126	356.116122137991	313.363257205842	0.0397573760256262	-0.612337257114912	-1.15070505965341	-0.073969454576417	284.976746417411	5726.73675456747
8472	Gcnt4	0.199211682290483	0.135019545213172	-0.0693198708502601	0.339358961276603	330.939958197118	351.963032789381	0.0504667996137329	0.228663643526558	0.0272879260156025	0.430039361037513	390.276055338053	6439.07427794732
8492	Gdi1	0.164047321089116	-0.340397259420614	-0.819018250879001	0.138223732037773	863.761317568867	813.760937741503	0.00730362402506613	-0.415717933164952	-0.637254548579093	-0.19418131775081	792.869212647776	14822.3488077489
8521	Gfpt1	0.0235677756102834	-1.20349671005622	-2.29833827300134	-0.1086551471111	696.596252366372	619.530604868063	0.00115314843695531	-1.54468265530168	-2.31018025310925	-0.77918505749411	581.104298161158	11383.3869323736
8531	Gga2	0.1645701699001	-0.164312356190523	-0.390785387114851	0.0621606747338043	177.235414105775	166.799873196454	0.0236054992724696	-0.544221583794034	-0.948396624022687	-0.14004654356538	142.721849438707	2920.54282044562
8533	Ggact	0.287378795472357	-0.176974170092043	-0.510855895693016	0.156907555508929	92.4208638184743	88.5439572637446	0.0625266609189047	-0.5352789830664	-1.06925796907681	-0.00129999705599138	80.3972220147823	1568.17225858201
8539	Ggnbp2	0.164908449361333	-0.352959628428544	-0.851507166236039	0.14558790937895	890.365077565239	850.947554046734	0.0230039712638326	-0.60828810900028	-1.06396227777002	-0.152613940230543	827.485645818223	15412.7896645812
8556	Gid8	0.282018030727019	-0.42785977645749	-1.25422391967303	0.398504366758048	428.744617502312	410.147663448703	0.0285977679568706	-1.06476014164482	-2.04012786656612	-0.0893924167235151	375.14524163258	7284.22513550157
8583	Gja3	0.395841355819832	0.401601768825218	-0.600414796057998	1.40361833370843	28.0947978230325	37.9607630867371	0.048688624884615	-0.544837768291448	-1.0466485586263	-0.0430269779565963	15.6256097634731	490.087024039456
8603	Gk5	0.351743534546421	-0.0758507835942337	-0.240736206427101	0.0890346392386333	73.4136945508973	71.3177411049524	0.0101664427763221	-0.292379424020543	-0.458049105856921	-0.126709742184166	64.9941614796858	1258.35358281321
8616	Gldn	0.54264918926948	-0.383376642242052	-1.73895331501979	0.972200030535685	3.55209365546422	3.1374086427606	0.0194030302168959	-0.554282794075898	-0.945259584323966	-0.16330600382783	2.92888895739432	57.7103475337149
8658	Glul	0.086534140950627	-0.197554282714526	-0.406333765677325	0.0112252002482725	1449.35087207739	1361.58289206915	0.00299412700280692	-0.552693306401303	-0.798523314602285	-0.306863298200322	1208.37827359488	24115.8722264485
8717	Gm10353	0.0396145021206203	-0.768222520079374	-1.47280858807389	-0.0636364520848578	4.57005779737221	3.25966420763921	0.00673709575971012	-0.596498438613559	-0.921055384809391	-0.271941492417727	3.36179838270343	67.1491223262891
8817	Gm10777	0.604762146042081	0.342979065385318	-1.08178448831264	1.76774261908327	49.1691131974903	52.418292660349	0.033911931220365	0.527458813437287	0.0944710799092051	0.960446546965368	54.3781692320083	935.793450539085
8818	Gm10778	0.297471915727664	-0.311494670389356	-0.922805079825	0.299815739046288	10.6912008961088	9.80782928674176	0.0129055281151827	-0.921540525417221	-1.57010018864237	-0.272980862192071	8.22915942075857	172.369137621655
8820	Gm10785	0.543440856647577	-0.238906860967334	-1.06746992837972	0.589656206445055	4.83003105588968	4.48786122564592	0.0202660375022232	-0.184380760107679	-0.307948876553505	-0.0608126436618524	4.13966528857632	80.7453454206715
8826	Gm10814	0.786714491409644	0.144315509844231	-0.98784360522791	1.27647462491637	0.491367543661857	0.563340066759354	0.00634132522602288	-1.41849917176923	-2.41110052206639	-0.425897821472059	0.145682010438668	7.20233772515927
8853	Gm1113	0.330817737469574	0.335430033697445	-0.378002606157601	1.04886267355249	0.65782054103498	0.831536275427428	0.0267283398939268	1.00584206245719	0.119856461163487	1.8918276637509	1.21575289549948	16.2306582717713
8928	Gm11592	0.678150734656005	0.123046716401936	-0.502083962749808	0.748177395553681	3.29677317303421	3.61507239570394	0.0349195010909414	0.394793410960347	0.0767783661572779	0.712808455763417	4.51403228944949	68.5552671491258
8932	Gm11613	0.145812106319958	0.423160526026626	-0.148586184952109	0.994907237005361	19.08869576799	21.5643678763666	0.00320861895064753	0.890568428923263	0.447592846181798	1.33354401166473	24.0961777902893	388.495448607876
8981	Gm11823	0.569007180475755	-0.170262970774782	-0.797492433405929	0.456966491856366	1.83676490825183	1.72142315277289	0.00349798267791692	-1.59162145540954	-2.62049216366213	-0.562750747156952	0.935668271570458	26.9631379955711
8987	Gm11884	0.773675651789082	-0.0970124432852325	-0.810717197982073	0.616692311411608	0.674803750279316	0.620089032833863	0.0191957227218754	-0.666030174989756	-1.14810937977304	-0.183950970206471	0.39274356457152	10.1258180861082
8992	Gm11946	0.148806823041985	0.625627050118647	-0.268096770801697	1.51935087103899	0.414021478651879	0.755342768724568	0.0400078018931109	0.986918547784998	0.0140678271541422	1.95976926841585	0.696013319293801	11.1922654000215
9016	Gm12108	0.150895100832474	-0.177469757090879	-0.412624928462182	0.0576854142804246	12.4497907837474	10.0194276874372	0.0658584005884275	-0.361170502614929	-0.715153412299252	-0.00718759293060589	7.82539263232095	181.767666621034
9017	Gm12111	0.00705940939225228	-1.95889516578177	-3.65578513217262	-0.26200519939091	2.251156667234	1.31593281067289	0.00669550382997993	-1.68448881128299	-2.99589977803181	-0.373077844534172	1.35386822149562	29.525746196415
9079	Gm12514	0.594569670356411	-0.135417041144481	-0.669025521885662	0.398191439596699	1.42077965110738	1.30484889002017	0.00794728976707118	-0.618336238730009	-0.970577610454525	-0.266094867005494	0.692985945295856	20.5116869185404
9102	Gm12694	0.797780342880651	-0.0477482247543864	-0.441668658972006	0.346172209463233	7.63888202258967	7.32838266007035	0.0172924880548467	-0.584891257990453	-0.987878139372947	-0.181904376607959	5.23253477972996	121.19879677434
9134	Gm12865	0.259295357052328	0.527309734858011	-0.45842733153903	1.51304680125505	12.7590959797439	20.2216710484775	0.0184239782960201	-0.648821930100704	-1.11111425194899	-0.186529608252419	8.76952135212097	250.501730282055
9158	Gm12992	0.332463803987219	-0.362956718089332	-1.14136486174804	0.415451425569371	15.7174242368246	13.8279025084787	0.0515819362417757	-0.567889481879513	-1.10367293886742	-0.0321060248916104	12.1491257173208	250.166714775745
9229	Gm13375	0.0605048425989892	0.23087934669475	0.0150259281972421	0.446732765192257	42.7516181477964	47.3216993811261	0.0446034865477995	0.541499932827677	0.056752552901187	1.02624731275417	56.1042663970762	877.065503555992
9231	Gm13387	0.218435830273441	0.743945952367891	-0.587219561031478	2.07511146576726	4.69584628347649	5.86509533624219	0.0290076264507546	0.764636373083643	0.125896809744272	1.40337593642301	6.26377277360898	100.948286359966
9250	Gm13497	0.524281286962386	-0.287394479553097	-1.24248046024693	0.667691501140741	2.19360573713934	1.8844139382262	0.0199789754350789	-1.41458681252235	-2.73906169414104	-0.0901119309036693	0.739686937979785	28.906239680072
9251	Gm13522	0.140609674755351	-0.926312172499176	-2.33657953504969	0.483955190051339	0.762591442185208	0.361220851170435	0.0320564572731524	-0.890982709825171	-1.68761389233409	-0.0943515273162561	0.412563935075283	9.21825737058556
9272	Gm13596	0.797775559617541	0.120593103111976	-0.877311488436205	1.11849769466016	0.607154107754273	0.674439093765488	0.0293500775126897	-1.05463565439616	-2.02464834079854	-0.0846229679937894	0.254449556809641	9.21625654997641
9371	Gm14230	0.0307625620781604	-0.64706945161198	-1.17893181933498	-0.115207083888978	13.5505506686779	10.1614914667215	0.0232386524920195	-0.976200171709967	-1.7947850516814	-0.157615291738532	9.11813054922656	196.981036107756
9501	Gm15245	0.026348156453933	-1.83319544815522	-3.97874098858559	0.31235009227516	0.700018161639826	0.12397975858747	0.0107952961966851	-0.990375576753683	-1.67151596300252	-0.309235190504841	0.278828667610251	6.61695952702528
9510	Gm15295	0.195524790492676	-0.212260304156603	-0.532472911524883	0.107952303211677	6.18229597512261	5.02936925028704	0.0417237245974979	-0.293422159275865	-0.538810608870804	-0.0480337096809263	3.63379634524195	89.0727694239096
9528	Gm15384	0.38103358808198	-0.417417789186476	-1.42729920749313	0.592463629120176	3.31234956108632	2.69493076593432	0.0263362668192304	-0.429018683446808	-0.749479259308903	-0.108558107584714	2.38647888108293	50.3625552486214
9719	Gm16252	0.89556024341341	-0.06744180415739	-1.15690078035348	1.0220171720387	0.740896681430909	0.701355133201724	0.000790935618010287	-0.455340959086586	-0.602810973170299	-0.307870945002873	0.453699753148277	11.3757094066855
9771	Gm16582	0.496144076088852	0.190216345146287	-0.392748187098972	0.773180877391546	1.44325303608482	1.64143000825229	0.00624893713683131	-1.56693165661538	-2.71828718496409	-0.415576128266671	0.660692197836426	22.4722514530412
9843	Gm17249	0.870410002187682	-0.073922666147299	-1.03454953900303	0.88670420670843	2.47171464203582	2.39333826046982	0.0130037706500807	-0.898402598572875	-1.52721772577115	-0.269587471374602	1.54117244622426	38.4373520923794
9846	Gm17266	0.963796384192341	0.0280579202215293	-1.2826244655344	1.33874030597746	3.44208594456743	3.4869028817101	0.0340804338855227	-0.772269806129186	-1.45004060512423	-0.0944990071341372	2.2077043979789	54.8201593455385
9849	Gm17330	0.0168598313919407	-0.659993949787762	-1.12059064063163	-0.199397258943898	0.974560853134181	0.56630551042754	0.0333317839793404	-1.13828269253559	-2.25642284637412	-0.0201425386970695	0.383108313923318	11.5438480649102
9946	Gm19705	0.127717222048703	0.60807429815188	-0.200394513393069	1.41654310969683	4.67203867427652	6.06644286414539	0.0624410604613318	0.511318789931605	0.00428156926798995	1.01835601059522	6.9367683874043	106.051499554957
9962	Gm19866	0.904535019971841	0.0724165608957478	-1.20840768122047	1.35324080301197	0.467553690457339	0.493695052261992	0.0182987872323986	-0.68618805298539	-1.17920966228893	-0.193166443681854	0.266724050783664	7.36783676101797
10015	Gm20383	0.306362934342173	-0.33405921574155	-1.00561379758141	0.337495366098309	0.637196594468555	0.471429323791711	0.0407034794476937	-0.857628809647541	-1.67272118953661	-0.0425364297584717	0.21903996436851	7.96599529577266
10018	Gm20389	0.0909348382194844	-0.542332341739617	-1.16165634319927	0.0769916597200323	2.02277308212227	1.38343563091509	0.0504620615538245	-0.76704546654305	-1.52564255477569	-0.00844837831041056	1.19937946281253	27.6335290550994
10047	Gm20618	0.382755823974579	-0.498607986198888	-1.73020072686051	0.732984754462738	1.55090217180822	1.18003619765865	0.0083093851519166	-1.38348187080694	-2.4048037982164	-0.362159943397478	0.580505079722211	19.8686606951345
10062	Gm20714	0.336638058893464	0.365244613293492	-0.425884353878647	1.15637358046563	0.580940660968666	0.831506021419039	0.0312449059917112	-0.614511601253958	-1.1175826478894	-0.111440554618513	0.293623272143234	10.2364197271856
10069	Gm20740	0.00891462374431079	-1.53988147324408	-2.76231022613403	-0.317452720354137	3.81673345098366	2.66899266011866	0.0154360283532966	-1.74598642336552	-3.4597597861129	-0.0322130606181468	2.2334604430209	52.3151193247394
10077	Gm20752	0.596740789729116	-0.220698650771276	-1.10222415578296	0.660826854240409	5.55582456648414	5.10571348521791	0.0370458820694396	-0.728208830673031	-1.37505002431524	-0.0813676370308266	4.13078395402911	88.7539320343869
10080	Gm20755	0.541246175524156	-0.188870708116423	-0.836808765434989	0.459067349202143	9.58421938098389	8.92309584830685	0.0253548507574167	-0.966735604379835	-1.79483191249864	-0.138639296261035	6.20916301483584	148.298869464759
10422	Gm22113	0.73325714847182	0.169417162833686	-0.885413068159785	1.22424739382716	0.317836382917216	0.379652220106523	0.00592465523653226	-0.695454641525078	-1.07213771804226	-0.318771565007896	0.082865933198982	4.68212721733632
10443	Gm22169	0.87848258175092	0.0602503605560033	-0.774931136249281	0.895431857361287	0.402784531383569	0.430776536859736	0.00102180508719974	0.627747294589941	0.403905948644581	0.851588640535301	0.694718562579723	9.16967778493817
10537	Gm22381	0.496506334734831	-0.346281351859836	-1.43010295846224	0.737540254742566	0.592601125952245	0.434928264998731	0.0544117636878269	-0.382036177110889	-0.734567264842891	-0.0295050893788876	0.36780644595135	8.37201502141395
10636	Gm22623	0.561187732726258	-0.408246984727663	-1.93033044041789	1.11383647096256	1.35103983818806	0.958204842949884	0.0263896501672904	-0.452584026863625	-0.792446338360139	-0.112721715367112	0.67713094866952	17.9182537788448
10775	Gm22997	0.210885588457761	0.643448458298556	-0.454553676709013	1.74145059330612	0.588661007587781	0.955355580646257	0.0128571249264001	1.11877853568396	0.278453116652207	1.95910395471571	1.27382098475184	16.9070254379153
10984	Gm23494	0.00792196732528369	-1.02570610755385	-1.68654216283616	-0.364870052271546	0.417026714244838	0.0391207909500018	0.0165461321052924	-0.788216256123278	-1.35603786185084	-0.220394650395714	0.162843767073565	3.71394763361043
11101	Gm23793	0.00633378329619713	0.92478169539614	0.379033556337027	1.47052983445525	0.209609480605886	0.536532531031763	0.0649751763352287	0.375619661559633	0.00825818630843589	0.742981136810829	0.369539063235218	6.6940864492372
11667	Gm25141	0.24212424077748	-0.641181870348849	-1.82397910449482	0.541615363797121	0.773277361159279	0.529830614994229	0.00712645906033559	-0.871169187326976	-1.39117679650512	-0.351161578148828	0.390096953997138	10.1592295809039
11948	Gm25794	0.207260424308618	0.398372566517937	-0.238457821603201	1.03520295463907	0.165475189717848	0.584713788965228	0.0162539550311217	1.59259729297733	0.0904361471805559	3.09475843877411	0.68159947818438	8.59073074120474
12334	Gm26725	0.108374390356968	-1.06450080989147	-2.5852452438395	0.456243624056567	0.722517781702482	0.281314148051929	0.0287976492867201	-1.0027170008776	-1.90405957994525	-0.101374421809953	0.277634687602898	7.68879970414386
12439	Gm28114	0.893797067969308	-0.0771782733852076	-1.30349330741075	1.14913676064034	0.840281188875272	0.804002824935411	0.00644764756568165	-1.71618112151158	-3.05480365599381	-0.377558587029361	0.225151809510627	11.2166149399279
12444	Gm28175	0.222285731756105	-0.169114566234841	-0.441478102756478	0.103248970286796	7.41701350850233	6.84316729685241	0.0373940604114857	-0.466058964284769	-0.854679649941219	-0.0774382786283195	5.74667351991805	120.041125951637
12465	Gm28455	0.126619917972986	-0.340492931204836	-0.766699736529663	0.0857138741199911	18.7398838420615	16.5259673525843	0.0598216668694175	-0.518309730925081	-1.02572975420694	-0.0108897076432194	15.5543338013532	304.921109975994
12472	Gm28535	0.172962234897803	-0.261468948308904	-0.634357407122428	0.11141951050462	6.74603295779669	5.71329083123101	0.0312966173107575	-0.311067052666892	-0.550324784050825	-0.07180932128296	5.47209565417745	107.588516659231
12564	Gm29571	0.160600084193607	-0.584574857797864	-1.44062898257874	0.271479266983015	7.03888057721316	5.48843252495439	0.00855392668867547	-0.725372460314667	-1.15866477771209	-0.292080142917247	4.78899607660386	103.897855072628
12679	Gm29928	0.23211274330705	-0.140239339939921	-0.371226040548904	0.0907473606690622	9.40432332221322	7.91843266655818	0.058898598825809	-0.191598039152212	-0.368403524059273	-0.0147925542451521	7.24875043019922	147.429038513824
12699	Gm29961	0.0749180914925041	-0.991314672288056	-2.19381717784898	0.211187833272863	0.573446897510796	0.194040958430061	0.0076525840922789	-1.32104744300893	-2.25589837882654	-0.386196507191316	0.0977684385679815	5.19153776705303
12715	Gm29998	0.142673993150828	-0.2662030315819	-0.613430569089529	0.0810245059257288	28.1554043414614	24.9814206569371	0.0018536883892696	-0.551404060988962	-0.771386336198429	-0.331421785779495	21.712278295924	449.094619765935
12819	Gm30173	0.530373738668246	0.385640058525857	-0.936329001932553	1.70760911898427	1.54558417085678	2.6405874856046	0.0340503855006452	-0.669839067052801	-1.24059604630751	-0.0990820877980926	1.10696531257936	31.7588218142444
12852	Gm30235	0.333680146393606	0.475479347300541	-0.569469347103938	1.52042804170502	5.30602054343899	7.84202656115349	0.018250095175255	-0.789412375095761	-1.37340211424797	-0.205422635943552	3.88372695355446	102.190644348882
12881	Gm30290	0.467643138441665	0.489699576984144	-0.979986931847048	1.95938608581534	0.265667314907852	0.466158714364009	0.0259920487921342	0.842349681552608	0.14413654789415	1.54056281521107	0.831419227731281	9.37947154201885
12900	Gm30320	0.324988951998425	-0.190495771164434	-0.583016224934989	0.20202468260612	4.52643312529207	4.0885652508221	0.041563955662118	-0.601703873547441	-1.13652374827774	-0.0668839988171409	3.32492249505508	71.6395252270155
12909	Gm30337	0.0768665567635667	-0.279824424011138	-0.565771468598913	0.00612262057663671	6.81296198124547	5.99431753419259	0.0375668186623663	-0.598159659260807	-1.113217471745	-0.0831018467766167	5.13303841675967	107.641907593186
12912	Gm30340	0.844431196760853	-0.0478611341015182	-0.564191597175553	0.468469328972517	45.760992387117	45.0681908446845	0.020927487273957	-0.646655354341158	-1.12335640689402	-0.169954301788296	34.7523835731574	753.489400829754
12963	Gm30439	0.463578293722001	0.353700212671873	-0.670359944407108	1.37776036975085	13.1666647173454	15.133147340207	0.0542905380017795	0.611983904104286	0.0183827940704694	1.2055850141381	16.6873923991484	269.923226740205
12992	Gm30482	0.0551375297427879	-0.600965512567728	-1.18518936357847	-0.0167416615569831	0.247720235720207	0.0936293941482402	0.0118559544087587	-1.8776639811471	-3.67829030563682	-0.0770376566573707	0	2.04809777921068
13012	Gm30515	0.190710295117333	-0.0998229616815677	-0.247201461810185	0.0475555384470499	32.2513295105922	29.805296562972	0.0310512996879236	-0.330338655546363	-0.584582396516611	-0.0760949145761138	23.9794256283459	516.216310211461
13030	Gm30541	0.378422994241673	0.506068836899493	-0.733731484222102	1.74586915802109	0.116650031666136	0.258016955998976	0.0314017683719025	0.949745541628205	0.0895046050672967	1.80998647818911	0.469966115672065	5.06779862002306
13079	Gm30624	0.795770705724238	-0.155261237855957	-1.43007292811208	1.11955045240017	2.75008387267695	2.58561230327676	0.00494323767689848	-1.18368405448399	-1.90226777511191	-0.465100333856063	1.9770316216622	43.8763667856955
13085	Gm30636	0.363172751289827	0.346706543839841	-0.448599096497465	1.14201218417715	0.835589554497045	46.8567821924136	0.0352320764687679	-0.863152781637296	-1.64980456370664	-0.0765009995679568	0.335353387269223	288.166350805079
13096	Gm30665	0.961594641421396	-0.0256369326333085	-1.15446884452828	1.10319497926166	0.99485280685438	0.98127962999591	0.0190097228266673	-0.585383850496089	-0.999156634988272	-0.171611066003905	0.741964788425088	16.3085833516523
13141	Gm30751	0.180450298492209	-0.542331587785502	-1.37411659978055	0.289453424209549	4.98988597868257	4.03643744442832	0.0251944800587902	-1.18370088066907	-2.27332863830943	-0.0940731230287069	3.01181198773953	72.2288124651025
13190	Gm30840	0.0676350444063189	-0.861963381114388	-1.8293797544438	0.105452992215027	2.41195042974393	1.60306185850997	0.00516752948932961	-0.998611410787726	-1.57372505840562	-0.423497763169828	1.42480905030661	32.638928031363
13219	Gm30900	0.932819578047464	-0.0591001925331363	-1.54623275933213	1.42803237426585	2.17061119051432	2.14146646455437	0.0208781267786697	-1.07649088041441	-1.98289741655924	-0.170084344269577	1.59482993378084	35.4414455330972
13265	Gm30978	0.0492668210294725	-1.39371170559652	-3.08180984229889	0.294386431105844	1.36233764259985	0.785835477888026	0.0374659016356898	-0.783941198493163	-1.4941993403129	-0.0736830566734249	0.842501950431339	17.9440504255153
13320	Gm31088	0.438669885549777	-0.330829838340433	-1.23091788921252	0.569258212531658	6.41103741081547	5.62678604934569	0.00163297616751395	-1.86270823520749	-2.97579318439066	-0.749623286024311	3.04456219494816	90.4943139306559
13324	Gm31092	0.00105873204631665	0.793237237328569	0.494513613933801	1.09196086072334	5.78079787397087	7.28466424403746	0.0193368234400279	0.820922586825772	0.198124075260579	1.44372109839096	7.91040121540884	125.855180000503
13331	Gm31106	0.502976773376564	0.351911196668716	-0.768160776938155	1.47198317027559	0.128038733375898	0.209639262604907	0.00265816388081443	1.20535038933375	0.566833049897581	1.84386772876991	0.407119435958489	4.46878459163577
13350	Gm31135	0.00786736830724255	0.216706010273435	0.102559776990741	0.33085224355613	46.2985701713727	53.4816571939765	0.031231072713369	0.332050026701468	0.0759894801193191	0.588110573283617	56.8191067425034	939.596004647116
13355	Gm31141	0.212830290775744	-0.142252354954113	-0.365432714122662	0.0809280042144366	35.3085178149895	31.7303996214246	0.0542509240163421	-0.330464205730635	-0.632491933897638	-0.0284364775636313	25.5611651135067	555.600495299525
13358	Gm31146	0.180202299725756	-0.594946437775341	-1.51861705474447	0.32872417919379	0.976437293844964	0.614741018245768	0.0120626132488135	-1.06746166190103	-1.84248572503731	-0.292437598764749	0.387856301910646	11.8742076840083
13362	Gm31154	0.337736799778144	-0.410228042949611	-1.30827704044123	0.487820954542009	5.99609429383842	4.94526367874279	0.0112574751881479	-1.12168453987181	-1.93684167054711	-0.306527409196511	3.65576792263874	87.5827553713197
13373	Gm31175	0.649910618873785	0.181875242058228	-0.665130037223686	1.02888052134014	3.06811218283279	3.28359417200851	0.00815742125832546	-1.66067342201117	-3.00619527838723	-0.315151565635105	1.88856027608723	49.4415997855712
13422	Gm31268	0.119549611125678	-1.05806914708592	-2.62786478179038	0.511726487618539	3.38689900754053	2.13605370421578	0.00547717599449898	-1.58982326710625	-2.73082991251056	-0.448816621701936	1.80779746009943	43.9845010311344
13463	Gm31333	0.148948960252638	-0.513528510947447	-1.22757188030321	0.200514858408314	4.53434169999014	3.74872980830503	0.0222774994072533	-1.12314427474914	-2.10138760928069	-0.144900940217581	3.00000642390442	67.6984675931975
13493	Gm31392	0.743342923116415	-0.199111604123109	-1.49353851033144	1.09531530208523	0.837739379788692	0.753800954010299	0.021660915296539	-0.519371500159252	-0.893833664112078	-0.144909336206427	0.539262798182947	12.7848187918916
13498	Gm31402	0.322560719152989	-0.327889577703507	-1.01141193932929	0.355632783922275	8.32139358446503	6.73840294361058	0.0639278059185663	-0.486200108300609	-0.969492872012628	-0.00290734458859049	5.83028682368862	125.340500110585
13558	Gm31508	0.0969349889752339	-0.634986882696518	-1.39543878797595	0.125465022582916	15.1106488849886	10.4787516033701	0.0562981476554094	-0.403846198897115	-0.782197008224403	-0.0254953895698256	11.8401990163456	224.577597028226
13621	Gm31613	0.639118346198334	-0.303316144582467	-1.68917808469307	1.08254579552814	0.780671330786947	0.629315681269541	0.0526670644110261	-0.626488416648185	-1.23045337589186	-0.022523457404509	0.409778049827356	10.9185903713031
13683	Gm31711	0.0746942471391547	1.09975214862536	-0.282598605648461	2.48210290289919	1.88998044067698	2.6899185051352	0.0234806942774847	1.0827933540205	0.138968542115072	2.02661816592593	3.0485073730065	45.770437912912
13717	Gm31762	0.00606646789350178	-2.21618553880055	-4.22999549529247	-0.202375582308633	0.219173093676728	0	0.00606646789350178	-2.21618553880055	-4.22999549529247	-0.202375582308633	0	1.31503856206037
13770	Gm31869	0.224942387760071	-0.717328066639593	-2.01221030457278	0.577554171293595	0.658544551540494	0.377013449729508	0.0577725702701358	-0.62922573249841	-1.25496906631248	-0.00348239868433942	0.397134795724254	8.59615678196554
13844	Gm32011	0.448361343843628	-0.47180831573869	-1.81960848225124	0.875991850773865	2.10665128952492	1.70298964276042	0.0365768910715485	-0.68942442427942	-1.29280770057488	-0.0860411479839561	1.32330960248193	30.7977032086036
13875	Gm32067	0.332768085336556	-0.459633240585264	-1.46429366608573	0.5450271849152	17.4027479237279	15.0009826788989	0.00909967063459758	-0.64863058081844	-1.03377320126471	-0.263487960372169	13.7471917634132	276.90553419624
13883	Gm32081	0.905807681014623	0.053213483767408	-0.900191015663141	1.00661798319796	0.63822636273508	0.667633792453887	0.0394815316115782	-1.00765719523953	-2.00379887555127	-0.0115155149277861	0.183718842911136	8.93747398860062
13934	Gm32194	0.0369199051808589	-0.194509771723925	-0.349404674822447	-0.0396148686254025	0.564901264892411	0.37520546974085	0.00567067310682152	-0.62097728014294	-0.947176073730308	-0.294778486555571	0.286235269466445	7.35805202459823
13935	Gm32196	0.585631329567535	-0.381450405944327	-1.89320477639951	1.13030396451085	1.25700664311531	0.97167841309678	0.00840296696010998	-1.04103793212509	-1.72508314980766	-0.35699271444252	0.599260178967429	16.9676714110771
13937	Gm32199	0.697623502121251	-0.22652625172032	-1.46816854612505	1.01511604268441	1.25178404356877	1.01454121068636	0.0506701509554245	-0.592367097473674	-1.15142927536171	-0.0333049195856374	0.393282201848035	15.957644736619
14153	Gm32558	0.30433003791498	-0.357413221006756	-1.07527694166381	0.3604504996503	0.395927652338174	0.268335576034104	0.0279318317524351	-1.09810248130281	-2.1086639957697	-0.0875409668359248	0.0436922178653888	4.247732677426
14169	Gm32585	0.167344090967845	-0.944755258801209	-2.51278915906076	0.623278641458345	6.33205671122363	4.54998708192326	0.0135433852080412	-1.16095759733274	-2.05773907757866	-0.264176117086812	4.32308834187818	91.2307928101504
14180	Gm32605	0.635194754832422	0.204511318109468	-0.707681316679589	1.11670395289852	1.75225145677543	1.9266699413038	0.0242234112893903	-0.515649496282749	-0.898829097856209	-0.13246989470929	1.30947949250076	29.93040534348
14204	Gm32650	0.628851886526563	-0.0847628970762067	-0.452528597350538	0.283002803198124	8.84846300216679	8.28723137977263	0.0358771163224079	-0.462798060960794	-0.843665799430045	-0.0819303224915433	5.90170337990651	138.224386571076
14311	Gm32815	0.0620061114974778	-0.773798242905613	-1.5944148701361	0.0468183843248741	2.67725031538829	1.56058414771737	0.0114749775088534	-0.760848705622866	-1.25517307152781	-0.266524339717918	1.09259087856213	31.9825520500068
14313	Gm32817	0.699414034615547	0.114471653809932	-0.511060342012487	0.740003649632352	2.33853681632595	2.51808904775846	0.0593146461680224	0.319179989123657	0.0192645200669093	0.619095458180406	2.88470153869365	46.4479644166683
14333	Gm32847	0.889812017234591	-0.0919601320335142	-1.50075577749015	1.31683551342312	5.66830413177031	5.44003291402945	0.00414435047581989	-1.47972673957509	-2.43625905343817	-0.52319442571201	2.50319249725947	81.6691772583554
14350	Gm32875	0.251807256309579	-0.730178970817856	-2.14379401133837	0.683436069702655	1.67765616877323	1.28713776489769	0.00579300097214346	-1.52222599484405	-2.60341658708908	-0.441035402599009	0.732964843958573	22.186552665777
14401	Gm32954	0.22542353392893	-0.761056893234534	-2.15411012704107	0.631996340572005	1.05560992915742	0.60285800483459	0.0302590876771925	-0.9425341018729	-1.78508686300516	-0.0999813407406369	0.430792400338472	12.5355620059829
14425	Gm32998	0.0198657426951672	-1.23014751246868	-2.30777180546713	-0.152523219470224	7.91995927873217	5.81289607940442	0.0106160809550766	-0.999649191583546	-1.6863803447893	-0.312918038377794	6.00861280330722	118.448808968663
14463	Gm33049	0.0779783182378485	-0.735576196923163	-1.57102289710332	0.0998705032569931	1.57231428153375	0.995496474614853	0.000490495612373537	-0.847286369966001	-1.12209451365109	-0.572478226280917	0.790157575648973	20.1478099907854
14499	Gm33105	0.0566616846624362	1.11881917761604	-0.169080687134365	2.40671904236644	0.840064144649989	1.98236338535134	0.0251092104573247	0.749736166128508	0.151303177004863	1.34816915525215	1.69232545045206	27.0885178827203
14544	Gm33180	0.688849661080664	0.17134068546882	-0.734585120483697	1.07726649142134	0.923336101501379	1.11046161852504	0.0440235092869645	0.6755249205609	0.0522146644471596	1.29883517667464	1.5224067810543	21.3372270064843
14600	Gm33274	0.728815241688925	-0.0797841895972392	-0.565273980275046	0.405705601080568	9.30493967566029	8.93319131136272	0.0377092441692968	-0.448257557607974	-0.821605330289176	-0.0749097849267716	7.01955544710966	151.546118604796
14616	Gm33299	0.410574066074151	0.36248476556602	-0.566495107834387	1.29146463896643	1.87527294599621	2.23532967331128	0.0244998281447839	-0.64086454711421	-1.13363856968014	-0.148090524548279	1.37285280619637	32.9007325530231
14623	Gm3331	0.130264323584046	-0.961946321089764	-2.39500078905759	0.47110814687806	5.36094796155173	3.71307671850029	0.0143669262242397	-1.39903975463783	-2.5921747240985	-0.205904785177155	2.79549024554799	71.2170895536001
14634	Gm33326	0.652599231788255	-0.208282778689761	-1.18896738936615	0.772401831986625	0.534337106971378	0.455804856257195	0.0174610682430396	-1.53462644407455	-2.98019968067249	-0.0890532074766162	0.123004143084396	6.67887663787781
14664	Gm33384	0.868616382967497	-0.0795874331837522	-1.09976172795327	0.940586861585765	17.4139302696288	17.0779603352429	0.0438106450860501	-0.903821588511968	-1.7955468995898	-0.0120962774341387	14.121861582485	291.682513124141
14686	Gm33429	0.15304775920325	-0.65684752741497	-1.61524176539405	0.301546710564106	0.36099787346537	0.201215293934885	0.0209143840851602	-1.43838758237374	-2.81361160760392	-0.0631635571435656	0.0436922178653888	3.63543231159386
14696	Gm33444	0.841620468546896	-0.14405283224159	-1.67706952187937	1.38896385739619	12.0723027720955	11.5584011220895	0.0126416703260224	-1.59501769947218	-3.00511421598345	-0.184921182960897	8.73578393798276	194.198926993007
14854	Gm33702	0.157156241912974	-0.467648657611264	-1.12750320523947	0.192205890016937	1.13081923346355	0.809229676404957	0.0528383016124976	-0.482995121782601	-0.933340894834331	-0.0326493487308701	0.86638359235406	16.8385950133354
14871	Gm3373	0.689849036863838	-0.165518169752726	-1.04326144067143	0.712225101165978	0.32755175042951	0.263301621892682	0.0478937880802835	-0.589324650569812	-1.13517309981188	-0.0434762013277443	0.160584515807668	4.50862732877916
14875	Gm33734	0.543503775552813	0.124128658489874	-0.302054037615719	0.550311354595467	0.326030170673494	0.383353454404187	0.0393660963133591	-0.430345951039733	-0.792183118934737	-0.0685087831447297	0.125632154479372	5.01009467734232
14903	Gm33785	0.0530621599038536	-0.852262560298265	-1.731471420299	0.0269462997024752	1.20415877857736	0.552559496715745	0.00362679206067356	-1.58951625439097	-2.62489695878481	-0.554135549997127	0.392913441718956	12.8977903020724
14982	Gm33926	0.122503861441645	-0.654165633125062	-1.51916011006562	0.21082884381549	0.679606199087261	0.374929485734165	0.0480029996404513	-0.818887625781089	-1.62849388824899	-0.00928136331318352	0.293254512014156	8.08674118101349
14992	Gm33945	0.313965238430884	-0.537640690451472	-1.68285186624798	0.607570485345036	0.642604182079888	0.375935532286754	0.0527310930126493	-0.479356935800655	-0.9256656450416	-0.0330482265597103	0.350884740696723	8.21654673038019
15021	Gm33995	0.890009083334386	-0.0692423441110402	-1.13095720549447	0.992472517272389	0.440171275992377	0.40614727568954	0.0367243134626618	-0.374601911126729	-0.679831944700297	-0.0693718775531605	0.249162931545798	6.57288889936629
15108	Gm34132	0.619967521983755	0.199293537126963	-0.649736622358499	1.04832369661243	0.830032970881545	0.98536088430084	0.00336512568670163	-2.05563357770914	-3.59900218525515	-0.512264970163121	0.147941261704566	11.7800107013217
15247	Gm34354	0.174567221242966	-0.131679897762265	-0.317982518587409	0.0546227230628789	3.83984919658486	3.48035665930951	0.0260325699093097	-0.532425468693746	-0.937743105326545	-0.127107832060947	2.53152246748115	59.1103699402532
15327	Gm34503	0.212146488276413	-0.272475627596485	-0.704878318501663	0.159927063308693	7.7550816610728	6.88800609944771	0.0105766578753644	-0.767168516541021	-1.25631633092751	-0.278020702154529	6.15471477995396	124.786815242847
15333	Gm34516	0.459634976806768	0.355810748762854	-0.665153129225296	1.376774626751	6.73945055344843	7.95415805973166	0.0193921259523237	-1.5596878767832	-3.08435918498436	-0.0350165685820487	4.77795596506899	116.829387469495
15334	Gm34521	0.907853697125409	0.036402489220318	-0.630125921629013	0.702930900069649	2.47568955596639	2.51255376832274	0.0506498422744479	0.785378186067333	0.00345892872215869	1.56729744341251	3.10868754335828	48.5815852058844
15362	Gm34572	0.0643863591377478	-0.410512897747278	-0.813310741473172	-0.00771505402138367	2.03233894407122	1.62319293370043	0.0166325240232239	-0.852198023352265	-1.47914821801663	-0.225247828687898	1.31781209094195	29.8400638122816
15418	Gm34647	0.117465080146352	0.738585847508755	-0.24409825060686	1.72126994562437	3.93704611597605	5.24943294899184	0.0478671545023734	-0.546978875357534	-1.04829739028537	-0.0456603604296926	2.94097177636533	72.7647050479993
15440	Gm34684	0.478769041283696	-0.0343842929742962	-0.134553278699443	0.0657846927508506	24.2440008399744	23.7890817640422	0.0532755599372644	-0.272742345497127	-0.518491515251428	-0.0269931757428248	21.2870393482733	415.920731713739
15495	Gm34768	0.956359497492472	-0.0370728650320145	-1.47366818594662	1.39952245588259	0.486321815543415	0.473614015629508	0.0486289529461871	-0.716512131027626	-1.40657777333048	-0.026446488724772	0.284115292874094	7.4643067442821
15530	Gm34829	0.123830299619086	-0.637957845167244	-1.48168210787054	0.205766417536053	4.22127539270072	3.26095531060119	0.0485771564820171	-0.435176781130676	-0.826211832788066	-0.0441417294732862	3.32237900611225	64.8276582564849
15531	Gm34833	0.308087086783409	-0.431601512642403	-1.31797633479198	0.45477330950717	0.538863049196185	0.371017759509891	0.022204320550943	-0.448748396007143	-0.76956776427892	-0.127929027735366	0.287967886750313	7.18709217273833
15600	Gm34974	0.133790560682486	0.615837825477258	-0.221152546285547	1.45282819724006	1.01816081187723	1.62200856033164	0.00932562132550668	0.727802524018265	0.283322209194991	1.17228283884154	1.72817464326121	26.2100640928205
15645	Gm35071	0.183351399176396	-0.61428187010519	-1.58105624338593	0.352492503175555	0.693280154296557	0.371177562152016	0.0327256137917565	-1.18035860486362	-2.35051659882508	-0.0102006109021546	0.17025036892976	7.40824851227
15668	Gm35110	0.593337632093497	-0.257786453568162	-1.28209388024165	0.766520973105326	2.83021987472423	2.46762804109556	0.0495820667896146	-0.539558846269208	-1.03877819642826	-0.0403394961101552	1.92473721989677	43.3355108142993
15743	Gm35216	0.542625396673842	0.401180453058392	-1.02186813386931	1.8242290399861	0.71862284345059	0.888915322534974	0.0269513993243375	-1.26519150109782	-2.486617959049	-0.0437650431466341	0.351849235248544	11.7563244074046
15810	Gm35333	0.2400230187815	-0.483435574705002	-1.33738131099427	0.370510161584268	6.2480579118316	5.36206611305633	0.0326940579752567	-0.745150531831911	-1.38600610276281	-0.104294960901014	4.84625677919052	98.7382848244707
15815	Gm35340	0.196665625433148	0.549179375349589	-0.332409072481641	1.43076782318082	0.389654348275014	0.660011757219934	0.0263766943172909	0.941065198292994	0.132726212156303	1.74940418442969	0.98645134358614	12.2167046944865
15831	Gm35363	0.287994519353092	-0.28491269331859	-0.82977282829708	0.259947441659901	2.36086298528144	1.95415270251134	0.0439914123043348	-0.864036593471348	-1.70688031821356	-0.0211928687291404	1.3827986460353	34.1868860029685
15838	Gm35374	0.234196946795636	0.720119862988312	-0.611280944897883	2.05152067087451	0.427106991207038	0.789031198032401	0.0145001306384742	1.26026317710118	0.23435199297423	2.28617436122814	1.13017047992177	14.0778520149672
15851	Gm35395	0.291468928471382	-0.652733326547155	-2.01144920865086	0.705982555556549	0.378956131927698	0.183773027679416	0.00612119344045496	-0.667700603892587	-1.02940891813118	-0.305992289653994	0.136174031169528	4.19341914465985
15881	Gm35439	0.599869424152059	0.22329899595347	-0.676759498759802	1.12335749066674	0.337157785175639	0.44182023768678	0.0294335071938448	-0.92714988414349	-1.74523139559446	-0.109068372692515	0.0436922178653888	4.93602144436685
15974	Gm35600	0.210739936891837	0.820722440324285	-0.652602050500275	2.29404693114885	0.0382625095557732	0.258919617277498	0.0261256061417032	0.981651091023736	0.129440117558889	1.83386206448858	0.266724050783664	3.38343706570161
15978	Gm35607	0.970533019957217	-0.0226398087215883	-1.32211494970388	1.27683533226071	0.355443538727977	0.346873577216888	0.0496639885377112	-0.331132733767907	-0.62528010612612	-0.0369853614096933	0.203369336267463	5.43411871327396
16106	Gm35853	0.152675419736658	0.449880224369142	-0.174148023485665	1.07390847222395	0.538863049196185	0.728709092105106	0.000180534919132719	2.1206735970223	1.25926329395354	2.98208390009105	1.34491968741579	15.6749509723025
16157	Gm35948	0.64882193237705	0.299084321194125	-1.10815285077072	1.70632149315897	0.280276656097135	0.362766903618413	0.00824127215298514	-2.05701253009297	-3.96916428915409	-0.144860771031859	0	3.85826135829329
16164	Gm35963	0.511519573087312	-0.417629340956646	-1.79127092339696	0.956012241483665	0.225028688418918	0.132960677024852	0.0299377213517173	-0.727493884526756	-1.33416508540927	-0.120822683644237	0.041432966599491	2.39653399225956
16172	Gm35978	0.105141633037469	-1.01309911682956	-2.41849252195648	0.392294288297356	0.79697070232295	0.405640364480149	0.0104701505350494	-1.38160188822089	-2.46133908534635	-0.301864691095434	0.266584776110118	8.8151750574793
16189	Gm36003	0.795780475950841	0.142329247492573	-1.02524711073514	1.30990560572029	0.494524533696268	0.582134091078576	0.00421331628325645	0.361245444857489	0.194078145626429	0.52841274408855	0.747043566819044	10.9422131495633
16202	Gm36025	0.786383848368512	-0.102852107083776	-0.906394306873785	0.700690092706233	2.33754067898163	2.20728777222234	0.0202821586853506	-1.15738491150656	-2.15148730140523	-0.163282521607885	1.42498773207235	35.8188970996579
16221	Gm36063	0.161578570539425	-0.706262879199849	-1.77770934851041	0.365183590110715	3.88716704477554	3.35713559819794	5.7149326027747e-05	-2.86600394145684	-4.01645523068829	-1.7155526522254	2.37439590284199	57.7121912748928
16266	Gm36150	0.287832930913767	-0.210743480798452	-0.610037938566126	0.188550976969222	3.41517404177687	2.84442574364024	0.00122720254163778	-0.505774765927498	-0.687998854953085	-0.323550676901911	1.97697055447616	49.4194220393597
16313	Gm36221	0.424161961387489	0.496234819872925	-0.850853073784693	1.84332271353054	0.206934862105213	0.319704876456028	0.0395525355829883	0.670872687208447	0.0727294947297805	1.26901587968711	0.509666464987689	6.21783722129358
16316	Gm36224	0.286690174406993	-0.525108000434302	-1.57200446585585	0.521788464987249	0.763607173759557	0.507679670832407	0.0205670596145518	-1.16148422070227	-2.16434050288906	-0.158627938515488	0.142654636440723	8.48364888619612
16383	Gm36331	0.0643272142141144	-0.995577387044658	-2.14251126777286	0.151356493683541	1.15339433144866	0.51607054481643	0.017574495528071	-0.766855428738107	-1.32467420429096	-0.209036653185253	0.618294736685115	13.7265576777013
16416	Gm36394	0.542395783985649	0.399206737130262	-1.01548538158726	1.81389885584778	0.154063011360157	0.272347286080553	0.0551465876122632	0.699754284774648	0.00119108326501127	1.39831748628429	0.681587474889896	6.64798663398363
16418	Gm364	0.299835416120846	0.292473255083809	-0.283081396656539	0.868027906824157	4.12042291324924	6.86527339624838	0.0432329997388985	-0.618770776959018	-1.17794968236221	-0.0595918715558247	3.10379617289585	84.5369548943608
16511	Gm36543	0.0365883624675434	-1.41128463091991	-2.97994150052045	0.157372238680622	5.01486496959633	1.33284578087053	0.00906073001647024	-1.3315504178307	-2.317582489266	-0.345518346395403	1.00646270157861	44.1250407122728
16589	Gm36675	0.35017182844108	-0.37225282702358	-1.20483820320793	0.460332549160775	2.45013733643595	1.72866087775172	0.00867886255233432	-0.791056051883908	-1.27454130153383	-0.307570802233983	0.871208048030661	30.30003757331
16598	Gm36690	0.0114464547997888	-1.12390302229685	-1.94476467508566	-0.30304136950804	0.834570092381035	0.392682227738418	0.0320672847414528	-0.876678798745747	-1.6570431246487	-0.0963144728427993	0.473470150635105	10.2043348245274
16633	Gm36753	0.220153069511758	-0.387477332726748	-1.02647943046742	0.251524765013924	6.34128209189072	5.22213777517381	0.0302218510540558	-0.39525169392319	-0.700419692114555	-0.0900836957318256	5.24754878846197	100.865811933159
16694	Gm36856	0.119797184001809	-0.392618734670121	-0.877089819703913	0.0918523503636718	6.02491831295943	4.80279180831158	0.0168852971925373	-0.532109249511379	-0.891792515748712	-0.172425983274047	4.3472055868805	91.0494942489091
16752	Gm37292	0.530397718535393	-0.154571089181757	-0.668848911758261	0.359706733394747	16.5732168649481	15.9286635904961	0.0617330347591515	-0.378908054551667	-0.743313836797657	-0.0145022723056781	14.1582439443903	279.960746399007
16762	Gm37548	0.216498667632419	-0.276004536290079	-0.719132348242446	0.167123275662289	0.191665159855526	0.110290162243735	0.0307654105068033	1.20422218254156	0.0220115750223426	2.38643279006077	0.489616609028393	4.74943158676593
16774	Gm37896	0.364835542955282	0.157000349966113	-0.196265930019585	0.510266629951811	1.46113468584515	1.77359335884502	0.0549522879639377	0.243512246488548	0.0226769905186688	0.464347502458426	1.96674588436985	31.2088435743601
16797	Gm38416	0.559770292686724	-0.367980789295671	-1.72490905384317	0.988947475251831	0.416205668346407	0.295626186243099	0.0186879930779778	-0.759471758176292	-1.31989247533151	-0.199051041021074	0.131076653596167	5.05745104911403
16818	Gm38468	0.694785638045299	-0.060930745751492	-0.387725897940173	0.265864406437189	1.41013215926086	1.35822260589135	0.0298342377138418	-1.14071236330895	-2.22640365169846	-0.055021074919434	0.585095193856587	20.1206997540528
16828	Gm38486	0.0633273745008827	-0.439569761473415	-0.870887952943769	-0.0082515700030607	10.874123818513	8.89226967351578	0.0184917879976131	-0.920895582457506	-1.63327343245213	-0.208517732462882	7.00334952120194	160.618458079384
16845	Gm38512	0.190915271265767	-0.374558934939979	-0.945519920583337	0.196402050703378	7.9541593319338	6.60505913283757	0.023394298350795	-0.33984893714858	-0.58150350498408	-0.0981943693130806	7.0409692440731	129.601126253067
16887	Gm38574	0.800508546394982	-0.137383889162496	-1.29150081728709	1.0167330389621	2.04726009696892	1.88813635412955	0.0134645693635166	-0.352312362288465	-0.568758494568932	-0.135866230007998	1.26259490265519	31.1879481225219
16928	Gm38636	0.340342528048382	0.200036025297979	-0.227254742277247	0.627326792873205	2.02672600106846	2.39773945055294	0.0206680465675747	0.903372930934454	0.187169348612161	1.61957651325675	3.09266206288761	45.1027650870541
16967	Gm38722	0.608486438432768	0.207277689244583	-0.647509674995897	1.06206505348506	5.75324153010399	6.79584848340732	0.0175144333400404	-0.557560156736373	-0.940449925867184	-0.174670387605562	3.46387008660626	96.0777606007054
16969	Gm38726	0.227810927417986	-0.482296965221501	-1.30858601699079	0.343992086547792	0.229735742172666	0.145433734889388	0.0349340551161139	-1.0055621154807	-1.9629693116464	-0.0481549193149994	0.0628160772396862	2.62791332581044
16975	Gm38733	0.53566896971233	-0.12317672304871	-0.53764281859054	0.29128937249312	158.770781713458	152.579334923962	0.0137350373174376	-0.524177982124606	-0.859158500784199	-0.189197463465013	129.014059138879	2642.18505465779
17018	Gm38798	0.0340932028155989	-1.45893510758349	-3.0736946858352	0.155824470668214	0.645432803900121	0.157315351244465	0.00984577114935269	-1.90826701447153	-3.67240978777686	-0.144124241166195	0.0436922178653888	5.07864223805985
17027	Gm38808	0.157455793897547	-0.161580447447269	-0.379645315509836	0.0564844206152977	28.0797061835512	25.4740453736467	0.0298349664707228	-0.377433926928339	-0.666830019808097	-0.0880378340485822	20.2153804780345	442.614792211394
17197	Gm39054	0.271749630759849	0.35634728562144	-0.306739878111479	1.01943444935436	1.56661534956819	2.07801357573723	0.0178014642337381	0.589299026311985	0.179658982358748	0.998939070265223	2.88871921440144	39.2000888382412
17245	Gm3912	0.0713063880783501	-0.55887195655127	-1.14546447432562	0.0277205612230816	2.11818009070662	1.40781343631273	0.0378193561918005	-0.570075172056801	-1.05851092854536	-0.0816394155682405	1.31847231283799	29.066795039144
17247	Gm39123	0.0436980045516155	-0.613645588125418	-1.16930298256631	-0.0579881936845229	2.66776349474631	1.68335271884987	0.02422400307983	-0.821572493457253	-1.48491403037617	-0.158230956538338	1.29386940334139	33.8699137016254
17251	Gm39129	0.137926463270259	-0.464155546621337	-1.08104337546003	0.152732282217358	2.08281681708996	1.56616918686198	0.0372657803750241	-1.02465830211397	-2.02570647905587	-0.0236101251720615	1.04938428555009	28.1902217370122
17293	Gm39183	0.603891402471148	0.292926683159148	-0.911745184809329	1.49759855112763	1.88064163758409	2.4547570897762	0.0686334037149384	0.100888838118669	0.00346264240554127	0.198315033831796	3.29038479530196	45.7547011359735
17355	Gm39261	0.621847946684326	0.271607872579398	-0.901583668866613	1.44479941402541	4.27783218242536	4.84692830028081	0.0372098529519418	-0.821791385834893	-1.5733898178213	-0.0701929538484859	2.94792997323519	72.4361427356482
17469	Gm39422	0.270930334115869	-0.631208441568735	-1.87603012236874	0.613613239231274	1.69262990985325	1.11522019021368	0.017260294372177	-1.60059427671469	-3.13893080746842	-0.0622577459609583	0.701039856628222	21.0533397401709
17540	Gm39516	0.744704615978647	0.191890243616681	-1.06169823530652	1.44547872253988	0.0758646580511425	0.12740002712446	0.0197750530183586	1.30096202944054	0.134046841442339	2.46787721743874	0.325179499344506	3.17066510712065
17588	Gm39595	0.661593531853421	0.28863827804036	-1.1234601144346	1.70073667051532	1.34814151297532	1.593435960343	0.0173430332536781	-1.1095223293863	-2.00810724811384	-0.210937410658767	0.623847908001566	21.3925522879193
17638	Gm39667	0.49792593945986	-0.377449032976957	-1.56921585409538	0.814317788141469	2.44202650671713	2.1141201833069	0.0258371666564351	-0.627513647201887	-1.11557768537708	-0.139449609026694	1.72708119684131	37.6993673211921
17642	Gm39673	0.242103274878164	-0.399836066985563	-1.09789726756212	0.298225133590989	22.274951817865	19.7788733081209	0.0196498026236107	-0.807351883519338	-1.41998270091306	-0.194721066125615	16.60238440885	351.937257209015
17675	Gm39725	0.0900028145525939	-1.00265668826789	-2.30810093874633	0.302787562210552	2.20436975282967	1.44313799089688	0.000624795931864929	-1.1484738821045	-1.58197942198164	-0.714968342227352	1.53728991588026	31.1087859576408
17683	Gm39738	0.0548092598474968	1.24102959080081	-0.233353934878992	2.71541311648061	0.64880570738027	1.30252557714592	0.0518853307973546	0.74095726357558	0.00720376733771511	1.47471075981345	1.07686238195122	18.1691619988645
17691	Gm39750	0.0677179030545456	-1.40697202724203	-3.30980400659208	0.495859952108026	1.12370982769143	0.524059473167227	0.0100969756172675	-1.60443330892722	-2.94850867381863	-0.260357944035797	0.350783963989999	11.9913195890919
17701	Gm39769	0.39929123415728	-0.378390426466615	-1.32597885713957	0.569198004206336	5.96589198905958	5.20448330000095	0.000524384439765537	-1.38853712177661	-1.93772532695649	-0.839348916596723	3.84647024710853	90.1010732170144
17741	Gm39826	0.181392338677669	-0.479162309799789	-1.20554330240487	0.247218682805288	7.62674911642513	6.32150192022166	0.0124589515534176	-1.57601724771525	-2.95487754788868	-0.197156947541824	5.34087753868255	115.734771451976
17826	Gm39944	0.557206919807094	0.365650753096313	-0.973064289498621	1.70436579569125	0.580681822639157	0.818941540398418	0.0247994269495401	0.665964658556527	0.148655873931686	1.18327344318137	1.22536733823489	15.7499442076348
17881	Gm40042	0.807604655587714	0.0890764096926182	-0.685493644547375	0.863646463932612	0.423763081249385	0.469007976667635	0.0365772310795052	-0.596456654530766	-1.10571461459576	-0.087198694465771	0.0873844357307778	5.88093296188679
17892	Gm40057	0.150262191888829	-0.476838030985831	-1.13715895672829	0.183482894756628	3.9263218105377	2.36984854814808	0.0525744989974469	-0.233826590740526	-0.442607844622232	-0.0250453368588208	2.51926785078634	52.8926292568328
17895	Gm40062	0.874308622312887	0.00886299280104697	-0.109766246669382	0.127492232271476	9.03837414226176	9.16390395738627	0.0382397319675092	-0.185390923371201	-0.334471788605722	-0.0363100581366789	7.17479401116759	152.262432664894
17945	Gm4013	0.828920646776987	0.098770327571941	-0.870225393489057	1.06776604863294	1.09875687345422	1.19630005091257	0.00243941627161366	0.93699474465263	0.492587966296203	1.38140152300906	1.79721617631708	24.5536386041032
17969	Gm40163	0.432599288178231	-0.333896218175408	-1.23002739470919	0.56223495835837	1.51481245463284	1.06237954891155	0.0536469534528662	-0.574340996697545	-1.12402369625525	-0.0246582971398359	0.589973487232407	19.0029929446608
18015	Gm40232	0.0465863874915691	-0.820228216875355	-1.62383523633508	-0.0166211974156247	1.19985875807838	0.519806270856194	0.0244160480354208	-0.686910049137604	-1.2212314297565	-0.152588668518706	0.568687816861024	13.7301170747736
18024	Gm40246	0.603985630030498	-0.242225332461336	-1.23215096983286	0.747700304910192	0.492027904722261	0.392406243731734	0.00689794696740185	-1.59258287713161	-2.80192759199011	-0.383238162273105	0.0873844357307778	5.83091150510863
18043	Gm40278	0.522031745844715	-0.330311790316552	-1.42875637288857	0.768132792255464	5.19584339669749	4.77866605228027	0.00963048470678802	-1.65814107266232	-3.05687794727483	-0.259404198049813	3.11205020027192	78.5193578954981
18073	Gm40316	0.969718972968543	-0.0212491399493676	-1.20807676651824	1.1655784866195	0.040785373614994	0.0383392927900275	0.0173948814021567	1.60870250194769	0.0549485253572433	3.16245647853814	0.322920248078608	2.41226948690178
18084	Gm40332	0.00909779513792716	-0.379068961855147	-0.590870453468641	-0.167267470241653	5.02692062665594	4.23257167137715	0.00552049250065981	-0.980060781582805	-1.54991117965966	-0.410210383505946	3.16858878348196	74.5684864890903
18166	Gm40450	0.878376575056574	-0.0852988310180384	-1.26773150362465	1.09713384158857	2.26300567344787	2.18399062689774	0.0134283544704292	-0.912415774662947	-1.55927072682557	-0.265560822500324	1.21836230771505	33.992151648364
18248	Gm40602	0.483912240577015	0.372404121608421	-0.763104724837729	1.50791296805457	0.41165036903411	0.637451006522973	0.010840822029966	0.508118582311659	0.203627635778429	0.812609528844889	0.63715850812999	10.1175593021224
18315	Gm40690	0.919554762972251	-0.0650566080387816	-1.43145763072942	1.30134441465185	1.15139850947658	1.12132797114914	0.0414231097037114	-0.479699244367923	-0.893564200805018	-0.0658342879308272	0.885127459668437	18.9471236417649
18326	Gm40706	0.628368676693954	0.121596581908594	-0.406217136167127	0.649410299984314	2.02207816411946	2.14828796340835	0.0267708210064319	0.550555514061382	0.126283398960666	0.974827629162097	2.57014775097713	40.4430832710297
18343	Gm40736	0.487454399100142	0.441901026827876	-0.934951546963468	1.81875360061922	1.32492241402772	1.63172810198102	0.00385848334336598	-1.77778082360001	-3.03213211175218	-0.523429535447843	0.557719311531922	21.0862189652439
18369	Gm40770	0.112243655336185	0.348014060110658	-0.0668756254734891	0.762903745694805	1.0580587317114	1.44657590059776	0.0101450281780628	0.752197510048855	0.279693231348201	1.22470178874951	2.03579302336785	27.2425659340621
18409	Gm40841	0.600928262834752	0.0264165106353542	-0.0790920607520273	0.131925082022736	5.98760865079071	6.14974044875553	0.0201374608470787	-0.12196531331312	-0.203177700758221	-0.0407529258680197	5.00923967238227	102.879532631571
18475	Gm40960	0.553980477998596	-0.380957129759315	-1.76764190270028	1.00572764318165	0.284983709850884	0.18455452583939	0.0389394180421472	-0.442463012701599	-0.814152161908065	-0.0707738634951323	0.100027689833879	3.41739555314492
18526	Gm41039	0.716718908011953	-0.194704033117158	-1.33491977207936	0.945511705845041	0.306260761284213	0.248549561628299	0.0273518742798496	-0.678737462667661	-1.2227056000934	-0.134769325241922	0.128817402330269	4.10176635145668
18546	Gm41062	0.0697442397875102	0.408316490959417	-0.00334170263143646	0.819974684550271	4.91851998184819	6.88321201371901	0.0171064040800982	0.980380860399232	0.22305325254935	1.73770846824911	8.80253229513239	123.625585744198
18560	Gm41087	0.220983797737707	-0.538806077297481	-1.45781095118233	0.380198796587369	0.375607214654653	0.240336084884886	0.00873042309782885	-2.02790706739821	-3.92172900418276	-0.134085130613654	0	3.69565979723724
18564	Gm41095	0.984380598648947	0.010977620839978	-1.17787019069022	1.19982543237018	1.41460825010904	1.42143614352029	0.0511260392725379	0.665469769934237	0.0234018055240538	1.30753773434442	2.25829745094045	30.5660510674187
18674	Gm41254	0.861418678013557	-0.0875803053316657	-1.15152658238063	0.976365971717296	3.88889133361552	3.68603802328634	0.0195125179897985	-0.206678951626813	-0.34406339105004	-0.0692945122035864	2.97949263705145	63.3265319637199
18700	Gm41291	0.044570254110158	-0.649687000166421	-1.24726196771401	-0.0521120326188331	3.95301231687231	3.34232497948911	0.0131051950937694	-0.963323477632803	-1.65332383054713	-0.273323124718475	2.67946031046877	59.8487856409811
18772	Gm41396	0.090090364050073	-0.626396789895884	-1.35431613933904	0.101522559547268	30.4374725625797	26.4633013396745	0.0116206391317684	-0.926294933667316	-1.56188205218456	-0.290707815150071	23.5687166971367	482.816943596345
18904	Gm41600	0.296828331952842	-0.710618153274387	-2.23255963130588	0.811323324757108	0.593767335194316	0.380209169873883	0.011619741278213	-1.88733316753667	-3.69388128818744	-0.0807850468859137	0	5.84385903040919
18912	Gm41611	0.0331908840004133	-1.15617733105178	-2.29751977645097	-0.0148348856525857	0.226552517053042	0.069260663462622	0.0558273036941812	0.489875175575316	0.0241308341244435	0.955619517026189	0.419762690061591	4.29345522346353
18915	Gm41616	0.274294942146337	0.353313258799087	-0.307767200528164	1.01439371812634	3.66831568433986	4.97559673321839	0.0629293247704923	0.490278043742167	0.00509837373777383	0.975457713746559	4.9263561423106	81.4216113592131
18944	Gm41670	0.671720997321113	-0.177015196237028	-1.06083178579333	0.706801393319276	3.64332113442748	3.32706545318979	0.0330365428982863	-0.550676927846871	-1.0017010345915	-0.0996528211022371	2.44700433321919	56.5043455250188
18971	Gm41708	0.176784117059583	-0.779238188154519	-2.04039132664144	0.481914950332398	2.90851882294235	2.35139362424628	0.0197233772274722	0.73769009818145	0.18883998824941	1.28654020811349	3.82751723331625	54.5245780830293
19000	Gm41750	0.00934478214186437	0.905859016688029	0.321396148505787	1.49032188487027	2.13338600386771	3.99363171463542	0.0234766605194134	0.935707311591849	0.159230396100199	1.7121842270835	4.10043787724044	61.3647335744614
19106	Gm41927	0.392562225586971	0.184418908680398	-0.258629290873031	0.627467108233826	4.36890638519905	4.67838030468636	0.0238823950227698	-0.374471030226691	-0.643843708424132	-0.105098352029251	3.72187215471692	76.6149530676139
19201	Gm42088	0.381527638157922	0.409248046649533	-0.580442719686485	1.39893881298555	0.120507555558133	0.195654644034493	0.0140444385384599	0.747016850644083	0.237835828713083	1.25619787257508	0.570121076885006	5.31769965886579
19242	Gm42151	0.0260624866673974	-0.469801037335425	-0.822610200168617	-0.116991874502234	33.1814653746793	25.8486068116013	0.00852256455986865	-0.642701674229658	-1.01757845172667	-0.267824896732645	23.1404693472333	493.023249201084
19269	Gm42192	0.0739392260592675	0.173622335379385	0.000675395909711218	0.346569274849058	2.79196412121455	3.34596799409431	0.0583780617174437	0.224826635735688	0.0172686649669532	0.432384606504424	3.78126339599415	59.5151730678181
19280	Gm42209	0.543814195477568	0.405866738250887	-1.03949146987134	1.85122494637311	2.63650511457048	3.14815806769055	0.0681398963392077	0.386233693251175	0.00153924679248013	0.77092813970987	3.28814212406725	54.4368318379697
19332	Gm42291	0.143999395232511	-0.203507367201819	-0.468154661052195	0.0611399266485567	18.8518705144449	15.9620632430067	0.0733234894437568	-0.199894864253902	-0.398903561040198	-0.000886167467606669	15.9187465089829	304.396081598607
19414	Gm4275	0.050800911275018	-0.406093555286079	-0.774187305524417	-0.0379998050477413	6.90272100876895	5.31769524847429	0.00579793650487168	-0.318352847794821	-0.476139319253228	-0.160566376336414	5.49394722786132	106.286180910627
19450	Gm43699	0.923040610671406	-0.0285853430982779	-0.655750184511008	0.598579498314453	3.28794624610931	3.23904231826217	0.0155366364805011	-0.617105778469424	-1.03378211935319	-0.200429437585658	2.32094458166628	53.0875988762266
19538	Gm45938	0.322055845149773	-0.293095840869362	-0.900243357831273	0.314051676092549	7.9872430795873	6.36453466142155	0.0426270826158654	-0.481334673853542	-0.900448767973365	-0.0622205797337191	5.30494837168266	117.940356676149
19585	Gm46020	0.749820941286112	-0.14315002129189	-1.09452379811131	0.808223755527535	0.28931547595895	0.23428397729721	0.0487839886210799	-0.511919229640287	-0.980118934030405	-0.0437195252501702	0.041432966599491	3.3901945191339
19591	Gm46032	0.162175894992686	-0.480147893995393	-1.16955528636552	0.20925949837473	16.3391367575553	15.2344773625251	0.0462995835874186	-0.708051502724948	-1.37783272981692	-0.0382702756329788	14.9140821199678	278.926177440289
19643	Gm46122	0.976649090160203	-0.0040130170263711	-0.294678098561944	0.286652064509202	21.0212360712478	20.9381096235431	0.0596738112565373	0.379244406918223	0.0186246334318639	0.739864180404582	27.8805570322851	419.039416362456
19698	Gm46220	0.0300473962195272	-1.02199423064289	-1.95803174930718	-0.0859567119785908	0.627432123762505	0.255948445525738	0.00664162061638108	-1.4669219758049	-2.52286153017226	-0.410982421437525	0.0851251844648798	5.81103452251874
19714	Gm46261	0.157826761442095	-0.854362698647736	-2.19422879103876	0.485503393743288	4.7483613540893	3.84528191594916	0.0026428162913027	-1.62055224925171	-2.61291816542252	-0.628186333080893	2.51838646439542	66.6721784066033
19919	Gm46626	0.0220059854220296	-0.801674002513077	-1.42807764043669	-0.175270364589468	6.99814813031417	4.52491993397044	0.021158970499706	-0.580886962344145	-1.00316831517279	-0.1586056095155	4.90546994382861	98.5712280486793
20016	Gm46805	0.209155782965834	-0.400438065739124	-1.04397367528821	0.243097543809961	13.2945665958976	11.5637030717327	0.044408627699592	-0.931069881501449	-1.86172254564163	-0.000417217361264655	9.69225462307459	207.303145744229
20179	Gm48551	0.0186760547379279	-0.905621679123495	-1.60461092216201	-0.206632436084982	8.11439492796787	5.87730361993969	0.0253522351702022	-1.01048802890756	-1.88870213726972	-0.132273920545405	6.08050774309373	120.433237746008
20214	Gm4981	0.834871261719311	0.129529017468709	-1.19025891464631	1.44931694958373	0.110943942487291	0.141941595462233	0.0602965564630725	0.430212329014062	0.0157723315184177	0.844652326509707	0.324114228085961	3.46199859621291
20225	Gm50265	0.0286454846246799	-0.608540289886331	-1.09359208208928	-0.123488497683386	2.9723284049392	1.35524184538165	0.0458979204953725	-0.578537389233205	-1.10581336889937	-0.0512614095670398	1.52774153957613	35.1318707393819
20311	Gm51424	0.228394460135499	0.339954286341658	-0.227825522784435	0.907734095467752	24.9634035142677	27.8655374729614	0.056487418194392	-0.326738381394638	-0.629171439568938	-0.024305323220339	22.4666595575294	451.773603268551
20369	Gm51502	0.0925535374770166	-0.175988661022144	-0.366348985749776	0.0143716637054881	88.9390745734233	77.2400634658447	0.00546864401239249	-0.293723793963171	-0.436768464537719	-0.150679123388624	66.6672248183162	1397.07817714551
20417	Gm51579	0.238971147837445	-0.780530501794562	-2.266806212367	0.705745208777877	23.5384521084627	20.5063229707436	0.00500439380474574	-1.58609214712862	-2.6988112389619	-0.473373055295332	15.6078549713635	357.915780303419
20419	Gm51582	0.948750397717842	0.0300868648750477	-0.962330921369066	1.02250465111916	0.922208788282759	0.93776403834023	0.0168694361362362	-0.648689999143687	-1.10008941044099	-0.197290587846383	0.628449254066786	14.9305324841387
20438	Gm51605	0.910176083453818	-0.0227293746088567	-0.44964044513377	0.404181695916057	1.90722496105043	1.85313065850006	0.038815316840133	0.0712458804111344	0.0141094866898919	0.128382274132377	2.06148292352605	34.9310312584593
20490	Gm51673	0.397986756276023	0.405378884030338	-0.611752850493447	1.42251061855412	2.93858703518267	3.27513068311404	0.00852910231868027	-1.6521052894717	-3.00144104689506	-0.302769532048338	1.87015456642805	48.5032337083486
20645	Gm51916	0.0623428503462376	-1.43035521715128	-3.32652006511325	0.465809630810677	0.615402006019698	0.125056278974124	0.00525576867258358	-0.785583704701896	-1.21005637297019	-0.361111036433604	0.247061554132852	5.92511903476004
20664	Gm51955	0.345278440088774	-0.148814693504678	-0.468880110297134	0.171250723287778	3.15016907280146	2.91950656214624	0.035065554956995	-0.892719284518266	-1.71281502968092	-0.0726235393556159	1.87458680670948	47.6655746499431
20716	Gm52041	0.239228380517465	-0.450112933117329	-1.23809836323763	0.337872497002969	2.69552535856184	1.84742002699915	0.0377641302835372	-0.668672079517579	-1.25618080200592	-0.0811633570292404	1.34491741937318	35.327176829605
20738	Gm52088	0.512752186585902	0.439865779144329	-1.01769702982603	1.89742858811469	0.0929594489397502	0.188756292536354	0.0206549847258327	1.02607524485507	0.17923372049748	1.87291676921266	0.284115292874094	3.39498620610118
20786	Gm52145	0.742145660077573	0.128577560229265	-0.698509909813735	0.955665030272265	1.34846926572071	1.55736794325924	0.0102357912027308	0.82832321007458	0.294745368076783	1.36190105207238	3.39836972756303	37.8252416192578
20837	Gm52237	0.287630573632265	-0.520698193642645	-1.56003446023442	0.518638072949126	0.212792705725511	0.101814757959642	0.0417087717906252	-0.720240555590444	-1.38202385311942	-0.05845725806147	0.0601880658447097	2.24877317717918
21090	Gm52681	0.686700922873704	0.0917126905067693	-0.387135629069993	0.570561010083532	11.5402799675246	11.8971916878956	0.0377845425327118	-0.53673754294027	-0.992819086931572	-0.0806559989489679	9.46213517248321	197.39764096742
21105	Gm527	0.308660851558609	-0.111133074407284	-0.330389222425617	0.108123073611048	49.1851358939823	45.4218141076597	0.067500083759672	-0.193222470659332	-0.379990515957005	-0.00645442536166008	42.4930101689169	822.599761023353
21123	Gm52719	0.0151386704032723	-1.58854737436708	-3.05695730451347	-0.120137444220692	0.566233166287902	0.234775434984494	0.000996097430678758	-3.34239995889023	-6.12245178828859	-0.562348129491869	0	4.80605160763438
21138	Gm52738	0.897551793280971	-0.0630200905778967	-1.1008409848782	0.974800803722411	4.18485204913932	4.08825905706312	0.0090035675843601	-0.891632035394501	-1.45902295763371	-0.324241113155288	2.79883413861547	66.4316714689075
21274	Gm5432	0.334202342518101	-0.461308419360485	-1.4732932817261	0.550676443005132	12.7035077680295	10.5105542700006	0.0357320582683752	-0.316159251997018	-0.569240809607943	-0.0630776943860926	10.8791005708087	204.558975653033
21276	Gm5445	0.815280801705656	-0.135907664650476	-1.37131915991813	1.09950383061718	0.634046860627642	0.564815131327343	0.00663961409418612	-0.83644758998932	-1.3219271683899	-0.350968011588741	0.203369336267463	8.41338796933469
21281	Gm5460	0.515286367953966	0.431096046314747	-1.00393561158008	1.86612770420957	1.04028887483587	1.37708570698854	0.0102136606919726	-1.07205785525428	-1.81940879723117	-0.324706913277391	0.266724050783664	16.1045917956484
21311	Gm5640	0.119251051357161	-0.490846332789397	-1.10743427009499	0.1257416045162	0.280276656097135	0.173990175805965	0.00824127215298514	-2.05701253009297	-3.96916428915409	-0.144860771031859	0	2.7256009914186
21351	Gm5930	0.929911347059527	0.0579141507136682	-1.33866333988679	1.45449164131413	1.03427728555139	1.07127593704887	0.0411010653688438	0.408979487163439	0.061970331459164	0.755988642867713	1.35649767026034	20.7723053571636
21373	Gm6093	0.294964516361724	0.333023727589251	-0.318885818950755	0.984933274129257	0.371712276402761	0.570911549389412	0.0164751546969874	-1.14725177915818	-2.07577306515055	-0.218730493165818	0.0798385592010372	6.13477430995926
21382	Gm6145	0.0624995748639566	-0.275901842319027	-0.538126479876567	-0.0136772047614879	609.859976837848	540.637887174917	0.0210957928721708	-0.481568454078976	-0.823375278435265	-0.139761629722686	492.172413146291	9856.02166295434
21402	Gm6313	0.587402529396524	0.32136972435091	-0.945854607894095	1.58859405659592	0.656021687481272	0.824661246611349	0.0154580286437808	-0.978143784837383	-1.71317658710967	-0.2431109825651	0.270576644659883	10.507557472515
21425	Gm6521	0.00923341597629519	0.675087261022005	0.269876867942405	1.0802976541016	0.504854578947912	1.0064958649675	0.0629056407786323	0.523943674242727	0.00157896775987876	1.04630838072558	1.17528936192622	16.1198388350498
21444	Gm6614	0.651959442793204	-0.143718081083195	-0.815277337956535	0.527841175790144	1.65201298682896	1.55552975829985	0.0260719312853282	-1.2860302177802	-2.52497566384753	-0.0470847717128593	0.833570578161163	24.2466799397398
21446	Gm6625	0.116840558451586	-0.687022733838569	-1.58583182892959	0.211786361252455	0.450582170046863	0.277388365361651	0.0108229245160784	-1.16904109576962	-2.02406292773088	-0.314019263808355	0.204276733673056	5.59348361448942
21529	Gm7592	0.659088491585484	-0.283537613050284	-1.65861738983859	1.09154216373802	0.718795825661864	0.576107400520984	0.00427851332268577	-0.86872216389566	-1.32748240267671	-0.409961925114609	0.267948633264906	9.37711115668652
21541	Gm7759	0.704137965229883	-0.219545365548719	-1.45029639973712	1.01120566863969	0.210269841666291	0.162094502984883	0.0327136038084641	-0.82930013778709	-1.5609127249405	-0.0976875506336834	0.0436922178653888	2.49633937509937
21574	Gm8094	0.00967644545266638	1.76643350183596	0.217418978384286	3.31544802528763	0.170331749034941	0.573744614150654	0.0378311260041734	0.983008078518524	0.0315908171287336	1.93442533990831	0.470492749654095	7.28741467703814
21575	Gm8098	0.143138648599598	-0.240038448850907	-0.552588373361641	0.0725114756598267	15.3507190743805	13.6785264916516	0.01997766384116	-0.380811839383692	-0.641874600937736	-0.119749077829648	12.496099795259	249.152072167746
21638	Gm8995	0.189156345963056	0.782911624322299	-0.529482273428571	2.09530552207317	0.190652186718462	0.563738610940689	0.026414110702179	1.02214237648861	0.119908306305143	1.92437644667207	0.494503871689267	7.49336801609051
21688	Gm9732	0.359823791523601	0.207581499309756	-0.25629785855492	0.671460857174432	0.473423222911497	0.564749639247268	0.0481314914600114	-0.654118299428531	-1.27126013579393	-0.0369764630631284	0.247829676864899	7.71601523414198
21749	Gmppb	0.414543282829629	-0.0993475153872695	-0.348857935297745	0.150162904523206	116.45423720885	110.653167630814	0.0137370540158649	-0.386992758041183	-0.627422101583586	-0.146563414498781	90.4623793149455	1905.41870492766
21753	Gna11	0.209530679895016	-0.220712544385365	-0.566464407712046	0.125039318941316	468.401852508582	434.346235812054	0.0586581904995587	-0.357978447149643	-0.695193010023755	-0.0207638842755317	409.919453089652	7876.00524846173
21764	Gnas	0.0385769411217968	-0.622582800462205	-1.1664010212862	-0.0787645796382079	4935.93951133694	4571.68885109581	0.000412994474649916	-1.76175211826866	-2.51663682987234	-1.00686740666497	4399.65216980423	83443.6831934219
21770	Gnb1	0.133778070975392	-0.677637722124247	-1.61392636952686	0.258650925278362	2700.3332182656	2474.14892047565	0.0114409236015962	-1.798532840639	-3.4620748107608	-0.134990870517202	2232.92815998423	44444.4617923529
21772	Gnb2	0.379948786664501	-0.214878127521146	-0.717956462587356	0.288200207545063	1324.81303565705	1267.13632009233	0.0544224734979572	-0.50312058771295	-0.978867690583048	-0.0273734848428506	1187.61885152094	22677.4092436219
21779	Gng12	0.019340157699243	-0.307723468348128	-0.51436272849181	-0.101084208204446	1543.38220736601	1440.80052308546	0.0223012601431198	-0.529366802960233	-0.915004783927343	-0.143728821993123	1361.0912790225	26071.6440568438
21785	Gng7	0.00887700534911805	-0.364351853096986	-0.566174303100252	-0.162529403093719	51.3988387967598	47.4568020809998	0.000375096293151245	-0.404030525910054	-0.514461707178003	-0.293599344642106	39.6575070367461	831.078887487034
21790	Gnl2	0.124227447819694	-0.20676513228879	-0.459021474849602	0.0454912102720219	676.80682857692	638.208532615755	0.018375198980837	-0.667623886426865	-1.14539708393788	-0.189850688915852	598.095933923017	11478.6677706942
21795	Gnpda1	0.472916910128176	-0.268590303303131	-1.05372874875002	0.516548142143757	163.219781561108	150.878065137285	0.0556758220423251	-0.471024731521795	-0.916634595187364	-0.0254148678562253	138.541611181958	2715.8367472821
21807	Golga5	0.100138567446989	-0.329098037940763	-0.702922570479852	0.0447264945983255	366.288731653765	348.324134883592	0.057847294097087	-0.462264725724856	-0.904332012131037	-0.0201974393186757	342.203813700998	6340.90008143013
21810	Golgb1	0.020967422371283	-0.687961002935966	-1.20112808108693	-0.174793924785006	614.544986109362	561.310303430887	0.00991903225732383	-0.942384903427199	-1.56689421360864	-0.317875593245757	537.391026951098	10279.4778989481
21817	Golt1b	0.215427454468089	-0.0996463919018437	-0.256625708635359	0.0573329248316714	657.741275445179	632.871675268211	0.0369584544316706	-0.274467817230108	-0.495107190205117	-0.0538284442550991	585.443346399513	11256.3377826774
21823	Gorasp2	0.0547064840690939	-0.425365505001574	-0.821765892955338	-0.02896511704781	910.982772243654	830.934309873564	0.00426235328196759	-0.703868662975554	-1.05733576364194	-0.350401562309173	778.214291242684	15120.7882401594
21852	Gpbp1l1	0.0124963124103689	-0.320613359217201	-0.512855539064581	-0.128371179369821	375.981985848102	341.931903070835	0.00922916873335694	-0.372234569067413	-0.58071088525376	-0.163758252881066	336.496340222385	6326.46137484793
21860	Gpd1	0.485956746446376	-0.104801711339402	-0.41620135939338	0.206597936714577	17.3948617341964	16.4237482828447	0.0477539507327623	-0.443035902512432	-0.839599303751038	-0.0464725012738252	14.747740257514	291.39810164733
21872	Gpm6b	0.234718335298338	-0.130795670138133	-0.347489389096765	0.0858980488204986	11560.3061572104	11191.0782770933	0.0463862955797835	-0.210395703380226	-0.390425253129534	-0.0303661536309184	10896.4976384345	201887.292436429
21874	Gpn2	0.722722018491485	-0.0326977214617623	-0.226793585461674	0.161398142538149	111.807380017711	110.384423771148	0.0644301884459761	-0.415236449868822	-0.823129941510471	-0.0073429582271729	94.3840215642362	1899.45495211857
21883	Gpr132	0.776614966206516	-0.118040716662817	-0.999286524240239	0.763205090914604	1.11950245016005	1.06815069073856	0.0395454155388577	-0.557822521881296	-1.04084078547823	-0.0748042582843627	0.858996361040913	18.2798970116371
21895	Gpr15	0.0168076082943402	-0.353648770948453	-0.583993588916817	-0.12330395298009	49.9855073193322	38.4563867427466	0.014930985815245	-0.762876318423262	-1.29371976635627	-0.232032870490253	29.2408277512733	706.096330880112
21962	Gps1	0.64384341852465	-0.204801243694755	-1.14279464950214	0.733192162112629	389.119415275716	359.403882208392	0.0542376395239299	-0.333012418098568	-0.637466684868241	-0.0285581513288951	335.77391526522	6505.78327649597
21963	Gps2	0.105581659840934	-0.295771546309596	-0.637098860091307	0.0455557674721138	144.761510480183	139.400185833834	0.0166874403394086	-0.571862767326087	-0.960893110937268	-0.182832423714906	134.497622325423	2511.95591183664
21975	Gpx7	0.68664411270436	-0.15722711846773	-0.981303682968523	0.666849446033062	1.17787166771586	1.02872226471738	0.0413494817286882	-0.750964485933354	-1.44528894636517	-0.0566400255015403	0.438618566013534	15.8712749906807
21986	Grb10	0.151301189619305	-0.0136441060298455	-0.0316053782326248	0.00431716617293379	313.309310683619	277.396808824192	0.00525038680856911	-0.0835900577676558	-0.123132624761652	-0.0440474907736593	280.639891113227	5228.07606372622
22005	Grid2ip	0.124806229385989	-0.422922959566084	-0.956853410381301	0.111007491249132	7.16851500461586	6.20086399444667	0.0308455161908599	-0.709726617817981	-1.30371967361982	-0.115733562016145	5.51864983870222	113.328173026589
22020	Grina	0.128475051606394	-0.327981210721887	-0.740260126652832	0.0842977052090571	708.164543307664	640.443890390953	0.0283648490221274	-0.443434522011841	-0.782727212803332	-0.104141831220351	597.614655298144	11677.3385339806
22035	Grm4	0.0579300348798267	-0.874761429131315	-1.81016455364735	0.0606416953847188	1032.55799698403	404.094461408353	0.0205281998468825	-1.57734577897301	-3.15312215795105	-0.0015693999949602	259.398250715839	10176.3042546493
22043	Grpel2	0.092764202902337	-0.332183311865147	-0.698763306039772	0.0343966823094782	382.364515034395	351.675278562057	3.73950776306621e-05	-0.721786547854898	-0.853742746775054	-0.589830348934742	319.786362737944	6322.95693800637
22046	Grsf1	0.045738331834471	-0.162022816606733	-0.299438928086831	-0.0246067051266351	533.507664428507	507.012564000292	0.0492117000204595	-0.24181503262749	-0.453379800202843	-0.0302502650521379	472.528308433331	9078.29122117278
22048	Grwd1	0.000949906714984349	-0.0667634151593043	-0.0882032490714495	-0.0453235812471591	242.051385912127	229.672888693379	0.0262854150608683	-0.246070434931327	-0.424505150765715	-0.0676357190969393	198.142964248431	4019.20343312362
22051	Gsap	0.954926140464712	-0.00144110066677172	-0.0554878365287788	0.0526056351952353	95.9507912107462	95.6891570855804	0.0534798431803325	-0.12884318071591	-0.243449013552398	-0.014237347879422	82.7095574788185	1646.09703465087
22065	Gsg1l	0.276011622567295	0.223703998842653	-0.189105045429616	0.636513043114922	43.4481245498185	50.6795758292329	0.0142038444333879	0.245408127376148	0.0948472725480666	0.395968982204229	58.888227915607	918.09556976795
22067	Gsk3a	0.0521246091673692	-0.670666601969783	-1.32272783606482	-0.0186053678747473	201.784934892346	178.556667764697	0.0346887996781294	-0.84872098699525	-1.61517455677102	-0.0822674172194839	159.426152482851	3238.60653083937
22071	Gspt1	0.355906093885623	-0.108320989959992	-0.346387029350376	0.129745049430391	786.737515816842	757.818345006184	0.0600456236390493	-0.282524218182131	-0.547683394645369	-0.0173650417188935	696.11291499465	13444.0126549061
22083	Gstm2	0.709557789563447	-0.202623424291246	-1.35907018428903	0.953823335706537	0.745797911301398	0.640955805360033	0.0149950458755446	-1.03451104433137	-1.82036718303237	-0.248654905630364	0.387995576584192	10.6484957594737
22089	Gsto1	0.028461182579943	-0.302443803078549	-0.528470587681384	-0.0764170184757135	288.33805300235	265.688681446324	0.0122583275883686	-0.609041566394842	-0.994903273636354	-0.223179859153331	253.053872875953	4842.48364394776
22095	Gstt1	0.24609955224835	-0.442857744508727	-1.23015117227367	0.344435683256216	28.2626044885174	24.5498597875391	0.0164097451033118	-1.00848112809508	-1.78618272972468	-0.230779526465469	19.2539813041189	432.398673481052
22110	Gtf2f1	0.913717701861668	-0.0164416257832739	-0.33798005482017	0.305096803253622	469.369682999205	467.156439232185	0.0645071736058272	-0.442127878475038	-0.878913639669857	-0.00534211728021966	409.141224441744	8074.0040800388
22124	Gtf3c4	0.0152406292537402	-0.190849054132009	-0.309426174401049	-0.0722719338629684	698.094364132378	644.409821833984	0.0184715848532269	-0.538567405017175	-0.912042285001587	-0.165092525032763	582.701642604636	11551.234971426
22129	Gtpbp2	0.224620723634612	-0.138735872914725	-0.362975930541666	0.0855041847122163	205.608808646675	191.868882017226	0.00360679425841229	-0.3741228827886	-0.541467764501971	-0.206778001075228	167.005183895593	3386.89724735696
22280	H2bc21	0.609695896693534	-0.211801809829655	-1.08869316100791	0.665089541348596	51.3051419252882	49.1580536983571	0.033951845575923	-1.13197507834188	-2.24756755072529	-0.0163826059584646	39.3435617372643	838.840544165457
22326	Habp2	0.842380340718936	0.0972000797230061	-0.939371592689999	1.13377175213601	0.7447988758763	0.795302872258704	0.0337985751716987	0.885761870194902	0.0826878532775297	1.68883588711227	1.57092665327247	18.6661704084448
22369	Haus7	0.605100400137462	-0.102061031945604	-0.51555712315231	0.311435059261102	108.038547064149	103.464036694462	0.0550892607742605	-0.478201717046582	-0.929721759490526	-0.0266816746026383	85.2430515401339	1780.47381179247
22386	Hbs1l	0.117028322482636	-0.354160205673124	-0.78407482710731	0.0757544157610621	573.563360857806	533.418484017477	0.0340082439965661	-0.613337340619269	-1.12796630756375	-0.0987083736747929	504.304680947836	9667.71915493872
22404	Hdac1	0.317883533641031	-0.647424353632267	-2.07796136714582	0.783112659881283	267.208499912139	250.739224987179	0.0370648383939111	-0.857649137543143	-1.64988884231545	-0.065409432770836	235.694405137782	4521.8527802226
22418	Hdgf	0.064966290836586	-0.276963549897382	-0.543721851654556	-0.0102052481402085	1046.45937477447	959.438456977985	0.0493177312130045	-0.523541431163743	-1.00531322455924	-0.0417696377682466	892.932874738613	17392.9842389464
22425	Hdlbp	0.0405992966895916	-0.276667510548943	-0.505582573798101	-0.0477524472997851	1981.24046607046	1886.63211958347	0.0319076978413888	-0.86997705347791	-1.64160757585328	-0.0983465311025363	1715.96823215602	33503.0449068597
22426	Hdnr	0.20709113578395	-0.796624388078583	-2.20286189342361	0.609613117266439	1.13263314282779	0.676565418662885	0.0271476371788424	-0.387088223027917	-0.676441012757793	-0.0977354332980399	0.740371445814766	15.2974200438326
22428	Heatr1	0.551338373291457	-0.0194364557836421	-0.0872860767447208	0.0484131651774365	1012.14848716155	985.129120053222	0.0219250111369328	-0.506340136643409	-0.871548470421581	-0.141131802865237	853.039117888217	17101.900350618
22429	Heatr3	0.115832004593309	-0.134005055108397	-0.291839833493506	0.0238297232767116	678.119361719317	643.057357245859	0.00920986305656705	-0.398746911162305	-0.62301965244436	-0.174474169880251	595.326240694741	11499.0177579595
22463	Herc6	0.196412509173236	-0.172375489893077	-0.432054762572855	0.087303782786701	39.2810682818635	37.5610425176955	0.0411877592399805	-0.559208344959349	-1.04966367698287	-0.068753012935829	34.1585844204501	666.004171320055
22473	Hexa	0.167522338169888	-0.186330361837691	-0.445839649168089	0.0731789254927069	791.814956979077	748.602719645845	0.0488168217290931	-0.421246555073189	-0.79932419397778	-0.043168916168598	700.841051659662	13447.5523697075
22476	Hexim1	0.00275268249797696	-0.400647401212506	-0.56987344050997	-0.231421361915041	292.823796049984	255.526731419078	0.0437037847459288	-0.857489317255072	-1.69052409649688	-0.0244545380132672	222.652009060977	4626.01521918024
22491	Hhex	0.761706492031515	0.0299301721153128	-0.178334785755688	0.238195129986313	3.56902749150912	3.69232632362429	0.0110526551345558	-0.239993389848042	-0.377948684206783	-0.1020380954893	2.72579845139423	59.9229135991658
22501	Hif1a	0.070996581177269	-0.289679317028786	-0.577879193806093	-0.00147944025147823	720.11338772802	678.613001453826	0.0474699195613997	-0.484617334519545	-0.921366166584801	-0.0478685024542894	642.558072680334	12247.7067711731
22510	Hinfp	0.221529871421905	-0.266529688599989	-0.699420690513327	0.166361313313349	211.959950600372	202.621317523192	0.00998391641256405	-0.86401640187457	-1.42329674225207	-0.304736061497071	182.454920050068	3582.21712904179
22533	Hlf	0.162540907419332	-0.16677249795321	-0.395330574965386	0.0617855790589667	143.572854974633	131.271396853869	0.0501125999051804	-0.178414081318182	-0.334398800839624	-0.022429361796741	127.386178415894	2413.38258146637
22578	Hnrnpa2b1	0.459255943178929	-0.206947304619209	-0.788427656526449	0.374533047288031	4588.74899762627	4433.50542182216	0.0135214751582425	-0.837484856183427	-1.41835174456881	-0.256617967798048	3997.06686467219	78115.9277047238
22579	Hnrnpa3	0.504000987231644	-0.27950042070815	-1.16169274494729	0.602691903530986	889.19698890727	832.177891398891	0.0497555822196904	-0.685388323875998	-1.34452850411874	-0.0262481436332549	764.36574351387	14914.4437429202
22580	Hnrnpab	0.0595251310501564	-0.217907902370517	-0.420236224299757	-0.0155795804412761	1663.08922665877	1521.15206484039	0.0659287766302066	-0.464716502470547	-0.929406383004868	-2.66219362266562e-05	1357.99787354787	27253.4349902822
22584	Hnrnpf	0.622631589111197	-0.182320459426905	-0.96391122186286	0.599270303009049	810.447303367353	763.042060695126	0.00674849806288632	-0.350579048974794	-0.531730017484488	-0.169428080465099	719.696147856268	13759.1130715125
22585	Hnrnph1	0.302435188005822	-0.228866572029695	-0.678355073233947	0.220621929174558	3603.11538864352	3405.8659396881	0.00447106650035513	-1.22551919292425	-1.9627874109989	-0.488250974849598	2961.19631092908	59821.0658355641
22586	Hnrnph2	0.621439580756834	-0.197531020448486	-1.04255651834783	0.647494477450861	373.797446673693	354.233682708131	0.0581012542015475	-0.402082692788763	-0.782605746850887	-0.0215596387266399	321.073176988483	6294.62583822185
22590	Hnrnpll	0.336072235596677	-0.436696981244248	-1.39397463446323	0.520580671974733	1027.10388485504	960.842246118652	0.0086499480347301	-1.0306400608674	-1.71033478579508	-0.350945335939722	884.493182748253	17234.6358823317
22591	Hnrnpm	0.0800079846344726	-0.889347657831647	-1.95780110798927	0.179105792325976	1977.90168344322	1845.42264359528	0.0099171608362123	-1.63123987424042	-3.00445785322202	-0.258021895258822	1663.73181306619	32922.3368406281
22592	Hnrnpr	0.403021452467966	-0.202881475588044	-0.702962986162353	0.297200034986265	1138.2993242653	1098.46048855108	0.0182962852944696	-0.452773066749347	-0.76007726810307	-0.145468865395624	1046.01177074435	19696.6295013644
22593	Hnrnpu	0.0528196785412249	-0.742661489115616	-1.48273396507419	-0.00258901315704707	6418.18692453872	5983.05612910354	0.00350487477290588	-1.39822419254427	-2.24285159625137	-0.553596788837163	5455.54720727554	107140.741565507
22594	Hnrnpul1	0.0463121737525616	-0.583970837901921	-1.11842829797457	-0.049513377829276	1362.19615683737	1273.50041237372	0.0323785573765043	-0.908060579165783	-1.72681259313984	-0.0893085651917265	1195.63736234741	22988.0035893511
22595	Hnrnpul2	0.409849515876817	-0.313336868673429	-1.10875346572262	0.482079728375764	621.31270685721	589.920783580185	0.0171045647786077	-0.797092336452385	-1.37795685168842	-0.21622782121635	538.922450195322	10500.9356437963
22604	Hook3	0.0382308501084013	-0.297969688019242	-0.540746368244991	-0.0551930077934933	1984.61337421832	1843.49017431993	0.00760609806280001	-0.393384088805575	-0.604225494772932	-0.182542682838218	1778.154809687	33637.5501493515
22671	Hps3	0.0343468479781687	-0.224211469686451	-0.399476364788255	-0.048946574584648	165.027197112678	158.586127246396	0.0248924781287858	-0.458096041762966	-0.796852175223957	-0.119339908301976	150.962698047822	2847.45613444138
22685	Hrh3	0.0509784646036831	0.700167798487784	0.0187362888225102	1.38159930815306	1.84070062784029	2.92706938011414	0.0722563796423308	0.240166933689596	0.00126575665855899	0.479068110720633	2.90023548016524	46.008032928718
22707	Hsd17b1	0.366933301109553	-0.12888476260158	-0.419697212110876	0.161927686907716	8.6383985213659	7.75648080179431	0.0118835815714696	-0.273516792123107	-0.434339268314084	-0.112694315932129	5.59615653235606	131.946215133098
22715	Hsd17b4	0.148972179377801	-0.286874228030454	-0.669472623367229	0.0957241673063212	1142.7140835053	1097.90606151124	0.0461904416161166	-0.644993796649851	-1.24418384648626	-0.0458037468134386	1040.48647339165	19686.6397104491
22725	Hsdl1	0.303069550530764	-0.0955862819881228	-0.281600196648575	0.0904276326723291	183.288371081029	179.120493227068	0.0185724431860783	-0.566447947476482	-0.962471123364318	-0.170424771588647	157.178522019612	3117.52431796625
22737	Hsp90b1	0.446792939500697	-0.0913146120808599	-0.338368792831292	0.155739568669572	5716.37767985683	5402.40496221375	0.0222983360825889	-0.297729757202042	-0.505303512898956	-0.0901560015051276	4848.93511448965	95806.3065393614
22746	Hspa4	0.0749748490676417	-0.228917893685909	-0.459325753459436	0.00148996608761834	2687.45413829969	2469.36749045311	0.0295655584008491	-0.405358759241376	-0.716928570946662	-0.0937889475360897	2262.37349210171	44515.1707251271
22748	Hspa5	0.70571007844616	-0.0735387400742643	-0.483783380355377	0.336705900206849	1293.38618934847	1239.81262817268	0.0116225029454063	-0.447100628254255	-0.71626489092482	-0.17793636558369	989.074611449263	21133.6405738225
22750	Hspa9	0.168345383976576	-0.467901125301745	-1.15003247700274	0.214230226399246	5047.73711936305	4654.9544282908	0.00623481956734766	-0.814984123705008	-1.27781054976181	-0.352157697648208	4140.9311860128	83061.7364019999
22760	Hspbp1	0.359692271320413	-0.174773031703514	-0.564018378295172	0.214472314888143	228.594449354031	218.048994904459	0.0500590220693473	-0.619148917657497	-1.20521784661433	-0.0330799887006681	194.983955956541	3849.76440129019
22769	Htr1b	0.0822345122979097	-0.225636534183651	-0.460344007215842	0.0090709388485409	39.4522610130537	29.6803604953304	0.0443731538862899	-0.263859165327602	-0.487890624550149	-0.0398277061050552	28.4689375264958	585.609354209279
22782	Htra1	0.223865970786189	0.212892036750411	-0.132763619567575	0.558547693068397	246.543214198021	261.380890170031	0.0236395510833396	0.921956888854709	0.158825893103625	1.68508788460579	329.878044618755	5026.81289392084
22791	Hvcn1	0.0139187420815481	-1.26699059518161	-2.28984660787954	-0.244134582483688	8.92884112671947	6.38391748848106	0.012082056116264	-1.82444401021519	-3.55087976123587	-0.0980082591945135	5.28259423531174	123.572117103074
22799	Hykk	0.0401754609475806	-0.305180043148103	-0.557879376788647	-0.05248070950756	24.0047775434584	21.3988952382366	0.0168576727838738	-0.910268384928203	-1.59483880616694	-0.225697963689461	17.9015024311237	379.831051276913
22802	Hyou1	0.048560833110338	-0.279177556291767	-0.523543141298034	-0.0348119712855001	1309.00720823856	1139.73996435192	0.0410679804775408	-0.62507072705515	-1.1819600485014	-0.0681814056088986	944.442873915206	20359.1402790341
22847	Ier5	0.420015259271085	-0.0680108546680648	-0.240760428454455	0.104738719118326	267.597424850649	253.723439296421	0.0518783888043841	-0.144986876875467	-0.272826636088661	-0.0171471176622729	242.685957045113	4584.04092715309
22875	Ifit3	0.0442754516341747	-0.403419349882171	-0.753325861320779	-0.0535128384435621	7.45571011250827	5.0726910289199	0.0444337906881073	-0.626789237445464	-1.19926513513973	-0.0543133397512022	4.15883183993322	100.123397888168
22898	Ifnar1	0.169188222712262	-0.366670902849375	-0.892213732695996	0.158871926997246	674.970098490708	642.598923686439	0.0307379470046301	-0.923308391942806	-1.74728660273517	-0.0993301811504402	593.52923913429	11466.5895678686
22911	Ifrd1	0.70052899272982	0.0275980280268402	-0.123346684379448	0.178542740433129	1202.92202933867	1218.48791871771	0.0730240020246841	-0.252502412242237	-0.504982632965025	-2.21915194490441e-05	1090.66937916875	21072.4759633508
22915	Ift172	0.0312851663898685	-0.358369623558633	-0.636054137553413	-0.0806851095638539	230.617346356306	209.141201325786	0.00445727441747658	-0.587580014011698	-0.876648105207794	-0.298511922815602	190.751020080532	3783.05740657575
22930	Igdcc3	0.36442800546193	-0.251383210818968	-0.821849636988684	0.319083215350747	67.4484972608084	58.4695679255391	0.0402422065289542	-0.733940056424687	-1.40356798239568	-0.0643121304536897	44.4283391828048	1022.07842621491
22944	Igfbp3	0.0408424729231344	-0.363829759743151	-0.669442229228717	-0.0582172902575847	4942.78383508965	4301.21960721841	0.0107178766495261	-0.502042482817475	-0.801617591498309	-0.202467374136641	4011.5660913224	79533.4172017828
22953	Igh	0.335994257013839	0.417124510102577	-0.493592163912069	1.32784118411722	58.6825052448527	63.3641258193596	0.0380466746868073	-0.617366914750407	-1.15364327740175	-0.0810905520990617	51.4398954361514	1040.91915900218
23232	Iho1	0.00595301014549847	-0.93619556999648	-1.48252508043655	-0.389866059556406	3.65737266047315	2.31947598728308	0.00327793227992236	-0.819576688345965	-1.22024821381328	-0.418905162878653	2.31192427671393	49.7326375468209
23269	Il17re	0.272828488261982	-0.623558503313038	-1.8563640443517	0.609247037725628	0.803635654129712	0.510306528129105	0.0399000045707239	-0.646640593191634	-1.22094173747389	-0.072339448909379	0.372535834759273	10.1188681021085
23289	Il1rl2	0.527522631673609	0.295330211880438	-0.695285782190015	1.28594620595089	2.09747751035111	2.38276623278048	0.0531379510884173	0.620704736286959	0.0214886923202843	1.21992078025363	2.77405572452111	43.5257968059162
23300	Il23a	0.162251433743432	-1.04169733881725	-2.80111919495671	0.717724517322214	0.479157796053663	0.115799376530057	0.0258876060020874	-0.502383000142988	-0.881617969226784	-0.123148031059192	0.249193534019688	5.06490423962045
23328	Ildr1	0.615468330280653	0.231367653846178	-0.744720443108215	1.20745575080057	2.81748486501111	3.14831381584497	0.0280649867215717	-0.59480159493072	-1.06447668002095	-0.125126509840491	2.1533818324396	48.715083079774
23331	Ilf3	0.0830334228535272	-0.349935080492499	-0.721544071768675	0.0216739107836763	1096.92215849482	1036.77376282945	0.0584770027540896	-0.565610308310903	-1.12132864694391	-0.00989196967789374	966.544306722867	18601.4413682829
23333	Ilkap	0.315071813975596	-0.246798968330345	-0.746883759123158	0.253285822462469	584.495349264046	561.564477913947	0.0446173250431791	-0.752927663112293	-1.46609895979825	-0.0397563664263392	508.904036330952	9929.78318105367
23336	Ilvbl	0.245823567249397	-0.470342739306211	-1.31069619978057	0.370010721168147	124.379643295136	112.18593666587	0.00608110631385508	-0.544552393095374	-0.82995292031319	-0.259151865877558	101.607255612462	2029.03701344081
23360	Ing5	0.419861680113649	-0.112434161802655	-0.398489325822845	0.173621002217534	188.776607187176	181.98693150789	0.0295993618173311	-0.433685331525367	-0.768963803764674	-0.0984068592860598	161.696970017845	3194.76305227746
23378	Inpp4b	0.245244869202212	-0.174388299910671	-0.471861044208352	0.123084444387011	1427.06224279581	1242.89318262395	0.0190639591667796	-0.207352889215534	-0.344328654536469	-0.0703771238945986	1195.64696406098	23193.6143368844
23381	Inpp5d	0.452537353114598	0.509232718600675	-0.971887315823238	1.99035275302459	4.33249236888486	5.02042153069467	0.0392789785993514	-0.948440540880331	-1.86641696513286	-0.0304641166278066	2.70564530756634	72.3513552428752
23384	Inpp5j	0.403855972204944	0.0524784771705738	-0.0758979492995329	0.18085490364068	4.83413214812953	5.10003222210801	0.0587842455943024	-0.247646693929622	-0.477401755570709	-0.0178916322885345	3.74516822035562	82.0759955435589
23404	Ints11	0.153900476769833	-0.538282887188318	-1.30240817184431	0.225842397467671	245.943763479445	228.091997347438	0.0108495881008012	-1.19303195844234	-2.07346150668314	-0.312602410201533	203.736028499181	4066.63073595638
23407	Ints14	0.873974430398643	-0.0781915746323954	-1.12353630787377	0.967153158608977	368.761809735442	365.508158727845	0.0472067237020235	-0.841965686011854	-1.6759058672673	-0.00802550475640629	330.28359218514	6387.32136389056
23420	Ip6k2	0.0807498067395729	-0.275728394912876	-0.562383966659682	0.01092717683393	384.428396898012	352.563423641813	0.00284214958678549	-0.224027008985904	-0.316879412374374	-0.131174605597434	352.365969952178	6536.14674295202
23423	Ipmk	0.265202210681445	-0.332978089457617	-0.940693114306796	0.274736935391562	391.767973779789	371.62347917182	0.0218237159766923	-0.95224117001236	-1.73079595280611	-0.173686387218611	340.776571813741	6625.0081485921
23428	Ipo5	0.409069944857889	-0.132175209433402	-0.460601503795585	0.196251084928782	2598.9273264036	2519.05462057907	0.0292908869498978	-0.720903478227289	-1.31716361077673	-0.124643345677846	2242.52073201311	44163.0160739747
23452	Iqcn	0.394035117291733	-0.263257561272789	-0.903321652479587	0.376806529934009	12.1913115556149	10.6368111120968	0.0314816029309959	-0.363663933378405	-0.646220017922615	-0.0811078488341943	9.13469319509961	191.776895176868
23463	Irak2	0.201494781818049	-0.162370628988369	-0.410085905518186	0.0853446475414486	23.8833781401291	22.0312607931059	0.0454736422381179	0.113705129258791	0.0177612579827424	0.209649000534839	25.1630317924097	426.466024353869
23466	Ireb2	0.413276107256183	0.0939721914678844	-0.141290362401543	0.329234745337312	686.083237388978	697.444722211401	0.0528440581098642	-0.272304549331038	-0.516997610714568	-0.0276114879475071	648.388249696773	12191.4972557829
23473	Irf4	0.0201058124893487	-0.603314418049844	-1.0382670732286	-0.168361762871088	2.05166988526561	1.64089693599254	0.0169367581378575	-0.937579995346191	-1.64983998251989	-0.225320008172489	1.45687248163765	30.8966358173748
23478	Irf9	0.0712987239351888	-0.42363036416436	-0.855292544654169	0.00803181632545008	63.8997088987995	56.0294275344339	0.0126428516770277	-0.923956733586319	-1.5712874455646	-0.276626021608036	49.1364081734877	1014.39326764033
23499	Isg20l2	0.17006398238458	-0.225215140706724	-0.542409130507409	0.0919788490939601	358.208735311421	343.511305684075	0.00640127197142722	-0.641541870029424	-0.990375727398988	-0.29270801265986	312.538644125263	6085.55211072455
23509	Ist1	0.262234829485993	-0.142218687049286	-0.394351973126324	0.109914599027752	506.026309934937	483.135514160108	0.00947374274098915	-0.294848925848217	-0.459046480206766	-0.130651371489667	452.764058899627	8651.55529796803
23510	Isx	0.406119113157749	0.53217992118005	-0.865074609935959	1.92943445229606	0.292706814907282	0.534918845427331	0.0449336664764409	0.623929352848691	0.0524955507999568	1.19536315489743	0.743824677088017	9.42870202453578
23513	Itch	0.280506263152777	-0.302744079650872	-0.873058313783455	0.267570154481712	1231.12366528749	1158.53900431702	0.0368867921923915	-0.489345011262374	-0.897740263543048	-0.0809497589816993	1107.97157455645	20985.8054649658
23519	Itga2	0.588147680890182	0.0372918677214536	-0.106447180406874	0.181030915849781	225.938967505276	232.734701628495	0.071048908811852	0.139035512848174	0.0028352739356422	0.275235751760706	267.189983986256	4355.18191872016
23524	Itga6	0.465377558538454	-0.085391053811351	-0.326698408839359	0.155916301216657	1827.68391686108	1766.32912874081	0.0384659560740147	-0.326236643675167	-0.593661365960769	-0.058811921389565	1585.31704859483	31075.9805651804
23528	Itgad	0.962433595858029	-0.0106117348184046	-0.488242504974434	0.467019035337625	8.75094910585556	8.70030604424541	0.0461279466507212	-0.507779120360388	-0.963601085658367	-0.051957155062408	5.92680746212304	140.268375673344
23546	Itgbl1	0.583473353009252	-0.0814546419084334	-0.391804873494934	0.228895589678068	26.8284302040151	25.8055119234762	0.0115341227658833	-0.385532468052016	-0.614465356463238	-0.156599579640795	22.2904615311918	449.546421952099
23548	Itih2	0.579566783474266	0.216493672461371	-0.607743223235218	1.04073056815796	2.53106529187895	2.73182096370269	0.0392318085552	-0.624879532597165	-1.17383396161653	-0.075925103577802	1.77352930417763	42.2184933585556
23567	Itprid1	0.654688304848992	-0.104353742967481	-0.594998978298163	0.386291492363201	20.4700417624865	19.343544286525	0.0140767148020825	-0.332662107249197	-0.538754118591619	-0.126570095906775	15.4125438075088	331.356779139121
23577	Iws1	0.196855210269563	-0.476917072540215	-1.23045091866751	0.276616773587084	858.088402288105	803.642169791374	0.0252046535027524	-1.2904656894986	-2.52378113340611	-0.0571502455910888	746.962313209046	14452.1573117312
23591	Jak2	0.422124412528801	-0.0520634190195341	-0.184887738893089	0.0807609008540209	1210.07210327878	1179.69338469879	0.0351428100262751	-0.156038974882919	-0.27806940343741	-0.0340085463284285	1106.56642317372	20977.9914669077
23596	Jam2	0.0454915351707539	-0.381489856928012	-0.713864098261003	-0.0491156155950206	2653.48871179179	2445.58238203058	0.000494007787800278	-0.756373428718934	-0.995387910900308	-0.51735894653756	2254.50487789068	44121.4558302783
23604	Jhy	0.502283038917209	-0.362489432097905	-1.51631296972242	0.791334105526609	3.47687233694015	2.7713803354137	0.0428517707021628	-0.547369369299639	-1.0319703343048	-0.0627684042944796	1.95873154479643	49.2419053029017
23642	Kars	0.142156228118414	-0.200258008458046	-0.459101399500309	0.0585853825842171	1068.2592675667	1007.11125483859	0.0304943107115348	-0.641032064884493	-1.1657453465224	-0.116318783246589	890.65920777002	17796.1783810518
23651	Kat8	0.398383675050558	-0.245227329432224	-0.846076342019979	0.355621683155532	152.852780736999	146.022029157421	0.0176483615361791	-0.533263292040494	-0.898104984374939	-0.168421599706048	133.690863977005	2595.39404322855
23652	Katna1	0.902078974454081	0.0151863646928708	-0.246305284998045	0.276678014383787	251.862630873068	252.789497571172	0.0301722471948541	-0.327084271591464	-0.576602076552222	-0.0775664666307065	233.388614208866	4428.24445591863
23663	Kbtbd2	0.298048611947666	-0.237628229511754	-0.700061903701235	0.224805444677726	771.70247157043	739.37415155121	0.000968804746942714	-0.562244618543233	-0.75716272669253	-0.367326510393936	687.712739660382	13192.7361766921
23670	Kcmf1	0.202201674441006	-0.386990342906964	-0.996231636683596	0.222250950869668	1000.76757964059	917.1265286892	0.0448318174265162	-0.602001277845715	-1.14985216005436	-0.0541503956370646	879.53715600537	16784.587586011
23687	Kcnc4	0.0261853519042849	0.180549136838806	0.0506579497133763	0.310440323964236	13.8575920033022	16.6866448489994	0.055903802466566	0.319601432075211	0.0251077379041957	0.614095126246227	24.4349836489017	329.87532300722
23709	Kcnh8	0.886239995351981	0.0868353850898437	-1.20102495046177	1.37469572064146	9.02304949305616	9.3110196465251	0.0567559703015358	-0.425987699145732	-0.827845891302644	-0.024129506988819	7.48099643715647	154.890393460426
23715	Kcnj10	0.0345018431775147	-0.252846372832107	-0.451417808969037	-0.0542749366951773	69.9439550369547	61.5666004755031	0.0143584391732095	-0.428360360502472	-0.699677667920716	-0.157043053084228	54.8640749609819	1118.24778284064
23749	Kcnmb4os2	0.799930774100709	0.0298882910800319	-0.219330236065167	0.279106818225231	14.9361582297284	15.1571081948345	0.0389464874088015	-0.377346828302512	-0.69047572705037	-0.0642179295546542	12.2847559845431	254.268134454637
23751	Kcnn2	0.579906391149457	0.0217432373077582	-0.0601700749228475	0.103656549538364	126.755982517649	129.328020676148	0.0660377668147522	0.100805236231505	0.00474609016355701	0.196864382299453	145.473437763248	2409.34464574227
23793	Kdelr2	0.750935376934008	-0.0296214310988917	-0.226444154667165	0.167201292469382	716.489992375695	706.808913708844	0.0598764155627615	-0.282675997643031	-0.547732611359611	-0.0176193839264496	643.625782187148	12401.5481296301
23797	Kdm1b	0.505187628687747	-0.206083557773609	-0.852831831393001	0.440664715845782	259.063018540379	250.328151684211	0.00395125229824327	-1.56634931677164	-2.59871582683303	-0.53398280671024	211.395669657236	4324.72103929095
23805	Kdm4d	0.485983409692177	0.267872643155776	-0.540052479723736	1.07579776603529	5.32349146326723	6.1043991261791	0.0111976928919112	0.439332210742298	0.177749215055248	0.700915206429347	6.61596910889275	108.263158190035
23824	Khdc4	0.287690366634288	-0.265491185811138	-0.771544500158284	0.240562128536007	1047.08946379541	985.37350824518	0.00640072287100005	-0.650351357170181	-1.00480141973878	-0.295901294601581	900.058605911354	17595.1294677117
23825	Khdrbs1	0.0368402887388804	-0.515244302499178	-0.947581038585017	-0.0829075664133396	1232.96563055524	1127.21955019262	0.00798818997783032	-0.81362387705888	-1.30417929925939	-0.323068454858365	1066.15394895008	20558.0347781876
23904	Klf16	0.0949371947233065	-0.201220435006872	-0.421503955735708	0.0190630857219634	106.942938054469	97.3569210752227	0.0332101403490481	-0.505981634377022	-0.916762554307562	-0.0952007144464817	87.6326960760588	1751.5953312345
23907	Klf3	0.16598221532414	-0.541146147568694	-1.3376605830655	0.255368287928117	853.72416597577	785.16501705867	0.0322777611282385	-0.957758071677704	-1.83457664478331	-0.0809394985720967	707.863016917563	14080.513199712
23910	Klf6	0.359082267392123	-0.0646469993416202	-0.207489115404814	0.0781951167215737	2596.77424086607	2482.35903436007	0.0426003674355393	-0.136467860164602	-0.249458528972204	-0.0234771913569997	2353.839445458	44597.8363241048
23912	Klf8	0.89508830504768	-0.0560510141885448	-0.957081845409507	0.844979817032418	33.2992424531662	32.9014487364188	0.0124765245976644	-0.732563704758983	-1.21480856606031	-0.250318843457661	26.1730315568239	554.242336478454
23917	Klhdc3	0.0889929755093201	-0.507689591463776	-1.07819470644958	0.0628155235220274	117.400599612649	105.480149709478	0.0417407772371039	-0.843642134669251	-1.64815015478686	-0.0391341145516466	98.0481163569748	1925.57319407461
23926	Klhl11	0.061838578664258	-0.341305132172833	-0.667655051644477	-0.0149552127011887	680.297727490098	647.073479447854	0.00466008673110692	-0.83040332116417	-1.27249714696105	-0.388309495367292	584.018409822547	11468.337700563
23951	Klhl38	0.809319728491609	0.0683890698547235	-0.531296115308443	0.66807425501789	1.64886529075611	1.73751151988823	0.0312089642214576	0.296892872912543	0.0691935154169261	0.524592230408161	2.41813238782146	34.8270551907948
23952	Klhl4	0.012390503863223	0.356660581565266	0.142035601489867	0.571285561640665	2.18601722782994	3.00143536034821	0.0248006931400825	0.436493808121476	0.1154603359761	0.757527280266853	3.67052255302358	53.1478508472104
23966	Klk14	0.203566042905451	-0.78169414341585	-2.14280437227345	0.579416085441748	5.54989830472704	3.99089397765474	0.00768553305710345	-0.702329249583078	-1.10827733666584	-0.296381162500317	3.79311217612105	80.0034267510169
24021	Kmt5a	0.0736305872822449	-0.321927171164854	-0.647872078667012	0.00401773633730462	686.740573972037	614.915283313065	0.0266584094996154	-0.227578390983064	-0.392913022384556	-0.0622437595815715	622.901576223265	11547.3446010502
24038	Kpnb1	0.135104161282296	-0.175865202338747	-0.397637498727547	0.0459070940500519	2654.16069256445	2447.04395017805	0.0493168857092001	-0.33319353045868	-0.628604143169824	-0.0377829177475369	2211.40607918673	43875.6643315753
24047	Krit1	0.261324839225448	-0.129289705255335	-0.357804044954165	0.099224634443496	682.985622939121	657.732097941466	0.00782265047178354	-0.260272492787146	-0.397868132097887	-0.122676853476404	621.259348316519	11771.8624151826
24060	Krt20	0.019651804212249	-0.831680927284338	-1.46751783531007	-0.195844019258611	0.546423584101441	0.185841538152653	0.0293789112998746	-0.78087630114779	-1.43875170806592	-0.12300089422966	0.206535984938955	5.63280664315829
24070	Krt33a	0.751646504948593	0.186813679325036	-1.06874591322031	1.44237327187038	0.266338855242939	0.336533775576078	0.0415995176773802	-0.805626035143618	-1.56415482295305	-0.0470972473341874	0.100027689833879	4.21740192391738
24154	Krtap7-1	0.889928335909973	0.0483418267041942	-0.691896250638873	0.788579904047261	0.749363105585173	0.790173724545057	0.0313089808126187	-0.618092863794189	-1.12486831295507	-0.111317414633306	0.3495706134396	11.334644661419
24169	Kyat3	0.625683218881284	-0.0877065020504377	-0.464716409726614	0.289303405625739	100.088607883319	98.0322785060189	0.0229505567693254	-0.785479225437886	-1.40338716202112	-0.167571288854648	81.9093373050511	1680.18134216634
24176	L3mbtl2	0.111721866934592	-0.13391395108934	-0.289336348902194	0.0215084467235149	122.979871493997	114.300106961115	0.032243182004106	-0.284766452769964	-0.504887265595161	-0.0646456399447668	103.768091383333	2046.28841903068
24191	Lama4	0.330055079700303	-0.186363808974792	-0.574700951742939	0.201973333793355	62.804526847792	56.687746442913	0.0196667877370529	-0.15237796442316	-0.253398525637593	-0.0513574032087268	47.3051966760034	1000.78481980025
24199	Lamp1	0.0650853903719097	-0.373674391488885	-0.739220620025473	-0.00812816295229585	3459.00165122074	3214.66549361636	0.0139353685882381	-0.739682166872868	-1.24176810390292	-0.237596229842819	3009.64723622068	58099.8862863467
24203	Lamtor1	0.5685845693815	-0.254503145870513	-1.19922462187079	0.690218330129764	276.819643648084	260.581129963125	0.0404410822467117	-0.365681034394911	-0.672016406793401	-0.0593456619964207	244.712583395383	4692.68014203955
24210	Lancl2	0.611240997677879	-0.0999549481623317	-0.51207024665503	0.312160350330367	181.278595419171	176.143964704904	0.0570993224656426	-0.537081568202934	-1.05705217542051	-0.0171109609853618	153.790051003489	3067.27566676539
24221	Larp4	0.655382251950763	-0.0957385448806484	-0.546674299862201	0.355197210100904	1208.6326221534	1166.74014934092	0.0462635113711814	-0.272872845571704	-0.507883828332825	-0.0378618628105832	1096.23851822058	20829.6677382894
24223	Larp6	0.384736722975432	0.155894047506453	-0.211117456054653	0.522905551067559	9.26809316369465	9.99088026016817	0.0316127486429893	0.534205961691435	0.103975838352754	0.964436085030115	12.8631641421265	192.732825395936
24225	Lars	0.432622084669833	-0.126924763076691	-0.459808329038849	0.205958802885467	1880.58789515471	1820.08658412839	0.041134070754193	-0.536268427635359	-1.00385431424296	-0.0686825410277554	1625.74437657992	31958.5131351781
24229	Lat	0.899995119205271	0.0538737724151665	-0.854915711276019	0.962663256106351	1.73357204522509	1.78206341210488	0.0329613982899463	-0.61559808360349	-1.12767141216547	-0.103524755041509	1.0481305379647	27.382595971768
24244	Lcat	0.852163116925331	0.020098790493555	-0.208151166162468	0.248348747149578	23.718135788885	24.2232357249535	0.0142067811524456	-0.315414837891601	-0.510771336633395	-0.120058339149806	19.8487144913623	406.740516031205
24290	Ldb3	0.520804914240662	0.11859459627677	-0.265616145377291	0.502805337930831	13.6683807238732	14.6117793803058	0.0668531780696786	0.406552584050451	0.00277121199159913	0.810333956109304	16.4781372609479	268.549784190761
24315	Leng1	0.0333090047417518	-0.463645480292542	-0.836942986795935	-0.0903479737891483	73.2350221297084	66.2095891002357	0.00182135285466553	-0.55910119277276	-0.781690771721624	-0.336511613823897	62.1626761166153	1209.64372407936
24323	Letm1	0.147425818687363	-0.384902926591077	-0.903830305864326	0.134024452682173	251.320139539943	233.001948032486	0.0153492275628213	-0.634330654457156	-1.06319912639829	-0.20546218251602	221.405136941073	4234.36334708101
24346	Lgr6	0.409953294812169	-0.325880431406714	-1.15491602648674	0.503155163673309	9.07548163734419	8.02850928025907	0.0242396868734275	-0.74129702245507	-1.32572531256883	-0.15686873234131	6.54735686300107	141.908086683626
24352	Lhfpl2	0.354918954589652	-0.0936928141803028	-0.298996092121647	0.111610463761041	431.196876492192	410.643977228697	0.0442028952251355	-0.253172544661729	-0.467585828220016	-0.038759261103442	375.896922181313	7306.42665541321
24358	Lhx1os	0.370359815591933	-0.537843695258368	-1.84098923492966	0.765301844412927	0.788093175838548	0.49208136665756	0.0524600977879685	-0.533202602043973	-1.03483855123109	-0.0315666528568602	0.473419346945316	10.5215633366485
24362	Lhx5	0.207989341489595	0.678396283510007	-0.481532951610184	1.8383255186302	4.30674246073546	5.85677363146062	0.0491399054513692	0.0908435707378039	0.0123763696073367	0.169310771868271	4.53866406308337	88.2130809316767
24371	Lig4	0.00482735376005271	-0.199074430527289	-0.292139682188342	-0.106009178866236	92.374278588838	87.5167012181587	0.065174341033618	-0.479147209234827	-0.957846583401552	-0.000447835068101865	82.0828598711776	1571.84303806905
24377	Lima1	0.642997223264195	-0.07846887283314	-0.433766104660755	0.276828358994475	281.746270507764	274.728914059469	0.0631983502841766	-0.245124653229832	-0.478072038695852	-0.0121772677638114	258.651263676719	4890.75868946371
24379	Limd1	0.263312276955371	-0.10868156642169	-0.301452872994762	0.0840897401513815	1262.04690397378	1198.27428672485	0.00449641755055382	-0.304997216318635	-0.447038151154983	-0.162956281482287	1082.79382518041	21258.6900952742
24384	Lims1	0.394043073191925	-0.236406075993713	-0.809329583097997	0.336517431110572	2500.14176975815	2388.69255232307	0.025643020860981	-0.404898778465536	-0.703681406001637	-0.106116150929435	2318.20337485315	43242.2261816063
24397	Lincred2	0.118819409861619	-0.953682664363267	-2.31668496869042	0.409319639963887	1.01765368692183	0.594889511759888	0.0412842824096356	-0.88411073353182	-1.73512261640007	-0.0330988506635707	0.563532570777796	13.0564546167571
24398	Lingo1	0.00225885243746437	0.158542172971216	0.0965520959152303	0.220532250027203	133.582246846039	145.391486907927	0.0276117519833386	0.257620281690698	0.0679055777064596	0.447334985674937	172.213271310593	2707.12203038735
24401	Lingo4	0.0958420117907886	-0.213515629976945	-0.448402360517991	0.0213711005641004	32.7707261032395	29.1372620789976	0.0092636171142823	-0.496476031516355	-0.781730827414154	-0.211221235618556	25.0276910950439	521.614075663685
24402	Lins1	0.0399091499445695	-0.506009807152511	-0.940118969541381	-0.0719006447636416	173.691227993362	155.036304209133	0.00291703675536935	-1.73623996694673	-2.86838627363137	-0.604093660262081	135.490666803167	2785.30919403398
24421	Lix1l	0.214216255237964	-0.162858135720137	-0.419677238306042	0.093960966865768	621.631693527519	592.904108137608	0.0219803906445188	-0.452922453495182	-0.77609641617873	-0.129748490811633	531.526403007901	10476.3732280382
24431	Lman2	0.220334851123999	-0.200633147006864	-0.52308724947426	0.121820955460531	1020.95475842465	969.335905054651	0.024342493635564	-0.528947040616324	-0.923753103103355	-0.134140978129292	882.277844176157	17235.4110459327
24435	Lmbrd1	0.329810868335864	-0.105364947784658	-0.323519553217677	0.112789657648361	538.835719627106	526.235384578802	0.0287523415451281	-0.206158129473976	-0.35885921691483	-0.0534570420331218	509.375524899519	9446.67977463256
24453	Lmod3	0.880680645673119	0.0815840187928695	-1.07123852971488	1.23440656730062	1.1571447714526	1.19847757914038	0.0569458862150011	-0.333260476470676	-0.642870656113602	-0.0236502968277506	0.91694377479913	19.6353967523527
24482	LOC100125594	0.415281544112196	-0.347092357133966	-1.24399845009998	0.549813735832051	0.880725639247464	0.647576078503463	0.0148893644515472	-1.51475248664633	-2.87311181239815	-0.156393160894519	0.263557402112173	10.7511547191786
24643	LOC115486419	0.407180327831846	0.154452651990832	-0.228271574153697	0.537176878135362	2.58086503660346	2.97938580532271	0.0397169493059717	0.263782483767584	0.0473548047496542	0.480210162785515	3.2718648320411	52.9926940438036
24704	LOC115487086	0.883580067274619	0.0878201027018402	-1.18466719056344	1.36030739596712	0.615553760461151	0.666817058531534	0.0357587245046214	0.464629009966428	0.0824860908528394	0.846771929080017	1.4629417210114	16.4718752400245
24950	LOC115489093	0.854145668262204	0.0682742832116818	-0.718613019625294	0.855161586048657	0.214314285481527	0.23136922291351	0.0274127112137304	-0.67092548177349	-1.20782006800493	-0.134030895542046	0.041432966599491	2.92269884996717
25071	LOC115490181	0.491265463020374	0.316988659261103	-0.658073409724495	1.2920507282467	0.878541449552938	0.986226912760884	0.0187272884856268	-1.33340927756994	-2.52547980075311	-0.141338754386762	0.404192838667269	13.6137672058865
25128	LOC118567337	0.0947575535743494	-0.228851729263068	-0.479930974217639	0.0222275156915037	11.009795095478	9.72786098260086	0.00282826270580533	-0.201451652266847	-0.284658303579275	-0.11824500095442	8.15631627829442	173.363834138239
25285	LOC118567521	0.0812159483993128	0.390253318581028	-0.0237167134872159	0.804223350649272	1.23616426964026	1.81552835958227	0.0091060835108003	0.231401512117998	0.104826979981969	0.357976044254027	1.5926389522828	27.865989489032
25286	LOC118567522	0.594733491575909	-0.280701121199231	-1.40375685292512	0.842354610526655	0.4384956929168	0.348212025144221	0.00301796393402246	-0.710790195554152	-1.04095036242274	-0.380630028685567	0.225520569639705	6.07336972620436
25361	LOC118567608	0.719212748944451	0.063067224257034	-0.306623355777238	0.432757804291306	1.2881373883496	1.335442841072	0.00202109283382298	0.758603009646985	0.432372250474685	1.08483376881928	1.91120754096762	27.2087266223353
25404	LOC118567656	0.71200708850523	-0.204414621086281	-1.38184280496445	0.973013562791885	1.77966837528677	1.61800825162889	0.0528422922331752	-0.329878189137861	-0.628770889093723	-0.0309854891819982	1.35130058977238	28.4938633001282
25470	LOC118567726	0.0395130120562516	0.525953953604373	0.0740594425351288	0.977848464673617	0.456136504784256	0.937228270178553	0.00125545526469184	0.990281194878243	0.578103965994118	1.40245842376237	1.05001473564508	14.6602770636473
25479	LOC118567737	0.109174016937408	-0.495028946566176	-1.09543064422252	0.105372751090172	1.47919414775597	0.975033742069933	0.0483297391326176	-0.73469199999855	-1.44457420223826	-0.0248097977588368	0.813362076985275	19.6055398008671
25563	LOC118567832	0.435167266843702	0.154659275928787	-0.254157763278625	0.563476315136199	0.396748698236606	0.512127167527666	0.0175502248831696	-1.69473499472924	-3.38553521179539	-0.00393477766309847	0	5.45325519458563
25628	LOC118567897	0.277517334082681	0.527558133175217	-0.502387490456768	1.5575037568072	4.39318076873283	7.52670401417522	0.0669078254820421	-0.347502097547908	-0.689164475758523	-0.00583971933729355	3.07997496455726	89.9991584847918
25630	LOC118567899	0.119260345112126	-0.529573822904047	-1.20067189162169	0.141524245813596	1.77670999400945	0.994899498835166	0.0392406828743493	-0.263977665509673	-0.47977550251488	-0.0481798285044651	0.954226998995904	22.3550189510431
25636	LOC118567905	0.383132485759247	-0.517196460960897	-1.8011585646314	0.766765642709604	1.73805419002066	1.41770041748052	0.00476480550271375	-1.19033586228677	-1.90836975904879	-0.472301965524742	0.90342609916446	24.3550842399939
25664	LOC118567936	0.224863436993439	0.499616353811911	-0.353259921775053	1.35249262939887	0.128038733375898	0.359087594946709	0.0183819698775347	0.795268148420025	0.204763588923101	1.38577270791695	0.775433916712465	7.57536147021044
25694	LOC118567972	0.215718593630511	-0.655548503400634	-1.79186466087406	0.480767654072792	1.52230091925559	1.07103444478428	0.0295080625832196	-0.992576510979446	-1.88806981888841	-0.0970832030704875	1.00868883920875	21.6121452194917
25707	LOC118567986	0.362319360748137	-0.240759662092536	-0.783812689882626	0.302293365697553	12.6655592501871	10.5714371680132	0.057874172733054	-0.247570267422813	-0.476064072247657	-0.0190764625979696	9.48277826927638	196.31864812486
25759	LOC118568046	0.657540599321851	0.240697569699575	-0.914579953175194	1.39597509257434	13.4947550837451	14.1875374718236	0.00463704583549145	-1.15835466529035	-1.8449609821395	-0.471748348441191	10.6566406966673	230.033599513416
25783	LOC118568070	0.252366937883352	-0.625594858717515	-1.80394804586688	0.55275832843185	0.868297729315425	0.556057364226475	0.0216141671286529	-0.846880605449552	-1.51455731789871	-0.179203893000393	0.376417593739636	10.8046361236892
25843	LOC118568135	0.981535705702664	-0.00707566415557397	-0.655254213839557	0.641102885528409	7.2919538333724	7.26798169248448	0.0111971752290341	-0.522337910686274	-0.838949249814868	-0.205726571557681	5.5780324384576	120.827807785887
25865	LOC118568160	0.445831174135406	-0.367297954403503	-1.38956417434561	0.654968265538602	0.279602357324764	0.178769327546383	0.0347364310917521	-0.417263623634058	-0.754270543816923	-0.0802567034511925	0.103880283710098	3.37351181148747
25884	LOC118568181	0.455109209135884	-0.444550139964557	-1.72750176745565	0.838401487526536	3.5586382539053	2.97498388178666	0.0385045403433961	-0.948395949842596	-1.86077487874767	-0.0360170209375241	2.28676920699755	52.9223480561371
25899	LOC118568196	0.0165254190434424	0.902198301321805	0.229026322079002	1.57537028056461	1.79320451376658	3.29014128003456	0.0215646294389917	0.665381789820043	0.168312156700148	1.16245142293994	3.05518246687107	48.8311695640332
25972	LOC118568276	0.0778757582362491	0.349758249058957	-0.0131122580725744	0.712628756190489	7.53303936652918	9.22797069031386	0.0713212888261641	0.296281969355593	0.000767838300334001	0.591796100410853	9.07919327577914	155.041219995733
25993	LOC118568298	0.165642382859097	-0.349735801785898	-0.844514942752201	0.145043339180404	3.42628966277581	2.84622696759652	0.0106363863065344	-0.517940211725555	-0.827514690092703	-0.208365733358407	2.56195709764129	53.0068423680817
26056	LOC118568364	0.115482660522818	-0.842362491737301	-1.99061513635316	0.305890152878556	3.15675216303773	2.24459495070318	0.0198800025107349	-0.998475779326908	-1.80648668681982	-0.190464871833994	2.18160550386176	45.497715705616
26067	LOC118568375	0.763991996145998	0.196434944305236	-1.19715715415885	1.59002704276933	2.75360076484587	2.97086664308046	0.0220474624594964	-1.08915871097499	-2.02411678114767	-0.1542006408023	1.66261528654197	44.3224961668098
26338	LOC118568675	0.85260532383098	0.0665942636082386	-0.692744871718273	0.82593339893475	1.88896246022452	1.92942489304538	0.0020415045848584	-1.66404448110291	-2.64002593672918	-0.68806302547664	0.949694753371395	28.6084926398477
26383	LOC118568723	0.664442217099326	0.0471638093114837	-0.181129397244069	0.275457015867036	2.29183055818493	2.46749341480687	0.0360281481114619	-0.389558436403495	-0.70599853070037	-0.07311834210662	1.59272035844648	38.1122659886297
26387	LOC118568728	0.908127177014299	-0.0592519146886536	-1.14799519083711	1.0294913614598	1.40665217189266	1.37119479909909	0.0441287736520976	-0.937149904646088	-1.87388329270087	-0.000416516591307814	0.693651853951433	20.8289929496591
26401	LOC118568743	0.706345896951513	0.170573390944591	-0.788801394791929	1.12994817668111	1.17909336322102	1.4098094743419	0.000240282595228233	-1.87480547759574	-2.61967107392403	-1.12993988126744	0.516286344932431	18.6311350949721
26465	Lonp1	0.105563500034987	-0.446830129029556	-0.97612019402785	0.0824599359687383	911.520526176256	787.150518928276	0.00537939671942894	-0.835612844068314	-1.29660237060495	-0.374623317531674	680.508703283603	14275.0784903288
26466	Lonp2	0.259599497794625	-0.296121149791648	-0.826434368384023	0.234192068800728	738.628166257643	706.04727147737	0.00402205872467959	-0.585736630670241	-0.8669214034569	-0.304551857883581	657.326577439762	12612.0120910487
26475	Loxl3	0.104247777155307	-0.470399002275079	-1.02756827712442	0.0867702725742564	27.2048170418818	23.5095845940283	0.0244608868333883	-0.425131730553095	-0.735902864599767	-0.114360596506423	22.7370082045789	440.708459042934
26493	Lpo	0.00872321882207916	-0.548341026990953	-0.862445967769646	-0.234236086212259	53.2440187626286	36.9541070736436	0.0121839755840089	-1.19814333419801	-2.11047905279704	-0.28580761559898	23.9036040706389	684.610379441467
26496	Lpxn	0.567153895447799	0.302161674334083	-0.822339732660323	1.42666308132849	9.53232646880413	10.2102311031639	0.0136781279043045	1.31319462744006	0.240523823115833	2.38586543176428	14.2992555529097	204.250878749266
26498	Lratd1	0.17381459993609	-0.332175213276548	-0.811834874050006	0.14748444749691	858.227633816659	727.005782133993	0.0370573675716199	-0.443660649186446	-0.810898046269805	-0.0764232521030864	700.00533264423	13711.4324915693
26524	Lrp11	0.569337161412975	-0.108862455382563	-0.508555483140105	0.29083057237498	205.099787219245	200.082506548811	0.0124661271343145	-0.392915585505464	-0.631235113296927	-0.154596057714001	184.518466677126	3538.20456267109
26537	Lrpprc	0.170867242793485	-0.244871058563432	-0.591315665758152	0.101573548631287	1232.37830410969	1162.73332883974	0.0121686324167442	-0.895035704637514	-1.5102288790059	-0.279842530269125	1061.05551694518	20737.0028993676
26540	Lrrc10	0.154013596605016	-1.03695095590706	-2.74345437668192	0.669552464867794	0.454806852266873	0.193240422050092	0.00211131190867452	-2.83068089803965	-5.25455349405504	-0.406808302024273	0	3.88828364590179
26566	Lrrc3b	0.757760829063772	0.125567176458787	-0.736532422149816	0.987666775067391	6.18152312647677	6.41313737847785	0.0336371046765881	-1.17357973745127	-2.34372667680269	-0.00343279809985941	4.52009090358928	102.688508451263
26575	Lrrc47	0.0213843920824032	-0.654346454709413	-1.14058873645786	-0.168104172960968	233.10660409422	208.477994559887	0.0249238962358601	-1.12727671636928	-2.14178949271711	-0.112763940021457	189.32551512229	3785.46068265838
26601	Lrrc8a	0.369397289249662	-0.105339058316295	-0.344033349932714	0.133355233300124	774.395867666922	734.491082465498	0.0475391857807792	-0.252066939701022	-0.470456076346923	-0.0336778030551211	677.77095440312	13119.9474272132
26613	Lrriq4	0.372404660680824	0.321286495565126	-0.428340070422602	1.07091306155285	1.24535699384143	1.68091247828148	0.00456991387319107	-1.34045521478104	-2.1844670810999	-0.496443348462174	0.659467615355184	21.5144225248686
26624	Lrrtm4	0.104014178844623	-0.181683258847266	-0.387376404907263	0.0240098872127311	159.786392451073	136.429334172575	0.00716473002533178	-0.331878681059952	-0.505354122903501	-0.158403239216403	120.167208071176	2498.29760816894
26630	Lsg1	0.134355668600111	-0.205934665391894	-0.465729187525299	0.0538598567415102	236.447695268179	223.670019430894	0.00126913123396421	-1.00991886222406	-1.4340394495587	-0.585798274889415	194.260565375371	3926.26968044666
26635	Lsm14a	0.14056172243119	-0.335263261213234	-0.774013476644536	0.103486954218068	678.655370939471	641.136036702113	0.00452632034204983	-0.652082581004633	-0.979487096474079	-0.324678065535187	595.861939048922	11493.920080143
26663	Ltn1	0.150672575328907	-0.32366446294401	-0.759904141970531	0.112575216082511	708.458571773587	664.932307424408	0.00607060184139927	-0.946398333373814	-1.50313066823449	-0.389665998513135	612.184053015699	11913.4495932822
26666	Luc7l	0.158703830908963	-0.195956256186448	-0.462195972920129	0.0702834605472322	985.950596583774	938.954432247976	0.013295339800955	-0.786843253597893	-1.32187033395595	-0.251816173239836	819.516933309606	16466.5317728481
26741	Lzic	0.182324262266893	-0.364401849823538	-0.906077326517833	0.177273626870756	263.195423919437	245.354396044376	0.00741942295327851	-0.701837664486712	-1.1039644318305	-0.299710897142926	224.135727510523	4396.11328484602
26753	Mab21l3	0.0732975985394682	-0.40601385646719	-0.822365359811767	0.0103376468773866	2.52678814583921	1.87512254404004	0.0414281265098824	-0.284771989461233	-0.522120095467673	-0.0474238834547923	1.91512953771303	37.9022413655537
26759	Macrod1	0.195547463351545	0.584991915534191	-0.359518525209587	1.52950235627797	58.1288323724425	67.9478452094392	0.0213680723868485	0.216133537623405	0.0687106078897994	0.36355646735701	66.2970827616977	1154.24256206148
26770	Maea	0.203414262465841	-0.357207686961973	-0.91843904946655	0.204023675542604	662.634753393584	618.504962410856	0.0503296514408904	-0.743144019395471	-1.47234473355692	-0.0139433052340222	577.759764647264	11153.3968827102
26804	Maged1	0.186935266742116	-0.424242258230167	-1.0699079304438	0.221423413983467	5523.81545290426	5071.88677851878	0.0157397713197911	-1.07038872187369	-1.90400531634421	-0.236772127403177	4273.62295444609	89215.9511152148
26808	Mageh1	0.151323283608543	-0.506623936465526	-1.21506770267475	0.201819829743697	462.251059234173	405.543154738451	0.0302980098466071	-1.15593459941064	-2.26688331804122	-0.0449858807800705	331.994645384231	7198.73315614113
26818	Majin	0.006357531332904	0.330284245550159	0.162612395288405	0.497956095811912	3.16091711889381	3.60331808899384	0.00955049566039663	1.40607371334229	0.322954377013115	2.48919304967146	4.26967833225965	66.2034812408838
26820	Mak16	0.637894641276138	-0.0929546989528705	-0.507569295643625	0.321659897737884	272.738527643477	264.297369853637	0.00135630086740122	-0.485750887328563	-0.663866375995152	-0.307635398661973	238.072419395902	4650.6499013581
26837	Man1b1	0.164441959740671	-0.307260270052716	-0.737584050819407	0.123063510713976	574.862887600267	539.215146135434	0.058219116414063	-0.396537313726189	-0.771680180629194	-0.0213944468231837	510.587500281547	9747.99320410348
26864	Map2k2	0.0850444851621985	-0.580614671689935	-1.2333360819579	0.0721067385780313	507.658853789426	475.395162487034	0.0160086126331847	-1.04283314031923	-1.85104635372456	-0.234619926913896	452.319243433169	8612.23955825777
26866	Map2k3os	0.161033591917044	0.390017846285897	-0.158211137247929	0.938246829819724	27.6323763766567	32.3808991252526	0.0571821678393504	0.615351690870562	0.00768581746627262	1.22301756427485	34.3159282417845	565.975222462163
26869	Map2k6	0.0998126140446296	0.446957954690805	-0.0709833018061727	0.964899211187783	133.493782639946	153.826780067641	0.022767405772157	0.752997545591742	0.167628304499975	1.33836678668351	168.886775998159	2737.24403223448
26884	Map3k5	0.314820341729385	0.196570117760149	-0.199349790191217	0.592490025711516	107.498782838636	118.199382896557	0.049410871725486	0.322915082583845	0.0369010295567214	0.608929135610969	136.240932178433	2171.63458748176
26886	Map3k7	0.0567608742612562	-0.411955934060809	-0.79953950487146	-0.0243723632501573	1085.73006617709	1031.69278487833	0.0180231709508859	-0.714224119552653	-1.22934452755858	-0.199103711546729	981.848785856317	18595.6298214704
26891	Map4k1	0.0663434358597904	-0.315242600078728	-0.622724098887299	-0.007761101270156	16.3184032612306	14.1757103257365	0.0272469042747338	-0.689709533937249	-1.24354686747959	-0.13587220039491	13.4818852507945	263.85599302657
26892	Map4k2	0.0397530406764346	-0.291911939358995	-0.532388687278198	-0.0514351914397928	82.9288804997056	78.6755247138967	0.0613993283508796	-0.499340666747365	-0.9903772395689	-0.00830409392582926	73.9255636491068	1413.17981317625
26905	Mapk11	0.622734184112957	-0.148795394072202	-0.785116312775867	0.487525524631463	74.0232701181223	70.4534157029944	0.0531203065142363	-0.638334903115717	-1.2573645964918	-0.0193052097396356	58.9660316043069	1220.65630455254
26914	Mapk6	0.238114145086405	-0.231561491853924	-0.62191878786659	0.158795804158742	909.917644891813	859.463437389472	0.0479422016712957	-0.838528024191056	-1.67225368443114	-0.00480236395097089	762.518678694508	15191.3985658548
26924	Mapkapk5	0.0612939209428219	-0.470804846026353	-0.930656204786442	-0.0109534872662649	487.384829679947	460.521768654226	0.0048985482786339	-1.18408107213693	-1.9014628091822	-0.466699335091655	418.956212830406	8201.17686698748
26926	Mapre1	0.479439565994861	-0.197768605841559	-0.780283227649484	0.384746015966366	1758.03452807085	1703.69232098288	0.0485606138282421	-0.511612449600912	-0.978815368812267	-0.0444095303895575	1600.12314685345	30371.0999754431
26930	Marchf1	0.500863677407504	-0.0725522929892851	-0.295773836822133	0.150669250843563	130.751368408856	127.282136236698	0.00954049955736273	-0.514074644525834	-0.81279509412875	-0.215354194922918	104.465076799171	2174.99148866835
26936	Marchf5	0.194874119308043	-0.39172810433623	-0.997090159006753	0.213633950334293	646.945644819938	616.224145366478	0.00370305282973123	-1.11747647964914	-1.73712172353304	-0.497831235765241	558.321342551382	10928.9467964268
26944	Marf1	0.0455812437607188	-0.475724891068343	-0.898193462394798	-0.0532563197418887	513.305379824047	457.750458835877	0.0577421555348394	-0.505819138763192	-0.993828280586408	-0.0178099969399763	451.914581940919	8537.82252360506
26950	Mars2	0.0488663748584466	-0.304523769961905	-0.572557509978999	-0.0364900299448109	209.150385315188	188.864676125825	0.060412986261245	-0.298220319034925	-0.579297439974441	-0.0171431980954102	185.686106903296	3502.20701006585
26957	Masp2	0.7901723341797	-0.139364566025652	-1.25090232543471	0.972173193383408	52.6897604808821	50.9371054583805	0.0105189931297221	-1.90317383612456	-3.68903877012525	-0.117308902123872	36.9906355798505	843.705009114679
26974	Max	0.14648271259902	-0.215002811599953	-0.497090068288828	0.0670844450889217	496.590973607132	463.424793617406	0.0621969653277693	-0.405841403538268	-0.799061629871542	-0.0126211772049943	450.852151549669	8465.20751264525
26978	Mbd1	0.0656902717949341	-0.471732269578201	-0.943549654518421	8.51153620191059e-05	388.22015367263	358.538745964076	0.0175503313477573	-0.845288713162856	-1.47477018181126	-0.215807244514452	332.972461055839	6478.38816415527
26992	Mbnl2	0.261854343251709	-0.142318774197001	-0.394401562007675	0.109764013613673	1340.44662382469	1245.81517573143	0.063879156590719	-0.173590946955263	-0.337951782921162	-0.00923011098936408	1224.50331831932	22864.5907072526
27011	Mccc1os	0.286682764412165	-0.56565811164905	-1.70428521388693	0.572968990588827	3.75933112639322	3.18338542430669	0.00113569505648698	-1.20219977626822	-1.72846713807505	-0.675932414461393	2.47515967556428	56.5072573575852
27012	Mccc2	0.723817950227916	-0.0334157602793735	-0.232608467918921	0.165776947360174	180.230221836896	178.58517837401	0.0424543683138514	-0.81181265971583	-1.5824343293864	-0.0411909900452558	156.057413948267	3089.23688495504
27020	Mcl1	0.209647435808747	-0.186450876754182	-0.477622847819481	0.104721094311118	2907.74443749478	2713.79187778288	0.00395853839278964	-0.373525827935922	-0.544237169839191	-0.202814486032653	2502.02712853246	48741.3806628607
27031	Mcmbp	0.0625451202295677	-0.444653583774173	-0.879571364184119	-0.00973580336422764	725.164099069333	650.978575683362	0.0164239541438487	-0.877714478716847	-1.52646540866518	-0.228963548768515	610.444568815858	11919.5234614113
27044	Mcrs1	0.715286652388433	-0.205977040166271	-1.40710470349088	0.995150623158334	254.397280075868	243.772773179421	0.0399684407200782	-0.538717957242029	-1.00458596607205	-0.0728499484120066	217.915776775909	4296.51498018718
27051	Mcur1	0.34570817383753	-0.126091626371894	-0.397131203609347	0.144947950865558	560.923117394285	546.950525615585	0.0499924145931785	-0.435488902037608	-0.830436245947107	-0.0405415581281094	514.1656244683	9732.23560486902
27069	Me3	0.560033859150489	-0.059480124745253	-0.272080636089951	0.153120386599445	124.855939015941	121.009240926228	0.0599183153179613	-0.304089917416565	-0.590152634865609	-0.0180271999675207	105.878260527997	2110.460642821
27076	Mecr	0.300124297169261	-0.21933970672978	-0.647371362306809	0.208691948847249	171.712769710776	161.893044358858	0.0124221363908323	-0.577830591772983	-0.942286651871549	-0.213374531674416	150.745820008583	2906.1098044693
27092	Med22	0.31234176196335	-0.0688743849892243	-0.205656398410323	0.0679076284318745	258.794625341458	250.543951666305	0.0643807727241019	-0.322208041392822	-0.633599105760669	-0.010816977024975	213.641559490935	4337.88081899218
27105	Med8	0.488999054408651	-0.105159486661664	-0.419936232002783	0.209617258679456	249.344592295335	240.376635019001	0.0656089867505531	-0.300896770487693	-0.592650771693864	-0.00914276928152258	220.641418909871	4262.17587734524
27124	Meiob	0.256096141203145	0.363992199748773	-0.289298456520516	1.01728285601806	1.36562795160753	1.72631155455154	0.0423745398295599	-0.514382391907746	-0.964733143246993	-0.0640316405684983	0.909798032235997	24.0104252303704
27129	Meis3	0.0350689073619721	-0.555640420925038	-1.01940848586165	-0.0918723559884226	58.9157752117146	52.6371653996958	0.0051850301152945	-0.972436265439265	-1.52807998378577	-0.41679254709276	47.4367448844226	953.938112974998
27144	Mest	0.082945083169731	-0.191225910086106	-0.39006710805287	0.00761528788065841	712.449245664532	637.523943827263	0.0575354136468033	-0.496368947823208	-0.973686477960731	-0.0190514176856857	552.182891788666	11412.9364876828
27148	Metap2	0.412739266669438	-0.30391115801723	-1.0794627951277	0.471640479093243	1489.76411483763	1400.68358443713	0.0349973852374298	-0.622348932174827	-1.15024044877457	-0.0944574155750818	1305.30226209314	25174.4997682074
27156	Mettl16	0.228600899604254	-0.106052769135018	-0.278845320826989	0.0667397825569518	504.631576545056	482.373734957127	0.00948989444543125	-0.354866533389395	-0.554409716543722	-0.155323350235069	436.759252821978	8542.58738594497
27159	Mettl2	0.144004666159433	-0.357401639972613	-0.831910334282956	0.117107054337729	225.482709062237	207.042160740573	0.010013328729848	-0.834598057591647	-1.37029416602339	-0.298901949159899	194.42998299981	3761.72911681572
27169	Mettl3	0.945071144483742	-0.00653078617210349	-0.207449490389269	0.194387918045062	274.30213290873	273.851983025211	0.0444827123957462	-0.863936255338389	-1.70958186172664	-0.0182906489501428	232.807407034076	4685.7691378081
27172	Mettl6	0.124217336376344	-0.396210955391914	-0.892908423071716	0.100486512287888	385.70955730705	359.931302435505	0.0182720930711417	-0.690521626446855	-1.18706041045249	-0.193982842441224	343.069271591793	6532.26078800609
27198	Mfsd1	0.0660475319755301	-0.328570931210948	-0.649214381552852	-0.00792748086904382	866.371584392596	815.29411978938	0.0264920177821667	-1.14244200842625	-2.19397944179051	-0.0909045750619866	740.626850039403	14533.7553253283
27203	Mfsd13b	0.750667981034239	0.113532440264224	-0.642258398971467	0.869323279499915	17.0545440212767	17.4206363343239	0.00794360856656374	-1.09671726762969	-1.82102515147107	-0.372409383788309	13.5409281343256	288.096650939557
27204	Mfsd14a	0.784161795735408	-0.0750765924179903	-0.654667216053198	0.504514031217217	715.006319499125	705.566921159784	0.00573253525858754	-0.593283432249816	-0.903534071763413	-0.283032792736219	641.507688021743	12372.4855720839
27213	Mfsd5	0.405121147426822	-0.0627041113341375	-0.216585898529062	0.0911776758607873	139.735074218375	135.716000952489	0.0653212996724147	-0.257605066401289	-0.505560823526815	-0.00964930927576374	123.302653989885	2392.52237496449
27234	Mgll	0.181787764689148	0.158220147311926	-0.0706137989995491	0.387054093623402	475.859026670029	526.951670735047	0.0352530083584481	0.296733820170525	0.0608296305388617	0.532638009802189	567.791406173081	9423.61262146895
27245	Mia3	0.0658059209173144	-0.285462648834143	-0.561935559737794	-0.00898973793049235	1095.71518877791	1016.93676198672	0.0511047172145166	-0.477948656442732	-0.918328187456959	-0.0375691254285051	982.905364611337	18573.3438922558
27257	Micu1	0.0305527311319391	-0.176698133923053	-0.309530256400663	-0.0438660114454431	673.162440533799	643.701517113367	0.0525301643317238	-0.33758371794097	-0.64324287403799	-0.0319245618439498	621.850147066644	11632.2846282829
27265	Mief1	0.0191867473588274	-0.287801973917281	-0.480100272391926	-0.0955036754426363	405.847414745519	376.398741671626	0.0594544835435584	-0.458722030605122	-0.901095163153647	-0.0163488980565961	360.703626947439	6857.6987001875
27270	Mier3	0.136329794654361	-0.764810450108014	-1.8571866454338	0.327565745217775	1122.89318088609	864.21003138064	0.0423243303562703	-0.972133315196521	-1.94238069298643	-0.0018859374066118	801.750961465823	16733.1250423953
28370	Mir7652	0.880528385635178	-0.039162344744878	-0.591127496529599	0.512802807039843	7.12667443565743	7.0249284998713	0.0168035372839386	-0.733884213108146	-1.25629895419044	-0.211469472025852	4.8946825760531	114.277713069491
28505	Mknk2	0.1202127630384	-0.390582422613289	-0.873056400864075	0.0918915556374982	305.784756786205	282.447832121832	0.0301674439848428	-1.01426111463285	-1.94188286555886	-0.0866393637068344	250.823707729845	5034.33777982729
28519	Mlip	0.489496822153941	0.0726354615848567	-0.144735464020714	0.290006387190427	24.5346683173548	25.4347950820849	0.0307528452253577	-0.589781637385204	-1.06735844668532	-0.112204828085087	20.7296609800572	424.194746276981
28533	Mmaa	0.163402147375195	-0.386873260692054	-0.934143663913681	0.160397142529572	107.197268525609	97.4959347283657	0.0179663553758787	-0.455162167588072	-0.762731804573033	-0.14759253060311	90.509989507587	1771.21915656937
28537	Mmd	0.185669559686591	-0.127960772920437	-0.314612126714664	0.0586905808737895	130.791917563369	126.310841139989	0.0606825408957361	-0.353829449717932	-0.690703779745953	-0.0169551196899101	119.121946785251	2257.34823293165
28542	Mmgt2	0.0796894382124648	0.236011385950062	-0.00698214110952233	0.479004913009646	32.9849795495936	38.2504480684043	0.0130814648411094	0.492051746493889	0.183783627853478	0.8003198651343	42.1316453698758	680.202437927243
28551	Mmp19	0.596309505220415	-0.11741243832118	-0.58181021688271	0.34698534024035	18.7354993536141	17.5502166714636	0.0127535595059688	-0.428602501361102	-0.691869618367653	-0.165335384354552	14.4270879867111	304.276824070733
28580	Mob1b	0.218176418049579	-0.458610303319464	-1.2215870177535	0.304366411114567	330.526520460335	309.222428326078	0.0123911772719069	-0.938829713933514	-1.59635893197453	-0.281300495892494	285.991315367155	5554.44158492141
28584	Mob3c	0.0471633421164256	-0.461350805912869	-0.874230854075418	-0.0484707577503214	74.5301573171995	65.1496395335293	0.0165298589679158	-0.601333029491478	-1.01240159936642	-0.190264459616541	61.7726942255086	1208.71494645742
28604	Morf4l1	0.831780231909276	-0.0574129289708729	-0.629519211078147	0.514693353136401	731.438383422969	718.66465303221	0.0463587447161084	-0.368716440187695	-0.691153584583305	-0.0462792957920843	658.714027922493	12652.902386266
28610	Morn4	0.557687344287864	-0.191138100976029	-0.875675947789834	0.493399745837777	99.1376185148629	97.1187914872698	0.0123630742805145	-0.846317490884196	-1.42148147532878	-0.271153506439616	86.9009566464939	1698.94419989176
28611	Morn5	0.0669664604469002	-0.573341547693746	-1.16421886602918	0.0175357706416835	6.37711430888833	4.57917216256067	0.00789687260389766	-0.517591623606854	-0.804824544296793	-0.230358702916915	3.99937244681146	89.7339535095628
28640	Mpp3	0.266310367086802	-0.297288258483	-0.838395415500283	0.243818898534283	64.2013087519146	55.8078029678303	0.0479813239689445	-0.478374349537029	-0.910382781116504	-0.0463659179575534	50.871745930342	1025.28514590052
28656	Mpzl1	0.25483923117155	-0.331593588004854	-0.92179054519384	0.258603369184133	329.851542502374	313.578724663955	0.0199133718882738	-1.24955136634617	-2.35236236914828	-0.146740363544055	282.960892752828	5558.34695951494
28677	Mrgprb2	0.498095485707355	-0.283697813945386	-1.16676562033183	0.599369992441055	2.42430360993639	2.11609094098658	0.0139989277099597	-1.13338617961509	-2.00804454008876	-0.258727819141424	1.50815158516147	36.2912768165066
28683	Mrgpre	0.130094368226769	0.457920028278096	-0.134644370653466	1.05048442720966	4.85329685092599	5.86839788649935	0.0332668584409388	1.14924213532483	0.016703119382089	2.28178115126757	6.9610027852879	106.096185136279
28699	Mroh3	0.837354520971984	0.0293441293931992	-0.273099281378407	0.331787540164805	3.65243183203228	3.74447217675625	0.0131653470309352	-0.304357282514622	-0.48887428723741	-0.119840277791834	2.50621652942269	59.4187232292673
28755	Mrps10	0.26414349457455	-0.505989327316509	-1.45827841181274	0.446299757179719	189.076323772734	173.152513985804	0.0139837412061868	-0.892011234060336	-1.52692294146096	-0.257099526659717	159.898994754417	3132.76699507773
28762	Mrps18a	0.0911426705549814	-0.811248518007704	-1.80931443947342	0.186817403458011	60.0572211455738	55.3688985372706	0.00678130726859905	-1.33541290649074	-2.25767067305832	-0.413155139923147	49.9248136737179	992.105600139374
28773	Mrps28	0.435901693363647	-0.324979387132948	-1.20267293164528	0.552714157379387	370.729021172824	358.154699077981	0.0262992908880421	-0.999753834031085	-1.87455904372165	-0.124948624340519	341.940160530551	6424.94328468814
28815	Msantd3	0.159720965743208	-0.13839564276759	-0.326101644889594	0.0493103593544136	408.814815201171	394.52853745133	0.00424042145440729	-0.419197968664912	-0.61552560730613	-0.222870330023694	379.124961455328	7094.80988464697
28832	Msmb	0.849524233382264	-0.114176192351503	-1.39172779470736	1.16337541000435	0.550935588614279	0.495764959791331	0.0215302823448835	0.820542724206641	0.179566322510087	1.46151912590319	0.98359384673563	12.1817663708474
28857	Mta2	0.0230461358066736	-0.628998560390428	-1.10296871228995	-0.155028408490908	745.886187372052	682.953214097427	0.00556486587270075	-1.8866626423339	-3.3928024609023	-0.380522823765502	604.844669227666	12202.1044241829
28864	Mtch1	0.224999899887104	-0.273212349549646	-0.721252153730326	0.174827454631034	1183.03077542354	1103.42069661533	0.0514212580091227	-0.634056053013739	-1.24180899464664	-0.0263031113808416	997.749855930535	19705.2079678164
28874	Mtf1	0.261649883880741	-0.392385280785783	-1.10967970509373	0.324909143522164	212.963219736225	200.528114124488	0.0353234267204796	-0.867529985553763	-1.65987332925101	-0.0751866418565192	190.619333301312	3624.66400297215
28875	Mtf2	0.182110516309643	-0.424074774518911	-1.06099295943426	0.212843410396436	539.805454931957	505.038328433763	0.0126557075341243	-0.720644107221348	-1.19515641942286	-0.246131795019834	479.737368164858	9147.48690918347
28899	Mtmr14	0.0123034252707617	-0.726224400804678	-1.20171535089988	-0.250733450709473	158.596084102089	139.394284486764	0.00111069034376583	-0.940464862197206	-1.31533154383976	-0.56559818055465	130.358326327884	2570.09216950042
28900	Mtmr2	0.246998972428339	-0.325129878368068	-0.892351424568262	0.242091667832127	989.433283120941	936.553484099609	0.0237492941148448	-0.78623481027375	-1.41080029910369	-0.16166932144381	852.22833181306	16669.2905942017
28916	Mtrf1l	0.155584097106146	-0.624009677810205	-1.53346778420965	0.28544842858924	180.06510193085	164.542326521885	0.00538816012993156	-1.31595870223784	-2.17006436227173	-0.461853042203954	154.518158535875	2994.75352193166
28920	Mttp	0.00130780504463444	-0.307246434269565	-0.415412055282427	-0.199080813256704	153.881337973179	136.495379733354	0.00800385674265753	-0.818726178445882	-1.31336773522569	-0.324084621666076	106.64477541346	2382.12895871996
28924	Mtx1	0.119143283097394	-0.536102652072825	-1.21623292971919	0.144027625573543	228.332462514397	213.781681608639	0.00336133030414956	-0.832381204939506	-1.24329272175086	-0.421469688128152	206.028085702211	3888.85337895148
28979	Mxd1	0.0233270559918878	-0.269580253727616	-0.459167087642187	-0.0799934198130437	112.443414954778	97.8747516635788	0.0456375877100841	-0.338978559213931	-0.632494481418072	-0.045462637009791	94.1911472813947	1827.05588339851
28985	Myadm	0.0170970385446869	-0.657284641667512	-1.11736416056542	-0.197205122769604	23.3235283975187	17.9426686795847	0.0196750824573864	-0.855427319528285	-1.51447977612532	-0.196374862931244	16.772538040131	348.232410703406
28988	Mybbp1a	0.0175909222583235	-0.258741654238238	-0.426982528066089	-0.0905007804103866	1037.07123426185	926.836063289601	0.0102675164204683	-0.49858544703931	-0.792667176184308	-0.204503717894312	824.855662482248	16732.5777602022
28991	Mybpc1	0.0362984179219254	-0.974839548283525	-1.904154010023	-0.0455250865440525	18.6977965027072	7.54605686073908	0.0122417749624141	-1.44761519947699	-2.65261263748504	-0.24261776146895	4.63238104944228	185.257406477332
28996	Myc	0.245982865731615	-0.245804239580226	-0.6689476764077	0.177339197247248	973.713727111532	837.553027550239	0.0614576953865636	-0.358375117752132	-0.70129765187953	-0.0154525836247335	761.896818213311	15438.9814372505
29019	Myh6	0.49013490344432	-0.132154984985625	-0.529460073288769	0.265150103317519	5.21925141209441	4.65342627062472	0.0379571026189613	-0.481731275065291	-0.88658774401952	-0.0768748061110622	2.92266449152094	76.7720530454404
29054	Myo1c	0.191262181834318	-0.180085867641459	-0.447844223254138	0.0876724879712203	220.40639062627	202.555630936591	0.0564705747881831	-0.290673728908684	-0.558272973535839	-0.0230744842815279	195.062202433736	3708.14534397959
29092	Myt1l	0.00192573800354838	0.646028581143617	0.379773202357392	0.912283959929842	24.3913034076196	30.9283469780035	0.0160619462267981	0.303982684943655	0.109866602540248	0.498098767347061	28.5044090414541	502.944356562464
29351	n-TKctt9	0.404295432331444	0.504114596132031	-0.805509252231398	1.81373844449546	0.343165134359282	0.503978436534743	0.0437890350160343	0.45131321142951	0.0575373410825017	0.845089081776518	0.825625339028453	10.0366134595349
29394	n-TNgtt1	0.0285446729595528	0.625968957459606	0.12527375946206	1.12666415545715	0.403456581277832	0.735319546516243	0.0231353537823226	0.90416441562329	0.164495054525052	1.64383377672153	1.71735504789682	17.1367870541453
29544	N4bp1	0.0735840816421215	-0.56142679362074	-1.15762621835052	0.0347726311090437	821.356586008388	728.225017043973	0.0216679463062832	-0.445479480282089	-0.761609798024886	-0.129349162539291	697.331764801944	13481.4802071258
29555	Naa25	0.139927026209698	-0.105492300187818	-0.239927500643793	0.0289429002681574	916.035004811127	878.296886501946	0.000942511091434618	-0.563755647888305	-0.758102198080466	-0.369409097696143	801.824016958624	15576.9354496302
29557	Naa35	0.226372876614936	-0.263274939304814	-0.695954766788785	0.169404888179157	488.331571285655	465.491515822992	0.0173419990189056	-0.561131843616299	-0.945788385912334	-0.176475301320264	442.598598547365	8378.53011393607
29560	Naa50	0.109381392412367	-0.169122763179138	-0.364255104747933	0.0260095783896567	1525.37187584855	1442.30620578517	0.0153485541422611	-0.276130850086933	-0.449686014662347	-0.102575685511519	1389.41145645053	26142.5372285055
29568	Nab2	0.145653343689495	-0.292288720540762	-0.678442610019727	0.0938651689382023	622.276935262324	513.852988927324	0.0508629829159207	-0.405130426409899	-0.772429192208318	-0.0378316606114809	469.809752955682	9635.63806287198
29580	Naga	0.221983894663979	-0.0815647101214719	-0.212114606609629	0.0489851863666857	161.47381040579	154.791701625673	0.0379654838986545	-0.245982770102707	-0.444621361563744	-0.0473441786416695	140.067685338087	2737.9991842173
29582	Naglu	0.231198048512059	-0.152117444592486	-0.402313030103183	0.098078140918211	103.267848984092	96.3327688518217	0.0613838462913354	-0.209792565127094	-0.406438184723976	-0.0131469455302122	90.2211875438135	1738.93083227836
29597	Nans	0.214678835741281	-0.14993787562998	-0.386426933841127	0.0865511825811677	236.509957468904	218.477715757708	0.0519525881122292	-0.276017149647322	-0.522803792232521	-0.0292305070621227	198.222124059668	3919.25878371768
29601	Nap1l4	0.232754089242988	-0.24462291673803	-0.652175958830083	0.162930125354023	1489.49757840383	1418.47976394787	0.0570716265796813	-0.565718321746871	-1.11709100822222	-0.014345635271524	1322.10750348871	25380.5090750425
29603	Napa	0.117343033958858	-0.353368446176118	-0.782740132328979	0.0760032399767434	618.524285662675	588.873548740793	0.0193089939523007	-0.628411705607522	-1.07942585490796	-0.177397556307083	544.715588451922	10512.6805371323
29618	Nat8	0.205912468868353	0.215650665963755	-0.118829703196581	0.550131035124091	4.80598718494902	6.30385656633431	0.0249204065753905	0.441438799636036	0.116006433912683	0.766871165359388	6.64217603464683	106.512118715581
29622	Nat8f4	0.0675521039279347	-0.0765051888366524	-0.149900728541893	-0.00310964913141221	58.6382542397919	52.1212651376276	0.0550439113648909	-0.147725930589365	-0.280542846801791	-0.0149090143769389	49.9420747341002	964.209564669118
29652	Ncbp1	0.411828715755564	-0.0826986776171135	-0.288947485458113	0.123550130223886	863.751466993367	840.064264942167	0.0211309234427732	-0.53171133645278	-0.913554321143163	-0.149868351762396	745.136462753376	14693.7131681335
29663	Nckap1	0.27605329571266	-0.257903999581822	-0.735778606772521	0.219970607608876	2999.98011263081	2847.71842384446	0.0564218442492798	-0.453642026045204	-0.883129884582573	-0.0241541675078351	2721.90975318055	51417.6497379349
29678	Ncoa7	0.191845907474471	0.299850720329201	-0.152949696354151	0.752651137012553	118.028428603906	131.55933564937	0.00915271319583786	0.736070078447994	0.28756265958702	1.18457749730897	146.016045377913	2373.62285778713
29695	Ndel1	0.145785318094148	-0.223329623766254	-0.51597228116583	0.0693130336333221	574.684541436012	535.29594491684	0.010872677085449	-0.262575742609518	-0.413299376943767	-0.11185210827527	522.567051556943	9795.28522745876
29697	Ndfip2	0.514688072840084	-0.126713030187138	-0.531198927714228	0.277772867339952	773.910145028997	749.745929929746	0.00630730988894744	-0.274997361225219	-0.413225862096052	-0.136768860354386	724.859445339894	13491.0931217918
29701	Ndp	0.317285762048333	-0.21189534181286	-0.641767017318726	0.217976333693006	328.815245681566	310.520000462054	0.0193063388209422	-0.527168380970059	-0.896148703526367	-0.158188058413751	287.352127835617	5560.12424387542
29731	Ndufaf6	0.13822961624417	-0.184444907001222	-0.419557852785362	0.050668038782918	136.820950398016	128.44096312989	0.06354670273933	-0.389421851058328	-0.768339333112061	-0.0105043690045944	118.7591812495	2304.12656866443
29783	Neil2	0.134955577810801	-1.00755834280249	-2.55494229899804	0.539825613393069	1.15191829537021	0.634784675730188	0.00572319795389697	-1.5113166424473	-2.57753954904891	-0.445093735845698	0.542099487120664	13.9728147493264
29789	Nek3	0.290103680024114	-0.324412952467868	-0.951471488320849	0.302645583385113	109.896850550513	95.1722373372457	0.0498213072860063	-0.591311548779222	-1.14621248472805	-0.0364106128303948	83.2477375106402	1729.9009523904
29809	Nepro	0.454156533123593	-0.0948885939588211	-0.356130781612479	0.166353593694836	319.461835240265	309.057153272755	0.0256776747458248	-0.654878740306349	-1.16704904441306	-0.142708436199633	274.627036905598	5418.87615251171
29814	Neu1	0.1071985814096	-0.213225595029615	-0.458279876885176	0.0318286868259464	168.830245629456	154.937526051872	0.0470654087175899	-0.554955814468386	-1.0618363387944	-0.0480752901423777	143.888312063079	2805.93650246644
29843	Nfe2l1	0.192655598120966	-0.272770173021667	-0.684039545481811	0.138499199438477	1301.13044591864	1210.9801998072	0.0385117383656989	-0.447031490288359	-0.821646692691939	-0.0724162878847793	1121.78794529078	21803.3915460997
29852	Nfkb2	0.0101779268278993	-0.36883439172917	-0.580403327920857	-0.157265455537483	110.75127670008	97.4637776496487	0.0317025034232051	-0.527248572527813	-0.95154073662387	-0.102956408431755	95.2664241437412	1820.88887096082
29863	Nfxl1	0.506460853604591	-0.179115111883047	-0.741559891780687	0.383329668014592	328.675772178389	321.307885933067	0.059028776753141	-0.564190769864643	-1.12005860127589	-0.00832293845339904	306.119321904704	5736.61788009696
29871	Ngfr	0.269717074281493	-0.206900609049391	-0.582388702889633	0.168587484790852	2.99123811116078	2.76176100756085	0.042154885043386	-0.738244044624795	-1.42233909750455	-0.0541489917450428	2.26946157980419	48.1347641911549
29879	Nhlrc2	0.101649074031321	-0.404256723929499	-0.87214312401407	0.0636296761550717	753.826611177244	707.623272216797	0.0133752924035974	-1.19978042873635	-2.13611565843158	-0.263445199041129	627.306174445806	12532.5363470391
29890	Nid1	0.0701982139951734	0.0461438286696465	0.00132298648974692	0.0909646708495461	125.130944822479	147.334603994791	0.0677920972680938	0.0496326468928116	0.00199931782060961	0.0972659759650135	167.743456571478	2641.25403233249
29901	Nipa2	0.777972027433679	0.126381792010211	-0.823591047465123	1.07635463148554	391.818574014895	397.529163621595	0.052131635127334	-0.486377487805872	-0.938233358490469	-0.0345216171212748	364.432224398057	6922.67977220728
29944	Nle1	0.870185980800287	-0.0125529153005098	-0.175177916180568	0.150072085579548	120.32746053736	119.398531145389	0.0070534669050191	-0.23551164948163	-0.356548094613662	-0.114475204349599	106.700742242503	2078.56040355151
29950	Nln	0.388879192854548	-0.214086941057079	-0.7255827124643	0.297408830350142	903.195948976522	872.392672997185	0.0321315049478331	-0.608521362959276	-1.11001070955304	-0.107032016365515	802.100276414161	15466.1333903272
29954	Nlrp10	0.167484559484156	-0.652712277349067	-1.64523421122318	0.339809656525045	1.28925468693743	0.679575366618811	0.0135895575402467	-0.558973514569446	-0.918143417152085	-0.199803611986806	0.718672587468668	16.1250158461495
29959	Nlrp2	0.163742858599912	0.514298870055514	-0.233146290369046	1.26174403048007	2.66978994422892	3.23028539570116	0.0400907098683719	-0.872179740023566	-1.70104544439564	-0.0433140356514909	1.75060442598054	45.9040785954637
29999	Nnmt	0.20553795677908	0.338535842302413	-0.194686664378983	0.871758348983809	3.06991241906985	3.94273241923514	0.0173605411164064	0.665001807279609	0.196636299674511	1.13336731488471	4.31400913883224	67.9599238628233
30001	Noa1	0.248065063094969	-0.1168249884917	-0.316650892822457	0.0830009158390566	155.307557614749	145.628328957437	0.0461239874392203	-0.334088371719948	-0.624110314762129	-0.0440664286777676	137.919469714314	2633.13213771901
30002	Nob1	0.113235514679452	-0.209389164254554	-0.455303028602694	0.0365247000935862	309.325032654571	292.136156154271	0.00390932987419384	-0.408204969455346	-0.595397653301186	-0.221012285609505	280.184087994306	5289.87166081889
30004	Noc2l	0.0227426211580008	-0.145425954960224	-0.245710213433151	-0.0451416964872979	671.487234701734	622.472241536598	0.0428129491479357	-0.488872857602552	-0.915822839050864	-0.0619228761542397	509.196752422906	10818.9373719674
30006	Noc4l	0.13099074601836	-0.115896798480301	-0.259479481788154	0.0276858848275518	142.496447350022	135.944884768556	0.00856654746792216	-0.341987563739866	-0.529061640536577	-0.154913486943155	122.288695671363	2404.38016673964
30013	Nol11	0.818456644959015	-0.0198789398680233	-0.202992286092311	0.163234406356264	548.770465878298	545.344968797451	0.039351737721888	-0.408128880533812	-0.749782019508699	-0.066475741558926	482.401609418003	9459.10226456251
30014	Nol12	0.117803745712229	-0.200186948456517	-0.438913210920582	0.0385393140075482	178.752234543689	165.473199279596	0.0156008109920912	-0.261818686884093	-0.426779753608522	-0.0968576201596645	160.651071303663	3029.25903076168
30022	Nolc1	0.040841505976949	-0.0927176555029824	-0.168304636128012	-0.0171306748779533	835.715300710729	788.89505488897	0.0145619641918086	-0.228517574293358	-0.369355980571023	-0.0876791680156932	696.754804388414	13928.1909599287
30027	Nop14	0.0545004153623806	-0.284857893823587	-0.543854132185032	-0.0258616554621424	366.439736714512	341.604188291942	0.0296201514811977	-0.468927184012953	-0.834150635742721	-0.103703732283186	321.468042534993	6177.07180524868
30029	Nop2	0.081696966354788	-0.0889543907035199	-0.180290978701168	0.00238219729412818	709.761122987685	664.709119210391	0.0049653055345347	-0.327996191499695	-0.484905985316281	-0.17108639768311	588.934418496721	11780.4279641688
30055	Npas1	0.178061738640959	-0.376742370309329	-0.931374760221174	0.177890019602517	17.6211327201658	13.4851197796614	0.0129051155517037	-0.159282120988627	-0.253794116781878	-0.0647701251953757	9.32409989913032	242.582114393746
30065	Npcd	0.707439823800817	0.102761178607766	-0.474854574287364	0.680376931502896	9.82381914520077	10.4580048118183	0.0403441101963727	0.439098501868923	0.0664764675751538	0.811720536162692	12.5733929498126	197.131301440991
30106	Nqo1	0.215227832688364	-0.303292702709623	-0.790495570429582	0.183910165010335	33.1776079856862	30.3800727064608	0.00972684670492434	-1.0157830144766	-1.70210527537506	-0.329460753578149	23.855312512597	524.477959228464
30123	Nr2f1	0.327848357113097	0.131566378105667	-0.140035150467854	0.403167906679188	245.91191229415	259.174779074313	0.0159038802593357	0.304904076392338	0.110682177268348	0.499125975516328	282.590462162559	4726.06292118614
30125	Nr2f6	0.106733464030263	-0.370443095281674	-0.804875096373353	0.0639889058100045	413.717285087566	367.100033498278	0.0113384601972067	-0.388333546852382	-0.618043530860721	-0.158623562844043	341.07037752026	6731.32617663662
30131	Nr5a1	0.255569426528523	-0.74606369525369	-2.21035544332299	0.718228052815615	1.7247410815366	1.12450963482751	0.00859356484077312	-0.554139877858098	-0.870830831352634	-0.237448924363562	0.972002423226844	22.9275188375457
30138	Nras	0.148510530654507	-0.372728671290505	-0.875833060612677	0.130375718031667	2016.80428651521	1926.12742563822	0.0318247492593363	-1.06566200148376	-2.07293058494974	-0.0583934180177856	1784.0572721147	34361.9339056087
30141	Nrbp2	0.25924211737314	-0.0775754630783054	-0.213641396612479	0.0584904704558679	276.667181903981	258.606155779516	0.0636262570189529	-0.179555148244264	-0.349421967170866	-0.00968832931766261	242.479638913776	4666.51785958364
30143	Nrd1	0.24554850437098	-0.435195915648168	-1.20664418868675	0.336252357390417	1051.78006259505	973.4403211093	0.0308928822106547	-0.663615648579757	-1.21219330797258	-0.115037989186936	915.427391801618	17643.8866530358
30152	Nrgn	0.242333376482441	0.491031871391873	-0.382712614288562	1.36477635707231	8.91933878292365	10.6617157719019	0.0164902615716493	1.23501221390097	0.204185060037556	2.26583936776439	16.5200335228229	216.606528465891
30157	Nrl	0.369392878894874	0.389016724136307	-0.522687568813782	1.3007210170864	0.896429410916042	1.17924064303267	0.0406124134142866	-0.826030079434452	-1.60288547091448	-0.0491746879544255	0.431161160467551	15.0409872864976
30160	Nrn1l	0.724092891098119	-0.130335308728712	-0.911165652586156	0.650495035128733	2.5497584824661	2.38293296905824	0.0162539101693743	-0.541370006193815	-0.904414720484576	-0.178325291903054	1.78710282733403	40.3187656731503
30175	Nsd2	0.297294295431141	-0.115445635590072	-0.337349337969629	0.106458066789485	2506.01391296675	2404.30995181854	0.0335852533536508	-0.52005496928712	-0.945018235389477	-0.0950917031847622	2252.62509761959	42977.6937744292
30190	Nsun2	0.0335211661114304	-0.159653745942936	-0.282806544847262	-0.0365009470386088	1225.80905608495	1126.91006779606	0.0164971632311724	-0.388462281812383	-0.64175740803722	-0.135167155587546	1019.02342466182	20230.455291257
30191	Nsun3	0.142109464439913	-0.292561073544878	-0.674847298110517	0.0897251510207617	127.229312347474	121.487562384054	0.0338057698892593	-0.644188270075009	-1.18813456780105	-0.100241972348971	115.841006675037	2187.34728843939
30198	Nt5c1b	0.0101876790174367	0.721290122827328	0.271765854752505	1.17081439090215	1.8184475487339	2.49306352016389	0.0291819114663998	0.756778508900647	0.124976060434673	1.38858095736662	2.72613235808932	42.2258605619227
30236	Nudc	0.196230914460944	-0.305139927538678	-0.771723628705014	0.161443773627659	492.870876724015	453.916755251068	0.00428450321792741	-0.568559017394312	-0.844385612456801	-0.292732422331823	414.252127273563	8166.23855549187
30257	Nudt3	0.142769436192323	-0.297152576594939	-0.686494294036463	0.092189140846584	1167.82490905982	1096.70270198883	0.0549510591566684	-0.629460517976865	-1.24522790922503	-0.0136931267287	1033.0816986176	19785.6558579975
30266	Nufip2	0.202773532860688	-0.62734217218928	-1.67103548700935	0.41635114263079	1954.22196995974	1813.29554457521	0.0226605043774662	-1.34095604059425	-2.60731648862066	-0.0745955925678401	1692.98111000009	32762.9917472103
30273	Nup153	0.315533159763082	-0.123915034127069	-0.372475137796281	0.124645069542143	1341.22870571029	1294.82484586192	0.0490049807167763	-0.697225482693664	-1.36670640337521	-0.0277445620121208	1160.67772606948	22780.3876658502
30275	Nup160	0.764191144086983	-0.054114698966987	-0.43498913529788	0.326759737363906	356.14756791773	350.789090862053	0.0201506018177707	-0.544194052438454	-0.931088702062048	-0.15729940281486	312.014215874789	6113.70524792743
30284	Nup50	0.234412937799867	-0.301934012847937	-0.81087286966199	0.207004843966115	524.921880883133	482.215569156411	0.0337419010313525	-0.543086033586001	-0.989870395421319	-0.0963016717506833	443.794155108594	8705.58963088883
30285	Nup54	0.338335822303222	-0.219348225801183	-0.686675615635856	0.247979164033491	388.850055255197	372.286630646676	0.00760317218173354	-0.457602295308612	-0.70592991356773	-0.209274677049494	353.558973897168	6688.17395879425
30292	Nupl1	0.479191398630983	-0.136260916839861	-0.535343724715134	0.262821891035411	925.672938769843	896.864913706993	0.0377937638688824	-0.477775514314282	-0.878442928710868	-0.0771080999176955	845.431194517477	16007.8142819659
30304	Nxf1	0.269266673251344	-0.267049523223617	-0.754545333533877	0.220446287086643	864.454012469254	822.099825309441	0.0282261360248058	-1.13474673659382	-2.1954566779354	-0.0740367952522376	737.298467164822	14543.1138296611
30310	Nxnl2	0.00671695190153647	2.20547392130848	0.158602144861372	4.25234569775559	0.518915650280239	0.918810211378883	0.00917659618876978	1.37231097820282	0.338095335521056	2.40652662088459	1.58931633422333	18.1622531752947
30382	Ogfod1	0.279535008557658	-0.161756508840216	-0.460983230264213	0.137470212583781	355.886758273109	342.271723362568	0.0413397639942605	-0.503118117317667	-0.939151704326783	-0.0670845303085502	319.603919337967	6106.57440584187
30389	Ogt	0.392291410136679	-0.137450094699538	-0.466227482153882	0.191327292754805	2469.49596001021	2363.63912253648	0.00350774713800718	-0.319962539504495	-0.460907650762595	-0.179017428246395	2237.84574393978	42425.8849589188
30418	Olfr1018	0.185413545210025	0.305559007633679	-0.148260073645527	0.759378088912885	0.0471657615662108	0.125056278974124	0.031575588877377	0.81911696994231	0.10619362663647	1.53204031324815	0.302045172241038	2.84560327668824
30673	Olfr1318	0.698635204442645	0.109572254131722	-0.487370865864857	0.706515374128302	4.58347604247449	4.8568338929677	0.0215315332275289	-0.78388082626099	-1.38945385242927	-0.178307800092708	2.64004334507873	72.4821196831255
30933	Olfr287	0.0122701893895786	-0.648742050626595	-1.06416491443763	-0.23331918681556	17.3775863657905	13.2220775609271	0.0122315811464126	-1.32616631749114	-2.3834701904823	-0.268862444499978	9.84314533457476	242.656855567754
31066	Olfr461	0.215551976381078	-0.232324877666923	-0.602427516531756	0.137777761197909	2.43692732952496	1.91818512602797	0.0387150308997139	-0.435198909450576	-0.799614057442696	-0.0707837614584562	1.47829886405233	35.0004679176316
31254	Olfr676	0.319467970869488	0.182746596734482	-0.188804532240968	0.554297725709933	0.233084659445711	0.29456870407644	0.02482894512621	0.46195516293756	0.120316534612111	0.80359379126301	0.508341105799721	6.21596681593123
31553	Orai2	0.590835723687459	-0.112073253612498	-0.548496311581928	0.324349804356931	58.7362643970537	56.5480386711378	0.02522907442454	-0.326801396526241	-0.563658736006552	-0.0899440570459294	51.526114240078	1000.86250384962
31558	Orc4	0.279230648771779	-0.356247920148896	-1.03095796349742	0.31846212319963	774.522495597828	736.528075485296	0.00324393851639505	-0.728880916633605	-1.07489025491747	-0.382871578349735	687.128710538079	13189.0756897272
31568	Os9	0.060155207288381	-0.176659764606328	-0.340612338988051	-0.0127071902246045	687.037596581133	653.050195495274	0.0119416587575513	-0.328394321118422	-0.52325734461012	-0.133531297626723	624.670405811497	11788.5491873274
31573	Osbpl1a	0.613328497697	-0.132954672524581	-0.685499606466874	0.419590261417712	680.165115738471	665.373823898193	0.00982641292720478	-0.733997076102425	-1.18897272739568	-0.279021424809173	591.450969258785	11621.9394533727
31583	Oser1	0.0574074443348478	-0.457496304518572	-0.893465569265729	-0.0215270397714155	73.863188235324	66.2300956945029	0.00459320768139644	-0.811886503292051	-1.24021139789138	-0.38356160869272	62.0932986099174	1213.11949523847
31627	Ovgp1	0.151501073809999	-0.245775990634383	-0.57435171344405	0.0827997321752847	29.0951616351811	25.0034897158754	0.0319349751796065	-0.420621977447922	-0.752223474401905	-0.0890204804939386	19.3163559800432	440.490043986598
31645	P2rx3	0.0298934027039795	-0.312203507528012	-0.549192237221174	-0.075214777834849	101.99213883427	85.482238809969	0.00219042756822598	-0.653156694356308	-0.930780030933144	-0.375533357779472	65.0390767432067	1515.08072632468
31652	P2ry10b	0.145705959134079	0.60947435975413	-0.249310111766682	1.46825883127494	0.364332853026447	0.579579104672044	0.0154959658580101	1.16435874725011	0.231627719442231	2.09708977505798	0.736151529179214	10.0803809212662
31666	P4hb	0.0270892368591643	-0.217043912452703	-0.37526569261114	-0.0588221322942656	2585.78601471017	2432.63264183589	0.0389451424092004	-0.496554988339532	-0.918499728910075	-0.0746102477689884	2246.07046993125	43586.9347588639
31687	Pacsin3	0.281426068125722	-0.180045922008198	-0.515105783594238	0.155013939577843	61.1874929549107	56.8796287589521	0.039457332708547	-0.61051736879261	-1.14579476120251	-0.0752399763827097	47.571096681473	993.829310372014
31704	Paip2b	0.832454773253829	-0.0239178328440083	-0.263069461363266	0.215233795675249	283.188220166555	281.119802386864	0.0485934024551405	-0.636938201466534	-1.23694051381864	-0.036935889114432	248.548708189902	4877.14038445993
31707	Pak2	0.103498837830328	-0.543010571830666	-1.19489696749342	0.108875823832089	1235.95655435038	1106.43960296629	0.0462672582642477	-0.680032382376461	-1.31814776141496	-0.0419170033379591	1104.50503794305	20681.4071715584
31716	Palm	0.256495862261526	0.117284834048778	-0.0874700923586065	0.322039760456163	64.4170799424422	69.3067021704891	0.0613094454145396	0.322597855787627	0.015931205684103	0.62926450589115	71.617262546535	1232.0462679568
31732	Panx2	0.926629334392568	0.0449392875334602	-0.989763938983459	1.07964251405038	1.92347261694958	1.97649244294816	0.010266614007447	0.937577218899566	0.311834687924012	1.56331974987512	3.2429196730043	42.8573083974122
31759	Parl	0.265913304381403	-0.20736941920317	-0.580335034067003	0.165596195660662	343.739522862773	331.893843865875	0.00584396763710407	-0.726289131601578	-1.12182793393464	-0.330750329268512	307.007741487063	5895.84664929426
31765	Parp12	0.136325943803556	-0.256163015581515	-0.583224811674467	0.0708987805114359	118.440974485375	107.631279972862	0.0435347431465608	-0.450982465789111	-0.843730467274307	-0.0582344643039147	97.8993336126663	1943.82952842542
31771	Parp6	0.139788520901799	-0.515285178256298	-1.21193329296856	0.181362936455962	67.2961991577238	59.8778245141507	0.00937366784370146	-0.712472397913741	-1.14624292665612	-0.278701869171362	57.075886437683	1105.49946065734
31773	Parp9	0.299072386759502	-0.165993382665277	-0.487507019485573	0.155520254155019	33.178282949106	29.5267835137015	0.0675407804565382	-0.387260818813574	-0.771873802553131	-0.00264783507401639	25.842536818543	531.285619688103
31788	Pate2	0.114250395775838	-0.601157880790677	-1.36280838167563	0.160492620094271	4.71317455073356	3.63203480003305	0.00623820450887159	-1.35348052348834	-2.27541921186833	-0.431541835108348	3.17105695540986	69.0975978370589
31797	Patl1	0.109567400389523	-0.381709573261181	-0.834964803361006	0.0715456568386439	327.325498836982	306.861956794962	0.0357037446088141	-0.630826738077953	-1.170307447111	-0.0913460290449037	292.375204332821	5559.37595978859
31812	Paxbp1	0.0789602785253553	-0.263531336581879	-0.534862204635928	0.00779953147216889	1311.36896429214	1205.24948772652	0.00232509097333825	-0.501250367997745	-0.709244676287517	-0.293256059707972	1084.09334309464	21604.2707706798
31830	Pcbp1	0.170962962205462	-0.0992597417649697	-0.238012025557416	0.039492542027476	355.190580743397	338.815730154391	0.0363416986556271	-0.116073959886732	-0.207518670920587	-0.0246292488528772	332.200024716853	6157.23801368785
31835	Pccb	0.0627755808591319	-0.198683255207622	-0.386122543541564	-0.0112439668736793	301.521330254999	285.330347580118	0.0463339544843374	-0.451563909418095	-0.852615050336744	-0.0505127684994453	271.138988676021	5147.94399906683
31838	Pcdh11x	0.32165628318205	-0.150124416239245	-0.456066252722524	0.155817420244034	1360.91961289689	1210.72547334686	0.0227996522263937	-0.217871652880197	-0.369193915904936	-0.0665493898554575	1068.17413476755	21838.9153260678
31840	Pcdh15	0.657756690061039	-0.0803321792977914	-0.461311938812337	0.300647580216754	741.299987343951	702.955980323693	0.0223663563263457	-0.289639886687771	-0.491513701340662	-0.0877660720348798	594.965372900473	12235.3280434087
31907	Pcf11	0.166925838170236	-0.0921549435246114	-0.219454356439317	0.0351444693900944	778.42732162854	742.976334316947	0.00957331904834768	-0.413685463458651	-0.649277665080661	-0.178093261836641	652.634204642575	13044.2271635284
31914	Pcif1	0.00723025295649157	-0.730919182326339	-1.15054211235722	-0.311296252295458	126.868927407701	111.047082422324	0.0115012624752261	-0.989560340234133	-1.68098449271283	-0.298136187755433	106.864832623991	2068.6850547241
31924	Pcnp	0.616213848652924	-0.155976561864548	-0.810730459358359	0.498777335629263	628.921133382574	613.592841019034	0.0359820695052924	-0.536057963608994	-0.984839242544846	-0.0872766846731425	574.20402492681	10900.3079959705
31949	Pcyt1a	0.0504331437859173	-0.490810341484868	-0.942377449863415	-0.0392432331063211	694.182255231916	633.792055938098	0.000985212317824888	-0.66145184701624	-0.897557854021118	-0.425345840011362	609.371971372639	11624.0776952559
31985	Pde6c	0.167995608720836	-0.692294703627042	-1.75805567881362	0.373466271559537	3.57374875298052	2.76172502546889	0.0132858320391184	-1.67296737411534	-3.21248248481977	-0.133452263410907	2.03665455555806	50.2327700040448
32007	Pdia3	0.0790517709423495	-0.280752961585365	-0.570590137426801	0.00908421425607103	1888.95208851668	1700.10958026429	0.00365901938921829	-0.307469174971218	-0.443986264273248	-0.170952085669187	1627.52069514089	31299.4941835312
32008	Pdia4	0.426186155524561	-0.0918886759499294	-0.328864535985492	0.145087184085633	1605.9791569652	1524.2343375482	0.0107786414676257	-0.530639345705894	-0.84980385268792	-0.211474838723867	1273.94506538281	26424.9513593773
32009	Pdia5	0.956626450467624	0.0207793254652858	-0.789203350429738	0.83076200136031	136.417768877774	137.663200083636	0.0528363594219297	-0.454337369841027	-0.875402183913878	-0.0332725557681771	112.329800593168	2318.46461732747
32010	Pdia6	0.857999128322173	-0.0215485963817141	-0.276476826489812	0.233379633726384	2121.95545071978	2089.74766859068	0.00350052299021815	-0.36002619248227	-0.519567700945446	-0.200484684019095	1791.45018408123	36018.9198203501
32034	Pdxdc1	0.0497042479091602	-0.418619713147454	-0.796317058293265	-0.0409223680016429	711.464639733574	669.706309223834	0.0277940339759748	-0.755424551968817	-1.37707833369062	-0.133770770247016	613.092651560783	11965.5816031091
32039	Pdzd2	0.614051924012999	0.181912781175359	-0.578572229986907	0.942397792337626	80.1539833671112	84.1339725284878	0.0296426432836907	-0.612849752087022	-1.10673029495888	-0.118969209215165	65.0011870984534	1375.73485796431
32069	Pemt	0.134358547471927	-0.183860377920094	-0.415320393412159	0.0475996375719709	39.8973240553156	37.3690972926839	0.0181272784823055	-0.69569389495585	-1.19560467119009	-0.195783118721611	34.3140054751312	669.482560938784
32070	Penk	0.478129731467508	0.0652561621727313	-0.12470382218511	0.255216146530573	6.04931100123654	7.06872814066143	0.0513828336951375	-0.248194804285844	-0.468538534076131	-0.0278510744955577	4.05007702217205	103.00869698442
32078	Pes1	0.538955546984726	-0.118988149008412	-0.522641957184409	0.284665659167584	544.855102617482	518.697912291468	0.0443653614079599	-0.282770425535934	-0.523444275552458	-0.0420965755194096	478.434705498871	9251.92632244693
32082	Pex10	0.190836947276679	-0.331736395061987	-0.833728863382728	0.170256073258755	61.698231743903	57.972745616522	0.0587363513620663	-0.563542050657852	-1.11776522249573	-0.00931887881997162	54.9562891731815	1047.76359920164
32108	Pfkfb4	0.13689822364054	-0.365590270336208	-0.840862185393661	0.109681644721244	26.2531170938487	23.085951578454	0.0351651526860732	-0.354247719033256	-0.638177867406283	-0.0703175706602301	23.1900645272774	435.174799197481
32120	Pgam5	0.550433838228396	0.0618330245277717	-0.153693073845914	0.277359122901457	458.838618514911	474.115917533704	0.0502191815039677	-0.185342695890009	-0.347596019777479	-0.0230893720025396	412.025607463017	8069.88086106979
32123	Pgap3	0.244727941635734	-0.275378244349547	-0.749745909524779	0.198989420825686	27.0803987144904	25.5190933144583	0.0163632856513379	-0.56455499458219	-0.945936004477525	-0.183173984686856	23.786150601457	458.313855782435
32129	Pgd	0.0786178669030075	-0.172477866602316	-0.34807346970086	0.00311773649622846	277.078514194633	255.786586022889	0.0219182745342022	-0.462563365906294	-0.793018072285306	-0.132108659527283	215.334756452509	4489.19914002019
32132	Pggt1b	0.258515250452109	-0.453875770739581	-1.28724860187808	0.379497060398917	434.465495945884	414.08521614166	0.0386623782025234	-1.01211341253754	-2.00777929453648	-0.0164475305385969	376.96366812314	7353.0862812641
32141	Pgm2	0.28197475305885	-0.24368104065481	-0.700750976654846	0.213388895345225	515.730644544249	463.113522331856	0.0249752254756092	-0.453682263072427	-0.78918193118147	-0.118182594963385	420.45659463606	8395.80456907299
32143	Pgm3	0.241144962143786	-0.236139284275676	-0.637403828251051	0.1651252596997	185.693785117697	179.269431172305	0.00686778060586751	-1.3249326337299	-2.23938034668819	-0.410484920771608	150.175305066778	3090.83112814068
32154	Phactr2	0.552417350346133	-0.11425346329132	-0.515485345797906	0.286978419215267	162.153687337556	155.750164767805	0.00767744746835955	-0.393705598327584	-0.60521470038418	-0.182196496270989	133.28080208376	2707.10792513473
32164	Pheta2	0.31283206902575	-0.377986277920923	-1.15496033823983	0.398987782397987	3.34122068524895	2.9116204068133	0.0140500371102048	-1.08570384850698	-1.91074093091233	-0.260666766101629	2.06789359768368	49.9244081384756
32165	Phex	0.969911250469293	-0.00649463604826857	-0.371521546626106	0.358532274529569	74.1730812258489	73.9609566164033	0.0294757338538165	-1.04852865225288	-2.01212111891773	-0.0849361855880237	56.1417609368985	1225.6547926749
32167	Phf10	0.159687086691769	-0.282944557690284	-0.672408111559175	0.106518996178607	1182.61219909261	1115.41654691076	0.0185320446454268	-0.339521748760513	-0.56600280226775	-0.113040695253276	1051.64529697602	20098.0442578764
32178	Phf20l1	0.302968809886387	-0.0890256928642839	-0.262179887834999	0.0841285021064311	1418.19269885104	1381.95544746033	0.0486716145090241	-0.260233329164199	-0.487621157257852	-0.0328455010705469	1321.40811229737	24729.3375516525
32222	Pi4k2a	0.967445747040858	-0.00690526598260713	-0.3655993254781	0.351788793512886	281.01435397036	280.61826505506	0.0161586880112146	-0.678064791698494	-1.14828226010461	-0.207847323292382	254.789362331001	4898.53188813853
32232	Picalm	0.327170701950439	-0.213279129951429	-0.655943062457616	0.229384802554758	2787.37800286278	2672.76674659654	0.0438899919141197	-0.173753609700671	-0.319369984800166	-0.0281372346011755	2621.59379939788	48490.4312931432
32240	Piga	0.158312141675552	-0.13990033830972	-0.32887998223855	0.0490793056191104	155.091055039394	144.38063640531	0.0591794827750486	-0.453358953998642	-0.889400773204502	-0.0173171347927825	126.80612420162	2557.66689387794
32249	Pigm	0.0420411979818889	-0.210817593936858	-0.385763744740811	-0.0358714431329052	370.237327119887	350.850810188914	0.0422291481769337	-0.719405705871328	-1.38279881597086	-0.0560125957717991	320.01959942081	6246.64642037766
32250	Pign	0.476710329595313	-0.237599023338576	-0.935815773403982	0.46061772672683	522.57159845992	506.689359105466	0.0202273515708745	-0.839243760686803	-1.48744120933433	-0.191046312039272	464.73588514904	8963.98105628656
32269	Pik3c3	0.170891047133362	-0.363729232080034	-0.887327736179353	0.159869272019285	308.562228628927	290.401952168907	0.0384879057880988	-0.543991966919045	-1.00962306950517	-0.0783608643329162	281.131716357047	5280.57538292929
32281	Pikfyve	0.18709822367496	-0.386760960538849	-0.971523863641626	0.198001942563928	1065.69520819393	1000.97314733771	0.00446456268149986	-0.898037648333124	-1.38151937478458	-0.414555921881672	927.37860463288	17964.2817609871
32287	Pim3	0.310768279315282	-0.205583124958933	-0.616175418644693	0.205009168726827	160.777065320712	148.054688313531	0.011187015023995	-0.592626780358014	-0.957899570818226	-0.227353989897801	124.198572488638	2598.18195673728
32301	Pip4p2	0.0324605558371648	-0.633386254406697	-1.16033056755932	-0.106441941254073	709.05369109444	668.571451966042	0.00300214242531517	-1.25742468091948	-1.95489895805967	-0.559950403779296	622.988127877159	12003.6796256258
32315	Pitpna	0.0354676316677647	-0.457528434367884	-0.832357874605106	-0.0826989941306626	779.355049191986	731.686282185091	0.044278108884578	-0.535690541331246	-1.01348844022431	-0.0578926424381777	706.060923667128	13302.6135302652
32323	Pitrm1	0.170967289184265	-0.368998703098387	-0.900778678692479	0.162781272495705	1043.3987313799	978.686826898292	0.0244372079650976	-0.659804488226588	-1.16936149227813	-0.150247484175044	897.38816687914	17516.842350944
32331	Pja2	0.684656505738013	-0.129555557129826	-0.802672542859769	0.543561428600116	1277.65643745949	1257.37047420658	0.0246685535877693	-0.818256528195069	-1.48162377738533	-0.154889279004804	1187.53739909533	22335.3858645684
32351	Pkn2	0.268574196836099	-0.374026316023137	-1.06687689251806	0.318824260471786	1372.59008056848	1294.37063594591	0.0442956143731476	-0.576449321713662	-1.09573568342568	-0.0571629600016431	1272.24156808551	23635.2137075993
32353	Pknox1	0.525586803875281	-0.114326869358319	-0.48909981513763	0.260446076420992	416.303534464071	407.605182460524	0.046020466066518	-0.564921175265714	-1.0784985116881	-0.0513438388433287	373.735580615816	7185.86578524246
32381	Plaa	0.438619922857852	-0.11146067946025	-0.407620887808286	0.184699528887786	1100.17348147506	1067.60519610872	0.0646154571976336	-0.230322507070986	-0.450483599412694	-0.0101614147292785	1006.21468179212	19043.9601562554
32385	Plac1	0.482437210914726	0.247022857394697	-0.489756532349446	0.983802247138841	4.85236622670829	5.61785671377032	0.00461302995310617	-0.369121629626408	-0.543841216349297	-0.194402042903518	4.07784839848221	87.2884280337649
32399	Platr25	0.74184829060234	-0.0607621747459255	-0.449903463619027	0.328379114127176	154.290535603875	149.498860260287	0.0638034174549392	-0.148002109498148	-0.287793985667364	-0.00821023332893248	134.919497674467	2632.25336123177
32422	Plcd4	0.0389796459648306	-0.124586028777859	-0.224887802781371	-0.024284254774347	335.890383398431	309.776212136427	0.0527855090429272	-0.1744683238176	-0.329529115354702	-0.0194075322804971	298.876943065409	5667.2612316016
32451	Plekha8	0.49918130301278	-0.103148216473272	-0.419622323215352	0.213325890268809	211.080819805047	204.44464290636	0.0460569887954193	-0.258496743847903	-0.480403135780442	-0.0365903519153646	197.217035329447	3676.45498824512
32486	Plk2	0.703573156361357	-0.0486931753522932	-0.31804322451876	0.220656873814173	1986.67396266879	1936.86975217351	0.00476757673757823	-0.322573952169274	-0.475287174054514	-0.169860730284033	1653.00148438808	33459.2711953822
32515	Plscr3	0.211957546423203	-0.253336393679112	-0.654194596274905	0.147521808916681	58.4083919870499	54.6409994650062	0.0515112285933137	-0.618211781744895	-1.20865827552894	-0.0277652879608479	49.4970129438527	975.278426375453
32544	Pmm2	0.157605654081373	-0.319818512227531	-0.759671713469411	0.120034689014348	285.557136934554	270.819450339532	0.0103410052553493	-0.613764534248452	-0.98662221159252	-0.240906856904384	251.339930375743	4846.29910589898
32547	Pmpca	0.001947231051243	-0.338157458069914	-0.468823762917404	-0.207491153222424	569.176184338034	511.27954792633	0.0224313061686068	-0.677334606542685	-1.19054563693486	-0.16412357615051	458.260071853545	9232.29482470745
32567	Pnn	0.0582613211156101	-0.19581774722258	-0.375936384267408	-0.015699110177752	882.48940933664	826.485301832223	0.0322616881768105	-0.31932735593743	-0.567440169627645	-0.0712145422472145	788.126157829603	14982.6052139908
32569	Pnoc	0.00852234401836791	-0.879153237622325	-1.42885138998668	-0.329455085257967	1.97739647649864	1.09900871271676	0.0232502464641378	-0.978309317377953	-1.79934918952639	-0.15726944522952	1.19744796254702	25.6431189105745
32573	Pnpla2	0.00561795862547956	-0.569726895652546	-0.864492989318079	-0.274960801987013	76.1853786719574	68.3322196669397	0.0152741063646908	-1.03410286995013	-1.82335491047266	-0.244850829427607	61.697005381993	1237.28762232534
32606	Poldip3	0.0344283700633751	-0.474529107674227	-0.861236558405945	-0.0878216569425084	671.190073370866	621.341450834912	0.0083944257177709	-1.0521037941583	-1.74583735454185	-0.358370233774746	563.618967215718	11136.902948529
32612	Polg2	0.256509694408062	-0.118697523798729	-0.325942769584841	0.0885477219873821	56.4458907939392	53.1945149970606	0.0322123512336909	-0.472901603523104	-0.850654068424118	-0.0951491386220892	45.4420481496272	930.494723643763
32640	Polr3c	0.0595197305950515	-1.28074817032042	-2.86634792725679	0.304851586615953	149.628301887637	139.786931038115	0.0430550890042809	-0.659459487639673	-1.26110627009151	-0.0578127051878373	136.025515840213	2552.64449259579
32641	Polr3d	0.0685272552048685	-0.227564498259054	-0.449462191750728	-0.00566680476737949	263.327810492071	245.924164542631	0.00163237033005212	-0.564603467834415	-0.784257746009403	-0.344949189659427	226.050295183472	4411.81362130904
32643	Polr3f	0.00554374184583575	-0.157615845376897	-0.233483171189286	-0.081748519564507	405.847572115448	386.857626261885	0.0116133224659837	-0.547295964725876	-0.884090714771895	-0.210501214679857	352.202633627023	6869.44699202613
32661	Pon3	0.303268319841799	-0.232796802520402	-0.69108922999441	0.225495624953607	12.9862771083879	11.2876391937414	0.0576532086795628	-0.450056031496656	-0.878885719910848	-0.0212263430824636	9.46282330435339	202.420437638896
32676	Pou2af1	0.271283240761254	0.44743106420257	-0.398415437772055	1.2932775661772	0.690922982390756	0.879933007041491	0.0267614209901237	-0.765161777877545	-1.38985348854708	-0.140470067208009	0.424680555196355	11.9732192677716
32692	Ppa1	0.409171052232157	-0.133740260988379	-0.466166798997619	0.198686277020861	509.864467877836	483.008163602165	0.0204077578982913	-0.457584884877349	-0.777805474240388	-0.13736429551431	424.096937062852	8501.81741125712
32694	Ppan	0.112222887347908	-0.133334530148659	-0.288359134539542	0.021690074242225	375.100648145437	348.912581047296	0.00521609223213547	-0.374171775155993	-0.556662270610317	-0.191681279701669	310.590278698699	6207.62104734859
32728	Ppip5k1	0.117594997822814	-0.203771950073992	-0.446681802605169	0.0391379024571848	111.037727698192	100.327324050109	0.0442994605524258	-0.293577144868133	-0.543706603099586	-0.0434476866366796	97.1066280632463	1850.83007886928
32731	Ppm1a	0.0378951486038884	-0.240209200580635	-0.433944554495641	-0.0464738466656288	937.764990776392	881.394469958861	0.0181044356956596	-0.50040944222829	-0.842553103359075	-0.158265781097505	824.069635569154	15859.3745778264
32743	Ppme1	0.234853303838461	-0.469099890812454	-1.28470684709962	0.346507065474715	915.793872393261	852.68494770363	0.0189495413185918	-1.02753183920317	-1.85633639123989	-0.198727287166458	784.737070943152	15319.2953462403
32744	Ppox	0.272356720719728	-0.235026370178228	-0.665540588164254	0.195487847807799	132.8983091231	125.081507557281	0.0423482091356572	-0.492510841386613	-0.921528411873955	-0.0634932708992705	116.649345554767	2247.77497341089
32766	Ppp1r18	0.0899592358758502	-0.180476928815452	-0.373685479576472	0.0127316219455686	235.730241232196	217.94857668278	0.00710020506195316	-0.881282131708891	-1.40853931842246	-0.354024944995323	188.487629411702	3852.99868396006
32776	Ppp1r36	0.931599658270848	-0.0273879890200611	-0.703755734953109	0.648979756912986	3.85751265263936	3.81055909487306	0.0492693299696561	-0.732387654029393	-1.44392690189292	-0.0208484061658666	2.68217041700335	62.1014529870946
32782	Ppp1r3e	0.162423787432418	-0.0712569138146238	-0.168330805973512	0.0258169783442648	22.1261310358079	20.0537832220868	0.0502906132367541	-0.254107157080308	-0.478306818746067	-0.0299074954145485	16.5229739471649	352.217329230357
32786	Ppp1r7	0.0919029366695311	-0.28285042194151	-0.591644492804004	0.0259436489209829	320.789149227903	295.730861736198	0.0156090648748712	-0.538000287621719	-0.89466162127254	-0.181338953970898	274.798902376794	5347.91348004537
32796	Ppp2r2c	0.0163663415959405	0.712430288675951	0.211914566929994	1.21294601042191	39.2277241104578	45.7528864772051	0.0548329360597318	0.624183767568722	0.0148514465620336	1.23351608857541	46.2726061098776	787.519300185243
32799	Ppp2r3a	0.111896124402517	-0.230340281550764	-0.500163120467894	0.039482557366367	1711.98380904676	1580.43446014561	0.0432530542082709	-0.199695221477243	-0.366689850186564	-0.0327005927679217	1588.83517014806	29287.5206360426
32808	Ppp3cb	0.427732432304379	-0.246125520404249	-0.891359913789759	0.399108872981261	999.182979629866	970.841381731965	0.0250508671767463	-0.658066264304651	-1.16959428568688	-0.146538242922422	927.503598690556	17385.1677603143
32826	Pptc7	0.212142730137642	-0.288329561642588	-0.746866658652279	0.170207535367102	289.098046281386	268.287014036038	0.0661275774400106	-0.41703647030828	-0.830501199844451	-0.00357174077210831	257.626019256306	4890.06647744238
32933	Primpol	0.265762717530062	-0.0985398226074889	-0.274256194617524	0.0771765494025463	55.2232874832576	52.0657358386787	0.0455612802770321	-0.567048670072924	-1.08120402208061	-0.0528933180652373	44.3098190649664	909.593054321416
32944	Prkar1a	0.233550330799543	-0.312082761478853	-0.837784718537856	0.21361919558015	1585.08085776754	1528.36921446967	0.0218908260988337	-0.933504749073233	-1.69273048906648	-0.174279009079986	1420.41649518462	27203.1994045309
32954	Prkci	0.0912781310487771	-0.345661373891625	-0.725611565594641	0.0342888178113907	662.669202714868	619.78709626906	0.0268819731763722	-0.690191696302664	-1.24236455460991	-0.138018837995414	570.100864766491	11115.3429825025
32969	Prl2a1	0.777587494067083	-0.163692433355679	-1.39520675198276	1.0678218852714	0.259108937429969	0.226314087166407	0.00684645034372244	-2.15241723658403	-4.12522483320263	-0.179609639965432	0	2.91253814757826
32995	Prlhr	0.414894677511773	-0.0942579389115941	-0.331119340715377	0.142603462892189	0.640681079592977	0.549152732128521	0.0539159198268117	0.373374313087185	0.0303886444821881	0.716359981692183	1.16522582669017	14.13035783047
33000	Prmt1	0.165030580630805	-0.141090441152913	-0.335474947749388	0.0532940654435628	539.512006115306	507.939400721738	0.00404674115058761	-0.283939180134131	-0.412567591966351	-0.155310768301911	420.684716479155	8808.8167398972
33001	Prmt2	0.161813092780649	-0.350440894285497	-0.84079036982071	0.139908581249715	276.031328440492	256.275379629142	0.0105794422368248	-0.933793757613377	-1.56097218264994	-0.306615332576815	225.095731416251	4544.41463691531
33005	Prmt7	0.427314011229996	-0.19301424034326	-0.695655000879323	0.309626520192804	454.681628778194	430.458222803098	0.052829101807342	-0.652906469777947	-1.28740239232038	-0.0184105472355149	377.729363785488	7577.21529220068
33015	Prodh	0.277424138073937	-0.1677523806718	-0.47668171814728	0.14117695680368	38.4496747775878	36.4491184031952	0.0152497942309183	-0.821947962602697	-1.40741209459404	-0.236483830611353	30.0439586605221	629.65651104783
33036	Prpf18	0.239130621522537	-0.21187070005887	-0.569168156544004	0.145426756426264	388.89710178453	372.890091690948	0.0114689107611937	-0.692993447273494	-1.13447721317526	-0.251509681371734	337.066750004281	6593.12366087856
33037	Prpf19	0.474791527721871	-0.139781913187	-0.544981303141879	0.265417476767879	880.094448532511	837.684068671703	0.0517664735608424	-0.550803226725484	-1.06892083852665	-0.0326856149243209	709.37920489951	14562.9463326223
33038	Prpf3	0.263468330264274	-0.506447200809626	-1.45815934704466	0.445264945425413	283.393313083981	265.537015058718	0.00261872982159922	-1.57786245715151	-2.52774100317393	-0.627983911129088	229.784650700912	4672.28987306166
33041	Prpf38b	0.179374474786984	-0.209699712626562	-0.512375964440299	0.0929765391871758	773.763425523477	734.169469625286	0.00237564001367313	-0.691804258880171	-0.994483392542987	-0.389125125217354	684.061596185003	13151.9669480026
33046	Prpf4b	0.124199537487484	-0.277655264976826	-0.61920165345209	0.063891123498438	1644.20807227559	1562.63506785657	0.0168343277884524	-0.489710700331795	-0.817314837501762	-0.162106563161829	1429.57319010414	27818.4979814178
33056	Prpsap1	0.249153301113214	-0.267038638394944	-0.73152219476655	0.197444917976661	258.44805983819	245.585435602887	0.00324131757392018	-0.463228023298114	-0.668874829361839	-0.25758121723439	222.776844330743	4360.86203863092
33074	Prr3	0.0732858962496372	-0.21218940444545	-0.423662003962679	-0.000716804928220821	135.276136595526	126.921574635155	0.0243467282350682	-0.378531671295515	-0.652492304290349	-0.104571038300681	120.495639162714	2296.16010236037
33089	Prrg3	0.0334440984592825	-0.292664331360274	-0.521590519933529	-0.0637381427870194	33.7186395994875	27.2559614625728	0.025159823860115	-0.291241480509068	-0.501059450634316	-0.0814235103838204	26.3405688162404	523.891019269805
33093	Prrt3	0.156996618709917	-0.612056297180449	-1.5050773377189	0.280964743358005	10.4339164791109	8.58806250990978	0.0426168764483926	-0.647946376983134	-1.23539318506334	-0.0604995689029246	8.43078978697652	164.716612655983
33113	Prss35	0.066615338107849	-0.285775671197003	-0.56372802332761	-0.00782331906639527	20.6363775359008	16.8207664713073	0.011971629119362	-0.454117173719975	-0.729975215798067	-0.178259131641882	12.7767043004874	301.403089846173
33123	Prss45	0.723924470673781	-0.219241143336087	-1.5419280384644	1.10344575179223	0.503632010318584	0.399841109721137	0.040603654140656	-0.850796590773394	-1.65706112938353	-0.0445320521632548	0.28677390674296	7.14148216069609
33195	Psmc5	0.0736555281882961	-0.271958371805953	-0.54539451545095	0.0014777718390438	713.269662582303	668.53904579038	0.0207558589309964	-0.797426999825508	-1.40978479634972	-0.185069203301298	588.657440553138	11822.7968935549
33202	Psmd14	0.262582672202992	-0.289193487547215	-0.810309159198303	0.231922184103874	1438.52660075308	1380.23231319202	0.0133518770355134	-0.549903087545183	-0.900867063845366	-0.198939111245001	1338.91812224815	24946.0622171595
33203	Psmd2	0.489002036409913	-0.187208211853066	-0.75091994544788	0.376503521741749	1317.52430414939	1254.42571388832	0.0607844248083717	-0.418912945839957	-0.82267109736544	-0.0151547943144733	1170.97852934603	22457.5712843025
33210	Psmd9	0.113475629881594	-0.158603347100407	-0.344178854404904	0.0269721602040909	219.727715712924	210.760997854559	0.0335196941210587	-1.12331017836941	-2.22288460231045	-0.0237357544283769	197.341696606734	3766.98246104531
33215	Psme3ip1	0.189782449256383	-0.338165786979267	-0.848953178111357	0.172621604152824	299.409367831992	283.443503222899	0.0370528398713366	-0.76246348251078	-1.44657019420512	-0.0783567708164434	273.963589747388	5140.89876481368
33225	Pspn	0.936869404561912	-0.0264113494661896	-0.733267234067198	0.680444535134819	2.43906296624819	2.38307969645482	0.010608542638683	-0.953921823788634	-1.5992909375558	-0.308552710021471	1.36373295759935	37.1152537218141
33232	Ptbp1	0.333378224392515	-0.222385384090159	-0.691003109026183	0.246232340845865	518.935414010342	489.85696167409	0.040208557769484	-0.500366219184855	-0.930074185746114	-0.0706582526235958	437.249162687439	8676.24923023123
33242	Ptchd4	0.0518753662632402	-0.305878923901706	-0.58037497013264	-0.031382877670772	31.3135555589019	25.0515637297304	0.028144982061503	-0.448215429047686	-0.790732955804599	-0.105697902290773	20.4950496272335	461.161013495195
33263	Ptgfrn	0.374210990478554	-0.0996634550975191	-0.327919675583365	0.128592765388327	246.78549802968	238.884961196111	0.0674329080940038	-0.285265904627111	-0.563871410776704	-0.00666039847751865	221.592737418965	4243.57917986853
33265	Ptgis	0.667326393231356	0.082870393027564	-0.32250612646171	0.488246912516837	4.54965410320209	4.71443803585521	0.0633273106861599	-0.348381914286259	-0.684577782273013	-0.0121860462995044	3.81026996271612	78.4461726106405
33285	Ptp4a1	0.686311411651751	-0.0979425227338138	-0.608785612597274	0.412900567129647	416.706489731844	405.380021077796	0.0483984026553708	-0.522127822440048	-0.999568899624497	-0.044686745255599	359.785984886863	7091.23497417902
33296	Ptpn18	0.105494937046322	1.02261662442946	-0.402405371865385	2.44763862072431	1.10149121831882	1.99987398205519	0.0466231187299542	0.579439531781553	0.0486073797136835	1.11027168384942	1.81061220802302	29.4718644503821
33297	Ptpn2	0.307113205016435	-0.288764984023873	-0.866374608854712	0.288844640806965	395.971905078394	378.897788306926	0.0624070782226267	-0.364759031911614	-0.715980804299475	-0.0135372595237533	361.070274720791	6815.63980863667
33343	Pum3	0.459268598606785	-0.0649636912422733	-0.24577094759566	0.115843565111113	801.207950127387	768.868562284804	0.0019290405515024	-0.386206440109497	-0.53634652951358	-0.236066350705415	681.682720663504	13510.5553984542
33345	Purb	0.0850034269261222	-0.403145365504147	-0.839023365289445	0.0327326342811513	2251.57552425876	2067.09397479955	0.00437453621096531	-0.693314689749646	-1.04257150901907	-0.344057870480221	1987.81711967207	37838.9197123823
33350	Pus7	0.085860779850232	-0.19482743296515	-0.40007619787928	0.0104213319489787	425.960988659075	394.485805185503	0.0494901543508094	-0.313954632438018	-0.591797278962426	-0.0361119859136109	377.532460041469	7187.87552331628
33352	Pusl1	0.544774910920449	-0.0746892264777581	-0.331342312711491	0.181963859755975	157.433623824389	152.351652096771	0.0390234265091425	-0.640101238750729	-1.20377350924411	-0.076428968257349	124.387051443246	2605.03396418644
33358	Pwp2	0.392130081229615	-0.0412525345085379	-0.139470421369684	0.0569653523526086	305.431545445783	291.711348234484	0.0263094119467354	-0.310421356526407	-0.537525663056454	-0.0833170499963588	261.233289498233	5150.25709907101
33378	Pygo1	0.0580383398312868	-0.438620373926524	-0.856510481982046	-0.0207302658710017	314.42034691459	288.366504638968	0.00201726650401609	-0.437457272855707	-0.610913575496753	-0.264000970214661	277.195779359684	5279.89578547945
33379	Pygo2	0.0198278294952329	-0.216224602932713	-0.360724308909769	-0.0717248969556581	205.20901094149	188.49851959586	0.0539197230761025	-0.501074516803559	-0.973237620933541	-0.0289114126735758	172.468850246539	3397.05828470333
33380	Pym1	0.60679749722901	-0.0954744053353917	-0.484038721009045	0.293089910338262	153.173268247964	149.486555832967	0.0483593373173742	-0.349145565013454	-0.657561945115166	-0.0407291849117432	134.220575005273	2621.28239451722
33382	Pyroxd2	0.0691389836780921	-0.117612292457541	-0.231581090595323	-0.00364349431976024	73.4772101743523	68.1558473667963	0.000505758788284008	-0.253275112212633	-0.325333614877936	-0.181216609547329	57.1774131739203	1192.86282429041
33388	Qk	0.272106581021269	-0.203572762064894	-0.574997390075735	0.167851865945947	12336.2245779284	11665.4489671945	0.00816777337804862	-0.24556022414569	-0.376526857569254	-0.114593590722125	11217.4463094459	211314.719127413
33390	Qpctl	0.0490985022216581	-0.515582546394307	-0.988493464118275	-0.0426716286703388	66.7336926562443	61.7918412261472	0.0113385758539675	-1.24889690770459	-2.19930848910718	-0.298485326301993	53.9662795540865	1094.95088061887
33403	R3hcc1	0.051327888760311	-0.339401293969152	-0.644502830476015	-0.0342997574622877	142.095407160943	127.477981359209	0.0384245738517684	-0.371812883129675	-0.678790417110672	-0.0648353491486785	126.587825220621	2376.96728244464
33413	Rab11b	0.00333817398519867	-0.286354017779778	-0.410453645401845	-0.162254390157711	300.016222619136	265.597534199568	0.0129785202413098	-0.301257946088163	-0.483141447325321	-0.119374444851006	262.938050483323	4971.31084381216
33428	Rab1a	0.0786131930622947	-0.476645065159423	-0.984949175290221	0.0316590449713756	1438.17459505797	1334.6584891476	0.0113096977858291	-1.98892210525389	-3.94543365715833	-0.032410553349451	1283.62629567318	24338.7562792725
33430	Rab20	0.207104788530162	0.0525010120757416	-0.0283050678551387	0.133307092006622	10.112895550642	11.1504292258447	0.0195535072552947	0.349865522156257	0.112673506742731	0.587057537569783	15.9476710161606	223.265974755884
33433	Rab23	0.271224702439516	-0.314809034364908	-0.896026733744794	0.266408665014978	175.018364740499	165.198506171996	0.0588276946720141	-0.506329434075708	-0.997920611871405	-0.014738256280011	156.10331997505	2977.92114532527
33436	Rab26	0.0625939935574972	-0.479594030699934	-0.952246028827608	-0.00694203257225939	19.1478696797673	14.8460322844858	0.0451095868224119	-0.660458570975334	-1.27200644788859	-0.0489106940620774	13.5211591007365	285.090366389938
33457	Rab3b	0.0423454241026137	-0.210417418182074	-0.385413829105599	-0.0354210072585489	732.182999900436	599.056425478144	0.0447961922699129	-0.479521415396473	-0.903393039850614	-0.0556497909423314	535.227813412063	11198.8034327439
33463	Rab3ip	0.463039375722553	-0.171183833966314	-0.654890303913943	0.312522635981315	272.289711836383	257.852759247982	0.01221080926668	-0.497573668119053	-0.804198777465016	-0.19094855877309	249.922426038967	4680.38938274
33467	Rab43	0.417090937290872	-0.300857918948427	-1.07600303482187	0.474287196925012	120.820127515829	111.093925381427	0.0564135341706028	-0.603067396597348	-1.19407825805547	-0.0120565351392231	100.817022706092	1996.38645362009
33471	Rab5a	0.228003208294991	-0.192299586041572	-0.507141026871152	0.122541854788009	756.574086169441	725.728366110736	0.00761891006491132	-0.62213954096967	-0.973245925961397	-0.271033155977943	678.938121527428	12967.4434428456
33477	Rab7	0.42733399516441	-0.179343524100261	-0.645821221165973	0.287134172965451	1030.48380872784	995.755612628784	0.0421872273961253	-0.485602722066597	-0.907467951591814	-0.0637374925413802	946.001577041481	17833.4459903886
33480	Rab8b	0.214539894304675	-0.177642759621436	-0.458357172952484	0.103071653709611	852.744236318964	811.10070267895	0.0214874526223356	-0.334785056175498	-0.567112840272826	-0.102457272078169	772.451516392718	14617.7787323438
33493	Rabl2	0.571589141512054	-0.152826781359827	-0.718953224153075	0.413299661433421	83.3049012436292	81.5231016978256	0.0168909774866633	-1.08435144423911	-1.9489010152111	-0.219801873267112	71.9569432389901	1420.70967708267
33496	Rac1	0.123797158865548	-0.387071629344302	-0.870815322004918	0.0966720633163148	1723.12017228309	1608.08328579281	0.00729985931474955	-0.629056685474682	-0.98101177124259	-0.277101599706774	1530.02684850114	29167.3818394622
33506	Rad23a	0.0635883834409591	-0.541116878859418	-1.08475536718181	0.00252160946297064	304.703335942768	280.705389733198	0.0469124289743615	-0.665497814677342	-1.29021413436448	-0.0407814949902089	268.215780767472	5121.74703866063
33507	Rad23b	0.385905929782403	-0.179294531396224	-0.603342571703724	0.244753508911275	2282.5927990324	2199.4159578193	0.0386514016624164	-0.434782234962535	-0.79863650878667	-0.0709279611384007	2067.49688742887	39297.0338656834
33520	Rad9b	0.696852724319125	0.13593399169383	-0.601154482581698	0.873022465969358	86.1528006407802	88.0192381000648	0.0507182461149898	-0.536092908432301	-1.03531686770205	-0.0368689491625517	78.1668464018367	1514.03331085609
33551	Ranbp2	0.0208028977126596	-0.312387006935817	-0.526514638669541	-0.0982593752020925	3308.38714295517	3112.87556076929	0.0170668366284474	-0.585610828773071	-0.987753785420585	-0.183467872125557	2982.05687903994	56419.9174965863
33559	Rap1b	0.25037694115081	-0.128650212999776	-0.350102121467798	0.0928016954682466	978.914700263599	943.175000846085	0.0237086426771954	-0.732013197090676	-1.30401787696364	-0.160008517217712	900.844570886944	16937.6056319798
33574	Rapgefl1	0.905270829541855	-0.0412442099849802	-0.77577876023053	0.69329034026057	12.0138361557123	11.85433450166	0.0326778297890219	-0.595760041774799	-1.0875689860235	-0.103951097526097	9.27525290108495	198.860541350743
33587	Rasa4	0.265398930457381	-0.140991850526303	-0.392825404304641	0.110841703252035	5.89963294975471	5.45438895072048	0.000892625904149142	-0.826841810572576	-1.12995214533182	-0.52373147581333	3.66589805412074	90.1195197275756
33594	Rasgef1a	0.073792083461036	0.728302395987587	-0.0810656903916639	1.53767048236684	4.21655342277993	5.31794371632132	0.00991872331572051	1.16127105042269	0.332634821184701	1.98990727966067	5.91030431317148	92.6688087136363
33612	Rassf2	0.536209294278935	-0.0383141330235033	-0.166972272602415	0.0903440065554082	516.659073983736	506.588173919978	0.0421997336643909	-0.278963577000669	-0.512613957331566	-0.0453131966697712	444.394726212388	8805.85184469661
33623	Rb1	0.256982354713132	-0.143045135793574	-0.393480896593965	0.107390625006818	701.269100941624	666.98770578298	0.0656221484688809	-0.194840899658793	-0.381383611222921	-0.00829818809466609	654.682427385633	12137.6354046614
33629	Rbbp6	0.0354550680446138	-0.217294950866202	-0.388639663522629	-0.0459502382097755	1152.86847810042	1054.0886371776	0.00192456197202281	-0.277435057795511	-0.383407685111994	-0.171462430479027	967.229503875586	19045.1197149216
33630	Rbbp7	0.308958896762297	-0.196848484233022	-0.588021843707213	0.19432487524117	1152.43732183505	1085.07849439064	0.00593224615088165	-0.273578397918396	-0.409056611454258	-0.138100184382533	1019.30355781986	19540.9162442733
33651	Rbm15b	0.0831997808773408	-0.517126150009291	-1.0851419492355	0.0508896492169223	790.783883112264	729.439207358188	0.010690494387926	-0.850422004850715	-1.40808444717575	-0.292759562525684	655.634851669099	13055.1476528373
33656	Rbm22	0.0804404775537928	-0.639215576229853	-1.35401939150422	0.0755882390445173	413.226266121049	379.241933844219	0.020469215492405	-1.3328609207183	-2.55333731137515	-0.112384530061462	367.301488253207	6958.61812931085
33661	Rbm28	0.0736332897989146	-0.357177215419431	-0.720868618161677	0.00651418732281539	707.420744116998	663.635793071945	0.00168666177791192	-1.20761311408733	-1.78555944085983	-0.629666787314832	623.716002360688	11968.6352372978
33666	Rbm34	0.224473283140675	-0.148983290253219	-0.389872572899104	0.091905992392666	292.319953451198	279.09250899456	0.0534745637044255	-0.368928045090996	-0.706661938644237	-0.0311941515377556	265.115790231198	5019.16951606174
33675	Rbm45	0.532877906797709	-0.0879295258864461	-0.381154394164657	0.205295342391764	384.046735424671	374.655420765179	0.0431493954453496	-0.812683730067521	-1.58823154782968	-0.0371359123053573	342.403215931992	6606.63223273105
33681	Rbm5	0.0964300289172376	-0.224273541117641	-0.471859325586183	0.0233122433509008	1071.05397393356	999.886083438488	0.0327067008317311	-0.310877005778475	-0.553091390184997	-0.0686626213719536	989.914967491883	18365.1301491836
33694	Rbp2	0.321933720468738	0.661931549064505	-0.820106081785296	2.14396917991431	0.651138893078967	0.974362240277776	0.0518999831904317	0.469961970806395	0.0355178046806065	0.904406136932184	0.896875319660428	15.134258718103
33704	Rc3h1	0.0935399624681231	-0.273311347119444	-0.573312559119864	0.0266898648809769	987.846756717895	877.603413334596	0.0217972844705634	-0.412673730458719	-0.704120293971865	-0.121227166945573	819.630304352573	16110.4828464304
33712	Rcc1l	0.112499004193269	-0.168552030863733	-0.365234587304885	0.0281305255774188	186.008414469538	172.283287000856	0.0283712187961132	-0.375798425661281	-0.659708104056984	-0.0918887472655781	155.899780821976	3085.14889375422
33713	Rcc2	0.0613298741856576	-1.22147513305665	-2.71752334647021	0.274573080356915	1355.94965659147	1203.69777047569	0.0286228123152988	-1.29654176540061	-2.5841000026087	-0.00898352819252857	1060.25905393957	21719.4388860404
33715	Rce1	0.0507486229956512	-0.193074163967412	-0.362788146082985	-0.0233601818518395	131.673851078564	125.517318517525	0.0211423440481074	-0.789343505615913	-1.39708332580223	-0.181603685429591	107.884182054378	2190.4521099028
33728	Rdh1	0.0458138308597776	0.507777468429581	0.0529362356712332	0.962618701187928	2.64037010589649	4.02297015719055	0.0338014581242592	0.280637941656761	0.0607919812395975	0.500483902073925	3.72687059534251	62.3412651505773
33734	Rdh16	0.315852212521449	0.488355187884168	-0.544795689529938	1.52150606529827	0.450458899568731	0.6731592065919	0.0013927918267787	0.73539801065156	0.446257513900744	1.02453850740238	0.74986005454086	11.240868964209
33740	Rdh9	0.135045197355903	0.261592626081879	-0.0712533993271588	0.594438651490917	6.38365366681122	7.54638140638528	0.0160733807722606	0.504708322315167	0.17008259726145	0.839334047368883	10.0248877656084	143.729537032829
33742	Rdx	0.403534325988241	-0.264414811064606	-0.921515914544889	0.392686292415678	2525.61527229559	2455.26978421275	0.0584365285623381	-0.614301567908534	-1.22514659673073	-0.00345653908634058	2336.35037358387	43903.4125805533
33755	Reep6	0.956969751643318	0.0158396628228421	-0.606498123371318	0.638177449017002	14.1462544669137	14.2029934427109	0.0043050719571748	-0.746601998061835	-1.12704422147439	-0.366159774649284	11.3335538589073	238.096810611191
33765	Relb	0.0444630800210625	-0.267978249114507	-0.495771454994887	-0.0401850432341274	102.635456851141	91.4894705193901	0.006878896276215	-0.329844737756673	-0.500504730155401	-0.159184745357946	88.4483468882347	1695.4396455526
33774	Renbp	0.0454807080604799	-0.290215090465823	-0.539408426627918	-0.0410217543037292	121.0406998529	96.9003898025656	0.05674859523398	-0.249925186861787	-0.479162875551538	-0.0206874981720361	96.9226714499291	1889.18256663237
33784	Resp18	0.926466080330598	0.0407710834635719	-0.895785952734836	0.97732811966198	1.25713328057012	1.29730282442019	0.0432512743364186	0.201653068140454	0.0329908751396802	0.370315261141228	1.63440863916773	25.1330684649482
33827	Rfx8	0.32345418822292	-0.189672058208392	-0.579093089111328	0.199748972694544	5.0763798517872	4.52820247026694	0.0186219846515661	-0.100710507937254	-0.166285167284043	-0.0351358485904649	4.66156916925927	85.5969089478805
33828	Rfxank	0.0425000166201547	0.108318931278546	0.0188531494924199	0.197784713064671	77.8492443931721	81.9932657050701	0.0610531749369041	0.192800997995219	0.0127124104007771	0.372889585589661	85.281817755838	1470.74596712448
33847	Rgs18	0.224733206655501	-0.831159618565598	-2.38240307524913	0.720083838117937	0.590033081780452	0.32839077266673	0.0125382616871509	-1.02923117234398	-1.7742513676758	-0.284210977012152	0.208498087678354	6.76153165275322
33864	Rhbdd1	0.199628146148874	-0.143844255667606	-0.361911719566531	0.0742232082313179	437.665685613165	400.2554333118	0.0692051205766692	-0.16453876102432	-0.324556732258654	-0.00452078978998671	395.16109174859	7398.49326404133
33876	Rhebl1	0.636899945698176	-0.096458687636608	-0.525472754778224	0.332555379505008	15.6215657215486	14.6299652697325	0.0448830421792943	-0.262312287590296	-0.4857835480879	-0.0388410270926913	12.6544636407136	257.435967791969
33878	Rho	0.958692127721016	-0.018761864070963	-0.786706925333802	0.749183197191876	10.1256834968652	10.0878921173303	0.047966867083761	-0.411175529699105	-0.777450044389008	-0.0449010150092012	9.03448484818188	175.488362774264
33879	Rhoa	0.489210040148942	-0.307188075775457	-1.2460340128452	0.631657861294287	1037.70658627779	981.175258789326	0.028409559598635	-0.634834983288009	-1.14311349987154	-0.126556466704477	923.689380752669	17655.4273549187
33934	Ric1	0.312071369773641	-0.300900280744293	-0.910750646271835	0.308950084783249	805.103660443589	757.487249086888	0.0389834491363513	-0.608685101501229	-1.14014542954013	-0.0772247734623323	708.117973758976	13624.2532997367
33941	Riiad1	0.0563645753252136	-0.979412178182049	-2.05307076976979	0.0942464134056946	15.9703521265274	12.5939819703131	0.048213202656931	-0.441553102640468	-0.837874258262711	-0.0452319470182236	13.7441370801814	253.850827062131
33943	Rilpl1	0.556002518547605	-0.110545186401814	-0.502338314126279	0.28124794132265	140.70444562551	137.976792819621	0.0381798154354195	-0.880739795471306	-1.70762690315483	-0.0538526877877837	125.924662410776	2427.63540513544
33948	Rimklb	0.00247629154430747	0.254503492102687	0.151912868889982	0.357094115315392	613.472254406409	675.230305127314	0.0135975118671192	0.27373086721819	0.107096846180055	0.440364888256325	680.114350623485	11812.9014609433
33951	Rims3	0.407096012134447	-0.130935582346893	-0.45478487727167	0.192913712577885	143.029634313939	135.168134204132	0.00155362453334434	-0.481134232781095	-0.662754301915753	-0.299514163646438	114.757792864322	2357.73336829436
33958	Rint1	0.111125301834661	-0.369020463739122	-0.808727631245684	0.0706867037674404	247.601589901271	231.593715671284	0.0301106723035649	-0.737020269164205	-1.35435882901911	-0.119681709309303	216.530160632048	4174.35279722761
33960	Riok2	0.113760385071687	-0.126986407532836	-0.275387923218733	0.0214151081530607	521.274202876519	502.054209516123	0.00748730125850025	-0.474134911471223	-0.731361725100492	-0.216908097841954	449.767968725501	8838.57828670885
33961	Riok3	0.166245226869289	-0.33453452974293	-0.80746862605976	0.138399566573901	950.094000974973	892.153980199895	0.00676043876022401	-0.713790731573196	-1.11497107345581	-0.31261038969058	822.836083335207	15990.5043870604
33985	Rmdn3	0.258476871981792	-0.388963612710403	-1.09417275834961	0.316245532928808	297.635769545313	277.668690519251	0.0088754546959172	-0.833364318232321	-1.35220394055572	-0.314524695908921	245.401363217547	4924.23493969266
33988	Rmnd1	0.191856088291349	-0.427296985850612	-1.0867213058794	0.232127334178177	227.28013076964	208.090771878154	0.0510601155827478	-0.771225275558449	-1.53780262127171	-0.00464792984519247	194.633106448878	3780.02405458004
33989	Rmnd5a	0.06285264610123	-0.202139430790804	-0.392983343529759	-0.0112955180518493	666.810075005854	624.29460595307	0.0220541666588677	-0.466096004654274	-0.799890092093978	-0.132301917214571	571.693633361197	11176.7898859207
34013	Rnasel	0.280772405291661	-0.214102970998418	-0.613241795068898	0.185035853072062	55.532696677283	47.7503150985865	0.0229922065895733	-0.279344046174229	-0.475261667857439	-0.0834264244910199	41.4068321620817	868.139063627708
34016	Rnd1	0.54003059319991	-0.156713044622655	-0.69118844936399	0.37776236011868	12.7205919487801	11.8444679666615	0.0247163199593714	-0.917493322206649	-1.68535188318682	-0.149634761226475	8.25408659048717	196.914879035572
34027	Rnf115	0.167008925459239	-0.463055714335177	-1.13485529209778	0.208743863427426	524.79819187883	489.331132836941	0.0209420158418257	-0.830789995657936	-1.47688675965875	-0.184693231657119	469.666863359949	8902.77712845432
34028	Rnf121	0.179520449223825	-0.310986089709463	-0.765795191638274	0.143823012219348	264.89814644281	246.424983334949	0.0606561437173233	-0.487239426097817	-0.963150206945419	-0.0113286452502148	224.525371138439	4415.09100549719
34031	Rnf125	0.364387392739612	0.125720342021468	-0.156256583930448	0.407697267973383	63.5085205934538	70.104671070383	0.0403548298943791	0.336678095116823	0.0561718997504285	0.617184290483217	84.433424275243	1308.27969563448
34033	Rnf128	0.00479680960302295	0.233705707082118	0.124214221650096	0.343197192514141	32.0923944582287	41.5778796558549	0.00539494525778169	0.601069961789509	0.290655050218063	0.911484873360956	44.2339905329653	707.425587882294
34067	Rnf19a	0.506308477068513	-0.0507479039997186	-0.208882301594927	0.10738649359549	647.929594358852	623.218558187759	0.0331550079739782	-0.14493612176906	-0.256250645220506	-0.0336215983176139	576.567653296506	11086.2948350587
34070	Rnf20	0.408711904590352	-0.375710031333344	-1.33666825044556	0.585248187778876	830.695937472346	806.783332280582	0.0300525484669382	-1.05822616495653	-2.03942096832845	-0.0770313615846012	743.40092723672	14285.2811819379
34075	Rnf213	0.152705090618692	-0.473934329750858	-1.13469521629488	0.186826556793162	396.836367166073	358.326036417513	0.0406640038851878	-0.562581662857195	-1.05446172992415	-0.0707015957902435	337.086258419363	6553.49197201769
34087	Rnf25	0.0761327454332549	-0.721971528244013	-1.53178328880845	0.0878402323204209	188.190048624893	170.367818987341	0.0406937282553762	-0.762647839771441	-1.46673466642125	-0.0585610131216278	164.625056535068	3139.09754488381
34094	Rnf4	0.534289134482819	-0.169898548753518	-0.741496977595963	0.401699880088928	1430.60413707559	1384.59742548757	0.0167990477343069	-1.00365426911526	-1.78121647479536	-0.226092063435153	1200.08418067524	24091.7144594304
34095	Rnf40	0.0867384945971136	-0.624495898766414	-1.33964737010631	0.0906555725734851	459.24317442411	426.844110202175	0.0344246475748661	-1.12396523484958	-2.2331517994268	-0.0147786702723678	385.658867501652	7630.47691276762
34106	Rnh1	0.220324304413767	-0.225007415552915	-0.587543986349144	0.137529155243313	195.707287593868	184.963250060746	0.0373888603553721	-0.568529821466099	-1.0537762076626	-0.0832834352696019	168.16085397568	3292.98834978176
34140	Rorc	0.431258954297313	-0.166990760534373	-0.604844939357132	0.270863418288386	24.1793453555692	21.537076378239	0.00350530453390776	-0.38263856486312	-0.552921465280052	-0.212355664446188	18.1818162662601	383.38942800041
34141	Ros1	0.508713148285934	-0.105647496065571	-0.437523168588753	0.226228176457611	4.15714913812247	3.99583050980253	0.0478772142099365	-0.680197772114119	-1.32544084228064	-0.0349547019476001	3.14487831253956	67.7871477627874
34153	Rpap3	0.0138128388532908	-0.511182102033637	-0.837368225132603	-0.184995978934671	229.034665344948	200.389228671822	0.0088505739181085	-0.619954809262918	-0.98278331175418	-0.257126306771657	195.074135554855	3746.98817742975
34156	Rpf1	0.37826649864451	-0.105230831939624	-0.348543414192364	0.138081750313116	373.630842673974	361.831600429742	0.0387810406504714	-0.556328761324039	-1.03502685989921	-0.0776306627488694	323.213071433241	6352.05308722174
34225	Rpn2	0.112846519993856	-0.399874359318802	-0.881975312115116	0.0822265934775124	1823.06444877323	1714.04516203919	0.0318456445398315	-1.00137380604997	-1.92778181920165	-0.0749657928982808	1557.11189537403	30565.3290371188
34240	Rprm	0.562000322051022	-0.0341678554616594	-0.156859242520296	0.0885235315969773	301.571278391096	296.48906454788	0.0211041080001576	-0.265141265398857	-0.446411067263522	-0.0838714635341914	259.066371162831	5142.76028461084
34287	Rps6ka4	0.382595995204538	-0.166100878063341	-0.555553412050509	0.223351655923827	160.269541205914	153.215221803352	0.0485600250205101	-0.400575824801447	-0.758094454092141	-0.0430571955107543	141.782286423268	2731.60229659521
34293	Rps6kl1	0.31113254993445	-0.377341456665666	-1.14987153393826	0.395188620606933	13.9906742731955	12.0686676882503	0.0362739849961587	-0.16985817621219	-0.304109772089039	-0.0356065803353412	11.3832180369875	224.6553599906
34302	Rpusd2	0.46382518215119	-0.0957491936570238	-0.365459413021672	0.173961025707625	75.8909593732985	73.5856173425145	0.0211459036233712	-0.419161263197485	-0.713093765496471	-0.125228760898499	65.241243542813	1288.30692155176
34305	Rrad	0.0669896304836276	-0.581476319898107	-1.18201627648276	0.0190636366865455	14.1661956394584	9.63761393512582	0.0076193194699471	-1.16944262515617	-1.95334882750085	-0.385536422811495	7.51531956965394	187.914774865429
34308	Rragc	0.0453603792554126	-0.570913793972572	-1.08834551960948	-0.0534820683356664	459.874812949827	409.563312778496	0.0104293888289375	-0.675209494339544	-1.09306823856503	-0.257350750114056	385.883173125686	7531.92779312405
34320	Rrp1	0.0380792431810237	-0.334982439219085	-0.60911214420399	-0.0608527342341794	1156.30074049118	1089.21235055708	0.0304650308729154	-0.594816162393315	-1.07576351904929	-0.113868805737335	1047.51906417843	19758.1929313602
34328	Rrs1	0.0900303658360984	-0.120061911243141	-0.248056120240841	0.00793229775455948	363.021988199812	329.736945154333	0.0231422661321386	-0.0353182109777583	-0.0596706465342185	-0.0109657754212982	331.017121009084	6142.65632617937
34338	Rskr	0.35698302452427	-0.430730087987017	-1.41984733618848	0.558387160214443	8.48075825052459	7.23296706708162	0.0141578199947568	-0.900998105252093	-1.54622766158762	-0.255768548916568	5.68057797620465	128.365819762865
34347	Rsph4a	0.213213116375598	-0.675551649936053	-1.84539725381551	0.4942939539434	2.19641193529435	1.59102886349827	0.0133463804588212	-1.40953871573551	-2.59320567699565	-0.225871754475362	1.11383327715904	29.40764445571
34348	Rsph6a	0.0349651266451112	-1.42163220950239	-2.98619355387375	0.142929134868976	4.28791333886242	2.64737106683812	0.0334551921595921	-0.742339677277957	-1.38459985020762	-0.100079504348294	3.05491523173385	59.9411978246064
34357	Rsrp1	0.0273953597219129	-0.315369268859482	-0.548937413265956	-0.0818011244530072	660.902848079987	588.877864467412	0.00735391346237554	-0.503315464401349	-0.776914224504656	-0.229716704298043	557.617399208821	10844.3886705373
34364	Rtf2	0.123107016534523	-0.276239197183413	-0.614719337938172	0.0622409435713451	292.490188378684	278.256572118122	0.0170535695030942	-0.639676270788761	-1.08502078075995	-0.194331760817572	262.34719858147	4998.56375446966
34381	Rtn4r	0.0686401341937448	0.809457350216404	-0.0889522757146717	1.70786697614748	2.79203484699463	4.00334921689517	0.0109005697009252	1.09380123560591	0.312887644109571	1.87471482710226	5.66105272683186	74.73862074433
34385	Rtp2	0.349053725111345	0.159340116328544	-0.18660092733615	0.505281159993238	7.55326089852661	8.78555439976496	0.0582957242546482	0.0806875751946312	0.0070362797213215	0.154338870667941	8.38503102772012	148.34307795607
34408	Ruvbl1	0.325936029654921	-0.328444960228305	-1.0185013997943	0.361611479337687	208.192420368717	188.193662539424	0.00934130540942127	-0.514806547936111	-0.812430165658536	-0.217182930213685	174.171118524909	3423.3432085983
34416	Rxfp2	0.565488740362522	-0.353282604674687	-1.67264568857754	0.96608047922817	2.49860426655622	2.1764029467253	0.0132511336443821	-1.46983796036446	-2.72839728808634	-0.211278632642583	1.30311796068722	35.8687510438124
34421	Rxrg	0.620570670142566	0.102133427208719	-0.330606141121773	0.534872995539211	1.66394546063946	1.74218444567697	0.0144312002697051	-0.931029463259365	-1.60762472521507	-0.254434201303659	0.948012939777315	26.1248570765625
34459	Sacm1l	0.292608543544797	-0.306722811996889	-0.901478072750575	0.288032448756796	1098.49916589358	1032.72846339311	0.0359317574193471	-0.403527093752652	-0.731893104761317	-0.0751610827439878	961.448423248119	18556.0563152089
34494	Sap18	0.323972151409224	-0.612875055290909	-1.97370993994087	0.747959829359052	214.232576784398	190.771774002479	0.0334263388266032	-1.02587722082255	-1.99650869019667	-0.0552457514484205	176.441651029302	3488.67601089707
34495	Sap18b	0.724072887118694	-0.215822932353539	-1.51815473459435	1.08650886988727	1.8054449942162	1.68980695762608	0.00292443838445633	-2.5013541088138	-4.59551395086756	-0.40719426676004	0.583005819738125	24.4695466294824
34498	Sap30bp	0.36079961856812	-0.187148833546816	-0.605469406704061	0.23117173961043	478.27412435482	459.388788716872	0.00158914997910355	-0.6718838022949	-0.939050395378642	-0.404717209211158	425.332787516426	8177.97420352871
34502	Sar1a	0.669285995860544	-0.103864163135919	-0.615701598051434	0.407973271779596	1288.06277279758	1257.54692371631	0.0466703000634168	-0.536241369647002	-1.0225597061832	-0.0499230331108018	1134.78051671427	22082.3412793689
34510	Sart1	0.0292221030732865	-0.531434069308815	-0.949492202895508	-0.113375935722123	371.767876175988	332.517893025509	0.0387455367103546	-0.991385970846927	-1.96057474361617	-0.0221971980776876	305.9588291471	6061.46759009159
34513	Sash3	0.795052090950239	-0.165483200089471	-1.52041316207425	1.18944676189531	1.04806558084224	0.915891872297293	0.0597938772817583	0.589237507497775	0.00256872780511963	1.17590628719043	1.61881028867537	21.4966064508894
34529	Sbk2	0.117018508617416	0.427994824492565	-0.0985403148628341	0.954529963847964	0.54156477590624	0.93609393536774	0.0467008402006611	0.432362980990759	0.0488933367602788	0.815832625221239	0.9234871870546	14.4068753899715
34531	Sbno1	0.0224978099599369	-0.98493332752652	-1.80581515151677	-0.164051503536269	1488.011165971	1367.56535932474	0.00148619831132613	-2.2056040636075	-3.65160726409526	-0.759600863119737	1237.7435609125	24559.9205172494
34533	Sbp	0.105185701350742	-0.486348506024994	-1.06643457538127	0.0937375633312802	2.25128846388044	1.4267727975443	0.0609847640661382	-0.308465445643642	-0.600553316027596	-0.0163775752596889	1.71178973012733	32.3391059493124
34539	Scaf11	0.11567729607554	-0.354350622933464	-0.782463100136204	0.0737618542692761	1094.33731461877	1019.03577413556	0.0129121478724509	-0.559609317799205	-0.914518034366305	-0.204700601232106	975.68472482737	18534.3468814902
34542	Scai	0.497759450130268	-0.149434651157745	-0.607657247971767	0.308787945656276	314.668933940888	306.106494264328	0.047087052884953	-0.356802448488909	-0.669725624995872	-0.0438792719819471	293.571336430523	5486.08058781443
34552	Scara5	0.830886118805834	-0.0522007548789752	-0.569489444667967	0.465087934910017	20.0168454592626	19.7760892464696	0.00197466136916765	-1.63901274800008	-2.58485301520274	-0.693172480797416	14.7920102114421	327.509669503046
34554	Scarb2	0.476804028115528	-0.0679228961092067	-0.265035860836048	0.129190068617634	2505.01390412318	2463.49454041852	0.0517358330728593	-0.266205194721719	-0.503592806179367	-0.0288175832640717	2338.0430799982	43839.3091472394
34568	Scd1	0.605748035172664	0.0587056242991209	-0.179164304052791	0.296575552651033	970.041479315239	998.458316849594	0.0508828987952117	0.416488328106598	0.0380313653488257	0.79494529086437	1190.58469688739	18954.5069583134
34620	Scimp	0.614265759081163	0.292285469077976	-0.94600765252504	1.53057859068099	0.799344060818825	1.00815400582201	0.0254814115324269	-0.900053682575711	-1.65556251957963	-0.144544845571791	0.395002815837418	13.2150052948695
34623	Scly	0.191489931202904	-0.229731656263133	-0.573221220497193	0.113757907970927	108.063685304149	101.444838876044	0.0288259508669117	-0.561052928496461	-1.00378293068289	-0.118322926310034	92.072028991819	1809.48331903208
34655	Scrn1	0.402259607239978	-0.157166904994788	-0.542328899609467	0.22799508961989	220.969195551666	205.192382675279	0.0152602576281168	-0.336055072640706	-0.548808788217221	-0.123301357064191	183.529167182639	3658.1444724575
34659	Scrt2	0.0730611692750367	0.268095896750885	-0.000551376711860396	0.53674317021363	6.06021931570589	8.64492584169506	0.0428890010516549	0.236175573930839	0.038425562141066	0.433925585720611	7.65533341847127	134.162871455233
34667	Scyl2	0.147031125319809	-0.281908213158125	-0.655399384879157	0.0915829585629077	374.614087624703	350.512502722523	0.0418980446054532	-0.29924414230051	-0.550030740595819	-0.0484575440052015	340.285504252255	6392.47256759689
34669	Sdad1	0.232314923452624	-0.13178932168368	-0.348843720300285	0.0852650769329241	541.034215685712	517.114605995133	0.00560056249946007	-0.402623607029337	-0.603372817954767	-0.201874396103906	482.31999307316	9242.81288852403
34681	Sdha	0.119194447725726	-0.721565198858988	-1.68269539005351	0.239564992335535	1795.24320482821	1680.56343134111	0.032648365582682	-0.993555548783819	-1.91706559023277	-0.0700455073348696	1567.88388467329	30262.1431250556
34700	Sec11a	0.736601858118537	0.107053649466882	-0.565518180108121	0.779625479041886	134.451234368096	136.434484395315	0.0375101096283715	-0.429126387750229	-0.784605526617153	-0.0736472488833051	118.70837906225	2337.56458695397
34715	Sec23ip	0.398984740936361	-0.207954338028962	-0.716083319456949	0.300174643399025	399.235250856768	386.140558300052	0.00581899202874545	-1.03629034824635	-1.65803926226729	-0.414541434225411	343.636000377302	6774.07085720473
34722	Sec61a1	0.264677501371504	-0.179875191830958	-0.501596876418339	0.141846492756423	1422.65065036452	1365.26311450317	0.0481958336502213	-0.809237614782269	-1.60796334214108	-0.0105118874234602	1215.22135319005	24018.8107083465
34723	Sec61a2	0.38126620102415	-0.449370499377267	-1.54403960810551	0.645298609350981	519.228908473051	484.825800663734	0.0318703310906197	-0.864688399639508	-1.6300881301223	-0.0992886691567116	457.699706777402	8770.52649548512
34729	Secisbp2l	0.052953426825475	-0.408120573528595	-0.783190616530113	-0.033050530527076	972.562378065749	904.988045467874	0.0161865281669617	-0.565093989296036	-0.945791675059115	-0.184396303532958	869.072455667761	16479.7372752083
34730	Sectm1a	0.61052700051343	0.338042974239498	-1.08847040921516	1.76455635769416	2.42406294941968	2.99738571863746	0.00974238499689738	-0.71508946410746	-1.15499923828535	-0.275179689929567	1.16428387827907	39.5143952780173
34732	Seh1l	0.994871412164048	0.00197761974340332	-0.650322648052145	0.654277887538952	35.4888107803473	35.5079712416613	0.0304901144100052	-0.649711296284377	-1.18274173473417	-0.116680857834582	28.3738402013079	596.223733339899
34733	Sel1l	0.220929563904919	-0.26614179821811	-0.697724229754828	0.165440633318608	1569.0937414036	1426.12970891226	0.0104394828001711	-0.424496383006875	-0.672074767197085	-0.176917998816666	1321.31721230261	25899.2439757108
34778	Senp5	0.380954214476891	-0.121276738461122	-0.403667790442426	0.161114313520182	719.129094047262	692.065538750696	0.0375150223118036	-0.384683223870054	-0.700709633926808	-0.0686568138132992	654.849659673908	12396.2657548312
34785	Septin1	0.515300277691812	-0.274513307010823	-1.16494948408631	0.615922870064665	15.8284764844981	14.2974847993948	0.0419241320950317	-0.671355998494658	-1.28080257966951	-0.0619094173198035	11.1576398815981	247.701606992946
34796	Septin8	0.17422233768096	-0.234820578760713	-0.5698210771479	0.100179919626474	1472.48621865044	1341.18426596073	0.00097581891860646	-0.454247954980376	-0.608190246662555	-0.300305663298196	1213.36687229174	24162.2241414174
34807	Serinc4	0.0944533361230581	-0.269154058331138	-0.565526396459076	0.027218279796801	28.1572997959798	23.7540723532274	0.0333213181827931	-0.445415055726755	-0.802729468201451	-0.0881006432520593	21.8080384388276	442.316463528209
34866	Serpine2	0.0181478144327639	-0.14514415933897	-0.239251056960153	-0.0510372617177881	4419.94138685836	4020.93323956601	0.0272494082515537	-0.29577041331824	-0.513864729703819	-0.0776760969326616	3650.1818485386	72546.3388497778
34871	Serpinh1	0.334745474178712	-0.144616422213224	-0.448174215776909	0.158941371350462	1920.66231442296	1816.35764249676	0.0515436732314628	-0.412096668320748	-0.787808648025682	-0.0363846886158151	1630.5347818065	32205.3284323573
34891	Setd6	0.488548451812945	-0.111408673901542	-0.444639576571996	0.221822228768912	68.9414586579166	66.7053820739585	0.0521673649638963	-0.308238949364951	-0.585451503256806	-0.031026395473096	61.7603160170713	1184.44294049368
34902	Sf3a2	0.04234161218562	-0.408919223568508	-0.759069255655893	-0.0587691914811221	152.542625034268	136.079289352407	0.00207432625006298	-0.623358394691346	-0.883029764240846	-0.363687025141847	127.579470588691	2497.2083098522
34904	Sf3b1	0.166081774123885	-0.181011268327304	-0.431949128742267	0.06992659208766	3633.53005923966	3484.41151193327	0.0321668355637122	-0.735615844633247	-1.36351371755627	-0.107717971710221	3131.08650149349	61494.1684359985
34906	Sf3b3	0.406074031900156	-0.0568760861530114	-0.196736345992439	0.0829841736864157	1659.50385583069	1603.67582577073	0.053626973983795	-0.474551413672311	-0.918355841617629	-0.030746985726994	1395.37584194135	27951.3331412567
34907	Sf3b4	0.186992638935648	-0.382467295728599	-0.960127972621996	0.195193381164799	209.035480272386	187.744949951637	0.0638281357049348	-0.338091949155464	-0.664687054277723	-0.0114968440332047	185.104830864412	3491.31156653061
34912	Sfmbt2	0.650432870553803	0.086571607849862	-0.314709226228069	0.487852441927793	17.5955373720067	18.1739336929172	0.0549390116604035	0.595068926323688	0.0181245142692317	1.17201333837814	21.7144026907432	344.903242534003
34914	Sfpq	0.094807496534823	-0.368580819863406	-0.781185509653564	0.0440238699267532	3009.10993438841	2818.67803149715	0.00950311272978473	-0.685604832376584	-1.10130043981598	-0.269909224937186	2653.95588902588	50890.4631294686
34915	Sfr1	0.128191684927114	-0.176238519401893	-0.393510550710932	0.041033511907145	543.099108807647	512.387895592097	0.0359211780539276	-0.388230775497309	-0.703236036956125	-0.073225514038492	469.817076747163	9151.82448688144
34917	Sfrp2	0.0425815993062371	0.350963505628147	0.0529882718221779	0.648938739434117	10.760744501494	12.7072728892259	0.0340660865964999	0.55746555823242	0.0959674598342335	1.01896365663061	13.7266608750703	223.168069594741
34922	Sft2d2	0.28313431252641	-0.126786555949256	-0.362726521666609	0.109153409768096	244.465729710735	233.775760968604	0.0412393710977488	-0.313305934047113	-0.575136370216371	-0.0514754978778546	217.950944629291	4177.15461185177
34941	Sgf29	0.0155865935238748	-0.429727583878924	-0.70790972132718	-0.151545446430667	143.232537560499	128.004880751298	0.0158919800816472	-0.703840325790124	-1.19329375368476	-0.214386897895486	123.573594445635	2368.86607654459
34951	Sgpl1	0.142354781025707	-0.423780170932384	-0.990305523627731	0.142745181762962	2285.25138335477	2081.95811702411	0.00522222876576178	-1.01925182858373	-1.61179639171565	-0.426707265451806	1846.48114318356	37282.1438613746
34961	Sh2b2	0.0409923136045499	-0.288387337386147	-0.528087370852014	-0.0486873039202811	41.3585496609466	38.601215193484	0.0325713989560134	-0.613762573179505	-1.12228159633856	-0.105243550020453	35.0211261507998	689.885346031383
34970	Sh2d5	0.0330054339050131	-0.269483157090584	-0.478799796019416	-0.0601665181617518	45.4432140345509	37.8762490173662	0.0694697406743008	-0.332172226423115	-0.662223549791671	-0.00212090305456025	34.7300353407641	708.296990356088
34979	Sh3bp4	0.384579240302647	-0.0825383279202144	-0.275942346221939	0.11086569038151	231.286039454131	216.22447415888	0.0351455286320018	-0.222625655695468	-0.397815216683454	-0.0474360947074818	195.601049565942	3858.66937907372
34981	Sh3bp5l	0.0302514960206727	-0.229181325278768	-0.40187057272351	-0.0564920778340267	147.864561536193	136.26536703858	0.00067408410124965	-0.831250909650498	-1.11842478365909	-0.544077035641908	121.31750750435	2432.68461647474
34998	Shank1	0.304418994402951	0.322355048087216	-0.321590842086532	0.966300938260963	17.6785883269911	22.5886908296988	0.04391455369809	0.597583071151394	0.0578593330240212	1.13730680927877	32.7550142979432	438.133760727799
35018	Shisa5	0.0226476019959871	-0.259541866705239	-0.440343810343173	-0.0787399230673045	96.0900317208228	85.8271068192315	0.00858517563606216	-0.353354240543712	-0.547110707254434	-0.159597773832989	82.0438307161487	1583.76581553722
35022	Shisa9	0.006030417064045	0.299519696818168	0.150077296296749	0.448962097339587	77.195661539277	94.5384563813627	0.0389702265446765	0.30831061815753	0.0552644009965214	0.561356835318539	110.689404010882	1694.54113158913
35026	Shkbp1	0.0975410712818682	-0.377619924072717	-0.805654926825201	0.0504150786797675	65.5131518033695	60.6981536145468	0.0373915176222074	-0.845233696432677	-1.6250421777073	-0.0654252151580571	56.333132768879	1095.26662912077
35027	Shld1	0.0338110054422735	0.40215953223776	0.0808631670298959	0.723455897445625	63.9233624356633	68.8555410132196	0.0677349480582884	0.135568014670518	0.00498303929126748	0.266152990049769	67.0228539979738	1198.81054468114
35033	Shoc2	0.218736727451865	-0.310036437652926	-0.813050670831057	0.192977795525206	723.554597174087	693.129326922593	0.0194354402285495	-0.587485726196139	-1.00546280673209	-0.169508645660183	665.793919895008	12494.8670639501
35038	Shroom1	0.337544533249334	0.37017562177122	-0.433977625446484	1.17432886898893	4.92558451217709	6.0885823708025	0.0275064919929253	0.225874256257758	0.0603374681880268	0.391411044327489	6.79614757421998	106.861886743197
35039	Shroom2	0.0702665900955302	0.582993449350907	-0.029397056488094	1.19538395518991	237.635273920605	255.214194175958	0.0403912225919546	0.86038572816961	0.0438955817966837	1.67687587454254	271.865635007647	4588.29061862526
35044	Siah1a	0.193996959350872	-0.158512432107415	-0.395504496870948	0.0784796326561186	559.649121026551	536.13793289253	0.0334331509066875	-0.380125136525735	-0.681600493375502	-0.0786497796759687	504.857595593774	9603.86789707713
35052	Siglec15	0.02880249172857	0.716419689993782	0.127488733978341	1.30535064600922	1.63394626872463	2.25311392969943	0.0100332904172378	0.642445112256524	0.252193537988716	1.03269668652433	2.37955465002988	37.5996890907237
35062	Sike1	0.0612608169427022	-0.436305469354572	-0.859371068391342	-0.0132398703178024	298.639876203979	282.22314909714	0.0206523243504266	-0.975030668525132	-1.76613903363529	-0.183922303414976	266.59549003006	5084.75109198707
35064	Sim1	0.46278701791352	0.149403042766295	-0.27177969123571	0.5705857767683	15.679469714371	16.5400862034687	0.0110199349237641	-1.56677055222696	-2.89096112085791	-0.242579983596017	11.1986079954426	260.508983479694
35066	Simc1	0.239362221524856	-0.184707231933016	-0.495552108533741	0.12613764466771	552.583041339424	513.982429206384	0.0568797749926251	-0.385299377583281	-0.746273165582717	-0.0243255895838458	484.253673455136	9304.91486400567
35078	Sirt1	0.0580302185957547	-0.216539697565359	-0.415872668129387	-0.0172067270013308	413.127622116104	376.307636273342	0.0113664064792355	-0.373623196797843	-0.59419302209045	-0.153053371505236	343.147970568765	6795.49937374927
35079	Sirt2	0.165598504019577	-0.119453835640607	-0.284069130295463	0.04516145901425	367.635814529154	357.25956115595	0.0492615667493298	-0.448118960010342	-0.853639143289083	-0.0425987767316	332.611569626676	6345.04167187068
35089	Six2	0.338340455870466	-0.394389322935865	-1.25641095652015	0.467632310648418	10.5311441605813	7.48503771564547	0.0430938352524027	-0.407839211169715	-0.758903708850548	-0.0567747134888827	6.84561717554395	149.170794310624
35112	Skint8	0.177480810078407	0.862712910089963	-0.572559493477675	2.2979853136576	0.590733615638037	1.01058731506407	0.0381612449971824	-0.932453998241564	-1.82242615706122	-0.0424818394219091	0.310645754104585	11.4718001088402
35130	Slc10a1	0.817416335972825	-0.0309063540917151	-0.31397706365259	0.25216435546916	29.5421339172336	29.1158842767708	0.0419096817338327	-0.267310294611815	-0.490381352594499	-0.0442392366291305	23.8525087379269	495.063161591587
35140	Slc12a2	0.195220677877198	-0.297250590570103	-0.750033498677179	0.155532317536973	957.281349671236	915.139952050106	0.0416575648427517	-0.825122776548402	-1.60699275196374	-0.0432528011330678	835.736330713902	16248.9457946115
35151	Slc13a3	0.566131985674971	-0.115290779073442	-0.535122385021285	0.304540826874401	56.5009026277203	54.296538381387	0.0599534255060357	-0.372160696083992	-0.726158194052595	-0.0181631981153891	49.8208258868312	963.709601375631
35158	Slc15a3	0.532100749346327	-0.31652547677122	-1.39396362352795	0.760912669985505	3.07912723723559	2.57192819694715	0.0294543817934998	-0.616326322021087	-1.11253996171752	-0.12011268232465	2.10875876190252	46.5588851765116
35172	Slc16a7	0.101046075914583	0.252048230599004	-0.0321959639545473	0.536292425152554	64.7195254159125	72.2502986530197	0.0102409934241749	0.471329088954872	0.195142954392447	0.747515223517296	80.3459744750704	1303.89479126402
35189	Slc19a2	0.0647522104497725	-0.21400033705634	-0.41834513592043	-0.00965553819225057	289.32889801455	261.396844103841	0.0564443114338414	-0.311822208402284	-0.599722981580144	-0.0239214352244244	217.448476498141	4609.04531169919
35192	Slc1a2	0.156697522546633	-0.0979005017437862	-0.229188815758126	0.0333878122705539	2443.33127844922	2297.76747666117	0.0683822415601436	-0.128100941474255	-0.251839558338878	-0.00436232460963193	2189.40712790024	41583.0352980638
35204	Slc22a15	0.159083776864745	-0.250990434124079	-0.594439519468443	0.0924586512202838	113.643902524745	100.17316283486	0.061550674865286	-0.418134381291847	-0.822783462781725	-0.013485299801969	91.749637040111	1833.40021439829
35227	Slc23a3	0.250531271133285	-0.76009047718282	-2.23991970061001	0.71973874624437	2.44552692077625	1.62224311301186	0.0279972829390942	-1.06006875068582	-2.02370433582195	-0.0964331655496797	1.38227057468352	32.7002436508298
35240	Slc25a15	0.848168701836612	-0.0194082229665499	-0.23392485714089	0.19510841120779	161.465800714548	160.312746182902	0.0222787790981723	-0.373753994675549	-0.637432156830011	-0.110075832521088	137.943370273848	2758.33150302779
35260	Slc25a33	0.381377068819122	-0.15344067415553	-0.511852838890801	0.20497149057974	269.637053388662	255.989061699683	0.0222014615240815	-0.269290706565745	-0.45608587981894	-0.0824955333125492	231.606706049822	4543.396926829
35263	Slc25a36	0.298381873167944	-0.134954801541299	-0.395329228339598	0.125419625256999	1181.74361355929	1149.04160441599	0.014469408215215	-0.452843001981996	-0.741660946982865	-0.164025056981127	1074.43110339558	20431.2979282252
35265	Slc25a38	0.0194860395683928	-0.278313004764041	-0.464812153586314	-0.0918138559417677	93.9377507831993	85.987936414512	0.0185658738250971	-0.849325561040617	-1.49225171994804	-0.206399402133197	71.0493354824428	1505.85013608092
35268	Slc25a40	0.314197048399393	-0.110426853579958	-0.331078110800981	0.110224403641066	195.548776900146	191.187864598043	0.0654111591901393	-0.31983773458599	-0.630506602547783	-0.00916886662419697	174.457043050373	3367.16210729137
35310	Slc2a2	0.279565283213751	-0.217194661573274	-0.6210804839449	0.186691160798352	1.97089792436489	1.4337949695926	0.0205238416075587	-0.40988606007211	-0.69446878927746	-0.12530333086676	0.780190868588036	25.1093025752732
35315	Slc2a7	0.371798084774502	0.336898872531846	-0.449984944940846	1.12378269000454	1.36320386861085	1.60312520720436	0.0150139186843078	-0.669037275890907	-1.12296689320925	-0.215107658572568	0.915161955861968	23.2889461900631
35322	Slc30a4	0.717056779216005	-0.0259680622034279	-0.176835926786919	0.124899802380063	1620.22654726603	1598.85188058621	0.00868846769908365	-0.10144039646354	-0.155703789962347	-0.0471770029647332	1545.37668262646	28586.7306628721
35323	Slc30a5	0.546674002096602	-0.0507898833480641	-0.226047371010461	0.124467604314333	701.802823202146	695.535845229655	0.0384746277104797	-0.596714632832475	-1.11406599197604	-0.0793632736889104	631.35658890328	12172.1715440105
35335	Slc35a1	0.719973851906023	-0.102861823303659	-0.708553011501972	0.502829364894655	204.82889982698	201.559728986174	0.0317941913549832	-0.629716648464487	-1.14992655362202	-0.109506743306956	187.289842345323	3562.07082695086
35345	Slc35c2	0.400433149169132	-0.193022235823545	-0.665537414932176	0.279492943285085	256.659520386498	242.5720527304	0.0273251640879835	-0.551335541304927	-0.978777372419703	-0.123893710190151	214.358515242103	4281.54053015401
35356	Slc35f4	0.126850297284706	-0.715843702001201	-1.69299491712168	0.261307513119277	19.1257118209933	16.1964443741924	0.0481341237503749	-0.78857664612621	-1.56174051090603	-0.0154127813463858	15.8542547820029	307.058465863132
35361	Slc35g3	0.43500627885387	-0.329058839638551	-1.21648365264147	0.558365973364364	2.61867775269547	2.09612314683076	0.000950365840166074	-1.48234984208449	-2.17127016538485	-0.793429518784121	1.12202569180131	35.0209595479652
35377	Slc38a4	0.318726528766489	0.585841411828814	-0.690610802528998	1.86229362618663	1.26314956015033	1.73697523537131	0.00179968326593498	-2.22486537409021	-3.75630953617571	-0.693421212004709	0.533677587022861	21.202814295267
35384	Slc39a10	0.386878642933625	-0.142002089468121	-0.477602359987914	0.193598181051671	715.85910083632	680.861522552365	0.0519582975697415	-0.400949166533639	-0.766679134339546	-0.0352191987277324	575.426234511544	11832.8811474014
35385	Slc39a11	0.964341932418914	0.00966310766929606	-0.44856691938163	0.467893134720222	332.284997016172	332.987366323543	0.0614638474516662	-0.45868297142082	-0.905973736252968	-0.0113922065886717	300.180268840572	5792.71579308172
35386	Slc39a12	0.763149654064731	-0.0746719886695606	-0.598174893296171	0.44883091595705	31.9501625017213	30.9313938892269	0.0213073827156393	-0.373119981355835	-0.633106530540231	-0.11313343217144	26.3596792671987	535.447413948881
35389	Slc39a2	0.000473101144522129	-0.816011342559731	-1.07612113727889	-0.555901547840575	6.44551296606652	4.80597480134595	0.00301498786992009	-1.53596073169676	-2.47686223111117	-0.595059232282358	3.96105028136173	91.2752282926452
35393	Slc39a6	0.176577153832497	-0.155126979497841	-0.376211124813701	0.0659571658180186	759.995688227315	715.853088583748	0.0360801358312035	-0.453701520674737	-0.82700994744823	-0.0803930939012444	645.838669629597	12730.124678644
35396	Slc39a9	0.220696185929011	-0.391221058581342	-1.03772466921021	0.255282552047526	298.596714608891	286.954901125096	0.00508059735015713	-0.882828543488455	-1.37047018707976	-0.395186899897153	263.259954566403	5092.86942180234
35398	Slc3a2	0.482342791935866	-0.101130968237325	-0.398960139729046	0.196698203254396	2476.43772080637	2366.11120661804	0.0229959664234248	-0.254697465586611	-0.432770700785952	-0.0766242303872706	2195.23138648346	42226.6818834472
35432	Slc4a9	0.844051764335839	-0.105189644023832	-1.23965453096479	1.02927524291713	6.24859182751556	5.97834303452384	0.0433018317598409	-0.580364407899791	-1.09999948562097	-0.060729330178614	4.38817050938796	99.6906322285642
35447	Slc5a6	0.921625732968737	0.00677683738764594	-0.139184040514718	0.15273771529001	68.6824725338516	68.905607013628	0.0307484106886955	-0.28813985143438	-0.507900436655792	-0.0683792662129672	56.9695210133225	1167.34560336481
35476	Slc7a10	0.411866998111751	-0.515803737313977	-1.88288516857264	0.85127769394469	15.6396426870258	14.0788783242107	0.00418512488810279	-1.50058018730613	-2.48000014161916	-0.5211602329931	12.520560558644	253.434489419284
35483	Slc7a3	0.0781344745546221	-0.127422230114006	-0.256428516181302	0.00158405595328992	91.4780777523295	75.165613251457	0.0229583630500029	-0.325597196205918	-0.555392597612832	-0.095801794799005	60.4417256701709	1362.51250004374
35484	Slc7a4	0.124168623009107	0.240538376287608	-0.0539461461292511	0.535022898704467	16.033951983627	18.7650906223749	0.00624377785931041	0.646394746717078	0.296573539307125	0.99621595412703	21.6721630967	338.827234216211
35487	Slc7a6os	0.132810611532813	-0.533834123307686	-1.2425897216888	0.174921475073426	271.523014598702	249.758708519959	0.024574414621105	-0.831076171964064	-1.50677358572671	-0.155378758201415	237.68946780383	4553.82714553494
35501	Slc9a5	0.340907528837856	0.138661062666292	-0.156395656607155	0.433717781939738	63.8204731948568	68.3835747915614	0.0108828212602635	0.348123913623527	0.145738881015217	0.550508946231838	77.8670322535083	1260.42648143956
35519	Slco4c1	0.933495240695538	0.0402300996502974	-0.981914449596743	1.06237464889734	1.31095787487983	1.33966578937465	0.0328146261088913	-1.17054858627389	-2.32795645558472	-0.0131407169630673	0.38323558530238	18.2031554973411
35525	Slf2	0.26937600119047	-0.336215814427158	-0.956286041367709	0.283854412513392	524.697992499197	480.78132543146	0.0589924976747969	-0.612874941524318	-1.22400076872444	-0.00174911432419445	451.402868108416	8741.29311623444
35547	Slk	0.239267075048672	-0.204604821241941	-0.549509657091893	0.14030001460801	875.294607624146	845.529379808754	0.0515496101967827	-0.674423062389707	-1.32846326761936	-0.0203828571600559	814.756233730671	15213.4813269814
35576	Smarcad1	0.620216260119639	-0.126957818249399	-0.665078179625123	0.411162543126324	1001.69543083296	979.415738479236	0.0629110204156108	-0.493043759803238	-0.981208313687117	-0.00487920591935942	915.566435202619	17380.0656270889
35584	Smarce1	0.605633311070801	-0.166893862953424	-0.847016765973508	0.513229040066661	706.682580666771	692.521070812482	0.0182516792862548	-0.868405310644293	-1.52668819745269	-0.210122423835899	644.06504946982	12259.6122056944
35590	Smc3	0.155969524381067	-0.326154792663565	-0.772981300461339	0.120671715134208	1058.69770533024	993.989858051856	0.0373360457578544	-0.461851767131964	-0.846444917725665	-0.0772586165382628	949.01931568698	18010.2412744145
35592	Smc5	0.23639972786058	-0.291715890663272	-0.78513960303018	0.201707821703635	1083.76505137622	1042.88064131117	0.021098770080271	-0.765410519365395	-1.35019753533141	-0.18062350339938	982.519329908398	18654.9901355747
35606	Smg8	0.00836704078974083	-0.46384454299655	-0.721887949459994	-0.205801136533106	185.109893263711	166.720039719919	0.00288253053840171	-0.991626252582675	-1.48901285301796	-0.494239652147386	155.590122739855	3044.52033434091
35626	Smim3	0.0233689921847676	0.48569954350388	0.130750356437877	0.840648730569882	15.1310449973526	19.3764624716473	0.0540204142110931	0.430896496613409	0.0305606465465604	0.831232346680257	20.403843165588	329.468103807528
35642	Smndc1	0.270904923770219	-0.150092521808868	-0.421893788856412	0.121708745238675	334.090866881756	323.277888085011	0.00313750761524215	-1.07031484581017	-1.63238758551192	-0.508242106108423	308.284972715385	5793.92236609291
35651	Smox	0.103433724101493	-0.173024870033579	-0.368336362508296	0.0222866224411383	359.873555728701	334.788198687474	0.0559484848679903	-0.282891094418368	-0.542251642353179	-0.0235305464835575	318.084817952596	6076.47943421263
35669	Smurf2	0.454913316089713	-0.162464061112287	-0.612484011472769	0.287555889248195	945.003787287291	907.05031726747	0.0458861271383795	-0.303300692428076	-0.564943459465698	-0.0416579253904538	873.546826220488	16353.6055846515
35671	Smyd2	0.0165651117604932	-0.197462909996363	-0.322960366656317	-0.0719654533364089	587.685726615868	539.81975103502	0.00544443174238758	-0.822292608885969	-1.27536810910826	-0.369217108663675	497.855210642177	9752.16412975839
35678	Snap23	0.294847949748174	-0.43379675086751	-1.29814318952257	0.430549687787551	439.121958405963	418.142998909398	0.0330968283336363	-1.09835461744834	-2.16033521823317	-0.0363740166635198	392.584767618028	7499.09834960033
35685	Snapc3	0.234557502621336	-0.428546978570583	-1.16697034582808	0.309876388686915	347.792753190152	323.556577657929	0.0383216867231257	-0.751207894866646	-1.42985812990132	-0.072557659831973	314.552701857141	5915.41219623133
35702	Snhg16	0.914531510775446	0.010530766872895	-0.197375555797369	0.218437089543159	122.333406576566	122.797541938809	0.0217875231990965	-0.502496138107849	-0.863992551416955	-0.140999724798744	104.658272094385	2098.73532365856
35704	Snhg18	0.231415567528162	0.634543166378511	-0.503422360711533	1.77250869346855	0.576931382635218	0.81408069903554	0.0116249547371821	1.89729363149705	0.0748591205768248	3.71972814241728	1.20104046849382	15.5523153009875
35860	Snrnp35	0.501193177434216	-0.189628071076211	-0.77798008606569	0.398723943913268	60.1377582173087	57.3282313252738	0.0203268235565964	-0.503986908918599	-0.8598371172621	-0.148136700575098	50.7678271994216	1009.40290045202
35861	Snrnp40	0.297604833607285	-0.143026322521693	-0.4186291998631	0.132576554819714	357.236935967935	342.876602215542	0.0344940737005251	-0.427739895261168	-0.773190653706942	-0.0822891368153934	310.122930443799	6061.41881176366
35864	Snrpa	0.26217615057347	-0.430312610483624	-1.2236156371209	0.362990416153655	315.257753435678	287.173735956681	0.0293198286050911	-0.629835611241503	-1.13804343089072	-0.12162779159229	275.140151722948	5265.42984669184
35876	Snta1	0.152799940248626	0.195627365547996	-0.0655186720823863	0.456773403178379	63.4652458399167	70.2128847100781	0.0521820584665041	0.183321972625834	0.0208719337460171	0.345772011505651	70.4603573771433	1224.83092756283
35880	Sntg2	0.11867105432598	0.133926829062286	-0.0253965172474459	0.293250175372018	83.7150953826579	90.8603859165637	0.0118068441386151	0.191639054978313	0.0801826787529301	0.303095431203696	103.193855535465	1666.61602100812
35888	Snx11	0.330471862108571	-0.141573343157471	-0.435791576382787	0.152644890067844	147.124847944469	141.703360405442	0.0289667464028566	-0.612950559798749	-1.10364583739713	-0.122255282200366	122.852824794664	2470.08619886745
35894	Snx17	0.133160802278701	-0.307449741545265	-0.698706120410988	0.0838066373204591	457.156635154538	429.955896256247	0.0129224930778401	-1.19194238666786	-2.11140231269047	-0.27248246064525	371.297956190315	7550.4629256066
35895	Snx18	0.0583420878188516	-0.357899069246633	-0.694428867135382	-0.0213692713578844	506.256509937699	475.024400166065	0.00565481909329775	-0.938995672936693	-1.4807533563864	-0.39723798948699	432.271883331391	8481.31676061093
35905	Snx3	0.0540800103699017	-0.714132887846328	-1.42539553542675	-0.00287024026590221	1042.45441041574	930.229092507966	0.0339592618053791	-0.972377117659741	-1.88037512207678	-0.0643791132427052	905.498865027674	17269.0942077083
35910	Snx4	0.197436028667177	-0.4750831568482	-1.22658417613406	0.276417862437663	1040.68651100581	944.117697541093	0.0162844816091698	-1.0989620214109	-1.97103581247366	-0.226888230348136	826.40451294963	16867.2523289792
35914	Snx8	0.155084362142863	-0.289993747401869	-0.684130983999634	0.104143489195896	367.54137266173	339.527670242183	0.027572039025805	-0.541684028845055	-0.961758559011703	-0.121609498678407	312.499333005042	6117.41025545373
35917	Soat2	0.139751200063111	-0.157148726761858	-0.357975413618081	0.0436779600943653	8.86354125096902	7.51317353706256	0.0404853312800578	-0.388289557031391	-0.714970534603614	-0.0616085794591686	5.67712321977714	132.323028046852
35925	Socs7	0.640113300320629	-0.0876970115161189	-0.481426775780778	0.30603275274854	376.456502383393	368.31680717955	0.0175133898992206	-0.451931995367598	-0.755034702608289	-0.148829288126907	335.405413040085	6481.07233561817
35928	Sod3	0.0312290675799004	-1.04954150259773	-2.03072771321107	-0.0683552919843863	11.2653675430889	7.46039630590021	0.00431876481991463	-1.33635630965765	-2.16549281263267	-0.507219806682633	6.72967794719558	152.732650777108
35933	Son	0.0539868383769648	-0.355674990641287	-0.681554788028377	-0.0297951932541963	2750.14244470797	2589.49036926581	0.0146218428685934	-1.12621533660272	-2.00309924740603	-0.249331425799405	2292.45310559402	45792.5155174068
35949	Sowahb	0.477265596051301	0.060909834728079	-0.116006868665705	0.237826538121863	0.681253158556027	0.749977159537988	0.029760376318191	0.164581967336666	0.0419229819003792	0.287240952772953	1.17560671166861	15.6410221785758
35954	Sox11	0.182971740191889	-0.307792760444449	-0.762028763009053	0.146443242120156	2375.18750895455	2267.7198591612	0.00632834389741455	-0.687051228689075	-1.06424111437436	-0.309861343003792	2088.05317852627	40385.7632798521
35960	Sox18	0.0193689896473015	0.825032073934013	0.19804220653072	1.45202194133731	0.154063011360157	0.477020227700492	0.0212882500859905	0.983838768703713	0.176568449055594	1.79110908835183	0.458218255680073	6.53580896844433
36012	Sparc	0.380599893318073	-0.0609338824706863	-0.202315605005011	0.0804478400636383	1225.20962916825	1174.81690387803	0.000647172533218574	-0.435275207945612	-0.56973293296839	-0.300817482922835	1004.90024897864	20429.5606921495
36014	Spast	0.328504441769255	-0.193646554695627	-0.596003573107368	0.208710463716114	777.976202899448	745.813759714693	0.0378005023519402	-0.432136572288645	-0.791157274047485	-0.0731158705298059	707.393677904049	13387.1018431091
36041	Spata5l1	0.0158822132961645	-0.472140545551844	-0.781975379052781	-0.162305712050906	183.322870440481	158.334581864522	0.00124883943259801	-0.94794943937771	-1.33658725250388	-0.559311626251538	142.113758839428	2902.62726686659
36138	Spp1	0.672637949525778	0.0585091611194353	-0.232486336041022	0.349504658279892	44.4672474235437	46.0909945357406	0.0448520032354045	-0.171216000333199	-0.315649519651633	-0.0267824810147655	35.2585012791007	754.900459430311
36148	Spring1	0.248001190540324	-0.134511704703881	-0.364808261835373	0.095784852427611	91.9883903749569	87.2063803048469	0.0550557267169257	-0.433627222918561	-0.839228284291044	-0.0280261615460783	76.6436291319897	1535.03039887076
36165	Spry1	0.122463022111572	-0.519378483179396	-1.18330492179037	0.144547955431575	899.775661039496	765.04421498043	0.0186179909427253	-0.808028611258716	-1.41240948721064	-0.203647735306796	685.667392947302	14102.9236138034
36166	Spry2	0.239839579685667	-0.218126566053706	-0.586858848879158	0.150605716771747	2206.28197874433	2054.14729436545	0.00755265220775239	-0.268926665263388	-0.410035334272489	-0.127817996254288	1926.80363578099	37123.3974533447
36169	Spryd3	0.0623482580115125	-0.31194819600385	-0.609697293083505	-0.0141990989241951	132.381940673824	121.737339548169	0.018367531383043	-0.609798606891689	-1.03950125833567	-0.180095955447706	112.746428551545	2201.19425264123
36181	Sptbn4	0.500114603647667	-0.245747780363832	-1.01075655049241	0.519260989764747	54.5085857339658	50.137992852428	0.0184428724663108	-1.03307430121169	-1.86182133963004	-0.204327262793346	37.3818485693097	852.170562934221
36183	Sptlc1	0.723774613155628	-0.117259484207831	-0.81833468626134	0.583815717845677	414.214598886587	408.471548013337	0.0272179551169962	-1.02034709073017	-1.92816596673823	-0.112528214722116	365.921275470324	7131.64453422149
36184	Sptlc2	0.181947839867408	-0.429898226718577	-1.07600898812544	0.216212534688287	451.498439979308	418.739005259692	0.0506525166159438	-0.72489046984524	-1.43389136465384	-0.0158895750366344	392.249604518612	7574.92229854567
36188	Spty2d1	0.28223239360117	-0.144272227961136	-0.412498545462199	0.123954089539927	430.266367884745	405.697215773954	0.0415269039160754	-0.273788044624163	-0.501811968682947	-0.0457641205653789	384.497155869335	7322.7644371682
36193	Sqstm1	0.0075750752177354	-0.403927678828214	-0.620625181015828	-0.187230176640599	1770.36036038526	1612.24687775938	0.0156794041154375	-1.05124849591509	-1.86383266841451	-0.23866432341566	1456.02353106809	29031.7846152764
36207	Srf	0.341931535114939	-0.120722577639089	-0.377911855609183	0.136466700331005	597.221755447667	558.568992455951	0.0454887322282433	-0.268138784637073	-0.497707167111656	-0.0385704021624897	511.081539276357	10001.2337230798
36215	Srm	0.0615333001139694	-0.131727570569071	-0.254492866827637	-0.00896227431050506	436.132127341631	398.485627147	0.00290999154838381	-0.19832948001157	-0.28075639176843	-0.11590256825471	378.348559674994	7277.79788498175
36222	Srp68	0.00162382035605144	-0.421850754316394	-0.580721322549875	-0.262980186082913	475.612626044956	436.868553695348	0.021935980820969	-1.0523264719395	-1.94316823179073	-0.161484712088262	406.703842175892	7915.11013149718
36225	Srpk1	0.0821827313683466	-0.181061000930675	-0.368523565629484	0.00640156376813406	704.31674843244	650.57876068621	0.00430059666219511	-0.850567780442978	-1.29772787274336	-0.403407688142592	571.013207389943	11555.4522990516
36228	Srpr	0.147313252551596	-0.290755241841592	-0.676771280368537	0.0952607966853543	398.620659279651	369.772629368535	0.0240611398961502	-0.420260569505321	-0.725767195681461	-0.11475394332918	353.144972646436	6729.22956776773
36229	Srprb	0.0483074867994226	-0.236263451380185	-0.44162025039418	-0.0309066523661913	489.367286833237	453.132930942851	0.0466932738305516	-0.517594299320434	-0.9850536618225	-0.0501349368183673	411.591562419751	8124.55068117503
36230	Srpx	0.332022639531886	-0.362922735316737	-1.14046900675769	0.414623536124214	4.03427019365959	3.23510797490579	0.0153291680201506	-0.787156543139647	-1.34270048891438	-0.231612597364909	2.10994023187922	56.2759104026676
36241	Srsf10	0.828221927774051	-0.0490053331593783	-0.526903609793141	0.428892943474385	1107.19581153348	1086.52949866701	0.0601402248111784	-0.230160258651749	-0.44488847555805	-0.0154320417454482	965.004627043052	18952.3796234612
36242	Srsf11	0.178000251083153	-0.402275627213845	-0.997139106229615	0.192587851801926	1390.59867747682	1304.73796124165	0.0127573977774558	-0.884583329360369	-1.49797016545396	-0.271196493266784	1236.28970198856	23589.7580442421
36244	Srsf2	0.039092035675837	-0.14469658732505	-0.261447608516992	-0.0279455661331078	1487.29129759156	1362.23345019464	0.0120310980624975	-0.284727061168808	-0.452923067677171	-0.116531054660444	1254.40599349675	24623.5844476977
36248	Srsf6	0.00395530994296005	-0.388657920249142	-0.566729299250819	-0.210586541247465	1880.30197609689	1709.78840604197	0.00173111526775424	-0.915400371161877	-1.31456890253794	-0.516231839785813	1536.99733277774	30762.5262894996
36255	Ss18	0.692094258019104	-0.110476441294552	-0.69870020931097	0.477747326721867	816.605086225439	799.233839248999	0.0284897794179225	-0.365507431729028	-0.641480551531665	-0.0895343119263898	750.764284533216	14199.6192600459
36307	St3gal6	0.0383549876881515	-0.35129479487845	-0.640165258889019	-0.0624243308678799	42.673871461526	36.0487723826008	0.014848564567571	-1.01321024097179	-1.77543363358914	-0.250986848354436	30.4059369135846	654.771484546268
[truncated: 264 more rows]
