# Supplementary material for: Sex differences in the transcriptome of extracellular vesicles secreted by fetal neural stem cells and effects of chronic alcohol exposure
Source: Biol Sex Differ. 2023 Apr 15;14:19. doi: 10.1186/s13293-023-00503-0 (PMC10105449; doi:10.1186/s13293-023-00503-0)
Supplement: Supplementary file 37 — Additional file 37: Table S31. Effects of Moderate Ethanol Exposure on RNA Enrichment Table of RNA transcripts to measure ethanol effects on RNA enrichment in EVs by EV/Cell ratio between control group and moderate ethanol-treated (120 mg/dL) group; paired t-test, p < 0.05; Hedges’ g with 95% confidence estimate. [file 13293_2023_503_MOESM37_ESM.csv]

	Gene_ID	pvalue_0vs120	effsize_0vs120	effsize_0vs120_lower_CI	effsize_0vs120_upper_CI	mean_ctrl	mean_ethanol_120	pvalue_0vs320	effsize_0vs320	effsize_0vs320_lower_CI	effsize_0vs320_upper_CI	mean_ethanol_320
42	1500009L16Rik	0.0341468677212475	-0.874501154897085	-1.66694279973431	-0.0820595100598596	0.904878871025722	0.57376335742938	0.0825995661946949	-0.772867578804484	-1.67904890014924	0.13331374254027	0.683856360557175
64	1700001P01Rik	0.0297165920464871	1.13447042172613	0.0582769672557482	2.21066387619651	0.12559705083403	0.401544644146536	0.174687904757581	-0.768733218458589	-2.00173183079146	0.464265393874286	0
69	1700007K13Rik	0.00452725479055182	0.659272614317263	0.327599123055354	0.990946105579172	0.332957146841909	0.481784833841316	0.508568962161332	0.358237747461944	-0.799017571912997	1.51549306683688	0.422856897225163
88	1700016B01Rik	0.0246147768774936	0.64878417188487	0.148207716423732	1.14936062734601	0.168345821791557	0.397405011968358	0.15445022380573	0.714983920366927	-0.349681200396272	1.77964904113013	0.372591227754476
103	1700020G17Rik	0.0550338576313516	-0.596407185443095	-1.17517196207485	-0.0176424088113376	0.786913389315082	0.673938594886043	0.773008318232563	-0.0521078857976728	-0.433650716350385	0.32943494475504	0.776627614779082
134	1700030K09Rik	0.0479901946905379	0.76163046567536	0.0215632389781465	1.50169769237257	0.296469642944303	0.352274009635578	0.154914633072466	0.642532055925028	-0.29662731136859	1.58169142321865	0.379573355478945
139	1700034H15Rik	0.033943966572413	-1.08276347644319	-2.13191297149298	-0.0336139813934069	0.601113101437666	0.315032332883415	0.254142232124517	-0.609170920014017	-1.75662821025264	0.538286370224603	0.445025739476815
177	1700084E18Rik	0.0592604640953876	0.551292818683433	0.00911269614970178	1.09347294121716	0.139811417993936	0.310843821967871	0.0931396773801799	0.795737081853933	-0.186669522566322	1.77814368627419	0.405328228495542
191	1700096P03Rik	0.0430223127427794	-0.0771025401448138	-0.140934712303128	-0.0132703679864998	0.64412227283296	0.566921405001401	0.624974093534153	-0.334261429106056	-1.80475852579967	1.13623566758756	0.447533657913168
224	1700126G02Rik	0.0181735119424794	1.25927477423114	0.171325467077339	2.34722408138494	0.645174071528833	0.73442416436576	0.000507303775287337	1.45664221392862	0.870636716816569	2.04264771104068	0.767104116018347
244	2010001A14Rik	0.0203081269415145	1.4608470225765	0.0643001542586004	2.8573938908944	0.318701588881377	0.448102859797286	0.0798955216321143	0.666131425261084	-0.0823383625818851	1.41460121310405	0.387705447804528
274	2310022A10Rik	0.0230185826650792	1.0043603858766	0.156492633943241	1.85222813780996	0.40871637913993	0.520267150637204	0.25137812424842	0.53663112103651	-0.44969407027917	1.52295631235219	0.46504313339023
287	2410002F23Rik	0.0573261799145122	0.578603362230928	0.0120496666413948	1.14515705782046	0.0878033349252754	0.113811889580061	0.124014474076534	0.65607194245325	-0.216369241021973	1.52851312592847	0.120586513759748
288	2410004B18Rik	0.00859512773070086	0.603352171935696	0.25428979612718	0.952414547744212	0.202590180205677	0.250395050249983	0.179081723363697	0.616224969881164	-0.342719002258831	1.57516894202116	0.248435423263481
303	2610002M06Rik	0.0454628302640778	0.884514855938653	0.00710431283307056	1.76192539904424	0.172721299860641	0.240104957707848	0.475301288628402	0.385625840829075	-0.768826444098	1.54007812575615	0.212900278819457
355	2810454H06Rik	0.000435254815101927	-3.40468043392175	-5.81208926991313	-0.997271597930359	0.423786052717886	0.0226372563808592	0.340841593767237	-0.563533808566676	-1.84802031087454	0.720952693741187	0.28514142915797
361	2900052L18Rik	0.0601947041454134	0.466716200808913	0.0140112550924206	0.919421146525405	0.480097911801575	0.598345905289861	0.311862997041271	0.368621896199595	-0.38617943337325	1.12342322577244	0.555835203923944
372	3100003L05Rik	0.0433071714852162	0.886167770153891	0.0198986083260392	1.75243693198174	0.433051620334843	0.642858155835463	0.00752338891208713	1.08680803036763	0.380939268721879	1.79267679201339	0.712634442567673
377	3110053B16Rik	0.0566141823599772	-0.316077674017012	-0.608382934750624	-0.0237724132833999	0.280454863721484	0.250644392286133	0.882306222447065	0.0617805455196896	-0.822760223564703	0.946321314604082	0.288631866391451
378	3110056K07Rik	0.0216786058821845	1.21054782507467	0.131851832222295	2.28924381792705	0.142054531434624	0.202486962293639	0.00502431510604346	1.50474871378755	0.477938965729177	2.53155846184593	0.23943428399092
380	3110082I17Rik	0.0642184022358376	-0.361590988685957	-0.712969850286398	-0.0102121270855156	0.460383015550828	0.40917073743982	0.319092251751431	-0.238496109243338	-0.72576583950493	0.248773621018255	0.410342238935027
523	4930520E11Rik	0.0118782053139341	0.659200368167835	0.239393474348704	1.07900726198697	0.136792935397699	0.296498997486858	0.939598506625261	-0.0319091088950907	-0.924665456870687	0.860847239080505	0.131197556250285
560	4930550C17Rik	0.0208895678094897	-0.721003079068359	-1.26330186942982	-0.178704288706898	0.805978674762687	0.424534505279749	0.236381472106333	-0.892168721702203	-2.63955905425938	0.855221610854979	0.473411483497173
607	4930593A02Rik	0.0163697627969152	-0.836111153611326	-1.445572368416	-0.226649938806654	0.756288528952114	0.68451274775961	0.322034180557822	-0.451397574300987	-1.41247207299416	0.509676924392189	0.698320596149055
643	4933404O12Rik	0.034708799989595	0.516246003188034	0.0906276736129411	0.941864332763127	0.871773561945506	0.918023632273786	0.11349650683596	0.24619946960272	-0.0444015536918052	0.536800492897245	0.891877414428686
724	6030407O03Rik	0.0179221037372364	-0.391014735958855	-0.651795760735935	-0.130233711181776	0.647165038917967	0.572438613914696	0.483216063754026	-0.250831890301983	-1.00072179202301	0.499058011419044	0.602857846797037
727	6030442K20Rik	0.0311636710778051	0.938452756033035	0.0934492496642698	1.7834562624018	0.239023546986185	0.434636373390295	0.300692826875575	0.322241868930933	-0.315937397107631	0.960421134969498	0.316126397300426
750	6720489N17Rik	0.0359887870520453	-0.492957596607973	-0.901658009790339	-0.0842571834256071	0.562217746561006	0.477564132054782	0.0217831778711259	-0.627789338697268	-1.09337714557668	-0.162201531817858	0.48873556060568
846	a	0.00176329178107411	-1.58049179600867	-2.45170561186537	-0.70927798015196	0.834712914865341	0.728770091566128	0.82730719327956	0.138734255954525	-1.21252808956124	1.48999660147029	0.84364358020589
856	A230045G11Rik	0.0141670277533013	0.267830057727241	0.103166253663421	0.43249386179106	0.743479107236472	0.811879423047539	0.189626303859849	0.273206431403931	-0.135395643725386	0.681808506533248	0.813167579326473
863	A230077H06Rik	0.0115802694254038	0.472603786321029	0.18683862973459	0.758368942907469	0.784745160189439	0.852984810707567	0.631107739961261	-0.120474422439816	-0.647688202278151	0.40673935739852	0.750790706957066
953	A930015D03Rik	0.0181184704405348	-0.268775772472804	-0.445157196727422	-0.0923943482181854	0.780928335918765	0.740361016808445	0.235820466253406	-0.152396280477977	-0.405950382193581	0.101157821237627	0.764110902511199
956	A930024E05Rik	0.0581497524232936	-0.351388539701089	-0.681075873846003	-0.0217012055561748	0.473769664413646	0.404266217099275	0.0160574497443504	0.283773173801146	0.103090874829447	0.464455472772845	0.535192019716998
967	AA986860	0.0304079192264511	-1.20690680491888	-2.38883848571149	-0.0249751241262668	0.326260205935448	0.136955811109711	0.390129840026313	0.400132564288756	-0.585007601211351	1.38527272978886	0.402229752845111
978	Aars	0.0261844271528445	0.347123971045376	0.0920551279910405	0.602192814099711	0.165533067262185	0.19001070623939	0.178478316682469	0.340721754268629	-0.158425113550752	0.839868622088011	0.220513482876391
1034	Abcg2	0.0497288211736264	0.383238572779589	0.0396715945177311	0.726805551041448	0.272942800732073	0.318759222421261	0.633203747931228	-0.0612165807912256	-0.330083188401363	0.207650026818912	0.264484330295553
1043	Abhd14a	0.0246906147904589	-0.545159650965497	-0.955248621551715	-0.135070680379279	0.27548681887404	0.193479353315296	0.15219236212965	-0.319096729152035	-0.750861857790758	0.112668399486689	0.229226937177629
1058	Abi2	0.00197247833883913	-1.08699379930951	-1.60371544296174	-0.570272155657269	0.748602738125399	0.638727992004155	0.256900736030081	-0.623358378817471	-1.80972761463879	0.56301085700385	0.687060169485409
1080	Acacb	0.0369608869584804	0.348047878023537	0.0651825464334742	0.630913209613599	0.608836395602527	0.720095436627559	0.637564074903912	0.0786724507416185	-0.271670597110446	0.429015498593684	0.626262271370118
1091	Acan	0.0474399564835207	-0.479270806393756	-0.910616618007527	-0.0479249947799854	0.649144675080819	0.528456885294181	0.843195269954253	0.053988143696955	-0.523861284344846	0.631837571738756	0.660772804106253
1105	Acd	0.0427509616865817	0.718564806530105	0.0535833813875238	1.38354623167269	0.626908177927135	0.726535295620218	0.327829613472664	0.342926323640708	-0.382352503217976	1.06820515049939	0.672860636722062
1145	Acsf3	0.031388777776682	-0.843776543844039	-1.58249573279535	-0.105057354892725	0.584114469999884	0.503738631633134	0.113966437655183	-0.544397827638234	-1.22388265519136	0.135086999914892	0.513882772837389
1149	Acsl5	0.0385667784818546	-0.653189641722623	-1.22834308764585	-0.078036195799401	0.304481053859023	0.21518818402301	0.337358799175467	-0.430245711152342	-1.37494785443695	0.514456432132271	0.26419644955351
1176	Actr3b	0.0346271600398029	-0.676299725257595	-1.25647078132698	-0.0961286691882137	0.44304116147248	0.372008869992759	0.166924653935028	-0.251726597927421	-0.604169236776533	0.10071604092169	0.393479273110302
1182	Acvr1c	0.0385841835418719	0.748313483916856	0.0714501011788324	1.42517686665488	0.59632931431088	0.741981568656064	0.65950033901235	-0.1681230262782	-0.974255270159754	0.638009217603354	0.55912420417977
1183	Acvr2a	0.0252442319201593	1.31544118267584	0.0465826974054759	2.5842996679462	0.112423910568453	0.161579910730166	0.106623594411409	0.710715821609827	-0.191284934030626	1.61271657725028	0.196330510885058
1211	Adam9	0.00862593246011164	0.163182996813791	0.0756943213554438	0.250671672272139	0.122035785697231	0.145771208291631	0.0429393929137529	0.595393724565241	0.0616847302999769	1.1291027188305	0.174977057857915
1245	Adck5	0.0281702028478974	-0.407580026155936	-0.71665370178713	-0.0985063505247432	0.313197235047948	0.245447511769644	0.0587756428632529	0.585500494044469	0.00642709402307307	1.16457389406587	0.397432133179713
1267	Adgrd1	0.0115600541622384	1.08988166115739	0.301126691223069	1.87863663109171	0.383837509418908	0.709881793747808	0.224174218991778	0.649937372218087	-0.499372171325282	1.79924691576146	0.565035052375506
1282	Adgrl2	0.0252398136530584	1.06531021516235	0.123354626256662	2.00726580406803	0.132707296609544	0.201810742332406	0.00573961451677273	0.775456384748179	0.348860478009909	1.20205229148645	0.182829384087575
1301	Adpgk	0.0167838173964937	0.610757294021437	0.190537997112988	1.03097659092989	0.075758680652545	0.109221801984019	0.541832689742661	0.167492301393152	-0.406895717875613	0.741880320661916	0.0883900705496019
1326	Aff2	0.0544613526649652	0.384000745668321	0.0294270046691494	0.738574486667492	0.286326460050766	0.362480917341072	0.251413123513601	0.112329844221612	-0.0813263969471067	0.30598608539033	0.305893905627037
1331	Afg3l2	0.0172810815061718	0.817335814874356	0.216392865504306	1.41827876424441	0.154243584870515	0.20450975396541	0.0358650982389156	0.580652087978968	0.0897528521678615	1.07155132379007	0.210193049108237
1371	Ahcy	0.00586759524558186	-0.916630758615821	-1.44632335771778	-0.386938159513862	0.301345371479106	0.182663855514681	0.946400410857968	0.0162381130090802	-0.495768235451488	0.528244461469648	0.30368203373704
1389	AI597479	0.0471545672178041	-0.395258923122592	-0.744415939684335	-0.0461019065608489	0.353120631507667	0.29433352230229	0.250870067603148	-0.177209678990369	-0.483737141485005	0.129317783504267	0.320474866460582
1412	Ak3	0.0395363386216747	-0.750185792425226	-1.43416975429972	-0.0662018305507301	0.365086270269118	0.276394975317261	0.0866111769447416	-0.367541018826526	-0.76514133449254	0.0300592968394877	0.312041111281989
1413	Ak4	0.0696412120633007	-0.330941160130127	-0.659987827919555	-0.00189449234069938	0.70064923318137	0.658000015039178	0.314995562848264	-0.258919703926019	-0.784252032083427	0.266412624231389	0.654599281844052
1426	Akap17a	0.00690430174911252	0.790683085950688	0.333831370951837	1.24753480094954	0.543299162255058	0.660562375959573	0.0329190328443472	1.15833466719526	0.0167793863422627	2.29988994804825	0.70845132671275
1445	Akr1c13	0.0427196636553254	-0.646005114794398	-1.23182486657543	-0.0601853630133665	0.469338285178858	0.344151896728967	0.161882535651209	0.748362895180742	-0.401801290794517	1.898527081156	0.596964761163321
1447	Akr1c18	0.0322747602624209	0.867337003518064	0.0961048179792385	1.63856918905689	0.100233632780505	0.456760567992916	0.0145178304558353	1.12024330380711	0.251424844967261	1.98906176264697	0.512603328766771
1464	Aldh18a1	0.0657376674192356	0.261763108787987	0.00912430989269647	0.514401907683277	0.177118632546182	0.192890034207757	0.238691997742783	0.313858888988324	-0.221745837540721	0.849463615517369	0.226760932481089
1488	Alg13	0.0038029307734899	-0.378170797901171	-0.549539230938093	-0.206802364864249	0.228062751307543	0.182648596188583	0.453991805279959	0.218397326592353	-0.388409982262882	0.825204635447589	0.242680450627026
1549	Ampd2	0.0633453290214146	-0.257960680925498	-0.50368396536984	-0.0122373964811569	0.437348600760681	0.402069594092564	0.597059203572017	0.119223466411796	-0.353381412337109	0.591828345160702	0.452960259467811
1558	Anapc11	0.0513261304099821	-0.411129251208554	-0.785379382037303	-0.0368791203798043	0.331799857302881	0.29047540066669	0.657544832237664	-0.156244188212355	-0.900047255262216	0.587558878837506	0.315608368699315
1567	Angel2	0.0320112900584636	0.159254767720307	0.0380692641182999	0.280440271322314	0.324805468203022	0.376936870374081	0.0645817368363816	0.471584669115656	0.00266627463130709	0.940503063600006	0.431731355987719
1596	Ankrd16	0.00278281844798678	-0.323101875172219	-0.458124794598778	-0.188078955745661	0.109921564216435	0.0836759562910732	0.102493864905343	0.33398415238043	-0.0491460928333304	0.717114397594191	0.138596904843362
1670	Aox4	0.0218037582496277	0.708294431395513	0.171191379439086	1.24539748335194	0.847384547187067	0.893421023493837	0.200068298118869	0.398381383094833	-0.226574406031244	1.02333717222091	0.884484919764779
1688	Ap3m2	0.0303798210178425	0.276218631687644	0.0666271740875442	0.485810089287744	0.258554197932203	0.282171634969642	0.219708685630663	0.395131774202837	-0.256664589199143	1.04692813760482	0.302352872822836
1734	Apol10b	0.0279002538942143	-0.883731897186042	-1.6409632744194	-0.126500519952681	0.90260902721842	0.317728174744188	0.0645989099996812	-0.7431563165694	-1.53513061131193	0.0488179781731262	0.448062469500569
1819	Arhgef1	0.0411576722299731	0.89836367013842	0.0305128569549251	1.76621448332191	0.35060058202299	0.407822119406382	0.0479610616991123	1.2886166489661	-0.202536754466637	2.77977005239884	0.461199634704789
1847	Arid3a	0.0253410828463754	0.614495001736041	0.140774785899357	1.08821521757272	0.646140818576756	0.747553840903321	0.715235043484819	0.136195093783467	-0.653200613529392	0.925590801096327	0.674469336312748
1874	Arl6ip4	0.00959254013184958	0.919009804098303	0.319641054160854	1.51837855403575	0.191660649510361	0.273509099348692	0.0274024290721763	0.839808851261082	0.13372035114707	1.54589735137509	0.266755473775976
1907	Arpc2	0.0507262319727088	0.729519812302023	0.0147063412286984	1.44433328337535	0.105235081736015	0.127381620000936	0.0700366962400481	0.811011406561959	-0.0958785742066798	1.7179013873306	0.13191414310295
1908	Arpc3	0.0242392599566256	0.481773756244942	0.126381423860653	0.837166088629232	0.143847479717999	0.179196157834417	0.143945905140488	0.650222702746807	-0.270797818748742	1.57124322424236	0.190509739162303
1944	Asb13	0.037876693097612	0.728478473586804	0.0770007315017901	1.37995621567182	0.205983261885504	0.251545405139125	0.659590458857648	0.315137707813982	-1.22259496898829	1.85287038461625	0.228767852886192
1988	Astl	0.00880141579763909	1.47589026186531	0.334042330595798	2.61773819313482	0.105489629898783	0.660898665812861	0.132431650113614	0.659396814161295	-0.243194115629307	1.5619877439519	0.408864575837881
2045	Atp11b	0.0252777769584063	0.382074851743626	0.102441555080532	0.661708148406719	0.199095939034721	0.237737872735172	0.25005138436906	0.293970875736164	-0.220340589402923	0.808282340875251	0.222626637889086
2058	Atp1b2	0.0560006441693528	0.259826094535177	0.022257057199797	0.497395131870556	0.217269751954369	0.242089378291808	0.0137229253386598	0.457910328542186	0.169561260738574	0.746259396345798	0.251509352798369
2079	Atp5g2	0.048301437625449	-0.190297393426244	-0.354903941196255	-0.0256908456562328	0.251278860338581	0.205892075461595	0.700357966153286	0.146716979043546	-0.659398841148256	0.952832799235349	0.272592993435145
2175	AW551984	0.0162021971829276	1.15971385114991	0.22121392857393	2.09821377372589	0.304176977981788	0.74145665833276	0.925068536131805	-0.0618668271867527	-1.45716383477811	1.3334301804046	0.275288188651391
2189	B020011L13Rik	0.0310249497900529	1.13257284814973	0.0453577416462549	2.21978795465321	0.30643079639331	0.84574361499415	0.706668596186585	0.19389918370781	-0.900231969283515	1.28803033669913	0.413505278252719
2214	B3galt5	0.0569123033252334	-0.280841592581146	-0.539705504203675	-0.0219776809586162	0.710241540125278	0.66077109366167	0.582794160766531	-0.150137657474729	-0.723371018555748	0.42309570360629	0.686295664224797
2215	B3galt6	0.000769853064305426	-0.256570096832426	-0.33648906946989	-0.176651124194961	0.359346965782111	0.315259941561706	0.87391435510802	-0.032823636135308	-0.470881137894572	0.405233865623956	0.353781925201639
2393	Begain	0.0377087077718366	-0.463202823031026	-0.850188685644293	-0.0762169604177583	0.758606412588886	0.589442919669587	0.12953568576532	-0.365779543107298	-0.830053420426955	0.0984943342123591	0.654746366194421
2396	Bend6	0.0462812124941369	-0.470571589419903	-0.89001219215021	-0.0511309866895961	0.380744505864134	0.323972818665027	0.961672424697076	0.013045264260159	-0.562453776706443	0.58854430522676	0.381978414405904
2432	Bivm	0.0526544638935884	-0.722120540554073	-1.43674141904603	-0.00749966206212049	0.256633359414436	0.18909438031765	0.632923330697271	0.208831353465427	-0.716663169825132	1.13432587675599	0.276958373295688
2433	Blcap	0.0607111112410482	-0.34111942270642	-0.665268380088694	-0.0169704653241454	0.501989232755805	0.443163713677372	0.109993747544984	-0.419865533234185	-0.92275367262258	0.0830226061542104	0.429030000081492
2450	Bmi1	0.0586697229811914	-0.229731105181033	-0.442284240386148	-0.0171779699759171	0.214861515364464	0.197273420610587	0.175841823599444	0.476450792757549	-0.234341537532878	1.18724312304798	0.243809101442653
2458	Bmp7	0.0376651062253668	-0.166906032966082	-0.300294846217189	-0.033517219714974	0.503615788048811	0.466946510074688	0.684448199640257	-0.0557163067435838	-0.344006779739658	0.23257416625249	0.495015365590069
2513	Brf2	0.0317602290429232	-0.824451065886584	-1.54442115676701	-0.104480975006161	0.324159489566462	0.27660344371731	0.587739675311207	-0.331656460464894	-1.64275105071875	0.979438129788961	0.292024168810049
2542	Btbd10	0.0400276330553058	0.42010782345193	0.0657852789185774	0.774430367985283	0.105412451101417	0.133956995394162	0.247823538812879	0.453337661137348	-0.357708799377133	1.26438412165183	0.144136111904855
2557	Btg1	0.0631402967652868	0.15499246132781	0.00904012715157515	0.300944795504044	0.129480360962307	0.159748481124733	0.234139794525179	0.310156751175676	-0.212916490357058	0.833229992708411	0.162002933737032
2562	Btn1a1	0.00612671418678113	-1.1672683332241	-1.90885356671898	-0.425683099729216	0.338034885005694	0.161248565554514	0.24278535676937	-0.467737633523419	-1.29679292220953	0.361317655162692	0.229407141701037
2630	C330013E15Rik	0.0307887419841572	-1.00522244935752	-1.92725135556312	-0.0831935431519255	0.577270152918868	0.231623621394167	0.415678799257008	-0.574679842011634	-2.13283437981847	0.983474695795205	0.343357083050558
2633	C330022C24Rik	0.044149934146903	-0.806547289598476	-1.58030126865941	-0.0327933105375456	0.88793334414422	0.821454057222332	0.355534825387602	-0.407795400981585	-1.33704816754999	0.521457365586822	0.823500254474096
2713	Cald1	0.0397277009729037	0.728673976005513	0.0674662803418589	1.38988167166917	0.204788996370437	0.253221934651044	0.00990679420792089	1.27856304606989	0.328333273787517	2.22879281835226	0.286165667092121
2736	Camkv	0.0475391980591803	0.403427917154422	0.0455964835088505	0.761259350799994	0.483564146309425	0.580645626803536	0.600655949421749	0.157414598112668	-0.474590873584327	0.789420069809664	0.534808655480899
2783	Car8	0.0701929080046407	-0.12070125807792	-0.238302450852243	-0.00310006530359579	0.383839502003496	0.364360919119901	0.913470480554637	-0.0134994813198354	-0.27673626506671	0.249737302427039	0.381710165218189
2798	Carns1	0.0111226928597347	-1.14371020637397	-1.97865636628157	-0.30876404646637	0.502892600591682	0.188508927604402	0.167499782600096	-0.587319451811881	-1.46539031978725	0.290751416163489	0.33116801502036
2802	Casc1	0.0236858418195997	0.290438718904764	0.0847345293519235	0.496142908457605	0.927398682571886	0.94508131982698	0.976410252408818	0.0119779057987237	-0.846828753659922	0.870784565257369	0.927954723173317
2812	Casp7	0.0300200490411892	-0.690932099102521	-1.26163021836956	-0.120233979835478	0.369685733510533	0.309636452589532	0.125564793992975	-0.414191778949919	-0.93756021209001	0.109176654190173	0.320748786211661
2826	Catsper1	0.0110149859631754	1.91315439041143	0.0907390971017044	3.73556968372115	0	0.576308362505543	0.363217467649123	0.486189700370211	-0.659338668959106	1.63171806969953	0.128961685254668
2833	Catspere2	0.0406068704440634	0.731915371401647	0.0626779752574328	1.40115276754586	0.519842880706229	0.621996356484773	0.95242087611608	0.0306728075341868	-1.05927032459151	1.12061593965988	0.523345350367049
2864	Cbx7	0.0243487875030412	-1.16408970286717	-2.21822327065312	-0.109956135081229	0.608417093096187	0.500616494186508	0.0574716445067191	-0.656654628542298	-1.31332640173097	1.71446463739233e-05	0.514848210202587
2953	Ccdc34	0.0521567000299917	-0.482251736605469	-0.92994388942844	-0.0345595837824983	0.355453180807298	0.268082654043427	0.485205081320769	-0.308362923378126	-1.2418761127999	0.625150266043646	0.337305831522506
2961	Ccdc57	0.0186764460424379	0.667275106365143	0.187699504217418	1.14685070851287	0.401682340925139	0.48111996253051	0.581820460719306	0.162602256857886	-0.45716469547205	0.782369209187822	0.423348821414815
2962	Ccdc58	0.0427121725614339	0.499096155981911	0.0625547294632951	0.935637582500526	0.167604219445953	0.214602459576388	0.0212922728896805	0.479316216881765	0.138406197721498	0.820226236042032	0.218579157287187
2963	Ccdc59	0.0389282978770136	0.567099923422377	0.077293000499327	1.05690684634543	0.0970823428051057	0.130397744030895	0.266738676498421	0.489901527560782	-0.434534954902214	1.41433801002378	0.136916246623023
2975	Ccdc73	0.0292925935833086	-0.423394935329183	-0.749075536566674	-0.0977143340916931	0.51843257014205	0.460919840442373	0.361020410747247	0.163062797760609	-0.200846616800625	0.526972212321843	0.537037209468172
2986	Ccdc84	0.0494718840192859	0.787838433781795	0.00879047746280692	1.56688639010078	0.092330652387219	0.166641852858543	0.626447320695543	0.226843767864406	-0.761064536352731	1.21475207208154	0.109621050992682
2997	Ccdc91	0.0279186623640624	0.59085343794863	0.125457843379865	1.05624903251739	0.39112203692547	0.451070668771555	0.372185645072386	0.368066782175265	-0.496834904869028	1.23296846921956	0.431955577215317
3089	Cd2ap	0.0596017266455208	0.492598604676291	0.0137101823429756	0.971487027009606	0.18705045233326	0.226113792545686	0.022355729746708	1.29823278616645	0.0950756296890833	2.50138994264382	0.232321074791867
3093	Cd302	0.0256996808330743	-1.28304889915387	-2.51281120782989	-0.053286590477843	0.18002837187322	0.107737245734557	0.0265188258507936	-0.364796112070097	-0.634614525829394	-0.0949776983108007	0.147943762987619
3166	Cdca7	0.0480955968967456	-0.113624048776703	-0.211211823629697	-0.0160362739237093	0.63074550979126	0.601419865386711	0.359626550610201	-0.132213271478005	-0.425678990148325	0.161252447192314	0.593565774708479
3190	Cdh5	0.0019345882675282	-2.32093810373784	-3.99477407715333	-0.647102130322348	0.879896113388445	0.130670213960249	0.0994776168769543	-1.06617340611797	-2.53958468513751	0.407237872901568	0.457703162587603
3206	Cdk13	0.0107848183789532	0.679048921684606	0.254794126049022	1.10330371732019	0.142070048679502	0.182516430371428	0.0511587442700392	0.982059745953498	-0.0619465030520397	2.02606599495903	0.197673593863069
3237	Cdkn2aipnl	0.0237675728341034	-0.413798077962575	-0.713204954210881	-0.11439120171427	0.276464550616003	0.235813406405209	0.80100294449597	0.0892343949420557	-0.660276431571764	0.838745221455875	0.28590829735014
3260	Ceacam20	0.0115892250469857	-0.183848677265957	-0.290191448034712	-0.0775059064972034	0.688585846416544	0.541060280896802	0.639973410952859	-0.289608444762069	-1.61372408497799	1.03450719545385	0.592757262124552
3293	Cenpm	0.0560743231765091	-0.441837243791287	-0.858296623809009	-0.0253778637735664	0.680788527026362	0.626914225348866	0.0419687752506793	-0.286562090999849	-0.526417820813015	-0.0467063611866837	0.573006439865996
3320	Cep295	0.0070188325121099	-0.304335396701786	-0.461960925687969	-0.146709867715604	0.208131743654386	0.172074306346034	0.0717980470307323	-0.471205916077266	-0.957200383869544	0.0147885517150126	0.182718129003726
3344	Cerkl	0.018957675758519	-0.499407413585778	-0.845054030705549	-0.153760796466008	0.776324419243201	0.688085382694781	0.920898660684242	-0.0281814616088739	-0.629668739309119	0.573305816091372	0.772503515159086
3377	Cfap44	0.0455566399097127	0.72662291393274	0.0391309385079096	1.41411488935757	0.500826635954935	0.61931121470464	0.335619634958054	0.557182165852138	-0.695851266021607	1.81021559772588	0.588841042560388
3409	Cggbp1	0.0303420110099335	0.210300456779588	0.0520213956245041	0.368579517934673	0.26142524455402	0.280694055719232	0.0328374849117415	0.64880803936356	0.104971283523258	1.19264479520386	0.316870825066918
3414	Chac1	0.0280166819142133	-0.30000801449457	-0.523125533694283	-0.0768904952948582	0.518241054323404	0.415544183391404	0.50458343411425	-0.170657434394424	-0.703682239874295	0.362367371085447	0.474090899331885
3438	Chd9	0.0535183890363699	-0.560538640786399	-1.09478744549745	-0.0262898360753486	0.787321966383622	0.7354352069	0.00107449857718638	-1.04720167839709	-1.47657015781293	-0.617833198981237	0.704860540321752
3503	Chst3	0.0493826827503679	-0.480320111521701	-0.918266274324084	-0.0423739487193175	0.546767668580451	0.480942657743204	0.0795026579186987	-0.357186003379859	-0.73099588581368	0.0166238790539614	0.476687089990001
3505	Chst7	0.019242232476025	0.159564311974388	0.0543458011818141	0.264782822766963	0.42615758120983	0.456828313019521	0.586526513873467	0.205629732965951	-0.591435581721622	1.00269504765352	0.45839324007455
3619	Clk4	0.00073519040584927	0.961878459449648	0.60887751421949	1.31487940467981	0.0520937886198135	0.0786952819469682	0.0376160201952891	0.667257030755943	0.081913635251289	1.2526004262606	0.0697256089902566
3655	Cmc1	0.0520260834689329	-0.592866348692327	-1.15725659281574	-0.0284761045689084	0.43344160344525	0.405736766753203	0.00390713274811526	-1.95808014132439	-3.43133474514441	-0.484825537504368	0.364543274841524
3678	Cnep1r1	0.0686474720908441	0.268913567252947	0.00522778319222039	0.532599351313673	0.153842286538266	0.17313304837041	0.081711617097869	0.610453639823562	-0.0709480462457268	1.29185532589285	0.19369651031384
3692	Cnmd	0.0482093872458709	0.786856730359436	0.0153948198812758	1.5583186408376	0.469223005303413	0.719758857708993	0.436036379143307	-0.276354016580571	-1.01775353365923	0.46504550049809	0.35150072958983
3698	Cnnm3	0.00245731240538808	2.36846074843816	0.538811836120266	4.19810966075605	0.447127572266131	0.921169974646392	0.651129896537011	0.235174806485912	-0.870237317003613	1.34058692997544	0.500399895669641
3719	Cnst	0.0430624914179961	0.327049863251538	0.049475377095802	0.604624349407274	0.947381650436992	0.962311636017906	0.139689501552107	0.367681815484886	-0.114750339851057	0.850113970820829	0.961107983955473
3759	Col12a1	0.0244191382921809	0.286207315671885	0.0818831986358241	0.490531432707946	0.274379650778878	0.350458152427571	0.487127974833483	0.182660143640788	-0.364641010532298	0.729961297813873	0.318216944471992
3766	Col19a1	0.015725099551024	-0.374164126409852	-0.614448744796684	-0.133879508023021	0.72689876747683	0.653040767663445	0.794691676248665	-0.103007748034396	-0.941390824685502	0.735375328616709	0.713376868023003
3795	Col8a1	0.0464305708764012	-0.779312891992784	-1.53263130946161	-0.0259944745239591	0.790042785014906	0.662706674778793	0.654977518591774	0.218429052347282	-0.818879154512882	1.25573725920745	0.825688222710349
3808	Commd2	0.054181160681511	-0.566705439651646	-1.10981789297491	-0.0235929863283808	0.265927411351682	0.205157574604726	0.547009971698646	-0.220934253551737	-0.992720441565705	0.55085193446223	0.243412478973013
3825	Copg2	0.0424256690255689	-0.512782566352811	-0.961737185915863	-0.0638279467897591	0.43985269016345	0.379963320219283	0.234648131067898	-0.399830108468703	-1.08516294853484	0.285502731597429	0.394281659951784
3828	Cops3	0.0246130908984315	-0.377072733873391	-0.650741365226691	-0.103404102520092	0.261288339630464	0.223854244071227	0.965219740577293	-0.00966941387731017	-0.479781268956925	0.460442441202304	0.26033723727949
3855	Coro6	0.0196124710155955	1.46823121257057	0.0742512645420543	2.86221116059909	0.0736834113047021	0.496271865572478	0.484572776955294	0.420669739485526	-0.875498304489005	1.71683778346006	0.197569072935146
3875	Cox7a1	0.0190271002275429	-0.870728576404139	-1.53871209658742	-0.202745056220856	0.34504074539076	0.091711296351505	0.830365960203464	-0.112577066518034	-1.22743914822444	1.00228501518838	0.302095983994128
3876	Cox7a2	0.033402736519351	-0.324585540638719	-0.579584155024695	-0.0695869262527432	0.287701167143161	0.240110292508548	0.247964190631262	-0.323438898773101	-0.888891192233164	0.242013394686963	0.244762967323769
3881	Cox8a	0.0541575619224011	-0.204164966607892	-0.387647164340643	-0.020682768875141	0.19861191036252	0.174751669899543	0.302867184018697	0.276746713329354	-0.270520470583167	0.824013897241876	0.223236574839844
3931	Cr1l	0.0475899151988179	-0.815044956816415	-1.61769968194516	-0.0123902316876713	0.150556840281127	0.090364916563829	0.266584045670327	-0.676140674996551	-2.01193094894121	0.659649598948106	0.106462574436741
3957	Creg1	0.0175223503170484	-0.598570662969117	-1.01386902376246	-0.183272302175773	0.0983178530453163	0.0627808517742097	0.178624342345896	0.506852234633715	-0.260288674285616	1.27399314355305	0.116580153887337
3958	Creg2	0.00128632291540162	-0.514675241892612	-0.70241068159361	-0.326939802191614	0.385166571816061	0.210068530907078	0.279385651177909	-0.552198502599638	-1.64130901668945	0.53691201149017	0.274201293059933
3989	Crtap	0.0121222223535402	0.536465816069914	0.20355090762087	0.869380724518959	0.535978810466694	0.617138688411372	0.545693132546938	0.0213372395647766	-0.0520639860410396	0.0947384651705928	0.553325972763038
3993	Crx	0.0664870020886723	0.328259386115051	0.00720503992252636	0.649313732307575	0.507459739389436	0.661118292677105	0.573688480053807	0.0635413277787631	-0.172042088510034	0.29912474406756	0.542161770119821
3997	Cryab	0.0153619673757871	-0.92174195586419	-1.60060903112795	-0.24287488060043	0.221084119683169	0.103740442577039	0.186868512617556	-0.679541134774282	-1.77836600168365	0.419283732135089	0.140433851504287
4013	Cse1l	0.00339920420774615	-0.258124187645587	-0.370042683853917	-0.146205691437257	0.175285713421662	0.154763713421951	0.379368608960077	0.129959467845142	-0.171720932208718	0.431639867899002	0.184304776622882
4040	Csrnp2	0.00163919249120822	0.304267260606239	0.191712135751316	0.416822385461162	0.221850408703444	0.262491900913828	0.0811187766174059	0.487273655489998	-0.0395074905594153	1.01405480153941	0.269558442064967
4041	Csrnp3	0.0292801461810761	-0.286349086245841	-0.50161427755959	-0.0710838949320909	0.520832970093785	0.479306539796422	0.693438512790234	0.108957095420877	-0.473855237297659	0.691769428139412	0.536152858813657
4085	Ctr9	0.0256160560296829	0.441855985207383	0.113550388722417	0.77016158169235	0.122258062637694	0.150576343115636	0.0379161112869637	0.734616640484231	0.0762777431780712	1.39295553779039	0.17617628682731
4138	Cxxc1	0.0242593047188091	0.147605530708204	0.043953348966179	0.25125771245023	0.586361032535593	0.631992709364156	0.651681697249334	0.0712281125055238	-0.260028265576711	0.402484490587759	0.602886008725188
4144	Cyb561d2	0.00423803884104613	-0.885828851634317	-1.35511897119389	-0.416538732074745	0.439072152058257	0.344426239034957	0.0416481524323664	-0.884600183138892	-1.7385202943251	-0.0306800719526888	0.292996709150427
4247	D17H6S56E-5	0.0265232139233555	-0.863517219449722	-1.58817531684649	-0.13885912205295	0.215246812552375	0.104657684421331	0.0499369287330614	-0.915807344178848	-1.86113904578153	0.0295243574238376	0.102871815549406
4281	D830013O20Rik	0.056793475263228	0.623691088526546	0.00784371571687703	1.23953846133622	0.669197484539368	0.819369592400007	0.655559737610216	0.205281427630894	-0.770060289415834	1.18062314467762	0.715310254064102
4306	Dagla	0.017082848691074	-0.583697179275529	-0.984434772830948	-0.182959585720111	0.69416705560033	0.607218649067923	0.126204594383747	-0.282151764649842	-0.631798376752329	0.0674948474526452	0.638886325978968
4307	Daglb	0.00973305057737652	1.07856458300956	0.33406995901855	1.82305920700057	0.175052085937987	0.230479540148653	0.0532629602555758	0.920734346432144	-0.0512212978842467	1.89268999074853	0.23056985428862
4314	Dap3	0.0183847897619689	0.693484035991189	0.193575814692697	1.19339225728968	0.207678992909563	0.24768207910473	0.0200374681036339	0.474268508115192	0.142866474719879	0.805670541510506	0.26197213503213
4327	Dbh	0.0380905587249128	-0.755633926929165	-1.43791806089223	-0.073349792966099	0.870569614036766	0.415618475712115	0.234690592699915	-0.726729783111029	-2.07454932863191	0.621089762409856	0.663946028861791
4351	Dcaf8	0.0141060766979334	0.412586213385999	0.153257072226237	0.67191535454576	0.246668196602987	0.277186083089922	0.118289272943933	0.537681124749992	-0.142675309098339	1.21803755859832	0.286655987860364
4359	Dcdc5	0.042560581630567	0.769295508445873	0.0477659470525814	1.49082506983917	0.780379930346764	0.845352678559865	0.946643395667473	0.0206111530836443	-0.632273969558246	0.673496275725535	0.783000866219051
4373	Dcps	0.0196845697175186	0.468134523215944	0.143019668779367	0.793249377652522	0.363053678224378	0.434192400166621	0.213734527167805	0.338349564460512	-0.205993207282212	0.882692336203236	0.433556136665168
4380	Dctn3	0.0175657517481058	-0.465392244900716	-0.778645666448793	-0.15213882335264	0.226267440283196	0.185246763856536	0.912711582830015	-0.0475977301494964	-0.968109719710255	0.872914259411262	0.222480336650176
4384	Dctpp1	0.0420531790726188	-0.318437546535672	-0.586371055496499	-0.0505040375748437	0.621491542566966	0.555154919907234	0.0947138500797544	-0.203929487419992	-0.427037896535182	0.0191789216951979	0.582843864502767
4403	Ddit4	0.0289015101784921	-0.354119588137969	-0.622084580246053	-0.086154596029885	0.49348009514208	0.417230294938205	0.866058894432388	0.045156900531054	-0.521880992622588	0.612194793684696	0.50226278536936
4404	Ddit4l	0.0386588607768907	-0.167395379830389	-0.302240254154226	-0.0325505055065531	0.378473022842672	0.330815091239635	0.45367319710609	-0.215308021700688	-0.812888038104061	0.382271994702685	0.325556039437631
4427	Ddx39a	0.0123961164360731	0.572663588156665	0.212120983979245	0.933206192334085	0.171456426949492	0.224373042931826	0.00347652027703277	0.782660988818099	0.399126371265346	1.16619560637085	0.24318769495646
4435	Ddx46	0.0156271809106199	0.394105927991393	0.140528773909429	0.647683082073357	0.174353743162198	0.200514468019929	0.0268576307919555	0.827904920897488	0.138343219372023	1.51746662242295	0.227442179316754
4454	Def6	0.019709014690517	0.939686768320872	0.195596554249266	1.68377698239248	0.577542484481413	0.79633648346442	0.91032396771483	-0.0671310087668274	-1.33135898291514	1.19709696538149	0.556879716707664
4498	Dgat2l6	0.0420435895226004	0.866769457269244	0.0323406642220158	1.70119825031647	0.642055308808266	0.81167518996729	0.604478341760152	-0.306838186682993	-1.57335739242112	0.959681019055131	0.530978602000798
4506	Dgkg	0.0397946158821785	0.644542487027697	0.0728875793741246	1.21619739468127	0.212259637126902	0.318536567017576	0.428305829532808	0.295370833885075	-0.484993052975759	1.07573472074591	0.251935012365853
4524	Dhrs13	0.0266873938585787	0.814316717979451	0.140117283586378	1.48851615237252	0.0618065883091496	0.121731013406483	0.0299134925215258	1.10669813701481	0.0648468007175131	2.14854947331211	0.164511115992891
4536	Dhx32	0.000568429994484317	0.365466467769111	0.257081829693071	0.47385110584515	0.777864322566092	0.831706626005514	0.00888009202378558	0.358179414273249	0.159966458983453	0.556392369563045	0.824867065977043
4639	Dnah17	0.0205261174856068	-0.343103933324732	-0.578548273375049	-0.107659593274415	0.755888255880031	0.682931106757052	0.08263874959025	-0.605994280931669	-1.28443345466757	0.0724448928042278	0.667804604394901
4642	Dnah5	0.0423782296339219	0.788583367003808	0.0456763749837862	1.53149035902383	0.676134511802674	0.777701059876614	0.350435123540162	0.354183453843128	-0.43602662861528	1.14439353630153	0.725508413903152
4646	Dnah7c	0.057835955688161	0.629307720587276	0.00324170264242529	1.25537373853213	0.615002984427287	0.727054617420162	0.280287442358082	0.5529910607287	-0.540207251972139	1.64618937342954	0.700237958717862
4676	Dnajc2	0.0604749654430428	0.327279834588844	0.0173679772992101	0.637191691878478	0.188810324118926	0.225976054935896	0.206044735814226	0.175518999963558	-0.0957634218434669	0.446801421770583	0.210870475425202
4726	Dock4	0.0264757395947849	0.385748413090531	0.0995152542290459	0.671981571952017	0.234151648278508	0.264167057980835	0.152566615082404	0.277617919881279	-0.0962264178972185	0.651462257659776	0.271050077273438
4760	Dpm3	0.0473773661965794	-0.799341527042337	-1.58166687015726	-0.0170161839274138	0.280201922961032	0.166784729814271	0.831606277967713	-0.0853881477090033	-0.936211260471493	0.765434965053486	0.267249504291395
4828	Dtymk	0.0189275453765367	-0.281787131616381	-0.469220566704164	-0.0943536965285977	0.38538181175616	0.336612152313782	0.29159065240148	-0.1237827965877	-0.358690807439652	0.111125214264252	0.366357049382864
4830	Duox1	0.0241466091632554	0.894484056212119	0.15623775429978	1.63273035812446	0.556918540704475	0.701662113645269	0.132417296535792	0.985245118600996	-0.504342375287077	2.47483261248907	0.661261432969158
4863	Dvl2	0.045857494151236	0.664975705076971	0.0452980056008789	1.28465340455306	0.180343979513858	0.244951115394781	0.0881721434433178	1.03891903846562	-0.319804408364504	2.39764248529574	0.255062582001752
4946	Ebp	0.040349879767603	-0.819533911670616	-1.58721510886261	-0.0518527144786266	0.199375620667137	0.100190399889574	0.442266561835074	-0.423779151457567	-1.60563626607024	0.758077963155108	0.165407332492152
4961	Ect2	0.0497217754173622	-0.405299904147329	-0.770097076985755	-0.0405027313089033	0.189708139042384	0.151678366445553	0.673170018653605	-0.0631863601003624	-0.378042342511425	0.251669622310701	0.184942913742462
4962	Ect2l	0.00770280816662089	0.598725073305107	0.26195997171033	0.935490174899883	0.525624295705868	0.633742946657672	0.714157570614866	0.147798172009496	-0.706120255014252	1.00171659903324	0.558790713102867
4971	Edem3	0.00337572919164895	1.10392239108889	0.507543079583065	1.70030170259472	0.222899490200425	0.324767457591599	0.00100438028167104	0.716718524640127	0.455825449838376	0.977611599441878	0.325106807825198
5001	Efcab2	0.0506445174452315	-0.577455043581678	-1.12032948128027	-0.0345806058830849	0.527861434122393	0.475175253862374	0.496547646467207	-0.267896232001773	-1.09688931795589	0.561096853952348	0.506126339023266
5097	Eif4ebp1	0.0432795781621274	-0.380108615169804	-0.70608369502293	-0.0541335353166773	0.404784740458202	0.325254826513332	0.000448331355970621	-0.361028553625661	-0.46273172533204	-0.259325381919282	0.32525311637888
5107	Eif5a2	0.0478446776780654	-0.633747279448344	-1.22730240472015	-0.040192154176542	0.228710248046481	0.135357680734828	0.332184586680273	0.560120065000417	-0.690560422457045	1.81080055245788	0.285054092904571
5113	Elapor1	0.0121323541384879	0.818895303593	0.269724469303728	1.36806613788227	0.616037114024685	0.799636352863975	0.525714599455297	0.232923152020624	-0.538637460706801	1.00448376474805	0.65965206952223
5122	Elf4	0.030773307477062	1.11950332856714	0.0521990363979452	2.18680762073634	0.452390261177053	0.61931558122215	0.470974859584893	0.222951230234157	-0.422242244604637	0.868144705072951	0.50080250325897
5136	Elmod2	0.0310911817176857	-0.731558203506039	-1.34908459196516	-0.114031815046923	0.187211626249914	0.147833088998537	0.620648279693065	-0.197865951886554	-1.04238392128735	0.646652017514237	0.16531706348367
5164	Emc9	0.02794215168922	1.11681894563313	0.0822996179778888	2.15133827328838	0.0823630945797814	0.339476022417271	0.0516476507107945	1.48449118133104	-0.400548534576429	3.36953089723851	0.303983952452862
5174	Eml1	0.0309650270579345	0.452390203893757	0.096700561931421	0.808079845856092	0.358509163984243	0.405102546688185	0.697508205014748	0.135572616990017	-0.601242090643039	0.872387324623073	0.371462643525699
5211	Enpp4	0.0496567994340367	-0.586662608947569	-1.13597688374739	-0.0373483341477436	0.127420631882418	0.0912349317241683	0.852884650328812	0.0873737028924961	-0.911619375254561	1.08636678103955	0.133599538259672
5248	Epha3	0.0342140996097812	-0.27138931212557	-0.484493969842037	-0.0582846544091023	0.421102072361369	0.359363561529683	0.123455712941257	-0.234028297254689	-0.519634691691513	0.0515780971821351	0.368321469853802
5250	Epha5	0.0368048611224456	0.300403202226511	0.0583525356839377	0.542453868769085	0.176640625854187	0.228626615659964	0.0886133765427529	0.435849920098294	-0.0457481923245848	0.917448032521172	0.236993202499739
5293	Ercc6l	0.0405279248540237	-0.473734129445247	-0.879200384144015	-0.0682678747464789	0.267146908955172	0.185866356860107	0.42050697107852	-0.145918694353099	-0.518516425279766	0.226679036573569	0.241547827711211
5348	Etaa1	0.0604973775826314	-0.384268821278197	-0.751675694058069	-0.0168619484983257	0.412064424124606	0.340981132172415	0.0607172097144779	-0.356657139385116	-0.696449279131911	-0.0168649996383213	0.325194015358499
5452	Fadd	0.0255127059226154	-0.313694974263798	-0.541316411677273	-0.0860735368503239	0.703946928336179	0.656603775549983	0.420602482124658	-0.243624762858856	-0.871679126698184	0.384429600980472	0.662263984770586
5472	Fam114a1	0.0203285453006973	-1.01886487566649	-1.85407813558434	-0.183651615748648	0.418569138486426	0.324685314007849	0.241371631087242	-0.435061143045923	-1.19840234859868	0.328280062506832	0.378021022871486
5490	Fam133b	0.0192463823364823	1.11516400240493	0.184545654289504	2.04578235052036	0.134389022937417	0.20430689248419	0.180155092077168	0.607756563464698	-0.338761140848993	1.55427426777839	0.185384362411025
5499	Fam151b	0.0301810946548254	-0.561154614917144	-1.00989622743554	-0.112413002398749	0.307779406587536	0.188176601418002	0.798979678844486	0.101451097088919	-0.742338771327346	0.945240965505184	0.323957383995797
5563	Fam227b	0.0669084514917299	0.279492314644111	0.00747261298032098	0.551512016307901	0.492713198854164	0.60764675774497	0.285288604598791	0.56654852608468	-0.570401190383773	1.70349824255313	0.662066579443388
5576	Fam3b	0.0555023133559048	0.362938047957359	0.0269646324056385	0.698911463509079	0.56582127707987	0.719092468507963	0.414698066972544	-0.25067939384218	-0.888728055458672	0.387369267774312	0.459341042501359
5601	Fam83e	0.0268077513457392	0.870043078307237	0.136182729924528	1.60390342668995	0.220556095747169	0.406774570144932	0.0922881730613008	0.622836428733365	-0.106876038916585	1.35254889638332	0.38304951349675
5622	Fancl	0.0451336551308377	-0.74645273673273	-1.45469931800954	-0.0382061554559194	0.443657498763148	0.36230789122454	0.22408196642951	-0.412572239924619	-1.10295725275581	0.277812772906571	0.372701722796818
5746	Fdft1	0.0240161482005518	-0.536458850658117	-0.936060897929742	-0.136856803386492	0.689371174806167	0.625180997949718	0.00320038278573913	-0.41482916009981	-0.596681585043677	-0.232976735155943	0.641739277753607
5748	Fdx1	0.00760678295278387	-0.999635889138315	-1.63175641797067	-0.367515360305958	0.146893816367856	0.0723083049559994	0.539939998933478	0.406891894144812	-1.02800442218788	1.8417882104775	0.174001273537588
5749	Fdxacb1	0.034102172347187	-0.635229165898889	-1.17172211336895	-0.0987362184288262	0.203234064775359	0.13739231382537	0.21847016881218	-0.614961253088781	-1.67698533550209	0.447062829324532	0.130665779495535
5759	Fer1l5	0.00946955090530971	1.08096238126741	0.339309608491171	1.82261515404365	0.444251299129901	0.683058539606875	0.781773983777935	0.185406920314509	-1.23984249557819	1.61065633620721	0.493888775409533
5762	Fermt2	0.0259376436644712	0.838423452881967	0.144723173038578	1.53212373272536	0.118905960408643	0.150854530207073	0.0531393366592703	1.28408948145784	-0.249144048557558	2.81732301147325	0.186932726484898
5815	Fig4	0.0342233371757267	0.6717926848881	0.0982034091661017	1.2453819606101	0.146702965273601	0.167450172479098	0.0470759343367857	1.42409347033159	-0.294399572246014	3.1425865129092	0.192211890138533
5877	Fmr1	0.0437809235380122	0.503352146923506	0.0592744975627215	0.947429796284291	0.131975500214581	0.149702107252288	0.191075790581104	0.47573334350153	-0.264204114139613	1.21567080114267	0.157711461471752
5949	Frg1	0.00777688966636043	0.950812171588751	0.355972999162818	1.54565134401468	0.162800289337796	0.248456470343558	0.0189981092648964	1.12599651613455	0.186137399116374	2.06585563315273	0.267814443209038
5957	Frmd7	0.0459491792167014	-0.616401291280512	-1.18380284448188	-0.0489997380791496	0.804424957799235	0.478539575235414	0.390513515598036	-0.422921825793863	-1.4695973403107	0.623753688722975	0.67302051399164
5982	Fstl4	0.0172130754111931	-1.18797820474373	-2.17459245305278	-0.201363956434673	0.844866901363706	0.753727362162678	0.860061087817526	0.049076583242077	-0.540480577377863	0.638633743862017	0.849975882872441
5999	Fus	0.00290061490256099	0.744163020943121	0.398321869407643	1.0900041724786	0.207294964266224	0.285370190947323	0.0158118677847033	0.727387763216513	0.218834533968573	1.23594099246445	0.296331786444919
6023	Fzd4	0.0193529017861097	-0.726731685060037	-1.26295301130099	-0.190510358819087	0.318924051605957	0.234993790474762	0.181915520946042	-0.304260889153075	-0.751749673821575	0.143227895515426	0.281800083511725
6055	Gabra2	0.0155998009337421	0.590442436882705	0.194050653293903	0.986834220471507	0.43044267235931	0.543009830343739	0.276534651878667	0.34353592808123	-0.301623409659779	0.988695265822239	0.500807061849888
6061	Gabrb3	0.0626715993702462	0.291824284931814	0.0136047152812984	0.57004385458233	0.123147821860507	0.157944458309933	0.645314975782763	0.171850825967611	-0.616412170877666	0.960113822812887	0.136401737623796
6108	Galr2	0.0431002061998381	0.707845724081013	0.0531271085972695	1.36256433956476	0.63666844296178	0.721956563585915	0.379390323789035	0.42548154049202	-0.601663102644933	1.45262618362897	0.723009015931628
6123	Gars	0.0138724063483656	0.318035806692186	0.122196396426434	0.513875216957937	0.202893193704072	0.229296683669499	0.293991707805799	0.182285961154606	-0.167128577717105	0.531700500026317	0.222335473712268
6129	Gas2l3	0.056758054477418	-0.539555416603985	-1.06119055291976	-0.01792028028821	0.519536783340565	0.449708283316924	0.110314400390777	-0.48394518777235	-1.07193446440601	0.104044088861313	0.460117780553616
6134	Gask1a	0.0576684948994543	-0.455287269020316	-0.889605794054067	-0.020968743986564	0.756888278384733	0.654137014850736	0.550370557739809	0.349425587246524	-0.903760236619026	1.60261141111207	0.790396706573562
6146	Gatd3a	0.0508223095043233	-0.706448489497209	-1.39453134217907	-0.0183656368153436	0.268922203184335	0.204067087134445	0.611336922058077	-0.236469868716886	-1.22278634115678	0.749846603723012	0.250907706404393
6165	Gca	0.064124479567529	-0.374363755595352	-0.738774538936706	-0.00995297225399744	0.256350563419237	0.200467295473278	0.383478599692905	-0.339049912060713	-1.15259318216458	0.474493358043156	0.211658544666186
6166	Gcat	0.0202617683015723	-0.459578235900915	-0.780696822648842	-0.138459649152988	0.425819289355477	0.322920281639287	0.044963980723453	-0.417225127453752	-0.781807695429019	-0.0526425594784857	0.328804977589535
6170	Gcfc2	0.0240275866642335	-0.537732592277559	-0.938456565637042	-0.137008618918077	0.326468229450222	0.266684377356247	0.288349050668382	-0.271672803330229	-0.790722646301344	0.247377039640886	0.295929832419639
6213	Gfer	0.0481190964137935	-0.332565877654118	-0.625089548918711	-0.0400422063895243	0.56515925614272	0.525678275552937	0.380500765972792	-0.183166474015213	-0.611213974550194	0.244881026519769	0.53408173077415
6227	Gga2	0.00275394688469333	0.403790929964917	0.233119469542634	0.574462390387199	0.290528584078446	0.367016365161972	0.028623172608066	0.946215524624083	0.112848210576833	1.77958283867133	0.41250917950197
6229	Ggact	0.00429452133198412	1.5681436071654	0.513617046368491	2.62267016796231	0.10911278709674	0.193530864661222	0.105055451603292	1.02225838268504	-0.399740449761849	2.44425721513192	0.166725666956981
6240	Ggt7	0.00109969498849526	0.710678734090096	0.447264932197852	0.974092535982339	0.156814610245665	0.211487067831381	0.047630545792477	1.39416675528145	-0.276693058546786	3.06502656910968	0.240101048214691
6244	Ghitm	0.0174611508662224	0.815133894362088	0.214552080971582	1.41571570775259	0.108088077190498	0.138301916895299	0.15932753722914	0.53656915144062	-0.237202545726698	1.31034084860794	0.142869678815395
6259	Gins1	0.00734966263650165	-0.480557910361031	-0.740448042737754	-0.220667777984307	0.292345299860496	0.186957756422723	0.0476311216028391	-0.748407702805835	-1.47108244773681	-0.0257329578748595	0.171106886840404
6276	Gjc3	0.0128348813968251	-0.372718002926744	-0.599670061768356	-0.145765944085132	0.311608598566701	0.223714752770627	0.234313480956743	-0.317594914229761	-0.854039822824898	0.218849994365377	0.256527534966634
6285	Glb1l2	0.0594250862354055	0.48576933261222	0.0146914826981032	0.956847182526337	0.179930836935645	0.298810166739631	0.463075918180257	0.385387200805268	-0.735212525237272	1.50598692684781	0.257492954243759
6298	Glipr2	0.0445822759195141	-0.268317341824631	-0.496599737404677	-0.0400349462445843	0.25031077104785	0.195052145758396	0.21361230994565	-0.224647403484009	-0.580439580360465	0.131144773392447	0.214262504024695
6399	Gm11274	0.0610267333053211	-0.207440117496242	-0.401452771735704	-0.013427463256779	0.981728108014398	0.970280119167443	0.0467660944824684	-0.470207334541246	-0.890671268144896	-0.0497434009375955	0.961180890356734
6422	Gm11734	0.00671812234033909	1.00717575921385	0.387705191345106	1.6266463270826	0.148583635459302	0.366587874990602	0.918600736371823	0.0567687556713281	-1.12122549710263	1.23476300844529	0.159614299811722
6440	Gm12111	0.045102720325382	0.175743482631096	0.0271741485510936	0.324312816711098	0.436462032060163	0.562363874886474	0.718410253860682	0.155767620805107	-0.759158995035319	1.07069423664553	0.506919067430769
6476	Gm12596	0.029666856640531	-0.706340290232544	-1.29028953634922	-0.122391044115871	0.746969565832481	0.637767253330047	0.149293639529799	-0.464388651070022	-1.10388685000846	0.175109547868412	0.703110387021837
6531	Gm13483	0.0375709809579279	0.542702282097984	0.0816942535759329	1.00371031062004	0.431578283442326	0.492504066550824	0.221763962345605	0.510146363351188	-0.35595619475808	1.37624892146046	0.490470673072198
6562	Gm14009	0.0332934027551839	0.582820989707719	0.100608145470321	1.06503383394512	0.400976644290325	0.597610197938308	0.0285322977181674	0.449430565199199	0.104548392352411	0.794312738045987	0.58478753815385
6580	Gm14232	0.0404001060560476	0.645932694061085	0.0701786372786497	1.22168675084352	0.238026046587878	0.490804110398433	0.818180897191126	-0.150455498424965	-1.54188493323245	1.24097393638252	0.186095684408605
6586	Gm14322	0.0327379999279781	-0.944489878988548	-1.80900432670611	-0.0799754312709832	0.165151257474051	0.0762958855242971	0.059421089745397	-0.627952258075009	-1.25809329008854	0.00218877393852135	0.0991602329466907
6587	Gm14325	0.0433795564878224	-0.626698136969328	-1.19481014068986	-0.058586133248791	0.237773632241633	0.160422892495432	0.201480056397493	-0.48393678259567	-1.2591459159355	0.291272350744158	0.181880529572177
6618	Gm15270	0.0268580121219889	-0.225496995578833	-0.389629794517362	-0.0613641966403043	0.724932056983397	0.693224907798647	0.400906169494041	0.164405523711492	-0.237479818594555	0.566290866017538	0.750259244643959
6654	Gm15825	0.0322208510971347	0.801169706969075	0.103549912325266	1.49878950161288	0.590952894775942	0.739409938909016	0.031326662230129	1.0271335562503	0.0732578106360103	1.98100930186459	0.773588025328936
6682	Gm16230	0.0278017226848514	0.981681633245646	0.114207124059848	1.84915614243144	0.383060814847716	0.713595645160503	0.502739645449239	0.423300143218427	-0.940635972566234	1.78723625900309	0.539897361384382
6787	Gm20045	0.0241179010195942	0.63929575229325	0.150091477364218	1.12850002722228	0.209555585541947	0.418332765839951	0.93688685040441	0.0273434104615159	-0.704669550655988	0.75935637157902	0.218156900125701
6825	Gm20755	0.0422101787355792	0.493903608277817	0.063975269826699	0.923831946728935	0.536520028390721	0.648477636642075	0.145468993705869	0.552269264307252	-0.214366419969335	1.31890494858384	0.674512543805636
6951	Gm26534	0.0344166404776938	-1.06948753252692	-2.10533731557485	-0.0336377494789823	0.487859232149654	0.0783690936596024	0.0657703919888286	-0.732918481806674	-1.51646764849099	0.0506306848776386	0.185938970953783
7072	Gm29478	0.0462034844257576	-0.372247661362478	-0.697627943562799	-0.0468673791621566	0.953628248684106	0.932290134875936	0.120146675295605	-0.408036811723767	-0.913585365453838	0.0975117420063039	0.927890092749815
7128	Gm29987	0.0063426120645063	0.636530948517091	0.291648140307142	0.981413756727041	0.522575556334303	0.63688788462735	0.69872845128836	0.0996575258920991	-0.443170270489793	0.642485322273991	0.548164709967597
7176	Gm30216	0.0411157293078981	-0.751251815769477	-1.44469002695708	-0.0578136045818739	0.852017217602742	0.772658633243573	0.866239181995511	-0.0821909283514422	-1.11689255230152	0.952510695598632	0.840806724117286
7183	Gm30246	0.0620709232091951	-0.226357766024345	-0.439704384998536	-0.0130111470501531	0.69829898623798	0.601246030594055	0.977656825198409	0.0138843889515658	-1.03719054136288	1.06495931926601	0.704167146502271
7206	Gm30373	0.0490894197889846	-0.337767666281268	-0.637009127180308	-0.0385262053822285	0.740202479731614	0.677613955695709	0.518656695534606	-0.124336858012206	-0.525128311547809	0.276454595523398	0.705267759130406
7240	Gm30559	0.0502322878679635	-0.226657061103175	-0.425922999275246	-0.0273911229311038	0.818753136185068	0.599927776191333	0.469686163531741	0.398226373086321	-0.780777705922771	1.57723045209541	0.864132109665634
7270	Gm30754	0.0119423969425633	0.777957913203593	0.264742452491679	1.29117337391551	0.381985185310604	0.795144767960154	0.980350644807673	0.0161367297031274	-1.37299491397255	1.4052683733788	0.389272056548517
7321	Gm31035	0.00933810477708211	-1.4652749697656	-2.61141424820397	-0.319135691327229	0.829818553442198	0.679685396759825	0.571658258886836	-0.304446399767552	-1.45160020228638	0.842707402751273	0.791766478849941
7395	Gm3143	0.0338136098126107	-1.00466480706489	-1.95171726396913	-0.0576123501606447	0.710074945816285	0.320592622544903	0.356056369711611	-0.171145280881067	-0.549052552174781	0.206761990412646	0.63244242157247
7419	Gm31521	0.050577363103178	0.775122358834637	0.00613130095474756	1.54411341671453	0.484121291424259	0.826358255273285	0.449597308755367	0.449436415583352	-0.832196534258566	1.73106936542527	0.681079787076845
7441	Gm31648	0.0231613028835876	1.44858022816423	0.0188912576994207	2.87826919862904	0.262168224597068	0.823518209381268	0.231140501479495	0.693238596566626	-0.569125727286311	1.95560292041956	0.636916816311631
7610	Gm32546	0.0545317276062304	-0.579444471819453	-1.13768486853622	-0.0212040751026911	0.708081933164245	0.571023753208858	0.336347867947826	-0.285112146266876	-0.894678661233088	0.324454368699337	0.655661348034823
7630	Gm32650	0.0444430294016229	-0.866457203025211	-1.71500700208897	-0.017907403961448	0.424088767576439	0.194222428569426	0.115379105072405	-0.471225290813832	-1.05270442545086	0.110253843823199	0.257040361460317
7662	Gm32786	0.0204985835571318	1.13419991656979	0.164986625443626	2.10341320769596	0.25761466308334	0.69425294767419	0.243775212725305	0.574521658318749	-0.471567004920282	1.62061032155778	0.506824116481521
7667	Gm32801	0.0448955029219817	-0.826948443635449	-1.62943500691207	-0.024461880358829	0.774988622082602	0.303358277688181	0.0770213508144214	-0.892295728769915	-1.95069807346929	0.166106615929455	0.375637290493602
7708	Gm32970	0.0210324084681368	0.0852329557891842	0.0279090390126212	0.142556872565747	0.696260714387288	0.747684571432234	0.160296997842424	0.125705332999317	-0.0449359549253013	0.296346620923934	0.752342433709496
7764	Gm33265	0.0312807887915625	0.776726596682558	0.111141182166014	1.4423120111991	0.0890629695609504	0.359778101416615	0.548215729287675	0.354635758445577	-0.911215879168716	1.62048739605987	0.21532519745404
7771	Gm33293	0.0330888167389702	0.49267376636156	0.0943071037535177	0.891040428969602	0.55777049487038	0.660499756310186	0.189943037574115	0.64833926624215	-0.399876717553153	1.69655525003745	0.673686784109691
7821	Gm33582	0.065996372418002	0.441820277737852	0.0019446525483362	0.881695902927367	0.512151114160686	0.649808503303199	0.853127419478764	0.0525378294188257	-0.548434236221636	0.653509895059287	0.530423052441051
7872	Gm33831	0.00458514909763742	-2.36868160375718	-4.48189792106343	-0.255465286450923	0.719572222380071	0	0.0617937608113526	-0.979400948858798	-2.08647343550853	0.127671537790932	0.263609729314516
7882	Gm33861	0.029791681994274	-0.929883673309984	-1.75398397619283	-0.105783370427133	0.863079152846283	0.78126319559829	0.285693863029896	-0.458236243021982	-1.35641879292971	0.439946306885744	0.697856655928578
7916	Gm34061	0.0492485507143759	0.523257310375633	0.0419943717858721	1.00452024896539	0.608439692234749	0.69833753264433	0.19197491137254	0.394823720154248	-0.210941968825652	1.00058940913415	0.670719965266138
7942	Gm34223	0.00873512523467537	-1.66476944226711	-3.03856632020991	-0.290972564324312	0.307978393654633	0.0387083164705511	0.640367571148998	-0.145029708097715	-0.798832803972414	0.508773387776984	0.263700240841482
7982	Gm34403	0.0369294684674732	-0.11177101575237	-0.20022991178065	-0.0233121197240894	0.833515441077107	0.618440688146334	0.0999448121825549	-0.193521004298401	-0.409454576329839	0.0224125677330362	0.682203931223352
8020	Gm34572	0.0529277511110588	-0.634577762473123	-1.2486274288826	-0.0205280960636502	0.624414606925735	0.345031715872354	0.108888961431246	-0.847814079404257	-1.9782110893537	0.282582930545188	0.256143289153122
8138	Gm35051	0.0396436854755917	-0.504734566156658	-0.936744520323894	-0.0727246119894214	0.793495493947784	0.535537461926935	0.156283390911744	-0.757507089212599	-1.90573630531544	0.390722126890247	0.579951987740023
8331	Gm36173	0.0237158613741098	-1.2895074225163	-2.50063129443613	-0.0783835505964587	0.66383115454823	0.138128413305706	0.321391259227679	-0.563582720817323	-1.79230723855836	0.665141796923714	0.396616055921142
8359	Gm36287	0.0122822568212365	0.500030179429494	0.191261795300749	0.80879856355824	0.737609448111545	0.85837767878528	0.304912409190809	0.409911660435868	-0.422272086900847	1.24209540777258	0.808882723865375
8372	Gm36372	0.0114957853931845	0.828648236912102	0.278887163504895	1.37840931031931	0.436330249254605	0.555110396339597	0.480608650776248	0.251152742473051	-0.495028659828707	0.997334144774809	0.48996521303046
8380	Gm36412	0.00343542442506578	-0.233934110102064	-0.335319452865276	-0.132548767338851	0.279742797441673	0.251418183132103	0.743305850538426	-0.118122316107913	-0.881069461455844	0.644824829240017	0.262774600086736
8381	Gm36419	0.0387996265300345	0.741931045011956	0.0709546689569429	1.41290742106697	0.310951795152895	0.772800504827346	0.0607087410277388	1.12225581797974	-0.201177400513376	2.44568903647286	0.789369215304969
8417	Gm36574	0.0328287836810855	0.432217599823671	0.0879203671090731	0.776514832538269	0.752841893725872	0.837287235291931	0.0956004589154308	0.706489767504621	-0.151732417985827	1.56471195299507	0.875710345086801
8457	Gm36764	0.0626676650256808	0.357513582024855	0.0132058685033162	0.701821295546394	0.954095009031163	0.965853830633699	0.229468080884875	0.39791852741962	-0.275160868954429	1.07099792379367	0.965954388960737
8532	Gm38528	0.0439294974587674	0.693161000248487	0.0508711328907218	1.33545086760625	0.133410974224867	0.267745211330133	0.53426231801741	-0.387156894389914	-1.72788339063381	0.953569601853979	0.0627325040640739
8534	Gm38534	0.0657506574593861	0.394950130788477	0.00576489577957529	0.784135365797378	0.683936634658849	0.729760920090846	0.7819864084328	0.097161069537635	-0.645886697941884	0.840208837017154	0.693994518017867
8573	Gm38722	0.0517341009887153	-0.482056659036561	-0.928373141395285	-0.0357401766778379	0.555669319282896	0.32437876618051	0.20339467822636	0.427208628211356	-0.252576999743523	1.10699425616623	0.666253378911268
8655	Gm39143	0.0416612348719652	-0.418810965782448	-0.776315192283282	-0.0613067392816142	0.919536642522755	0.851648891301713	0.106658174961249	-0.771924894522466	-1.7693247208996	0.225474931854669	0.57193518626397
8765	Gm39633	0.036956742729943	0.986138574694248	0.037418012235646	1.93485913715285	0.257079901602506	0.705892238762334	0.892925510870343	0.0576982574376285	-0.850974023933857	0.966370538809114	0.285999208696675
8844	Gm39951	0.00837638005271851	-0.997209598558802	-1.64239047021091	-0.352028726906688	0.747845231365083	0.276528645463637	0.0717463186747723	-0.538470512065708	-1.10212146356452	0.0251804394331018	0.536138998663112
8923	Gm40376	0.0238965468574109	-1.19922619885769	-2.2927802451627	-0.105672152552669	0.72348613800475	0.423707059583525	0.283800053819268	-0.459575192687544	-1.35664207137815	0.437491686003066	0.582276668981408
9040	Gm41014	0.0502433268785944	-0.595772377302695	-1.15700486131557	-0.0345398932898201	0.395607954124583	0.219701567572434	0.965252188106096	-0.00738447507331009	-0.366738197002283	0.351969246855663	0.392561989491256
9135	Gm41474	0.0116205735544618	0.865150427660149	0.283006060679006	1.44729479464129	0.410813124823686	0.743630145021834	0.658552423139669	0.183633783061588	-0.695386245104891	1.06265381122807	0.491338754922125
9193	Gm41750	0.021486193441443	-0.604796398627427	-1.04898667646177	-0.16060612079308	0.865573414081858	0.647940936038725	0.0925888389910831	-0.745264095059348	-1.64962915493248	0.15910096481379	0.596554330903058
9202	Gm41815	0.0461280972271012	-0.541036322925318	-1.03045019138497	-0.0516224544656631	0.806178425627282	0.725228399508085	0.134641727756273	-0.629830636633486	-1.49134118994321	0.23167991667624	0.630493119036414
9284	Gm42312	0.0264439924745963	0.468409722033152	0.115296418098593	0.821523025967711	0.508069889262484	0.680032685418051	0.220044077179672	0.496461140729065	-0.340178601966875	1.333100883425	0.64820903274161
9384	Gm46261	0.0412257353887971	0.495177032477111	0.0671452665943737	0.923208798359847	0.448122116669064	0.733182313312184	0.179650851156866	0.824793493177423	-0.53951164670068	2.18909863305553	0.725315298173247
9584	Gm5165	0.0136180134221558	-1.03026730245707	-1.79238427203555	-0.268150332878588	0.135653244065427	0.0544735903692441	0.584650867473313	-0.108643643704179	-0.524462144842219	0.307174857433862	0.131233558226602
9678	Gm52554	0.0287082574911018	1.1752962599021	0.0557055664633559	2.29488695334084	0.132128265529383	0.538952860896447	0.365682125455938	0.593004188154033	-0.847810040974639	2.03381841728271	0.374155826480766
9704	Gm52907	0.0220827181778375	-0.964914569931863	-1.75970530206028	-0.170123837803444	0.521504022294983	0.223027268141688	0.584970351280852	-0.132665729235633	-0.641603416372702	0.376271957901436	0.462813333106258
9779	Gm7276	0.0127607335343646	1.41828782370395	0.237346614059843	2.59922903334805	0.198478257392701	0.653206186432204	0.936936081503493	-0.048917872883492	-1.36006669647497	1.26223095070799	0.180756933608395
9783	Gm7538	0.0396971480639233	-0.493973456593492	-0.915937531525444	-0.0720093816615398	0.789916055658138	0.596869244591541	0.937385024066252	-0.0441620285903521	-1.23621813432964	1.14789407714894	0.780777111094692
9785	Gm7694	0.0133091511969841	-0.554407822060955	-0.908335166519046	-0.200480477602863	0.782187281429163	0.658520013682339	0.488930544337798	-0.0910846294995495	-0.363498207393109	0.18132894839401	0.767372441691176
9828	Gm9871	0.0662996397187706	-0.21979745459133	-0.431512075716327	-0.00808283346633309	0.761483123884583	0.658613603376643	0.188859437071542	-0.408281035806526	-1.03100357823943	0.214441506626376	0.560913901789021
9919	Gopc	0.0042166654756668	2.70328116092525	0.0880975991526767	5.31846472269781	0.198997563565669	0.281286659267184	0.115938890964548	0.802272704575072	-0.279692083893429	1.88423749304357	0.247011452665028
9940	Gpatch1	0.00688886800874284	1.04674612195572	0.390333986080972	1.70315825783047	0.258550434655878	0.328761210263668	0.00436952043019758	0.573399189109396	0.293608200801836	0.853190177416957	0.300972692141811
9955	Gpcpd1	0.00268309515647376	1.16214639562883	0.55441272223189	1.76988006902576	0.0856256468675845	0.110298902840858	0.0547032149320573	0.590269828255996	0.0194747831369378	1.16106487337506	0.103147906118303
9958	Gpd2	0.00343433431380664	0.446252008880813	0.246183088577683	0.646320929183943	0.170751371582623	0.197543362851335	0.0166765483128827	0.43422418588133	0.147801208781151	0.720647162981509	0.204216658211313
9969	Gpnmb	0.0435702267291259	0.804396234319701	0.0363797070530817	1.57241276158632	0.420511260102861	0.606423288956794	0.667919409187493	-0.12258829152858	-0.724635066329425	0.479458483272266	0.371576106988763
10003	Gpr37l1	0.0700293968633068	-0.307185524811848	-0.612103041771147	-0.00226800785254772	0.364485858120958	0.304200709478699	0.0965702509170661	-0.180559175670662	-0.379135423872487	0.0180170725311634	0.314875397018602
10012	Gpr83	0.0316080430249939	1.09639107801559	0.0512486665304031	2.14153348950078	0.820862707108091	0.926221461397263	0.0148336724523241	1.91647194470251	-0.0568366649739629	3.88978055437898	0.970235220762599
10027	Gpsm2	0.0474664290098217	-0.777053914834946	-1.53293615878731	-0.0211716708825783	0.329992276402826	0.276089266023607	0.0284735230525664	-0.454434364444406	-0.803307429248519	-0.105561299640293	0.289979916669237
10043	Grap2	0.063418108711796	0.500840800256224	0.0027460613551763	0.998935539157271	0.660153839469543	0.767771110473269	0.0981626439276344	0.597991655176016	-0.114777451436488	1.31076076178852	0.770302027904893
10083	Grk4	0.00854551861559227	0.735883890054648	0.295085586281385	1.17668219382791	0.206277663580317	0.28991302863833	0.0812477421776842	0.933798698485989	-0.210598919247707	2.07819631621968	0.313537271631616
10085	Grk6	0.0139217838442881	-0.493087254179263	-0.80710101232772	-0.179073496030805	0.631935083913222	0.567883010737469	0.160122975378025	-0.273778696497702	-0.650645985773159	0.103088592777755	0.580553244450391
10088	Grm3	0.0425463207180643	0.619629269485716	0.0623236193759814	1.17693491959545	0.196406329529852	0.246214357739104	0.460539456132627	0.29637251406395	-0.548055717467988	1.14080074559589	0.218059203232041
10111	Gsk3a	0.0453479369893053	0.798605267954941	0.027885845320486	1.5693246905894	0.175788607984936	0.237118594883614	0.102149170759654	0.366406738887342	-0.0556135141146176	0.788426991889302	0.263531982739596
10115	Gspt1	0.0142302117298748	0.397236459274747	0.147702191012242	0.646770727537252	0.180911578528985	0.212326069520654	0.163422637182434	0.530134861011288	-0.242414483680512	1.30268420570309	0.228481127204741
10118	Gss	0.0229212174204054	0.596567682249979	0.151452662549356	1.0416827019506	0.121207112713394	0.178305371187092	0.503454650551393	0.420513147398229	-0.936093333526214	1.77711962832267	0.179085447656584
10143	Gtf2b	0.0324900499675573	0.707603573606569	0.106677695705233	1.30852945150791	0.0814863355202223	0.111509011469531	0.0563591097216224	0.935493601017887	-0.0753106686327748	1.94629787066855	0.122438878342006
10152	Gtf2h5	0.0208547083479009	-0.652937219703553	-1.13462087630833	-0.171253563098772	0.230602469938318	0.177799991252577	0.843000971052542	-0.0977935911720746	-1.14492004260264	0.94933286025849	0.223594650582894
10168	Gtpbp6	0.0508128672592249	0.753680778837265	0.00957788918487379	1.49778366848966	0.227306322263921	0.315112380524948	0.146938015072033	0.718593331748219	-0.328396818354536	1.76558348185097	0.328512768762066
10195	Gypa	0.0349727839535687	0.943957770204065	0.0630196195234382	1.82489592088469	0.303226709443236	0.697731970189909	0.269283352224532	0.571084443270431	-0.533734687579158	1.67590357412002	0.572476666544358
10254	H3c11	0.00998022174705936	-0.175707322034609	-0.273500090469949	-0.0779145535992698	0.383065942590099	0.336621754642539	0.158951995539148	-0.297787936163193	-0.707642710320244	0.112066837993858	0.309578568790981
10258	H3c2	0.0593651719389167	-0.22757403194469	-0.438909449087916	-0.0162386148014648	0.379707890185386	0.315355105571151	0.117498583476761	-0.239217753776095	-0.525379124289748	0.0469436167375584	0.286660476401866
10337	Hdac10	0.0240368685101218	-0.653690454938842	-1.15536611943388	-0.152014790443804	0.28940524718782	0.193195308427112	0.510212429869213	-0.307894715139734	-1.29867554318778	0.682886112908313	0.237491730848253
10350	Hdgf	0.026703294353848	0.464100328178972	0.113581955162095	0.81461870119585	0.205988381010328	0.229732059386446	0.012095554431794	0.801236835474575	0.267209663487511	1.33526400746164	0.262149152507565
10390	Herc3	0.0139646557795129	0.449940649776689	0.165787461740037	0.734093837813341	0.216330474747008	0.264825952628377	0.278016403794162	0.471835757121203	-0.439067236913887	1.38273875115629	0.266988821028027
10395	Hes1	0.0334019357646972	1.13253118988777	0.0215575350545689	2.24350484472097	0.117720884691498	0.233245093123313	0.0157932727651677	0.969922246138042	0.238919554664482	1.7009249376116	0.209759516673126
10407	Hey2	0.00156563189906092	1.2992637831871	0.667667576403721	1.93085998997047	0.115182542411038	0.297064234249882	0.422520806550419	0.443782168386471	-0.743113381491178	1.63067771826412	0.175700330452096
10429	Hif1a	0.0633602927238192	0.450943231710732	0.00736633667514103	0.894520126746324	0.134311115218762	0.169809806120653	0.11221286933045	0.545436643730293	-0.131234663545179	1.22210795100576	0.186315025800189
10465	Hmg20a	0.0471860788784375	0.475267810910205	0.0486169524240135	0.901918669396397	0.300855116868552	0.337630955002515	0.0856306814514834	0.838554296839781	-0.177858015607366	1.85496660928693	0.349423774350728
10468	Hmga1b	0.000191830927123751	-0.262320738009623	-0.323213912192188	-0.201427563827058	0.657074150139001	0.154290502731906	0.01515181034816	-1.54011848023291	-2.94003498727871	-0.140201973187102	0.196369953643955
10500	Hnrnpab	0.0472337396291077	0.384243168217141	0.0453136838599272	0.723172652574355	0.190044278434787	0.227829988946137	0.0766561428179135	0.51180836525816	-0.0332819116538773	1.0568986421702	0.243985444529464
10539	Hoxd3	0.0419857555069528	-0.791870927618228	-1.5364696836591	-0.0472721715773521	0.788844631040721	0.633741556625938	0.258633896231961	-0.466291921101111	-1.32492134207329	0.392337499871072	0.693239567914841
10563	Hrk	0.0211071837342223	-0.428243044320618	-0.72892340366502	-0.127562684976215	0.921517351436425	0.848947704452966	0.0289646454795467	-0.400186688009039	-0.705668472455952	-0.0947049035621254	0.822627460156427
10646	Hunk	0.039646301700049	0.283553436004203	0.0504234240841547	0.516683447924252	0.622675803347397	0.653893455288639	0.958570972084142	-0.0172301545585689	-0.720405968565011	0.685945659447873	0.620367303343412
10659	Hypk	0.0269359355447029	0.683338782539736	0.137376760013179	1.22930080506629	0.239184482032673	0.301739267216892	0.0319034926916237	0.676715371391555	0.109994156340023	1.24343658644309	0.33984175724429
10665	Iba57	0.0505268168895772	-0.520375407262008	-1.00261412254637	-0.0381366919776459	0.480679094188046	0.428933408943257	0.438982390076207	-0.175700601800836	-0.645082574694608	0.293681371092936	0.436092387574493
10678	Id2	0.0295011550238736	-0.614187933839455	-1.10863321666517	-0.119742651013745	0.128559683942292	0.0993044506162687	0.960128406966614	0.012641591384418	-0.523428878151071	0.548712060919907	0.130216200160272
10713	Ifitm2	0.065938128951908	0.244510819366027	0.00877572822808928	0.480245910503965	0.255799066585942	0.329925459276186	0.385456094011589	0.577898300305694	-0.885368871196074	2.04116547180746	0.387489091364238
10740	Igdcc4	0.010824715164565	-0.340832013397413	-0.538475023827915	-0.143189002966911	0.352807297068853	0.31398898936977	0.926755699279769	0.0261406402593389	-0.576574761469771	0.628856041988449	0.35629181558034
10746	Igf2bp2	0.0100611304349556	0.737985735791506	0.277288396945646	1.19868307463737	0.136801889090936	0.187992611764626	0.120044169706986	0.738597976374103	-0.252981678897294	1.7301776316455	0.188740647368011
10751	Igfbp3	0.000991299105168441	0.35323425641669	0.235355148413354	0.471113364420027	0.414534375100859	0.507197284193994	0.130119304908066	0.212516323793651	-0.0520729167444937	0.477105564331796	0.481472091499243
10752	Igfbp4	0.0287716891816326	0.751429578165953	0.127627750883385	1.37523140544852	0.317579077015973	0.425695959461618	0.159260238516466	0.21942509142899	-0.079903895571161	0.51875407842914	0.351743195004961
10762	Igl	0.0415059584806393	0.691288622332744	0.0622270922723606	1.32035015239313	0.716116966226258	0.786384266869881	0.25238902519822	0.419072060072672	-0.333871818213453	1.1720159383588	0.764564503445689
10777	Ik	0.0571925431007816	0.574057183881288	0.0130196248127307	1.13509474294985	0.172472017519869	0.219553774027323	0.103093714933575	0.607405110818093	-0.132321220941388	1.34713144257758	0.244560843445249
10852	Impa2	0.0350230836698173	-0.484310288885402	-0.88184032139715	-0.0867802563736532	0.536873937305591	0.453539422056296	0.17068961720799	-0.207070489200295	-0.498670055275771	0.0845290768751812	0.502264455356063
10888	Inpp5f	0.00048090593295514	0.316930518309894	0.226944577441262	0.406916459178526	0.396634690764839	0.504065527963009	0.0524925610178243	0.240005084258122	0.0256629233274071	0.454347245188837	0.466832588960758
10903	Ints13	0.0492837050089869	-0.542202653840472	-1.04321332014223	-0.0411919875387183	0.139738044888895	0.118098099537437	0.448260297346204	0.130372245874271	-0.224329954297125	0.485074446045667	0.149479864395655
10916	Ip6k2	0.00431546368566779	2.58089594760996	0.159312387336384	5.00247950788353	0.153299012525203	0.249301224312473	0.285512022940511	0.799306251765847	-0.911969080331318	2.51058158386301	0.191431473692075
10978	Isca2	0.0306115388466429	-0.44220115874002	-0.788002041460502	-0.0964002760195381	0.158967274539506	0.111321986771505	0.282236007981341	-0.366226509730984	-1.06593718161949	0.333484162157524	0.132261083770921
11055	Jade3	0.0515204208611026	0.775914968968418	0.00136058310628062	1.55046935483056	0.0746239336104511	0.125942101120954	0.357957651011713	0.380304385602067	-0.486728425629429	1.24733719683356	0.117060812701542
11125	Kazn	0.0151591184921097	0.207740837817304	0.0786375318023746	0.336844143832234	0.73547736258833	0.762413286211153	0.576801554282471	0.075651122392785	-0.207322631056839	0.358624875842409	0.749461629030892
11126	Kbtbd11	0.0329220363903446	-0.366247654673385	-0.654700168466084	-0.0777951408806873	0.760753727739922	0.715257114584484	0.156616779280858	-0.398878868368937	-0.953200236843574	0.155442500105701	0.712848053343197
11133	Kbtbd8	0.058944363826329	-0.445645106485218	-0.87302562801937	-0.0182645849510668	0.298906843210003	0.246882496498623	0.283971838026032	-0.31022290019654	-0.900046926792854	0.279601126399775	0.265418437060824
11162	Kcnh4	0.0606137853301048	-0.250761535439068	-0.485891128357649	-0.015631942520486	0.512740806473649	0.428211277685338	0.334308497226932	0.532378647727584	-0.65429292607839	1.71905022153356	0.663692719870344
11195	Kcnmb2	0.0496919721687751	0.685125096939299	0.0265559817347356	1.34369421214386	0.827786710478806	0.862240929233585	0.969591186852498	0.0145300132857393	-0.793553350000384	0.822613376571863	0.828885901568446
11205	Kcnq3	0.0196510273200631	0.417265945759379	0.130567501419938	0.70396439009882	0.301269035546018	0.367056576000532	0.562733573802976	0.259112222473704	-0.688372440633873	1.20659688558128	0.352297469224632
11222	Kctd16	0.022808431881745	1.46442280784844	0.0171703863391455	2.91167522935773	0.66395290755264	0.76007638528093	0.0033888053810037	1.82073773005054	0.555601036867639	3.08587442323344	0.78672330084821
11236	Kdelr2	0.0461954372982536	-0.686245734029706	-1.33098484924321	-0.0415066188162038	0.12568110838258	0.0916435251776507	0.555073763826171	0.35213171975069	-0.926961169387227	1.63122460888861	0.152894198048168
11269	Kif11	0.0146298686407963	-0.308667590441937	-0.501122779486163	-0.116212401397712	0.17951862201934	0.162431692783582	0.291390265764794	-0.137346990089574	-0.398103438503396	0.123409458324249	0.170453872003458
11288	Kif23	0.0257795574626076	0.399820982289969	0.104621239613209	0.695020724966729	0.189920094664367	0.227915391845426	0.132596225440642	0.30028714937176	-0.0807551672828309	0.681329466026352	0.228185052274754
11308	Kifc1	0.0215406086826201	-0.790046523230031	-1.40158534402893	-0.178507702431128	0.52561974815262	0.438829152205669	0.291118223541696	-0.361884970996332	-1.06730060036735	0.343530658374686	0.489035921031611
11365	Klhl28	0.00497686179880511	-0.731831311664799	-1.11604902515379	-0.347613598175811	0.149626221366988	0.105313575488682	0.887543028650977	-0.0467054244125292	-0.746558825577716	0.653147976752658	0.145146145705496
11375	Klhl41	0.0458886657458786	-0.88763987607012	-1.77161227698983	-0.00366747515041044	0.682234873011662	0.388494882517292	0.0581568202118785	-1.10844747358779	-2.39088061086939	0.173985663693812	0.436075241913178
11394	Klre1	0.0495283526397894	-0.620366771777491	-1.20577285019793	-0.0349606933570524	0.703572439175104	0.487107165565109	0.164060451036179	-0.771215065655342	-1.97210409205274	0.429673960742055	0.440014315525171
11420	Kras	0.00328553118236825	0.729980775566786	0.382321195596815	1.07764035553676	0.163474162349099	0.203738909829215	0.134039313946561	0.996149383420324	-0.523390143805823	2.51568891064647	0.214253862162566
11422	Krcc1	0.052593880959248	-0.363204047097815	-0.69358408891286	-0.03282400528277	0.179343639524621	0.159331064596436	0.223365125697072	0.411933462813188	-0.276053495535941	1.09992042116232	0.20781338280694
11440	Ktn1	0.0224333058941952	0.559271864154319	0.14827925456454	0.970264473744099	0.0740889983914806	0.0967897913266661	0.0142341268560486	0.624144345064224	0.211523999315491	1.03676469081296	0.10382544780246
11442	Ky	0.0431750938978904	-0.752189206407083	-1.45725053521659	-0.0471278775975743	0.776819762903845	0.614688818280388	0.257243383005821	-0.645630309948533	-1.88265544865731	0.591394828760247	0.661790127268136
11449	L3mbtl1	0.020512469226066	1.29450148749311	0.124399024854003	2.46460395013221	0.26037406314466	0.534322756903396	0.0931863892201214	0.791671739727319	-0.184703357447505	1.76804683690214	0.454940448381255
11450	L3mbtl2	0.0342233637865148	0.510813893138184	0.0919494651350932	0.929678321141274	0.442211713018037	0.495837082828689	0.808873265420941	0.0539185944170841	-0.417537386619993	0.525374575454161	0.452579268031181
11474	Lamp2	0.0259137742317669	-0.487451237169672	-0.854310258079417	-0.120592216259927	0.38748913878469	0.313619785745073	0.0044075375905489	-0.670904889061679	-1.00737655253968	-0.334433225583679	0.284415907689095
11507	Lbp	0.00674757544811306	2.16002133601304	0.182343097321512	4.13769957470456	0	0.701001746830411	0.0275178134575976	1.49671464519951	-0.0806200653740499	3.07404935577307	0.502806162360627
11511	Lca5l	0.0189136299942946	-0.68077220311169	-1.17354178698247	-0.188002619240913	0.54888337712018	0.432810006095941	0.351100788507714	-0.586857329899513	-1.96405486470977	0.790340204910747	0.462567201145236
11532	Ldlrad3	0.0136943415074098	0.423325985380068	0.158742909303335	0.687909061456801	0.73519218628243	0.789797135312839	0.149656842645881	0.677647741141108	-0.306564809834719	1.66186029211694	0.817498654041196
11542	Lenep	0.00580553501273451	-1.62613513190275	-2.82471127291161	-0.427558990893893	0.348321331640903	0.108761397912361	0.833918881060773	-0.120698484611232	-1.34265152186269	1.10125455264022	0.323949341863892
11549	Leprotl1	0.00285903601970991	-0.442867479327368	-0.633100814466877	-0.252634144187859	0.229375816246595	0.191581698023565	0.114536667592726	-0.26571347517471	-0.5812785491538	0.0498515988043791	0.206536921428296
11559	Lgals3	0.0466038960176535	0.504833315914266	0.0504871642710124	0.95917946755752	0.203343954169196	0.323796510217226	0.24282140646552	0.412459036482717	-0.310619584432586	1.13553765739802	0.29337790831914
11569	Lgr4	0.0157769838664791	0.461450758456074	0.15984155275199	0.763059964160158	0.204230047552817	0.260721246213349	0.545729206965551	-0.202269689676988	-0.905154699676605	0.500615320322628	0.187414231801503
11656	Lmo7	0.00690237760394268	0.883790617003816	0.358232812296893	1.40934842171074	0.4715521183634	0.556694230312221	0.483103717744092	0.244420178858192	-0.485540971919312	0.974381329635696	0.516952121845406
11724	LOC115488765	0.0707995297352629	-0.186591682544245	-0.369852257585953	-0.00333110750253748	0.768776439807699	0.666665370233152	0.0748112681242535	-0.4268437355252	-0.869498298258466	0.0158108272080647	0.70384745539825
11725	LOC115488798	0.00938829443082584	-0.752753137145353	-1.21658990215495	-0.288916372135752	0.442408718316835	0.25563972250129	0.0112992397160359	-1.57482035463889	-2.91809537709446	-0.23154533218332	0.1104746203877
11744	LOC115490344	0.000962202709722643	-2.72067788306375	-4.61821054785137	-0.823145218276143	0.793775100631685	0.186686965846171	0.0244804396639881	-1.52975271711789	-3.10767686315085	0.0481714289150781	0.241816142279718
11817	LOC118567650	0.0443299945783642	-0.289082165641089	-0.535280183461279	-0.0428841478208986	0.603152208917183	0.487231409711318	0.145721665978345	-0.699113416776042	-1.70832246100534	0.310095627453253	0.344641400145648
11820	LOC118567657	0.0386847640606687	-0.699023721299464	-1.32292449435765	-0.0751229482412742	0.81921443144431	0.710114770316403	0.261365883741134	-0.58560302089125	-1.70131709870992	0.530111056927422	0.711273752933019
11834	LOC118567723	0.016473842613369	-0.969074942261106	-1.70743716011575	-0.230712724406458	0.76591856161157	0.270156182537485	0.128873626577291	-0.59495228261923	-1.38637465444156	0.196470089203102	0.446409857520594
11857	LOC118567819	0.0492616030882007	-0.799407930041985	-1.59158165601358	-0.00723420407039144	0.300377293550597	0.068131583352358	0.164855605697308	-0.980208218319204	-2.61439614270753	0.65397970606912	0.056513328821431
11867	LOC118567852	0.00636166309174075	2.19098797849681	0.193421958751856	4.18855399824176	0	0.653781571918772	0.175270069710425	0.767477038750233	-0.465062315555656	2.00001639305612	0.286806876587333
11901	LOC118567984	0.0424271427431606	0.900845483490029	0.0217058425183011	1.77998512446176	0.472334527999753	0.865668082754434	0.325285298730034	0.143091350616496	-0.150803699796429	0.436986401029421	0.543901308232263
11913	LOC118568036	0.00193688686495526	1.60610263176023	0.693832488928493	2.51837277459196	0.671995360117142	0.847058346117629	0.359800540970106	-0.365530154153957	-1.2002305584935	0.469170250185588	0.515263181161687
11940	LOC118568151	0.0338846382295209	1.03932932254267	0.0475173944016208	2.03114125068371	0.725801072374498	0.829516922770444	0.477105103269154	0.374868970593159	-0.750090231520209	1.49982817270653	0.777683210406778
11950	LOC118568203	0.0186927626973266	-1.12446613478721	-2.05845563974878	-0.190476629825652	0.657599743143144	0.270091270197734	0.0048655643980818	-2.32927607344855	-4.41084012969977	-0.24771201719734	0.0947374443284919
11990	LOC118568360	0.00250621950911769	0.476165788315869	0.276293108774705	0.676038467857033	0.473124296783445	0.595313391676246	0.886105854820759	-0.0282195222958276	-0.445544648521425	0.38910560392977	0.465839004339195
12035	LOC118568556	0.00315772643283581	2.18087357506242	0.499926616438133	3.86182053368671	0.178529138344208	0.764422517476195	0.660567788319003	0.277530437798812	-1.07371363862115	1.62877451421877	0.302967699556196
12043	LOC118568594	0.000152393300720661	-0.971380554571746	-1.22774618753432	-0.715014921609175	0.741233051732086	0.655297110581345	0.105734135660891	-0.878618226633465	-2.04770398988048	0.290467536613551	0.572922898467714
12062	LOC118568679	0.0196222594956303	-0.23722013953076	-0.395669568961263	-0.078770710100257	0.783534045921148	0.432820142763095	0.70298848254231	-0.233640489446578	-1.54003569597666	1.0727547170835	0.747676135799015
12107	Lor	0.0255041705236097	-0.305794429110662	-0.52740326748025	-0.0841855907410737	0.683035080206701	0.614918910547893	0.388427377009971	-0.3254467183128	-1.11352490236005	0.462631465734448	0.583424324963437
12127	Lpl	0.0341899642450098	1.03319989325039	0.0466521932139869	2.01974759328679	0.151488649899575	0.25211258828155	0.644746977219569	-0.21911543306453	-1.22696826435498	0.788737398225916	0.132165510217153
12158	Lrp2bp	0.0130984646154339	0.896575926978132	0.268229830667794	1.52492202328847	0.133569749385642	0.288093834148452	0.148117326579245	0.696249352904013	-0.315450710224555	1.70794941603258	0.275214736135332
12183	Lrrc36	0.030414909216237	0.785993634658487	0.116097189578621	1.45589007973835	0.581846465791056	0.683398113375133	0.0444624334373005	0.827122399505783	0.0268539155904799	1.62739088342109	0.708293535764271
12197	Lrrc4c	0.0431930514047418	0.409360736550547	0.0566336424666413	0.762087830634454	0.417583519918111	0.508075269595896	0.0381485627132356	0.532250104593414	0.0791431717369399	0.985357037449888	0.529330066297605
12275	Luc7l3	0.0523622043543584	0.400686863498886	0.0342967455556585	0.767076981442113	0.129145768698569	0.166777996053885	0.0730811919363782	0.519391074420085	-0.0254095082961326	1.0641916571363	0.173216396200211
12303	Lyrm9	0.0198130353757529	-0.584305601585933	-1.00186668241417	-0.166744520757701	0.814484739117881	0.755438502967872	0.0935999086648286	-0.477983880147045	-1.02187269214067	0.0659049318465809	0.746430288702069
12335	Mad2l2	0.0514446742387219	0.779249124080601	0.000961384790907682	1.55753686337029	0.204291795976978	0.279002404065462	0.13820437421011	0.596075777201552	-0.221489664020106	1.41364121842321	0.259629261065491
12345	Mafk	0.0359885307177543	-0.547191378411401	-1.00652422332144	-0.0878585335013589	0.250383425666415	0.163871583405698	0.145847143868073	-0.293667384745993	-0.681950393489393	0.0946156239974067	0.198039457382722
12348	Mageb18	0.063177682711816	0.244256616964109	0.012183829341946	0.476329404586271	0.736881633699746	0.784004222386632	0.125306408673774	0.615492271045364	-0.197799942186686	1.42878448427741	0.831106150449224
12353	Mageh1	0.0391041334665629	0.343632368573793	0.0597538851938165	0.62751085195377	0.0721238009642855	0.0979910706529676	0.0688192056458628	0.672495221031416	-0.0454546214582234	1.39044506352106	0.130496173786999
12386	Man2c1	0.0284390188568528	-0.664905841948112	-1.20173215174051	-0.128079532155716	0.211904590165555	0.176052990103026	0.770745136739919	0.0994361760384364	-0.62248310659406	0.821355458670933	0.218962025201702
12390	Manea	0.0521821134451577	-0.470830344770493	-0.906921475614217	-0.0347392139267694	0.0812357571328235	0.0652335064021276	0.678049786744887	0.0846736237092551	-0.344508179119057	0.513855426537568	0.0843183746516419
12433	Map4k1	0.0318750662947979	0.518844992834753	0.101458823818478	0.936231161851028	0.63849397769426	0.696694623740858	0.939473607993004	-0.0144810493975371	-0.418713485171315	0.389751386376241	0.633653896071436
12452	Mapk1ip1	0.00321405677275861	1.5882943844784	0.582599249257003	2.59398951969981	0.161671449952486	0.229738036730029	0.0495812735502551	0.962103425371823	-0.0438051783936266	1.96801202913727	0.237347039067691
12454	Mapk3	0.0451862613603738	-0.784877740021811	-1.53837686838041	-0.0313786116632142	0.483018276530926	0.388756363240608	0.895625501157151	-0.0113717135750558	-0.19498406831577	0.172240641165658	0.479612594375764
12469	Mapre2	0.0338194876755603	-0.572062274019805	-1.04630870001711	-0.0978158480224978	0.354310043203247	0.308921924251806	0.630303179839183	0.171137578506642	-0.578714514248114	0.920989671261397	0.372392262619621
12493	Marveld2	0.0313952903789988	0.966068306307786	0.0863940194936245	1.84574259312195	0.75853086100794	0.86740385582918	0.485011564283545	0.279099321274584	-0.56195698560635	1.12015562815552	0.800100833168431
12521	Mbd5	0.0458598216977	0.74378138901249	0.0350760605592257	1.45248671746575	0.307122485349521	0.368620589206567	0.343370698124273	0.379827887067425	-0.457748620697297	1.21740439483215	0.337054478468813
12541	Mcat	0.0381701712970382	-0.508427823440336	-0.938972419911389	-0.0778832269692835	0.503811580800394	0.441399627581291	0.202878793728563	-0.405518695387508	-1.04724614298737	0.236208752212356	0.436253439959737
12544	Mccc1os	0.019403991953078	1.28150807042119	0.14574689015512	2.41726925068726	0.0911505240055058	0.491989647292306	0.0893418556758474	0.967773277481946	-0.274321449866688	2.20986800483058	0.448029598664888
12566	Mcoln2	0.0312924221590459	1.14041074667996	0.0399516542852645	2.24086983907466	0.394748310171201	0.898346370819541	0.522547136917053	0.317874073400969	-0.738553714756319	1.37430186155826	0.559198819112871
12570	Mcrip2	0.0273733396570696	-0.608921555047362	-1.08804610079577	-0.129797009298959	0.359807098600424	0.242837480580614	0.282753202648299	-0.237789641772448	-0.684317366650922	0.208738083106027	0.305208328112619
12588	Mdm2	0.0189864275946768	0.71212149174846	0.191571311884668	1.23267167161225	0.743802642732206	0.844492563973411	0.0463609867235177	1.12681174438927	-0.0923717969713611	2.34599528574991	0.876888435319885
12592	Mdrl	0.0381244391454637	0.806207753108572	0.0669622111700121	1.54545329504713	0.0814756002014982	0.314137272788882	0.395904814575141	0.541317848658595	-0.850053698926262	1.93268939624345	0.227750435842279
12650	Melk	0.0157062525839687	-0.340788626924442	-0.55834738700591	-0.123229866842975	0.399058275638513	0.34997762791807	0.0440162438203271	-0.361803791472291	-0.672725965557615	-0.0508816173869668	0.348855551637498
12685	Mettl4	0.0226412517089399	-0.402029349262492	-0.688382415626646	-0.115676282898337	0.421366911971652	0.367397766038203	0.623947056024435	0.154040585347942	-0.507336107884974	0.815417278580857	0.433502417988676
12719	Mfsd2a	0.0354001403327694	0.776547242235311	0.0863946611634864	1.46669982330714	0.108962677516135	0.212881318238747	0.0211380716403892	0.891214252967506	0.18304195162909	1.59938655430592	0.237438184031747
12725	Mfsd4b5	0.0486319011771199	0.536290773323733	0.0435296412262373	1.02905190542123	0.506303771421585	0.760311821317311	0.610418223107829	-0.304680717528793	-1.58347088801894	0.974109452961353	0.373576098861576
12753	Mia2	0.0242570576874021	0.681935351474615	0.15318383263983	1.2106868703094	0.147592156595123	0.176735545248627	0.0193376882757815	0.689423429372807	0.186180957974361	1.19266590077125	0.180099778584464
12782	Miga1	0.0439510179264259	-0.410461254591723	-0.766130071192768	-0.0547924379906789	0.391885786838797	0.355442133085226	0.040934143839982	-0.49201493239036	-0.916091310528805	-0.0679385542519157	0.361307932919837
12784	Miip	0.00471042102394857	-0.480711929080415	-0.714394529060198	-0.247029329100633	0.315376073265533	0.240248344714953	0.572072879703557	0.253856975871843	-0.697260122529872	1.20497407427356	0.344224970421018
12829	Mir5099	0.0141438254397499	-0.488733660009195	-0.800961906106234	-0.176505413912157	0.11017870825279	0.0650128652686493	0.689156825678602	-0.177443471603392	-1.11712415129023	0.762237208083445	0.0962682134206681
12832	Mir674	0.047908254626134	-0.740090450818658	-1.45431754981973	-0.0258633518175851	0.511957164721562	0.32726226242557	0.681817154093216	-0.196843093068491	-1.21523642304337	0.821550236906387	0.453349886147186
12841	Mirg	0.0293525378936467	-1.14240911984976	-2.22524258712018	-0.0595756525793416	0.741306995894666	0.238218878191569	0.38672603852232	-0.533292589267263	-1.8730763462593	0.806491167724774	0.461394570090094
12857	Mknk2	0.0646207635279848	-0.369597087125896	-0.730015621373461	-0.00917855287833108	0.505714953222657	0.465126920983231	0.645761793421646	0.112543447301337	-0.402245112302017	0.627332006904692	0.519267998361066
12893	Mmp11	0.0318747774145147	-0.350692569523884	-0.62356705287012	-0.077818086177648	0.272535455650152	0.176969969965232	0.334751237245583	-0.398262061519351	-1.26225836324548	0.46573424020678	0.172720717453516
12954	Mospd2	0.0128969489422871	-0.805231088709375	-1.35150294170017	-0.258959235718581	0.160792260339663	0.126230479544415	0.744507455948556	-0.210326313890558	-1.58574027268304	1.16508764490192	0.152565562396065
12958	Moxd1	0.0482629156802197	0.276157666980591	0.0350057421126281	0.517309591848554	0.0814066737015698	0.099625944759858	0.0893711180133074	0.651431501340815	-0.10833592353286	1.41119892621449	0.164101912314423
12963	Mpeg1	0.0082906937552758	-0.79213795625214	-1.27099629454727	-0.313279617957005	0.564437755679528	0.382848255320117	0.982835996065791	-0.00872488453673061	-0.868551832857121	0.85110206378366	0.563327939961049
12979	Mpp5	0.0214434405023629	0.78245871023207	0.178923058541197	1.38599436192294	0.126531253371113	0.159853089502695	0.213795142929359	0.252005544508684	-0.148571136135305	0.652582225152673	0.144696549064852
13005	Mrgpre	0.0416428724285431	-0.698552003923644	-1.33616334617306	-0.0609406616742252	0.807083158805596	0.75152588707666	0.204276859756232	-0.739140917802845	-2.01247444976167	0.534192614155979	0.72706330147866
13013	Mroh1	0.00727903873206526	-0.224376425195551	-0.340432615388841	-0.108320235002261	0.35325268054116	0.309358158687844	0.788987264018872	0.103010741886157	-0.712032441698474	0.918053925470788	0.374634470121757
13069	Mrpl58	0.00784069211446624	-0.556004579277409	-0.866801958678192	-0.245207199876626	0.311010381599242	0.272243478012373	0.202956383910941	-0.362393503402117	-0.931587753032645	0.206800746228412	0.267421267450446
13077	Mrps17	0.0148160124175518	-0.608415969491572	-1.01322119282085	-0.203610746162289	0.266374178332957	0.203186282659626	0.0640281016072218	-0.319698817414772	-0.627969278885612	-0.0114283559439312	0.232787983841355
13090	Mrps30	0.0409651850568849	-0.614062349571642	-1.15916110917875	-0.0689635899645319	0.200149111586764	0.16595867958659	0.801909017378261	-0.112445407923507	-1.06246194429001	0.837571128442996	0.191467206090459
13126	Msmb	0.042267477722571	-0.70287474006345	-1.34817126908904	-0.0575782110378581	0.890651282252706	0.435781306402639	0.110279553066836	-0.994062500063327	-2.3906633427683	0.402538342641648	0.538261278821485
13141	Mt2	0.059917347019646	-0.221018479695603	-0.426754711485203	-0.0152822479060034	0.217280625002688	0.185603623873907	0.485898557163422	-0.266316017868743	-1.0692204351549	0.536588399417419	0.187611755836733
13171	Mthfr	0.0120067594938345	-0.54035418703078	-0.875167557768929	-0.20554081629263	0.684840199032587	0.612066445416691	0.967218705876186	0.0140518400369298	-0.710839033199581	0.73894271327344	0.686592549085099
13178	Mtm1	0.0243281521960996	0.856593997544586	0.156578542499049	1.55660945259012	0.113731686236028	0.156062373091985	0.242478787066848	0.306368381379045	-0.220759202585306	0.833495965343396	0.134531394780374
13200	Mtrf1l	0.00410746375353684	0.987067135779255	0.450573814125017	1.52356045743349	0.18801537221626	0.249879650398366	0.648902185713454	0.286374229149824	-1.05899562605968	1.63174408435932	0.207586249540457
13212	Muc13	0.0144443384214905	-1.04035765199831	-1.82449491120844	-0.256220392788179	0.62925470721368	0.317980503278354	0.39192349630753	-0.329029626377546	-1.1326158562684	0.474556603513305	0.559806287000869
13234	Mvd	0.0514360015749402	-0.269867139996372	-0.510182928502055	-0.0295513514906893	0.645217934905822	0.592278753195093	0.395582856367326	-0.219213307424581	-0.751326934993211	0.31290032014405	0.591676517029751
13279	Myl9	0.0539689456456153	0.476569043122986	0.0297605590343088	0.923377527211662	0.0581300947878677	0.104259852892012	0.448987311370843	0.441769103476409	-0.8142452913586	1.69778349831142	0.0947843271907769
13333	Mzt1	0.0339284844318845	-0.49911896604626	-0.906277040886008	-0.0919608912065122	0.199824783108098	0.160450397453887	0.238745391364362	-0.381547596269081	-1.04001276397737	0.276917571439203	0.173789566026449
13391	n-TGtcc6	0.0462242695331621	0.783898090356133	0.0261709523838014	1.54162522832846	0.0228009202786103	0.0960643531862561	0.149837398296081	0.886641725864402	-0.484793752060572	2.25807720378938	0.168177944491288
13431	n-TMcat10	0.0209434275016518	-0.794840901541327	-1.40624088383029	-0.183440919252367	0.148300065650692	0.0565683517442453	0.340059660776696	-0.346197110964103	-1.09954342441404	0.407149202485836	0.0990687054882899
13475	n-TRacg5	0.0122024395028454	0.945470455251198	0.284461615892088	1.60647929461031	0.0458603994068589	0.128888648725223	0.369985383120516	0.490819393653963	-0.684757100924637	1.66639588823256	0.106457766574986
13519	n-TTtgt3	0.0587838566711643	0.443799122050918	0.0187342318606484	0.868864012241187	0.138217419477748	0.258018538341474	0.134382306918634	0.476460755476704	-0.151243849055869	1.10416536000928	0.287244294001626
13557	Naa15	0.00916575335364419	0.830459889650629	0.309743303414553	1.3511764758867	0.147927952230586	0.20840170955114	0.0162099508348048	1.0848511682489	0.229160889010954	1.94054144748684	0.213342995296614
13566	Naa60	0.02552420057319	0.842199366130654	0.147719486884255	1.53667924537705	0.314691595318528	0.409468926740941	0.452170387939365	0.317736516397523	-0.572666096172402	1.20813912896745	0.351356756864338
13582	Nadsyn1	0.0111756041907702	1.25729342779398	0.301191933070701	2.21339492251726	0.140570682536892	0.257159272631414	0.0237828208087011	1.40262025473134	0.0305122355463301	2.77472827391636	0.283055161883134
13586	Nagk	0.0108962763444061	0.930769595617055	0.301558976753926	1.55998021448018	0.182533466078261	0.242090148313682	0.30121080355209	0.259607245696843	-0.250667813459676	0.769882304853362	0.223573792514299
13595	Nampt	0.0345736955439422	-0.698669848352794	-1.30149364152639	-0.0958460551791938	0.143494964072355	0.112078635134161	0.850623992076155	0.0727037265835625	-0.745305788322905	0.89071324149003	0.146013515235623
13600	Nans	0.0437088397436273	-0.273518901034218	-0.504951913933449	-0.0420858881349866	0.309027193349429	0.264030963031947	0.430003114042409	-0.161492271934979	-0.583510029510857	0.260525485640899	0.290699779284531
13615	Nat14	0.00720213101166124	-0.66261273664468	-1.0354540298058	-0.289771443483558	0.504468951931554	0.390588526453673	0.00571734215033556	-0.289724812438004	-0.432248119946285	-0.147201504929722	0.41405514862496
13618	Nat8f1	0.0406113146147891	-0.660168463564887	-1.25181530148755	-0.0685216256422213	0.260232025952181	0.151031011915678	0.178699681720648	-0.79549465821194	-2.09619081845923	0.505201502035352	0.168975100727651
13622	Nat9	0.00111765200761875	2.69843535484806	0.766391068720484	4.63047964097564	0.143847662751412	0.273072411432717	0.855180012334552	0.103748643374884	-1.10249445923619	1.30999174598596	0.154912516443658
13699	Ndst3	0.0505980925152389	0.511949737405198	0.0382141285303898	0.985685346280006	0.785006895668772	0.829924748369857	0.529423331439306	0.33116295209587	-0.790988978406395	1.45331488259814	0.817939725342421
13756	Nectin1	0.0148329656902345	0.663860960845855	0.215506751853311	1.1122151698384	0.630545167776692	0.714552575906979	0.170258450802266	0.578721577710796	-0.291480475798463	1.44892363122005	0.704823760105555
13795	Net1	0.000300199598888629	-0.607382493665279	-0.773120685191115	-0.441644302139443	0.540086661255772	0.441788839717625	0.00517961988694507	-0.766613085876831	-1.17707342452302	-0.356152747230643	0.417374992525106
13868	Nifk	0.0457406854204157	0.220824760289722	0.0324964852260429	0.409153035353402	0.131026510759681	0.157133681646257	0.0322972261641693	0.420806692721321	0.0879480146833236	0.753665370759318	0.160313931887363
13944	Nme6	0.0184398959416485	-0.333642201148814	-0.555694463906296	-0.111589938391332	0.336422894003828	0.284197327941368	0.89603849960417	0.0139883349509832	-0.212780920160731	0.240757590062697	0.338693316477953
13948	Nmi	3.02558146926396e-05	1.47207316457923	1.140732805487	1.80341352367147	0.191981394348939	0.305345518877907	0.392407667728346	0.352647248518802	-0.512858964548397	1.218153461586	0.226582200467881
14072	Nr5a2	0.0347410603009412	0.756125941221464	0.0919067969136891	1.42034508552924	0.67252396425964	0.803289089197986	0.28202643618119	0.711522496623562	-0.760950750362816	2.18399574360994	0.775417413210734
14084	Nrep	0.029346512261207	-0.261836278942789	-0.458165860041812	-0.0655066978437664	0.305516111533568	0.254729343486514	0.695588883460108	-0.0753129588167393	-0.480584494384107	0.329958576750628	0.291634792431347
14096	Nrn1	0.059656119026016	-0.436687808098552	-0.856402961135701	-0.0169726550614032	0.286983502001213	0.210834756653394	0.31570068204252	-0.419174035397083	-1.29313799699	0.454789926195832	0.230174538596293
14139	Nt5m	0.0153351316757993	-0.859158135835278	-1.47914848212724	-0.239167789543311	0.549461641710931	0.402018907179674	0.0569916506290542	-0.479060458453737	-0.936559450195524	-0.0215614667119492	0.470685224855641
14148	Ntn4	0.0428925260259248	0.577953758187418	0.0623088126778175	1.09359870369702	0.15087763915165	0.208979411328705	0.885116240491847	-0.0600377871409717	-0.940807453264715	0.820731878982772	0.144903467415059
14149	Ntng1	0.0338909254273737	0.586536349318314	0.0982369215508237	1.0748357770858	0.297315846319378	0.422148215890305	0.746885797867685	0.0827559367329127	-0.458728480201851	0.624240353667677	0.312845586160719
14183	Nudt6	0.00414376055380301	1.26159754355143	0.506532471873943	2.01666261522892	0.122031090417404	0.329312971541017	0.417978311537367	0.347155200273227	-0.555511170345038	1.24982157089149	0.184651794715589
14187	Nuf2	0.0360884023021951	-0.663933353682569	-1.2386200250525	-0.0892466823126414	0.413934385424056	0.335814588763114	0.459274625609932	-0.253390517843934	-0.969114508103555	0.462333472415687	0.389446800428416
14215	Nupr1l	0.0191927626548077	-0.952061631939802	-1.70357374311981	-0.200549520759793	0.407111612109345	0.144632536874139	0.163165711631865	-0.800234723611314	-2.05394971413559	0.453480266912957	0.196091984094752
14217	Nusap1	0.00676994942741758	-0.763580011491837	-1.19913667849039	-0.328023344493288	0.206913172121813	0.152439254388212	0.227337483962877	-0.430237869447054	-1.15858807655285	0.298112337658745	0.176307214062587
14296	Olfml2b	0.0151838494714143	-0.490001490815028	-0.808995097083778	-0.171007884546278	0.115939653386738	0.0620389193613659	0.0333801038950988	0.128614188104838	0.02974717590874	0.227481200300937	0.130364731013915
14325	Opcml	0.0403075988965041	0.288137214803439	0.0498875512978546	0.526386878309024	0.40390665276128	0.458752860956464	0.276788155955212	0.312246304608433	-0.271653005069833	0.8961456142867	0.456338170294209
14406	Oxld1	0.00846236212124096	-1.32346607771573	-2.2843091985972	-0.362622956834261	0.352769275403508	0.145980527971126	0.624929514226671	-0.275601914163667	-1.47756902844443	0.926365200117097	0.307215478390526
14407	Oxnad1	0.0458883082294354	-0.731017197337937	-1.42512331739078	-0.0369110772850988	0.288786525364127	0.228066243677608	0.739469644565249	0.149568191434744	-0.803550187502849	1.10268657037234	0.309894440714775
14426	P3h3	0.00672588218542085	0.694974592379065	0.306920230857322	1.08302895390081	0.283628206916532	0.364955663326085	0.132927213564026	0.835383741672716	-0.370235924194294	2.04100340753973	0.38188427355243
14440	Pabpc5	0.0213360384471648	-1.18083861981954	-2.21766487029079	-0.144012369348282	0.32422315897368	0.115082175635306	0.0784097401475677	-1.22940141161546	-2.87407642716186	0.415273603930938	0.144717451862956
14443	Pacrg	0.0713200984515561	-0.279064839806306	-0.556743733644639	-0.00138594596797237	0.480748883199741	0.390397577658614	0.179297773364635	-0.337184047890433	-0.831993911030417	0.157625815249551	0.416417138158864
14447	Pacsin1	0.0651048027423942	0.254048353867646	0.00990115631379623	0.498195551421496	0.868670032234007	0.90697157924821	0.116230743737783	0.356427519438316	-0.0751880352940483	0.78804307417068	0.913127127673399
14462	Pah	0.0382503078204692	0.639658226872555	0.0798543083524242	1.19946214539269	0.758069028295748	0.899349391050772	0.520491041178875	-0.226832188794701	-0.967906242410598	0.514241864821195	0.676016301969665
14493	Papln	0.00577467614397714	-1.33680185189776	-2.22541161360986	-0.448192090185657	0.512582030967626	0.292958033270167	0.540981916077252	-0.344991288435468	-1.55167984298079	0.861697266109859	0.426394547136529
14504	Paqr7	0.00870727452746874	0.612441572852933	0.25615170452492	0.968731441180946	0.11693491684477	0.252635759241316	0.113947152937208	0.653962742763925	-0.185227016932632	1.49315250246048	0.26761751970779
14516	Parn	0.00891447186319514	0.666243276318331	0.270780931343987	1.06170562129267	0.338334692801669	0.36878268618513	0.388155798166784	0.483812691974288	-0.722127792940017	1.68975317688859	0.361421253759156
14553	Paxbp1	0.0432284170766166	0.401500650811542	0.0559673902129532	0.747033911410131	0.094692803268826	0.126090301730055	0.0852711924325374	0.604477554824114	-0.0798413621957471	1.28879647184397	0.126002560903283
14607	Pcnx4	0.0540224278616731	-0.710135622375904	-1.4163688764316	-0.00390236832021074	0.381993205007004	0.318389155256451	0.00251833143820655	-0.490271963171684	-0.696920695191685	-0.283623231151684	0.333129213741593
14644	Pde11a	0.0596789490178395	0.35532204157298	0.0188277134706218	0.691816369675338	0.638549787098174	0.689740747939133	0.0715974713497241	0.562392815334316	-0.0292432380782299	1.15402886874686	0.717886690854983
14651	Pde3b	0.00977959774626273	0.403495586487995	0.172920765140107	0.634070407835883	0.129123004958722	0.152733123068562	0.0736436184263167	0.244322481989357	-0.00046717042358943	0.489112134402304	0.147481584752326
14666	Pde9a	0.00252812733743904	0.376378344731439	0.221132947535758	0.531623741927119	0.321473859204894	0.383301121878683	0.447445945270873	0.491585387892976	-0.915696274115378	1.89886704990133	0.365465232425316
14680	Pdia4	0.0603692018419108	0.45041099715101	0.0145744868620193	0.886247507440001	0.0235137733505484	0.0306307127944612	0.0653628503539328	0.900588925225885	-0.110694660260499	1.91187251071227	0.0384944502896411
14685	Pdk1	0.0264354024437536	-0.415165339190259	-0.724776628719304	-0.105554049661213	0.487180172009822	0.413052972396921	0.50268574199288	-0.300899635195937	-1.25039361348602	0.648594343094146	0.431002056029188
14707	Pdzd11	0.0131375412375703	-0.963514839717717	-1.65413544177599	-0.272894237659441	0.242421988707604	0.144108741081202	0.24521348789145	-0.427076055306433	-1.18230101053747	0.328148899924602	0.203621167858483
14713	Pdzd9	0.00959215574929062	-0.924539687711501	-1.52858844627812	-0.320490929144882	0.459234668064588	0.326613644627144	0.18257192455426	-0.663979072752143	-1.72057119498779	0.392613049483506	0.374568742609835
14714	Pdzk1	0.0597135111374822	-0.482870118034981	-0.95160008381079	-0.0141401522591726	0.815968450926864	0.746044994499006	0.564233496094293	-0.287115524456097	-1.34508441436179	0.770853365449591	0.782332871647207
14723	Pebp4	0.0182459832665247	0.673818304874373	0.191710211698503	1.15592639805024	0.374293984650227	0.523045184829471	0.106287059929565	0.363364627456728	-0.061539344278123	0.788268599191579	0.449828257262297
14760	Pex5l	0.0472376358526799	0.559196246608924	0.0473288725220895	1.07106362069576	0.231788498068139	0.281065052210468	0.21747229596312	0.545407406337871	-0.378026665240271	1.46884147791601	0.284101501701794
14762	Pex7	0.0121705919626885	-1.55303459697784	-2.89277418043917	-0.213295013516505	0.268371999959236	0.193150230389479	0.0419841950898294	-0.699571802661765	-1.33990742762469	-0.0592361776988374	0.221008343078377
14794	Pgls	0.00713671513525483	-0.449200046598807	-0.688815730549752	-0.209584362647862	0.345231543391454	0.295777185615814	0.941546470831114	0.0204132818913883	-0.569703221972285	0.610529785755061	0.348282688368819
14796	Pgm1	0.0241029705592847	-0.272185038894261	-0.465426083255959	-0.0789439945325626	0.396814202360853	0.368370825828353	0.364976598691795	-0.198404690897567	-0.646598101957342	0.249788720162208	0.372028960622237
14798	Pgm2l1	0.0512094498920576	0.743213020899669	0.00985311235184494	1.47657292944749	0.329284959378587	0.391698906197048	0.662764030503603	-0.167865969753395	-0.981234504422314	0.645502564915524	0.310225716615417
14839	Phf6	0.0232064232062756	0.700733045443686	0.161260164646717	1.24020592624065	0.146739722725599	0.178640538375905	0.0298371389599281	0.809640725974985	0.118491424201672	1.5007900277483	0.190198052748492
14905	Pigv	0.0322722562611976	-0.660070171076371	-1.21220218769489	-0.107938154457852	0.734345865832755	0.655429827564989	0.0233797502988103	-0.671942272833616	-1.1861943717073	-0.15769017395993	0.664494520808573
14906	Pigw	0.0353761677393853	-0.407547841453712	-0.737892686132636	-0.0772029967747888	0.353713647138369	0.286241720701784	0.403624096261952	-0.306914045550027	-1.07424891124846	0.460420820148408	0.309567180546781
14909	Pigz	0.0294530033491446	-1.02232876876339	-1.95337647772253	-0.0912810598042608	0.630261211693818	0.453038197746013	0.170215773638699	-0.860994493945792	-2.26361872807027	0.541629740178689	0.422438621088907
14941	Pip4p1	0.0315853811420863	-0.734404262262838	-1.35770788451447	-0.11110064001121	0.24507583255331	0.198776228392293	0.515514250508854	0.332837763444855	-0.756540350704264	1.42221587759397	0.267191427382659
14995	Pla2g12b	0.0447062449628033	0.562106001211788	0.0560593043010121	1.06815269812256	0.667608382525636	0.766177121263592	0.388048157530979	-0.603927421859775	-2.15227503806254	0.944420194342989	0.478111375294877
15034	Plcd1	0.0439704665629742	0.408683913141962	0.0546252574762816	0.762742568807642	0.15197279544588	0.193190996558451	0.709468480866147	-0.163059181244904	-1.09009078752126	0.763972425031451	0.137690374127782
15048	Pld1	0.0351273481627324	0.20817019915635	0.0446302808196123	0.371710117493087	0.264308579721424	0.291753900534071	0.114978437328207	0.387165476125491	-0.0820966873711778	0.856427639622159	0.320581801469716
15049	Pld2	0.0287123758123516	0.792765426876699	0.126904657251486	1.45862619650191	0.312615386050443	0.428236413696944	0.107161815754634	0.525012188841686	-0.111326755301966	1.16135113298534	0.387224067178185
15057	Plekha2	0.0173402100491282	-0.427318955989111	-0.711746999505325	-0.142890912472897	0.409692749909443	0.346546200354591	0.531458968674168	-0.259893458035419	-1.13622587517852	0.616438959107686	0.380988698884993
15128	Plxdc2	0.0434982629667662	-0.364988741435466	-0.677663507416017	-0.0523139754549156	0.785784885265138	0.758549546623348	0.195247625677638	-0.422385743925026	-1.07955176648781	0.234780278637759	0.732659512349363
15152	Pms2	0.0026609772896442	-0.551906306803487	-0.79081779874573	-0.312994814861245	0.281146296303266	0.229461286879197	0.585381251843357	-0.146243832734889	-0.708432023554608	0.415944358084831	0.266628253382921
15202	Pole2	0.00460752991411453	-0.576374964153614	-0.861353910520237	-0.29139601778699	0.197715668965882	0.11438398080478	0.811423993239406	-0.0400606849191625	-0.395091116661874	0.314969746823549	0.189786219099473
15218	Polr1e	0.0604566984733573	-0.284829165365775	-0.552847765599257	-0.0168105651322931	0.453015733869534	0.401536548294805	0.0847373253793434	-0.282569420195877	-0.581838066245631	0.0166992258538771	0.401662679662453
15221	Polr2c	0.00158427660193023	-0.621930943564218	-0.865786345781374	-0.378075541347062	0.169329791230349	0.114328007906196	0.999352271780062	0.000279358322462265	-0.729303875769039	0.729862592413964	0.16936051980011
15288	Ppdpf	0.0408515653773814	-0.598441120236724	-1.12710117898129	-0.0697810614921579	0.492066451188153	0.409959061648416	0.671935193717429	-0.130338714603453	-0.779261372963126	0.51858394375622	0.47531257195416
15321	Ppm1j	0.0298258969750591	-0.845410340268654	-1.5750147608862	-0.11580591965111	0.682806363060948	0.494545486457035	0.12830950341548	-0.385643977943348	-0.874846268591066	0.103558312704371	0.575418039693965
15349	Ppp1r2	0.0176673741092686	0.278533648399347	0.0967472142676638	0.460320082531031	0.110833746919551	0.13717415436403	0.201317212353492	0.261115035516689	-0.141147594718506	0.663377665751884	0.129126962659049
15354	Ppp1r35	0.0385077976758099	-0.474603319479616	-0.874601981884496	-0.0746046570747351	0.362380097035274	0.327814070667748	0.940952380476873	0.0301957563580447	-0.83402037094326	0.894411883659349	0.36521887677531
15356	Ppp1r37	0.0710225375554071	0.262660111519403	0.00224552396423205	0.523074699074574	0.271979117622307	0.295814925101299	0.0443144936723802	0.678561521075363	0.0506361096353192	1.30648693251541	0.350124607907909
15359	Ppp1r3c	0.0520286171453292	-0.347045312660377	-0.660776105933315	-0.0333145193874382	0.506505694476784	0.425270570092639	0.173200881779649	-0.493892166980635	-1.22802490055324	0.240240566591967	0.39468082860314
15394	Ppp4r4	0.0522627719772947	0.703064087859358	0.0127316239245248	1.39339655179419	0.280966234580787	0.471435842964227	0.618673956733207	0.209118836450632	-0.679270171613351	1.09750784451461	0.337531666284599
15406	Pqlc3	0.0507724610000923	0.34555254390982	0.0356999122155761	0.655405175604063	0.165304047126301	0.203865346186674	0.533068831952521	0.383524904904659	-0.939728926927728	1.70677873673705	0.207979607739266
15407	Pradc1	0.05594726112613	-0.647156185332731	-1.28697509827377	-0.00733727239168736	0.457194226818817	0.292446214878858	0.763838150656769	-0.0989877682943803	-0.795799732582206	0.597824195993446	0.439619040079852
15421	Prcp	0.051890634074898	-0.313783446085467	-0.59572905326636	-0.0318378389045746	0.400733192159562	0.344682172278402	0.274083192861014	-0.233944318083004	-0.664178242107433	0.196289605941425	0.362647591999863
15468	Prkag1	0.0658602453535371	0.359856735498755	0.00723647931810184	0.712476991679409	0.279862699835144	0.307970816605722	0.542407399602975	0.207279072351663	-0.507216962452116	0.921775107155443	0.301191952907168
15482	Prkcsh	0.00961947878943536	1.01832882903839	0.33160915789875	1.70504850017803	0.11717811489064	0.154373610778879	0.403876871108758	0.302910452422044	-0.454411762825885	1.06023266766997	0.146520667369726
15491	Prkra	0.0395480402537558	-0.647767275967786	-1.22168778637967	-0.0738467655559002	0.211171354657588	0.143807268827503	0.546916959897879	0.27391134126237	-0.688808783082202	1.23663146560694	0.227012031723747
15498	Prmt5	0.0425388207725815	0.207762096556191	0.034777207488075	0.380746985624306	0.241023810861153	0.266482054867645	0.53423591427518	-0.133798916529183	-0.582666700398433	0.315068867340067	0.22255137510008
15517	Pros1	0.0368156214650146	0.639749088440142	0.0862781300512916	1.19322004682899	0.27509205117158	0.369513614141497	0.354734325912384	0.207104827805146	-0.250356098514995	0.664565754125287	0.312670932500702
15535	Prpf4b	0.0186618876620173	0.753617667939139	0.198682718536922	1.30855261734136	0.118368602323616	0.142246446625596	0.0173346040326257	0.581832884443193	0.180998288742827	0.982667480143558	0.160729479028533
15570	Prrx2	0.021730018686089	0.905207948487887	0.177178278233245	1.63323761874253	0.343415467731228	0.523192945139531	0.653896900524966	0.205335316231006	-0.765146842692931	1.17581747515494	0.391371184302548
15574	Prss23	0.0237714229428794	0.61425020074116	0.149170107341643	1.07933029414068	0.0420389371261501	0.06168637938043	0.487124929239578	0.141555466921148	-0.28118920095177	0.564300134794066	0.0464545832931561
15620	Psmb3	0.0227050816174713	-0.551330803227905	-0.957066245212805	-0.145595361243005	0.151099265227844	0.111372757121213	0.547987139036374	-0.190125175467047	-0.853912298877424	0.47366194794333	0.137521427704307
15630	Psmc4	0.0619179150973376	0.363139688205867	0.0145017425387687	0.711777633872965	0.140419998627921	0.165670717390098	0.00698322601568185	0.756797155463346	0.322717215131647	1.19087709579505	0.185017745820921
15640	Psmd3	0.0194319385118007	0.441327163059327	0.137585257703273	0.74506906841538	0.264900352686909	0.303424812473692	0.0226105008902984	0.480838763636615	0.133014953419184	0.828662573854045	0.345733022651046
15643	Psmd6	0.0170424867328405	0.345617204649622	0.119968672816435	0.571265736482809	0.130093292863059	0.147219598321787	0.0893476362113352	0.448197470697999	-0.0498124605881226	0.94620740198412	0.155057660083467
15644	Psmd7	0.0652068826418753	0.415523751331482	0.00565194804914254	0.825395554613821	0.137546266275121	0.182561610839907	0.0819990989440453	0.540238636438187	-0.0531907120913443	1.13366798496772	0.197593377967235
15780	Pwwp3b	0.0650742453256815	0.369706020210433	0.00831240688745116	0.731099633533415	0.12841620204847	0.167541090235572	0.820238904047846	0.0761968983029866	-0.633765366845808	0.786159163451782	0.135365077635234
15833	Rab13	0.0118352170577854	-0.696852535564897	-1.14485221307701	-0.24885285805278	0.464046200228214	0.366759913944807	0.887149110482892	-0.0258267462311384	-0.41131665424666	0.359663161784383	0.458655332726334
15860	Rab34	0.0330286139083053	0.575858366659981	0.101347719964017	1.05036901335594	0.164101249724704	0.244349460547773	0.0201134741593572	0.612110084553582	0.169773671623232	1.05444649748393	0.240820975625
15894	Rabac1	0.0263564677360142	-0.907186447944452	-1.67775614268926	-0.136616753199649	0.459478500716741	0.351442355301999	0.0785790011592584	-0.422941267643298	-0.868986006083032	0.0231034707964373	0.407375268517133
15905	Rabl3	0.0396200470099513	-0.681086864078767	-1.29036276578157	-0.071810962375962	0.21447318278577	0.141816370232492	0.357809409776422	-0.480166699968645	-1.59620812473006	0.635874724792767	0.177906258614872
15908	Rac3	0.0254573072056565	-0.951914208243157	-1.76427811000942	-0.139550306476893	0.421727831212882	0.256575324047905	0.0863724882569772	-0.685286802065256	-1.48176873190509	0.111195127774576	0.292470780309418
15952	Ramp2	0.0239566719325907	1.24350459669253	0.0910665425888892	2.39594265079617	0.0673356106992235	0.190044606053225	0.250887069037869	0.446360319751464	-0.357024153309078	1.24974479281201	0.139464567312384
15985	Rars2	0.0447538189533902	-0.527356404449367	-0.998379423770915	-0.056333385127819	0.137562758969209	0.11530042122378	0.932079621462412	-0.0308676872422665	-0.798612533814859	0.736877159330326	0.136326320639869
16018	Raver2	0.0499798384542728	-0.642588345708226	-1.25429606137254	-0.0308806300439149	0.427597374626555	0.355217074387168	0.771546489413066	-0.096829530700949	-0.802294600561919	0.608635539160021	0.415083494848384
16062	Rbm42	0.0513349515962032	0.590352164598348	0.0311317219243603	1.14957260727234	0.191820552857522	0.228085711211027	0.354895764206636	0.360736910077031	-0.453206873187815	1.17468069334188	0.236462268430796
16076	Rbmx	0.0632033808817	0.260012148524342	0.0124595698241873	0.507564727224498	0.134393822759957	0.155533097198277	0.0920836354950489	0.535585149478394	-0.0779651559001167	1.1491354548569	0.18158125302171
16093	Rcan3	0.0635951275901912	-0.392464265470566	-0.774652032475059	-0.010276498466074	0.859334365423722	0.818718262644877	0.0715698539643971	-0.412755570167417	-0.833017048885506	0.00750590855067224	0.81799222334864
16120	Rdm1	0.0224694446684723	-0.331953350711169	-0.565070987535023	-0.0988357138873158	0.459598783415402	0.3902909080194	0.0364338855253313	-0.373261956700805	-0.676604417359671	-0.0699194960419397	0.366251337613848
16130	Reep2	0.0631022297685388	0.250764935115322	0.0124188209237306	0.489111049306913	0.238719867802862	0.283747939180622	0.525193929027986	0.122423800774234	-0.278685038569594	0.523532640118063	0.256703495803207
16131	Reep3	0.00943034374581144	1.28298542682344	0.339689759548849	2.22628109409804	0.111120487047963	0.253656078221364	0.239064629057234	0.457133051232061	-0.343975041853887	1.25824114431801	0.158759723832142
16140	Rell1	0.0273111443676068	0.789383735974584	0.13646861547149	1.44229885647768	0.139310397817945	0.190461888068502	0.480628787890064	0.258278141241934	-0.509784949804162	1.02634123228803	0.156366244765551
16184	Rfx2	0.0225860391031106	-1.5054637937489	-3.01089838209382	-2.92054039769951e-05	0.618443337389527	0.508204260746409	0.353759550541442	-0.481308603196285	-1.59001001522431	0.627392808831735	0.541212175668636
16280	Rin3	0.0237452359882594	0.466224388003823	0.125408313973241	0.807040462034406	0.463902051064991	0.602400755074072	0.465770209516305	-0.231127335069395	-0.892350164423856	0.430095494285066	0.409898909007224
16291	Ripor2	0.00337081684214594	0.223635692520217	0.127248123322228	0.320023261718205	0.506695012159225	0.541243990316415	0.831931817171319	-0.0707888266022949	-0.777133920304361	0.635556267099771	0.492829457821544
16304	Rmdn2	0.0339683493966343	0.460517032329738	0.0878254974686063	0.83320856719087	0.462166786479756	0.530098716874601	0.292283802894306	0.427787099840625	-0.418507901605972	1.27408210128722	0.526626847701117
16308	Rmnd1	0.0119143349764082	-1.47782452226708	-2.71256942279391	-0.243079621740239	0.259938228867198	0.152473835615744	0.198721543694336	-0.675845459539396	-1.80287721540506	0.451186296326264	0.218727811691898
16333	Rnf113a1	0.0188841383424723	-0.952859596153408	-1.70190596920619	-0.203813223100623	0.491940255857849	0.292521935619264	0.588994668470279	-0.35496692903007	-1.76842380353781	1.05848994547767	0.425873259804987
16340	Rnf126	0.018725841123266	-0.545547248321457	-0.925886556738712	-0.165207939904203	0.424737992151419	0.372656625827971	0.718036863079221	-0.0625294646174199	-0.427442766292282	0.302383837057442	0.411016677477337
16341	Rnf128	0.0295331916133944	-0.304467694381307	-0.534512642489936	-0.0744227462726788	0.349714366070679	0.276041908212405	0.0466088173233744	-0.238971584026027	-0.444403821451101	-0.0335393466009526	0.293215746487061
16366	Rnf181	0.0139462574832234	-0.232873781875984	-0.374858231527344	-0.090889332224624	0.580507223932354	0.513196500892827	0.0312069221801032	-0.41374328164098	-0.737301616583858	-0.0901849466981009	0.504904616286067
16371	Rnf19a	0.0143273026921786	0.13180778920687	0.0516066623684078	0.212008916045333	0.142461389512674	0.154210456022374	0.0146802473154728	0.411536224081596	0.150210117970296	0.672862330192896	0.184040837439371
16412	Rnpepl1	0.00134952775535223	0.508979847346537	0.321591826873531	0.696367867819543	0.510470361470321	0.583002907380612	0.0545747685777135	0.767510332554144	-0.0111787640822817	1.54619942919057	0.616253437491212
16451	Rpf2	0.00507715587438436	0.153736532117108	0.0812890358052959	0.22618402842892	0.108037493682989	0.128320585458485	0.362999079615574	0.348066071053199	-0.450220390327276	1.14635253243368	0.137189548149202
16522	Rprm	0.0419303377326141	0.254097107847903	0.0423731993304388	0.465821016365368	0.146810871362467	0.17547839976027	0.0648308816193259	0.514095536297529	-0.00256853688360514	1.03075960947866	0.201319087839421
16557	Rps6ka4	0.00880031633565876	-1.13203821873558	-1.908180637076	-0.355895800395162	0.428727998777895	0.338130939915738	0.0126767123395698	-0.762974167452561	-1.27179922605659	-0.254149108848531	0.358289841439784
16561	Rps6kb2	0.0374076421748043	0.677354504879303	0.0825043741992618	1.27220463555934	0.199276628130146	0.243668821761112	0.0993926059708659	1.15583645943918	-0.490886004950722	2.80255892382907	0.295262694185553
16574	Rraga	0.0214207916049502	0.580406658102919	0.15709675051052	1.00371656569532	0.143452967830563	0.200398588662804	0.276153410491241	0.31280184565475	-0.271309047425495	0.896912738734994	0.178226553936807
16619	Rsrc1	0.0532597452290903	-0.483665809568686	-0.93586828468181	-0.0314633344555622	0.873150372377869	0.843940985492821	0.00482596296543299	-0.883850118773351	-1.36630954187936	-0.401390695667343	0.832474232242688
16654	Rufy2	0.0425780999426351	0.714523323085033	0.0548718836943082	1.37417476247576	0.175529778366105	0.204760283956438	0.281003221286291	0.19252371367856	-0.16581013317144	0.55085756052856	0.200903147111243
16670	Rwdd2a	0.0440476203871122	-0.641707017165038	-1.22851996628676	-0.0548940680433148	0.163187511709603	0.0490395298361128	0.47300372951316	-0.418192186615273	-1.67084394010991	0.834459566879363	0.0950162198136685
16709	Sag	0.00332283672881884	1.70245895332198	0.571965016631008	2.83295289001295	0.318412285742251	0.491537468263675	0.553643286110593	0.363678010011691	-0.9549694628337	1.68232548285708	0.396799412579984
16718	Samd14	0.0260779317922076	0.556557631768218	0.130227733921183	0.982887529615253	0.743973377408042	0.794705955235634	0.247751973234554	0.723755044840446	-0.661131386850873	2.10864147653176	0.821287203896009
16766	Sbsn	0.019628653351138	-0.791532803470048	-1.38911376322041	-0.193951843719687	0.248121127418009	0.131864820480067	0.630259368092878	-0.198376520113525	-1.06961657411887	0.67286353389182	0.212367851617766
16792	Scd4	0.00704165889835706	-0.258590870714251	-0.391802272749286	-0.125379468679216	0.623177224260047	0.360676815557758	0.00971634691885105	-1.61292945597846	-2.95515465997499	-0.270704251981935	0.172691209526409
16813	Scn3b	0.0352511227987291	0.868778742984996	0.0754677013114062	1.66208978465859	0.208918907738621	0.325435455236513	0.225354935100807	0.456174174552948	-0.316278778933271	1.22862712803917	0.278505992787418
16839	Scube3	0.0497643302615342	0.405604102327218	0.0404123038058943	0.770795900848541	0.303701035204484	0.403263645974233	0.142291333852612	0.817256473246704	-0.391249567005918	2.02576251349933	0.438592027741268
16857	Sdhaf2	0.0203686827338604	0.749109211750717	0.184980044434918	1.31323837906652	0.209959467322509	0.244594087000581	0.0945735213058748	0.742248008448433	-0.164955213543623	1.64945123044049	0.25080425601429
16862	Sdhd	0.0517102957821455	-0.318606216913588	-0.604771079076673	-0.0324413547505029	0.223861151700811	0.196440819134016	0.399057293307469	-0.176898178434201	-0.607948032590075	0.254151675721672	0.208779690821636
16906	Selenof	0.0741065525002795	-0.122335182784197	-0.243835275851334	-0.000835089717059367	0.0556531070226129	0.0512612450212271	0.748438099810431	0.136758795876706	-0.766511857393106	1.04002944914652	0.0594194931215484
16907	Selenoh	0.0701692637608534	-0.302060364484989	-0.601875509416104	-0.00224521955387447	0.261063086914026	0.210947378011952	0.789410484428654	-0.0947537586104189	-0.845715923705169	0.656208406484331	0.24855354939723
16919	Selplg	0.0363615263735094	0.584593552136312	0.0878340164059581	1.08135308786667	0.359566312258664	0.568004184208038	0.0120968354708068	0.742622597220873	0.256199289718982	1.22904590472276	0.651605079449884
16979	Serpinb12	0.0207120551112194	1.39683829889897	0.0843126156640268	2.70936398213391	0.630354691144228	0.775943921829693	0.0701641249340851	0.497692670981897	-0.0144334975750316	1.00981883953883	0.721927823031699
17015	Setdb1	0.0297496653201633	0.450322857987081	0.100501562343147	0.800144153631016	0.156937305295144	0.188294444908592	0.0733370480686231	0.693005816232667	-0.0677992475476014	1.45381088001294	0.205663222655639
17023	Sf3a2	0.0050726712801525	0.995420984833121	0.425264184827277	1.56557778483897	0.160698477221407	0.268435258320585	0.00839579100995804	0.945445678086407	0.343770273161234	1.54712108301158	0.270130099989607
17092	Sh3bp4	0.0286092804631969	0.379323258035992	0.0918830564089075	0.666763459663076	0.362093651006133	0.409665233536241	0.363310623727342	0.440418982284089	-0.587598727465119	1.4684366920333	0.419798346464055
17101	Sh3glb2	0.0458635343889234	-0.433665447317361	-0.816202157261097	-0.0511287373736246	0.255072030702766	0.203357354201376	0.749283363894039	0.0939064784384602	-0.526993836803152	0.714806793680072	0.264597820398977
17103	Sh3pxd2a	0.0512044393478323	-0.538674929285011	-1.04215166195874	-0.0351981966112808	0.746723524038259	0.693320266470442	0.119648192789604	-0.375872054104482	-0.838052121831176	0.0863080136222125	0.704263550811717
17157	Siah1b	0.00683869216921164	-0.497817067390926	-0.763361886536233	-0.232272248245619	0.224207414619792	0.166792929922521	0.102747265877887	0.796959769330491	-0.225343772424614	1.8192633110856	0.279000217382027
17160	Sidt1	0.0194403889908146	1.27891245945653	0.145910415069054	2.411914503844	0.674285010294402	0.770056090727787	0.00897060732233409	1.21268642414432	0.353552706741799	2.07182014154684	0.783189351015566
17201	Skap2	0.022058475803599	0.471401955778651	0.133411302400035	0.809392609157266	0.194036753068321	0.245623999972325	0.616936940886466	0.269772510851334	-0.878560113909414	1.41810513561208	0.219056892504498
17215	Skp1	0.0606826032054142	-0.202648563873814	-0.391729076719735	-0.0135680510278926	0.19974256826092	0.177878453912257	0.545829423090002	0.383631202344418	-0.984101938471919	1.75136434316076	0.257488036528144
17222	Slamf7	0.0194475840692871	1.30400628639729	0.138404157380244	2.46960841541433	0.126766670082816	0.645920224241223	0.255029686391078	0.778072034384328	-0.761537579558077	2.31768164832673	0.460400358962502
17248	Slc15a3	0.00476709820574059	-1.53413701118034	-2.57884725595932	-0.489426766401354	0.603296064562886	0.166325206785044	0.175648735160069	-0.886415030928379	-2.3646236364226	0.59179357456584	0.330032600968434
17259	Slc16a4	0.0275552611994795	1.19835378105859	0.0610468010330241	2.33566076108417	0.0857354310128727	0.241077036706179	0.124387832495152	0.622571124998456	-0.199032679424686	1.4441749294216	0.200394744235861
17280	Slc1a6	0.035737115475245	-0.853330367241964	-1.6319421194315	-0.0747186150524277	0.815406584308191	0.500808618318844	0.0627494502916607	-0.962788606227916	-2.05076234229826	0.125185129842425	0.465657574971247
17316	Slc25a11	0.00414731363146016	-0.48918647132213	-0.720411985037701	-0.257960957606559	0.360930553525489	0.30164636560762	0.117465712635231	-0.317204444720647	-0.700593279784992	0.0661843903436978	0.31612950090709
17339	Slc25a34	0.0436546963760022	-0.188103261032435	-0.34568298462762	-0.0305235374372499	0.447690908479058	0.375518900473205	0.248003955100138	0.110619595499875	-0.078497704357884	0.299736895357634	0.490711701302971
17342	Slc25a37	0.0445169875764314	0.44211978467186	0.0550991215000655	0.829140447843655	0.34530279716492	0.41986180926684	0.244541678978334	0.281113140739066	-0.203284946936996	0.765511228415127	0.387243571501387
17352	Slc25a46	0.0155227157772817	-0.837856358896976	-1.4403963841523	-0.235316333641648	0.188342466519643	0.153480780271387	0.240350928155496	-0.371113813501091	-1.01293146964463	0.270703842642445	0.171005678800813
17370	Slc27a3	0.063337572337088	0.400730672494681	0.0104377122975569	0.791023632691805	0.328988343482379	0.415829685040413	0.322770124000704	0.409443728444964	-0.456594143103872	1.2754815999938	0.407097802184432
17412	Slc35b2	0.0455491794030404	-0.359237589679585	-0.671143918049705	-0.0473312613094649	0.148238762422873	0.120979156053255	0.387216964252114	-0.277456748841239	-0.94285414745004	0.387940649767563	0.130161220832348
17477	Slc45a2	0.00791472199486261	1.24741095266566	0.38011317293211	2.11470873239921	0.24135444121346	0.812392774518195	0.0322267676677517	1.5525302878658	-0.194250265122788	3.29931084085438	0.768034375057121
17577	Slco6c1	0.0334388305383173	-0.465212304063398	-0.840325174015859	-0.090099434110937	0.801140036959535	0.557406252765805	0.282674185272399	-0.359276634816804	-1.04560330597814	0.327050036344532	0.666856783238187
17581	Slfn10-ps	0.0223468353966087	-1.3150390039935	-2.54087693038697	-0.0892010776000314	0.699827278569213	0.146489523583193	0.247031719576693	-0.421679453669942	-1.16989041506975	0.326531507729868	0.469627370759099
17588	Slit2	0.0454039193447012	0.288384668096495	0.0409572287065197	0.53581210748647	0.667386370413176	0.707386184146184	0.660413888181004	0.133794718111175	-0.507971661375176	0.775561097597526	0.685002898086854
17623	Smarcc2	0.00760729112332602	0.492559221714545	0.223224086647907	0.761894356781182	0.320343910636192	0.35923187325998	0.0113604596056562	0.503152309201482	0.198373726344757	0.807930892058208	0.376805676951527
17656	Smim15	0.029239191149667	-0.672491872077215	-1.22093497479746	-0.124048769356966	0.195513615821825	0.15730914729288	0.887231975151902	0.068915468575834	-0.961528845234416	1.09935978238608	0.199932844291098
17665	Smim4	0.0417353996242237	0.982675123167424	0.00273077674328803	1.96261946959156	0.206318532302927	0.304925193961132	0.229857102094633	0.548081561176744	-0.409951965130294	1.50611508748378	0.278324598310827
17674	Smoc1	0.0428873649282207	0.440605899455273	0.0594786187520354	0.82173318015851	0.199909724304744	0.226088103521895	0.109440442402439	0.503417814666196	-0.108895056321763	1.11573068565415	0.247562654145729
17675	Smoc2	0.0494708291530115	0.738970686844581	0.0187272200613189	1.45921415362784	0.466770913096727	0.58401691564474	0.375216056649681	0.100597081453881	-0.13033608090241	0.331530243810172	0.521234768547201
17708	Snapin	0.0408866567470877	-0.334508396164421	-0.614231807916731	-0.054784984412111	0.163325041764909	0.130853993073627	0.95070695809607	-0.018212981824878	-0.642768429082695	0.606342465432939	0.161793590680887
17727	Snhg5	0.0629554151813507	-0.233166603041674	-0.454153415430827	-0.0121797906525213	0.337071022114261	0.280082000957737	0.13366226107321	-0.224682466934595	-0.508049787493102	0.0586848536239118	0.285874032849821
17728	Snhg6	0.0189505912696645	-0.723067142292172	-1.25300094842417	-0.193133336160173	0.117945295984533	0.0783100813585937	0.332694497476018	-0.496216923511315	-1.58920004509662	0.596766198073993	0.0917620645880978
17739	Snph	0.0485647667862154	-0.482017671537485	-0.919335782813413	-0.0446995602615579	0.856507708244052	0.803781972093694	0.0268685263063608	-0.421026931477905	-0.73681925065113	-0.105234612304681	0.811145626594108
17741	Snrnp200	0.0377105736582315	0.900399073676873	0.052916660630573	1.74788148672317	0.180366404017233	0.215801766285077	0.0378567065907802	1.18669937506094	-0.0447076057896172	2.4181063559115	0.240654626789358
17743	Snrnp27	0.0344332405552055	0.740533626673453	0.0946811895456302	1.38638606380128	0.114584171641097	0.185816853195091	0.0312882672260311	0.721523341850979	0.113100543130263	1.32994614057169	0.18562203719202
17746	Snrnp48	0.00530322977110179	1.18254360928364	0.452873343629223	1.91221387493805	0.111115225407868	0.153856263223832	0.0457936189504393	1.05632806129281	-0.0550591086498995	2.16771523123552	0.163926332198284
17747	Snrnp70	0.0104856234061432	1.03591605448346	0.317810423594387	1.75402168537253	0.178619871982202	0.250784870247099	0.0568652060942485	0.980910926857148	-0.0980684996082203	2.05989035332252	0.267830016995952
17763	Sntg2	0.0456431675910081	0.440568572922293	0.0519958367503899	0.829141309094195	0.289218415596646	0.365555207304949	0.69436822028322	0.0922944132004557	-0.40258477757208	0.587173603972992	0.309100498012363
17792	Snx5	0.029876427495216	-0.38573214499374	-0.682046847452776	-0.0894174425347032	0.258021548362545	0.225560705299655	0.0368999043918523	-0.320344611289205	-0.579427272112467	-0.0612619504659427	0.230271760540001
17825	Sowahc	0.00946421383478313	-1.01713303794076	-1.69998889759691	-0.334277178284606	0.196558376112385	0.144816590602443	0.497314812729134	0.185065108029361	-0.38346554324692	0.753595759305642	0.218879672088162
17852	Spaca6	0.0467829644937671	0.363098457513497	0.0449667015103329	0.68123021351666	0.203137507436976	0.267071021951891	0.265178073641228	0.394043675287729	-0.332603104966671	1.12069045554213	0.257250048127945
17864	Spag9	0.0652690926124399	0.352808483632194	0.00856742058280907	0.69704954668158	0.151983584984989	0.171056531233253	0.0233601628487742	0.542538936761163	0.140945322093357	0.944132551428969	0.184021229381836
17875	Spata22	0.0524550694621718	0.699993723083526	0.012452241169732	1.38753520499732	0.230687109223441	0.449041793680703	0.0549843860065462	0.396670627192597	0.0284049982398661	0.764936256145327	0.405299320138832
17880	Spata4	0.0222065700988504	1.12345592741738	0.145698724477786	2.10121313035697	0.166679349604814	0.603321578776919	0.0809795592969273	0.743807651972987	-0.114648456157182	1.60226376010316	0.520101365169251
17884	Spata5	0.0497032987082687	0.54383541913633	0.0397568788310938	1.04791395944157	0.172755976135921	0.226355192006435	0.216039099048944	0.628096453781317	-0.453597579271721	1.70979048683436	0.278564648177492
17892	Spc24	0.0578999829569378	-0.445226102667326	-0.869637809549038	-0.0208143957856149	0.326569033310588	0.251205234695409	0.886474908678476	0.0178419495821089	-0.246848112256397	0.282532011420615	0.329060536326934
17895	Spcs2	0.0226820688890913	-0.449778382078419	-0.773303065024685	-0.126253699132154	0.0660544277120146	0.0449476769384448	0.877385805185197	0.0316964109295623	-0.403417995864504	0.466810817723628	0.0674462569780615
17909	Spg21	0.0596855783190226	-0.532806578252066	-1.05576922608303	-0.00984393042109732	0.253864365801962	0.221024655786134	0.08585504950723	-0.407134140431178	-0.849279059782805	0.0350107789204495	0.223084729597657
17965	Spsb2	0.0491512930286544	0.471511766208387	0.0430489922644983	0.899974540152275	0.236380856716078	0.307827613780493	0.691494169361818	0.172693590750102	-0.748891648387274	1.09427882988748	0.25988364100321
18028	Srsf11	0.0469464183842006	0.461599070063448	0.0490773789671997	0.874120761159696	0.099614220452097	0.139870423116604	0.0335710930521828	0.716421504852333	0.100566290528592	1.33227671917607	0.148585215858016
18048	Ssh1	0.00568806106048662	-0.610491966658463	-0.930547874664628	-0.290436058652298	0.622384897788745	0.552561179795923	0.348460708720399	-0.295475624929938	-0.945830942769277	0.354879692909402	0.582919053305943
18052	Ssna1	0.0136286934349502	-0.492536247002045	-0.804432205781558	-0.180640288222533	0.442612276594355	0.367264366189496	0.0644409474994338	-0.386469955996686	-0.764106681903557	-0.00883323008981518	0.369067827179767
18058	Ssr4	0.00606923709067617	-0.541902852392777	-0.825603506700063	-0.258202198085492	0.219193238552688	0.17270869327211	0.396391769956438	-0.283196423617039	-0.977277557781878	0.4108847105478	0.191788028573122
18104	Stap2	0.0174913670047576	1.58290477026197	0.0656051801222914	3.10020436040165	0.0113892638804023	0.0632757331881031	0.0286824992232392	0.842131312656548	0.124244986307806	1.56001763900529	0.0443422261488264
18164	Stmn4	0.0409937023106535	-0.793604746943741	-1.53474546915631	-0.0524640247311705	0.408020319506951	0.234105311623775	0.933950654836416	-0.0331400245953574	-0.880857109838898	0.814577060648184	0.400030021851115
18190	Sts	0.0378933698354331	-0.821427073548376	-1.57674883092918	-0.0661053161675763	0.618638784210983	0.518594059501295	0.404321198036851	-0.502871085175992	-1.80897867795397	0.803236507601989	0.535530150535353
18198	Stx17	0.0100209870965238	1.34743672222977	0.318452002138949	2.3764214423206	0.254698667033655	0.349654821180452	0.440957692703871	0.253669670991782	-0.432721618449138	0.940060960432701	0.279681674445094
18203	Stx3	0.00932594290695017	1.07884962553299	0.341994819907021	1.81570443115896	0.201633899854445	0.29400748119078	0.156879070776617	0.610346292105078	-0.279477030911743	1.5001696151219	0.252017443836658
18211	Stxbp3	0.0551345484092771	0.626278805325855	0.0134656144428335	1.23909199620888	0.100040188860712	0.141303578186338	0.0788671040787398	1.01203808675942	-0.247056248882346	2.27113242240119	0.148523441081816
18247	Sumf2	0.0260042082684605	0.845399128613747	0.143900241798485	1.54689801542901	0.179184305332362	0.220071158289359	0.0510189867643236	0.613297717358913	0.0300972580193345	1.19649817669849	0.229166599909323
18273	Suv39h1	0.0239173265605936	-0.366883668865718	-0.630559098458741	-0.103208239272695	0.409247670549949	0.36741136024988	0.641255253238619	-0.0906396805767553	-0.49906146043387	0.317782099280359	0.395452520041351
18299	Syde2	0.0552524409565107	-0.628034894409677	-1.24328017680205	-0.012789612017303	0.536134583767995	0.446203808690592	0.342505740368857	-0.239591588187828	-0.756094548568302	0.276911372192645	0.510830181984125
18312	Syne2	0.0257809896355136	0.667197731008683	0.1430517034887	1.19134375852866	0.269049036293206	0.329698219318431	0.236962180612024	0.341022260024953	-0.240908769339749	0.922953289389654	0.320759646903378
18323	Synpo	0.0335224984874302	0.912663007643897	0.0800647650484911	1.7452612502393	0.632367291223184	0.75313193890577	0.844921811323322	-0.104340293569056	-1.23601691747292	1.02733633033481	0.618819854780595
18343	Syt4	0.0113495163928663	-0.335325735604172	-0.531952084199502	-0.138699387008842	0.0365065257365361	0.024596153871041	0.828733485162998	0.0725423957435006	-0.637552621082267	0.782637412569268	0.0389788254090792
18367	Tacr3	0.0215098778716479	1.0867331476992	0.160951761371434	2.01251453402698	0.771767193649707	0.89367508891942	0.477474313504841	-0.374751208346686	-1.50032936999175	0.75082695329838	0.716450731562026
18413	Tap1	0.00313693037581629	1.43485413796585	0.578960897897953	2.29074737803375	0.256792112784395	0.504881806327669	0.22072921914156	0.733880214223496	-0.58309706957526	2.05085749802225	0.420870884804809
18418	Tarbp1	0.0618230256224456	0.394619806732682	0.0138422436877976	0.775397369777566	0.261066676776611	0.292938781559198	0.1942694234296	0.607475972446819	-0.375572984323563	1.5905249292172	0.31369771876848
18453	Tbc1d22b	0.03920576015147	-0.673614092791637	-1.27304197414471	-0.0741862114385645	0.568195754320786	0.494849016136069	0.141972263602326	-0.565983278414304	-1.34572303472116	0.213756477892553	0.499280666469864
18458	Tbc1d30	0.0245115254586181	0.354752953565317	0.0985643721778541	0.61094153495278	0.489487310535375	0.532960981298619	0.650566006662878	0.0708613355225278	-0.257533089950847	0.399255760995902	0.498828983534006
18481	Tbl3	0.0653164117526528	0.255359307766348	0.00964000437107268	0.501078611161624	0.219110284583905	0.247297882060896	0.407234477923732	0.194678558473905	-0.289454017823141	0.67881113477095	0.23946979655014
18538	Tcp1	0.0719543634247258	-0.202538798669643	-0.402897807863506	-0.00217978947578096	0.406639686298317	0.373895310915226	0.454105926943934	-0.137900375049785	-0.51845989237737	0.2426591422778	0.388668717239444
18544	Tcp11l2	0.0349580532780948	0.48538055161035	0.0871001538033693	0.88366094941733	0.224599559893023	0.353873217939672	0.137042300454201	0.464279856416874	-0.151048387710912	1.07960810054466	0.298626709197557
18643	Tfam	0.0570308612531315	-0.310428685765275	-0.597963424301671	-0.0228939472288793	0.3324501859709	0.300267640454341	0.0459036291266008	-0.367306044705803	-0.68743557253008	-0.0471765168815252	0.295826910772188
18671	Tgfb3	0.04442124376101	-0.62166173971664	-1.18864443552557	-0.0546790439077143	0.450432346578968	0.33997670639157	0.0631042822573256	-0.894647013805275	-1.88541047963999	0.0961164520294409	0.264044304103294
18689	Tha1	0.0488194041297312	-0.513776878435438	-0.983982226429551	-0.0435715304413263	0.299392588273799	0.186589190650165	0.0927315651229894	-0.263224797401238	-0.550827773928081	0.0243781791256058	0.228577049281087
18691	Thap1	0.0372724067224891	-0.739384673356021	-1.39948980042948	-0.0792795462825585	0.277498019838848	0.212374383209149	0.882132550511884	0.0445946689826803	-0.592647096932816	0.681836434898176	0.282146012655328
18696	Thap4	0.0235184387864501	-0.57764274012707	-1.0096814114018	-0.145604068852336	0.318062886348176	0.260285762632271	0.211481972769848	-0.422303272829085	-1.10790868427887	0.263302138620699	0.261218395086377
18735	Thyn1	0.0138975087198079	0.626476647969552	0.214636707321431	1.03831658861767	0.136978817017076	0.191009108253244	0.295277700197159	0.557712021153688	-0.585451099576385	1.70087514188376	0.186575449966722
18828	Tma16	0.0297692063164435	-0.775802359337031	-1.43090905657847	-0.120695662095593	0.155338163277149	0.116702678410966	0.996294565194035	0.0022064533653644	-1.00509657658747	1.0095094833182	0.155510541316232
18867	Tmem106c	0.0439770281789134	-0.386347882248904	-0.719697259091316	-0.0529985054064911	0.499265795112695	0.443957692583096	0.0187745115345202	-0.815898840053635	-1.42901835111875	-0.202779328988521	0.353259618362364
18868	Tmem107	0.047276680918536	-0.825032438929175	-1.63831319947012	-0.0117516783882299	0.443352057834489	0.323081354834351	0.127205584774043	-0.386300260938869	-0.874591619263715	0.101991097385978	0.355763233288129
18879	Tmem123	0.016662697449364	-0.490427666169797	-0.817669569104633	-0.163185763234962	0.0980966805827855	0.0769646209006834	0.541253714261107	-0.247532087372685	-1.10205273430294	0.60698855955757	0.0893530734546717
18884	Tmem129	0.022700131129641	-0.742585432361792	-1.31763455025213	-0.167536314471454	0.248946667519059	0.172566632053787	0.909983652345623	-0.0209892419787409	-0.414361540534659	0.372383056577177	0.246740536594961
18901	Tmem14a	0.022219711948716	-0.593189204639087	-1.03161293727006	-0.154765472008112	0.528357959211738	0.270135698291903	0.68071474636606	-0.258305845152783	-1.59881627066258	1.08220458035702	0.458910964266762
18926	Tmem176b	0.0410672161242338	-0.329604527028805	-0.605387713963036	-0.0538213400945743	0.256135309501366	0.229187360407674	0.917660893478464	0.0118444452972557	-0.230931208430439	0.254620099024951	0.257885528824943
18927	Tmem178	0.0153471960269548	0.866242641039172	0.239616545223452	1.49286873685489	0.218528476907024	0.341683776530235	0.0826557312219727	0.448308116532186	-0.0356854069479841	0.932301640012356	0.281303409509694
18931	Tmem18	0.0406858453709188	-0.425978618027327	-0.787463736535489	-0.0644934995191659	0.301709274213647	0.213250914958348	0.143776626425639	-0.137128361868972	-0.314341032004948	0.0400843082670045	0.2630820578704
18940	Tmem186	0.0506156843536449	0.469986866172348	0.0390128691363145	0.900960863208381	0.232894739754165	0.281310364077186	0.00159804011443308	1.0292045081676	0.571456709477725	1.48695230685747	0.337802497484106
18993	Tmem258	0.0356565228685097	-0.612427672684229	-1.13346322133356	-0.0913921240348951	0.140422979981023	0.107823580364848	0.453036929244657	0.434035397107856	-0.809856018453896	1.67792681266961	0.159668261743183
19033	Tmem60	0.0226395707176721	-0.788274225848325	-1.40655637550811	-0.169992076188537	0.21314157264245	0.132540621119443	0.124686893433579	-0.892448959267131	-2.16836214524142	0.383464226707157	0.113975027443266
19094	Tmx3	0.035349127849177	-0.714213979245996	-1.33726700463436	-0.0911609538576279	0.0326494706532852	0.0258216638259574	0.956380063680413	0.0159945629640429	-0.60392346155668	0.635912587484766	0.0328383266780041
19099	Tnfaip3	0.00705703833545256	-0.921315558943207	-1.47881340896347	-0.363817708922942	0.488057959805047	0.281497670084521	0.842075459756884	0.138552165707535	-1.33968089213687	1.61678522355193	0.518299676898938
19106	Tnfrsf11a	0.00464746160529704	-0.421600213518343	-0.62344194046386	-0.219758486572827	0.600369570661855	0.421063998548052	0.981009730965431	-0.0148342689678354	-1.33616238027184	1.30649384233617	0.595523538343884
19163	Togaram2	0.0263882569954623	0.384977030584655	0.0996240529082496	0.670330008261061	0.413576491703109	0.526456414980625	0.0399873388452159	0.544026441645608	0.0729097444029992	1.01514313888822	0.559247619791621
19176	Tomm7	0.0158729109153791	-0.393741763096101	-0.648113299985939	-0.139370226206263	0.256123496874498	0.209159142174334	0.429424927286498	-0.28229963879061	-1.02871184309438	0.464112565513161	0.224775474640153
19180	Top1	0.000895074456285058	0.595863992238373	0.391115914710508	0.800612069766238	0.138327904670124	0.175616139030008	0.00314074823772362	0.902625149158385	0.45412769186903	1.35112260644774	0.187751665994662
19187	Topbp1	0.0162780363209613	-0.312965295222938	-0.513791501399756	-0.112139089046121	0.249231667652139	0.211963547528763	0.406834684962523	0.135378921910707	-0.199357752580986	0.470115596402401	0.264306358509133
19191	Tor1aip2	0.0422039999511619	-0.468231241218587	-0.873544768641178	-0.0629177137959956	0.250927029032798	0.231217942929285	0.340259792739865	0.329294338863762	-0.385664519623527	1.04425319735105	0.265247241193758
19192	Tor1b	0.0302936127915519	-0.570867873126004	-1.02895447970681	-0.112781266545198	0.502201418976134	0.430241644371727	0.0577240204821509	-0.497450635418445	-0.976442088164447	-0.0184591826724417	0.446447771962982
19194	Tor4a	0.0161831159645763	0.940183828066819	0.233930967184741	1.6464366889489	0.50965354415808	0.686281269598561	0.00218965982196013	1.4281198063995	0.644989875410636	2.21124973738836	0.796631006898374
19195	Tox	0.0526513252301664	0.72114232166298	0.00770312249145022	1.43458152083451	0.506521704767387	0.620642843931138	0.135527483338627	0.492027917212732	-0.160785866050765	1.14484170047623	0.583990829104868
19199	Tpbg	0.0454583048304223	0.829023242387736	0.0208581204029058	1.63718836437257	0.0576684508025978	0.0869420966837747	0.142112124539336	0.439996770599292	-0.149646005896615	1.0296395470952	0.104037345484992
19203	Tpd52	0.0332855739598505	-0.437801050187044	-0.78835876453953	-0.0872433358345582	0.462797158906618	0.409057389473227	0.190777359379228	-0.161572081871796	-0.40111612571041	0.0779719619668182	0.433891919924617
19206	Tpgs1	0.00350810022052777	-0.820624850465107	-1.22827205719473	-0.412977643735482	0.284504153069089	0.206013175355682	0.691388755167044	-0.132423606257714	-0.836706528865605	0.571859316350178	0.273170157748738
19267	Trappc6a	0.0401768375048855	-0.323191261333885	-0.591529829322145	-0.0548526933456261	0.407389183380642	0.334412718004327	0.706687190799907	0.10760247381864	-0.495726675440501	0.710931623077781	0.421152965525654
19273	Trcg1	0.0648095872205385	-0.362417373547109	-0.715751272882967	-0.00908347421124978	0.887915303441426	0.84651358067943	0.182758885988427	-0.247617137769478	-0.609907711390382	0.114673435851427	0.822424785506089
19307	Trim30d	0.019738385257965	-0.868604599647584	-1.54117318823334	-0.19603601106183	0.473652963793392	0.20889899721505	0.465012724626831	-0.111187768389357	-0.425518741429638	0.203143204650925	0.427161512726565
19352	Triqk	0.0573726934139029	-0.550594265060853	-1.08620189682482	-0.0149866332968905	0.361336730289602	0.266659538376018	0.771138777538616	-0.146853737388677	-1.21803307623282	0.92432560145547	0.340462985748961
19357	Trmt10a	0.029313651873306	0.989675190661331	0.0993621104969529	1.87998827082571	0.109548821612133	0.183902905662996	0.126182714517753	0.83640462254211	-0.344426128945941	2.01723537403016	0.174048860990698
19367	Trmt44	0.0188620359848274	0.660880394268309	0.185458653863236	1.13630213467338	0.336244193001261	0.425761288418084	0.250735095606743	0.669966314302083	-0.602001712680876	1.94193434128504	0.405323470733978
19371	Trmt61b	0.00625846117300892	0.865669308965919	0.365806207603304	1.36553241032853	0.215745234761287	0.351711258636862	0.0561480462031341	0.672307293813298	0.00228848817882388	1.34232609944777	0.341007482445645
19418	Trpm6	0.0667170462143896	0.289948468859009	0.00762673309684625	0.572270204621171	0.489040438196069	0.56895271331332	0.0359078130185255	0.716883428267184	0.0880847381857693	1.3456821183486	0.621088837168515
19422	Trpt1	0.0353407667631283	0.685002444333762	0.0923595396627358	1.27764534900479	0.254952670916734	0.367884328753619	0.458936221773227	-0.33323251063563	-1.28433553452624	0.617870513254982	0.199463410315322
19437	Tsen15	0.0420179333272159	-0.434119228107642	-0.80678024374036	-0.0614582124749238	0.145355056889714	0.101653073707366	0.465310575488903	-0.227168796874309	-0.876071443385122	0.421733849636504	0.124001164892129
19442	Tsg101	0.0228863521779784	0.788550855930587	0.168136756738321	1.40896495512285	0.147197221347266	0.176398560165878	0.0950150541030428	0.952538770879742	-0.292573881927821	2.19765142368731	0.192842863277923
19477	Tspear	0.0346960496726424	0.663242131837624	0.0959659203397886	1.23051834333546	0.788210392129258	0.862186417106378	0.0460562489478215	0.848561747064079	0.0128940644236969	1.68422942970446	0.852515867006491
19478	Tspo	0.0241632866458545	-1.17769279438775	-2.2469022485886	-0.108483340186903	0.4138833876288	0.195161737238201	0.481197431868042	-0.221300907649602	-0.877468756637786	0.434866941338582	0.344775740029039
19512	Ttc27	0.0458568161404741	0.646070213281257	0.0470759170662683	1.24506450949624	0.215832452388729	0.339995947527691	0.485598686232085	0.26451023597589	-0.532188216605882	1.06120868855766	0.257515522268089
19537	Ttf1	0.0620754225893929	-0.444872515422156	-0.878916425727522	-0.0108286051167906	0.551053643409021	0.50622366368831	0.254212916642942	-0.233977812781678	-0.64432482663759	0.176369201074234	0.529255593668602
19576	Tube1	0.058761958626521	-0.44191425224117	-0.864960491992839	-0.0188680124895012	0.474226730783745	0.3630852064526	0.0634917207687791	-0.735108686261319	-1.51209288851916	0.0418755159965208	0.379217965480559
19613	Txndc15	0.0216928701394053	-0.608475787478251	-1.0569703875973	-0.159981187359204	0.169734072581244	0.116610597100741	0.0324710278393011	-0.40869046951133	-0.731727148573224	-0.0856537904494354	0.137580101162392
19638	U2af2	0.0274753106232525	0.465829909356504	0.111006595589262	0.820653223123745	0.161309538495301	0.188213449596015	0.0137113539542982	0.651911090112639	0.221957803931935	1.08186437629334	0.197366837186202
19656	Ubap1l	0.0164050611677718	0.856718922250945	0.227854213399122	1.48558363110277	0.310182931668396	0.450572025506663	0.292220428123081	0.516258857532912	-0.524261302185708	1.55677901725153	0.426583736806966
19691	Ube2s	0.0292000778792979	-0.429699576107062	-0.760335333961089	-0.0990638182530342	0.269175741777854	0.212516699908792	0.407171496744633	0.181954126252911	-0.269937277260154	0.633845529765977	0.297561245601051
19718	Ubr2	0.0359771913607614	1.09119074593752	0.0122894111916942	2.17009208068335	0.192978613892706	0.236959414733901	0.38535834578892	0.301238859702116	-0.420515803247615	1.02299352265185	0.224882358428447
19738	Uck1	0.0531131883671648	-0.421608314557272	-0.810453685968417	-0.0327629431461274	0.481304396878051	0.427433725615322	0.928429910629476	-0.020733863380108	-0.509980420894735	0.468512694134519	0.478606625682015
19756	Ugp2	0.00128363262898815	-0.632454769444041	-0.869823946721499	-0.395085592166584	0.179618361866006	0.151267248831474	0.882812414422874	0.0454766939327862	-0.608188641229892	0.699142029095464	0.182810959379949
19788	Unc5d	0.0312490819479799	0.693178237375332	0.113537713851556	1.27281876089911	0.706372455229027	0.798647580676925	0.150348016037311	0.403258583977022	-0.147136221711088	0.953653389665132	0.759229082054893
19816	Uqcrfs1	0.0552048351407754	-0.2936687250498	-0.562129476718719	-0.02520797338088	0.453355201853469	0.407935135117865	0.271885353832484	-0.174491401360613	-0.491831326332495	0.14284852361127	0.426345606310362
19876	Usp50	0.0082650660076696	-1.59558373370839	-2.86333393034575	-0.327833537071027	0.372787000601057	0.100094007400842	0.910232243958754	-0.0659005580869598	-1.30563052516732	1.1738294089934	0.35901587290197
19883	Usp9x	0.0543674592649812	0.34055680428001	0.0285869984446892	0.65252661011533	0.259149499037575	0.327479057006788	0.00557434189642805	0.534813410303358	0.260925742997164	0.808701077609552	0.383160148731366
19908	Vamp4	0.0264410386106433	-0.455077021644017	-0.797175618826364	-0.11297842446167	0.337371904058116	0.29789895455461	0.794851253810534	-0.0477847985558834	-0.436211529271243	0.340641932159476	0.331264110375544
19909	Vamp5	0.00403984439892876	0.528156834831901	0.277850139655272	0.77846353000853	0.561242817349038	0.636910060609029	0.647757694451701	-0.148567422289455	-0.833958170681989	0.536823326103079	0.534668330479658
19919	Vash2	0.00342488475485375	1.12244146721916	0.510146401589141	1.73473653284917	0.339093230959853	0.408878020629786	0.591924521903846	0.224443610940194	-0.66040796822654	1.10929519010693	0.364470866884898
19927	Vax2	0.00525497530654878	-0.443743912929226	-0.663411749243836	-0.224076076614616	0.639063937498799	0.578400509302211	0.438705013595568	-0.37393165578384	-1.39866945489266	0.650806143324983	0.598807619666388
19928	Vbp1	0.0427787673508561	-0.402280056337594	-0.747412687293077	-0.0571474253821119	0.239708915338776	0.205148701103006	0.751194832862296	-0.0769862589103191	-0.589733101077738	0.4357605832571	0.233711984416045
19930	Vcan	0.0403652772087471	0.410664061000035	0.0640413431738381	0.757286778826231	0.0758547427598348	0.0922917747734107	0.209205259280944	0.521663075553188	-0.338216616151112	1.38154276725749	0.0978475309390373
19959	Virma	0.018633214975332	0.907058224267071	0.207070895243059	1.60704555329108	0.145296255442234	0.179389622944926	0.149546320929236	0.721285876444792	-0.338872274909299	1.78144402779888	0.171441670680734
20017	Vps18	0.0293192728355295	0.609561095571779	0.120300441849092	1.09882174929447	0.262100275721945	0.291164097770459	0.0835055473170425	0.766653039222543	-0.134176753800243	1.66748283224533	0.333746263219909
20188	Wnk3	0.0171668873603637	0.740967638434872	0.209404380779926	1.27253089608982	0.228587685401943	0.271819087566884	0.0308739526262782	0.919630866295319	0.0988553590426021	1.74040637354804	0.291575857976545
20212	Wscd2	0.0440112236959549	0.604656256762152	0.0571848383275881	1.15212767519672	0.833950175248854	0.895232794088185	0.079045154876758	0.386438991535317	-0.0192011774871907	0.792079160557825	0.875104735658118
20264	Xylt2	0.0511446002972771	0.28759448693581	0.031352625550974	0.543836348320646	0.627489427853855	0.716932953448333	0.453681279562584	0.166521515001984	-0.293553561748451	0.62659659175242	0.671254925428475
20268	Yars	0.00202846555823016	0.555560369651154	0.329176049392007	0.781944689910301	0.221716483053391	0.251085395884907	0.329557954754347	0.220926379899798	-0.240495517732148	0.682348277531745	0.269363298455082
20278	Yif1a	0.0305750988958316	-0.596840676092006	-1.08017884844214	-0.113502503741872	0.196238299481594	0.145939448134458	0.943203496598737	0.0165057416696965	-0.474585640163016	0.507597123502409	0.198323562047152
20335	Zbtb32	0.0482239888057768	0.625582818657146	0.0394612105392258	1.21170442677507	0.335590337553627	0.487937799140597	0.446984841706414	0.395040098211031	-0.712858160677331	1.50293835709939	0.43177501386529
20378	Zc3h8	0.0153589239900418	0.919621513192441	0.242815623925694	1.59642740245919	0.0947657106891901	0.219817347530816	0.403117246397735	0.278611529447054	-0.414395599660651	0.971618658554758	0.15459255438681
20380	Zc3hav1l	0.0214328124268336	-0.920591723282461	-1.66185708933338	-0.179326357231544	0.594606337507798	0.404888333145735	0.200534179569063	-0.456598220985112	-1.18198298850087	0.268786546530644	0.528486340325698
20430	Zfas1	0.0100525300424939	-0.737920761977049	-1.19846991534719	-0.277371608606913	0.188314199702632	0.131419532426749	0.104691661118325	-0.65074390985911	-1.45719312511915	0.155705305400928	0.140555499234865
20454	Zfp131	0.0029233358211621	1.30742472461126	0.573826657532982	2.04102279168954	0.171040510980034	0.218017554024318	0.286239189042997	0.307945042714716	-0.280469131038728	0.89635921646816	0.19219559255118
20519	Zfp346	0.0332372050092676	-0.688532608987702	-1.27405006498968	-0.103015152985719	0.461356169490202	0.390863356164047	0.391872316259326	-0.396707024712806	-1.37668753857133	0.583273489145715	0.424716231783717
20543	Zfp40	0.0116355269149941	-1.06100500389293	-1.82260694288325	-0.299403064902619	0.141874574353957	0.1027295472252	0.56764607249346	0.275145284547624	-0.746331761442566	1.29662233053781	0.162767950676
20568	Zfp458	0.00995943974759308	-1.10741908911396	-1.88387687408068	-0.330961304147248	0.575326516989278	0.47581620731923	0.490524057551606	-0.249999689647753	-1.01064815191566	0.510648772620158	0.543824008299946
20586	Zfp518a	0.0267803219053757	-0.905005780561112	-1.67667534241316	-0.13333621870907	0.247248473379274	0.179273442452349	0.281357838670652	-0.42667979670486	-1.24929760830896	0.39593801489924	0.213042049629904
20624	Zfp608	0.0571169972076633	0.53036972609553	0.0176490551581351	1.04309039703293	0.205899683670557	0.30413123645102	0.0736208379970076	0.762336343877436	-0.0926016844060061	1.61727437216088	0.342988332532056
20650	Zfp653	0.00404074763641342	0.813908689718098	0.396961500540713	1.23085587889548	0.096987071484292	0.149154975155238	0.121547046575818	0.80166264445797	-0.300625192858631	1.90395048177457	0.163340139002042
20671	Zfp703	0.00582449651194802	0.634005451485627	0.297677205022434	0.97033369794882	0.226005290132588	0.347443582411055	0.059765752715882	0.596543077718229	0.00159918098824052	1.19148697444822	0.32739257101894
20703	Zfp78	0.0224930737267047	0.969936660456813	0.165600048189741	1.77427327272389	0.249668848829573	0.546683892103189	0.375698341722112	0.384277543493629	-0.528564610535326	1.29711969752258	0.37371415282244
20746	Zfp874b	0.00485378600376158	-1.31833305444007	-2.15374634780208	-0.482919761078054	0.328074771652389	0.249645773511022	0.458014524797291	-0.424294743113797	-1.65225763183496	0.80366814560737	0.296846307412291
20764	Zfp940	0.053862663965972	-0.361161460799852	-0.692125279598372	-0.0301976420013323	0.404787891271823	0.344422090571839	0.445216979605911	0.208439248806197	-0.358312888361712	0.775191385974107	0.437856069173401
20777	Zfp953	0.0102798270702528	0.872634260170987	0.302064702611963	1.44320381773001	0.196554736099177	0.372572860001359	0.296332266798156	0.478779972120231	-0.487432158725305	1.44499210296577	0.343837699421236
20788	Zfp964	0.000378582713125673	-1.46913983682713	-2.02696892986262	-0.91131074379163	0.436263116202758	0.223494875197267	0.234802934966522	-0.539127683144927	-1.49115924131523	0.412903875025372	0.362294580525783
20823	Zfyve9	0.0114888079922734	0.899640866940239	0.289397835732471	1.50988389814801	0.275140407629496	0.331181671040848	0.189704732366407	0.611204450724929	-0.366748137878305	1.58915703932816	0.310912832988681
20833	Zic4	0.0402116492308764	0.312710184970613	0.0534165716085339	0.572003798332692	0.816125343021655	0.880653638777056	0.23313914152814	0.226362028489715	-0.150339810142837	0.603063867122267	0.8523525708877
20843	Zkscan4	0.0128209236835593	-1.20907889895653	-2.14544345604192	-0.272714341871135	0.417560015200251	0.210698452040165	0.280936950954181	-0.696085353439501	-2.12668625683082	0.734515549951815	0.283509564885673
