# Supplementary material for: Sex differences in the transcriptome of extracellular vesicles secreted by fetal neural stem cells and effects of chronic alcohol exposure
Source: Biol Sex Differ. 2023 Apr 15;14:19. doi: 10.1186/s13293-023-00503-0 (PMC10105449; doi:10.1186/s13293-023-00503-0)
Supplement: Supplementary file 38 — Additional file 38: Table S32. Effects of Heavy Ethanol Exposure on RNA Enrichment Table of RNA transcripts to measure ethanol effects on RNA enrichment in EVs by EV/Cell ratio between control group and heavy ethanol-treated (320 mg/dL) group; paired t-test; Hedges’ g with 95% confidence estimate. [file 13293_2023_503_MOESM38_ESM.csv]

	Gene_ID	pvalue_0vs120	effsize_0vs120	effsize_0vs120_lower_CI	effsize_0vs120_upper_CI	mean_ctrl	mean_ethanol_120	pvalue_0vs320	effsize_0vs320	effsize_0vs320_lower_CI	effsize_0vs320_upper_CI	mean_ethanol_320
9	0610030E20Rik	0.38949995353292	-0.203493696587305	-0.689842839290496	0.282855446115887	0.791077166267249	0.768815397060094	0.0370468254783631	-0.210855948616022	-0.37921453269584	-0.0424973645362035	0.75278629884954
121	1700026J12Rik	0.786926230271605	-0.174721937481902	-1.55011662715877	1.20067275219497	0.680071900219703	0.630304167781021	0.0119585031751083	0.539194805635129	0.205534933830013	0.872854677440245	0.787141264655926
142	1700037H04Rik	0.49525448600743	0.206978645943164	-0.427017318254749	0.840974610141076	0.444130093528897	0.470427478732693	0.0487743314719396	0.141479255991329	0.0192091442417217	0.263749367740937	0.462897021574068
224	1700126G02Rik	0.0181735119424794	1.25927477423114	0.171325467077339	2.34722408138494	0.645174071528833	0.73442416436576	0.000507303775287337	1.45664221392862	0.870636716816569	2.04264771104068	0.767104116018347
230	1810019N24Rik	0.147050286177333	-0.689667014419378	-1.68668938366151	0.307355354822757	0.616531128011835	0.291191772063741	0.0162627993654948	-1.70397237539017	-3.37520045277292	-0.032744298007428	0.0807905592846291
248	2010109A12Rik	0.558553739721763	-0.361778931690745	-1.69015003566377	0.966592172282284	0.63577723154353	0.509241278660385	0.00595871854676411	-2.4243654031813	-4.76617827582997	-0.0825525305326344	0.087209914713838
260	2210408F21Rik	0.0826900925949153	0.834216523069397	-0.162686627020068	1.83111967315886	0.485095991523938	0.624170335571252	0.0259137525041253	0.214936590919339	0.0602473860017901	0.369625795836889	0.540628724427721
325	2700046G09Rik	0.905756482165681	-0.0780251097332327	-1.47634064821209	1.32029042874562	0.194127705825767	0.176605811359297	0.0408478197023895	-0.965967235834894	-1.91763224421273	-0.0143022274570527	0.0326801255282475
372	3100003L05Rik	0.0433071714852162	0.886167770153891	0.0198986083260392	1.75243693198174	0.433051620334843	0.642858155835463	0.00752338891208713	1.08680803036763	0.380939268721879	1.79267679201339	0.712634442567673
378	3110056K07Rik	0.0216786058821845	1.21054782507467	0.131851832222295	2.28924381792705	0.142054531434624	0.202486962293639	0.00502431510604346	1.50474871378755	0.477938965729177	2.53155846184593	0.23943428399092
424	4921525O09Rik	0.584764544363176	-0.267082453608691	-1.30464142323962	0.77047651602224	0.433000781459637	0.29078842642959	0.0294898744838336	0.829586054155308	0.119473955492194	1.53969815281842	0.884479957728397
427	4921531P14Rik	0.0371303027388768	-1.37563730075344	-2.89221969559417	0.140945094087292	0.886225898694895	0.315083080609704	0.00614829413248676	-1.95954757306639	-3.60157789213777	-0.317517253995006	0.162932626616606
471	4930451G09Rik	0.353041943399455	-0.553343230572277	-1.84697165714165	0.740285195997092	0.645955399577699	0.591098347316634	0.0470427350006544	-0.749296185833812	-1.47017355250531	-0.0284188191623144	0.354125708014521
480	4930467E23Rik	0.288356719218652	0.249109802497472	-0.225490074751177	0.723709679746121	0.351874921176004	0.421504499868897	0.0500839778524338	0.554441878300565	0.037969006168467	1.07091475043266	0.46492603726381
613	4930599N23Rik	0.165270893079603	-0.757557226464567	-1.9365493937757	0.421434940846563	0.404947431331766	0.216391948330459	0.0200880303321537	-0.458635984547771	-0.778281959008664	-0.138990010086878	0.300214377397354
630	4932414N04Rik	0.261691176805068	0.480303133649578	-0.413297340185268	1.37390360748442	0.715070419370345	0.782413599244929	0.0246467571014253	0.655335742568443	0.14862818405054	1.16204330108635	0.822847965113612
669	4933424G06Rik	0.904615393296841	-0.0507821626355821	-0.949125059905282	0.847560734634118	0.247517181929283	0.22525645613278	0.0181282517447066	0.731204462292894	0.200436943218571	1.26197198136722	0.665249337944623
670	4933424L21Rik	0.208869134143207	0.64812322964122	-0.453475484024867	1.74972194330731	0.156256890707508	0.356688063365341	0.0154338953587875	1.13984832743549	0.235424806880707	2.04427184799027	0.490172263229589
679	4933431E20Rik	0.0900490461180378	0.816528990752617	-0.185095050770092	1.81815303227533	0.263789858421715	0.363491408683775	0.0212700023999187	0.729225463484477	0.176716674132482	1.28173425283647	0.395743084831153
715	5730455P16Rik	0.12925458055919	-0.416003672487299	-0.948366010775596	0.116358665800998	0.559986920641246	0.499500535035898	0.0259299941508597	-0.623472059426456	-1.10837213833257	-0.138571980520342	0.475167514705808
730	6030468B19Rik	0.391156788761322	-0.119504121544289	-0.404289609541568	0.16528136645299	0.93048104634317	0.790235299347594	0.000368807006523752	1.54739069570288	0.946742106015048	2.1480392853907	0.972874909498834
750	6720489N17Rik	0.0359887870520453	-0.492957596607973	-0.901658009790339	-0.0842571834256071	0.562217746561006	0.477564132054782	0.0217831778711259	-0.627789338697268	-1.09337714557668	-0.162201531817858	0.48873556060568
758	8030443G20Rik	0.233506733312941	0.64073736527149	-0.516227628161914	1.79770235870489	0.122257853346716	0.36347712670084	0.0393667569085752	0.877635681690896	0.04677993469153	1.70849142869026	0.473396828909985
767	9030624G23Rik	0.544122620474418	0.159892724312223	-0.39134416691058	0.711129615535027	0.994881187011656	0.995430853882104	0.000935705721379239	0.402886953478753	0.268948721132111	0.536825185825396	0.996348300607669
822	9530051G07Rik	0.14722401821403	-0.451154125493394	-1.06681152479063	0.164503273803843	0.654653871750684	0.507626201183721	0.00908019297260102	-1.85292627450211	-3.50037408588363	-0.2054784631206	0.495700820544112
861	A230072C01Rik	0.0731943347735042	-0.708250023963907	-1.4885949500735	0.0720949021456853	0.248271664158408	0.188397031414852	0.047709537243417	0.603418296073725	0.0432039673162647	1.16363262483118	0.317670596057094
870	A26c2	0.436670668749256	0.433542208870212	-0.762167331830082	1.62925174957051	0.469793233507835	0.670240252977697	0.0503142329406498	0.714847834429081	0.0191730401412739	1.41052262871689	0.838736510902064
883	A330069E16Rik	0.230028577599697	-0.860289329155786	-2.50219433165369	0.781615673342122	0.406610926562274	0.154259216553428	0.0307530486021975	-0.946333843174901	-1.79733095698817	-0.0953367293616312	0.162782501898518
920	A730017L22Rik	0.467376331209255	-0.144185288002429	-0.554952586915373	0.266582010910516	0.989057993169449	0.987220829560209	0.0431522875735412	-0.183748872557513	-0.337066831915632	-0.030430913199394	0.987212778508772
956	A930024E05Rik	0.0581497524232936	-0.351388539701089	-0.681075873846003	-0.0217012055561748	0.473769664413646	0.404266217099275	0.0160574497443504	0.283773173801146	0.103090874829447	0.464455472772845	0.535192019716998
982	Aasdhppt	0.18705298960833	-0.521572868009061	-1.33221528638643	0.289069550368304	0.139900336314895	0.106877068054363	0.0312560632976817	-0.605231523284561	-1.09957612408121	-0.110886922487912	0.10228370645341
984	Aatf	0.193644502856902	0.356205941208595	-0.189058916280662	0.901470798697851	0.176617554090844	0.213571162157409	0.0647434870791272	0.436844412088981	0.00519673876297833	0.868492085414984	0.200173700725207
988	Abat	0.745659842772694	-0.095384059539582	-0.71669344455245	0.525925325473286	0.282791013427625	0.272112919363332	0.0447119580422108	0.289644895150329	0.0422859513488565	0.537003838951802	0.325496418741567
999	Abca5	0.214633772738843	0.501587061222174	-0.333051015305189	1.33622513774954	0.120589609816366	0.15470044346495	0.0215822702287882	0.910362477370778	0.178350000772197	1.64237495396936	0.176928826513226
1019	Abcc3	0.197562056637675	0.633657591391794	-0.407866909714659	1.67518209249825	0.556872748505114	0.745959140261863	0.0603493085819145	0.234125637455478	0.0153456924674217	0.452905582443534	0.742906611540538
1020	Abcc4	0.421193478689706	0.257400072113005	-0.408184471413816	0.922984615639826	0.150025322345388	0.184789709972463	0.0553087360683496	0.45037505314636	0.0270496414811588	0.87370046481156	0.199362114333241
1035	Abcg3	0.69109468258973	0.163264598673108	-0.706115075834609	1.03264427318082	0.552121165745705	0.617163450676958	0.0334961794780831	0.6288922384554	0.101444696101732	1.15633978080907	0.822664346063283
1081	Acad10	0.292216323163027	-0.308044294232105	-0.904932031880702	0.288843443416491	0.539276362905759	0.4928394705538	0.0138803942600354	-1.28199768623029	-2.32169899422208	-0.242296378238491	0.323025222509406
1101	Acbd6	0.881342989440341	0.0538890763629653	-0.71116700418478	0.818945156910711	0.253056494238718	0.258597382879784	0.0328044015087809	0.977534648122598	0.0724620878443117	1.88260720840088	0.310243099742701
1112	Acin1	0.120486690470111	0.373700189175895	-0.0869702515154176	0.834370629867207	0.251666186718311	0.300118806657339	0.0120622842539041	1.08495541906408	0.29252586806826	1.87738497005991	0.35506324775924
1181	Acvr1b	0.148290937982038	-0.470536046145247	-1.1173540900059	0.176281997715408	0.65074207636405	0.582482482816588	0.0303354447529267	-0.327191383231984	-0.577186296706418	-0.0771964697575497	0.588898700588815
1189	Acyp2	0.219813969929414	-0.362126170650491	-0.956164117030924	0.231911775729941	0.760083790714198	0.727555559046015	0.0262392910645485	-0.701369019721202	-1.26038654493639	-0.142351494506011	0.697145093156295
1211	Adam9	0.00862593246011164	0.163182996813791	0.0756943213554438	0.250671672272139	0.122035785697231	0.145771208291631	0.0429393929137529	0.595393724565241	0.0616847302999769	1.1291027188305	0.174977057857915
1219	Adamts17	0.299635611944925	0.394019514906388	-0.39385407009855	1.18189309991133	0.499861827755606	0.574630960471096	0.023389657086914	0.413438509551624	0.115646647981791	0.711230371121456	0.587623099135391
1237	Adap2	0.124457769921421	-0.507191250497725	-1.15815527399989	0.143772773004442	0.761259006520048	0.672365243565535	0.0511444833667115	-0.598598766294678	-1.16613287853262	-0.0310646540567338	0.689003711046008
1245	Adck5	0.0281702028478974	-0.407580026155936	-0.71665370178713	-0.0985063505247432	0.313197235047948	0.245447511769644	0.0587756428632529	0.585500494044469	0.00642709402307307	1.16457389406587	0.397432133179713
1249	Adcy3	0.102611922574229	1.05543819242497	-0.415536256498457	2.52641264134839	0.3765210459094	0.476771666475929	0.00124658550515576	0.434463495690049	0.279744038596475	0.589182952783623	0.433014280403924
1264	Adgrb1	0.259716364304515	0.133422063174373	-0.101551468569159	0.368395594917904	0.814777056064015	0.834871823712049	0.0403880135608334	0.43695181760881	0.0661870127310289	0.807716622486591	0.912577103999849
1282	Adgrl2	0.0252398136530584	1.06531021516235	0.123354626256662	2.00726580406803	0.132707296609544	0.201810742332406	0.00573961451677273	0.775456384748179	0.348860478009909	1.20205229148645	0.182829384087575
1331	Afg3l2	0.0172810815061718	0.817335814874356	0.216392865504306	1.41827876424441	0.154243584870515	0.20450975396541	0.0358650982389156	0.580652087978968	0.0897528521678615	1.07155132379007	0.210193049108237
1337	Agap2	0.27418756607419	0.558968088961883	-0.531830918120967	1.64976709604473	0.715640241482354	0.765664082361857	0.0134639749019508	0.7971890334539	0.25165641276006	1.34272165414774	0.800520644898933
1354	Ago3	0.901685375619434	0.0343779687282696	-0.555325307822285	0.624081245278824	0.462710941610931	0.467351964806461	0.0575812631581387	0.230679891104995	0.018549762577606	0.442810019632385	0.495887121323495
1368	Agtrap	0.366230555082843	-0.264131183619972	-0.866948709654309	0.338686342414365	0.781687679661986	0.748160109480052	0.00866410234282653	-0.435277746935731	-0.67810656357771	-0.192448930293752	0.713204814657074
1372	Ahcyl1	0.426841027383964	-0.324043786917444	-1.18088533767016	0.532797763835272	0.174049256611158	0.157278075989587	0.0505148454207726	0.516884240215691	0.0382993642177831	0.9954691162136	0.204045495625119
1375	Ahi1	0.252698353177879	0.350830292322057	-0.272312866707941	0.973973451352055	0.157119775046539	0.186892340775026	0.0122352323133897	0.688317296300271	0.243087192137725	1.13354740046282	0.205281775376733
1404	Aip	0.78949742962446	-0.066780724376471	-0.595675000182874	0.462113551429932	0.269496653149723	0.260823949412979	0.00745734615436798	0.611404315411843	0.269113748303285	0.9536948825204	0.330674346499923
1426	Akap17a	0.00690430174911252	0.790683085950688	0.333831370951837	1.24753480094954	0.543299162255058	0.660562375959573	0.0329190328443472	1.15833466719526	0.0167793863422627	2.29988994804825	0.70845132671275
1433	Akap8l	0.196674798304009	0.434790856154211	-0.245908111795357	1.11548982410378	0.27464667657652	0.304459999252827	0.0357437354469734	0.98641897683848	0.0467986625608298	1.92603929111613	0.335763438411653
1447	Akr1c18	0.0322747602624209	0.867337003518064	0.0961048179792385	1.63856918905689	0.100233632780505	0.456760567992916	0.0145178304558353	1.12024330380711	0.251424844967261	1.98906176264697	0.512603328766771
1453	Akt1	0.368544999607807	0.244459983530184	-0.315052450327386	0.803972417387755	0.330931818765819	0.358738953422037	0.0449435820706184	0.277134166190306	0.0404800621691569	0.513788270211454	0.372035211342234
1457	Aktip	0.141268322476951	-0.470346211783841	-1.10293865855083	0.162246234983152	0.604304982965711	0.531786154530983	0.0715591454603675	-0.13805295436117	-0.273621024417003	-0.00248488430533789	0.548154390046728
1458	Alad	0.380962211176993	-0.36541932517544	-1.24104058145501	0.510201931104126	0.52543763883617	0.46007346117081	0.00861339477299533	-0.319945146745206	-0.494592924579019	-0.145297368911393	0.470764521626256
1462	Alcam	0.107957224610746	0.27829399275556	-0.0449406966522303	0.601528682163351	0.0786705515579309	0.0933935142779804	0.0698049182221093	0.261238958822041	0.00383882458002949	0.518639093064053	0.115137360195162
1507	Alkbh8	0.375049634257896	0.464139194767512	-0.654016139060655	1.58229452859568	0.225857836618382	0.242031370255805	0.0143014607063609	1.29712676758222	0.231272862462473	2.36298067270197	0.284887336317594
1521	Alx1	0.127429271601316	-0.925138153620501	-2.27414485124369	0.423868544002685	0.890657789890621	0.551827613433915	0.0273812016300345	-1.18150704364074	-2.29424802908242	-0.0687660581990543	0.371019047700063
1532	Amdhd2	0.490405833890151	-0.266732768460663	-1.07975938072422	0.546293843802891	0.263967560437123	0.232116020603804	0.0179430532636497	0.762072401538118	0.205428539613112	1.31871626346312	0.325463513552214
1534	Amer2	0.253513859720902	-0.148486788507507	-0.406384532927004	0.109410955911989	0.851735868034003	0.831166828819707	0.0451110262120075	-0.165326047606062	-0.304974478395118	-0.0256776168170053	0.82695699860122
1555	Amz2	0.381716393208523	-0.168149379356422	-0.561681700614282	0.225382941901437	0.571472600446931	0.547242029908181	0.00742887664417425	-0.171464850956524	-0.260138814589244	-0.0827908873238034	0.520463555675271
1560	Anapc15	0.0662183835696794	-0.563411030533221	-1.14041150879935	0.0135894477329103	0.535442172602372	0.416773381195172	0.00272263125262206	-0.531949174823749	-0.762336964002085	-0.301561385645414	0.448241488434922
1563	Anapc4	0.25816208232561	0.226967099815454	-0.174574674626318	0.628508874257226	0.131486614364875	0.147360372528766	0.0256725813080512	0.56810424492212	0.133638118604853	1.00257037123939	0.168697842727208
1567	Angel2	0.0320112900584636	0.159254767720307	0.0380692641182999	0.280440271322314	0.324805468203022	0.376936870374081	0.0645817368363816	0.471584669115656	0.00266627463130709	0.940503063600006	0.431731355987719
1589	Ankrd10	0.228787381778263	-0.538161276066026	-1.47414195091301	0.397819398780962	0.476029452371598	0.415572691098408	0.0440497214551895	-0.704006673549298	-1.35889353718223	-0.0491198099163702	0.388083657490977
1595	Ankrd13d	0.95702200139136	-0.0188393554884853	-0.759954888150545	0.722276177173575	0.353244024276828	0.351030646665107	0.00354712123116912	0.851292422447252	0.423281259489841	1.27930358540466	0.43838630878533
1617	Ankrd44	0.111948683636823	0.346071838132333	-0.0659318559342211	0.758075532198888	0.342301594354826	0.402047680527876	0.0375852524770995	0.19663310015056	0.0391696719715112	0.354096528329609	0.397939772841783
1625	Ankrd55	0.21705685344083	0.508363639848168	-0.344103683404688	1.36083096310102	0.417531266262516	0.576693156183689	0.048961353824587	0.689462138414829	0.0290582510789757	1.34986602575068	0.6798750783164
1628	Ankrd66	0.0698440306886581	-0.666046433924141	-1.37951631798978	0.0474234501414966	0.505760080409597	0.256793051276383	0.0380425235091115	-0.997780508341579	-1.96988460996192	-0.0256764067212347	0.130717690558112
1641	Ano3	0.994622424541784	0.0022652477882231	-0.710311268813088	0.714841764389535	0.263412443554891	0.263724738709928	0.0196207770286891	0.452335182369701	0.139499882941005	0.765170481798397	0.330655319094971
1651	Antxr1	0.119677583551869	1.07751680685112	-0.532453901406309	2.68748751510855	0.169960396970813	0.225864501587449	0.0452800471596074	0.651846253838026	0.0489620283730329	1.25473047930302	0.260275611686039
1692	Ap4e1	0.529371406140434	0.363776752990862	-0.875328299252117	1.60288180523384	0.206276173260425	0.229423205101752	0.052116236909134	0.64623047065014	0.0221001724803319	1.27036076881995	0.257197855956709
1697	Ap5s1	0.0831818445631506	-0.501501758242861	-1.0503755461469	0.0473720296611732	0.837379247403059	0.786125110623775	0.0415723767794112	-0.362654703461401	-0.668883045456408	-0.0564263614663946	0.769963797865563
1711	Apela	0.689326553711564	0.115032013946205	-0.491751302186854	0.721815330079264	0.45842614742247	0.513783690182736	0.0384521484955095	0.794176025487196	0.0667284916610644	1.52162355931333	0.798956536871096
1726	Apobec1	0.193032639264948	-0.305787279975004	-0.769425041542868	0.157850481592859	0.822321971329221	0.74083705064366	0.0590131125921382	-0.45406899991905	-0.89044761449383	-0.0176903853442705	0.71496172835452
1748	Appl2	0.354550458782467	-0.223200414678495	-0.716842209363194	0.270441380006204	0.532591546464431	0.494350597909058	0.00407478556144952	-0.260544981731103	-0.378403465624606	-0.1426864978376	0.483690984721011
1765	Arf2	0.479274679603348	0.247385054676996	-0.484917274620874	0.979687383974866	0.322899073410744	0.341738831612043	0.0352190011996405	0.453427647814366	0.0830506222288287	0.823804673399902	0.368522834134095
1774	Arfgef2	0.0771964708488715	-0.28846485157916	-0.584042437623438	0.0071127344651179	0.682225947775298	0.651133640995099	0.0457553804934365	-0.245712224923643	-0.455879716417053	-0.0355447334302319	0.649777761801658
1781	Arglu1	0.0852788270267448	0.412314769122051	-0.0347805931016199	0.859410131345722	0.140273201247876	0.171395468267837	0.0267917376464901	0.631366091859878	0.134722684154144	1.12800949956561	0.19819290285395
1817	Arhgdia	0.923768283340099	0.0229832111174462	-0.486066793793554	0.532033216028447	0.486536252022354	0.489134524943031	0.056461354263848	0.278760704364192	0.0225605204367987	0.534960888291585	0.519555087573752
1820	Arhgef10	0.0891308631636507	0.782320540992582	-0.16380465288472	1.72844573486988	0.240819904644505	0.279179031394252	0.0544638876720953	0.632830094986931	0.0150206583907677	1.25063953158309	0.300495724189044
1831	Arhgef26	0.284881826111312	0.192023281642433	-0.168630611380507	0.552677174665372	0.206737352217803	0.231244005060255	0.0134905378692466	0.304122524458744	0.118586088395465	0.489658960522024	0.269033244946255
1874	Arl6ip4	0.00959254013184958	0.919009804098303	0.319641054160854	1.51837855403575	0.191660649510361	0.273509099348692	0.0274024290721763	0.839808851261082	0.13372035114707	1.54589735137509	0.266755473775976
1877	Arl8a	0.292655439320219	0.296765194429495	-0.277918133683106	0.871448522542095	0.274356038853414	0.296532050796698	0.000735409442352832	0.673311774552673	0.447003259265015	0.899620289840331	0.34452375191802
1899	Armh4	0.516362281913801	0.272972417011187	-0.614632323306702	1.16057715732908	0.18265894803137	0.222508488012225	0.026535984164317	0.5708165915888	0.129872303008397	1.0117608801692	0.278288134924514
1960	Ascc3	0.143867791920274	0.604731742502261	-0.241494222180156	1.45095770718468	0.100848647930549	0.122611075241522	0.0568195996060078	0.590237829618069	0.0123100169223508	1.16816564231379	0.126533095557297
1974	Asns	0.0705600864099031	-0.410311960202679	-0.825819937030865	0.00519601662550689	0.326262177076332	0.265827846536352	0.0177904329959555	-0.36936493268661	-0.61427842386477	-0.12445144150845	0.270817804155701
1982	Aspm	0.142448873452196	-0.440716511343029	-1.03203279684182	0.150599774155762	0.507845110683683	0.439032326230794	0.00839022938372468	-0.780483461188193	-1.25203470532108	-0.308932217055309	0.405595279911036
1987	Aste1	0.468545283812506	-0.362628477997741	-1.42659029383627	0.701333337840788	0.133270188679249	0.112116888040688	0.0488824271458684	-0.488279142428348	-0.932803226629982	-0.0437550582267129	0.0947359649532296
2002	Atcay	0.369145478216563	-0.430764494172597	-1.44773484402459	0.586205855679401	0.492434520756904	0.437662999328852	0.0374300357393048	0.964229139351418	0.0397391840073197	1.88871909469552	0.597876615901882
2009	Atf5	0.741462692075285	0.098331118899489	-0.531365840209434	0.728028078008412	0.320917093502672	0.334724385684639	0.0327892538467827	0.348330740007899	0.0751389709576482	0.621522509058151	0.410214748138117
2015	Atg10	0.275836541320525	0.433505053257309	-0.392580294269064	1.25959040078368	0.379112154332877	0.440307651048185	0.0287216055992448	0.765936638970407	0.127688972575054	1.40418430536576	0.507380253927308
2030	Atg7	0.604486038986245	0.28105334626594	-0.874854197309108	1.43696088984099	0.462156980226416	0.487792357347806	0.0337128562247102	0.470586153861391	0.0897919930849724	0.851380314637809	0.51744513731979
2034	Atl1	0.108104106174463	0.671530567482938	-0.176123000171924	1.5191841351378	0.168903316844137	0.233024133607847	0.0571499832726677	0.514130816277812	0.0188652503521146	1.00939638220351	0.218847172624339
2052	Atp13a5	0.717854346601655	-0.169230315809164	-1.16222900375815	0.823768372139821	0.57356282174362	0.515582530721621	0.0610605945780801	0.482941725102062	0.0106150142039224	0.955268436000201	0.741475283783521
2058	Atp1b2	0.0560006441693528	0.259826094535177	0.022257057199797	0.497395131870556	0.217269751954369	0.242089378291808	0.0137229253386598	0.457910328542186	0.169561260738574	0.746259396345798	0.251509352798369
2094	Atp6v0a2	0.939668050070094	-0.0177357136159885	-0.514433416233237	0.47896198900126	0.196829231782102	0.195690647037386	0.0392917544791132	0.655768552880381	0.0746609558472363	1.23687614991353	0.238253762698528
2100	Atp6v0e2	0.261171896155455	-0.381853164444622	-1.07777461495064	0.314068286061399	0.625873126863445	0.568951935138784	0.023130374098527	-0.49716485192731	-0.860368239591758	-0.133961464262861	0.532019251196399
2114	Atp7a	0.213884192481721	0.436216023166038	-0.278319460319256	1.15075150665133	0.0772878053111168	0.0992041660469658	0.0357961367812547	0.537385126955933	0.0880501933157135	0.986720060596152	0.142398158674421
2118	Atp8b1	0.102559444932279	-0.940400756629758	-2.2015502361042	0.320748722844682	0.693618761199838	0.472420500552197	0.0254668797253958	-1.18050959289637	-2.26929078029132	-0.0917284055014216	0.497539727661984
2140	Atxn3	0.329880163236102	-0.378823344829181	-1.1887006776803	0.431053988021939	0.285582456905779	0.253864577781638	0.0635036122542401	0.436741789393992	0.00803633271837306	0.865447246069612	0.321410599408919
2156	Aup1	0.526187832752962	0.245951151797713	-0.570975969416086	1.06287827301151	0.139022641101724	0.157994892116853	0.0613882590296095	0.430232037193578	0.0132654611450267	0.847198613242129	0.17267216457254
2174	AW549877	0.838143283883002	0.0996564745890386	-0.934917023503521	1.1342299726816	0.155643574543257	0.160474774911671	0.0619750384873657	0.329018920309556	0.0147959166200264	0.643241923999086	0.197042423491391
2182	Axl	0.374896841644377	0.433464313828646	-0.603921848662784	1.47085047632008	0.283050219029947	0.327412369082696	0.0690293036140732	0.288633247547075	0.00431463464457604	0.572951860449575	0.345004808069682
2217	B3gat2	0.116354764213059	0.640315387997419	-0.185401175870483	1.46603195186532	0.4033505679288	0.48151346864578	0.0160613809307752	0.74878849469343	0.219828439506481	1.27774854988038	0.511015222700289
2233	B4galnt4	0.416841141003939	-0.381718175011665	-1.37752071069893	0.614084360675599	0.239496468991956	0.195235126834409	0.000478736840741277	-0.543314632888505	-0.704415290913727	-0.382213974863282	0.151433568841821
2234	B4galt1	0.0783457771895259	0.533195777986223	-0.0419527194992059	1.10834427547165	0.260491580516215	0.31315943645643	0.0415788478386378	0.629740002296653	0.0658623075458725	1.19361769704743	0.342979287445069
2238	B4galt5	0.188398822393483	-0.554737663992097	-1.42685498099746	0.317379653013264	0.358367538118609	0.282559404205297	0.0448546235772805	-0.459952489717334	-0.865012003831229	-0.0548929756034393	0.288883733033775
2305	BC004004	0.205171293583381	-0.332223164968236	-0.854478258854573	0.190031928918101	0.464928822961478	0.403751780648014	0.0184709750448728	-0.416631882957372	-0.698103788896312	-0.135159977018431	0.392930127066058
2311	BC024063	0.889945304834688	-0.0598991442422054	-0.977538708522784	0.857740420038373	0.15780065211475	0.154818364687473	0.0359319257469881	0.650526622354064	0.0902108450036349	1.21084239970449	0.200613537239457
2336	BC055324	0.700525298663172	0.108932367825391	-0.488505784600328	0.70637052025111	0.314618197399571	0.331403120637889	0.0593890280450649	-0.543049296312107	-1.07646128712413	-0.00963730550008624	0.242011382191016
2337	BC055402	0.784624183961092	-0.122843466804778	-1.07553603591459	0.829849102305028	0.488276572813022	0.431584350080116	0.0381463421529397	-0.0426406632328908	-0.0766292424696368	-0.00865208399614474	0.415390333465188
2354	Bcdin3d	0.154000541817828	-0.394740654131887	-0.938627590608943	0.149146282345169	0.672351691262957	0.581053271401379	0.0140842094524409	-0.628671589232944	-1.04363111241135	-0.213712066054533	0.560566346275253
2357	Bckdhb	0.237195026722475	0.658318579487381	-0.546972089633113	1.86360924860787	0.288930650044433	0.324378632921229	0.0149550172412287	0.964056898873313	0.249212529765993	1.67890126798063	0.352908984596167
2379	Bclaf3	0.393346524261061	0.22349873407414	-0.316501529436128	0.763498997584408	0.111681814450394	0.129466514406771	0.0545972497836288	0.630040630561681	0.0149141016439459	1.24516715947942	0.153199312443737
2385	Bcs1l	0.377901395357078	0.390966027105629	-0.543562815360943	1.3254948695722	0.210189453398723	0.252682446119117	0.0148379548092271	1.1446897509496	0.24426667518927	2.04511282670992	0.334040483271674
2390	Bdp1	0.745873325914624	-0.110383096696453	-0.830578026922437	0.60981183352953	0.1973012776937	0.189958334454959	0.0272214995147014	0.453061399324631	0.109788993450428	0.796333805198834	0.235896778157545
2410	Bhlhb9	0.951670577917177	-0.0154804554217186	-0.556922414595301	0.525961503751863	0.155693417298918	0.154787386392709	0.0439568931009199	0.932691441579653	0.00289786008618764	1.86248502307312	0.204282008819812
2436	Blmh	0.126594280179913	-0.497878830169581	-1.14017344237017	0.144415782031014	0.368096777353632	0.32656073501791	0.0487176043876699	-0.175956973504252	-0.328378483094657	-0.0235354639138473	0.336560322509331
2447	Blzf1	0.904794559979057	-0.0603384846203866	-1.13003893340055	1.00936196415978	0.15959855177525	0.156122165679201	0.0253486355077898	0.542754697928123	0.131675273494852	0.953834122361394	0.187151078191759
2463	Bmpr1b	0.564595782692728	0.11858130856488	-0.311550705763861	0.548713322893622	0.148017967035872	0.159535030558275	0.0586469898897369	0.156212618713233	0.0127015512914324	0.299723686135034	0.162489969558417
2476	Bod1	0.33707515502549	-0.261320667243843	-0.819199214454223	0.296557879966537	0.599366696612774	0.564949335889342	0.0204712548498475	-0.276773790349854	-0.464710818143158	-0.0888367625565507	0.555625903859322
2494	Bpnt2	0.74522573078685	0.0773369171479165	-0.425128057542228	0.579801891838061	0.0999094159332485	0.102084647878452	0.0455610698863303	0.357287199940413	0.0471506928744814	0.667423707006344	0.112913833910658
2507	Brd7	0.545627956717924	0.278876493297385	-0.698671810975109	1.25642479756988	0.228361137042218	0.24364196349517	0.0135864992755928	0.850472261459197	0.257471588737513	1.44347293418088	0.282538079023292
2518	Brinp3	0.556201258522162	-0.049267706494816	-0.223547400448869	0.125011987459237	0.374773709968288	0.361768757556123	0.043690935972081	0.321630640428751	0.0476522802005592	0.595609000656944	0.438938669786979
2545	Btbd17	0.104223519664589	-0.352547323342248	-0.760870456367306	0.0557758096828091	0.250638218617115	0.196442067049346	0.0101264279507829	-0.7562498636008	-1.23164586632043	-0.280853860881168	0.177488664328345
2596	C1qbp	0.247603109883726	0.315031078882645	-0.234536043337922	0.864598201103213	0.33206882359409	0.368092653770439	0.0650046439156713	0.275128841268315	0.010148846305899	0.540108836230731	0.372771356273642
2692	Cacng7	0.0514642042582073	0.799367398179843	-0.00396005435964797	1.60269485071933	0.289638841483736	0.343392806207637	0.0202816927235248	0.814855499089206	0.189748849818081	1.43996214836033	0.356686765787713
2701	Cadm4	0.592485780605475	-0.188305984197364	-0.929139898361766	0.552527929967038	0.205197760443032	0.190304434606284	0.0134668360353382	0.536577824099955	0.194437948717236	0.878717699482673	0.244046381942692
2702	Cadps	0.114398229709615	0.343519957867178	-0.068888903466267	0.755928819200622	0.123814572168519	0.169759942919563	0.0181610871988126	0.734410874872359	0.200562297950995	1.26825945179372	0.169916073545981
2713	Cald1	0.0397277009729037	0.728673976005513	0.0674662803418589	1.38988167166917	0.204788996370437	0.253221934651044	0.00990679420792089	1.27856304606989	0.328333273787517	2.22879281835226	0.286165667092121
2742	Camta1	0.719588541813006	-0.223500827656282	-1.55045262036024	1.10345096504767	0.509660296351163	0.472388085728702	0.0429164938022682	-0.849562558895566	-1.66821516641135	-0.0309099513797859	0.432666048879601
2744	Cand1	0.539053752657235	0.272719282781782	-0.666414715254495	1.21185328081806	0.137099720932215	0.145326892011195	0.0409884746941143	0.653560606573711	0.0672189466541434	1.23990226649328	0.160464467289941
2763	Capns1	0.837497507155933	0.0343217915958821	-0.31977042769408	0.388414010885845	0.205705578107229	0.208417778327445	0.0139457416466577	0.431718586438848	0.160165267776757	0.703271905100938	0.239442105839614
2785	Card10	0.275122089458643	0.711242875906822	-0.736789637709764	2.15927538952341	0.43317826919317	0.605228931671896	0.0417509286297284	0.826616335448089	0.0424296631092073	1.61080300778697	0.67584751708062
2786	Card11	0.516937581979018	0.159515485050571	-0.353734785362163	0.672765755463305	0.75428214808204	0.781735628741561	0.0397491021113834	0.423158701341031	0.0668133308639511	0.779504071818111	0.838133787882655
2814	Casp8ap2	0.582577785039173	-0.101221517803182	-0.486285618738019	0.283842583131655	0.266454775094162	0.256013023029396	0.0534100990178605	-0.296652718240614	-0.565041728836877	-0.0282637076443512	0.231085183538007
2824	Cat	0.271528689365285	0.458752902679113	-0.411022719878371	1.3285285252366	0.159500239040491	0.181944831597481	0.042063866703374	0.939996820075235	0.0134322865220036	1.86656135362847	0.224637335464054
2831	Catsperd	0.889316450023742	-0.099677177604975	-1.62035934558718	1.42100499037723	0.466891007964295	0.444820355829515	0.0341533195836491	0.97468101008002	0.0622986692551551	1.88706335090488	0.622198483070418
2845	Cbfb	0.297249776354977	0.233806833307725	-0.220148021094432	0.687761687709882	0.226968589675257	0.241804983637092	0.00392030156537172	0.784275987459174	0.388896962964921	1.17965501195343	0.280952252854949
2859	Cbx1	0.106601063374397	0.670507131887659	-0.170906615413532	1.51192087918885	0.190269016382182	0.222578512809654	0.0147915720060727	0.930025276302318	0.250006443367472	1.61004410923716	0.234465488114573
2958	Ccdc47	0.538162559293883	0.236258100688562	-0.571822006871006	1.04433820824813	0.0627198536535241	0.0708611216239202	0.0451455124808615	0.582128066538337	0.0538553793996711	1.110400753677	0.0828999300146744
2962	Ccdc58	0.0427121725614339	0.499096155981911	0.0625547294632951	0.935637582500526	0.167604219445953	0.214602459576388	0.0212922728896805	0.479316216881765	0.138406197721498	0.820226236042032	0.218579157287187
2970	Ccdc66	0.493655091589703	0.145900273610312	-0.296914352866361	0.588714900086985	0.151034384000231	0.163171883747201	0.0288011479598575	0.560226407731425	0.118346670144348	1.0021061453185	0.199208789380113
2973	Ccdc71	0.987575414469666	0.0025194957075456	-0.340497187059547	0.345536178474638	0.452860558216622	0.453244884993117	0.0366997344258641	0.229024221079025	0.0463203484339776	0.411728093724072	0.49514073677094
2992	Ccdc88a	0.363671564769082	0.210594274531685	-0.264303676134987	0.685492225198358	0.123359320573492	0.133423406091116	0.019098463740882	0.564797410361402	0.167097764833943	0.962497055888862	0.145411179657791
3019	Ccn6	0.0788384661030349	0.730157115510679	-0.101114165160366	1.56142839618172	0.590634733764482	0.828654222065267	0.06296638151139	0.43691891901296	0.00925893832163022	0.864578899704289	0.738611047217203
3068	Cd109	0.74716574968597	0.0826804812701016	-0.458935802878408	0.624296765418612	0.0562522703052711	0.0583611829775908	0.032234667077638	0.230230293936413	0.0534839052166221	0.406976682656205	0.0626874132278034
3077	Cd200	0.662583232424492	0.161366149638355	-0.619640334271609	0.942372633548318	0.168721852506423	0.190356752357751	0.0114073656303343	0.796593279684382	0.274275587757152	1.31891097161161	0.264232013916325
3079	Cd200r4	0.0557034118025176	0.827916366328372	-0.0333107290652259	1.68914346172197	0.0932725133915916	0.403142449005082	0.0359300778960729	1.01537032781314	0.03726957306689	1.99347108255939	0.566961496175941
3089	Cd2ap	0.0596017266455208	0.492598604676291	0.0137101823429756	0.971487027009606	0.18705045233326	0.226113792545686	0.022355729746708	1.29823278616645	0.0950756296890833	2.50138994264382	0.232321074791867
3091	Cd300ld	0.331874984446552	0.155393788798614	-0.168912837960758	0.479700415557985	0.542851297874411	0.617294799638096	0.054742694212484	0.504519610433331	0.0263835978704356	0.982655622996226	0.752862736325487
3093	Cd302	0.0256996808330743	-1.28304889915387	-2.51281120782989	-0.053286590477843	0.18002837187322	0.107737245734557	0.0265188258507936	-0.364796112070097	-0.634614525829394	-0.0949776983108007	0.147943762987619
3128	Cd99l2	0.220137576526792	-0.409828101387628	-1.08845791874984	0.268801715974586	0.355392391766036	0.309032443886159	0.0487071964965853	-0.43554171274747	-0.827266587779275	-0.043816837715666	0.308357165228184
3135	Cdc20b	0.312485931854829	-0.274572733438895	-0.829573163952222	0.280427697074431	0.62752277487582	0.544490482918616	0.0630870809577582	-0.460334279061528	-0.913362667682103	-0.00730589044095326	0.533602347519962
3142	Cdc34	0.551140790738879	0.100972499760449	-0.252188430691397	0.454133430212295	0.261580383800255	0.27145113855839	0.00171306122862903	0.853242206081296	0.489306781515918	1.21717763064667	0.354800363887323
3173	Cdh10	0.592996998158639	0.101203550527593	-0.295042111086093	0.497449212141279	0.177792927200306	0.189177968176947	0.0409882526097213	0.299746390435617	0.0502134303774541	0.549279350493779	0.211581878038094
3202	Cdk1	0.290554819662778	-0.22674508531273	-0.65983735848932	0.206347187863861	0.301072572856259	0.267414570473089	0.0428373607918611	-0.468309246938003	-0.875570565733504	-0.0610479281425018	0.227255644596049
3228	Cdkl2	0.0422293258129974	1.26285791717331	-0.128700775148276	2.6544166094949	0.403058383703171	0.638449422769837	0.0388214621198609	0.946600340362805	0.0342147923817392	1.85898588834387	0.64788483039205
3229	Cdkl3	0.580649075065079	-0.390893207912524	-1.92164232649844	1.13985591067339	0.354430552152987	0.329953508494331	0.0216960125731393	1.08792402267509	0.158548578294556	2.01729946705563	0.406841787469288
3233	Cdkn1b	0.115528862568689	0.701225579317607	-0.215556634848864	1.61800779348408	0.175155034128614	0.240753361654876	0.0118615228813683	1.28097228775177	0.283706886509139	2.2782376889944	0.227109755957152
3241	Cdnf	0.238841354714426	-0.764077692085805	-2.2114584517034	0.683303067531794	0.457469946892319	0.272413947586825	0.00173942369959155	-1.35928868576124	-2.05018989590659	-0.66838747561589	0.163783685844633
3252	Cds2	0.255503295650103	-0.340690028475864	-0.94892939214999	0.267549335198263	0.87761655273851	0.850358326570831	0.0610118207319375	-0.359471097693564	-0.702663998176612	-0.0162781972105152	0.836156007853982
3265	Cebpg	0.507002319023298	-0.114034256989008	-0.470908223594755	0.242839709616739	0.401934348517521	0.38104823228945	0.0697424272285864	-0.175968354188501	-0.347727573598233	-0.00420913477876905	0.355607221169747
3266	Cebpz	0.561689735103352	0.232102332986553	-0.611549452096797	1.0757541180699	0.0867798482561702	0.0973284686901407	0.0388701786190585	0.479906002766507	0.0738247980199321	0.885987207513082	0.112249640245269
3293	Cenpm	0.0560743231765091	-0.441837243791287	-0.858296623809009	-0.0253778637735664	0.680788527026362	0.626914225348866	0.0419687752506793	-0.286562090999849	-0.526417820813015	-0.0467063611866837	0.573006439865996
3302	Cenpx	0.239455723057655	-0.333308148772958	-0.904881036201586	0.23826473865567	0.287228379893273	0.224724856710117	0.0049137468410514	-0.905393165651699	-1.40514943211331	-0.405636899190093	0.183290117066412
3378	Cfap45	0.392925781134119	0.371029782441271	-0.543521441164585	1.28558100604713	0.501810247027287	0.635704114550743	0.0361407313651227	0.855641053771535	0.0717239690062377	1.63955813853683	0.756033533388741
3409	Cggbp1	0.0303420110099335	0.210300456779588	0.0520213956245041	0.368579517934673	0.26142524455402	0.280694055719232	0.0328374849117415	0.64880803936356	0.104971283523258	1.19264479520386	0.316870825066918
3412	Cgref1	0.327038244929028	-0.245718362901002	-0.757408004159904	0.2659712783579	0.245249402094403	0.213202255786881	0.0111059967752999	-1.04627411377418	-1.78476203729118	-0.30778619025718	0.116081207651865
3438	Chd9	0.0535183890363699	-0.560538640786399	-1.09478744549745	-0.0262898360753486	0.787321966383622	0.7354352069	0.00107449857718638	-1.04720167839709	-1.47657015781293	-0.617833198981237	0.704860540321752
3447	Chic2	0.280140132098372	0.403021878963699	-0.368270291656761	1.17431404958416	0.164895286626926	0.260795324933361	0.0412480059132316	0.29455060411603	0.0490478936111408	0.54005331462092	0.200474199316098
3457	Chmp3	0.278775262271326	-0.247863965845108	-0.70952441546536	0.213796483775144	0.413546146310679	0.388120635198315	0.0410203961697194	-0.241728484974762	-0.441492560581779	-0.0419644093677457	0.388083110742854
3461	Chmp6	0.124225148677938	-0.569989537293604	-1.31184877636195	0.171869701774744	0.612658368778039	0.543664139869332	0.0675018041489907	-0.352361188211544	-0.700136752872677	-0.00458562355041148	0.562537183154252
3468	Chp1	0.442744486370307	-0.196234053396771	-0.726084440486604	0.333616333693063	0.703217093771874	0.677208970913979	0.0165026302387473	-0.269050493152615	-0.441267137399031	-0.0968338489061984	0.666199567757926
3500	Chst14	0.0498057536441918	-0.951212267625531	-1.9436198019585	0.0411952667074407	0.35413594461469	0.146516641157286	0.0163865600259454	-0.832511786565294	-1.43883873413564	-0.226184838994946	0.157565835274501
3522	Cibar1	0.109044169661867	-0.3917031683037	-0.856767733546629	0.0733613969392298	0.240690549667872	0.212727116933184	0.0465105971238362	-0.572715202382975	-1.09611698502877	-0.0493134197371814	0.192289456843788
3545	Ciz1	0.250091623162673	0.377261354582493	-0.29161937579652	1.04614208496151	0.329405246783401	0.366086704594341	0.0079838555571879	1.04636827034693	0.366208909436331	1.72652763125753	0.402003790400193
3560	Clasp2	0.77300110353838	-0.0786842818649446	-0.655304771926615	0.497936208196725	0.238515791172589	0.232606598202456	0.0381797538383696	0.18065089713626	0.0355127018194579	0.325789092453063	0.255869971908698
3582	Cldn14	0.615696373759249	0.311188620133953	-1.01629776134	1.63867500160791	0.597342600482137	0.726586997591063	0.0226019784217457	0.477989149859701	0.132474541071766	0.823503758647635	0.858548113051637
3598	Clec18a	0.701960940119932	0.184081025355411	-0.836238870874911	1.20440092158573	0.210383702458107	0.259839299409073	0.0198812891862223	0.721946733120277	0.186080090362562	1.25781337587799	0.424114830494423
3607	Clhc1	0.190925309385297	0.453394146418804	-0.248218211523715	1.15500650436132	0.302680789300382	0.425379162183756	0.0364906946364484	0.741017081184424	0.0833493526912218	1.39868480967763	0.49144622502833
3612	Clint1	0.084127084495104	0.389940283154718	-0.0290362000735554	0.808916766382992	0.155414967505708	0.220810370288683	0.0381829366686836	0.641586360476378	0.0801072173877566	1.203065503565	0.214328383160638
3613	Clip1	0.427668352017922	0.194717853815397	-0.312857750918919	0.702293458549713	0.235525307820075	0.256980521658866	0.0190708494144649	1.06621117278516	0.193381478098198	1.93904086747212	0.319026652435074
3619	Clk4	0.00073519040584927	0.961878459449648	0.60887751421949	1.31487940467981	0.0520937886198135	0.0786952819469682	0.0376160201952891	0.667257030755943	0.081913635251289	1.2526004262606	0.0697256089902566
3636	Clrn2	0.414289465214069	-0.26134665114938	-0.926800595784897	0.404107293486136	0.367603024884227	0.246752515154979	0.0401700772385512	0.136278562989558	0.025467989557722	0.247089136421394	0.602639444935405
3652	Cmah	0.861324912271758	-0.108460259530246	-1.42649975808567	1.20957923902518	0.840452364718801	0.832000696198557	0.00335045148329893	-0.329361957464491	-0.473126804077177	-0.185597110851805	0.814589895677039
3655	Cmc1	0.0520260834689329	-0.592866348692327	-1.15725659281574	-0.0284761045689084	0.43344160344525	0.405736766753203	0.00390713274811526	-1.95808014132439	-3.43133474514441	-0.484825537504368	0.364543274841524
3656	Cmc2	0.264279846007877	-0.371504060541953	-1.05237668935125	0.309368568267348	0.64450408845147	0.57808135592659	0.0291461820428275	-0.540949585007833	-0.967123338656608	-0.114775831359059	0.540852427683006
3665	Cmtm4	0.157126669007519	-0.377042839406238	-0.899749890998412	0.145664212185937	0.885018687337977	0.84467693323384	0.0335043082551965	-0.356439641153133	-0.638154903786425	-0.0747243785198415	0.837975077282425
3688	Cnih4	0.190947313746151	-0.32046956182376	-0.804711666428618	0.163772542781097	0.239635593856672	0.21361876660887	0.025218250555089	-0.468389681722731	-0.816777431146669	-0.120001932298794	0.198604101421778
3713	Cnpy2	0.17835524273243	-0.202859626433046	-0.49463312581224	0.0889138729461483	0.394781726411811	0.366532362835509	0.0253540417346034	-0.276480097361624	-0.47569421601419	-0.0772659787090582	0.354488374211491
3716	Cnr1	0.113355145026558	-0.872722717779035	-2.06465522119476	0.31920978563669	0.335186993222554	0.261295682620815	0.0424950020759732	-0.328086692597981	-0.605443280702108	-0.0507301044938539	0.293995837147452
3723	Cntn1	0.806393067554072	0.102888745792192	-0.786626000616528	0.992403492200913	0.14254720393607	0.148187148808095	0.0368430123540896	0.559070874442958	0.0850994075576281	1.03304234132829	0.180858609746658
3726	Cntn4	0.438703777722245	0.229861980586232	-0.387122847595217	0.846846808767682	0.684703502886992	0.713930520161813	0.0425428268328779	0.40322742155598	0.0578132351810139	0.748641607930947	0.741603076458451
3742	Coa7	0.612380909062443	-0.18636163269563	-0.96199622324543	0.589272957854169	0.486881030582593	0.465257830473824	0.0187912206582823	-0.400738900332547	-0.671917932269217	-0.129559868395878	0.422603897896627
3743	Coa8	0.208426972451271	-0.250836870916012	-0.644012708292696	0.142338966460672	0.557421479902492	0.527094515845677	0.0264865436390034	-0.323360633231008	-0.56084550780516	-0.0858757586568554	0.514321036528005
3756	Coil	0.656907948037198	0.154974050679073	-0.581216261825374	0.89116436318352	0.547012189244198	0.567145559226974	0.0378320060255898	0.0688606778383699	0.0140696286274138	0.123651727049326	0.57382569605846
3760	Col13a1	0.639508801874196	-0.210998328448145	-1.1651919803027	0.743195323406409	0.738474706964515	0.701882966154401	0.0223027784572668	-0.265226720790279	-0.449338122004	-0.0811153195765575	0.667655966102761
3787	Col5a3	0.216582939946455	0.563721420956655	-0.392756119627919	1.52019896154123	0.77363448849004	0.844503379043908	0.00815012143297141	0.434912783843734	0.195941412725971	0.673884154961497	0.875918995028207
3799	Col9a3	0.110582655615466	0.748995375088531	-0.226264408751683	1.72425515892874	0.105358815368376	0.136972869423345	0.0225081756698503	1.18605267857894	0.127246642518778	2.2448587146391	0.175018465879925
3830	Cops5	0.604781759051801	0.0724386859104287	-0.2204000226773	0.365277394498158	0.141043572938375	0.146191787291507	0.0247429795993504	0.644450064617385	0.147068355092422	1.14183177414235	0.177907553590107
3832	Cops7a	0.167770098238118	0.353181147928218	-0.149828078314978	0.856190374171414	0.168507646104218	0.191754292281955	0.0111946513747724	0.77557601181044	0.272650441064502	1.27850158255638	0.231895760835921
3834	Cops8	0.28367370187925	-0.367537416421074	-1.07228503217251	0.337210199330365	0.6817722511517	0.631176328165099	0.0439800523329978	-0.232571774626838	-0.428750618899389	-0.0363929303542865	0.639503193579392
3840	Coq2	0.228441464593445	-0.336838166604144	-0.899199240108265	0.225522906899976	0.749579622581029	0.706587647873499	0.0182731697366096	-0.0996222660403159	-0.164155264089663	-0.0350892679909692	0.683460125835107
3853	Coro2a	0.121773992830466	-0.472583462568073	-1.06907189724116	0.123904972105016	0.785900132400497	0.666145967690949	0.0406375633805178	-1.0103353285992	-2.01888184509716	-0.00178881210123816	0.509717127298288
3858	Cotl1	0.972830163158693	-0.0100702075302641	-0.636910966760219	0.61677055169969	0.385353830385479	0.384257352490999	0.0432618323965894	0.19754469480467	0.0323726207242227	0.362716768885118	0.424209874775139
3883	Cp	0.971910356701576	0.0130492029161934	-0.772626658775843	0.79872506460823	0.0525161270847082	0.0531089410647957	0.0195830977979923	0.64056185985629	0.177582727566462	1.10354099214612	0.0966916376671043
3891	Cpe	0.426458996812657	0.18909562076088	-0.302186413517676	0.680377655039436	0.0615346506412706	0.066329705055713	0.0639727966999085	0.494016006995102	0.00199590720193227	0.986036106788271	0.0779892988873563
3912	Cpox	0.947062854582527	0.0221511367286127	-0.685097386947106	0.729399660404331	0.163580100486376	0.165044161739009	0.0216389829144713	0.646923560896113	0.165589203785162	1.12825791800706	0.226035069301265
3938	Cradd	0.659374379468825	0.290490722630111	-1.12095068591391	1.70193213117413	0.419762859239137	0.449846524555325	0.0189064903931483	0.771935667003043	0.198414279331588	1.3454570546745	0.531884615275946
3946	Creb1	0.843736266916049	-0.0734401530549587	-0.862746322338292	0.715866016228375	0.248460676114968	0.242789568083295	0.0260925626142428	0.342727137710175	0.0913198456779586	0.594134429742391	0.2805242847361
3954	Crebl2	0.278289425087707	-0.369354987561655	-1.06889864068459	0.330188665561276	0.832108340634187	0.79022098004804	0.0528215470160944	-0.371429779736993	-0.710245181390058	-0.0326143780839288	0.767391608847764
3981	Crnde	0.573419587665677	-0.245996184177591	-1.17013332209348	0.678140953738297	0.392764267175917	0.349431324714607	0.0524524240600114	0.412826409252287	0.0342629579142866	0.791389860590287	0.433805475979749
4015	Csf2ra	0.0674959359203722	0.912968789397617	-0.127725031541894	1.95366261033713	0.133648804534488	0.216316281570317	0.00919314802116298	1.78727999838868	0.228748842986184	3.34581115379117	0.259350876624595
4021	Csmd1	0.723277715521943	0.0706555517216248	-0.350062826535683	0.491373929978933	0.421346526086403	0.434123363569634	0.0211478261466307	0.132718324987098	0.0430935379181999	0.222343112055996	0.466196017050061
4031	Csnk2a1	0.781937468266301	-0.086047844870945	-0.743620083885944	0.571524394144054	0.185676689154918	0.181107005417171	0.0106047979709205	0.392366101213748	0.164005038864306	0.62072716356319	0.208468255734785
4043	Csrp2	0.550977418144946	0.23721368732463	-0.601560647723397	1.07598802237266	0.320523234916856	0.346911073076323	0.0309678381323681	-0.668275750400502	-1.22179857532383	-0.114752925477175	0.249368841757143
4067	Ctdspl2	0.278665185545812	-0.558347374645086	-1.65934597443296	0.542651225142792	0.251071506723449	0.225533632836619	0.000412797346398176	0.762973025914949	0.530461606176025	0.995484445653872	0.276712293399494
4079	Ctnnbl1	0.433335997693337	-0.272519185273213	-0.99868881035388	0.453650439807454	0.75529731128941	0.72893787098462	0.0339905383282599	-0.380636933510356	-0.684026574459135	-0.0772472925615761	0.710883818504019
4085	Ctr9	0.0256160560296829	0.441855985207383	0.113550388722417	0.77016158169235	0.122258062637694	0.150576343115636	0.0379161112869637	0.734616640484231	0.0762777431780712	1.39295553779039	0.17617628682731
4089	Ctsc	0.634239542755157	0.221344537112283	-0.764807162856522	1.20749623708109	0.0462391588162411	0.0525081362008215	0.00127483306590858	0.773039360197192	0.47165615636958	1.0744225640248	0.0709149774564982
4122	Cuzd1	0.391339728465612	0.310851656926016	-0.445232785760285	1.06693609961232	0.149847876556093	0.254851478696138	0.0223737594636033	1.13525722328007	0.141140296493881	2.12937415006627	0.518698980104424
4127	Cwf19l1	0.6057788111741	-0.169921736246678	-0.862845641334978	0.523002168841622	0.274811839311555	0.259000107707862	0.0109265230045055	-0.587971470894137	-0.947794517856342	-0.228148423931931	0.21630975759544
4144	Cyb561d2	0.00423803884104613	-0.885828851634317	-1.35511897119389	-0.416538732074745	0.439072152058257	0.344426239034957	0.0416481524323664	-0.884600183138892	-1.7385202943251	-0.0306800719526888	0.292996709150427
4151	Cyb5r3	0.152590249752459	-0.250684676430317	-0.587126027898681	0.0857566750380468	0.389568538872071	0.350886111486757	0.0553032561990722	-0.283740773897863	-0.542920587195315	-0.0245609606004116	0.345682361923344
4165	Cym	0.613719380282891	-0.260236058642746	-1.356319798261	0.835847680975512	0.523601586183961	0.390663351072043	0.0411443714177817	-0.965598138711942	-1.91890039102362	-0.0122958864002631	0.105169256162372
4230	D030045P18Rik	0.317120407447541	-0.652092630681895	-2.09222258553056	0.788037324166767	0.878061383561649	0.696487833667649	0.0260749666570729	-0.45796645176036	-0.801083391427389	-0.114849512093332	0.755201214881243
4241	D130037M23Rik	0.296644707791863	0.0405582951741977	-0.037057051681184	0.11817364202958	0.364450944882997	0.386265863254973	0.0542832608876069	0.230189099294733	0.0225901121357834	0.437788086453683	0.426663864653893
4259	D430019H16Rik	0.412275398320329	-0.250236515651623	-0.883584852127753	0.383111820824508	0.85012435221858	0.8219878959176	0.013550158908518	-0.262144185498795	-0.421341746523002	-0.102946624474587	0.816963665761807
4269	D630013N20Rik	0.117468012837864	0.2932169875756	-0.0599449543697102	0.64637892952091	0.551679228316957	0.603503479028816	0.0266347243923635	0.377623645358764	0.0973475254471744	0.657899765270353	0.633710475111882
4293	D930032P07Rik	0.163926892790419	0.688385598135024	-0.357851211236283	1.73462240750633	0.584905807810623	0.783317981270327	0.0300452181748476	0.394058590432182	0.0903951253427302	0.697722055521634	0.832593146779534
4314	Dap3	0.0183847897619689	0.693484035991189	0.193575814692697	1.19339225728968	0.207678992909563	0.24768207910473	0.0200374681036339	0.474268508115192	0.142866474719879	0.805670541510506	0.26197213503213
4317	Dapk3	0.396661817864147	0.4108996435068	-0.618034212669009	1.43983349968261	0.211844068299188	0.255857881584483	0.0471039206456204	0.59660170534374	0.0459082209966268	1.14729518969085	0.276997697932738
4336	Dbt	0.166024560620004	1.08631082994034	-0.796982031822654	2.96960369170334	0.163034791251623	0.219243435379161	0.0347951967590133	0.919261825408398	0.0695146616917411	1.76900898912506	0.204586795791245
4339	Dcaf1	0.601273994698039	0.239792177853562	-0.732398621152528	1.21198297685965	0.174077808541623	0.190428849218894	0.0346548034883549	0.955132307576758	0.0629295086814048	1.84733510647211	0.218345972812829
4365	Dclk3	0.613002620883206	0.151954808830198	-0.479802728380347	0.783712346040743	0.730211194022096	0.759862805062321	0.0168010977220817	-0.606297628808043	-1.02308533046336	-0.189509927152731	0.608722422371746
4378	Dctn1	0.208889509809882	0.568505040953777	-0.37828309068501	1.51529317259256	0.304721637547	0.346415739429995	0.0352004055103457	0.647042053536191	0.0936603510891547	1.20042375598323	0.408307119209246
4379	Dctn2	0.402276056571916	-0.223210053211447	-0.77362484571193	0.327204739289035	0.369943812205018	0.348690779844285	0.0574387228828199	-0.354676114866058	-0.686273916524294	-0.0230783132078209	0.321532294833364
4385	Dcun1d1	0.0973746317157839	0.262846869800603	-0.0297438442235276	0.555437583824733	0.191391978345244	0.214175076655523	0.00129974472321742	0.719670904939589	0.442251450768853	0.997090359110324	0.221325685514273
4398	Ddhd1	0.315982135911538	0.35356155012899	-0.375434399066363	1.08255749932434	0.137499322390749	0.155686844224973	0.0329523893208683	0.843305297066735	0.0944999225621553	1.59211067157132	0.190905173409848
4427	Ddx39a	0.0123961164360731	0.572663588156665	0.212120983979245	0.933206192334085	0.171456426949492	0.224373042931826	0.00347652027703277	0.782660988818099	0.399126371265346	1.16619560637085	0.24318769495646
4428	Ddx39b	0.212978507631943	0.505145946779002	-0.332514144842174	1.34280603840018	0.258811886499729	0.290738901105105	0.0243189750787727	0.627040385996718	0.147649045097302	1.10643172689613	0.312454484782344
4433	Ddx42	0.131041915165265	0.51645385470313	-0.162540338634987	1.19544804804125	0.125221242374662	0.149798537123476	0.00106069596884107	1.16176900354357	0.667740991105944	1.6557970159812	0.179524284960989
4435	Ddx46	0.0156271809106199	0.394105927991393	0.140528773909429	0.647683082073357	0.174353743162198	0.200514468019929	0.0268576307919555	0.827904920897488	0.138343219372023	1.51746662242295	0.227442179316754
4438	Ddx5	0.199060333243842	0.365630165508916	-0.203096326864069	0.9343566578819	0.0634383244492015	0.0716551540195	0.0405530512246683	0.642340078641877	0.0696739128250894	1.21500624445866	0.0925033835341742
4439	Ddx50	0.414314363559952	0.540109142357351	-0.907599157424823	1.98781744213953	0.164916472108945	0.202003948321555	0.00890015728901957	0.547286636531528	0.232299539565326	0.86227373349773	0.192026498185996
4452	Dedd	0.063378416531717	0.846855271122827	-0.0782999256539438	1.7720104678996	0.272433824653502	0.326576186536513	0.00815664862066992	1.55157357379191	0.341660145539011	2.76148700204481	0.409540715737731
4469	Dennd2c	0.839607594657949	0.0334242549367134	-0.316024055314293	0.382872565187719	0.327637992777151	0.333877676924967	0.0269811689253859	0.672121562378696	0.136523165745037	1.20771995901235	0.445183645208965
4524	Dhrs13	0.0266873938585787	0.814316717979451	0.140117283586378	1.48851615237252	0.0618065883091496	0.121731013406483	0.0299134925215258	1.10669813701481	0.0648468007175131	2.14854947331211	0.164511115992891
4532	Dhx15	0.860003163615104	-0.029885519526231	-0.388613952713745	0.328842913661283	0.0749175084625286	0.0728980211791502	0.0318816821417136	0.55215907860238	0.104467652588939	0.999850504615821	0.0975322896924438
4533	Dhx16	0.991102020797659	-0.00339209562072652	-0.648262019757008	0.641477828515555	0.201804446134017	0.201470815283368	0.0170360428264911	1.47965002780946	0.12160328208857	2.83769677353034	0.311988321253819
4536	Dhx32	0.000568429994484317	0.365466467769111	0.257081829693071	0.47385110584515	0.777864322566092	0.831706626005514	0.00888009202378558	0.358179414273249	0.159966458983453	0.556392369563045	0.824867065977043
4604	Dmac2	0.885079864343309	0.0497939827207175	-0.68025802682512	0.779845992266555	0.222830535138989	0.229208967316457	0.0260376536056705	-1.32979976460878	-2.63034439883831	-0.0292551303792472	0.0650569747483444
4610	Dmd	0.0974702530539202	0.426557500942706	-0.0612322092922496	0.914347211177661	0.214634312074433	0.247918321268052	0.00289705346517084	0.350695012103085	0.202136271591827	0.499253752614344	0.254117793433497
4615	Dmrt1	0.28182513500746	0.556539948906952	-0.54860072616852	1.66168062398242	0.768705230739601	0.828071207263253	0.00943078539234176	0.661726855900529	0.263890079585051	1.05956363221601	0.846496278285172
4631	Dnaaf4	0.560140406360055	-0.315269113817389	-1.46910609399673	0.838567866361952	0.519512615858386	0.419948817038756	0.0123417852594833	-0.73368913525664	-1.21548678965232	-0.251891480860961	0.350090200677705
4656	Dnajb11	0.410889584136627	0.265128928500656	-0.405021688579441	0.935279545580752	0.0556433616746885	0.0681291805034109	0.0580592347885483	0.280255143277897	0.0202394275628552	0.540270858992938	0.0821147754962309
4688	Dnajc7	0.506791488341802	0.10533245695156	-0.223981225106305	0.434646139009425	0.171728689323478	0.181604916488561	0.0241656251054247	0.756472249600702	0.157940633194407	1.355003866007	0.232909642248839
4707	Dnm3	0.0490646455569307	1.07190003532703	-0.0869061488417169	2.23070621949578	0.435894677487663	0.531708923593521	0.0538817739531087	0.480389990210426	0.0298672253967978	0.930912755024055	0.478063892787428
4766	Dpp8	0.921451525986359	-0.0182841893750194	-0.41124389386834	0.374675515118301	0.28553287795781	0.284165843850563	0.0187673898469222	0.350514273007533	0.115482896863028	0.585545649152038	0.325291360468878
4773	Dpy19l4	0.17764976893134	0.341495719414494	-0.157694013210185	0.840685452039173	0.0996026188947747	0.118240097418044	0.0351255387652503	0.976880490640398	0.0541025988229232	1.89965838245787	0.13888180443372
4776	Dpys	0.29302295182162	0.674937525418362	-0.74363690544452	2.09351195628124	0.724349236374401	0.800796094052771	0.0246579610566367	0.603575230264456	0.143131439125907	1.064019021403	0.819653562967495
4802	Dscaml1	0.202783328276012	0.306318723482121	-0.170333872474777	0.782971319439019	0.438889554848889	0.488399137063931	0.0109323962124508	0.616890158269623	0.236524365417478	0.997255951121769	0.589907374687083
4804	Dse	0.540089373798744	0.140048142223166	-0.337079348429457	0.617175632875789	0.177805726786082	0.195751940606083	0.0715195753113401	0.165929146901313	0.00267674032247192	0.329181553480155	0.207147909842668
4823	Dtx1	0.305698896964792	-0.235399777756029	-0.701566990978765	0.230767435466708	0.397390064236975	0.365410796421944	0.00918075305465743	0.751816104435999	0.291257260537932	1.21237494833407	0.465535350753116
4865	Dxo	0.299705738244628	-0.327563831099507	-0.975331700323974	0.32020403812496	0.390146213593445	0.338874780751378	0.00570863613174902	-1.5167277873512	-2.58815966933911	-0.445295905363301	0.244603870943546
4877	Dynll2	0.565551623469637	-0.0952625810087615	-0.441262008468224	0.250736846450701	0.620180721884261	0.606898656840772	0.00838373190740319	-0.291789206413751	-0.44935761936197	-0.134220793465532	0.572356835566672
4879	Dynlrb2	0.576393610555899	-0.138269570624305	-0.656618455874227	0.380079314625617	0.58790376626693	0.536587499592089	0.0416129162675742	-0.962797830406009	-1.91577593586437	-0.00981972494765071	0.211692047947166
4922	E2f4	0.365109748300331	0.202375566481371	-0.255104961409189	0.65985609437193	0.336000410854131	0.357117346908925	0.0327847509467145	0.173920942842306	0.0404827455516726	0.30735914013294	0.362091094215436
4925	E2f7	0.110623088204399	-0.354655788637254	-0.77544749931008	0.0661359220355713	0.570206486032065	0.51268494978422	0.0137332617262055	-0.571099166600576	-0.94015233682471	-0.202045996376442	0.462841766821337
4934	E4f1	0.150658445577003	0.419011885359844	-0.15513542100137	0.993159191721058	0.239726198578678	0.280504585176599	0.00825886269144919	1.03831747255142	0.359588953009645	1.7170459920932	0.351937764142689
4935	E530011L22Rik	0.494798126879221	-0.468046728980421	-1.960618505022	1.02452504706116	0.540221674669507	0.49140545176769	0.0364011620441655	-1.09851032263323	-2.19120538712002	-0.00581525814642747	0.397964388378864
4947	Ebpl	0.637417574275266	-0.151410028005007	-0.828171629725718	0.525351573715705	0.471006875622235	0.455743940228079	0.00607037708750621	-0.763849788169406	-1.18827725065194	-0.339422325686869	0.371306931784109
4948	Ecd	0.0770361098102038	0.627224149087639	-0.0611422236779624	1.31559052185324	0.146312779750006	0.192266266639939	0.0412493914256838	0.667684966221762	0.0651989699331027	1.27017096251042	0.181419410936751
4969	Edem1	0.439403141139565	0.288568924498058	-0.492987471253742	1.07012532024986	0.226799595176917	0.251091989559735	0.0340784748537774	0.498355690881149	0.091357262240767	0.905354119521531	0.275364426621237
4971	Edem3	0.00337572919164895	1.10392239108889	0.507543079583065	1.70030170259472	0.222899490200425	0.324767457591599	0.00100438028167104	0.716718524640127	0.455825449838376	0.977611599441878	0.325106807825198
4985	Eef1aknmt	0.892709284350087	0.0544643350239835	-0.801457842087879	0.910386512135846	0.200469894049984	0.206668996035042	0.0564928025282794	0.477021985156901	0.0229888358128073	0.931055134500994	0.255041091869756
5014	Efhd1	0.336007781890605	0.345673129852286	-0.39954469455786	1.09089095426243	0.18012140252761	0.205716794971008	0.00319153607380449	1.44196943795197	0.576238899853293	2.30769997605065	0.269276005524531
5053	Ei24	0.21343842886973	-0.346238590689313	-0.903560155980959	0.211082974602332	0.839648494128055	0.801862925991918	0.0613955861600133	-0.345885695239375	-0.676060301624771	-0.0157110888539778	0.787526085236285
5072	Eif2d	0.163162053581143	-0.420048027763526	-1.01751827196986	0.177422216442806	0.685258845614251	0.635505347898959	0.0537341064878171	-0.400697581993684	-0.770190486151264	-0.031204677836104	0.53103822056712
5092	Eif4a3	0.0889265209129338	0.444842390250631	-0.0482300244459979	0.937914804947259	0.146376904272626	0.163172391379561	0.0393936922548485	0.895687656947938	0.0426791176150418	1.74869619628083	0.188598700759999
5094	Eif4e	0.703720964347331	-0.100325874022882	-0.656647149748633	0.455995401702869	0.14682149708629	0.142508066015963	0.0203071238087307	0.638315324117823	0.172654840918013	1.10397580731763	0.176262970373958
5097	Eif4ebp1	0.0432795781621274	-0.380108615169804	-0.70608369502293	-0.0541335353166773	0.404784740458202	0.325254826513332	0.000448331355970621	-0.361028553625661	-0.46273172533204	-0.259325381919282	0.32525311637888
5098	Eif4ebp2	0.354503142036518	-0.212106767192494	-0.680609884810532	0.256396350425544	0.931165058359469	0.914887899330383	0.0398230855922544	-0.283520903981634	-0.516940023935326	-0.050101784027942	0.91336226382013
5101	Eif4g1	0.0952518272091455	0.387540902305808	-0.0485208083048213	0.823602612916437	0.119948807387093	0.139408828764667	0.0222150136873964	0.605623788130928	0.156619655790344	1.05462792047151	0.15579601864941
5102	Eif4g2	0.4235044175045	0.140527867118085	-0.220658195946008	0.501713930182178	0.200513255882423	0.211872324219099	0.0183542344336471	0.548842639333273	0.167969264424479	0.929716014242067	0.242827931322861
5108	Eif5b	0.076449214038921	0.383673805979191	-0.0140659883692282	0.78141360032761	0.190939629646923	0.259640022508147	0.0251446490850106	0.540208580450466	0.132233701287528	0.948183459613403	0.293182761852345
5109	Eif6	0.98171719354446	-0.00834385272449981	-0.780290088369462	0.763602382920462	0.166922798743522	0.166280041158648	0.0171142117243461	0.291793433651177	0.102622088703258	0.480964778599096	0.191382567432191
5139	Eloa	0.306488641186213	0.381795703068127	-0.392133125730803	1.15572453186706	0.376411299232644	0.413596957494143	0.0624473119345693	0.453193654727809	0.00938519835303436	0.897002111102583	0.430251145844515
5144	Elovl2	0.205448648863738	-0.370777676446506	-0.957796460364384	0.216241107471371	0.388710072494606	0.336546841363985	0.00800547077298252	-1.08905699466678	-1.80779229382973	-0.370321695503831	0.31806279684499
5168	Eme2	0.212232774379549	0.523339530285319	-0.346411925457415	1.39309098602805	0.177681715519287	0.247736350816656	0.0044389080251382	0.889932241114821	0.412699206863165	1.36716527536648	0.306348536084574
5181	Emp2	0.431252618513628	-0.114217196666622	-0.412595482444141	0.184161089110898	0.171972646700789	0.160066962482284	0.0111296883807244	-0.274150777079003	-0.432690963243388	-0.115610590914618	0.143859835561206
5188	Enah	0.251406366247542	-0.337036304537035	-0.932473508984189	0.25840089991012	0.750444902496124	0.707829473015118	0.0592088448963851	-0.556380321989069	-1.10407334298582	-0.00868730099231529	0.676922212142559
5218	Entpd3	0.74560723613108	0.136812548664776	-0.756289657596472	1.02991475492602	0.205134028048406	0.25335749241973	0.0265429039404814	0.891578967989294	0.136531700628943	1.64662623534965	0.536030066477057
5222	Entr1	0.808245882168962	-0.0665304590602445	-0.646529187913695	0.513468269793205	0.293175184997111	0.285367858308277	0.0616195766520091	0.435893183340396	0.0124301091368729	0.859356257543919	0.336955654391706
5337	Esr2	0.834169896117713	0.065613219329873	-0.597984286968209	0.729210725627956	0.455344949946398	0.479050416895878	0.0361557753417781	0.206774954656802	0.042946679527826	0.370603229785777	0.563516467330924
5348	Etaa1	0.0604973775826314	-0.384268821278197	-0.751675694058069	-0.0168619484983257	0.412064424124606	0.340981132172415	0.0607172097144779	-0.356657139385116	-0.696449279131911	-0.0168649996383213	0.325194015358499
5352	Etfa	0.0942266041037572	1.03938344447494	-0.354642423108107	2.43340931205799	0.154205218093124	0.193765950008905	0.0270866435942358	0.93133821567447	0.127835601152639	1.7348408301963	0.202712540847726
5364	Ets2	0.0552577980158686	0.886368530032364	-0.0502332851394844	1.82297034520421	0.109085194037418	0.160913061400919	0.0409885446937633	0.571068835159544	0.0695098098959253	1.07262786042316	0.195793151955123
5383	Exo1	0.705665225376455	-0.0230415962334295	-0.151404655001025	0.105321462534166	0.2583669566744	0.251769512980874	0.0169760332957376	-0.194373061549734	-0.318677886468283	-0.0700682366311846	0.218349444985303
5397	Exog	0.258490835512972	-0.48083104543406	-1.3686724393246	0.407010348456481	0.955069926193194	0.94066094226758	0.0457517276705275	-0.233798292819494	-0.433492876421992	-0.0341037092169962	0.930920686292234
5399	Exosc10	0.0591652036154368	1.07068697993328	-0.15918959320468	2.30056355307124	0.117960485101827	0.157834064301058	0.0498623391371569	0.341731038472453	0.0372681248263925	0.646193952118514	0.164259650216089
5419	Ezr	0.736109468543798	-0.0777068011455409	-0.564290145575766	0.408876543284684	0.394996975674001	0.38780477707372	0.0306033822680414	0.26653493820853	0.0641164535068581	0.468953422910202	0.429989651124086
5433	F8	0.171713030366317	0.593134512907706	-0.305666917003746	1.49193594281916	0.32798710519857	0.430887043738618	0.0232764766826944	0.780578375567502	0.165017647842311	1.39613910329269	0.481043491471073
5491	Fam135a	0.486411235885166	0.287772926151979	-0.583386240072904	1.15893209237686	0.184046470585071	0.201879689657499	0.00436077547974906	0.749691417772868	0.3661758394266	1.13320699611914	0.221124680239689
5494	Fam13a	0.418561349498761	0.446109313655638	-0.73671848753968	1.62893711485095	0.31337180427038	0.364707807363343	0.0329475403466637	0.924970472269028	0.0820983111840502	1.76784263335401	0.383018322671037
5498	Fam149b	0.125520093645946	-0.428414564604424	-0.971164682877461	0.114335553668614	0.563087262257471	0.509236214789588	0.0351530908359727	-0.295204250520362	-0.529642950121703	-0.0607655509190205	0.525729423832452
5508	Fam163a	0.291623070321721	0.569901309090446	-0.591786436473149	1.73158905465404	0.792150382454671	0.841176323804037	0.0236081309447485	0.808160091267762	0.162980513043781	1.45333966949174	0.865143476392646
5539	Fam193b	0.456404437167732	0.322103160462006	-0.590180550417234	1.23438687134125	0.227826203007499	0.259287996722647	0.0413936085258084	0.727517958216788	0.0592148845827853	1.39582103185079	0.292918601994555
5564	Fam228a	0.737925499595367	-0.180366829530928	-1.32550150745159	0.964767848389734	0.38542669180259	0.352768740220521	0.0426186879097472	0.75715508956735	0.0492564816352776	1.46505369749942	0.478807424960443
5574	Fam32a	0.157414647546907	-0.671645711221569	-1.66850545865076	0.325214036207621	0.979170744426226	0.970761973260942	0.0130713570676563	-0.541830158932379	-0.885089459091538	-0.198570858773221	0.969111431857428
5582	Fam53a	0.21192432870947	-0.437245378736322	-1.15001126092442	0.275520503451774	0.643829836749219	0.584549505106178	0.0244099918281382	-0.56051747010911	-0.982359184808007	-0.138675755410213	0.57907123372257
5606	Fam8a1	0.510380775213598	0.130765776661945	-0.282322669563381	0.543854222887271	0.11482433796511	0.126366261797231	0.0434008781681375	0.388146986000496	0.0545093051183427	0.721784666882649	0.14765094796477
5678	Fbxo11	0.395669744552438	0.138430488684497	-0.195280434125623	0.472141411494618	0.3261290528269	0.344640038530291	0.0398566601355227	0.662392825173555	0.0717948912939569	1.25299075905315	0.377563626457851
5680	Fbxo16	0.614167071958298	0.156974338851397	-0.498109144659424	0.812057822362218	0.43225988570435	0.473421624130579	0.0687829832304984	0.359601096162485	0.00192989649286779	0.717272295832103	0.544558251499698
5695	Fbxo36	0.22326288165443	0.374969118273048	-0.246909612701451	0.996847849247547	0.355902057144616	0.415982747178684	0.0350575563753915	0.725796009302737	0.092106946023074	1.3594850725824	0.474809861677081
5719	Fbxw2	0.511020699588964	0.180295123644294	-0.392334673591183	0.752924920879772	0.379693502841252	0.402822840233602	0.0198278817500805	0.409310738162774	0.127818991226694	0.690802485098855	0.418262151220402
5744	Fcrlb	0.693654029227473	0.264903092037286	-1.17353333922668	1.70333952330125	0.286797276149707	0.431399698830484	0.0350733618702697	1.08718579696023	0.021845631274688	2.15252596264576	0.772273367877175
5746	Fdft1	0.0240161482005518	-0.536458850658117	-0.936060897929742	-0.136856803386492	0.689371174806167	0.625180997949718	0.00320038278573913	-0.41482916009981	-0.596681585043677	-0.232976735155943	0.641739277753607
5751	Fech	0.141116860012308	0.345717812050344	-0.108269375701095	0.799704999801782	0.214373144524355	0.236221536478573	0.0506015651515806	0.778926247423159	0.00516470312634698	1.55268779171997	0.271567685160591
5798	Fggy	0.667297410260409	0.0741657514829243	-0.288472465908562	0.436803968874411	0.635967531796629	0.64469129807728	0.00949213337616919	0.836130528865835	0.306335778579394	1.36592527915228	0.72232808757552
5874	Fmo5	0.75467721194444	0.149436407842049	-0.864733576171691	1.16360639185579	0.511709812257948	0.54712042998253	0.055096787719372	0.706348153653898	9.97771793941338e-05	1.4125965301284	0.621396180431366
5924	Foxn2	0.455096443361101	0.139227870597152	-0.245926987365512	0.524382728559815	0.238155732068706	0.252110174206502	0.0341467490381591	0.625398366708401	0.0983674946613046	1.1524292387555	0.300767624585352
5926	Foxn4	0.365401783063314	0.371598194215191	-0.488746535282013	1.23194292371239	0.651724677029327	0.741667498648077	0.0360914487844424	1.03385501274298	0.0303980110291391	2.03731201445683	0.826056298807051
5930	Foxo6	0.73834306633455	0.106637623894413	-0.567992061569354	0.78126730935818	0.398171402302949	0.42955673232938	0.0276503374078582	1.02398520685669	0.107700246368533	1.94027016734485	0.545726385557727
5933	Foxp3	0.408806550151597	-0.544864203918603	-1.98857054059589	0.898842132758683	0.452100167388857	0.383813694565208	0.0130485806635241	-0.518502238187872	-0.84505970682125	-0.191944769554493	0.394253593723608
5938	Foxred2	0.726661700666609	0.190407852319015	-0.967128289698899	1.34794399433693	0.116431704302426	0.132376173019274	0.0181982995616731	0.828108126911079	0.208700107460834	1.44751614636132	0.202192243290819
5949	Frg1	0.00777688966636043	0.950812171588751	0.355972999162818	1.54565134401468	0.162800289337796	0.248456470343558	0.0189981092648964	1.12599651613455	0.186137399116374	2.06585563315273	0.267814443209038
5970	Frzb	0.201021619001395	-0.436613169326974	-1.12832759041804	0.255101251764089	0.480181920962859	0.416024165186504	0.0148900215166553	-1.31750267839153	-2.41946580972186	-0.215539547061205	0.2417099000767
5999	Fus	0.00290061490256099	0.744163020943121	0.398321869407643	1.0900041724786	0.207294964266224	0.285370190947323	0.0158118677847033	0.727387763216513	0.218834533968573	1.23594099246445	0.296331786444919
6005	Fut9	0.192592883850577	0.245892275809437	-0.123541869193211	0.615326420812084	0.135956304425307	0.149711168420071	0.0476789414168313	0.405065809610889	0.0453369669586806	0.764794652263098	0.169615739039482
6015	Fyco1	0.779589162358416	0.11488976867201	-0.75466457397333	0.98444411131735	0.338196609978463	0.351100913865455	0.0542681698773142	0.644821288231811	0.0140422033985085	1.27560037306511	0.407882295805334
6018	Fzd1	0.922845141171141	-0.0304559093431835	-0.696979644675097	0.63606782598873	0.29777082474028	0.294008835814308	0.0227091078919795	0.440573695520464	0.124155584924799	0.75699180611613	0.359445683515963
6032	G3bp1	0.168455177814523	-0.424781502965628	-1.03884899809663	0.189285992165376	0.500925246018573	0.448675874937308	0.0150568948735384	-0.58692977890981	-0.97696416360085	-0.19689539421877	0.427681741352243
6045	Gab3	0.262791142647699	0.253422227403392	-0.201329762190684	0.708174216997467	0.381772604611605	0.461688853072692	0.00566552608047119	0.625080840115599	0.296446063021685	0.953715617209512	0.549087249808352
6058	Gabra5	0.102530798619856	-0.374289264243906	-0.806609321713744	0.0580307932259312	0.783335054396962	0.675741091567725	0.052559550489623	-0.694830098802623	-1.37675181253949	-0.0129083850657555	0.723941800727711
6069	Gad1	0.299773199502844	0.244305151219932	-0.233401679232458	0.722011981672323	0.16809770224193	0.196071818366465	0.0372807629351439	0.39269303100577	0.0702292083820493	0.715156853629491	0.242952640703769
6070	Gad1os	0.703424267698199	0.103417455915596	-0.469525146354447	0.67636005818564	0.532608548225259	0.5589847566577	0.00106364373796936	-0.660984540537904	-0.900868849747688	-0.421100231328119	0.292727721054748
6091	Galnt11	0.1143678577619	-0.372404669676614	-0.821619320498472	0.0768099811452447	0.984941162918156	0.979102824717794	0.0286028961197181	-0.498101185122476	-0.884588417943192	-0.111613952301761	0.978675347963003
6098	Galnt18	0.335229984555152	-0.264802848294698	-0.827987700444947	0.298382003855551	0.381697984562807	0.347995455928753	0.0131477690362831	-0.635834729778919	-1.04887600777356	-0.222793451784274	0.307121767636078
6159	Gbp7	0.902574359198807	-0.0515313869488473	-0.943924703022314	0.84086192912462	0.102287073776857	0.100839407429333	0.0215924028791735	1.51036939580475	0.0160998224322335	3.00463896917726	0.172058030097936
6166	Gcat	0.0202617683015723	-0.459578235900915	-0.780696822648842	-0.138459649152988	0.425819289355477	0.322920281639287	0.044963980723453	-0.417225127453752	-0.781807695429019	-0.0526425594784857	0.328804977589535
6176	Gclm	0.639506986704801	0.120038364342241	-0.418793540603299	0.65887026928778	0.17685957777677	0.186109394258687	0.00943198246978474	0.443679687550603	0.190456506155504	0.696902868945701	0.248240157165392
6208	Gen1	0.793371602187604	-0.0756861589449946	-0.68689903096999	0.535526713080001	0.241946943869085	0.230209416501286	0.0631445827947716	0.497760762101265	0.00379258836999696	0.991728935832533	0.300440198645582
6227	Gga2	0.00275394688469333	0.403790929964917	0.233119469542634	0.574462390387199	0.290528584078446	0.367016365161972	0.028623172608066	0.946215524624083	0.112848210576833	1.77958283867133	0.41250917950197
6259	Gins1	0.00734966263650165	-0.480557910361031	-0.740448042737754	-0.220667777984307	0.292345299860496	0.186957756422723	0.0476311216028391	-0.748407702805835	-1.47108244773681	-0.0257329578748595	0.171106886840404
6293	Gli1	0.178229302823447	-0.352366229352488	-0.869197027436733	0.164464568731757	0.556680691114111	0.419078209676366	0.0364633809927723	-0.812605751454121	-1.54920991498471	-0.076001587923536	0.303510197012607
6331	Gm10037	0.194715236138756	-0.429138248566508	-1.09674089270922	0.238464395576204	0.658343929368611	0.5795659530049	0.00894690958285879	-1.72959844895153	-3.19813706388408	-0.261059834018987	0.185973543339295
6342	Gm10419	0.555350483704696	0.315277072730123	-0.824120785551675	1.45467493101192	0.314464098922906	0.396923787781419	0.0381001914928916	0.808070993231928	0.0668394221433594	1.5493025643205	0.489152704107503
6347	Gm10471	0.742100019660201	-0.168576795650988	-1.25595238775206	0.918798796450085	0.607847633207687	0.530282014527431	0.0246409377261509	0.349345332059333	0.0969151043337513	0.601775559784915	0.79307369509322
6399	Gm11274	0.0610267333053211	-0.207440117496242	-0.401452771735704	-0.013427463256779	0.981728108014398	0.970280119167443	0.0467660944824684	-0.470207334541246	-0.890671268144896	-0.0497434009375955	0.961180890356734
6414	Gm11639	0.333235193483247	0.318939069177995	-0.361433308467911	0.999311446823901	0.660434853560951	0.688552060193249	0.0184699261415619	0.819487969771614	0.205707631594422	1.43326830794881	0.729396456180643
6449	Gm12258	0.22427491174449	-0.273249919576602	-0.720535853636961	0.174036014483757	0.288593424365551	0.245627743360641	0.0549027427882525	-0.0614089649846199	-0.116327059749479	-0.00649087021976119	0.255588075577954
6460	Gm12381	0.645257171536661	-0.185823654802654	-1.0390747079487	0.667427398343388	0.799071302517254	0.777341872534624	0.0406534881660206	0.38497952105019	0.060864516796488	0.709094525303891	0.845587173985311
6562	Gm14009	0.0332934027551839	0.582820989707719	0.100608145470321	1.06503383394512	0.400976644290325	0.597610197938308	0.0285322977181674	0.449430565199199	0.104548392352411	0.794312738045987	0.58478753815385
6654	Gm15825	0.0322208510971347	0.801169706969075	0.103549912325266	1.49878950161288	0.590952894775942	0.739409938909016	0.031326662230129	1.0271335562503	0.0732578106360103	1.98100930186459	0.773588025328936
6664	Gm16001	0.734211312004279	0.160486116989926	-0.841784839087167	1.16275707306702	0.265261973301507	0.288184066845415	0.0362129667617424	0.565617116612921	0.0878152681608728	1.04341896506497	0.37671912544404
6698	Gm16630	0.586956082716429	-0.150022186974481	-0.72940448477318	0.429360110824218	0.636309438054633	0.593725862117474	0.0433771353784278	-0.472493431743835	-0.885359550658956	-0.0596273128287133	0.484419285747094
6749	Gm17767	0.105595885364515	0.978504581124314	-0.365651575469219	2.32266073771785	0.561320649214679	0.827588561884472	0.0445455743362816	0.638030030694642	0.0530996331145358	1.22296042827475	0.853496440903885
6909	Gm24950	0.242006957127546	0.282589957577562	-0.201436035184185	0.766615950339308	0.216511848977117	0.344005650766723	0.00773738568705292	1.42168873255038	0.376383085536589	2.46699437956417	0.754122112076101
6962	Gm26627	0.670456898929212	0.221769220075881	-0.885732292352443	1.32927073250421	0.526887791512467	0.604388990491076	0.0309817178472529	0.823953732798133	0.109725842675366	1.5381816229209	0.777892475483298
6995	Gm26861	0.69488975675432	-0.0880773525773171	-0.561119602034801	0.384964896880166	0.679295812206827	0.644404469263984	0.0471983105681706	0.442511467105378	0.0479255648505524	0.837097369360203	0.775147177108482
6997	Gm26871	0.732229372635845	-0.0662174662970169	-0.474368094408157	0.341933161814123	0.608950411785293	0.596263728324952	0.0255825997693642	-0.83142923474805	-1.51518471873674	-0.147673750759357	0.454917228769521
7079	Gm29595	0.833607593488285	-0.117509469153733	-1.30468361349442	1.06966467518695	0.755597984577632	0.704718691154418	0.00436843591811514	-2.39577756560177	-4.52684149610425	-0.264713635099287	0
7151	Gm30091	0.300659579191776	-0.511941417228218	-1.56316610318089	0.539283268724451	0.627037878735387	0.452036804302327	0.0415608114291471	-0.922770010067317	-1.82392769531987	-0.021612324814768	0.348350924673187
7201	Gm30340	0.655511371335852	0.27393254965338	-1.03782781756168	1.58569291686844	0.862381742724815	0.883147127033104	0.0229105714795454	1.15132024956731	0.130837120922867	2.17180337821176	0.920938754531789
7278	Gm30802	0.311809018835635	0.549079126442682	-0.617859901756372	1.71601815464174	0.581313065832485	0.654374641893529	0.0381074961098255	-0.507986280839316	-0.937900181066965	-0.0780723806116674	0.530538823597336
7290	Gm30871	0.33780177512641	-0.603815392691227	-1.98440021012113	0.776769424738674	0.700020533007989	0.411016918343543	0.0199017059326218	-1.30940001875469	-2.48942938274876	-0.129370654760617	0.146519352685509
7297	Gm30905	0.165833237758114	0.564593908872739	-0.270759588467439	1.39994740621292	0.133488906785046	0.396255054475876	0.0275335502436679	1.2184298824241	0.054196133548867	2.38266363129933	0.651523168777383
7298	Gm30906	0.0840058113558349	0.942804065879126	-0.230257638799663	2.11586577055792	0.473118725371913	0.611750931177923	0.00576503092213525	-2.15149824349554	-4.0428992559664	-0.260097231024687	0.0669500361330299
7331	Gm31088	0.956258911994948	-0.0251870767335289	-0.998773686700672	0.948399533233614	0.483591326352245	0.475733689856741	0.0128337385050928	0.636945501764455	0.225635169026342	1.04825583450257	0.756903487638974
7380	Gm31340	0.516728911043415	0.316714214090732	-0.720453415379653	1.35388184356112	0.446083420921861	0.493516894001064	0.00320282946758263	0.640014490263351	0.344450261925855	0.935578718600846	0.581470106956648
7450	Gm31718	0.138316088510061	0.563728713837055	-0.203560483880723	1.33101791155483	0.598875052404504	0.686073735875044	0.0117509025086024	0.587790071155561	0.221379735133359	0.954200407177764	0.742834550610241
7453	Gm31734	0.413663814584449	0.497033183497763	-0.820191950659898	1.81425831765542	0.0737787653471794	0.244069302063095	0.0343985244439663	1.03147055130202	0.0453686796903379	2.0175724229137	0.432344276386178
7455	Gm31740	0.0981490111618257	-0.390787254315584	-0.835858511444404	0.0542840028132361	0.851864708557572	0.80528580018894	0.039236590389707	-0.332154468952481	-0.606330193398142	-0.0579787445068203	0.794865089041855
7461	Gm31786	0.896375624835528	-0.0695820917110022	-1.20261022022793	1.06344603680593	0.648042748774037	0.620245166762506	0.0438583808067921	0.183040513361059	0.0295504626656412	0.336530564056477	0.733580546522787
7469	Gm31815	0.743901206101477	0.155743621242462	-0.855226200016103	1.16671344250103	0.38567231456728	0.429915142393374	0.00175401778823712	0.932323562756255	0.522342780231101	1.34230434528141	0.608860261887965
7519	Gm32067	0.403526364137618	0.339027466218011	-0.512592999078142	1.19064793151416	0.614334626750515	0.669560402762146	0.0263117964654709	0.812021270344816	0.14289304320214	1.48114949748749	0.722265359725226
7536	Gm32177	0.735919754282575	-0.19870141434918	-1.45230809749266	1.0549052687943	0.255412046677268	0.161584585021018	0.0362783144624366	0.927022855450855	0.057163353228698	1.79688235767301	0.67710200181815
7542	Gm32196	0.902166985702794	-0.0829561764178628	-1.51503432142338	1.34912196858765	0.481200619790485	0.438211822810202	0.0284803162449203	1.00296202007259	0.104194924974487	1.90172911517069	0.926996310375942
7550	Gm32232	0.596005338124241	0.221068161558635	-0.660147802920202	1.10228412603747	0.443020798524406	0.550196021150025	0.0210534131010063	0.575804294809366	0.158317993480788	0.993290596137945	0.819504464745359
7569	Gm32313	0.781518283586404	-0.173105714302006	-1.50074144396133	1.15453001535732	0.159922290848938	0.114835439970853	0.0418821963350705	0.903076842902953	0.0246450636744269	1.78150862213148	0.439973690499941
7577	Gm32357	0.603697891623777	-0.277679412256553	-1.41663503972314	0.86127621521003	0.539727321797321	0.451391643341643	0.0565557578439159	0.39379279864464	0.0249903892732302	0.762595208016051	0.684305842968585
7595	Gm32468	0.0610922610757891	-0.900276916776549	-1.88820266190775	0.0876488283546514	0.639615261245529	0.364497100355166	0.000235056800493564	-4.54865720519953	-8.19748156188307	-0.899832848515985	0
7598	Gm32483	0.508979116825551	-0.427817825933428	-1.82891078811241	0.973275136245559	0.570662539839141	0.522454024528975	0.0179851597763071	-0.698104481685218	-1.19902634855795	-0.197182614812485	0.47967642045483
7615	Gm32576	0.216269444004235	0.588119834516774	-0.414982358538689	1.59122202757224	0.567604101408007	0.766535455626681	0.0372656960588499	0.530961251864982	0.0822736313499305	0.979648872380034	0.811532736372332
7619	Gm32587	0.313960126552635	0.671745164484653	-0.8089224960644	2.15241282503371	0.319790467431185	0.408435609112287	0.0148261019201261	0.976774493123102	0.251104300671827	1.70244468557438	0.449826575941394
7638	Gm32664	0.289241557898212	0.702724577084291	-0.772650073782105	2.17809922795069	0.0911505240055058	0.319530878237243	0.0132112937539226	1.12486303541767	0.272235050372516	1.97749102046282	0.416635105016638
7740	Gm33180	0.856852593692732	0.0935629305587741	-1.00660269866003	1.19372855977758	0.838786600942172	0.850199903234739	0.000370345272839199	-4.02647478895241	-7.2111294486543	-0.841820129250509	0.0844062042057662
7787	Gm33384	0.350099958070119	0.439010686992854	-0.555078691267276	1.43310006525298	0.701109449082968	0.746090747522658	0.0352220561293914	0.771613891572625	0.0878826581694342	1.45534512497582	0.77214952991193
7844	Gm33680	0.532302393953306	0.385800520087047	-0.94325254888553	1.71485358905962	0.369148099886474	0.518174042854713	0.0427413210838777	0.368867381070218	0.0543778075617889	0.683356954578648	0.594769835878905
7862	Gm33782	0.405872122637727	0.277836963943918	-0.417549249608463	0.973223177496299	0.351918770102878	0.447853443605487	0.0542834702009937	0.720561996906405	0.000696388197352737	1.44042760561546	0.599966314657668
7871	Gm33827	0.940254207991556	0.0437511297592372	-1.19406749875344	1.28156975827192	0.358987169432415	0.379166478092024	0.0227227886540842	1.3685871482594	0.062462783149843	2.67471151336896	0.82897547136832
7901	Gm33982	0.324388732483454	-0.20794218396374	-0.636552172629446	0.220667804701966	0.624696678312324	0.535008609640713	0.0286436876333685	0.742531670550183	0.128504467594234	1.35655887350613	0.793383067614743
7914	Gm34050	0.322453117344609	0.502053672430244	-0.579561803866148	1.58366914872664	0.627634195808521	0.692919432110361	0.036043240161607	0.715311576277801	0.0874650439835897	1.34315810857201	0.727659009290475
7956	Gm34284	0.612271949105285	0.299479490757632	-0.963272894900513	1.56223187641578	0.0954765358256266	0.193857810345357	0.00116105890025537	2.5859663068383	0.779699259279102	4.3922333543975	0.745028854677802
8083	Gm34819	0.246190118448559	0.389103472913438	-0.295699857548354	1.07390680337523	0.461954650273558	0.563591112845342	0.020976387775844	0.395865206014983	0.120092389541944	0.671638022488023	0.570882013973202
8118	Gm34974	0.2234637635283	-0.383231771357055	-1.02006622438319	0.253602681669077	0.839823885035668	0.680189865641085	0.00590926074297572	-1.90309726381157	-3.4529429305713	-0.353251597051833	0.212569803972613
8176	Gm35246	0.528340930900805	0.247933626959791	-0.580268502672911	1.07613575659249	0.949217666893376	0.955842664339445	0.0628628440325095	0.486524793954851	0.00562569509223865	0.967423892817464	0.960422709375193
8178	Gm35251	0.376895329996507	0.426681307895431	-0.597761442305681	1.45112405809654	0.394788432872411	0.593356419053202	0.0521605414973747	0.472853716934127	0.0347589801667426	0.910948453701512	0.716152005094471
8209	Gm35438	0.172840113254419	0.169857617118804	-0.0699734409019004	0.409688675139509	0.413751484309749	0.440271844551502	0.0693480860108359	0.363919873214401	0.000656738922892586	0.727183007505909	0.493082422513257
8303	Gm36010	0.249574977132146	0.374996453022366	-0.288770900606495	1.03876380665123	0.714808021340321	0.777249975217496	0.0477922712810631	-0.788699245793361	-1.56026322326681	-0.01713526831991	0.407234072733535
8353	Gm36264	0.77897652148505	0.0542633604792925	-0.354211185688862	0.462737906647447	0.646241757702908	0.656172005802745	0.0379844591663127	0.697170007572755	0.0786827021424812	1.31565731300303	0.786519740540592
8415	Gm36568	0.0975259408249317	0.310003723437457	-0.0375334974069051	0.657540944281819	0.421182765603831	0.539788278399612	0.0507777165893221	0.566937759847338	0.0348778763544613	1.09899764334021	0.653915905464964
8554	Gm38606	0.450503100818101	-0.237573217805553	-0.893667112055708	0.418520676444603	0.920810322898886	0.900697123639445	0.0599063963078211	-0.404696290170847	-0.791808008223702	-0.0175845721179917	0.888338443883573
8572	Gm38712	0.680284398888608	0.207106992755781	-0.859935989883779	1.27414997539534	0.656454246884525	0.684504330826271	0.0191657123168675	-0.800328519937211	-1.40224918179813	-0.198407858076296	0.316020666975847
8633	Gm39011	0.885248769848476	-0.0853409485424024	-1.33992388654415	1.16924198945934	0.561296023068107	0.525714754235631	0.0207777512835877	-1.29425747000162	-2.46815841047881	-0.120356529524437	0.153139287479465
8659	Gm39150	0.828574469015829	-0.110055001065194	-1.18816570028975	0.96805569815936	0.395298672113032	0.369382582280206	0.0219491722981785	-0.770500150473602	-1.36651118865535	-0.174489112291856	0.220016308858531
8716	Gm39425	0.0839375254184687	0.863057848706787	-0.1833611379954	1.90947683540898	0.315672183961347	0.51123117676783	0.032563586241038	0.867350574135738	0.0940810653847934	1.64062008288668	0.510664664545091
8719	Gm39439	0.0845563462529764	0.934226548640548	-0.227708280621808	2.0961613779029	0.194581279277473	0.392676085677775	0.0290134705733871	0.611050057029668	0.121888561602351	1.10021155245699	0.328311886088992
8725	Gm39469	0.132593087711462	-0.438964727109798	-1.00946940375738	0.131539949537789	0.276116283351579	0.228643405322849	0.0252958942588387	-0.685826598716411	-1.22448009992364	-0.147173097509186	0.209495094616636
8726	Gm39473	0.146169562320659	-0.928555333631943	-2.3680228844155	0.510912217151616	0.430909700405446	0.232658914200841	0.0295863606033853	-0.926350348904279	-1.74473924463708	-0.107961453171482	0.262261166151351
8827	Gm39903	0.84860302799998	-0.101481489678549	-1.22920023616906	1.02623725681196	0.563035432435612	0.519294682206243	0.0504035653095507	0.557938922962803	0.0367076546758648	1.07917019124974	0.761039333539036
8887	Gm40207	0.107316165591361	-0.707453318723531	-1.60679987271918	0.191893235272114	0.619518479766676	0.329831755735196	0.0339628673102174	-0.970675645660261	-1.87660451165251	-0.0647467796680136	0.258361239176064
8900	Gm40287	0.339385436389697	0.450859028954938	-0.547818648291062	1.44953670620094	0.644889824857212	0.72279864521917	0.0459358557967525	0.730161853804719	0.0368129920624953	1.42351071554694	0.770905798497527
8909	Gm40320	0.292889232611652	-0.639636221160689	-1.9708361261117	0.691563683790324	0.452947712652413	0.330728734691513	0.00675589443211461	-2.08154610357309	-3.93973436391145	-0.223357843234726	0.0676992815740981
8959	Gm40548	0.905255248884505	0.0662945052063606	-1.11496941163579	1.24755842204851	0.536569443393502	0.560316139801414	0.0474210081678918	0.659019217624699	0.0393612098544897	1.27867722539491	0.762841124322883
8960	Gm40551	0.964331314013883	-0.0177088977784937	-0.857270841831402	0.821853046274415	0.490507500533373	0.481873788695682	0.0402702166021534	0.968395725070435	0.017734503323398	1.91905694681747	0.898575812418212
8972	Gm40617	0.179997219230254	-0.644041452751922	-1.65619482184568	0.368111916341833	0.801812947842935	0.582386949925221	0.0101201370547787	-1.10893160177398	-1.88998727438284	-0.327875929165132	0.411416907122502
8994	Gm40716	0.0654483671895557	0.830799215802262	-0.0822542191114845	1.74385265071601	0.141932509418842	0.540995875362957	0.0205352745488117	1.26687891615519	0.132474575320047	2.40128325699033	0.674548085249715
9043	Gm41042	0.140346900505447	-0.398097748068791	-0.924372542942539	0.128177046804957	0.759333538421801	0.574979860155737	0.0412272579944309	-0.402920834459366	-0.744723255636494	-0.0611184132822375	0.658159746742633
9046	Gm41056	0.115963867930347	-0.366215289079522	-0.810001141125686	0.0775705629666421	0.908131957309538	0.867767449636142	0.0610477089445879	-0.511061566578092	-1.0139725649288	-0.00815056822738391	0.730732961992732
9089	Gm41254	0.387012352280923	0.321207093401521	-0.453592530995667	1.09600671779871	0.361726560799666	0.508559979363372	0.0385454807379362	0.702852404485996	0.075545687394059	1.33015912157793	0.724867894441408
9149	Gm41534	0.321253675099473	-0.434048606677562	-1.35331140206704	0.485214188711915	0.777065449313605	0.634179798371712	0.0260570453293152	0.694866242402679	0.143132585532741	1.24659989927262	0.889971294295469
9154	Gm41550	0.236222987067494	-0.63122723700137	-1.77583762002235	0.513383146019612	0.686683178601757	0.49894865509257	0.00667901007978416	-1.75671832010753	-3.1582198762928	-0.355216763922268	0.177836606242782
9254	Gm42187	0.0716784269810383	0.620044205723989	-0.0420323172015971	1.28212072864958	0.229166824184712	0.434348976194693	0.00531451989540618	0.394806960404882	0.200679221229472	0.588934699580293	0.48829249631394
9255	Gm42192	0.33815110389797	-0.602085911706644	-1.97920674261785	0.775034919204558	0.679026453448671	0.417568193223668	0.050469824250604	-0.402551925843551	-0.766428308900385	-0.0386755427867171	0.510621226394286
9261	Gm4221	0.478015878812669	0.342648795109208	-0.682287003410313	1.36758459362873	0.392710941519487	0.448466617737368	0.00268873696543326	0.56901785251819	0.321091078169686	0.816944626866694	0.529954747002558
9349	Gm46001	0.0945937554892803	-0.51315230327579	-1.10398065521091	0.077676048659332	0.571791624375016	0.350237754957255	0.00795217584502791	-2.07516963099563	-3.99879864960876	-0.151540612382499	0
9406	Gm46404	0.559505108761302	-0.334113465588876	-1.55841932049826	0.890192389320508	0.336376434046995	0.267844641583083	0.0468800613222534	0.711019715476751	0.0352124463273344	1.38682698462617	0.491777225502707
9422	Gm46521	0.666589500849143	-0.205632309032205	-1.21792516061223	0.806660542547817	0.618613648946365	0.526891548884746	0.0180786770397999	-1.59143497267406	-3.13509546194015	-0.047774483407963	0.0947374443284919
9518	Gm49566	0.0841546048161685	-0.640490906926577	-1.36887313613987	0.0878913222867144	0.502406598122339	0.212095414178531	0.0338025882257378	-1.01427106556188	-1.97336229768055	-0.0551798334431987	0.0768228267031777
9525	Gm50594	0.801328947182489	0.0829834017348515	-0.615012265955461	0.780979069425164	0.299114167924319	0.309736894275801	0.0436522916912513	-0.411178529710834	-0.766761129210246	-0.055595930211423	0.236811657289397
9539	Gm5127	0.193602314714795	0.2743148791521	-0.140419404945566	0.689049163249766	0.712489721937692	0.750780466014301	0.0401062096937662	0.785222801719488	0.0586492220473458	1.51179638139163	0.822530663292801
9552	Gm51472	0.168417999767848	-0.427613402688314	-1.04605096244757	0.190824157070942	0.662089765684007	0.479618199578806	0.00449832973280995	-2.3793536666871	-4.49959315590967	-0.259114177464533	0
9571	Gm51579	0.488913260608242	-0.395402604617737	-1.62072404843364	0.829918839198168	0.228879020535519	0.187324236134688	0.0148184932877593	1.75276954159792	0.0466955681201822	3.45884351507566	0.375139439441801
9590	Gm51691	0.0746119141689409	-0.978950036952082	-2.15987582336772	0.201975749463551	0.580228762848242	0.179915801637189	0.041555225790705	0.622485343073581	0.06625838543181	1.17871230071535	0.852992153815086
9606	Gm51879	0.0923006043827767	1.01028396145944	-0.321043572271635	2.34161149519051	0	0.142348730694211	0.00186094500647417	2.91193466011519	0.432227135949164	5.39164218428122	0.508231072016849
9608	Gm51900	0.0332983073797536	-1.48774077903223	-3.13965093391093	0.164169375846462	0.57979923677697	0.186430729105674	0.0328471006039212	-0.977274352761738	-1.88237472479819	-0.072173980725283	0.264401332343885
9660	Gm52387	0.332122659374347	-0.548044791828867	-1.76804614544718	0.671956561789443	0.931577179835635	0.810039617508523	0.0409703574816253	-0.879162289759517	-1.72210210271678	-0.0362224768022551	0.437171671331582
9662	Gm52394	0.588252972948028	-0.325008496475972	-1.61031582785065	0.960298834898704	0.678542149386417	0.531071133508658	0.0618525652239084	0.344368900364338	0.0149009503643917	0.673836850364284	0.827974812935087
9688	Gm527	0.190489082192797	-0.350724782980797	-0.88257892504994	0.181129359088345	0.145331907450026	0.0799374071777539	0.0494539401047107	-0.413735567926445	-0.78607527613574	-0.0413958597171494	0.0544856428102314
9745	Gm6145	0.875622025385968	-0.054735005589735	-0.795712862956815	0.686242851777344	0.200001905457209	0.195195616353735	0.016052516997432	0.287703810214597	0.104434859090636	0.470972761338557	0.23071568113422
9748	Gm6225	0.457023777197078	0.502868719711995	-0.973161438918844	1.97889887834283	0.130272047544659	0.214194288076206	0.0346723103187446	0.602241693288619	0.0954569250517505	1.10902646152549	0.254761157282097
9769	Gm6999	0.539273329087453	-0.256457091480209	-1.13825378009818	0.625339597137764	0.81180570753424	0.718813278264179	0.0393347529923204	0.930539849053316	0.0347410076115074	1.82633869049512	0.90094209119591
9849	Gmip	0.0669558732113759	-1.29972248371407	-2.9855879818862	0.386143014458053	0.607305680688425	0.396360830499578	0.0135539058741768	-1.42292881088461	-2.62831957938856	-0.217538042380673	0.418914222354233
9852	Gmppa	0.424510529281279	0.508858547276592	-0.877510162208528	1.89522725676171	0.164544532540484	0.190672151240583	0.0117848016793078	0.687346320942943	0.247109529927101	1.12758311195878	0.234638977527247
9890	Gnl1	0.948250840395692	0.0205610063112741	-0.651005503629192	0.69212751625174	0.778186725027027	0.780835312836567	0.0705322158169499	-0.167888810948541	-0.332294060710806	-0.00348356118627569	0.752091571303627
9893	Gnl3l	0.353680699945928	0.227184079178547	-0.274493577517381	0.728861735874476	0.318038902425776	0.339446714934331	0.0548868461860491	0.218837680037594	0.021006909198797	0.416668450876392	0.348159873552653
9895	Gnpat	0.24548991369164	-0.44637924462863	-1.23931770882409	0.34655921956683	0.949361205265569	0.932479337579826	0.0568437704641967	-0.306807903231666	-0.590529106158582	-0.0230867003047506	0.92050334561652
9909	Golga7	0.468811206657252	0.276002675603043	-0.523724449335296	1.07572980054138	0.489489682541882	0.52333137728293	0.0487510430229961	0.417544451473975	0.0432177918150103	0.79187111113294	0.549136404198572
9912	Golim4	0.909269762111667	0.0186759964755719	-0.328564678545195	0.365916671496339	0.138177113911335	0.139711000990878	0.00618790952517128	0.79293186684754	0.346447698190501	1.23941603550458	0.188553125417006
9928	Gp1ba	0.132809777752668	0.99463201258139	-0.515776973211069	2.50504099837385	0.285081997280537	0.385466278294705	0.0130206071507673	0.763035377862693	0.250637256518494	1.27543349920689	0.40394235004791
9940	Gpatch1	0.00688886800874284	1.04674612195572	0.390333986080972	1.70315825783047	0.258550434655878	0.328761210263668	0.00436952043019758	0.573399189109396	0.293608200801836	0.853190177416957	0.300972692141811
9955	Gpcpd1	0.00268309515647376	1.16214639562883	0.55441272223189	1.76988006902576	0.0856256468675845	0.110298902840858	0.0547032149320573	0.590269828255996	0.0194747831369378	1.16106487337506	0.103147906118303
9958	Gpd2	0.00343433431380664	0.446252008880813	0.246183088577683	0.646320929183943	0.170751371582623	0.197543362851335	0.0166765483128827	0.43422418588133	0.147801208781151	0.720647162981509	0.204216658211313
9992	Gpr173	0.609528811808836	-0.265655019901911	-1.37186836023617	0.840558320432344	0.303980920966699	0.275217437382934	0.0326349107990847	-0.312941615554945	-0.556681813592966	-0.0692014175169242	0.265531292924364
10006	Gpr45	0.432227859099451	0.487378147097248	-0.857994969023054	1.83275126321755	0.465594289550424	0.516703411803755	0.00892307487259027	0.603636795686041	0.251127583395138	0.956146007976945	0.542813217158474
10027	Gpsm2	0.0474664290098217	-0.777053914834946	-1.53293615878731	-0.0211716708825783	0.329992276402826	0.276089266023607	0.0284735230525664	-0.454434364444406	-0.803307429248519	-0.105561299640293	0.289979916669237
10055	Grhl3	0.465460003671254	-0.36142030319228	-1.41387626351555	0.691035657130991	0.634467480700875	0.523365865727206	0.0175777442698953	-0.554305155713212	-0.935028917187687	-0.173581394238737	0.289256337366069
10058	Gria2	0.137412351119022	0.379795279480218	-0.115981803580467	0.875572362540904	0.0942215750921936	0.117691624862138	0.0441851226518637	0.759654305292157	0.0408757660410231	1.47843284454329	0.14783282429532
10096	Grrp1	0.322253845456	-0.38735536411066	-1.20237443082459	0.427663702603273	0.698165285878006	0.554963581804663	0.0216666959872185	-0.523622745737667	-0.9015463737814	-0.145699117693933	0.352428495933617
10141	Gtf2a1l	0.683941388566521	-0.235994350619231	-1.47088062215511	0.998891920916648	0.808494006449588	0.736679875314603	0.0255101113045657	0.968779598182755	0.136941400113522	1.80061779625199	0.922203309546667
10146	Gtf2f1	0.263949587320771	0.275651937884474	-0.221772774617411	0.773076650386359	0.153853455165124	0.189474876377791	0.053385858057525	0.523191712156972	0.0293168170152279	1.01706660729872	0.226441754252208
10166	Gtpbp3	0.621826088175608	-0.157156508530237	-0.82786026469935	0.513547247638876	0.563848856716371	0.53647681921616	0.00823262163805253	-0.314927469756885	-0.484798358904781	-0.145056580608988	0.507434632902609
10205	H1f10	0.127397484277209	0.44004653954904	-0.122259507782312	1.00235258688039	0.521735022289761	0.570997295706162	0.0162552453293724	0.432612764384754	0.149274891277775	0.715950637491732	0.575567744947896
10222	H2-T22	0.272283799406459	-0.310731237026181	-0.885512775572611	0.264050301520249	0.783688080832148	0.726120534368449	0.00741991930033714	-0.478990992842764	-0.738548557843093	-0.219433427842435	0.683785692911535
10223	H2ac10	0.561889739399632	-0.104013488734367	-0.478299374521252	0.270272397052518	0.479740492271808	0.448709690643825	0.0240454511055803	-0.235698778207433	-0.402175418047636	-0.0692221383672301	0.406809251041794
10228	H2ac20	0.661120970913718	-0.0445773053791695	-0.258038264882907	0.168883654124568	0.468566678544129	0.454688715353618	0.0430562401636974	-0.1582363225633	-0.289892287648588	-0.0265803574780123	0.418276133869366
10233	H2ac7	0.0800114548811594	-0.286543908400026	-0.583887385258354	0.0107995684583022	0.471179090781614	0.383900743096561	0.0300509563914392	-0.314217911750874	-0.553171331996878	-0.0752644915048691	0.366460805087023
10253	H3c10	0.097045568175372	-0.20666897610906	-0.434955746850683	0.0216177946325638	0.483688642874325	0.406507420276687	0.00531504458006638	-0.321774030343697	-0.478062765887413	-0.16548529479998	0.371123371471102
10255	H3c13	0.4024412024305	-0.109398117971218	-0.376762075344386	0.15796583940195	0.622912336290117	0.583083321700431	0.0230084194715549	-0.197662634587069	-0.335014204272825	-0.0603110649013142	0.55206415252273
10269	H4c12	0.117497033671666	-0.324905153560033	-0.718106578947642	0.0682962718275765	0.463479976553795	0.367712880703788	0.0555202634197023	-0.288022440714302	-0.551606731154446	-0.0244381502741581	0.36006194384476
10282	Habp4	0.0932012338129181	0.741891639570454	-0.159749756342913	1.64353303548382	0.372356744456143	0.431956933729357	0.05647356732312	0.626147855024442	0.00862975512564124	1.24366595492324	0.443610055608138
10292	Hagh	0.195841784646304	-0.447898980546878	-1.14941276878258	0.253614807688826	0.381919781058294	0.31644470657152	0.0537168202177476	-0.439220073266561	-0.847214119076771	-0.0312260274563511	0.314130884859591
10314	Haus6	0.079743142923316	0.243530244317946	-0.00748554294973269	0.494546031585624	0.361169000834189	0.417332959307627	0.0559910036088312	0.296397072024982	0.0240752914594268	0.568718852590536	0.434988992080191
10328	Hck	0.805040780526625	0.0667723715934221	-0.505515355840988	0.639060099027832	0.421074637326714	0.446223754329789	0.0139044658136787	0.766012187810596	0.242325466006622	1.28969890961457	0.71951428419975
10331	Hcn2	0.214204107836145	0.785838998386204	-0.622506036313992	2.1941840330864	0.257603729738461	0.416667800329756	0.0189246032344452	0.782367228755853	0.199132137822244	1.36560231968946	0.486679818316412
10340	Hdac3	0.2502955736823	0.409815100725731	-0.321477192981798	1.14110739443326	0.167366531345449	0.185723071383936	0.0599175089477422	0.540170794296821	0.00837416568023397	1.07196742291341	0.199411448376738
10350	Hdgf	0.026703294353848	0.464100328178972	0.113581955162095	0.81461870119585	0.205988381010328	0.229732059386446	0.012095554431794	0.801236835474575	0.267209663487511	1.33526400746164	0.262149152507565
10352	Hdgfl3	0.984145202110035	-0.00677660769527321	-0.72975420600271	0.716200990612164	0.223393747418291	0.223047741427827	0.0250153379505512	0.605146052307863	0.141446420784346	1.06884568383138	0.253582344939084
10360	Heatr3	0.734002766427621	0.0521698503894755	-0.271517362346488	0.375857063125439	0.128239254099186	0.131300100141029	0.0521781709436484	0.246465951487576	0.0266139501782631	0.466317952796889	0.161913794894244
10363	Heatr5b	0.153471966593076	0.301938737314868	-0.107147050081566	0.711024524711302	0.227331054880469	0.250767351945954	0.0225678343554056	1.21227155950297	0.119316195157601	2.30522692384834	0.305048599325055
10373	Hecw1	0.190824505598329	0.719211408501789	-0.469466736098514	1.90788955310209	0.789374203103392	0.861166303015053	0.0371559009674277	0.892360508635031	0.0583384258037793	1.72638259146628	0.884006001021954
10388	Herc1	0.727378743529464	0.108279375161079	-0.547816979013352	0.764375729335509	0.179836954156926	0.185158517523529	0.034697253721256	0.514930685436974	0.0905658230630761	0.939295547810873	0.227444660487095
10395	Hes1	0.0334019357646972	1.13253118988777	0.0215575350545689	2.24350484472097	0.117720884691498	0.233245093123313	0.0157932727651677	0.969922246138042	0.238919554664482	1.7009249376116	0.209759516673126
10419	Hhex	0.10713279626789	-0.719104206970011	-1.63567006943701	0.197461655496987	0.587573984821598	0.30665314064929	0.00908900380596923	-1.66005866299027	-3.04126960046344	-0.278847725517094	0.0768228267031778
10420	Hhip	0.880140767327317	-0.0406545460111817	-0.611796531163188	0.530487439140825	0.486355264878091	0.477293258060199	0.0175951854526685	-1.2738890597738	-2.37057438294943	-0.177203736598175	0.213632635875951
10424	Hibadh	0.886591015055587	-0.0531111807359238	-0.842336821185904	0.736114459714057	0.154329423851726	0.151731826239274	0.00241907740397461	0.870663140098586	0.467176435050858	1.27414984514631	0.19938248094855
10436	Hinfp	0.650680036628534	-0.155288355762065	-0.878621921772884	0.568045210248755	0.385367833975001	0.362900992607638	0.00640196177028738	0.279406221701394	0.138373342202297	0.420439101200491	0.451236560305167
10451	Hjurp	0.0714640311570753	-0.486100377321234	-0.988240657120539	0.0160399024780706	0.645984810880513	0.569989407062578	0.0199187058768048	-0.515840435985009	-0.87902188357479	-0.152658988395228	0.570235227566937
10468	Hmga1b	0.000191830927123751	-0.262320738009623	-0.323213912192188	-0.201427563827058	0.657074150139001	0.154290502731906	0.01515181034816	-1.54011848023291	-2.94003498727871	-0.140201973187102	0.196369953643955
10505	Hnrnph1	0.258817057256832	0.2941041801495	-0.231458273325588	0.819666633624588	0.0646767099198671	0.0765000901797036	0.0612155816526869	0.573406778526428	0.00024187013929311	1.14657168691356	0.0902160672979409
10510	Hnrnpll	0.0800446247927654	0.548142610986363	-0.0498307062156517	1.14611592818838	0.14941526534935	0.185369723093207	0.0175370481510997	0.907051682365095	0.218380992881874	1.59572237184832	0.213796402643412
10513	Hnrnpu	0.162603523700292	0.379627637257102	-0.155453374134352	0.914708648648557	0.168191401659563	0.203910922840349	0.0465442444965643	0.692237289827954	0.0392361339061869	1.34523844574972	0.235365087177583
10523	Hook2	0.101945497913978	0.631758905519759	-0.139117217450942	1.40263502849046	0.353127472922398	0.434532449079704	0.00727999646039055	0.958415319375521	0.366949539599657	1.54988109915139	0.478903347549959
10524	Hook3	0.0909449794866157	0.535187988006034	-0.0749767818007792	1.14535275781285	0.177141006500389	0.204061589635113	0.00173028963679987	0.91340713858867	0.515405959989307	1.31140831718803	0.235371886692692
10526	Hormad1	0.30301289271534	-0.660576416759491	-2.07598578443878	0.754832950919802	0.752739698899805	0.530206391152935	0.00792759128909914	-2.01141848498713	-3.83564395731007	-0.187193012664192	0.13946783733735
10563	Hrk	0.0211071837342223	-0.428243044320618	-0.72892340366502	-0.127562684976215	0.921517351436425	0.848947704452966	0.0289646454795467	-0.400186688009039	-0.705668472455952	-0.0947049035621254	0.822627460156427
10569	Hs3st3a1	0.504871591417229	0.163779564128722	-0.347835972786815	0.675395101044259	0.648287836708092	0.674846528208835	0.0050154913492299	-0.729212949327216	-1.11246796675651	-0.345957931897924	0.548904341158985
10593	Hsdl1	0.421405758462578	0.308290644475449	-0.494814141161173	1.11139543011207	0.403436370802158	0.434262941640466	0.0227104031629233	0.481595592939958	0.132741255697172	0.830449930182744	0.468818536865357
10658	Hyou1	0.732211163253341	0.15371614480235	-0.798227315106909	1.10565960471161	0.0402070165461005	0.0452731966314511	0.0331388615883255	0.914844687471824	0.0825034138910167	1.74718596105263	0.0716185522864576
10659	Hypk	0.0269359355447029	0.683338782539736	0.137376760013179	1.22930080506629	0.239184482032673	0.301739267216892	0.0319034926916237	0.676715371391555	0.109994156340023	1.24343658644309	0.33984175724429
10694	Ier3	0.272870852717537	0.505625795675003	-0.465855733423799	1.47710732477381	0.0694418459098897	0.107530621012159	0.0391346197857546	0.972685753584427	0.0247748444709581	1.9205966626979	0.134600329897494
10722	Ifrd2	0.971123447385678	0.0137259517622718	-0.790166556612869	0.817618460137413	0.282234958097923	0.284793821023325	0.00431133851664146	0.775165914961237	0.376690046666888	1.17364178325558	0.411832803456787
10763	Iglon5	0.750618630065966	-0.116093976570659	-0.888890038434771	0.656702085293452	0.590279616504416	0.550098231025721	0.0319888836702259	0.300286704335465	0.068202887807621	0.532370520863308	0.63307219100781
10767	Igsf21	0.139361293306789	0.477178209886598	-0.161677921761189	1.11603434153438	0.577732929132185	0.640844641273069	0.0054103303049516	0.834724225031296	0.373722730828941	1.29572571923365	0.687201056763331
10842	Ilk	0.0927825565917002	-0.405389830456498	-0.858477678754213	0.0476980178412159	0.449083828324633	0.399637977776212	0.0146750255090441	-0.11825259338819	-0.190597325617791	-0.045907861158588	0.414808772036045
10853	Impact	0.256089667631708	-0.409297161195439	-1.14989896651323	0.331304644122352	0.639941356894697	0.594584567202939	0.0369479426652649	-0.375929282237479	-0.682872307641464	-0.0689862568334949	0.599757376967087
10877	Ino80c	0.830413505612808	-0.060412895912176	-0.657516006530655	0.536690214706303	0.195144960644277	0.189085231731645	0.0625076909622153	0.489191803343412	0.00630237284053237	0.972081233846291	0.250259220161566
10888	Inpp5f	0.00048090593295514	0.316930518309894	0.226944577441262	0.406916459178526	0.396634690764839	0.504065527963009	0.0524925610178243	0.240005084258122	0.0256629233274071	0.454347245188837	0.466832588960758
10930	Iqcc	0.649407728253876	0.180962684451212	-0.660399605100009	1.02232497400243	0.233702448310506	0.262997667656199	0.0298596132613787	0.686510554317238	0.121040920070217	1.25198018856426	0.32119771365472
10972	Irx1	0.288055505250487	-0.422664749211907	-1.24978783220809	0.404458333784276	0.636040708058985	0.513965817947653	0.0219888530909699	-0.996650117757636	-1.82527768410639	-0.168022551408879	0.269660031669351
10973	Irx2	0.0671095054124494	-1.03492858687933	-2.26067390106737	0.190816727308709	0.746872356302083	0.417631223252992	0.0126261438169973	-1.49746002707638	-2.7762031704836	-0.218716883669165	0.220270415295795
11013	Itgb1bp1	0.216410540303793	-0.594892190879785	-1.61164317721448	0.421858795454913	0.371200329965683	0.323698527006958	0.0375706525227089	-0.963444153189032	-1.88798896399397	-0.0388993423840949	0.312491316678575
11048	Ivns1abp	0.667759414549927	-0.147893454810992	-0.875069490023728	0.579282580401744	0.102652939811514	0.0985748544850992	0.052452456911111	0.668260578157088	0.0176461308615702	1.3188750254526	0.125884587724452
11053	Jade1	0.0818283221789041	-0.583235025670973	-1.2301183605583	0.063648309216359	0.44011837734362	0.364956851092086	0.0220622440816214	-0.496800663134511	-0.854984282990937	-0.138617043278084	0.371829993965439
11166	Kcnh8	0.793828373974373	0.0972584026923949	-0.690689233973557	0.885206039358347	0.795165634306934	0.807380056423233	0.0212297195624613	0.296894880282463	0.0927106027884147	0.501079157776511	0.850938843292162
11198	Kcnmb4os2	0.303870046260232	-0.582286348493537	-1.80720324755668	0.642630550569611	0.338890995282683	0.205346150610784	0.00218243500453679	0.806785308438732	0.448659610908949	1.16491100596851	0.541042080603382
11204	Kcnq2	0.308601255809699	-0.181641408601932	-0.541788388069047	0.178505570865183	0.622671801356364	0.495396419922702	0.0251519751267464	1.10829288999416	0.114812721708842	2.10177305827947	0.772981018439639
11217	Kctd12	0.251705940341736	0.321586650462366	-0.245598195053799	0.888771495978532	0.223972738828195	0.248933743009828	0.0115651143882584	0.59411680468028	0.224677352408825	0.963556256951735	0.27785576077429
11219	Kctd13	0.589751033110634	-0.125415116325298	-0.612707192953561	0.361876960302964	0.196624639465088	0.186741374990318	0.0215472552626846	0.809047518549601	0.179132299076845	1.43896273802236	0.257767145292483
11222	Kctd16	0.022808431881745	1.46442280784844	0.0171703863391455	2.91167522935773	0.66395290755264	0.76007638528093	0.0033888053810037	1.82073773005054	0.555601036867639	3.08587442323344	0.78672330084821
11239	Kdm1a	0.362441256132059	0.266620249406653	-0.336844941589656	0.870085440402962	0.147119237806382	0.174397462502508	0.0572491375156505	0.555103806919452	0.0149107889788647	1.09529682486004	0.193205553022983
11241	Kdm2a	0.684186387843752	0.218228073257183	-0.922400622003971	1.35885676851834	0.253861180738242	0.263494859915602	0.00236820813927771	1.12934466879584	0.561736314664829	1.69695302292685	0.308513619071394
11250	Kdm5b	0.608688045192238	0.0738482263656903	-0.228058556559803	0.375755009291183	0.280187059722538	0.288649479551272	0.055299653092474	0.412183346171613	0.0276843874875041	0.796682304855722	0.319735516600744
11257	Kdr	0.62729184431758	0.141169030185362	-0.470417035875118	0.752755096245842	0.567825798251229	0.601674520636967	0.0596503993700654	0.53039668261208	0.0101940519243122	1.05059931329985	0.69765492822333
11259	Keap1	0.38777536966523	-0.200906840707006	-0.679064656647415	0.277250975233403	0.664511266156993	0.640254736212147	0.0634729344180529	-0.359353536642608	-0.707042378796965	-0.0116646944882501	0.616607873112997
11282	Kif1c	0.337999311753239	-0.287603628156673	-0.905031026210009	0.329823769896663	0.917574997013933	0.898565467784075	0.0331610879300226	-0.377665367416683	-0.676338189844926	-0.0789925449884394	0.883703543647445
11285	Kif21a	0.176875595361677	0.225818471072226	-0.0984181767086922	0.550055118853144	0.188458944442651	0.216739182315234	0.0141113960662478	0.705177322797602	0.229668940718888	1.18068570487632	0.265795473426373
11301	Kif5b	0.315204515612715	0.396703207383137	-0.425978345303808	1.21938476007008	0.117275991324118	0.128651708975355	0.029189787936962	1.15534011394397	0.0571031478527546	2.25357708003518	0.159108957793633
11303	Kif6	0.438074273283993	0.264875462360428	-0.448038400607182	0.977789325328038	0.759289873980149	0.788234362044093	0.0228842140141051	0.917712260775467	0.165962319320556	1.66946220223038	0.82125425461935
11316	Kit	0.97176435561381	0.014561998246129	-0.85767040335751	0.886794399849768	0.360680951290342	0.362120394501808	0.0356836848899494	-0.814231684581003	-1.54790860026683	-0.0805547688951765	0.306885545888482
11388	Klra17	0.85852034683388	0.0762461968171053	-0.830355852429659	0.982848246063869	0.625119437333578	0.649743151119744	0.0422711212337273	0.911458509056432	0.0199406500277471	1.80297636808512	0.807383328734261
11414	Kpna3	0.943987950865214	-0.0158888924502103	-0.49526042210426	0.46348263720384	0.151764411368631	0.150916951521957	0.0582792377551325	0.613100260660561	0.00418477064781286	1.22201575067331	0.183515559319918
11426	Krr1	0.699977444015194	-0.114678350318784	-0.742604309841067	0.513247609203499	0.202343399997449	0.191578818376975	0.0466760112557696	0.619929188325319	0.0459250825457657	1.19393329410487	0.257814260963754
11440	Ktn1	0.0224333058941952	0.559271864154319	0.14827925456454	0.970264473744099	0.0740889983914806	0.0967897913266661	0.0142341268560486	0.624144345064224	0.211523999315491	1.03676469081296	0.10382544780246
11454	Lactb	0.339720333070327	0.626647448101524	-0.820952004641813	2.07424690084486	0.114363972991725	0.148006689978568	0.0168976696597003	1.07522572906274	0.220525961255135	1.92992549687035	0.192613120700279
11467	Lamb1	0.434632547586371	0.278423685038225	-0.466300473211461	1.02314784328791	0.132298866178518	0.147005022194092	0.0136648218657951	1.30631757273891	0.24211680621439	2.37051833926344	0.186948902437563
11471	Lamc2	0.527357219008505	0.294436545545228	-0.692644317074387	1.28151740816484	0.355122932211279	0.39841168919057	0.0180742440732613	0.509433173720577	0.160571727644741	0.858294619796414	0.425596202841585
11474	Lamp2	0.0259137742317669	-0.487451237169672	-0.854310258079417	-0.120592216259927	0.38748913878469	0.313619785745073	0.0044075375905489	-0.670904889061679	-1.00737655253968	-0.334433225583679	0.284415907689095
11476	Lamp5	0.136954158267749	0.149440965549005	-0.0397319928959469	0.338613923993958	0.699574644609702	0.767717712194135	0.0442645785531204	-0.933669830055732	-1.86676289080131	-0.000576769310157488	0.267864076372351
11500	Lat	0.0816466297770022	1.01345150983939	-0.263935889803185	2.29083890948197	0.154508705841434	0.566320757587524	0.0243976987847076	1.24500692937031	0.0846569327679552	2.40535692597267	0.702795318771001
11534	Ldlrap1	0.109302270450647	-0.937793108941598	-2.22653164618338	0.350945428300183	0.890185697832088	0.820380642399737	0.040179898310282	-0.429951784645562	-0.793695465384285	-0.0662081039068395	0.776698217989893
11541	Lemd3	0.562620043910766	0.269549496253869	-0.717117970589773	1.25621696309751	0.171496999353516	0.191659467012391	0.0476287835569447	0.735248939865493	0.0280037644568971	1.44249411527409	0.243263557066929
11580	Lhpp	0.449586709483073	0.339294882873508	-0.60895228320713	1.28754204895415	0.238669296290454	0.261575566717213	0.0136475956139783	1.25313708187786	0.251508389930677	2.25476577382505	0.30453875230984
11593	Lig1	0.197139725040129	0.336964956930357	-0.182044071451549	0.855973985312262	0.247904461807816	0.29806145141872	0.0317379327734129	0.626762587793549	0.109662385961346	1.14386278962575	0.350077778396097
11609	Lin7a	0.742036050074097	0.1237482912122	-0.67167916154285	0.91917574396725	0.406972167997438	0.435490961469477	0.0372129239747712	0.319841312569954	0.0605265436131666	0.579156081526741	0.48973248108001
11612	Lin9	0.802436474499724	0.0616654662060157	-0.459608447916937	0.582939380328968	0.157053634555632	0.161579691863255	0.0285665611316327	0.791599458535978	0.127924459185177	1.45527445788678	0.205542483327666
11655	Lmo4	0.107453266782283	0.327077213592412	-0.0547951928278922	0.708949620012716	0.0743349559752274	0.094223706738202	0.00747124006600714	0.837141845345224	0.337007948126606	1.33727574256384	0.114758327608937
11689	LOC108167564	0.334200637560651	-0.583675947405615	-1.90057329852764	0.733221403716406	0.0226942901481009	0.00562008074066526	0.0258407209233155	0.665570451490372	0.142592518412074	1.18854838456867	0.060868079745085
11695	LOC108168760	0.465320415157502	0.367292488086668	-0.70298221589334	1.43756719206667	0.337142131923237	0.433938218397496	0.000808122489408645	0.658683409787812	0.433634342612497	0.883732476963128	0.532048122567125
11725	LOC115488798	0.00938829443082584	-0.752753137145353	-1.21658990215495	-0.288916372135752	0.442408718316835	0.25563972250129	0.0112992397160359	-1.57482035463889	-2.91809537709446	-0.23154533218332	0.1104746203877
11764	LOC118567407	0.385408130325986	-0.411455040129324	-1.41574499227388	0.592834912015228	0.5075762163868	0.31354530967552	0.0467054571254623	0.524394486530785	0.0500152660911114	0.998773706970458	0.867096358361497
11769	LOC118567437	0.913263011091433	-0.0410581360263582	-0.84005741482442	0.757941142771704	0.650128949018313	0.636675057296544	0.0300285339898571	0.462284922671037	0.101307905223482	0.823261940118592	0.738371435514459
11770	LOC118567442	0.562528658811287	-0.345294996971885	-1.62303486392042	0.932444869976649	0.137933227985805	0.0619515301962813	0.0349174533502054	0.492040933555847	0.0878478669671066	0.896234000144587	0.288921212365689
11774	LOC118567454	0.267026746564996	0.617499179133563	-0.584726036589961	1.81972439485709	0.422075837646287	0.627714299898508	0.0239936727948883	0.582658212199703	0.143880877800082	1.02143554659932	0.660527295404284
11801	LOC118567561	0.110820282006472	-0.606186594425959	-1.36574408729343	0.153370898441515	0.107877427932567	0.0653234342406255	0.0215756545913014	-0.988350813266836	-1.80353944461913	-0.173162181914543	0.0361579897416959
11878	LOC118567896	0.801782502349599	0.135527418561441	-1.01037636667019	1.28143120379307	0.669709945041341	0.726425242225343	0.0716459321188797	0.195698911578658	0.00252692422896586	0.38887089892835	0.760020654819373
11894	LOC118567961	0.71069787982755	0.205028335646837	-0.97032941544898	1.38038608674265	0.370905910202433	0.454087416317813	0.0324763788867893	1.07507557546364	0.0495677390741966	2.10058341185309	0.714287904980854
11950	LOC118568203	0.0186927626973266	-1.12446613478721	-2.05845563974878	-0.190476629825652	0.657599743143144	0.270091270197734	0.0048655643980818	-2.32927607344855	-4.41084012969977	-0.24771201719734	0.0947374443284919
11968	LOC118568267	0.0427656192745041	1.17014961542739	-0.0830304263375969	2.42332965719238	0.320142541414709	0.530176006943365	0.0247418028594576	0.88407854932176	0.151851852950397	1.61630524569312	0.429306534908076
11997	LOC118568389	0.0859168306935501	-0.858479847906328	-1.9068249468952	0.18986525108254	0.617249006376831	0.290653627404721	0.0213296647110064	-1.48916509554017	-2.9465549644032	-0.0317752266771336	0.107525171607085
12083	LOC118568740	0.204720416911969	0.527586142979009	-0.333139717519543	1.38831200347756	0.432810322800239	0.700038121463948	0.0461780969722683	0.803205392191959	0.0225248547067572	1.58388592967716	0.906404737945901
12114	Lpar1	0.106538015700466	-0.109125080961909	-0.233200824851542	0.0149506629277248	0.53317219969378	0.453678637685226	0.0266659967066514	-0.415877102587569	-0.726827804654424	-0.104926400520715	0.442575332732125
12118	Lpar5	0.928412505418448	-0.0486810632819945	-1.19766008903289	1.10029796246891	0.709852517724217	0.694588187031013	0.0156935297366186	-1.48793014531228	-2.82807963829366	-0.147780652330891	0.275999327927219
12182	Lrrc34	0.805150056428415	0.14260906013804	-1.08519282194773	1.37041094222381	0.176533629909162	0.225431871605016	0.0329927515105922	0.830433733438879	0.095728026501022	1.56513944037674	0.487387861755634
12183	Lrrc36	0.030414909216237	0.785993634658487	0.116097189578621	1.45589007973835	0.581846465791056	0.683398113375133	0.0444624334373005	0.827122399505783	0.0268539155904799	1.62739088342109	0.708293535764271
12197	Lrrc4c	0.0431930514047418	0.409360736550547	0.0566336424666413	0.762087830634454	0.417583519918111	0.508075269595896	0.0381485627132356	0.532250104593414	0.0791431717369399	0.985357037449888	0.529330066297605
12232	Lrrn1	0.0742545841773431	0.405058267949613	-0.0121489428337765	0.822265478733002	0.0695345318438235	0.0810140285548917	0.0261456902039489	0.344490882723683	0.0915717335732862	0.597410031874079	0.118762641353545
12238	Lrwd1	0.188931747071345	-0.258200877190584	-0.642894297747414	0.126492543366246	0.254053198979056	0.223335136214126	0.0167257311478811	0.717545307461192	0.209780184003191	1.22531043091919	0.346904604455121
12242	Lsm10	0.0713634722183639	-0.641128378201269	-1.32846272893211	0.0462059725295678	0.254147060961407	0.189341490816212	0.0269793480054151	-0.2578220466473	-0.446438713112873	-0.0692053801817276	0.193707315675341
12243	Lsm11	0.369785952806805	-0.389118975729041	-1.30189616525477	0.52365821379669	0.927236919839521	0.911918408873547	0.0495244653495275	-0.227722839600212	-0.42704106927594	-0.0284046099244848	0.896632292314183
12249	Lsm4	0.295976376240977	-0.220577894043994	-0.646957214023217	0.205801425935229	0.578087724745162	0.541365120069934	0.0470204555237517	-0.31450477758303	-0.588362378938847	-0.040647176227212	0.51994288728439
12257	Lsr	0.252637703537814	-0.651594656043524	-1.8882224766334	0.585033164546348	0.328150504681789	0.257765954406215	0.0343547937791142	-0.890150429501284	-1.70225330648965	-0.0780475525129181	0.204476042436068
12313	Lzic	0.749548555879835	-0.141166027691244	-1.07815602017149	0.795823964788999	0.773632336526088	0.760813022070803	0.0223610676631157	-0.37084486888714	-0.632605084409279	-0.109084653365001	0.713424046691752
12388	Manba	0.61271914961267	-0.218157095013938	-1.12988065044049	0.693566460412617	0.246604680312366	0.226016733560811	0.0362733470646527	-0.592586485185524	-1.09678117253294	-0.0883917978381042	0.197973360780153
12411	Map2k6	0.134455208308488	-0.60819778478137	-1.43495762957225	0.21856206000951	0.542553029952889	0.498620352658164	0.0485507805362297	-0.682385777737347	-1.33297985419258	-0.0317917012821132	0.468818265499744
12414	Map3k10	0.80335060940313	0.0809762283972691	-0.607280167066034	0.769232623860573	0.453044646515464	0.46281661625267	0.00706784544116563	0.513163341616539	0.236281847108964	0.790044836124115	0.524536872666968
12415	Map3k11	0.210172537151643	0.720372893095359	-0.533011252809166	1.97375703899988	0.25067399648911	0.327465373940813	0.0313236100672298	0.645841884991181	0.11235806326263	1.17932570671973	0.333105459248316
12434	Map4k2	0.606307293977071	0.317605207474231	-1.00232904536042	1.63753946030888	0.397102373553585	0.424155401911174	0.0380746059201354	0.667795902549219	0.0797424262697145	1.25584937882872	0.4804097508767
12441	Map7d1	0.134002352980081	0.491606256393584	-0.157380474029401	1.14059298681657	0.362577536197784	0.428873111869524	0.0265029251848139	0.62167242427949	0.13539467331953	1.10795017523945	0.486872686031273
12444	Map9	0.807713103866978	-0.0697068084765652	-0.675733441096036	0.536319824142905	0.342115680387367	0.331356905278272	0.0645725074751465	0.39575906551279	0.00812290057548465	0.783395230450095	0.40702831920904
12460	Mapk8ip2	0.762984285302348	-0.129662369532104	-1.04056711716596	0.781242378101747	0.345610218743468	0.329697891978188	0.0326341124210736	0.834557788460966	0.0976374913522983	1.57147808556963	0.502383292788477
12462	Mapk9	0.436610734632294	-0.261133213157969	-0.96125173496989	0.438985308653952	0.447259218946765	0.413387946187884	0.0669971450659501	-0.324605873521706	-0.64274291025178	-0.0064688367916324	0.399721058762407
12468	Mapre1	0.218101897089545	-0.31094701370089	-0.81469161712953	0.19279758972775	0.695505597754104	0.652658282786955	0.00592924986877287	-0.328861056878427	-0.492997630510006	-0.164724483246848	0.630745267918664
12482	Marchf9	0.541710113487991	0.264895530899719	-0.652615496526233	1.18240655832567	0.458135842655492	0.488827571878218	0.0239621495130999	0.811220199312877	0.160292684013425	1.46214771461233	0.557928229458266
12483	Marcks	0.361839873433758	0.234266271148226	-0.293168317637234	0.761700859933686	0.259714356088256	0.273191059070679	0.0185826751675756	0.560148403778201	0.169070609221733	0.951226198334668	0.303341244713546
12491	Mars2	0.630731176281719	0.150566572133166	-0.508921521730482	0.810054665996814	0.132133016395976	0.142044225312259	0.0135585827611719	0.848451209340564	0.257548113669751	1.43935430501138	0.208346693870084
12527	Mbnl2	0.517748642835598	0.196265479228665	-0.438549445539127	0.831080403996457	0.111903019126438	0.128057569164153	0.0308241910740569	0.283032680764974	0.0671637803459745	0.498901581183973	0.169922452726644
12552	Mcl1	0.234952842827302	0.331198830639898	-0.230287638866469	0.892685300146266	0.101139560223455	0.115747179798092	0.039592687067423	0.48631986289595	0.0719221279125919	0.900717597879308	0.131152917861521
12555	Mcm3	0.132397776582698	0.127737391951382	-0.0313594266573408	0.286834210560105	0.228792129854696	0.247171988223719	0.0259151501845048	0.276396918685678	0.0760093888991467	0.47678444847221	0.265772056805881
12563	Mcmbp	0.916273561555937	-0.0461922739697752	-0.97769613078092	0.885311582841369	0.221826708956715	0.218976318098783	0.0070864279872118	0.610021847497593	0.272846791573125	0.947196903422062	0.254234783596395
12629	Med9	0.303368233386225	-0.408642320396914	-1.23509305882925	0.417808418035422	0.675097772803671	0.621702415820983	0.0189644148143312	-0.434006641257936	-0.730312951793082	-0.13770033072279	0.604568994089355
12643	Meikin	0.248081993149951	0.449510192092151	-0.35456415841396	1.25358454259826	0.518513586751735	0.644984925010447	0.0496593587937142	0.605748896059972	0.0358073639132613	1.17569042820668	0.705429769546336
12650	Melk	0.0157062525839687	-0.340788626924442	-0.55834738700591	-0.123229866842975	0.399058275638513	0.34997762791807	0.0440162438203271	-0.361803791472291	-0.672725965557615	-0.0508816173869668	0.348855551637498
12664	Metap1d	0.261233747897644	0.734903302674659	-0.722522709489315	2.19232931483863	0.168510343675257	0.210539427555268	0.0311710996305407	0.764509780932197	0.11243559798975	1.41658396387464	0.208507400294578
12666	Metrn	0.309179714574108	-0.351096577135102	-1.0634665409563	0.361273386686096	0.932393435600078	0.916284346075832	0.0546735484115058	-0.181978005968216	-0.345684059805832	-0.0182719521305998	0.908995115244596
12683	Mettl27	0.79303624912082	0.129262500246702	-0.915717776352426	1.17424277684583	0.798818276917016	0.814650326615409	0.0709708444128818	-0.323272337936964	-0.646437710232275	-0.000106965641652745	0.740812259296808
12694	Mex3b	0.754108009216651	-0.0716233949566545	-0.554463451505648	0.411216661592339	0.193265979393356	0.187666223700368	0.0401778659397675	0.417688467499454	0.065166749438883	0.770210185560025	0.246357544968355
12719	Mfsd2a	0.0354001403327694	0.776547242235311	0.0863946611634864	1.46669982330714	0.108962677516135	0.212881318238747	0.0211380716403892	0.891214252967506	0.18304195162909	1.59938655430592	0.237438184031747
12729	Mfsd8	0.911263429469317	0.050329118680841	-0.907100444927924	1.00775868228961	0.0854176733779581	0.0881727558437107	0.0517514562959321	0.655846663829766	0.0222316274996769	1.28946170015986	0.114962159183754
12731	Mga	0.982139711523011	0.00989545608687838	-0.927269427180391	0.947060339354148	0.278882168451303	0.279429597066145	0.0409855817782172	0.321404950040487	0.0529872122593355	0.589822687821639	0.317036520409845
12753	Mia2	0.0242570576874021	0.681935351474615	0.15318383263983	1.2106868703094	0.147592156595123	0.176735545248627	0.0193376882757815	0.689423429372807	0.186180957974361	1.19266590077125	0.180099778584464
12782	Miga1	0.0439510179264259	-0.410461254591723	-0.766130071192768	-0.0547924379906789	0.391885786838797	0.355442133085226	0.040934143839982	-0.49201493239036	-0.916091310528805	-0.0679385542519157	0.361307932919837
12793	Mindy4b-ps	0.590343487886897	0.364706250903279	-1.09537543044873	1.82478793225528	0.380323411002198	0.546038297913149	0.0451867024875659	-0.723767915277536	-1.40624911563897	-0.0412867149160974	0.114504344643392
12847	Mis18bp1	0.854205254923967	0.0754510176278356	-0.794735445590733	0.945637480846404	0.110934378588224	0.115891763959389	0.0432266571124879	0.536617060401497	0.0614581892986508	1.01177593150434	0.137977742684721
12855	Mkln1	0.925476687386665	0.034782311492598	-0.753469011229506	0.823033634214702	0.15651385678948	0.158165303834191	0.05860983916579	0.520936446942597	0.0141110087472913	1.0277618851379	0.182257772473819
12859	Mkrn2	0.241920842436335	-0.33368547955801	-0.909417600847388	0.242046641731368	0.665217440020217	0.62248037664039	0.0232068682232432	-0.415972647394135	-0.715080693453656	-0.116864601334613	0.603799883948695
12864	Mlec	0.281762807179198	-0.379104623919917	-1.10424073170221	0.346031483862376	0.891133483434903	0.866538222288641	0.0577774155988471	-0.309957676535277	-0.598275109273868	-0.021640243796686	0.857805915242384
12875	Mllt6	0.488389475787879	-0.159905588054832	-0.639570435201463	0.3197592590918	0.61029032324072	0.596383902841937	0.0634487798495002	0.320099773063425	0.0123762220900145	0.627823324036835	0.637233076871341
12913	Mmut	0.798310975925657	0.0618293870826633	-0.449838465816545	0.573497239981872	0.0776984220157223	0.0819675672233873	0.00686106461185958	1.49232678733968	0.399847342850886	2.58480623182847	0.110521246423093
12926	Mob4	0.979600946452264	0.00940482950831169	-0.77041432667573	0.789223985692354	0.12380128308684	0.124181752540944	0.0133052366978613	0.611762033963877	0.215630631191576	1.00789343673618	0.151790678473939
12940	Morc2a	0.465233107281194	0.403909909426494	-0.780579662061111	1.5883994809141	0.165256689312546	0.184573424663779	0.0149588890234811	1.49285566512413	0.162812872108744	2.82289845813951	0.229796413685627
12964	Mpg	0.297745432483423	-0.507894365222018	-1.54283636606499	0.527047635620954	0.546645123299405	0.463279045482724	0.015456548082693	-1.23812351374607	-2.25511507175067	-0.22113195574147	0.398601817633913
12967	Mphosph8	0.0607153546390504	0.625259914660658	-0.0062776365628664	1.25679746588418	0.141285068887045	0.195262505889155	0.0437419154939123	0.901894031654127	0.0130551104210039	1.79073295288725	0.252403811632728
12970	Mpig6b	0.0850091945308251	-1.13856348579097	-2.65843138805005	0.381304416468101	0.764487340982409	0.356285044803198	0.00103142448916594	-2.42411111469753	-3.99515813165411	-0.853064097740938	0.105169256162372
13000	Mreg	0.740557142416689	0.117582975888302	-0.633417122398517	0.868583074175121	0.526752313322753	0.537761361870836	0.0412807990245681	-0.993357221482924	-1.98412486803153	-0.00258957493431844	0.437413281321812
13016	Mroh3	0.251207677392821	-0.719709534248438	-2.10685799898985	0.667438930492973	0.693989227953408	0.432320985924773	0.00760649747159091	0.334240729530607	0.156893928034914	0.511587531026299	0.790617872920728
13018	Mroh5	0.536232718485115	-0.356692854687134	-1.59159220588553	0.878206496511264	0.804607143608726	0.703550378933542	0.010209199235091	-1.2063209826939	-2.08706800010816	-0.325573965279633	0.685843751945786
13037	Mrpl22	0.719722367994195	0.101139685554555	-0.493793204607302	0.696072575716412	0.223436903044142	0.232576743691625	0.027062782380351	0.378056095571449	0.0961612071245273	0.659950984018371	0.266319738202917
13039	Mrpl24	0.18240818707099	-0.295922538863881	-0.731217497448193	0.13937241972043	0.171030355924639	0.153075033060138	0.0564946861332433	0.642182539665628	0.00608571803337066	1.27827936129788	0.249033183822367
13077	Mrps17	0.0148160124175518	-0.608415969491572	-1.01322119282085	-0.203610746162289	0.266374178332957	0.203186282659626	0.0640281016072218	-0.319698817414772	-0.627969278885612	-0.0114283559439312	0.232787983841355
13079	Mrps18b	0.657414328268732	0.203526262595497	-0.769021683380121	1.17607420857112	0.125693188679178	0.141129724885964	0.06528696855773	0.410114150118911	0.00582467727733715	0.814403622960484	0.191794664356807
13150	Mtch1	0.389071744998147	0.189236876067331	-0.261976616874182	0.640450369008845	0.250958056047221	0.26930096600734	0.0440246373674842	0.330919054572946	0.0479525899177997	0.613885519228093	0.284536072103204
13153	Mtdh	0.1548092737189	0.602976876952426	-0.269047481895727	1.47500123580058	0.0722266434045838	0.0899671482603646	0.00490876320654567	1.06795267406667	0.445988255261551	1.6899170928718	0.113837429808346
13160	Mtf2	0.956834500709643	0.00645735730705402	-0.246441966828663	0.259356681442771	0.143109426265272	0.143458371357241	0.00840160914628026	0.552366268691375	0.238580330083136	0.866152207299614	0.191271741551899
13167	Mthfd1	0.256221825065968	0.213092274677691	-0.161587359289265	0.587771908644647	0.180296855146628	0.200897352019411	0.0152823387067884	0.46921265603335	0.164597933830093	0.773827378236607	0.225911555993335
13170	Mthfd2l	0.267159690306665	0.444151232730515	-0.386755004706596	1.27505747016763	0.226717436988648	0.253865925127362	0.00728003581248163	1.12681456457843	0.390778183783831	1.86285094537304	0.300385134423195
13181	Mtmr11	0.562901837188017	-0.200020031028545	-0.926933729247984	0.526893667190893	0.590012883849784	0.566025630912555	0.0370980448349264	-0.571545374172469	-1.05857837292164	-0.0845123754233016	0.48924704910423
13188	Mtmr7	0.727397585403662	-0.0796006514824623	-0.561313022113208	0.402111719148284	0.253862530464528	0.245535567072952	0.0387492252905303	0.725627959559467	0.0727387530969985	1.37851716602194	0.379537248252211
13205	Mturn	0.24254542277256	-0.50632655884725	-1.4108176838505	0.398164566156001	0.878713291153459	0.82170159278351	0.0456197732733169	-0.515479266218272	-0.97740780396787	-0.053550728468674	0.826114620880386
13210	Mtx3	0.523965839309417	-0.242531649841423	-1.04327705253234	0.558213752849496	0.309278116130501	0.280677289065992	0.0420891969613309	-0.34219089316606	-0.631259926122142	-0.0531218602099782	0.257426083979609
13240	Mxi1	0.192750243670878	0.314101156555543	-0.162366841911959	0.790569155023044	0.293866569844826	0.327892742551731	0.0137299383410065	0.578920268508653	0.204113967502366	0.95372656951494	0.387673475021609
13288	Myo15	0.787330431687813	-0.131149115428022	-1.1621688443939	0.899870613537856	0.261509165853918	0.229603687513897	0.00781924210142543	0.705147198390503	0.295517824120178	1.11477657266083	0.417542059010629
13292	Myo18b	0.456049428363344	0.136157347951589	-0.24127068122067	0.513585377123849	0.761805622553275	0.77823766507226	0.0554145960836503	0.359187646965743	0.0270698226075811	0.691305471323906	0.819941174515261
13328	Myt1	0.620615061810622	0.133624707908758	-0.433661925238245	0.700911341055761	0.320486375745452	0.33118465464813	0.0329588193557397	0.61700728412963	0.103586242608659	1.1304283256506	0.384813959941471
13370	n-TEctc13	0.531642274875282	0.272781643372443	-0.648963377910776	1.19452666465566	0.151740618968012	0.203810381525795	0.0342147813241282	0.76052000433256	0.0946034388660617	1.42643656979906	0.351711355727881
13371	n-TEctc6	0.336757333541387	0.4618529290216	-0.557371589537765	1.48107744758097	0.185636741833492	0.277410813747548	0.0219099327434437	0.945743541185678	0.173303636615033	1.71818344575632	0.439477476556186
13404	n-TIaat8	0.229628268495967	0.345806591093739	-0.234081991124185	0.925695173311663	0.144654349660672	0.204221667116336	0.0552244673079371	0.285040363245605	0.0247489937782727	0.545331732712938	0.217906652511483
13539	n-TWcca7	0.348506776575251	0.40930938624932	-0.50884613899001	1.32746491148865	0.0943518844894015	0.165516347669934	0.0465568798165517	0.335843221286856	0.0433567003856858	0.628329742188026	0.198825563343226
13553	N4bp3	0.469360770313879	-0.326272843180148	-1.27977405417172	0.627228367811423	0.716978533372824	0.673946359355534	0.0488729619404817	-0.500433724340129	-0.95721632091136	-0.0436511277688983	0.654026706126912
13557	Naa15	0.00916575335364419	0.830459889650629	0.309743303414553	1.3511764758867	0.147927952230586	0.20840170955114	0.0162099508348048	1.0848511682489	0.229160889010954	1.94054144748684	0.213342995296614
13559	Naa20	0.125855716599551	-0.785426148961382	-1.87597366987657	0.305121371953804	0.112853656952283	0.0875033340762407	0.00645869088409046	-1.38168685827045	-2.34025899018934	-0.423114726351568	0.0838735688673664
13579	Nacc2	0.264755260033445	-0.532481104418754	-1.54219429116729	0.477232082329778	0.69592472828042	0.647158970255343	0.0303081326826429	-0.549835404901938	-0.988864479859959	-0.110806329943918	0.64097409998977
13582	Nadsyn1	0.0111756041907702	1.25729342779398	0.301191933070701	2.21339492251726	0.140570682536892	0.257159272631414	0.0237828208087011	1.40262025473134	0.0305122355463301	2.77472827391636	0.283055161883134
13590	Naip1	0.750573454170284	-0.173297522804662	-1.33139022444575	0.984795178836422	0.700405963999729	0.651388670295393	0.0478840593064014	0.544118362244115	0.0457043019954532	1.04253242249278	0.769414919811005
13597	Nanos1	0.0726387439115293	1.02021433029538	-0.21576389618578	2.25619255677654	0.689397469628258	0.883245043540636	0.0422377115410501	0.213312768826657	0.0359948769900075	0.390630660663306	0.840362771261235
13603	Nap1l4	0.553299549512021	0.103143299303261	-0.259691214658434	0.465977813264956	0.203798521443843	0.208963082828376	0.0348328185210357	0.521308931095884	0.0905616643834061	0.952056197808363	0.237817279206159
13612	Nars2	0.333866773353256	0.105637198085224	-0.115121669004492	0.326396065174939	0.185289388202532	0.195348158243301	0.0294571746977444	0.578090195928311	0.117135870322789	1.03904452153383	0.223822953284042
13615	Nat14	0.00720213101166124	-0.66261273664468	-1.0354540298058	-0.289771443483558	0.504468951931554	0.390588526453673	0.00571734215033556	-0.289724812438004	-0.432248119946285	-0.147201504929722	0.41405514862496
13619	Nat8f4	0.27142163826849	0.226402043182549	-0.186995492633002	0.639799578998101	0.329806586176959	0.38114037158138	0.0531832308369362	0.360751036500589	0.0315499484680982	0.68995212453308	0.416701198117103
13621	Nat8l	0.24392925094296	-0.471819508184733	-1.31118040830859	0.367541391939119	0.915685857636573	0.895363670992913	0.0376636120554602	-0.291903104396148	-0.528460637587646	-0.0553455712046506	0.889671235152518
13670	Ncoa6	0.0702561342907101	0.667266687271311	-0.0492163639442044	1.38374973848683	0.202996724897768	0.237184773706162	0.0556896793378941	0.548376408059456	0.0204198619760986	1.07633295414281	0.24477098926324
13688	Ndfip1	0.426870445586273	0.226184233026414	-0.36423691701377	0.816605383066597	0.059708480480398	0.067074815777417	0.057978501198543	0.628177612431895	0.00291068324636123	1.25344454161743	0.0761946766182607
13701	Ndufa1	0.170877109946008	0.287343270446467	-0.121427067155031	0.696113608047964	0.1795012320388	0.207765054926217	0.0412805691617833	0.773130265937826	0.0539872390170605	1.49227329285859	0.251039013150314
13716	Ndufaf1	0.25172544570078	0.6544252793778	-0.585778675072132	1.89462923382773	0.093760019560063	0.12827996593952	0.0141707886302841	0.847457972137662	0.250615572642414	1.44430037163291	0.161253930411628
13722	Ndufaf7	0.396166744142615	-0.191137130106501	-0.65441044482245	0.272136184609449	0.176457459125255	0.161378417117106	0.0231825337498845	0.573332544517764	0.146686547972094	0.999978541063435	0.231253026572907
13730	Ndufb5	0.185949850372041	-0.435763645333757	-1.09868676891142	0.227159478243905	0.382650623681395	0.334390621092783	0.0220404095250176	-0.490866941197405	-0.84421395982785	-0.13751992256696	0.320080765574701
13749	Neb	0.57984100518196	0.256046572623277	-0.723949565243164	1.23604271048972	0.531131165084153	0.569294294622356	0.0683848283026345	0.31714691969913	0.00446731401327555	0.629826525384984	0.583788996733265
13765	Nefl	0.186420847827866	0.567445464036866	-0.322602818224783	1.45749374629852	0.0886412765441823	0.137698003833862	0.063465716666263	0.434260681516862	0.00828734389606384	0.860234019137661	0.152526897566487
13774	Nek2	0.167886754331791	-0.458443716862954	-1.12459074953041	0.207703315804501	0.803372042231416	0.748477530009056	0.0204283420020456	-0.528976909018739	-0.905115809174034	-0.152838008863445	0.715893105259108
13795	Net1	0.000300199598888629	-0.607382493665279	-0.773120685191115	-0.441644302139443	0.540086661255772	0.441788839717625	0.00517961988694507	-0.766613085876831	-1.17707342452302	-0.356152747230643	0.417374992525106
13806	Neurod2	0.119643684161048	0.704198714607588	-0.230638784721076	1.63903621393625	0.379776075730114	0.706454449367203	0.0359466404378245	0.93977843501812	0.0567201487145608	1.82283672132168	0.819054213869135
13811	Nf1	0.609103065311805	0.188456299097149	-0.588670807190238	0.965583405384535	0.24068324395807	0.256153508445636	0.0535443867713152	0.465069537297644	0.0312220737755287	0.89891700081976	0.291476787752019
13852	Nhej1	0.233581826431496	-0.446737707447121	-1.2174380683369	0.323962653442655	0.486089518295102	0.400938652514326	0.0612179458206605	-0.312168367180906	-0.608304472057614	-0.0160322623041988	0.428912997362461
13853	Nhlh2	0.984438640175688	-0.00851571385079193	-0.934174649555135	0.917143221853551	0.305930797283128	0.30117441197158	0.0510669536105265	0.745159336159869	0.0101220238099277	1.48019664850981	0.692474771476447
13856	Nhlrc3	0.313341928732911	-0.331285890382845	-1.00777449730416	0.345202716538469	0.31554343867485	0.260613554266247	0.0375059190157698	-0.44767388371729	-0.81988284478921	-0.0754649226453697	0.246854933130641
13868	Nifk	0.0457406854204157	0.220824760289722	0.0324964852260429	0.409153035353402	0.131026510759681	0.157133681646257	0.0322972261641693	0.420806692721321	0.0879480146833236	0.753665370759318	0.160313931887363
13893	Nkapd1	0.0805112957278553	0.806626103564669	-0.139925393784286	1.75317760091362	0.117538656759744	0.149100472998503	0.00429366978696755	1.66532535730918	0.506713399372908	2.82393731524544	0.1905379489992
13898	Nkiras2	0.522433736460718	0.376034672680534	-0.885271151620477	1.63734049698154	0.335512043875713	0.369388509855588	0.0123212327459754	1.14725343012157	0.286508431988205	2.00799842825494	0.449028915159157
13914	Nlk	0.520484681392891	0.322634169364161	-0.744851464120513	1.39011980284884	0.150251824984592	0.168434841201849	0.0530218594323887	0.72810950199595	0.0046907322926143	1.45152827169929	0.196146439096447
13984	Nop14	0.070512196391926	0.39182897291357	-0.00350934214924314	0.787167287976384	0.140073900042487	0.17745959484704	0.0222762817934906	0.901532944556845	0.172331894068057	1.63073399504563	0.236637315324688
13993	Nos2	0.501018579879727	0.392537500849815	-0.859671445727402	1.64474644742703	0.537658972275665	0.720475194715403	0.0628336019322801	0.512725878741091	0.00305150316089353	1.02240025432129	0.881036578425165
14020	Npepl1	0.202530686171378	0.304406321181306	-0.168824281233767	0.777636923596378	0.29218567913893	0.328236751664348	0.0576047480599706	0.430567160340605	0.0220225656029747	0.839111755078235	0.359717936506035
14021	Npepps	0.251760535359156	0.264343453409197	-0.198210220416198	0.726897127234592	0.387328543831434	0.414315650115054	0.0129283140111096	0.427535363663208	0.164056079536757	0.69101464778966	0.431679407698917
14075	Nrap	0.43107288172164	-0.140917855364403	-0.509516982371182	0.227681271642376	0.90459572348048	0.852304738112613	0.0572167467315947	0.353411915659667	0.0234887808945548	0.683335050424778	0.927099537292197
14091	Nrip1	0.27012224829313	0.217940116109391	-0.178417673290113	0.614297905508895	0.450428735404562	0.490930587345826	0.0684637355828347	0.222708636737932	0.00573136219749032	0.439685911278374	0.499674724268254
14102	Nrtn	0.807959269854396	-0.148486043745736	-1.44664255764452	1.14967047015305	0.330204927408146	0.287488098375315	0.0139017397692066	0.618729560363135	0.21277119928595	1.02468792144032	0.603488472032436
14114	Nsg2	0.4975954469287	-0.144164016843984	-0.585878648280588	0.297550614592621	0.229206108265091	0.213369405335239	0.00595616403889065	0.316915837224485	0.158859266315113	0.474972408133858	0.267148657461197
14139	Nt5m	0.0153351316757993	-0.859158135835278	-1.47914848212724	-0.239167789543311	0.549461641710931	0.402018907179674	0.0569916506290542	-0.479060458453737	-0.936559450195524	-0.0215614667119492	0.470685224855641
14152	Ntrk2	0.948868042318007	0.0117829350933812	-0.377699431086967	0.40126530127373	0.139401411124314	0.140195584683886	0.0301220014301542	0.25816459129593	0.0632109988831336	0.453118183708727	0.161813632213562
14177	Nudt19	0.221655296266523	-0.413410491899169	-1.10107893368079	0.274257949882451	0.668136611597393	0.609408546708763	0.0699199224223978	-0.351937643445656	-0.703536540306892	-0.000338746584420291	0.600399618332797
14180	Nudt3	0.387543801274974	-0.268223134630683	-0.911175032872159	0.374728763610792	0.793919224960703	0.767486222768655	0.0473009592102434	-0.323944429942257	-0.606958534949086	-0.0409303249354278	0.747235242444624
14181	Nudt4	0.848021431772574	0.0363719481621384	-0.365341645907016	0.438085542231293	0.325151982359718	0.329775510050056	0.0714272616109062	0.194528440648504	0.00273902942816409	0.386317851868844	0.35274800390353
14188	Nufip1	0.364412495088258	0.361271642759824	-0.471804894102624	1.19434817962227	0.0951714944414291	0.118324336720456	0.0263354348235569	0.977168577872922	0.128182917905018	1.82615423784083	0.159043966298345
14212	Nup98	0.226633053363649	0.461625402333594	-0.323461569145492	1.24671237381268	0.0778474763546119	0.0903009630517428	0.047983350732074	0.544828976913526	0.0453514414843119	1.04430651234274	0.101236632808926
14216	Nus1	0.590718091897775	0.309608737535808	-0.920329727775423	1.53954720284704	0.220395575037288	0.2436242141219	0.0289118967707199	0.92133533655114	0.114089427530986	1.72858124557129	0.27416894579316
14263	Ocrl	0.820336562998645	0.0522955888833109	-0.434864553505026	0.539455731271647	0.234045542611571	0.236878678886145	0.0148590441428377	0.725162226828642	0.226707527324226	1.22361692633306	0.274447748486298
14267	Odf2l	0.761017824210205	0.0614526190897505	-0.365180198669136	0.488085436848637	0.201058992086203	0.20452009232077	0.024532729318794	-0.554626909414451	-0.972029450397581	-0.137224368431321	0.160119258806472
14296	Olfml2b	0.0151838494714143	-0.490001490815028	-0.808995097083778	-0.171007884546278	0.115939653386738	0.0620389193613659	0.0333801038950988	0.128614188104838	0.02974717590874	0.227481200300937	0.130364731013915
14316	Olig2	0.229790129828792	0.112904127197992	-0.071668055498665	0.29747630989465	0.27657927223134	0.28748473137537	0.0564198035338293	0.51147914966169	0.0211506669123129	1.00180763241107	0.336964288602809
14329	Opn3	0.313312144076609	-0.348249946832398	-1.06127057016279	0.364770676497996	0.0864360150996857	0.0735735973419822	0.0577480391165556	0.618489157658506	0.00523126067264845	1.23174705464436	0.123936391497376
14360	Osbpl8	0.590968734593622	0.13295441006394	-0.385631062576149	0.651539882704028	0.174312476362091	0.183156055029121	0.0461649662513206	0.19114890327332	0.0281436310428821	0.354154175503757	0.190047031651584
14372	Ostc	0.115144464548181	-0.262366779898367	-0.574498807074556	0.0497652472778224	0.151134138577805	0.128821721232697	0.0393631147968485	-0.506238148671664	-0.938743167307196	-0.0737331300361324	0.113126106225669
14383	Otop3	0.963410604254222	0.0198913391033721	-0.899405948344462	0.939188626551207	0.323581377686625	0.329956773084293	0.017942452909847	1.46495070979579	0.108681699665823	2.82121971992576	0.713681391600455
14422	P2ry2	0.410225873063253	-0.42402565285095	-1.52211434903226	0.674063043330361	0.271900187215436	0.196242301389666	0.0698073642249682	0.344226878941225	0.000958927031768253	0.687494830850682	0.353391802447655
14433	Pa2g4	0.231577061637401	0.284784932711556	-0.190727218183226	0.760297083606339	0.179916075233855	0.208052963489895	0.0612604322928091	0.527257119671458	0.00587340346255372	1.04864083588036	0.243519679714341
14468	Pak1ip1	0.104574866757585	0.269479730785461	-0.0392245344491738	0.578183996020097	0.0979569072102325	0.124467922851043	0.0494913167126969	0.442309410006936	0.0419220934984287	0.842696726515444	0.13732783799798
14469	Pak2	0.456451049204039	0.446167497577882	-0.845951580387971	1.73828657554373	0.271006150494193	0.297324374715768	0.0237205473725062	0.582301470828999	0.145232184689999	1.019370756968	0.313831024961332
14474	Pakap	0.327126303776595	0.182596702413963	-0.195220097759467	0.560413502587393	0.615924310758377	0.627821495346071	0.0170904220119262	0.587505184569861	0.183721385141417	0.991288983998304	0.650388903987761
14475	Palb2	0.857969177981574	-0.0537412754612113	-0.689770331574155	0.582287780651732	0.538367936517528	0.526849865966189	0.000912532035479913	-0.323105534066436	-0.428496297136568	-0.217714770996303	0.450155500470698
14486	Pank2	0.190279431825738	-0.441310932807193	-1.12136315890851	0.238741293294126	0.362531330879269	0.323441437855611	0.0186152203092552	-0.551274366089206	-0.9355166877144	-0.167032044464011	0.312506717097824
14494	Papola	0.194006919719445	0.619669324598224	-0.385567122217164	1.62490577141361	0.178844741757716	0.205384639970326	0.0453950478886105	0.812138906469522	0.0248699160245551	1.59940789691449	0.227099754011454
14496	Pappa	0.170321882581595	0.415728584460597	-0.187408141587835	1.01886531050903	0.781185626443923	0.816656787079557	0.00121394642854668	1.51529249337021	0.763676328989128	2.2669086577513	0.878666646310843
14524	Parp3	0.658706423449378	0.259727525020195	-0.99442531531528	1.51388036535567	0.0845334648954125	0.097362288687383	0.0434639929799578	0.812072146049995	0.0355017003141043	1.58864259178589	0.126550867652375
14528	Parp9	0.0779619341266597	0.378142747291205	-0.0162380943230636	0.772523588905473	0.397192309561041	0.455791796877723	0.0275060948258193	0.781697634165372	0.135318056057377	1.42807721227337	0.506176566998362
14530	Pars2	0.671699274988424	-0.10906984185709	-0.650992416163568	0.432852732449387	0.284946440553528	0.254065689701203	0.0339827253936435	0.228630319232536	0.0503885262825286	0.406872112182543	0.383455498561497
14556	Pbdc1	0.342912432311006	-0.324866495067913	-1.03400437543083	0.384271385295002	0.356294099935209	0.323165677828305	0.0134655781571764	-0.275875104858283	-0.443437990493321	-0.108312219223245	0.307516340718632
14584	Pcdh9	0.551748159657399	0.153285352184175	-0.385469092229651	0.692039796598	0.229852553592025	0.249295598136211	0.0429306963497956	0.399076199721234	0.0565193169544892	0.741633082487978	0.294300333324563
14593	Pcid2	0.249525838510484	0.607574690128083	-0.523685590552909	1.73883497080907	0.222336811883305	0.260667020318953	0.00658491329845281	1.43367934883096	0.415836444462341	2.45152225319958	0.305073112042177
14600	Pcmtd2	0.915937998275657	-0.0224649244896541	-0.473487077737882	0.428557228758574	0.34854360326043	0.34541026683538	0.0610617140434708	0.303374929275688	0.0161991782694103	0.590550680281965	0.393923424231148
14607	Pcnx4	0.0540224278616731	-0.710135622375904	-1.4163688764316	-0.00390236832021074	0.381993205007004	0.318389155256451	0.00251833143820655	-0.490271963171684	-0.696920695191685	-0.283623231151684	0.333129213741593
14612	Pcp4l1	0.823142285015136	-0.0495020473950563	-0.518088687308998	0.419084592518886	0.305243707174415	0.297812319180911	0.0493156243447101	-0.194361550821224	-0.363666106184603	-0.0250569954578448	0.253790632013488
14625	Pcyt1a	0.566576304338439	0.149781645985884	-0.397534243378212	0.69709753534998	0.395676239903427	0.411108527502288	0.0177621930941551	0.414337114944381	0.137465145846484	0.691209084042279	0.446886959341486
14673	Pdgfrb	0.273221948260853	-0.717241852470813	-2.17342383387028	0.738940128928655	0.843221432117345	0.653634908483632	0.0700595001538975	-0.257853801309873	-0.512132964341365	-0.00357463827838111	0.516374061928386
14702	Pds5b	0.31779061413846	0.373302364351602	-0.402207534375356	1.14881226307856	0.210788171571901	0.224260986352927	0.0325915992771909	0.365413821228065	0.0785125468145867	0.652315095641543	0.235678587784986
14743	Pes1	0.990707667118938	0.00326195752983119	-0.590548430239103	0.597072345298765	0.138126927121089	0.138330939025519	0.00144731136274528	0.486231187276121	0.305345707095682	0.66711666745656	0.162797743701499
14762	Pex7	0.0121705919626885	-1.55303459697784	-2.89277418043917	-0.213295013516505	0.268371999959236	0.193150230389479	0.0419841950898294	-0.699571802661765	-1.33990742762469	-0.0592361776988374	0.221008343078377
14787	Pgbd1	0.685865429758312	-0.198600582547928	-1.24052228814012	0.84332112304426	0.340819488273359	0.287357924198647	0.0460221355678795	0.806029788828767	0.022766108523129	1.5892934691344	0.518947547272403
14789	Pgd	0.666014234757403	-0.0814742034885347	-0.478298530353543	0.315350123376474	0.279913254648081	0.271139734585891	0.0159326110506905	0.642673630257693	0.202896321114591	1.08245093940079	0.349875202353302
14806	Pgrmc1	0.943502007920006	-0.0244402127007239	-0.755514002426653	0.706633577025205	0.0407828812577321	0.0400557782442696	0.0470707574181908	0.69325360377101	0.0367793118110245	1.349727895731	0.0613674925220742
14820	Pheta2	0.836920788095021	-0.130596072038634	-1.47839476598958	1.21720262191231	0.495254705276313	0.436507119502251	0.0662825074554554	0.341054402572217	0.00716254209426187	0.674946263050173	0.74395930164754
14821	Phex	0.72205775652989	0.108365414512117	-0.534982321606728	0.751713150630962	0.440869694078	0.458598094522403	0.0262099174013904	0.569945415218795	0.131310117805638	1.00858071263195	0.52975602253766
14831	Phf20l1	0.663210634236824	0.0959959523927248	-0.367625802302893	0.559617707088342	0.121898040445775	0.126695776299372	0.000980167125138634	1.36239364202604	0.7514138691588	1.97337341489329	0.162392897048628
14834	Phf23	0.461627203691299	0.124751596088765	-0.225385458198822	0.474888650376352	0.23224885377885	0.247559792376121	0.0485599912086156	0.686869465004752	0.0311461950685565	1.34259273494095	0.316160753829051
14839	Phf6	0.0232064232062756	0.700733045443686	0.161260164646717	1.24020592624065	0.146739722725599	0.178640538375905	0.0298371389599281	0.809640725974985	0.118491424201672	1.5007900277483	0.190198052748492
14849	Phlda1	0.25668118520088	0.310102456049172	-0.242484655717698	0.862689567816041	0.0999137298038981	0.127941210632636	0.0155368234057888	0.384628438719275	0.137950827708389	0.631306049730162	0.148434290465235
14865	Phyhd1	0.916693500330331	-0.0224705961221457	-0.477718074219353	0.432776881975062	0.506463543032461	0.501446743875589	0.0400085754016909	0.187012139460783	0.0345206659429819	0.339503612978585	0.550175234114812
14871	Pi4k2a	0.334334693699743	-0.330663518041321	-1.0391013424067	0.377774306324058	0.312691407139557	0.288907495672251	0.0523933230759591	0.399099411979717	0.0341978756370855	0.764000948322348	0.365545558308772
14876	Pias1	0.918207943322593	0.0598732943149676	-1.17666004560059	1.29640663423053	0.243973977299768	0.246545350498777	0.00968619840703325	0.376684758886944	0.162988315903885	0.590381201870003	0.282806432884277
14894	Pigk	0.133664859843865	1.09756289201709	-0.632952928819562	2.82807871285373	0.122389076036084	0.183966666149496	0.016666235835382	0.905197046276719	0.227611418986896	1.58278267356654	0.15251089468806
14905	Pigv	0.0322722562611976	-0.660070171076371	-1.21220218769489	-0.107938154457852	0.734345865832755	0.655429827564989	0.0233797502988103	-0.671942272833616	-1.1861943717073	-0.15769017395993	0.664494520808573
14916	Pik3c3	0.184319682572541	-0.0674424850238104	-0.165167795735949	0.0302828256883283	0.921070332761985	0.889157479729079	0.025195787730713	-0.124163670974441	-0.212148288390668	-0.0361790535582137	0.884453480652615
14921	Pik3ip1	0.201239871350097	-0.587114802524554	-1.54997248012558	0.375742875076469	0.275102101348777	0.225792013666614	0.014417131926155	-0.733049915696443	-1.23409841451054	-0.23200141688235	0.240600510663711
14925	Pik3r4	0.691936139376093	-0.231693988986866	-1.47729550949591	1.01390753152217	0.320501496208485	0.303770638000671	0.0189180397531752	-0.431850446559153	-0.726363872537038	-0.137337020581268	0.284284252947322
14932	Pim3	0.578237812956186	0.152301326801689	-0.422096352697586	0.726699006300964	0.191858213014958	0.208226353515642	0.0709115172593049	0.262047607460377	0.00240263541529895	0.521692579505455	0.251990248231511
14934	Pin1	0.258175104284003	-0.328028468697882	-0.916262410852527	0.260205473456763	0.47056588602027	0.424133327556798	0.0650820533999771	-0.348978427046122	-0.688933186907249	-0.00902366718499548	0.41703259181822
14985	Pknox1	0.273881004144716	-0.433374262241534	-1.25538086457866	0.388632340095591	0.689063602530249	0.635845463448309	0.0248182142236315	-0.455980934223697	-0.792742385790336	-0.119219482657058	0.614525293871538
15001	Pla2g4e	0.677747173553571	0.199242823087103	-0.817769609344728	1.21625525551893	0.661441040433603	0.695764081938057	0.0654362186412294	0.412107281963777	0.00538177300183851	0.818832790925715	0.748077337637843
15005	Pla2g7	0.472731557716343	0.238950934837033	-0.456698255494713	0.93460012516878	0.0752528154044251	0.082665875240868	0.0113647989594426	0.530458584841547	0.207101913392927	0.853815256290166	0.115899650012124
15071	Plekhg3	0.972364297618737	-0.0100457993564554	-0.624820415244471	0.604728816531561	0.656647207121375	0.655091742361062	0.00476115514611688	-0.927222242188742	-1.43881925092967	-0.415625233447817	0.378953122226799
15091	Plin3	0.89855019428747	-0.0743968601485898	-1.31219959900047	1.16340587870329	0.592186207586941	0.57943705246224	0.0611317878024918	-0.564346162512664	-1.12694502794189	-0.0017472970834338	0.460940377264561
15095	Plk2	0.289134861462706	0.595175890834423	-0.618622072555969	1.80897385422482	0.0869093611625995	0.143877378689369	0.0463416681815694	0.376319944231286	0.0468358108858517	0.70580407757672	0.1237874133581
15147	Pmm2	0.81073756366594	-0.0920249878833607	-0.90593792625121	0.721887950484488	0.250869074099115	0.243281336058719	0.0135250695879561	-0.259076195915368	-0.41627421886863	-0.101878172962106	0.226554531872289
15149	Pmpca	0.108218546022507	0.620118093872562	-0.152288749715443	1.39252493746057	0.138569273810677	0.173085203054614	0.0392602307479055	0.686140437581555	0.0731911248645742	1.29908975029854	0.192403334574367
15163	Pnn	0.10904505454349	0.188397173644171	-0.0290738026225048	0.405868149910846	0.159774769772821	0.195703963892232	0.0214614576850534	0.678778932678584	0.170506617102953	1.18705124825421	0.229538012155816
15183	Podxl	0.0750445406666384	0.836708881419923	-0.129547625394574	1.80296538823442	0.200369479810764	0.271418224195497	0.00533777501415669	0.535141622747814	0.263882173238796	0.806401072256832	0.29751300645479
15189	Poglut1	0.181915135331561	-0.435069507737839	-1.08956238389536	0.219423368419676	0.767255805222723	0.711478478159858	0.0457115572669217	-0.288661134833522	-0.536861109436994	-0.0404611602300503	0.679120189161391
15219	Polr2a	0.249172771004464	0.360179899299566	-0.275115892875514	0.995475691474646	0.294130870006524	0.323810400735191	0.0529275816149272	0.544227417275099	0.029410113299705	1.05904472125049	0.340653305036159
15220	Polr2b	0.765713141382567	0.0264604052705868	-0.160929861172801	0.213850671713975	0.0935317085219996	0.0961214864281055	0.0586230247197371	0.511344149554358	0.0148995889411839	1.00778871016753	0.121080506966744
15228	Polr2j	0.960155298363815	-0.0163315671154189	-0.709363002146117	0.676699867915279	0.167435553069127	0.166433092861298	0.002750558948027	0.83951355028066	0.442830734953542	1.23619636560778	0.217127426085438
15237	Polr3f	0.860664798179735	0.0699084584023583	-0.774112942645063	0.91392985944978	0.288209582390623	0.297172681075637	0.000147131765069099	0.34423264019401	0.267721736716095	0.420743543671924	0.35067002323512
15240	Polr3h	0.261949050107357	-0.450726964723618	-1.28462407529517	0.383170145847938	0.248268528845257	0.207483181399686	0.0643289537689013	0.198514969843916	0.00967590552540956	0.387354034162422	0.270198089519382
15242	Polrmt	0.271911639842009	0.522923597814791	-0.483458128382839	1.52930532401242	0.197717094105948	0.249127574631275	0.022515256732549	1.40345740570704	0.0508876516725021	2.75602715974159	0.328489175078254
15245	Pomgnt1	0.269831927663511	-0.428393039945722	-1.2324006444806	0.375614564589157	0.759052327332709	0.708112581270347	0.038948147814909	-0.352156794347293	-0.643130368583254	-0.0611832201113331	0.690331857315466
15246	Pomgnt2	0.181042567766862	-0.836864378727925	-2.23166967217309	0.55794091471724	0.667722396661431	0.485922555135724	0.0190325637512832	-1.50252813030531	-2.9347518871082	-0.070304373502416	0.4972530495378
15273	Pou4f1	0.964384818854359	-0.0190886917806514	-0.925437606405186	0.887260222843883	0.714027091577754	0.707570020137727	0.0158106513797223	0.935450086236348	0.238143449089332	1.63275672338337	0.857790436502107
15279	Ppan	0.219871110281723	0.14578908919581	-0.0871526486164511	0.378730827008071	0.106039306869636	0.142721033716995	0.0644002014538822	0.415504315132177	0.00739156598878649	0.823617064275567	0.184453886506445
15303	Ppif	0.737183886260898	0.15011920862063	-0.79780970598761	1.09804812322887	0.363688394126952	0.397478711791316	0.0487804287067251	0.434123089588104	0.043597156974185	0.824649022202022	0.489236394724881
15305	Ppih	0.135536259559404	-0.551617521010688	-1.29359554442464	0.190360502403268	0.676052385051957	0.610189763730066	0.0388985879467104	-0.37204917435086	-0.68038038981997	-0.0637179588817501	0.59838721749539
15324	Ppm1m	0.973247735140768	0.0117815462361565	-0.73304479837932	0.756607890851633	0.49978490620861	0.501547766642653	0.00138939019557657	-0.223346301481018	-0.302179531029513	-0.144513071932523	0.454030348462736
15346	Ppp1r18	0.904092975613232	0.0485815670314816	-0.806074630437888	0.903237764500851	0.402152263823974	0.405318325717928	0.0106940179390637	1.32162986456465	0.304991412920198	2.33826831620909	0.461978895021861
15348	Ppp1r1c	0.23283599223151	0.533052844592859	-0.40233300931542	1.46843869850114	0.652254580015028	0.726095857512026	0.0522686457424586	0.522739091294502	0.0327187727174669	1.01275940987154	0.737492747773089
15356	Ppp1r37	0.0710225375554071	0.262660111519403	0.00224552396423205	0.523074699074574	0.271979117622307	0.295814925101299	0.0443144936723802	0.678561521075363	0.0506361096353192	1.30648693251541	0.350124607907909
15366	Ppp1r8	0.245008760110761	-0.274054239542338	-0.746382507167481	0.198274028082805	0.270093675211172	0.242561838679941	0.0376704870614215	0.356894441841743	0.0647423087105105	0.649046574972975	0.306280431258885
15377	Ppp2r3a	0.92193674343488	0.0152161361725395	-0.313838594308533	0.344270866653612	0.192463796611981	0.193520695589961	0.0108203117532664	0.18459733870475	0.0796598923267658	0.289534785082735	0.205698201402838
15396	Ppp6c	0.99859951144908	0.000512050897682548	-0.617987525489014	0.619011627284379	0.173265001600763	0.173291139873913	0.0354533153274263	0.556455185826245	0.0904022234370689	1.02250814821542	0.211041550655125
15418	Prc1	0.554625803312121	0.193467632983773	-0.494011122776074	0.88094638874362	0.259612575706141	0.290034797889205	0.041856303463456	0.987602968532493	0.000252985730752275	1.97495295133423	0.40988565091613
15432	Prdm4	0.858685778794993	-0.100837873155607	-1.30257206646254	1.10089632015132	0.247911780111434	0.240323563443799	0.0470126290741903	0.494614611832624	0.0492475575189056	0.939981666146343	0.306138507818627
15440	Prdx4	0.119677329295696	-0.319951255102522	-0.709818405124669	0.069915894919624	0.467431973338823	0.411581595276173	0.00983363387178492	-0.481015339361041	-0.760597173470359	-0.201433505251723	0.386090090782433
15460	Prima1	0.8668370013058	0.0832540087789695	-0.969641368409032	1.13614938596697	0.580692162027195	0.611168018936857	0.0687780175825672	0.365237214559752	0.00162092903526262	0.728853500084241	0.727153072800953
15467	Prkacb	0.300387769208684	-0.222901420592169	-0.658316722302372	0.212513881118035	0.594809951801133	0.563166689756395	0.0702992259148475	-0.270292893812815	-0.537580370958094	-0.00300541666753534	0.532869258003217
15481	Prkcq	0.596342784962718	-0.166031005025984	-0.82503293667547	0.492970926623502	0.405702254901478	0.376023580331518	0.0244988954217755	0.351566108166959	0.0978500815451172	0.605282134788801	0.476892240740231
15532	Prpf4	0.482434693562374	-0.260826268088681	-1.04009337001303	0.518440833835673	0.516810807901718	0.477289943056785	0.00782064969174753	-0.250819452732606	-0.383254335013428	-0.118384570451785	0.45054158586829
15535	Prpf4b	0.0186618876620173	0.753617667939139	0.198682718536922	1.30855261734136	0.118368602323616	0.142246446625596	0.0173346040326257	0.581832884443193	0.180998288742827	0.982667480143558	0.160729479028533
15569	Prrx1	0.338198359618756	-0.357232429014211	-1.13271355067853	0.418248692650111	0.158084121287119	0.137565897560233	0.0485936526828646	0.28286568101243	0.0350950844169878	0.530636277607872	0.17873669543195
15584	Prss55	0.619045222453031	-0.280372202778777	-1.48289044042731	0.922146034869755	0.414088805984291	0.266962120363471	0.0402199483050246	0.92018940193682	0.0312989488608041	1.80907985501284	0.912995781369876
15597	Psd	0.319212412404729	-0.241504504082366	-0.735230041212618	0.252221033047886	0.532574121380546	0.496290164722402	0.061376317706764	0.424675056397419	0.0135687105485566	0.835781402246282	0.596872639854779
15607	Psip1	0.171602365014835	0.279785669194464	-0.118643177842938	0.678214516231867	0.158901871837968	0.18913892419989	0.0393409600531352	0.61666445486852	0.0756261160017311	1.15770279373531	0.209364811976146
15630	Psmc4	0.0619179150973376	0.363139688205867	0.0145017425387687	0.711777633872965	0.140419998627921	0.165670717390098	0.00698322601568185	0.756797155463346	0.322717215131647	1.19087709579505	0.185017745820921
15635	Psmd11	0.152300651786602	0.442146297973896	-0.169501178670001	1.05379377461779	0.22135227646442	0.254225512159407	0.0219139443409122	0.336514225520826	0.101653880817579	0.571374570224073	0.250395593548975
15639	Psmd2	0.553551797547948	0.110846471337644	-0.279503538045021	0.501196480720308	0.214811970642756	0.224416129450198	0.0519209881124704	0.59544478060963	0.0286015950607548	1.16228796615851	0.263660882737512
15640	Psmd3	0.0194319385118007	0.441327163059327	0.137585257703273	0.74506906841538	0.264900352686909	0.303424812473692	0.0226105008902984	0.480838763636615	0.133014953419184	0.828662573854045	0.345733022651046
15664	Pstpip2	0.58431360491054	0.163184064726596	-0.463096571795802	0.789464701248993	0.533813822687311	0.557696283689075	0.0143955453882216	0.649252213984194	0.215897767274138	1.08260666069425	0.640162772335106
15679	Pten	0.521454201886502	0.25116701689888	-0.573723652426075	1.07605768622383	0.248318594101549	0.263865691460844	0.0419410565298532	0.583190908203804	0.0657995590007427	1.10058225740687	0.292392883676439
15725	Ptpn4	0.865644766371007	-0.0663706722551818	-0.897680487371237	0.764939142860874	0.19181151802096	0.188784528459563	0.0300076456750345	0.431571236704972	0.0967408499393705	0.766401623470573	0.216410372784267
15749	Ptpru	0.946103804780678	-0.0386644891370359	-1.25145062360554	1.17412164533147	0.391187794193848	0.383301182779571	0.0426587014508721	0.666229398139542	0.0590308846176381	1.27342791166145	0.487104422487207
15762	Pura	0.340185438379107	-0.250391701455614	-0.788018091827495	0.287234688916267	0.463088763524782	0.434156998895562	0.0481605343730246	-0.228335811708394	-0.426432135820601	-0.030239487596187	0.435220538094982
15768	Pus7	0.269569420803024	0.237342958050542	-0.194664517970819	0.669350434071904	0.158262431081803	0.178519005914665	0.00231717926008601	0.576723151846311	0.333313034924524	0.820133268768098	0.202286128090012
15797	Pym1	0.8759253998435	0.0807160332309054	-1.01564393599247	1.17707600245428	0.242616533391014	0.248564169975856	0.0171398622536626	0.914490764639718	0.22275489331232	1.60622663596712	0.310258052658628
15799	Pyroxd2	0.246414970017139	0.508403250883827	-0.408860200413696	1.42566670218135	0.191095749380056	0.261785111921224	0.0226174273646677	1.0032220448361	0.160758210970444	1.84568587870176	0.347812035524382
15804	Qk	0.433505365260161	0.275528693209176	-0.459240996910089	1.01029838332844	0.201751662463777	0.21764269705343	0.0093477543577261	0.528009962721734	0.221773989617998	0.834245935825469	0.237968501726524
15823	Rab10	0.222019142925152	0.225229717378771	-0.139235949045557	0.589695383803099	0.140522373045176	0.164669281445885	0.0564105050105029	0.273701519092311	0.0223950077466714	0.525008030437951	0.210127648858235
15842	Rab21	0.792476266035804	0.111258297100253	-0.784707236059941	1.00722383026045	0.281529179421318	0.292069445214304	0.0263045009731637	0.972262180409731	0.129188761450379	1.81533559936908	0.352002248315985
15843	Rab22a	0.490054200629021	-0.150668932014161	-0.604132232949832	0.302794368921509	0.505636839410229	0.484519992623752	0.0547535011541963	-0.372933979573804	-0.717218848951038	-0.0286491101965699	0.446514235332157
15860	Rab34	0.0330286139083053	0.575858366659981	0.101347719964017	1.05036901335594	0.164101249724704	0.244349460547773	0.0201134741593572	0.612110084553582	0.169773671623232	1.05444649748393	0.240820975625
15881	Rab4b	0.567392640538135	-0.175647837530016	-0.820219765087148	0.468924090027117	0.331166381862275	0.303140155507596	0.0635293557402985	-0.395651178335992	-0.781031472858313	-0.0102708838136706	0.290964913420497
15882	Rab5a	0.470343429937274	0.20956724118153	-0.395127017897217	0.814261500260278	0.137047689018844	0.151394546648874	0.0326740652172057	0.797049397069248	0.101031220722259	1.49306757341624	0.176034569149571
15898	Rabgap1	0.635058684799214	0.230159280446323	-0.798806969850933	1.25912553074358	0.144677362944989	0.150816636737031	0.0211232252649751	1.37686977977321	0.0852669921289768	2.66847256741745	0.189040943329674
15906	Rabl6	0.284876217924378	0.182774136498293	-0.16021146764999	0.525759740646577	0.283794817232105	0.299719248099131	0.0299182562579875	0.706273203314368	0.120961924119847	1.29158448250889	0.336001991783602
15907	Rac1	0.966901632421661	0.0120440074558475	-0.603304470540162	0.627392485451857	0.324553707276513	0.325689587704296	0.0150054942581147	0.208281213718078	0.0791807428252994	0.337381684610857	0.350357603702134
15928	Rad9a	0.508094566660554	0.329055601480678	-0.727669120997272	1.38578032395863	0.237431956775576	0.286138380353832	0.0358269461877726	0.866411492204812	0.0720147871344492	1.66080819727517	0.330773724518823
15931	Radx	0.977992349915922	0.00901240891254617	-0.683630094621299	0.701654912446391	0.341692833879636	0.343180747209659	0.0404053436805324	0.745803059505563	0.062156633196528	1.4294494858146	0.465514992236324
15965	Rap1b	0.304843876066329	0.159550072065097	-0.153480081850199	0.472580225980394	0.149089009089276	0.160310191570257	0.0119367243872623	0.582123275453463	0.218303278360136	0.945943272546789	0.176941695555772
15986	Rasa1	0.25613771064634	0.303790645044397	-0.236340909708752	0.843922199797546	0.0960588250313353	0.111795706369131	0.0277981421295677	0.445324841954273	0.106422307799228	0.784227376109319	0.122000444841141
16005	Rasl10b	0.392097131377197	-0.294992918315446	-1.0120976034477	0.422111766816806	0.868763831301431	0.840700302968802	0.0557524057712922	-0.339070856762274	-0.652176607763669	-0.0259651057608796	0.831262475452849
16024	Rbbp6	0.163666897131485	0.420027645502856	-0.178288882462762	1.01834417346847	0.112984101878334	0.133956597434351	0.00395097910968088	1.00716600307962	0.461043226252053	1.55328877990718	0.171426810531515
16026	Rbbp8	0.0596002180532891	-0.610699013416262	-1.22139943661869	1.40978616625098e-06	0.803545208528837	0.755220158525385	0.00174236053135764	-0.951173571703557	-1.37139830024697	-0.530948843160143	0.707392602637943
16041	Rbm12b1	0.174270384741101	-0.373266158320945	-0.916647253492157	0.170114936850267	0.796379249804555	0.747236187468917	0.0191564559252118	-0.593785247978416	-1.01525909968938	-0.172311396267453	0.740767432078454
16054	Rbm28	0.605724161391515	0.157765014098159	-0.484852811256502	0.800382839452819	0.168096836964664	0.181906744491815	0.0194701215555509	1.11665616160173	0.181387842569751	2.0519244806337	0.227837406192002
16066	Rbm46	0.396476637642873	0.532761391631633	-0.835658136156677	1.90118091941994	0.279401404473567	0.509568305039899	0.00212708103417395	1.46093968155074	0.655738114891329	2.26614124821014	0.816547679526654
16112	Rdh10	0.189246759743638	-0.381027197572935	-0.959896037329416	0.197841642183546	0.968949238406018	0.956537768018602	0.0564123470562766	-0.299740796787299	-0.575947466930383	-0.023534126644215	0.945819674250041
16120	Rdm1	0.0224694446684723	-0.331953350711169	-0.565070987535023	-0.0988357138873158	0.459598783415402	0.3902909080194	0.0364338855253313	-0.373261956700805	-0.676604417359671	-0.0699194960419397	0.366251337613848
16121	Rdx	0.84587927718656	-0.0579131028250207	-0.688823118507843	0.572996912857802	0.556916301249342	0.550231267371806	0.0018684713966833	0.200466526922088	0.125075423804126	0.275857630040049	0.584187047416152
16122	Rec114	0.208248479211065	0.700646813461081	-0.505585523036816	1.90687914995898	0.379963515041712	0.483786715425342	0.00120604137877512	1.21493450126807	0.67363709950049	1.75623190303565	0.533227492112229
16150	Rer1	0.110692275655587	-0.558592479567597	-1.24994852759949	0.1327635684643	0.268763004237172	0.211803156760806	0.0289986299671077	-0.416118763059502	-0.734824743447071	-0.0974127826719331	0.225941208213206
16155	Rest	0.297957286902691	0.197137686071293	-0.184773300072235	0.57904867221482	0.321159588520084	0.342508083061611	0.0269903471438397	0.401235001260343	0.101028011477459	0.701441991043227	0.366858856918206
16157	Retreg1	0.369503990164742	0.157253594458069	-0.200369580319828	0.514876769235967	0.471249354152612	0.506742726003586	0.00404411304410599	0.241865177840151	0.132897457845081	0.350832897835221	0.528274581479019
16171	Rfc4	0.160238878185285	-0.335746774004017	-0.802261963471466	0.130768415463433	0.507737344727324	0.447226551178259	0.0480494051757197	-0.494705664659977	-0.943254382618462	-0.0461569467014913	0.419069544187575
16192	Rfxap	0.510680881397098	-0.170491305507791	-0.711069679373841	0.370087068358259	0.786309568066846	0.758722544255867	0.0425817179286926	-0.302889716930503	-0.558138838329641	-0.0476405955313645	0.746932086178193
16221	Rhbdd1	0.119341318825705	0.270529149147779	-0.0564385177211615	0.59749681601672	0.154556348189487	0.17967039134281	0.0692175755876236	0.343650508743659	0.00199944334609292	0.685301574141225	0.178023851408275
16236	Rhoa	0.59534597999308	0.162231560629139	-0.479695219367886	0.804158340626164	0.227302250587935	0.23348915717416	0.0265676832405377	1.12591259858819	0.0946489593054858	2.15717623787089	0.274025648900703
16249	Rhot2	0.379387949902783	-0.285336168390966	-0.958240938692765	0.387568601910834	0.307263088635205	0.277889585092603	0.0151666472060934	-0.349705042739773	-0.571231695614072	-0.128178389865474	0.263817948529594
16259	Ric1	0.291189899319075	0.703477106731645	-0.780523967574209	2.1874781810375	0.202850701206605	0.238695553688669	0.032536527631527	0.757962679544988	0.104565452617887	1.41135990647209	0.253796627158371
16266	Riiad1	0.697401761280663	0.241403160876485	-1.0829876839104	1.56579400566337	0.337196117057173	0.379168185392889	0.0363604776881647	0.756124947373898	0.0828010506564288	1.42944884409137	0.408752332919131
16269	Rilpl2	0.114713205601755	0.564897528986772	-0.145547302613035	1.27534236058658	0.285938097233926	0.322205595791587	0.00212188656309075	2.27953079357751	0.622887478637028	3.936174108518	0.419482367954578
16307	Rmi2	0.297036620578172	-0.379296249072008	-1.13117389742256	0.372581399278542	0.900819537929564	0.870200494832147	0.0179430645040042	-0.693236570500112	-1.18967540386733	-0.196797737132899	0.836826620678526
16326	Rnd1	0.680238760456079	-0.218180916777404	-1.34340003749005	0.907038203935241	0.522149276685204	0.467069093773633	0.0473432021190451	0.372719251676368	0.0443824735420474	0.701056029810689	0.605330998972196
16335	Rnf115	0.221533413385455	0.215608512249971	-0.132498861022523	0.563715885522465	0.189138732758265	0.197886001251508	0.000581692921893837	0.763311695026004	0.513019803524632	1.01360358652738	0.226427658442207
16341	Rnf128	0.0295331916133944	-0.304467694381307	-0.534512642489936	-0.0744227462726788	0.349714366070679	0.276041908212405	0.0466088173233744	-0.238971584026027	-0.444403821451101	-0.0335393466009526	0.293215746487061
16349	Rnf144a	0.293531720738474	-0.235880935562086	-0.690027401294658	0.218265530170486	0.725469846420551	0.691874826754793	0.0618985455389563	-0.366384841175702	-0.718296446393388	-0.0144732359580163	0.655428169423166
16359	Rnf166	0.107037324036354	-0.460990737697298	-1.01167349674256	0.0896920213479659	0.531616798443762	0.455205358749215	0.0322176308185448	-0.461065092275533	-0.828463615631589	-0.0936665689194783	0.446099682605505
16366	Rnf181	0.0139462574832234	-0.232873781875984	-0.374858231527344	-0.090889332224624	0.580507223932354	0.513196500892827	0.0312069221801032	-0.41374328164098	-0.737301616583858	-0.0901849466981009	0.504904616286067
16371	Rnf19a	0.0143273026921786	0.13180778920687	0.0516066623684078	0.212008916045333	0.142461389512674	0.154210456022374	0.0146802473154728	0.411536224081596	0.150210117970296	0.672862330192896	0.184040837439371
16403	Rnf6	0.851771923584089	-0.0668898304135415	-0.825252213847947	0.691472553020864	0.149260201680268	0.144480837467775	0.00401579359187611	0.342909538154015	0.186473268427932	0.499345807880098	0.194171375370572
16413	Rnps1	0.8434852077987	0.067897821257743	-0.66050837314664	0.796304015662126	0.149131925206721	0.153529316355526	0.0603889181867239	0.416873553714418	0.016117373608396	0.817629733820441	0.180579661097257
16425	Rock1	0.263332466034222	-0.237741646695419	-0.664110675629706	0.188627382238868	0.267038482647883	0.236256647661539	0.0424133418536685	0.375690113051478	0.0557669677091644	0.695613258393793	0.314437916158914
16515	Rpp38	0.460755084942767	0.395667405097515	-0.750658929491918	1.54199373968695	0.094344642694817	0.113821135675481	0.0189508817932192	1.40898300193112	0.111105333539113	2.70686067032314	0.159072307295708
16535	Rps19bp1	0.433042887403474	0.200609831083208	-0.329183434957656	0.730403097124072	0.274298201127397	0.301512169727682	0.0153278735417217	0.552201935647364	0.186644686879386	0.917759184415342	0.356684032545443
16557	Rps6ka4	0.00880031633565876	-1.13203821873558	-1.908180637076	-0.355895800395162	0.428727998777895	0.338130939915738	0.0126767123395698	-0.762974167452561	-1.27179922605659	-0.254149108848531	0.358289841439784
16560	Rps6kb1	0.177708553193034	0.44704186956836	-0.219265427248325	1.11334916638504	0.142611332486731	0.161988779557405	0.0278931721598242	0.647686710966575	0.130073888660139	1.16529953327301	0.172401070775754
16576	Rragc	0.717698267954147	0.097224433761784	-0.470226028213736	0.664674895737304	0.201197159238531	0.207532467487612	0.0260174845268087	0.702339886658672	0.143741025732186	1.26093874758516	0.23270756819035
16587	Rrnad1	0.434194407123124	-0.214576272617688	-0.783578079683844	0.354425534448469	0.142597861860818	0.122348590912912	0.0516175093948808	0.565811362033237	0.0321405845886444	1.09948213947783	0.197915363541837
16602	Rsf1	0.492500467625206	0.428125163837587	-0.918537254504656	1.77478758217983	0.150844953369835	0.186817005354901	0.0274890189678008	1.29779435734044	0.0232771910007314	2.57231152368016	0.226295692387653
16610	Rsph3b	0.28211767042157	-0.241503260447235	-0.694524182871487	0.211517661977017	0.991581874324308	0.988688124823953	0.0404939580336416	-0.476667116011365	-0.884794335763674	-0.0685398962590567	0.988576647217775
16618	Rspry1	0.11905703656428	0.664290746010715	-0.206090178481484	1.53467167050291	0.153461917482718	0.172545736116269	0.0246147243694194	1.13076331991112	0.115456640418075	2.14606999940416	0.194485191185995
16619	Rsrc1	0.0532597452290903	-0.483665809568686	-0.93586828468181	-0.0314633344555622	0.873150372377869	0.843940985492821	0.00482596296543299	-0.883850118773351	-1.36630954187936	-0.401390695667343	0.832474232242688
16639	Rtn2	0.75969217919905	0.0729899642448966	-0.431022940670777	0.57700286916057	0.606813935268019	0.618093183963506	0.036895501905181	0.162625750781538	0.0335092288017907	0.291742272761284	0.633527562930084
16640	Rtn3	0.34835785332939	-0.23053603739561	-0.733669330119458	0.272597255328238	0.338028032042106	0.315909800095897	0.0625200263163617	-0.419090097759151	-0.826884359025967	-0.0112958364923358	0.28918206737846
16655	Rufy3	0.470345390678161	-0.187745570430161	-0.728326982657086	0.352835841796763	0.401656223862243	0.380334187666046	0.0449509572588107	-0.781281283953895	-1.52929504549689	-0.0332675224108959	0.320083247684401
16658	Rundc3a	0.577375987080808	-0.0578611669215114	-0.274500848458196	0.158778514615173	0.380791818005101	0.373489100057187	0.0407165792866106	0.234190313300886	0.0412654032771666	0.427115223324606	0.417236514686121
16661	Runx1t1	0.112261808206581	0.537478204378269	-0.128185637297986	1.20314204605452	0.263786568614845	0.364240440834185	0.0671540709741245	0.291972430867534	0.00695950746855206	0.576985354266516	0.358485157638606
16673	Rwdd4a	0.0714614433851547	0.471950693172271	-0.0140869348126226	0.957988321157165	0.163618470746811	0.201786410307122	0.0121630981026985	0.559839442252033	0.210177926166779	0.909500958337286	0.215793308409734
16683	Ryk	0.495814613314349	-0.173267912255572	-0.70305993315874	0.356524108647596	0.733235606158232	0.706248616346837	0.0255074104193179	-0.20677893250606	-0.354809102443481	-0.0587487625686394	0.694767614486855
16691	S100a16	0.190051137540516	-0.338194387686735	-0.849398349425173	0.173009574051704	0.370018010923669	0.323021893616099	0.0277681959554354	-0.474238369254576	-0.83720872602901	-0.111268012480141	0.311165737928449
16741	Sarnp	0.621032142093553	0.222092689425432	-0.729263113942465	1.17344849279333	0.123098945914933	0.133980801674023	0.0194649892932184	0.802430082533157	0.196002352087804	1.40885781297851	0.171821177767961
16744	Sart1	0.974264416871515	0.00688787519720927	-0.44576228298845	0.459538033382869	0.30892548613527	0.309458329635843	0.0169916909399111	0.655249470826977	0.197601267305669	1.11289767434829	0.373901511597183
16760	Sbf2	0.262129856875949	0.378129707989204	-0.312133097149259	1.06839251312767	0.204532149904408	0.222136456942299	0.0331784618417837	0.616364004298273	0.102558198970463	1.13016980962608	0.255951399005764
16782	Scara5	0.133236459895452	0.582895857760503	-0.201307594833333	1.36709931035434	0.59088685582594	0.671367566809165	0.0174742041453852	1.01411699965622	0.217363721176506	1.81087027813593	0.723314064542275
16783	Scarb1	0.603851813333003	-0.220128420107425	-1.11717180915599	0.676914968941138	0.602799690247876	0.565934779795347	0.0483413464887877	-0.509570329871292	-0.974024247465887	-0.0451164122766977	0.51238692771012
16790	Scd1	0.316690032264476	-0.17000417346559	-0.51306952704135	0.173061180110171	0.434762401638919	0.401014476005668	0.06500301064393	-0.243349812190084	-0.476788952671807	-0.00991067170836007	0.384345982789199
16792	Scd4	0.00704165889835706	-0.258590870714251	-0.391802272749286	-0.125379468679216	0.623177224260047	0.360676815557758	0.00971634691885105	-1.61292945597846	-2.95515465997499	-0.270704251981935	0.172691209526409
16797	Scg3	0.452391966875377	0.412798873024754	-0.763575556195565	1.58917330224507	0.100370633798375	0.125497025493478	0.00712623005816454	0.971562029979727	0.37250595015611	1.57061810980334	0.175483905084529
16826	Scp2	0.131148180603549	0.764570276758808	-0.309167236587339	1.83830779010495	0.199341587152718	0.245112859454602	0.0370920339006963	1.01473013871854	0.0280682157118366	2.00139206172525	0.269294519913692
16830	Scrib	0.403121665738212	-0.378768007582178	-1.33572188572918	0.578185870564822	0.792499550565678	0.75653712967557	0.0419608642299116	-0.635335539622444	-1.20667248662242	-0.0639985926224635	0.715550250939875
16843	Sdad1	0.420827636779921	0.172943606769192	-0.269929039859709	0.615816253398094	0.162056008269097	0.173529979598252	0.000144903562671725	0.688287940284791	0.52349968353604	0.853076197033542	0.20209875338103
16845	Sdc2	0.295124356057899	0.269986897088747	-0.253939691051436	0.79391348522893	0.0797340914267139	0.0954649403415435	0.0324346470087062	0.69517868327936	0.107160596969767	1.28319676958895	0.108848746029176
16855	Sdha	0.115846019576831	0.742801104676726	-0.241071749906454	1.72667395925991	0.137453645604187	0.165961540149809	0.0113908747568217	1.07236496994395	0.303801536171664	1.84092840371624	0.201348482747046
16859	Sdhaf4	0.948605727993104	0.0312608454972336	-0.996991425166535	1.059513116161	0.175465611573387	0.180590283893897	0.00761951023642373	0.878384530567683	0.344220525168977	1.41254853596639	0.297025111274955
16882	Sec22c	0.217368699647549	-0.573916114353156	-1.55208489017706	0.404252661470746	0.938825993986933	0.912977665139707	0.00851966180944036	-0.714141068697545	-1.13893531715313	-0.289346820241962	0.908643761398093
16901	Sel1l	0.790487896781239	0.0801614015618672	-0.558116072945448	0.718438876069183	0.0855704755043577	0.0887097468794239	0.023934145669738	0.781384378916788	0.160229787110819	1.40253897072276	0.118165925607781
16902	Sel1l2	0.180636255207854	0.290478345364997	-0.134398648149685	0.715355338879679	0.568033701251944	0.616399319521207	0.0652230450558609	0.477620506187756	0.000480861321142168	0.95476015105437	0.651714034459286
16909	Selenok	0.739427631315896	0.0801790878366826	-0.428655537908197	0.589013713581562	0.0532713450051665	0.0554345145267146	0.00733158556121159	1.15231187338585	0.391653452231423	1.91297029454029	0.0878842297129715
16915	Selenot	0.512129932452144	0.221031643534281	-0.485739969626111	0.927803256694673	0.0958108068618841	0.10058543250131	0.0454180308010606	0.528359311441262	0.0541465319337142	1.00257209094881	0.112570396648673
16919	Selplg	0.0363615263735094	0.584593552136312	0.0878340164059581	1.08135308786667	0.359566312258664	0.568004184208038	0.0120968354708068	0.742622597220873	0.256199289718982	1.22904590472276	0.651605079449884
16948	Sephs1	0.192736899306657	-0.415034994863986	-1.05553284346799	0.225462853740013	0.567755875559639	0.514581640090105	0.0350192789755657	-0.296577689272405	-0.531885266059238	-0.0612701124855723	0.524273038009148
16957	Septin4	0.991025597654704	0.00596827590067613	-1.11900236924438	1.13093892104574	0.375360844161177	0.376913969486131	0.00141198084887943	0.47458323433258	0.299432397549926	0.649734071115233	0.518547161617068
17007	Setd1a	0.0881201636295112	0.762277896209939	-0.150230996302801	1.67478678872268	0.26389371251127	0.332069983230776	0.0391647778361013	0.738364076312894	0.0694016566436909	1.4073264959821	0.356511599687894
17023	Sf3a2	0.0050726712801525	0.995420984833121	0.425264184827277	1.56557778483897	0.160698477221407	0.268435258320585	0.00839579100995804	0.945445678086407	0.343770273161234	1.54712108301158	0.270130099989607
17025	Sf3b1	0.0637553129712578	1.48730270553688	-0.539770521847257	3.51437593292101	0.0722449372355451	0.0864262031472488	0.0211858426825553	1.50706968692864	0.0255629465608784	2.98857642729639	0.105153816294233
17026	Sf3b2	0.377792631681019	0.22179159531732	-0.295309081988752	0.738892272623392	0.237238256330542	0.262692659603783	0.0482917516941511	0.735558360512988	0.0248386559934186	1.44627806503256	0.308645096115243
17033	Sfmbt2	0.619587669720941	0.319479601568127	-1.06067361597321	1.69963281910947	0.672715723411078	0.705023408097735	0.0121525036109776	-0.378493327025239	-0.605979757889852	-0.151006896160625	0.592781667800467
17035	Sfpq	0.341881197216258	0.221804263136796	-0.254719600876142	0.698328127149733	0.161840224833622	0.186969380862829	0.044647708921347	0.600312604035241	0.0549359294336381	1.14568927863684	0.217702293007111
17042	Sft2d2	0.264165046186679	-0.348761908677911	-0.985326094458041	0.28780227710222	0.973913741392937	0.96567496487897	0.0547709866848838	-0.345846464343575	-0.663701568640596	-0.0279913600465538	0.959880425721341
17066	Sgpl1	0.215379274742333	-0.579575107598854	-1.56375481173444	0.404604596536736	0.0849615598033882	0.0722134089976793	0.00974219948342282	0.749026999333148	0.28370556174368	1.21434843692262	0.110435876339051
17130	Shisa4	0.387110888854816	-0.240965263932786	-0.816071681563149	0.334141153697577	0.340329438039692	0.309670654845875	0.0698859967857483	-0.276375350451531	-0.54933500266389	-0.00341569823917143	0.302621930979486
17160	Sidt1	0.0194403889908146	1.27891245945653	0.145910415069054	2.411914503844	0.674285010294402	0.770056090727787	0.00897060732233409	1.21268642414432	0.353552706741799	2.07182014154684	0.783189351015566
17173	Simc1	0.986476911329146	0.00411892218755788	-0.511095579706655	0.519333424081771	0.153819693780337	0.154097373012471	0.0409935680380465	0.585282551974089	0.0694075805983814	1.1011575233498	0.189697045783642
17180	Sipa1l3	0.222910064441076	-0.342718585723143	-0.907525594594482	0.222088423148197	0.694419492553244	0.654209665081461	0.0536879771745203	-0.367627483075335	-0.704532102340847	-0.0307228638098228	0.64949778645335
17236	Slc12a6	0.27263775995059	-0.128928005532602	-0.363021089221226	0.105165078156022	0.283608866508304	0.265377286274949	0.0385485960621561	0.379280885068733	0.0654203876017654	0.693141382535701	0.318340061064734
17266	Slc17a5	0.45118685188995	-0.15206067918606	-0.56925220880648	0.265130850434361	0.58808304547017	0.570987317644271	0.0507988581152515	-0.363199039642156	-0.689889207123641	-0.0365088721606717	0.52791880144542
17274	Slc19a2	0.86380498623876	-0.0951180022350023	-1.2715555439251	1.08131953945509	0.155922521619528	0.148107787937635	0.05102559728153	0.377960375109682	0.0366325257474462	0.719288224471917	0.18426103104987
17281	Slc1a7	0.516699906201946	-0.433377975342646	-1.88175211908869	1.01499616840339	0.703413882108238	0.588230593259856	0.0390232183263738	0.766418198201179	0.0670748099584249	1.46576158644393	0.819532787281543
17287	Slc22a15	0.209778766938728	0.397514910414316	-0.242008900520656	1.03703872134929	0.274467193678222	0.324777159476048	0.000123192878560854	0.868259937642534	0.656199561598745	1.08032031368632	0.371733544454732
17292	Slc22a2	0.0733084525340505	0.342248666670901	-0.00484310012821798	0.68934043347002	0.583634813446488	0.678855921701224	0.0127410840583949	0.726015697147686	0.246400341039885	1.20563105325549	0.790938411025247
17294	Slc22a22	0.610988647314574	0.127020394916593	-0.397104096489103	0.651144886322288	0.817676598731621	0.829482313353993	0.0409681278303837	0.531082405533554	0.0691531816839603	0.993011629383147	0.868491699612838
17300	Slc22a3	0.33169336119985	-0.37685277471094	-1.18558373782731	0.431878188405435	0.672541082400406	0.593236845191189	0.0410342318983038	-0.355170959771782	-0.653503254413356	-0.0568386651302084	0.607540395672848
17310	Slc24a2	0.308740563929984	-0.403783528023997	-1.2298547590692	0.422287703021204	0.613810148705452	0.553860106686557	0.0363667491225123	-0.429732748617195	-0.782454368802792	-0.0770111284315981	0.552762117138403
17318	Slc25a13	0.604494883989878	0.0893411684291033	-0.271777961127858	0.450460297986065	0.248361821488551	0.259538292450756	0.0529376067278498	0.382193250116592	0.0326497231343378	0.731736777098846	0.296034286157628
17324	Slc25a19	0.0831991975423376	-0.180987443669428	-0.369217072607283	0.0072421852684271	0.598230067574129	0.565671532718151	0.0641201387211259	-0.406163834684799	-0.803806141734362	-0.008521527635235	0.548421457236302
17365	Slc26a6	0.145297564905817	-0.515125626534563	-1.22364756336619	0.193396310297066	0.880434667636013	0.845376409289113	0.036104478952467	-0.289624540824113	-0.521294545359936	-0.0579545362882892	0.801537416594394
17366	Slc26a7	0.782331740679324	-0.133016258212113	-1.15402945378877	0.887996937364549	0.640014208906809	0.602336675129316	0.0397876153662306	0.405093049660786	0.0650335885695881	0.745152510751984	0.731707755404281
17405	Slc34a2	0.464947152814922	-0.428201925327103	-1.68892720222564	0.832523351571434	0.74436809032014	0.538161681118599	0.0243996624302803	-1.38516127182547	-2.74153715541141	-0.028785388239523	0.144694814726928
17418	Slc35d2	0.0518311193832911	-0.885954832648732	-1.80268489676183	0.0307752314643642	0.582421403853287	0.319073742399633	0.0101986723924805	-1.18785797717816	-2.049335883916	-0.326380070440321	0.26188691381703
17428	Slc35f5	0.157935026998994	-0.437884762954264	-1.05339710711192	0.177627581203391	0.228505093469557	0.187201513204389	0.0146414665388419	-0.710932019301028	-1.19574783343419	-0.226116205167869	0.166603377767717
17445	Slc38a4	0.296700686793417	0.317595571009938	-0.305141312431691	0.940332454451566	0.694689742705726	0.822561393163772	0.0673603339824313	0.136822445564572	0.0052701077959442	0.268374783333201	0.758661816938936
17458	Slc39a6	0.168417918559491	0.658607980294146	-0.347161477194757	1.66437743778305	0.0657866413827009	0.0882976187583768	0.0257105862109596	0.923161389353194	0.140491514203966	1.70583126450242	0.108652276076009
17484	Slc48a1	0.0733374548774477	-0.418463091959416	-0.848679456699745	0.0117532727809124	0.654295291225285	0.592669411552923	0.0259801466993206	-0.312654994882018	-0.540654030907841	-0.084655958856195	0.589557697344089
17489	Slc4a1ap	0.214873753522656	0.651590215126285	-0.474222991939063	1.77740342219163	0.191995675313853	0.214724666841845	0.014899021162484	1.42445247791346	0.186961972604088	2.66194298322284	0.247520805356142
17490	Slc4a2	0.897654877744881	-0.0472373405375179	-0.82559751296386	0.731122831888824	0.29441513477581	0.290935742734338	0.0290298358785497	0.808460039481709	0.124014091815094	1.49290598714833	0.360849640701105
17622	Smarcc1	0.0854277187095177	0.388848200493956	-0.0312411434730608	0.808937544460973	0.182782076292827	0.21779050769145	0.0494720804514643	0.590281122367183	0.0377360939657306	1.14282615076864	0.236038147803828
17623	Smarcc2	0.00760729112332602	0.492559221714545	0.223224086647907	0.761894356781182	0.320343910636192	0.35923187325998	0.0113604596056562	0.503152309201482	0.198373726344757	0.807930892058208	0.376805676951527
17662	Smim27	0.608224598722931	-0.0955020194509612	-0.48577139311528	0.294767354213358	0.386289707414493	0.368877189227026	0.0470715642098813	-0.238427693375084	-0.444020206506638	-0.0328351802435294	0.327858458332607
17669	Smim7	0.304656458078423	-0.347938797212878	-1.04620176268284	0.350324168257085	0.779846447549148	0.74452372700704	0.0176196407610835	-0.324842079939922	-0.538118263676507	-0.111565896203336	0.704974570665329
17671	Smn1	0.139151276383963	0.297045428295575	-0.0877390547452003	0.681829911336351	0.153790678957407	0.189143201449799	0.06541492679576	0.392718097128059	0.00656782597293198	0.778868368283186	0.204910046692541
17685	Sms	0.440260233649063	-0.127466046194012	-0.467773784850228	0.212841692462204	0.181366921868528	0.172396280004672	0.00483076707102645	-0.414095416104603	-0.613872950510491	-0.214317881698716	0.153510652221494
17698	Snap23	0.130677545081151	0.772058309156064	-0.312925940120713	1.85704255843284	0.123937932240908	0.154757570877509	0.00514275127692546	2.13677540048692	0.317471735608313	3.95607906536553	0.187478079377463
17721	Snhg16	0.0608203404953708	-0.614834884663446	-1.23452100448424	0.00485123515734565	0.438840086403268	0.325749282904589	0.00657357640350567	-0.519453625320347	-0.795239890117101	-0.243667360523593	0.331793000435991
17739	Snph	0.0485647667862154	-0.482017671537485	-0.919335782813413	-0.0446995602615579	0.856507708244052	0.803781972093694	0.0268685263063608	-0.421026931477905	-0.73681925065113	-0.105234612304681	0.811145626594108
17742	Snrnp25	0.549996117178993	-0.209360302486546	-0.945518551817113	0.526797946844021	0.354779211178529	0.33138180463673	0.0288922815533032	-0.524898728724688	-0.935843506118542	-0.113953951330833	0.265665713808575
17743	Snrnp27	0.0344332405552055	0.740533626673453	0.0946811895456302	1.38638606380128	0.114584171641097	0.185816853195091	0.0312882672260311	0.721523341850979	0.113100543130263	1.32994614057169	0.18562203719202
17761	Sntb2	0.359565063368557	0.235706380292369	-0.292316861850685	0.763729622435422	0.35333720056983	0.374736469383376	0.0164999763740455	0.780287730327939	0.219928569485858	1.34064689117002	0.423158300648233
17767	Snx1	0.648727785907151	-0.280235558720932	-1.59495011757382	1.03447900013196	0.246326393828518	0.230635598338737	0.0375933819768944	0.430189230706009	0.0735163816648985	0.786862079747119	0.271183915493235
17792	Snx5	0.029876427495216	-0.38573214499374	-0.682046847452776	-0.0894174425347032	0.258021548362545	0.225560705299655	0.0368999043918523	-0.320344611289205	-0.579427272112467	-0.0612619504659427	0.230271760540001
17793	Snx6	0.346861801999703	-0.386545237463976	-1.24677512087883	0.473684645950873	0.298191614170942	0.266495677457063	0.016303578324265	-0.261237217959325	-0.427748421668369	-0.0947260142502808	0.265459055072318
17805	Socs6	0.788811415736433	-0.0947464993661093	-0.843452426539267	0.653959427807049	0.2240466010152	0.216466015945028	0.0418478497889474	0.348090826867012	0.0542771766048165	0.641904477129208	0.267442359755567
17806	Socs7	0.479821213306446	-0.261370799049764	-1.03742549936011	0.514683901260587	0.679493926257513	0.648756104446144	0.044294354159683	-0.231986038144431	-0.428093026909728	-0.0358790493791346	0.645119783554689
17838	Sox8	0.484684353509672	0.0945168440046104	-0.185319040939828	0.374352728949049	0.413840360632419	0.430389389809202	0.027074679500101	0.71435123881822	0.137775788361397	1.29092668927504	0.493482534379688
17851	Spaca5	0.850708175125532	0.105550769011736	-1.08444354735301	1.29554508537648	0.102280677891926	0.139726918352068	0.00206603106174364	2.98338322724985	0.330857946067743	5.63590850843195	0.77402428008154
17862	Spag7	0.220070101630841	0.448652600518232	-0.299827052849355	1.19713225388582	0.159952234190677	0.19355993644341	0.0311541948059606	0.939477862610557	0.0933438239073927	1.78561190131372	0.226975621555035
17864	Spag9	0.0652690926124399	0.352808483632194	0.00856742058280907	0.69704954668158	0.151983584984989	0.171056531233253	0.0233601628487742	0.542538936761163	0.140945322093357	0.944132551428969	0.184021229381836
17875	Spata22	0.0524550694621718	0.699993723083526	0.012452241169732	1.38753520499732	0.230687109223441	0.449041793680703	0.0549843860065462	0.396670627192597	0.0284049982398661	0.764936256145327	0.405299320138832
17901	Specc1	0.417801288468489	-0.270039192001363	-0.963982161815879	0.423903777813154	0.836765887932085	0.81824141366497	0.0590127117843944	-0.299459095348062	-0.579548862927003	-0.01936932776912	0.799155020644729
17941	Spock3	0.135740472094862	0.493117656491838	-0.161747606355893	1.14798291933957	0.744650070954501	0.792935525241461	0.0297088112038076	0.940406849425442	0.104796588954004	1.77601710989688	0.834387250900965
17942	Spon1	0.805116265043737	-0.0760090636533159	-0.727935531184142	0.57591740387751	0.147013159100771	0.143148657590973	0.0577441636504735	0.478978029732684	0.0195750103051555	0.938381049160213	0.185346267796123
17958	Spry2	0.616008849284337	0.150422622578747	-0.480374911814822	0.781220156972316	0.147413180036946	0.157900511398366	0.0276709762013737	0.247959995358331	0.0654633752047781	0.430456615511883	0.182853756591566
17961	Spryd3	0.326592769360267	-0.503467578594644	-1.59881266634285	0.591877509153564	0.370542658052873	0.322853119745393	0.0573777257844091	0.619940877466707	0.00632110430952537	1.23356065062389	0.422649505588449
17962	Spryd4	0.558226722169985	-0.163019208492505	-0.746251916336962	0.420213499351952	0.504643182828016	0.479382495413121	0.0234062983532375	-0.429641549790761	-0.74013778340999	-0.119145316171532	0.417271804490786
17966	Spsb3	0.368123714870462	0.251280273244569	-0.323762353448642	0.82632289993778	0.259346006114098	0.283348920740425	0.0250177879121817	0.708204709376208	0.150214759779722	1.26619465897269	0.328146542140344
18016	Srpr	0.585260991705901	0.256397539627983	-0.739666549387048	1.25246162864301	0.0425194356295551	0.0525242905414337	0.0249642335653959	0.756812391014293	0.152461721352512	1.36116306067607	0.0745523939062512
18028	Srsf11	0.0469464183842006	0.461599070063448	0.0490773789671997	0.874120761159696	0.099614220452097	0.139870423116604	0.0335710930521828	0.716421504852333	0.100566290528592	1.33227671917607	0.148585215858016
18033	Srsf5	0.122261595707716	0.192257738004952	-0.0404027158209766	0.42491819183088	0.0565817583763579	0.0636779257654225	0.0236394785255211	0.593860443235636	0.147248573968284	1.04047231250299	0.0808275003400396
18052	Ssna1	0.0136286934349502	-0.492536247002045	-0.804432205781558	-0.180640288222533	0.442612276594355	0.367264366189496	0.0644409474994338	-0.386469955996686	-0.764106681903557	-0.00883323008981518	0.369067827179767
18063	Ssu72	0.228311808007996	-0.372949698564375	-0.9991609858795	0.25326158875075	0.407121630337898	0.368427881800529	0.0493766708839515	-0.337220241310961	-0.636507929849248	-0.0379325527726734	0.366095274502874
18104	Stap2	0.0174913670047576	1.58290477026197	0.0656051801222914	3.10020436040165	0.0113892638804023	0.0632757331881031	0.0286824992232392	0.842131312656548	0.124244986307806	1.56001763900529	0.0443422261488264
18176	Stpg4	0.965537458013384	0.017161282895611	-0.824934425611967	0.859256991403189	0.329778326721364	0.33608512510961	0.0115724007975744	1.1444995201614	0.30028233529675	1.98871670502606	0.569757310016745
18181	Stradb	0.322207859894013	-0.257410158148111	-0.788302994381235	0.273482678085012	0.977486040912605	0.971596244188338	0.0699375099915209	-0.0667550903684182	-0.131549803582598	-0.00196037715423807	0.966505640432753
18204	Stx4a	0.322554568340093	0.416258336240474	-0.464899873135568	1.29741654561652	0.295309091983558	0.338047111321039	0.00794616064474883	0.926344154959201	0.348366885652139	1.50432142426626	0.387170777132029
18243	Sult5a1	0.587725696765769	-0.351843473427152	-1.74722716909248	1.04354022223818	0.867262137505684	0.762841573796318	0.0588081860196019	-0.237816259123637	-0.458225442070306	-0.0174070761769684	0.838424280294733
18247	Sumf2	0.0260042082684605	0.845399128613747	0.143900241798485	1.54689801542901	0.179184305332362	0.220071158289359	0.0510189867643236	0.613297717358913	0.0300972580193345	1.19649817669849	0.229166599909323
18260	Supt6	0.597069570198879	0.268916157313883	-0.812371266798639	1.35020358142641	0.195258168442459	0.209331126398021	0.0287172169451987	0.986628249875078	0.105192827685513	1.86806367206464	0.257743588467127
18275	Suz12	0.245441156231854	0.299381523335389	-0.2189476591111	0.817710705781878	0.231566284691092	0.245848080299334	0.00586795820409465	0.905703302748481	0.384155611146063	1.4272509943509	0.277759761788704
18301	Syk	0.124960522945739	0.629353464884387	-0.204290782131727	1.4629977119005	0.418077614013094	0.475225765683653	0.0489930614721378	0.762950269729842	0.0164119890593651	1.50948855040032	0.485548018787226
18306	Syna	0.0938354587720864	1.11018031601385	-0.412721223999444	2.63308185602715	0.575072462042587	0.722575754681131	0.0107790650847221	1.73606570632261	0.188116077938748	3.28401533470648	0.793449446153859
18308	Syncrip	0.388838203708256	0.237586087559532	-0.331471097168076	0.806643272287141	0.172919733301664	0.183872247615811	0.00842848562342098	0.667608640319283	0.276653558952141	1.05856372168643	0.20610873928352
18316	Syngr1	0.49751555423348	-0.214752480536792	-0.876730937706438	0.447225976632853	0.36043511045588	0.327641129032334	0.062263239972624	-0.491001168753562	-0.975226611917168	-0.00677572558995648	0.294293063543001
18332	Syt1	0.940873833761222	0.0220083992826202	-0.606975880878376	0.650992679443616	0.517997325322576	0.521420084615615	0.0684346939534791	0.318776962067663	0.00433334793202172	0.633220576203304	0.576839060970339
18346	Syt7	0.185861298714702	0.467739305997434	-0.248333317590524	1.18381192958539	0.254309264282538	0.331876839761382	0.040398664034092	0.951354022321476	0.0217309743156039	1.88097707032735	0.35622119214421
18372	Taf1	0.189365351027777	0.224740141050481	-0.109180241890588	0.55866052399155	0.0997909835584933	0.120202389132576	0.0226136172163273	0.340888091680892	0.100729975786934	0.581046207574851	0.141497132323027
18393	Tafa1	0.262433674863802	0.555251747919285	-0.497477472561707	1.60798096840028	0.686090914909569	0.744000657754775	0.0510946952515016	0.491287524240347	0.0373351011999183	0.945239947280776	0.74523806851662
18433	Tatdn2	0.48634256283758	-0.31650784910599	-1.27848065090154	0.645464952689562	0.643454009495034	0.606892196039627	0.0648965088068645	-0.308418231444669	-0.606676680155326	-0.0101597827340115	0.601353540081362
18443	Tbc1d12	0.69792879510944	0.098575287021312	-0.43680996683793	0.633960540880554	0.140108013662938	0.145790994500867	0.00680747070312261	1.24499905979566	0.411337506851691	2.07866061273963	0.181008370034831
18446	Tbc1d15	0.55921154916492	0.280784150120701	-0.739293554312459	1.30086185455386	0.1429866467863	0.153297557403786	0.0158489922871894	1.02165507634559	0.237561437571597	1.80574871511957	0.193332777739678
18473	Tbce	0.190874531924775	-0.22216213161763	-0.553507233284686	0.109182970049426	0.613516373070168	0.579980990181579	0.0126338492485325	-0.365049529185144	-0.586137408287962	-0.143961650082326	0.565156842055589
18480	Tbl2	0.223951851784594	-0.40209597629545	-1.07340567929083	0.269213726699931	0.765061875340068	0.714663323937246	0.0540262654405963	-0.467740256667866	-0.905601353469215	-0.0298791598665161	0.70240251122356
18507	Tcaim	0.299854067822341	0.419470421063619	-0.423740474397972	1.26268131652521	0.217088821402735	0.266734143908442	0.0523431712541896	0.575142370902653	0.0289669397536407	1.12131780205166	0.290425093806892
18580	Tedc1	0.294813449427812	-0.394227953324041	-1.17376748354487	0.385311576896787	0.849442924865637	0.808940978671593	0.0197532221884877	-0.570554822506303	-0.976570180283336	-0.16453946472927	0.787587259142616
18581	Tedc2	0.216586934697223	-0.601670496221533	-1.63224106297372	0.428900070530652	0.428684992959757	0.322589552302446	0.0495989398294134	-0.237526566255181	-0.445756702295349	-0.0292964302150119	0.385820865605608
18598	Tent4b	0.105064905510341	0.40993431943756	-0.071246208386667	0.891114847261787	0.245722595361779	0.268488193156255	0.0234494629948888	0.91859135568637	0.160781003740626	1.67640170763211	0.295739582150417
18610	Terf2ip	0.130022201203707	0.382880173187468	-0.105339066976657	0.871099413351593	0.347150039066817	0.41121929364966	0.0618752929878821	0.518584602920623	0.00507355431148038	1.03209565152976	0.426615046051217
18611	Tert	0.16902146118779	0.748084326372332	-0.425518514014583	1.92168716675925	0.311245263412323	0.569208642987645	0.0101861438969501	0.453316198576249	0.189039784617185	0.717592612535312	0.493570503519129
18630	Tex261	0.163256823115514	-0.394479858139774	-0.953045301813158	0.164085585533609	0.812716162970795	0.774681927587893	0.0313688297931125	-0.190079722188637	-0.334247526589427	-0.0459119177878471	0.766973131910932
18636	Tex35	0.478347352727291	0.433936495430825	-0.886659999496362	1.75453299035801	0.135963104747814	0.218520447144202	0.0233034665327655	1.03268977847338	0.149569244390136	1.91581031255662	0.417040571218759
18643	Tfam	0.0570308612531315	-0.310428685765275	-0.597963424301671	-0.0228939472288793	0.3324501859709	0.300267640454341	0.0459036291266008	-0.367306044705803	-0.68743557253008	-0.0471765168815252	0.295826910772188
18649	Tfb1m	0.838333833710951	0.0382995823170397	-0.358941859553284	0.435541024187364	0.370337807201361	0.379845657192595	0.0319841301086984	-0.181828512666925	-0.320419843135363	-0.0432371821984874	0.322256107089293
18662	Tfpt	0.525686832645273	0.23458281848983	-0.542567760140261	1.01173339711992	0.128289660084186	0.148284385551362	0.0429932187562935	0.680644908983205	0.0563388400815209	1.30495097788489	0.176211051777003
18674	Tgfbr2	0.273699972581051	0.57762341963747	-0.553431265513508	1.70867810478845	0.145533190138382	0.174615933601246	0.0027575322703367	1.06323711488544	0.522438812922027	1.60403541684886	0.1997196751595
18678	Tgif1	0.313126921965274	0.229281076361777	-0.232295992407125	0.690858145130679	0.158571507869564	0.183720880213069	0.0552802421124685	0.240512832018597	0.0220487439028559	0.458976920134338	0.184325561665655
18704	Them4	0.180419662964001	0.245975288577432	-0.111527272360911	0.603477849515775	0.173163304828981	0.194250543017506	0.0301015086312286	0.625217356773452	0.117494286340581	1.13294042720632	0.223619875012568
18714	Thoc2	0.182913463592456	0.282843393553851	-0.133035251367031	0.698722038474732	0.0981993687697593	0.114831073875112	0.0121122873966214	0.717358180965396	0.250739481224044	1.18397688070675	0.135707727606301
18716	Thoc3	0.29926811456801	-0.303504245015409	-0.900920676403227	0.29391218637241	0.596048427958646	0.555602580998141	0.0568618127064596	-0.248773387456772	-0.477073079080482	-0.0204736958330607	0.56058380931128
18717	Thoc5	0.603398048364019	0.183393108968301	-0.560281330070309	0.92706754800691	0.204715293793179	0.223162506057738	0.0266974722275062	0.370460199310325	0.0956611338121252	0.645259264808524	0.234922535528166
18720	Thop1	0.101478036190275	-0.311079626903894	-0.665299915142242	0.0431406613344534	0.276412181492843	0.241691238765666	0.0685662117566795	0.262208616387166	0.00542391023029487	0.518993322544038	0.314357870136152
18722	Thra	0.113957401676874	0.247164478883433	-0.0450912759129516	0.539420233679818	0.359239726801408	0.39599051598499	0.0230183814213454	0.482929028538353	0.131696862484624	0.834161194592082	0.430563183688959
18727	Thsd4	0.167269792195416	0.578699048694003	-0.284057526353468	1.44145562374147	0.504209884025803	0.650205991273161	0.0267067327741052	0.333716487655911	0.0876517944847657	0.579781180827056	0.575414629613133
18733	Thumpd3	0.946242057595062	0.0295627086275414	-0.899973913858186	0.959099331113268	0.123464163512122	0.124994298749172	0.0354090552175828	0.609270150992364	0.0924188749894305	1.1261214269953	0.147624508628892
18736	Tia1	0.474133722709944	0.370443405752138	-0.732507075062743	1.47339388656702	0.13539048536373	0.145490500306192	0.00325449257944547	1.59933204953706	0.579787495933205	2.61887660314091	0.204401351689694
18756	Timm17b	0.805246675737033	0.0694066496546807	-0.52615810715126	0.664971406460621	0.212595075024444	0.220690998675199	0.0400220248048417	0.681297598556094	0.0699152611954692	1.29267993591672	0.292624277067625
18762	Timm8a1	0.31741745435917	-0.268214983205149	-0.816093655004147	0.27966368859385	0.148380518756476	0.107229571360882	0.0151005653933239	1.04824793027043	0.246780989948891	1.84971487059198	0.257775384506961
18777	Tjp2	0.788458374606121	-0.119702963835939	-1.06524725695474	0.825841329282861	0.30709930520343	0.300063067771533	0.0497501546528809	0.284667094998815	0.0333767592826718	0.535957430714958	0.325316822185881
18791	Tle1	0.515021062776914	0.244557904805941	-0.545185518835148	1.03430132844703	0.110484365332003	0.124234908125628	0.039110733924008	0.827928435823253	0.0577492084030992	1.59810766324341	0.16565840090287
18825	Tm9sf2	0.0609631872819433	-0.699004913373207	-1.42028866450865	0.0222788377622331	0.223692673788293	0.162433257677208	0.00697891024989002	-0.562314031973885	-0.868294394737025	-0.256333669210744	0.176592482612464
18830	Tmbim4	0.161202332485534	-0.344694064640873	-0.825688173435587	0.13630004415384	0.401322449166842	0.353160418394131	0.00417917126034767	-0.422065190580147	-0.619173121533033	-0.224957259627262	0.335441489748667
18844	Tmco1	0.274579802550738	0.477403678467565	-0.437888554080371	1.3926959110155	0.0603109537386146	0.0754433562323042	0.0184741741721765	1.29483189190292	0.157071640534316	2.43259214327153	0.108097896763139
18867	Tmem106c	0.0439770281789134	-0.386347882248904	-0.719697259091316	-0.0529985054064911	0.499265795112695	0.443957692583096	0.0187745115345202	-0.815898840053635	-1.42901835111875	-0.202779328988521	0.353259618362364
18873	Tmem116	0.848698250347319	-0.123720066078248	-1.50115812863198	1.25371799647549	0.480720563368295	0.469811830577805	0.0546281797533702	0.291579008108292	0.0260218751339572	0.557136141082627	0.526010415597938
18902	Tmem14c	0.0913473530985198	-0.552333472440725	-1.18566169093693	0.0809947460554808	0.270480853238502	0.212231048945696	0.0479297353115612	-0.552326768707419	-1.05940384792674	-0.0452496894880935	0.21487455054461
18915	Tmem164	0.309061502231457	-0.258748445367792	-0.776594767698127	0.259097876962543	0.917210004309071	0.898038485168189	0.0428477842602777	-0.404375997032375	-0.751615941634187	-0.0571360524305635	0.882309891247894
18919	Tmem168	0.706960795263899	-0.155924703698804	-1.03383230135001	0.721982893952398	0.0540872038829583	0.0508373600643721	0.0240182168835438	1.0496062999789	0.139235508154111	1.95997709180368	0.0687226000589558
18938	Tmem185a	0.206068773211684	-0.394895428909446	-1.02380919834857	0.234018340529683	0.502524736118361	0.439781863249504	0.054123873835286	-0.388157463496387	-0.746109413877365	-0.0302055131154102	0.418499463257338
18940	Tmem186	0.0506156843536449	0.469986866172348	0.0390128691363145	0.900960863208381	0.232894739754165	0.281310364077186	0.00159804011443308	1.0292045081676	0.571456709477725	1.48695230685747	0.337802497484106
18985	Tmem248	0.423511300622755	-0.290167839412964	-1.04777754783594	0.467441869010015	0.838035421460535	0.809547882776107	0.0527851933558982	-0.387560953196656	-0.742022695158772	-0.0330992112345393	0.7889426752437
18989	Tmem254a	0.187262306820089	-0.321294336895106	-0.802023293351518	0.159434619561306	0.400410987511631	0.368268238905653	0.0276653500984552	-0.66058409730118	-1.18909968608149	-0.132068508520872	0.326818460913235
19007	Tmem30a	0.269499731652281	-0.303726046527537	-0.861277827473198	0.253825734418124	0.0723197310605949	0.061938002385886	0.0279218740759214	0.071031050586681	0.0193399612472059	0.122722139926156	0.0831943274501345
19013	Tmem38b	0.990524604900473	-0.00202788319583362	-0.364052939255035	0.359997172863368	0.259556816130276	0.259085393893966	0.0189444847935516	0.601803015597478	0.175055357213346	1.02855067398161	0.309722614874288
19023	Tmem45a2	0.409138657112151	0.532542440250305	-0.875504826249684	1.94058970675029	0.399963638318906	0.644108436687083	0.0393240668238109	0.696584693733748	0.0721802955595894	1.32098909190791	0.8442162886892
19025	Tmem47	0.976449888749784	0.0137393886622726	-0.973034047884864	1.00051282520941	0.0481116400789796	0.0484056933423953	0.0324327210648418	0.687919701136216	0.107229231147553	1.26861017112488	0.0609648327027929
19027	Tmem50b	0.573250178547709	0.234059328553138	-0.643609604664127	1.1117282617704	0.222746293889801	0.247250718978204	0.0553101428736245	0.323468894477002	0.0262797026917114	0.620658086262293	0.259382514868872
19030	Tmem53	0.878050786284914	-0.0478462660237851	-0.708490079701157	0.612797547653587	0.407230058594528	0.393940205535284	0.0507536423281539	-0.6267251601432	-1.22377568533093	-0.0296746349554651	0.24380965038209
19034	Tmem62	0.914161673913757	0.0439875108255715	-0.82108039345882	0.909055415109963	0.0872997480072016	0.0903558536809833	0.0218062651432072	1.48046452378484	0.027220345230309	2.93370870233938	0.17984423768532
19038	Tmem64	0.569036393351784	-0.258537041333121	-1.21987634949355	0.702802266827312	0.426005539953346	0.394791055010233	0.0402393843361169	-0.327436073482139	-0.599606899936754	-0.0552652470275247	0.375241280339512
19065	Tmigd3	0.285924178907774	0.73156366623352	-0.805076521056201	2.26820385352324	0.631865495924255	0.74325386783159	0.0151105022694938	1.06225297501562	0.246072873410966	1.87843307662028	0.806718395542368
19133	Tnk1	0.850680676469931	-0.102569769792977	-1.25856121251877	1.05342167293281	0.267011148811791	0.22587523794637	0.0236264644686499	1.08188913317551	0.137514852343805	2.02626341400721	0.631589414044637
19150	Tnr	0.123123912759338	0.247944883944061	-0.0547962124858164	0.550685980373939	0.262117462503533	0.308572833665816	0.0411649161096463	0.532657383218839	0.068505081752803	0.996809684684874	0.359021325707454
19163	Togaram2	0.0263882569954623	0.384977030584655	0.0996240529082496	0.670330008261061	0.413576491703109	0.526456414980625	0.0399873388452159	0.544026441645608	0.0729097444029992	1.01514313888822	0.559247619791621
19177	Tomm70a	0.957812357144003	0.0128733196646448	-0.503021272176707	0.528767911505997	0.163146044097693	0.163925146671125	0.00162938839169146	0.353236587853317	0.221740619039195	0.484732556667439	0.19047645482908
19179	Tonsl	0.345261341654291	0.322736168661205	-0.385301976183425	1.03077431350584	0.247836210562925	0.310263636604639	0.0222573057988851	0.451754949229165	0.128374543552327	0.775135354906004	0.358923244439651
19180	Top1	0.000895074456285058	0.595863992238373	0.391115914710508	0.800612069766238	0.138327904670124	0.175616139030008	0.00314074823772362	0.902625149158385	0.45412769186903	1.35112260644774	0.187751665994662
19185	Top3b	0.70099097325186	-0.159634532035266	-1.03956664103051	0.720297576959976	0.223719304651574	0.214075415368352	0.0128061126744213	0.772082274108025	0.254438859445762	1.28972568877029	0.279086831476217
19192	Tor1b	0.0302936127915519	-0.570867873126004	-1.02895447970681	-0.112781266545198	0.502201418976134	0.430241644371727	0.0577240204821509	-0.497450635418445	-0.976442088164447	-0.0184591826724417	0.446447771962982
19194	Tor4a	0.0161831159645763	0.940183828066819	0.233930967184741	1.6464366889489	0.50965354415808	0.686281269598561	0.00218965982196013	1.4281198063995	0.644989875410636	2.21124973738836	0.796631006898374
19208	Tph1	0.133991769574262	0.872425413341069	-0.405744080882768	2.15059490756491	0.149344654233933	0.497050533357094	0.00444505323245868	2.15590153885212	0.371346032554101	3.94045704515014	0.870378016058649
19215	Tpm4	0.193019237988289	-0.174174044103236	-0.434234391973897	0.0858863037674247	0.29917940441658	0.282687357404784	0.00745041132047142	-0.25570241255843	-0.389201856227848	-0.122202968889012	0.2751125718648
19235	Trabd	0.168173134503452	-0.472075021495143	-1.16055966912163	0.21640962613134	0.918145284609644	0.899823662268364	0.0428462784559831	-0.265749692395958	-0.488995032382975	-0.042504352408942	0.891567067155267
19236	Trabd2b	0.17777090551586	-0.319545215523058	-0.785201672767284	0.146111241721169	0.72353324606744	0.638360136611354	0.0512062598279729	-0.165908486118835	-0.311815264980596	-0.0200017072570745	0.654495766334654
19240	Traf3ip1	0.925740520346067	0.0305604001642885	-0.664434412306273	0.72555521263485	0.218798947834506	0.223383087161821	0.0416852044767606	0.738097984703417	0.0565284041792991	1.41966756522753	0.278761276729733
19250	Trak2	0.215617035938865	-0.301637260646375	-0.786547860896934	0.183273339604184	0.792834903732018	0.756533206128416	0.0465068359551973	-0.298310801567176	-0.556555108516586	-0.040066494617767	0.745594566423803
19251	Tram1	0.311110500747644	-0.247099054576125	-0.743263994393555	0.249065885241305	0.411190451306338	0.372018491052513	0.0318042387818191	-0.284176339667968	-0.502942189027267	-0.065410490308669	0.362420412090951
19275	Trdn	0.986923412966272	-0.00807758711744314	-1.05297742272241	1.03682224848752	0.790298405055744	0.789227132513029	0.0587661549950927	0.211727200282171	0.0161043973533583	0.407350003210984	0.813798145987622
19284	Trib1	0.1657685848292	0.143212284405101	-0.0545462937899419	0.340970862600144	0.233246566967601	0.273590426099084	0.0458208149835916	0.138351871779054	0.0211514367753652	0.255552306782744	0.271446810058652
19300	Trim25	0.337263205939787	-0.34329334777362	-1.08521801173425	0.398631316187006	0.714413098413608	0.555239670340957	0.0320473910825192	0.414549505665109	0.0877797270689107	0.741319284261308	0.797764151214843
19324	Trim50	0.538372239862914	0.36763347592129	-0.914515570448648	1.64978252229123	0.113214853302753	0.26677642569881	0.0217192956311917	1.25793507595358	0.117662990066765	2.3982071618404	0.566714593516263
19331	Trim62	0.276430294030685	0.34269858920824	-0.300642451727357	0.986039630143837	0.343144955300924	0.387371367088718	0.0138153219904621	0.807977711231827	0.249527732884864	1.36642768957879	0.451092722470951
19334	Trim66	0.119570403603548	-0.345511506853812	-0.768067193794689	0.0770441800870648	0.727045877191712	0.678884812384207	0.0357180343885083	-0.318284833046733	-0.573119761243529	-0.0634499048499365	0.664446943991103
19353	Trir	0.147828766732661	0.766463667020318	-0.369041729658171	1.90196906369881	0.231285542164003	0.283501344719616	0.00164701131473087	0.938261512003985	0.530624208391098	1.34589881561687	0.296841341399102
19369	Trmt6	0.433685606486687	0.190017040935198	-0.312041189103227	0.692075270973622	0.15660424848757	0.172041115901573	0.0147072981654282	0.485283869456902	0.172314926460567	0.798252812453238	0.19840106730735
19371	Trmt61b	0.00625846117300892	0.865669308965919	0.365806207603304	1.36553241032853	0.215745234761287	0.351711258636862	0.0561480462031341	0.672307293813298	0.00228848817882388	1.34232609944777	0.341007482445645
19418	Trpm6	0.0667170462143896	0.289948468859009	0.00762673309684625	0.572270204621171	0.489040438196069	0.56895271331332	0.0359078130185255	0.716883428267184	0.0880847381857693	1.3456821183486	0.621088837168515
19426	Trpv4	0.13995430141813	0.568418853466757	-0.210177218668344	1.34701492560186	0.697337879292135	0.789436359654816	0.051769973946657	0.290525198684283	0.0305493376551662	0.550501059713399	0.786531027998574
19440	Tsen54	0.879194967062748	0.0516873103211391	-0.66889087202423	0.772265492666509	0.424773611503366	0.431640839655033	0.0389672837285196	0.977026845050391	0.0247612093256393	1.92929248077514	0.510087526904726
19477	Tspear	0.0346960496726424	0.663242131837624	0.0959659203397886	1.23051834333546	0.788210392129258	0.862186417106378	0.0460562489478215	0.848561747064079	0.0128940644236969	1.68422942970446	0.852515867006491
19511	Ttc26	0.890922415004123	0.0627839244091172	-0.907824383193471	1.03339223201171	0.234690354718483	0.24338834637252	0.0131355518016903	1.89133251376629	0.0205407851662722	3.76212424236631	0.3518443625642
19561	Ttyh3	0.184160017436612	-0.399252612952737	-0.999444005873733	0.200938779968259	0.699072929416207	0.649196797909055	0.0532764653887476	-0.647559169729062	-1.27768041740005	-0.0174379220580744	0.611322601288365
19562	Tub	0.1279630557372	-0.696664780194077	-1.64601803137696	0.252688470988804	0.84092144671936	0.781980961506764	0.0346514452782892	-0.390157664141442	-0.703453707114449	-0.076861621168436	0.802797688025251
19606	Txlna	0.280703270256296	0.465927694010217	-0.438148197952236	1.37000358597267	0.242364400305018	0.290445794811729	0.00376821603117652	1.34127764938178	0.533745390678493	2.14880990808506	0.363955170735914
19613	Txndc15	0.0216928701394053	-0.608475787478251	-1.0569703875973	-0.159981187359204	0.169734072581244	0.116610597100741	0.0324710278393011	-0.40869046951133	-0.731727148573224	-0.0856537904494354	0.137580101162392
19623	Txnrd1	0.909456232017049	-0.0229557390716128	-0.450672280482749	0.404760802339523	0.336461739178687	0.334181771860261	0.0667690385012474	0.369219089034428	0.00513530854675581	0.733302869522099	0.372695873922181
19624	Txnrd2	0.323116499749726	0.395426983030138	-0.439446662145501	1.23030062820578	0.209791174147789	0.26518995472061	0.0484231897412386	0.782901568459495	0.015147720523883	1.55065541639511	0.310852751393019
19638	U2af2	0.0274753106232525	0.465829909356504	0.111006595589262	0.820653223123745	0.161309538495301	0.188213449596015	0.0137113539542982	0.651911090112639	0.221957803931935	1.08186437629334	0.197366837186202
19639	U2surp	0.466860171895661	0.223356184576632	-0.416739316822849	0.863451685976113	0.107535776904118	0.117405750777635	0.0128416872823652	1.0748062147307	0.279818990721214	1.86979343874019	0.146135503281773
19644	Uba1y	0.259438565005196	-0.45965888927962	-1.30653644385308	0.387218665293836	0.787824596645582	0.628337164251098	0.0239717952331956	-1.35098556452348	-2.65155785070432	-0.050413278342637	0.263712041196336
19658	Ubap2l	0.392587361479442	0.332060965083419	-0.480545283859198	1.14466721402604	0.161822639848517	0.18198398879619	0.0542417076640036	0.640081027239633	0.0148284281215709	1.26533362635769	0.198560059199454
19669	Ube2d2a	0.128907535101575	0.315242391992063	-0.0808209629751254	0.711305746959252	0.166568116957097	0.185671821658281	0.0255433564821232	0.537005548374415	0.129952889289655	0.944058207459174	0.195792178847302
19679	Ube2j1	0.387537895675563	0.218149248639887	-0.301682203364935	0.737980700644708	0.148820524162566	0.161694602965698	0.0653996387883016	0.424948730908831	0.00459240115712417	0.845305060660538	0.174504037156057
19686	Ube2o	0.512423866776587	-0.269002677366844	-1.13471861626045	0.596713261526756	0.292727357352843	0.271056429431705	0.00816573755584632	-0.718875870893869	-1.14260421550937	-0.295147526278369	0.217225028104329
19693	Ube2u	0.47938018645483	0.373050639091748	-0.75222024902497	1.49832152720846	0.770645609232547	0.804338726554247	0.00956500688959073	0.533499202644851	0.221901847157302	0.8450965581324	0.82937646159696
19698	Ube3a	0.166442462247882	0.344491467365247	-0.143575038974429	0.832557973704922	0.109177166462149	0.126954153565756	0.0202415628646664	0.520833906275465	0.152106010520775	0.889561802030156	0.138824527126462
19706	Ubl4a	0.743014542901821	-0.130421048248633	-0.972442125812593	0.711600029315326	0.467603627480589	0.443446446359532	0.0677885654040232	-0.158105507653244	-0.310690779210034	-0.00552023609645341	0.436804462825604
19715	Ubqln2	0.200851329787943	0.348790516563255	-0.194775763170297	0.892356796296807	0.440833108946797	0.493544566073538	0.0320184634272282	0.423798484629154	0.0892309945868892	0.75836597467142	0.506374422729873
19725	Ubtf	0.233159110775638	0.199846437114206	-0.131828351061597	0.531521225290009	0.199864882118271	0.220181337501198	0.0269599829896633	0.404030598968135	0.101671470132426	0.706389727803843	0.259288791780216
19728	Ubxn2a	0.60944008738492	-0.0942207286156809	-0.480577058661138	0.292135601429776	0.255752142765731	0.246022256176444	0.0341747486807784	0.530821885767435	0.0937338883717686	0.967909883163101	0.311109155424061
19730	Ubxn4	0.110172443569859	0.683477567303493	-0.188706335823472	1.55566147043046	0.104228665714327	0.1438241323966	0.0381742240227691	0.661628341599699	0.0795228020416566	1.24373388115774	0.144253076939483
19748	Ufl1	0.951631008436119	0.0367676339600072	-1.2485147616331	1.32205002955311	0.121176851884914	0.122437754507986	0.0108591430247379	0.274113041634844	0.116581177282694	0.431644905986993	0.136348448016794
19752	Ugcg	0.173612095756956	-0.796012090568207	-2.07934476792812	0.487320586791701	0.138615551801277	0.11305266725264	0.071444590327952	-0.164919826239504	-0.327106169314683	-0.00273348316432426	0.122095183950691
19774	Umps	0.665437275130564	-0.122749739663848	-0.720740878615651	0.475241399287954	0.482523236028987	0.463688012032732	0.0641581912347816	-0.181633210438715	-0.353985150063323	-0.00928127081410776	0.448755338635311
19777	Unc13a	0.901963136272461	-0.0185902005956499	-0.338320393874952	0.301139992683653	0.27945414935259	0.272970193687355	0.00550239409151959	0.430584406070079	0.215649029822016	0.645519782318142	0.378886064317097
19789	Unc79	0.773829049827808	0.10309311758431	-0.656109496852391	0.862295732021011	0.307599375813492	0.314805355142624	0.0390840837943405	0.679934889245801	0.0744017304234144	1.28546804806819	0.367706745203797
19799	Upf2	0.978607242500178	0.00907616045409232	-0.708522248695887	0.726674569604072	0.219569615669575	0.220302839831558	0.00942839134683351	1.20065627432445	0.343046723337182	2.05826582531172	0.289615315340703
19849	Usp22	0.615721772918557	0.0930871140033842	-0.295599279370212	0.48177350737698	0.326314588261857	0.335338032612476	0.0220597065041499	0.218249862269489	0.0680372030306471	0.36846252150833	0.366844119601977
19863	Usp37	0.730941747771311	0.170499628644329	-0.881545866827526	1.22254512411618	0.18620834218628	0.19401355377952	0.035446959214365	0.974608944094754	0.0521634038769186	1.89705448431259	0.22758203537827
19883	Usp9x	0.0543674592649812	0.34055680428001	0.0285869984446892	0.65252661011533	0.259149499037575	0.327479057006788	0.00557434189642805	0.534813410303358	0.260925742997164	0.808701077609552	0.383160148731366
19885	Uspl1	0.638518703143407	0.154441128142104	-0.53834759603606	0.847229852320268	0.258950469146075	0.273483432221989	0.0279243214405588	0.51886269707413	0.117158054857278	0.920567339290982	0.307732650856257
19890	Utp18	0.141353876053936	0.213007346579721	-0.0619767962775213	0.487991489436963	0.0748201604664742	0.0981915689280883	0.000435439589579888	0.886642759536255	0.602770342927217	1.17051517614529	0.111203827164572
19891	Utp20	0.973451044080963	0.00856571879324794	-0.537096882660732	0.554228320247228	0.134306593993761	0.134937710367736	0.0434255586860982	0.619410971405584	0.0587866890440851	1.18003525376708	0.183335653634224
19892	Utp23	0.650162103079854	0.210752022483308	-0.774242472822829	1.19574651778945	0.206126567983594	0.235569869947847	0.0668880465213355	0.321439771179137	0.00673549930196443	0.63614404305631	0.25281402928321
19896	Utp6	0.392865274042483	0.215689388147162	-0.304434236059233	0.735813012353557	0.18228018763326	0.199950230601291	0.0191534712391086	0.593131694949773	0.172208914900361	1.01405447499918	0.230656171378492
19950	Vhl	0.313229509998747	-0.310724396833919	-0.943074432255046	0.321625638587208	0.67129867208064	0.634696268427246	0.0102924635112664	-0.283981275063669	-0.445204503689341	-0.122758046437998	0.633202066666261
20079	Wapl	0.342020594741575	0.473928136208593	-0.587279069201987	1.53513534161917	0.134783469261302	0.147666181947675	0.0284954436412837	0.650311059185053	0.127037717181299	1.17358440118881	0.156650476721754
20084	Wasf3	0.676933901948495	-0.0665642297894602	-0.402468201664011	0.26933974208509	0.651532407516864	0.637598921629711	0.0310027257525968	-0.243316919359075	-0.428270815186116	-0.0583630235320334	0.600664676354306
20088	Washc4	0.540332513550511	0.243166750442612	-0.593862103119481	1.08019560400471	0.104405911277661	0.108939088615953	0.0246919417775165	1.35565748464524	0.0375428533917483	2.67377211589874	0.133314480388827
20107	Wdr13	0.273419290889639	-0.465799551229687	-1.35420558528989	0.422606482830513	0.27171357918218	0.245465691156971	0.0482351025887008	0.380502576451134	0.0428562549767363	0.718148897925531	0.298679648640617
20113	Wdr25	0.191894104973956	-0.426699757649182	-1.08519279269139	0.23179327739303	0.675875709788442	0.617933838462282	0.00372416859139481	-0.557011337670057	-0.817815199766718	-0.296207475573396	0.595031895201942
20119	Wdr34	0.462204245472572	-0.233185881318545	-0.894836942521387	0.428465179884297	0.744815087884899	0.719113685104211	0.0319582878619434	-0.332004877106823	-0.589758616132058	-0.0742511380815877	0.702174946847509
20133	Wdr49	0.951066916431488	0.0252649945450268	-0.847567309962217	0.898097299052271	0.694538073586442	0.699368004891317	0.0512949928951713	0.141632973174293	0.0172352047970282	0.266030741551558	0.730294899394414
20137	Wdr55	0.114145657223501	0.612095573198742	-0.165297782122968	1.38948892852045	0.121505760867603	0.170548450185114	0.0163466609019068	0.720026627341005	0.213239509010588	1.22681374567142	0.197924593795271
20159	Wdr83os	0.903596957708479	-0.053047878919425	-0.981548826930506	0.875453069091656	0.293885984701938	0.28696065894105	0.0111288723272458	1.02001651377152	0.30602817446809	1.73400485307495	0.416530649523271
20181	Wipf3	0.424513276200005	0.239178885569339	-0.382683310091117	0.861041081229795	0.59867324181829	0.658911701218165	0.0155599698255281	1.23626645317242	0.219676113641015	2.25285679270383	0.757848182373627
20188	Wnk3	0.0171668873603637	0.740967638434872	0.209404380779926	1.27253089608982	0.228587685401943	0.271819087566884	0.0308739526262782	0.919630866295319	0.0988553590426021	1.74040637354804	0.291575857976545
20208	Wrnip1	0.925474621192582	0.026989889540883	-0.584575713064946	0.638555492146712	0.143085588099132	0.145097728862706	0.0621498790126972	0.42676528368306	0.0117175376017562	0.841813029764364	0.177204772848177
20241	Xpc	0.516739860722996	-0.209533020373229	-0.886448604472105	0.467382563725648	0.675306035330633	0.648515878318678	0.0238630879157612	-0.159307571516071	-0.270761824176147	-0.0478533188559943	0.625616899024917
20259	Xrn2	0.202246768231589	0.363411549354933	-0.206417752835004	0.933240851544869	0.115138195424771	0.128874348392325	0.0405765395954526	0.781104930852878	0.0566507862254487	1.50555907548031	0.138883265407858
20283	Yipf4	0.227438879184773	0.690539061086878	-0.554386908482652	1.93546503065641	0.0646574514033503	0.0875113717513708	0.0144155260070615	0.848397793612558	0.248042044429799	1.44875354279532	0.0859856542403926
20284	Yipf5	0.18005188119588	0.311089711500476	-0.14454877538418	0.766728198385132	0.0614606103367875	0.0711556181921748	0.00609536533709863	1.96807131624195	0.317611903754064	3.61853072872984	0.115560993788175
20294	Ypel3	0.989347456816404	0.00388550030060007	-0.61311325284963	0.620884253450831	0.35518335454518	0.355909512654085	0.0257992404989455	0.459334443574209	0.116129231669375	0.802539655479044	0.447693908756113
20315	Zbed3	0.208629954465383	-0.405780511250428	-1.05766232714995	0.246101304649099	0.835422604986508	0.790144999613995	0.0256833490545759	-0.432780300382335	-0.753998668586309	-0.11156193217836	0.791967637274969
20333	Zbtb26	0.616344486803476	-0.0727943698744262	-0.377044583962525	0.231455844213673	0.260583108114765	0.252269160172923	0.0509394978366932	-0.24607752727785	-0.463877072167959	-0.0282779823877407	0.21833585420864
20341	Zbtb4	0.65878008873019	-0.165220349917909	-0.955423267185776	0.624982567349959	0.424606630776444	0.409325768636379	0.0406822801430977	0.351352096219472	0.0571939127396204	0.645510279699324	0.491377516451138
20483	Zfp26	0.312274432957021	-0.420878964274856	-1.29179200498353	0.450034076433821	0.162557891036904	0.148451103840172	0.0233423564703514	0.841341746421569	0.164917493944472	1.51776599889867	0.20575647708008
20554	Zfp428	0.306461105670099	0.657920615166411	-0.762061900486369	2.07790313081919	0.357156909441717	0.392812956935624	0.0389729381183316	0.820765505909151	0.0597479754480802	1.58178303637022	0.409873034754493
20562	Zfp449	0.857307617735253	0.0475014227743535	-0.511946932035231	0.606949777583938	0.285521709730723	0.290252259983573	0.00375203047831673	0.758967720316866	0.38306987287643	1.1348655677573	0.347466182430866
20583	Zfp512b	0.0628137604775422	0.961229114425795	-0.12480214310105	2.04726037195264	0.289861640270779	0.387824723881553	0.0171488618068991	1.43898849629598	0.134808744778996	2.74316824781297	0.4667943589045
20602	Zfp563	0.881519582476139	0.0400260134915001	-0.528888336457809	0.608940363440809	0.309261726763992	0.313122427934966	0.0446532633591303	0.702886453365717	0.0464643959035698	1.35930851082786	0.37763018391026
20603	Zfp566	0.0772543901308845	0.55198243890322	-0.0430759998536978	1.14704087766014	0.244615649699562	0.340780654416067	0.00402842810058905	0.949023115930368	0.441939542742083	1.45610668911865	0.395901920660496
20633	Zfp622	0.318535902928262	0.278815018256466	-0.292979872638633	0.850609909151564	0.149827612477358	0.174693146161236	0.00980769130387665	1.16706429766865	0.334970428459497	1.9991581668778	0.238350674494462
20654	Zfp660	0.371470602513597	-0.307565004863311	-1.02218163101943	0.407051621292812	0.981560334396074	0.978205662613934	0.0435741733076478	-0.298063413609944	-0.550872615955223	-0.0452542112646643	0.977732583688753
20655	Zfp661	0.145515784732048	-0.816964191074662	-2.03711926268057	0.403190880531249	0.491472588396013	0.392512128360891	0.0365792760837763	-1.03403684211647	-2.04178391860732	-0.0262897656256238	0.40866744375276
20657	Zfp664	0.374234896263138	0.322670171673805	-0.433488992048734	1.07882933539634	0.321708827924503	0.349399227983603	0.0208506990141799	0.514708211000764	0.14786464432262	0.881551777678907	0.375978842009903
20671	Zfp703	0.00582449651194802	0.634005451485627	0.297677205022434	0.97033369794882	0.226005290132588	0.347443582411055	0.059765752715882	0.596543077718229	0.00159918098824052	1.19148697444822	0.32739257101894
20689	Zfp747	0.604939318670401	-0.15956977078974	-0.808176883542691	0.48903734196321	0.327250168983655	0.299844332283801	0.00181149570155679	-1.17521048858421	-1.74025724692221	-0.610163730246214	0.125680863034087
20738	Zfp867	0.815273999550075	-0.160532723783388	-1.62236916061543	1.30130371304866	0.144633742468269	0.137718700937932	0.013517850857832	1.65599878699236	0.134286472638578	3.17771110134615	0.272937965530496
20755	Zfp932	0.46777463805476	0.285274076221184	-0.54031456225325	1.11086271469562	0.116328422700621	0.128750187190494	0.00557102589326898	1.46517251552012	0.454734540640308	2.47561049039994	0.183275738243059
20757	Zfp934	0.08253299127781	-0.338347561039242	-0.696183241131886	0.0194881190534026	0.696976258928046	0.601037198445306	0.0361592478222692	-0.224709264220095	-0.403088973055501	-0.0463295553846883	0.6127568576426
20763	Zfp94	0.0318117247584605	1.41844400743736	-0.0979173576994412	2.93480537257416	0.111537749139693	0.312467104352391	0.0164590693122729	1.20396313508656	0.210403351584255	2.19752291858887	0.316442664111044
20780	Zfp955b	0.951262988529231	-0.0251280744676028	-0.896726918389807	0.846470769454601	0.179968071850839	0.178590302986254	0.0710775343132892	0.181830326775865	0.00307817437493063	0.360582479176799	0.230796167500365
20815	Zfy1	0.544061701560396	-0.356239535797268	-1.6145400576453	0.90206098605076	0.404690456571927	0.252752766940774	0.0668339563802254	0.371867217588179	0.00488101395659007	0.738853421219768	0.566654938764573
20834	Zic5	0.203437397396034	0.658195816837604	-0.447787862932368	1.76417949660758	0.609404097400748	0.720290551468194	0.00216141091366072	0.500430543629261	0.296204786337099	0.704656300921423	0.715554772047005
20865	Zmynd12	0.257551378338152	0.746677447608046	-0.726095656524441	2.21945055174053	0.291859801371011	0.483713062117804	0.0124679956327203	1.2241875348204	0.277922153605137	2.17045291603567	0.607982593559762
20866	Zmynd15	0.0208877928559916	1.60265898025905	-0.0203956549942605	3.22571361551235	0.0987171662430237	0.65452378165705	0.00906257553457765	1.64526573737354	0.284404006497849	3.00612746824923	0.694616698610891
20891	Zscan10	0.0790699141040732	0.311444810083975	-0.011506557552191	0.634396177720141	0.338427612350995	0.486628543951544	0.049603653658134	0.694538600363012	0.0255485374224226	1.3635286633036	0.644795039909878
20898	Zscan25	0.973215146615007	0.0103716090136157	-0.644515590449405	0.665258808476637	0.206067712921513	0.207043215925927	0.0382436366350958	0.821653995729586	0.0639629593193397	1.57934503213983	0.268857999710311
