# Supplementary material for: Sex differences in the transcriptome of extracellular vesicles secreted by fetal neural stem cells and effects of chronic alcohol exposure
Source: Biol Sex Differ. 2023 Apr 15;14:19. doi: 10.1186/s13293-023-00503-0 (PMC10105449; doi:10.1186/s13293-023-00503-0)
Supplement: Supplementary file 39 — Additional file 39: Table S33. Sex-variant Effects of Moderate Ethanol Exposure on RNA Enrichment Table of significant DEGs by sex in EVs that are also enriched in EVs by EV/Cell ratio between control group and moderate ethanol-treated (120 mg/dL) group; paired t-test; Hedges’ g with 95% confidence estimate. [file 13293_2023_503_MOESM39_ESM.csv]

Gene_ID	pvalue_0vs120	effsize_0vs120	effsize_0vs120_lower_CI	effsize_0vs120_upper_CI	mean_ctrl	mean_ethanol_120	pvalue_0vs320	effsize_0vs320	effsize_0vs320_lower_CI	effsize_0vs320_upper_CI	mean_ethanol_320
3100003L05Rik	0.043307171	0.88616777	0.019898608	1.752436932	0.43305162	0.642858156	0.007523389	1.08680803	0.380939269	1.792676792	0.712634443
4933404O12Rik	0.0347088	0.516246003	0.090627674	0.941864333	0.871773562	0.918023632	0.113496507	0.24619947	-0.044401554	0.536800493	0.891877414
Dap3	0.01838479	0.693484036	0.193575815	1.193392257	0.207678993	0.247682079	0.020037468	0.474268508	0.142866475	0.805670542	0.261972135
Dcdc5	0.042560582	0.769295508	0.047765947	1.49082507	0.78037993	0.845352679	0.946643396	0.020611153	-0.63227397	0.673496276	0.783000866
Dnah5	0.04237823	0.788583367	0.045676375	1.531490359	0.676134512	0.77770106	0.350435124	0.354183454	-0.436026629	1.144393536	0.725508414
Ect2l	0.007702808	0.598725073	0.261959972	0.935490175	0.525624296	0.633742947	0.714157571	0.147798172	-0.706120255	1.001716599	0.558790713
Gm15825	0.032220851	0.801169707	0.103549912	1.498789502	0.590952895	0.739409939	0.031326662	1.027133556	0.073257811	1.981009302	0.773588025
Gm20755	0.042210179	0.493903608	0.06397527	0.923831947	0.536520028	0.648477637	0.145468994	0.552269264	-0.21436642	1.318904949	0.674512544
Kcnq3	0.019651027	0.417265946	0.130567501	0.70396439	0.301269036	0.367056576	0.562733574	0.259112222	-0.688372441	1.206596886	0.352297469
Kctd16	0.022808432	1.464422808	0.017170386	2.911675229	0.663952908	0.760076385	0.003388805	1.82073773	0.555601037	3.085874423	0.786723301
Lrrc4c	0.043193051	0.409360737	0.056633642	0.762087831	0.41758352	0.50807527	0.038148563	0.532250105	0.079143172	0.985357037	0.529330066
Mbd5	0.045859822	0.743781389	0.035076061	1.452486717	0.307122485	0.368620589	0.343370698	0.379827887	-0.457748621	1.217404395	0.337054478
Mpp5	0.021443441	0.78245871	0.178923059	1.385994362	0.126531253	0.15985309	0.213795143	0.252005545	-0.148571136	0.652582225	0.144696549
Mtm1	0.024328152	0.856593998	0.156578542	1.556609453	0.113731686	0.156062373	0.242478787	0.306368381	-0.220759203	0.833495965	0.134531395
Pex5l	0.047237636	0.559196247	0.047328873	1.071063621	0.231788498	0.281065052	0.217472296	0.545407406	-0.378026665	1.468841478	0.284101502
Rnpepl1	0.001349528	0.508979847	0.321591827	0.696367868	0.510470361	0.583002907	0.054574769	0.767510333	-0.011178764	1.546199429	0.616253437
Slc25a37	0.044516988	0.442119785	0.055099122	0.829140448	0.345302797	0.419861809	0.244541679	0.281113141	-0.203284947	0.765511228	0.387243572
Stx17	0.010020987	1.347436722	0.318452002	2.376421442	0.254698667	0.349654821	0.440957693	0.253669671	-0.432721618	0.94006096	0.279681674
Unc5d	0.031249082	0.693178237	0.113537714	1.272818761	0.706372455	0.798647581	0.150348016	0.403258584	-0.147136222	0.95365339	0.759229082
