# Supplementary material for: Sex differences in the transcriptome of extracellular vesicles secreted by fetal neural stem cells and effects of chronic alcohol exposure
Source: Biol Sex Differ. 2023 Apr 15;14:19. doi: 10.1186/s13293-023-00503-0 (PMC10105449; doi:10.1186/s13293-023-00503-0)
Supplement: Supplementary file 40 — Additional file 40: Table S34. Sex-variant Effects of Heavy Ethanol Exposure on RNA Enrichment Table of significant DEGs by sex in EVs that are also enriched in EVs by EV/Cell ratio between control group and heavy ethanol-treated (320 mg/dL) group; paired t-test; Hedges’ g with 95% confidence estimate. [file 13293_2023_503_MOESM40_ESM.csv]

Gene_ID	pvalue_0vs120	effsize_0vs120	effsize_0vs120_lower_CI	effsize_0vs120_upper_CI	mean_ctrl	mean_ethanol_120	pvalue_0vs320	effsize_0vs320	effsize_0vs320_lower_CI	effsize_0vs320_upper_CI	mean_ethanol_320
3100003L05Rik	0.043307171	0.88616777	0.019898608	1.752436932	0.43305162	0.642858156	0.007523389	1.08680803	0.380939269	1.792676792	0.712634443
Abcg3	0.691094683	0.163264599	-0.706115076	1.032644273	0.552121166	0.617163451	0.033496179	0.628892238	0.101444696	1.156339781	0.822664346
Arf2	0.47927468	0.247385055	-0.484917275	0.979687384	0.322899073	0.341738832	0.035219001	0.453427648	0.083050622	0.823804673	0.368522834
Atg7	0.604486039	0.281053346	-0.874854197	1.43696089	0.46215698	0.487792357	0.033712856	0.470586154	0.089791993	0.851380315	0.517445137
Atp6v0a2	0.93966805	-0.017735714	-0.514433416	0.478961989	0.196829232	0.195690647	0.039291754	0.655768553	0.074660956	1.23687615	0.238253763
Cadps	0.11439823	0.343519958	-0.068888903	0.755928819	0.123814572	0.169759943	0.018161087	0.734410875	0.200562298	1.268259452	0.169916074
Capns1	0.837497507	0.034321792	-0.319770428	0.388414011	0.205705578	0.208417778	0.013945742	0.431718586	0.160165268	0.703271905	0.239442106
Cbfb	0.297249776	0.233806833	-0.220148021	0.687761688	0.22696859	0.241804984	0.003920302	0.784275987	0.388896963	1.179655012	0.280952253
Cntn1	0.806393068	0.102888746	-0.786626001	0.992403492	0.142547204	0.148187149	0.036843012	0.559070874	0.085099408	1.033042341	0.18085861
Cntn4	0.438703778	0.229861981	-0.387122848	0.846846809	0.684703503	0.71393052	0.042542827	0.403227422	0.057813235	0.748641608	0.741603076
Cp	0.971910357	0.013049203	-0.772626659	0.798725065	0.052516127	0.053108941	0.019583098	0.64056186	0.177582728	1.103540992	0.096691638
Dap3	0.01838479	0.693484036	0.193575815	1.193392257	0.207678993	0.247682079	0.020037468	0.474268508	0.142866475	0.805670542	0.261972135
Eif4g2	0.423504418	0.140527867	-0.220658196	0.50171393	0.200513256	0.211872324	0.018354234	0.548842639	0.167969264	0.929716014	0.242827931
Entpd3	0.745607236	0.136812549	-0.756289658	1.029914755	0.205134028	0.253357492	0.026542904	0.891578968	0.136531701	1.646626235	0.536030066
Fggy	0.66729741	0.074165751	-0.288472466	0.436803969	0.635967532	0.644691298	0.009492133	0.836130529	0.306335779	1.365925279	0.722328088
Foxn2	0.455096443	0.139227871	-0.245926987	0.524382729	0.238155732	0.252110174	0.034146749	0.625398367	0.098367495	1.152429239	0.300767625
Fzd1	0.922845141	-0.030455909	-0.696979645	0.636067826	0.297770825	0.294008836	0.022709108	0.440573696	0.124155585	0.756991806	0.359445684
Gab3	0.262791143	0.253422227	-0.201329762	0.708174217	0.381772605	0.461688853	0.005665526	0.62508084	0.296446063	0.953715617	0.54908725
Gclm	0.639506987	0.120038364	-0.418793541	0.658870269	0.176859578	0.186109394	0.009431982	0.443679688	0.190456506	0.696902869	0.248240157
Gm15825	0.032220851	0.801169707	0.103549912	1.498789502	0.590952895	0.739409939	0.031326662	1.027133556	0.073257811	1.981009302	0.773588025
Gm26861	0.694889757	-0.088077353	-0.561119602	0.384964897	0.679295812	0.644404469	0.047198311	0.442511467	0.047925565	0.837097369	0.775147177
Gm32067	0.403526364	0.339027466	-0.512592999	1.190647932	0.614334627	0.669560403	0.026311796	0.81202127	0.142893043	1.481149497	0.72226536
Gm32232	0.596005338	0.221068162	-0.660147803	1.102284126	0.443020799	0.550196021	0.021053413	0.575804295	0.158317993	0.993290596	0.819504465
Gm36264	0.778976521	0.05426336	-0.354211186	0.462737907	0.646241758	0.656172006	0.037984459	0.697170008	0.078682702	1.315657313	0.786519741
Gm41534	0.321253675	-0.434048607	-1.353311402	0.485214189	0.777065449	0.634179798	0.026057045	0.694866242	0.143132586	1.246599899	0.889971294
Gm5127	0.193602315	0.274314879	-0.140419405	0.689049163	0.712489722	0.750780466	0.04010621	0.785222802	0.058649222	1.511796381	0.822530663
Hsdl1	0.421405758	0.308290644	-0.494814141	1.11139543	0.403436371	0.434262942	0.022710403	0.481595593	0.132741256	0.83044993	0.468818537
Igsf21	0.139361293	0.47717821	-0.161677922	1.116034342	0.577732929	0.640844641	0.00541033	0.834724225	0.373722731	1.295725719	0.687201057
Kctd12	0.25170594	0.32158665	-0.245598195	0.888771496	0.223972739	0.248933743	0.011565114	0.594116805	0.224677352	0.963556257	0.277855761
Kctd16	0.022808432	1.464422808	0.017170386	2.911675229	0.663952908	0.760076385	0.003388805	1.82073773	0.555601037	3.085874423	0.786723301
Lrrc4c	0.043193051	0.409360737	0.056633642	0.762087831	0.41758352	0.50807527	0.038148563	0.532250105	0.079143172	0.985357037	0.529330066
Map3k10	0.803350609	0.080976228	-0.607280167	0.769232624	0.453044647	0.462816616	0.007067845	0.513163342	0.236281847	0.790044836	0.524536873
Map4k2	0.606307294	0.317605207	-1.002329045	1.63753946	0.397102374	0.424155402	0.038074606	0.667795903	0.079742426	1.255849379	0.480409751
Nars2	0.333866773	0.105637198	-0.115121669	0.326396065	0.185289388	0.195348158	0.029457175	0.578090196	0.11713587	1.039044522	0.223822953
Pak2	0.456451049	0.446167498	-0.84595158	1.738286576	0.27100615	0.297324375	0.023720547	0.582301471	0.145232185	1.019370757	0.313831025
Pappa	0.170321883	0.415728584	-0.187408142	1.018865311	0.781185626	0.816656787	0.001213946	1.515292493	0.763676329	2.266908658	0.878666646
Pcyt1a	0.566576304	0.149781646	-0.397534243	0.697097535	0.39567624	0.411108528	0.017762193	0.414337115	0.137465146	0.691209084	0.446886959
Phex	0.722057757	0.108365415	-0.534982322	0.751713151	0.440869694	0.458598095	0.026209917	0.569945415	0.131310118	1.008580713	0.529756023
Ppp1r18	0.904092976	0.048581567	-0.80607463	0.903237765	0.402152264	0.405318326	0.010694018	1.321629865	0.304991413	2.338268316	0.461978895
Ppp6c	0.998599511	0.000512051	-0.617987525	0.619011627	0.173265002	0.17329114	0.035453315	0.556455186	0.090402223	1.022508148	0.211041551
Pten	0.521454202	0.251167017	-0.573723652	1.076057686	0.248318594	0.263865691	0.041941057	0.583190908	0.065799559	1.100582257	0.292392884
Ptpru	0.946103805	-0.038664489	-1.251450624	1.174121645	0.391187794	0.383301183	0.042658701	0.666229398	0.059030885	1.273427912	0.487104422
Rest	0.297957287	0.197137686	-0.1847733	0.579048672	0.321159589	0.342508083	0.026990347	0.401235001	0.101028011	0.701441991	0.366858857
Ric1	0.291189899	0.703477107	-0.780523968	2.187478181	0.202850701	0.238695554	0.032536528	0.75796268	0.104565453	1.411359906	0.253796627
Rwdd4a	0.071461443	0.471950693	-0.014086935	0.957988321	0.163618471	0.20178641	0.012163098	0.559839442	0.210177926	0.909500958	0.215793308
Scg3	0.452391967	0.412798873	-0.763575556	1.589173302	0.100370634	0.125497025	0.00712623	0.97156203	0.37250595	1.57061811	0.175483905
Slc22a2	0.073308453	0.342248667	-0.0048431	0.689340433	0.583634813	0.678855922	0.012741084	0.726015697	0.246400341	1.205631053	0.790938411
Slc22a22	0.610988647	0.127020395	-0.397104096	0.651144886	0.817676599	0.829482313	0.040968128	0.531082406	0.069153182	0.993011629	0.8684917
Spock3	0.135740472	0.493117656	-0.161747606	1.147982919	0.744650071	0.792935525	0.029708811	0.940406849	0.104796589	1.77601711	0.834387251
Spsb3	0.368123715	0.251280273	-0.323762353	0.8263229	0.259346006	0.283348921	0.025017788	0.708204709	0.15021476	1.266194659	0.328146542
Tnr	0.123123913	0.247944884	-0.054796212	0.55068598	0.262117463	0.308572834	0.041164916	0.532657383	0.068505082	0.996809685	0.359021326
Trim62	0.276430294	0.342698589	-0.300642452	0.98603963	0.343144955	0.387371367	0.013815322	0.807977711	0.249527733	1.36642769	0.451092722
Ube2u	0.479380186	0.373050639	-0.752220249	1.498321527	0.770645609	0.804338727	0.009565007	0.533499203	0.221901847	0.845096558	0.829376462
Unc79	0.77382905	0.103093118	-0.656109497	0.862295732	0.307599376	0.314805355	0.039084084	0.679934889	0.07440173	1.285468048	0.367706745
Ypel3	0.989347457	0.0038855	-0.613113253	0.620884253	0.355183355	0.355909513	0.02579924	0.459334444	0.116129232	0.802539655	0.447693909
Zfp563	0.881519582	0.040026013	-0.528888336	0.608940363	0.309261727	0.313122428	0.044653263	0.702886453	0.046464396	1.359308511	0.377630184
Zfp664	0.374234896	0.322670172	-0.433488992	1.078829335	0.321708828	0.349399228	0.020850699	0.514708211	0.147864644	0.881551778	0.375978842
