# Supplementary material for: Sex differences in the transcriptome of extracellular vesicles secreted by fetal neural stem cells and effects of chronic alcohol exposure
Source: Biol Sex Differ. 2023 Apr 15;14:19. doi: 10.1186/s13293-023-00503-0 (PMC10105449; doi:10.1186/s13293-023-00503-0)
Supplement: Supplementary file 41 — Additional file 41: Table S35. Reactome Pathway Analysis of EV-Enriched RNA Transcripts Sensitive to Heavy Ethanol Exposure Reactome pathway analysis of heavy ethanol exposure-sensitive EV-enriched RNA transcripts; paired t-test, p < 0.05; Hedges’ g > 0.4 with 95% confidence interval that did not cross ‘0’. [file 13293_2023_503_MOESM41_ESM.csv]

	ID	Description	GeneRatio	BgRatio	pvalue	p.adjust	qvalue	geneID	Count
R-MMU-72203	R-MMU-72203	Processing of Capped Intron-Containing Pre-mRNA	21/230	229/8880	4.46404783336638e-07	0.000281235013502082	0.000281000063616115	Dhx16/Ddx42/U2surp/Eif4a3/Ddx46/Papola/Sarnp/Ddx39a/Sf3b2/Fus/Snrnp27/Thoc2/Srsf11/Hnrnpu/Sart1/U2af2/Eif4e/Ddx39b/Srsf5/Dhx15/Nup98	21
R-MMU-72187	R-MMU-72187	mRNA 3'-end processing	9/230	55/8880	1.01057387780512e-05	0.00318330771508613	0.00318064831014454	Eif4a3/Papola/Sarnp/Ddx39a/Thoc2/Srsf11/U2af2/Ddx39b/Srsf5	9
R-MMU-73856	R-MMU-73856	RNA Polymerase II Transcription Termination	9/230	64/8880	3.5747424336733e-05	0.00476491901636814	0.00476093829872706	Eif4a3/Papola/Sarnp/Ddx39a/Thoc2/Srsf11/U2af2/Ddx39b/Srsf5	9
R-MMU-72202	R-MMU-72202	Transport of Mature Transcript to Cytoplasm	10/230	80/8880	3.75836552870413e-05	0.00476491901636814	0.00476093829872706	Eif4a3/Sarnp/Ddx39a/Thoc2/Srsf11/U2af2/Eif4e/Ddx39b/Srsf5/Nup98	10
R-MMU-72163	R-MMU-72163	mRNA Splicing - Major Pathway	15/230	172/8880	3.78168175902233e-05	0.00476491901636814	0.00476093829872706	Dhx16/Ddx42/U2surp/Eif4a3/Ddx46/Papola/Sf3b2/Fus/Snrnp27/Srsf11/Hnrnpu/Sart1/U2af2/Srsf5/Dhx15	15
R-MMU-72172	R-MMU-72172	mRNA Splicing	15/230	178/8880	5.63232452495864e-05	0.00591394075120657	0.00590900011565836	Dhx16/Ddx42/U2surp/Eif4a3/Ddx46/Papola/Sf3b2/Fus/Snrnp27/Srsf11/Hnrnpu/Sart1/U2af2/Srsf5/Dhx15	15
R-MMU-159236	R-MMU-159236	Transport of Mature mRNA derived from an Intron-Containing Transcript	9/230	71/8880	8.2598733025823e-05	0.00743388597232407	0.0074276755412695	Eif4a3/Sarnp/Ddx39a/Thoc2/Srsf11/U2af2/Ddx39b/Srsf5/Nup98	9
R-MMU-1169408	R-MMU-1169408	ISG15 antiviral mechanism	5/230	27/8880	0.000565254356128076	0.044513780545086	0.0444765927584986	Eif4a3/Eif4e/Eif4g1/Eif4g2/Trim25	5
